# Supplementary material for: Pattern of DNA Methylation in Daphnia: Evolutionary Perspective
Source: Genome Biol Evol. 2018 Jul 30;10(8):1988–2007. doi: 10.1093/gbe/evy155 (PMC6097596; doi:10.1093/gbe/evy155)
Supplement: Supplementary Data [file evy155_kvist_et_al_supplements.zip]

Archive with 23 entries (23 files):
- File S1_DNMT_alignments.fasta
- S10_Table_Enrichment analysis strain differences.xls
- S11_Table_Gene expression comparison of Dmagna Bham2 and Xinb3.xlsx
- S12_Table_Agreement between methylation vs expression in magna strain comparisons.xls
- S13_Table_DMC_exposures.xls
- S14_Table_Enrichement analysis exposure DMCs.xls
- S15_Table_Orthogroups in heatmap.xls
- S16_Table_Enrichment analysis of heatmap genes.xls
- S1_Fig_Excessive coverage in scaffold00001.pdf
- S1_Table_Sample information_sequencing_stats.xls
- S2 Table_Orthofinder clusters.txt
- S2_Fig_PhyML_DNMT_genes.pdf
- S3_Fig_Evolutionary conservation of strain variable genes.pdf
- S3_Table_DNMT_domains.xls
- S4_Fig_Methylation profile of DMC in exposures.pdf
- S4_Table_Overview of methylation in 6 species.xls
- S5_Fig_Evolutionary conservation of exposure DMCs.pdf
- S5_Table_High and low methylated CpGs in clusters.xls
- S6_Fig_Expression densities and regressions by methylation.pdf
- S6_Table_High and low methylated CpGs by genomic feature .xls
- S7_Table_Enrichment analysis top1000.xls
- S8_Table_Ranked methylation of Daphnia magna and pulex genes and Reactome enrichment of gene clusters.xlsx
- S9_Table_Differentially methylated CpG between strains.xls
