# Supplementary material for: Pattern of DNA Methylation in Daphnia: Evolutionary Perspective
Source: Genome Biol Evol. 2018 Jul 30;10(8):1988–2007. doi: 10.1093/gbe/evy155 (PMC6097596; doi:10.1093/gbe/evy155)
Supplement: Supplementary Data [file evy155_kvist_et_al_supplements.zip › S10_Table_Enrichment analysis strain differences.xls]

## Sheet: enrich_strain_comp
# S10 Table. Enriched Reactome pathways in genes that are differentially methylated between Daphnia magna strains Bham2 and Xinb3 and D. pulex genotypes EB31 and EB45.
# Separate analysis for genes containing high methylated CpGs (HM) and genes containing only low methylated CpGs (LM).
# Daphnia magna; Bham2 vs Xinb3
# Daphnia pulex; EB31 vs EB45
# LM; genes containing only low methylated CpGs (mean methylation level <= 50%)
# HM; genes containing high methylated CpGs (mean methylation level > 50%)
methylation type	species	ID	Description	GeneRatio	BgRatio	p value	p adjusted	qvalue	ENTREZID	geneID	Count
HM	Daphnia magna	R-HSA-69278	Cell Cycle, Mitotic	44/339	305/4488	1.39543e-05	0.00661981	0.00590044	8243/5705/2237/95681/4000/132660/9688/4149/7153/996/23225/4085/902/51343/55957/55844/1062/121441/6502/81930/81565/5862/1454/102800317/5700/9700/5707/5594/10592/6790/5422/23399/79902/9861/5001/8697/984/157570/23636/5702/5682/22974/4331/3717	Dapma7bEVm006172t1/Dapma7bEVm003299t1/Dapma7bEVm002789t1/Dapma7bEVm005741t1/Dapma7bEVm004134t1/Dapma7bEVm001740t1/Dapma7bEVm002170t1/Dapma7bEVm005754t1/Dapma7bEVm009705t1/Dapma7bEVm006971t1/Dapma7bEVm004500t1/Dapma7bEVm006108t1/Dapma7bEVm010069t1/Dapma7bEVm004227t1/Dapma7bEVm003909t1/Dapma7bEVm010613t1/Dapma7bEVm006451t1/Dapma7bEVm003682t1/Dapma7bEVm006789t1/Dapma7bEVm018465t1/Dapma7bEVm002809t1/…	44
HM	Daphnia magna	R-HSA-1640170	Cell Cycle	49/339	357/4488	1.74896e-05	0.00661981	0.00590044	8243/5705/2237/95681/4000/132660/9688/4149/7153/996/23225/4085/7468/902/51343/55957/55844/1062/121441/6502/81930/81565/5862/1454/102800317/5700/672/9700/5707/5594/10592/6790/5422/23399/79902/9861/5001/8697/7158/984/157570/23636/5702/5682/22974/4331/4361/10856/3717	Dapma7bEVm006172t1/Dapma7bEVm003299t1/Dapma7bEVm002789t1/Dapma7bEVm005741t1/Dapma7bEVm004134t1/Dapma7bEVm001740t1/Dapma7bEVm002170t1/Dapma7bEVm005754t1/Dapma7bEVm009705t1/Dapma7bEVm006971t1/Dapma7bEVm004500t1/Dapma7bEVm006108t1/Dapma7bEVm005016t1/Dapma7bEVm010069t1/Dapma7bEVm004227t1/Dapma7bEVm003909t1/Dapma7bEVm010613t1/Dapma7bEVm006451t1/Dapma7bEVm003682t1/Dapma7bEVm006789t1/Dapma7bEVm018465t1/…	49
HM	Daphnia magna	R-HSA-162906	HIV Infection	27/339	172/4488	0.000174302	0.0423265	0.0377269	5430/9525/5705/2237/89853/9688/8905/2959/22916/23225/5432/902/4686/164/25978/5700/5707/79902/9861/6924/5440/6873/2071/23636/5702/5682/4331	Dapma7bEVm029456t1/Dapma7bEVm004259t1/Dapma7bEVm003299t1/Dapma7bEVm002789t1/Dapma7bEVm011743t1/Dapma7bEVm002170t1/Dapma7bEVm005383t1/Dapma7bEVm005972t1/Dapma7bEVm002514t1/Dapma7bEVm004500t1/Dapma7bEVm006360t1/Dapma7bEVm010069t1/Dapma7bEVm002611t1/Dapma7bEVm002153t1/Dapma7bEVm008054t1/Dapma7bEVm000739t1/Dapma7bEVm001062t1/Dapma7bEVm009727t1/Dapma7bEVm004794t1/Dapma7bEVm002283t1/Dapma7bEVm029691t1/…	27
HM	Daphnia magna	R-HSA-72203	Processing of Capped Intron-Containing Pre-mRNA	29/339	194/4488	0.000241089	0.0423265	0.0377269	5430/3181/7536/6632/9984/29894/9688/22916/23524/23225/5432/2733/4686/6434/11338/55660/10713/25804/85313/79902/5440/9785/53981/51593/1477/51692/6633/23636/10283	Dapma7bEVm029456t1/Dapma7bEVm022785t1/Dapma7bEVm010483t1/Dapma7bEVm015749t1/Dapma7bEVm001102t1/Dapma7bEVm002555t1/Dapma7bEVm002170t1/Dapma7bEVm002514t1/Dapma7bEVm010233t1/Dapma7bEVm004500t1/Dapma7bEVm006360t1/Dapma7bEVm004076t1/Dapma7bEVm002611t1/Dapma7bEVm004407t1/Dapma7bEVm011631t1/Dapma7bEVm002163t1/Dapma7bEVm004678t1/Dapma7bEVm006934t1/Dapma7bEVm001878t1/Dapma7bEVm009727t1/Dapma7bEVm029691t1/…	29
HM	Daphnia magna	R-HSA-69656	Cyclin A:Cdk2-associated events at S phase entry	13/339	58/4488	0.000288007	0.0423265	0.0377269	5705/132660/4149/902/51343/55957/6502/5700/5707/9861/5702/5682/4331	Dapma7bEVm003299t1/Dapma7bEVm001740t1/Dapma7bEVm005754t1/Dapma7bEVm010069t1/Dapma7bEVm004227t1/Dapma7bEVm003909t1/Dapma7bEVm006789t1/Dapma7bEVm000739t1/Dapma7bEVm001062t1/Dapma7bEVm004794t1/Dapma7bEVm003278t1/Dapma7bEVm002890t1/Dapma7bEVm007274t1	13
HM	Daphnia magna	R-HSA-72086	mRNA Capping	8/339	26/4488	0.000454907	0.0423265	0.0377269	5430/22916/5432/902/4686/5440/2071/4331	Dapma7bEVm029456t1/Dapma7bEVm002514t1/Dapma7bEVm006360t1/Dapma7bEVm010069t1/Dapma7bEVm002611t1/Dapma7bEVm029691t1/Dapma7bEVm004582t1/Dapma7bEVm007274t1	8
HM	Daphnia magna	R-HSA-72202	Transport of Mature Transcript to Cytoplasm	13/339	63/4488	0.00067614	0.0423265	0.0377269	9984/29894/9688/22916/23225/2733/4686/11338/79902/9785/53981/51692/23636	Dapma7bEVm001102t1/Dapma7bEVm002555t1/Dapma7bEVm002170t1/Dapma7bEVm002514t1/Dapma7bEVm004500t1/Dapma7bEVm004076t1/Dapma7bEVm002611t1/Dapma7bEVm011631t1/Dapma7bEVm009727t1/Dapma7bEVm006458t1/Dapma7bEVm002631t1/Dapma7bEVm003110t1/Dapma7bEVm003075t1	13
HM	Daphnia magna	R-HSA-72163	mRNA Splicing - Major Pathway	23/339	150/4488	0.000742362	0.0423265	0.0377269	5430/3181/7536/6632/29894/22916/23524/5432/4686/6434/11338/55660/10713/25804/85313/5440/9785/53981/51593/1477/51692/6633/10283	Dapma7bEVm029456t1/Dapma7bEVm022785t1/Dapma7bEVm010483t1/Dapma7bEVm015749t1/Dapma7bEVm002555t1/Dapma7bEVm002514t1/Dapma7bEVm010233t1/Dapma7bEVm006360t1/Dapma7bEVm002611t1/Dapma7bEVm004407t1/Dapma7bEVm011631t1/Dapma7bEVm002163t1/Dapma7bEVm004678t1/Dapma7bEVm006934t1/Dapma7bEVm001878t1/Dapma7bEVm029691t1/Dapma7bEVm006458t1/Dapma7bEVm002631t1/Dapma7bEVm010036t1/Dapma7bEVm002370t1/Dapma7bEVm003110t1/…	23
HM	Daphnia magna	R-HSA-162587	HIV Life Cycle	19/339	115/4488	0.000849082	0.0423265	0.0377269	5430/9525/2237/89853/9688/2959/22916/23225/5432/902/4686/25978/79902/6924/5440/6873/2071/23636/4331	Dapma7bEVm029456t1/Dapma7bEVm004259t1/Dapma7bEVm002789t1/Dapma7bEVm011743t1/Dapma7bEVm002170t1/Dapma7bEVm005972t1/Dapma7bEVm002514t1/Dapma7bEVm004500t1/Dapma7bEVm006360t1/Dapma7bEVm010069t1/Dapma7bEVm002611t1/Dapma7bEVm008054t1/Dapma7bEVm009727t1/Dapma7bEVm002283t1/Dapma7bEVm029691t1/Dapma7bEVm018470t1/Dapma7bEVm004582t1/Dapma7bEVm003075t1/Dapma7bEVm007274t1	19
HM	Daphnia magna	R-HSA-191859	snRNP Assembly	10/339	42/4488	0.000874686	0.0423265	0.0377269	6632/9688/96764/22916/23225/4686/79902/6633/23636/1207	Dapma7bEVm015749t1/Dapma7bEVm002170t1/Dapma7bEVm003198t1/Dapma7bEVm002514t1/Dapma7bEVm004500t1/Dapma7bEVm002611t1/Dapma7bEVm009727t1/Dapma7bEVm006442t1/Dapma7bEVm003075t1/Dapma7bEVm030728t1	10
HM	Daphnia magna	R-HSA-194441	Metabolism of non-coding RNA	10/339	42/4488	0.000874686	0.0423265	0.0377269	6632/9688/96764/22916/23225/4686/79902/6633/23636/1207	Dapma7bEVm015749t1/Dapma7bEVm002170t1/Dapma7bEVm003198t1/Dapma7bEVm002514t1/Dapma7bEVm004500t1/Dapma7bEVm002611t1/Dapma7bEVm009727t1/Dapma7bEVm006442t1/Dapma7bEVm003075t1/Dapma7bEVm030728t1	10
HM	Daphnia magna	R-HSA-112382	Formation of RNA Pol II elongation complex	11/339	50/4488	0.000993497	0.0423265	0.0377269	5430/22916/5432/79577/902/4686/6924/5440/2071/4300/4331	Dapma7bEVm029456t1/Dapma7bEVm002514t1/Dapma7bEVm006360t1/Dapma7bEVm003683t1/Dapma7bEVm010069t1/Dapma7bEVm002611t1/Dapma7bEVm002283t1/Dapma7bEVm029691t1/Dapma7bEVm004582t1/Dapma7bEVm003055t1/Dapma7bEVm007274t1	11
HM	Daphnia magna	R-HSA-75955	RNA Polymerase II Transcription Elongation	11/339	50/4488	0.000993497	0.0423265	0.0377269	5430/22916/5432/79577/902/4686/6924/5440/2071/4300/4331	Dapma7bEVm029456t1/Dapma7bEVm002514t1/Dapma7bEVm006360t1/Dapma7bEVm003683t1/Dapma7bEVm010069t1/Dapma7bEVm002611t1/Dapma7bEVm002283t1/Dapma7bEVm029691t1/Dapma7bEVm004582t1/Dapma7bEVm003055t1/Dapma7bEVm007274t1	11
HM	Daphnia magna	R-HSA-113418	Formation of the Early Elongation Complex	8/339	29/4488	0.00102258	0.0423265	0.0377269	5430/22916/5432/902/4686/5440/2071/4331	Dapma7bEVm029456t1/Dapma7bEVm002514t1/Dapma7bEVm006360t1/Dapma7bEVm010069t1/Dapma7bEVm002611t1/Dapma7bEVm029691t1/Dapma7bEVm004582t1/Dapma7bEVm007274t1	8
HM	Daphnia magna	R-HSA-167158	Formation of the HIV-1 Early Elongation Complex	8/339	29/4488	0.00102258	0.0423265	0.0377269	5430/22916/5432/902/4686/5440/2071/4331	Dapma7bEVm029456t1/Dapma7bEVm002514t1/Dapma7bEVm006360t1/Dapma7bEVm010069t1/Dapma7bEVm002611t1/Dapma7bEVm029691t1/Dapma7bEVm004582t1/Dapma7bEVm007274t1	8
HM	Daphnia magna	R-HSA-69202	Cyclin E associated events during G1/S transition	12/339	58/4488	0.00105603	0.0423265	0.0377269	5705/132660/4149/902/55957/6502/5700/5707/9861/5702/5682/4331	Dapma7bEVm003299t1/Dapma7bEVm001740t1/Dapma7bEVm005754t1/Dapma7bEVm010069t1/Dapma7bEVm003909t1/Dapma7bEVm006789t1/Dapma7bEVm000739t1/Dapma7bEVm001062t1/Dapma7bEVm004794t1/Dapma7bEVm003278t1/Dapma7bEVm002890t1/Dapma7bEVm007274t1	12
HM	Daphnia magna	R-HSA-674695	RNA Polymerase II Pre-transcription Events	13/339	66/4488	0.00107367	0.0423265	0.0377269	5430/2959/22916/5432/79577/902/4686/6924/5440/6873/2071/4300/4331	Dapma7bEVm029456t1/Dapma7bEVm005972t1/Dapma7bEVm002514t1/Dapma7bEVm006360t1/Dapma7bEVm003683t1/Dapma7bEVm010069t1/Dapma7bEVm002611t1/Dapma7bEVm002283t1/Dapma7bEVm029691t1/Dapma7bEVm018470t1/Dapma7bEVm004582t1/Dapma7bEVm003055t1/Dapma7bEVm007274t1	13
HM	Daphnia magna	R-HSA-72172	mRNA Splicing	23/339	154/4488	0.00107744	0.0423265	0.0377269	5430/3181/7536/6632/29894/22916/23524/5432/4686/6434/11338/55660/10713/25804/85313/5440/9785/53981/51593/1477/51692/6633/10283	Dapma7bEVm029456t1/Dapma7bEVm022785t1/Dapma7bEVm010483t1/Dapma7bEVm015749t1/Dapma7bEVm002555t1/Dapma7bEVm002514t1/Dapma7bEVm010233t1/Dapma7bEVm006360t1/Dapma7bEVm002611t1/Dapma7bEVm004407t1/Dapma7bEVm011631t1/Dapma7bEVm002163t1/Dapma7bEVm004678t1/Dapma7bEVm006934t1/Dapma7bEVm001878t1/Dapma7bEVm029691t1/Dapma7bEVm006458t1/Dapma7bEVm002631t1/Dapma7bEVm010036t1/Dapma7bEVm002370t1/Dapma7bEVm003110t1/…	23
HM	Daphnia magna	R-HSA-162599	Late Phase of HIV Life Cycle	18/339	109/4488	0.00116366	0.0423265	0.0377269	5430/9525/89853/9688/2959/22916/23225/5432/902/4686/25978/79902/6924/5440/6873/2071/23636/4331	Dapma7bEVm029456t1/Dapma7bEVm004259t1/Dapma7bEVm011743t1/Dapma7bEVm002170t1/Dapma7bEVm005972t1/Dapma7bEVm002514t1/Dapma7bEVm004500t1/Dapma7bEVm006360t1/Dapma7bEVm010069t1/Dapma7bEVm002611t1/Dapma7bEVm008054t1/Dapma7bEVm009727t1/Dapma7bEVm002283t1/Dapma7bEVm029691t1/Dapma7bEVm018470t1/Dapma7bEVm004582t1/Dapma7bEVm003075t1/Dapma7bEVm007274t1	18
HM	Daphnia magna	R-HSA-69242	S Phase	18/339	109/4488	0.00116366	0.0423265	0.0377269	8243/5705/2237/132660/4149/902/51343/55957/6502/5700/5707/5422/9861/5001/157570/5702/5682/4331	Dapma7bEVm006172t1/Dapma7bEVm003299t1/Dapma7bEVm002789t1/Dapma7bEVm001740t1/Dapma7bEVm005754t1/Dapma7bEVm010069t1/Dapma7bEVm004227t1/Dapma7bEVm003909t1/Dapma7bEVm006789t1/Dapma7bEVm000739t1/Dapma7bEVm001062t1/Dapma7bEVm006168t1/Dapma7bEVm004794t1/Dapma7bEVm002364t1/Dapma7bEVm004099t1/Dapma7bEVm003278t1/Dapma7bEVm002890t1/Dapma7bEVm007274t1	18
HM	Daphnia magna	R-HSA-159231	Transport of Mature mRNA Derived from an Intronless Transcript	9/339	37/4488	0.00134192	0.0423265	0.0377269	29894/9688/22916/23225/4686/79902/53981/51692/23636	Dapma7bEVm002555t1/Dapma7bEVm002170t1/Dapma7bEVm002514t1/Dapma7bEVm004500t1/Dapma7bEVm002611t1/Dapma7bEVm009727t1/Dapma7bEVm002631t1/Dapma7bEVm003110t1/Dapma7bEVm003075t1	9
HM	Daphnia magna	R-HSA-167169	HIV Transcription Elongation	9/339	37/4488	0.00134192	0.0423265	0.0377269	5430/22916/5432/902/4686/6924/5440/2071/4331	Dapma7bEVm029456t1/Dapma7bEVm002514t1/Dapma7bEVm006360t1/Dapma7bEVm010069t1/Dapma7bEVm002611t1/Dapma7bEVm002283t1/Dapma7bEVm029691t1/Dapma7bEVm004582t1/Dapma7bEVm007274t1	9
HM	Daphnia magna	R-HSA-167200	Formation of HIV-1 elongation complex containing HIV-1 Tat	9/339	37/4488	0.00134192	0.0423265	0.0377269	5430/22916/5432/902/4686/6924/5440/2071/4331	Dapma7bEVm029456t1/Dapma7bEVm002514t1/Dapma7bEVm006360t1/Dapma7bEVm010069t1/Dapma7bEVm002611t1/Dapma7bEVm002283t1/Dapma7bEVm029691t1/Dapma7bEVm004582t1/Dapma7bEVm007274t1	9
HM	Daphnia magna	R-HSA-167246	Tat-mediated elongation of the HIV-1 transcript	9/339	37/4488	0.00134192	0.0423265	0.0377269	5430/22916/5432/902/4686/6924/5440/2071/4331	Dapma7bEVm029456t1/Dapma7bEVm002514t1/Dapma7bEVm006360t1/Dapma7bEVm010069t1/Dapma7bEVm002611t1/Dapma7bEVm002283t1/Dapma7bEVm029691t1/Dapma7bEVm004582t1/Dapma7bEVm007274t1	9
HM	Daphnia magna	R-HSA-77595	Processing of Intronless Pre-mRNAs	6/339	18/4488	0.00151102	0.0457536	0.0407815	29894/22916/4686/53981/1477/51692	Dapma7bEVm002555t1/Dapma7bEVm002514t1/Dapma7bEVm002611t1/Dapma7bEVm002631t1/Dapma7bEVm002370t1/Dapma7bEVm003110t1	6
HM	Daphnia magna	R-HSA-159234	Transport of Mature mRNAs Derived from Intronless Transcripts	9/339	38/4488	0.00164388	0.0478621	0.0426609	29894/9688/22916/23225/4686/79902/53981/51692/23636	Dapma7bEVm002555t1/Dapma7bEVm002170t1/Dapma7bEVm002514t1/Dapma7bEVm004500t1/Dapma7bEVm002611t1/Dapma7bEVm009727t1/Dapma7bEVm002631t1/Dapma7bEVm003110t1/Dapma7bEVm003075t1	9
HM	Daphnia magna	R-HSA-174178	APC/C:Cdh1 mediated degradation of Cdc20 and other APC/C:Cdh1 targeted proteins in late mitosis/early G1	11/339	54/4488	0.00193733	0.054017	0.048147	5705/996/51343/6502/5700/5707/6790/9861/8697/5702/5682	Dapma7bEVm003299t1/Dapma7bEVm006971t1/Dapma7bEVm004227t1/Dapma7bEVm006789t1/Dapma7bEVm000739t1/Dapma7bEVm001062t1/Dapma7bEVm018581t1/Dapma7bEVm004794t1/Dapma7bEVm001841t1/Dapma7bEVm003278t1/Dapma7bEVm002890t1	11
HM	Daphnia magna	R-HSA-167152	Formation of HIV elongation complex in the absence of HIV Tat	9/339	39/4488	0.00199799	0.054017	0.048147	5430/22916/5432/902/4686/6924/5440/2071/4331	Dapma7bEVm029456t1/Dapma7bEVm002514t1/Dapma7bEVm006360t1/Dapma7bEVm010069t1/Dapma7bEVm002611t1/Dapma7bEVm002283t1/Dapma7bEVm029691t1/Dapma7bEVm004582t1/Dapma7bEVm007274t1	9
HM	Daphnia magna	R-HSA-68886	M Phase	28/339	211/4488	0.00209276	0.0546283	0.0486919	8243/5705/95681/4000/9688/996/23225/4085/55844/1062/121441/81930/81565/5862/1454/102800317/5700/9700/5707/5594/10592/23399/79902/9861/8697/23636/5702/5682	Dapma7bEVm006172t1/Dapma7bEVm003299t1/Dapma7bEVm005741t1/Dapma7bEVm004134t1/Dapma7bEVm002170t1/Dapma7bEVm006971t1/Dapma7bEVm004500t1/Dapma7bEVm006108t1/Dapma7bEVm010613t1/Dapma7bEVm006451t1/Dapma7bEVm003682t1/Dapma7bEVm018465t1/Dapma7bEVm002809t1/Dapma7bEVm011570t1/Dapma7bEVm004756t1/Dapma7bEVm004756t1/Dapma7bEVm000739t1/Dapma7bEVm003638t1/Dapma7bEVm001062t1/Dapma7bEVm006304t1/Dapma7bEVm003001t1/…	28
HM	Daphnia magna	R-HSA-167172	Transcription of the HIV genome	11/339	57/4488	0.00304377	0.0765186	0.0682033	5430/2959/22916/5432/902/4686/6924/5440/6873/2071/4331	Dapma7bEVm029456t1/Dapma7bEVm005972t1/Dapma7bEVm002514t1/Dapma7bEVm006360t1/Dapma7bEVm010069t1/Dapma7bEVm002611t1/Dapma7bEVm002283t1/Dapma7bEVm029691t1/Dapma7bEVm018470t1/Dapma7bEVm004582t1/Dapma7bEVm007274t1	11
HM	Daphnia magna	R-HSA-453279	Mitotic G1-G1/S phases	16/339	101/4488	0.00334112	0.0765186	0.0682033	5705/132660/4149/7153/902/55957/6502/5700/5707/5422/9861/5001/5702/5682/4331/3717	Dapma7bEVm003299t1/Dapma7bEVm001740t1/Dapma7bEVm005754t1/Dapma7bEVm009705t1/Dapma7bEVm010069t1/Dapma7bEVm003909t1/Dapma7bEVm006789t1/Dapma7bEVm000739t1/Dapma7bEVm001062t1/Dapma7bEVm006168t1/Dapma7bEVm004794t1/Dapma7bEVm002364t1/Dapma7bEVm003278t1/Dapma7bEVm002890t1/Dapma7bEVm007274t1/Dapma7bEVm002128t1	16
HM	Daphnia magna	R-HSA-174143	APC/C-mediated degradation of cell cycle proteins	12/339	66/4488	0.0033682	0.0765186	0.0682033	5705/996/4085/51343/6502/5700/5707/6790/9861/8697/5702/5682	Dapma7bEVm003299t1/Dapma7bEVm006971t1/Dapma7bEVm006108t1/Dapma7bEVm004227t1/Dapma7bEVm006789t1/Dapma7bEVm000739t1/Dapma7bEVm001062t1/Dapma7bEVm018581t1/Dapma7bEVm004794t1/Dapma7bEVm001841t1/Dapma7bEVm003278t1/Dapma7bEVm002890t1	12
HM	Daphnia magna	R-HSA-453276	Regulation of mitotic cell cycle	12/339	66/4488	0.0033682	0.0765186	0.0682033	5705/996/4085/51343/6502/5700/5707/6790/9861/8697/5702/5682	Dapma7bEVm003299t1/Dapma7bEVm006971t1/Dapma7bEVm006108t1/Dapma7bEVm004227t1/Dapma7bEVm006789t1/Dapma7bEVm000739t1/Dapma7bEVm001062t1/Dapma7bEVm018581t1/Dapma7bEVm004794t1/Dapma7bEVm001841t1/Dapma7bEVm003278t1/Dapma7bEVm002890t1	12
HM	Daphnia magna	R-HSA-72187	mRNA 3'-end processing	9/339	42/4488	0.00343677	0.0765186	0.0682033	9984/29894/22916/4686/11338/9785/53981/1477/51692	Dapma7bEVm001102t1/Dapma7bEVm002555t1/Dapma7bEVm002514t1/Dapma7bEVm002611t1/Dapma7bEVm011631t1/Dapma7bEVm006458t1/Dapma7bEVm002631t1/Dapma7bEVm002370t1/Dapma7bEVm003110t1	9
HM	Daphnia magna	R-HSA-69275	G2/M Transition	17/339	112/4488	0.00398595	0.0862104	0.0768419	5705/95681/132660/902/55957/121441/1454/102800317/5700/5707/6790/9861/984/5702/5682/22974/4331	Dapma7bEVm003299t1/Dapma7bEVm005741t1/Dapma7bEVm001740t1/Dapma7bEVm010069t1/Dapma7bEVm003909t1/Dapma7bEVm003682t1/Dapma7bEVm004756t1/Dapma7bEVm004756t1/Dapma7bEVm000739t1/Dapma7bEVm001062t1/Dapma7bEVm018581t1/Dapma7bEVm004794t1/Dapma7bEVm004595t1/Dapma7bEVm003278t1/Dapma7bEVm002890t1/Dapma7bEVm000191t1/Dapma7bEVm007274t1	17
HM	Daphnia magna	R-HSA-453274	Mitotic G2-G2/M phases	17/339	113/4488	0.00437665	0.0920311	0.0820301	5705/95681/132660/902/55957/121441/1454/102800317/5700/5707/6790/9861/984/5702/5682/22974/4331	Dapma7bEVm003299t1/Dapma7bEVm005741t1/Dapma7bEVm001740t1/Dapma7bEVm010069t1/Dapma7bEVm003909t1/Dapma7bEVm003682t1/Dapma7bEVm004756t1/Dapma7bEVm004756t1/Dapma7bEVm000739t1/Dapma7bEVm001062t1/Dapma7bEVm018581t1/Dapma7bEVm004794t1/Dapma7bEVm004595t1/Dapma7bEVm003278t1/Dapma7bEVm002890t1/Dapma7bEVm000191t1/Dapma7bEVm007274t1	17
HM	Daphnia magna	R-HSA-446652	Interleukin-1 family signaling	11/339	60/4488	0.00460982	0.0943144	0.0840653	5705/4791/51135/10454/6416/5700/5707/9861/4792/5702/5682	Dapma7bEVm003299t1/Dapma7bEVm002577t1/Dapma7bEVm000910t1/Dapma7bEVm001528t1/Dapma7bEVm006501t1/Dapma7bEVm000739t1/Dapma7bEVm001062t1/Dapma7bEVm004794t1/Dapma7bEVm003306t1/Dapma7bEVm003278t1/Dapma7bEVm002890t1	11
HM	Daphnia magna	R-HSA-167161	HIV Transcription Initiation	8/339	37/4488	0.00540232	0.095106	0.0847708	5430/2959/5432/902/5440/6873/2071/4331	Dapma7bEVm029456t1/Dapma7bEVm005972t1/Dapma7bEVm006360t1/Dapma7bEVm010069t1/Dapma7bEVm029691t1/Dapma7bEVm018470t1/Dapma7bEVm004582t1/Dapma7bEVm007274t1	8
HM	Daphnia magna	R-HSA-167162	RNA Polymerase II HIV Promoter Escape	8/339	37/4488	0.00540232	0.095106	0.0847708	5430/2959/5432/902/5440/6873/2071/4331	Dapma7bEVm029456t1/Dapma7bEVm005972t1/Dapma7bEVm006360t1/Dapma7bEVm010069t1/Dapma7bEVm029691t1/Dapma7bEVm018470t1/Dapma7bEVm004582t1/Dapma7bEVm007274t1	8
HM	Daphnia magna	R-HSA-73776	RNA Polymerase II Promoter Escape	8/339	37/4488	0.00540232	0.095106	0.0847708	5430/2959/5432/902/5440/6873/2071/4331	Dapma7bEVm029456t1/Dapma7bEVm005972t1/Dapma7bEVm006360t1/Dapma7bEVm010069t1/Dapma7bEVm029691t1/Dapma7bEVm018470t1/Dapma7bEVm004582t1/Dapma7bEVm007274t1	8
HM	Daphnia magna	R-HSA-73779	RNA Polymerase II Transcription Pre-Initiation And Promoter Opening	8/339	37/4488	0.00540232	0.095106	0.0847708	5430/2959/5432/902/5440/6873/2071/4331	Dapma7bEVm029456t1/Dapma7bEVm005972t1/Dapma7bEVm006360t1/Dapma7bEVm010069t1/Dapma7bEVm029691t1/Dapma7bEVm018470t1/Dapma7bEVm004582t1/Dapma7bEVm007274t1	8
HM	Daphnia magna	R-HSA-75953	RNA Polymerase II Transcription Initiation	8/339	37/4488	0.00540232	0.095106	0.0847708	5430/2959/5432/902/5440/6873/2071/4331	Dapma7bEVm029456t1/Dapma7bEVm005972t1/Dapma7bEVm006360t1/Dapma7bEVm010069t1/Dapma7bEVm029691t1/Dapma7bEVm018470t1/Dapma7bEVm004582t1/Dapma7bEVm007274t1	8
HM	Daphnia magna	R-HSA-76042	RNA Polymerase II Transcription Initiation And Promoter Clearance	8/339	37/4488	0.00540232	0.095106	0.0847708	5430/2959/5432/902/5440/6873/2071/4331	Dapma7bEVm029456t1/Dapma7bEVm005972t1/Dapma7bEVm006360t1/Dapma7bEVm010069t1/Dapma7bEVm029691t1/Dapma7bEVm018470t1/Dapma7bEVm004582t1/Dapma7bEVm007274t1	8
HM	Daphnia magna	R-HSA-159236	Transport of Mature mRNA derived from an Intron-Containing Transcript	10/339	54/4488	0.00631328	0.108617	0.0968137	9984/9688/22916/23225/2733/4686/11338/79902/9785/23636	Dapma7bEVm001102t1/Dapma7bEVm002170t1/Dapma7bEVm002514t1/Dapma7bEVm004500t1/Dapma7bEVm004076t1/Dapma7bEVm002611t1/Dapma7bEVm011631t1/Dapma7bEVm009727t1/Dapma7bEVm006458t1/Dapma7bEVm003075t1	10
HM	Daphnia magna	R-HSA-5688426	Deubiquitination	21/339	157/4488	0.00672594	0.112665	0.100422	10445/5705/9804/9146/23326/84196/7347/10454/5071/93624/6502/81847/5700/672/5707/9861/4792/9101/9817/5702/5682	Dapma7bEVm007795t1/Dapma7bEVm003299t1/Dapma7bEVm011582t1/Dapma7bEVm010124t1/Dapma7bEVm010263t1/Dapma7bEVm003995t1/Dapma7bEVm004872t1/Dapma7bEVm001528t1/Dapma7bEVm027248t1/Dapma7bEVm000557t1/Dapma7bEVm006789t1/Dapma7bEVm001962t1/Dapma7bEVm000739t1/Dapma7bEVm004020t1/Dapma7bEVm001062t1/Dapma7bEVm004794t1/Dapma7bEVm003306t1/Dapma7bEVm003528t1/Dapma7bEVm003650t1/Dapma7bEVm003278t1/Dapma7bEVm002890t1	21
HM	Daphnia magna	R-HSA-8851708	Signaling by FGFR2 IIIa TM	5/339	17/4488	0.00691415	0.112665	0.100422	5430/22916/5432/4686/5440	Dapma7bEVm029456t1/Dapma7bEVm002514t1/Dapma7bEVm006360t1/Dapma7bEVm002611t1/Dapma7bEVm029691t1	5
HM	Daphnia magna	R-HSA-2990846	SUMOylation	13/339	81/4488	0.00702678	0.112665	0.100422	8243/197370/6996/9688/7153/23225/10055/57332/672/6790/79902/7158/23636	Dapma7bEVm006172t1/Dapma7bEVm004907t1/Dapma7bEVm011323t1/Dapma7bEVm002170t1/Dapma7bEVm009705t1/Dapma7bEVm004500t1/Dapma7bEVm015318t1/Dapma7bEVm010262t1/Dapma7bEVm004020t1/Dapma7bEVm018581t1/Dapma7bEVm009727t1/Dapma7bEVm000792t1/Dapma7bEVm003075t1	13
HM	Daphnia magna	R-HSA-167160	RNA Pol II CTD phosphorylation and interaction with CE during HIV infection	6/339	24/4488	0.00744154	0.112665	0.100422	5430/5432/902/5440/2071/4331	Dapma7bEVm029456t1/Dapma7bEVm006360t1/Dapma7bEVm010069t1/Dapma7bEVm029691t1/Dapma7bEVm004582t1/Dapma7bEVm007274t1	6
HM	Daphnia magna	R-HSA-75067	Processing of Capped Intronless Pre-mRNA	6/339	24/4488	0.00744154	0.112665	0.100422	29894/22916/4686/53981/1477/51692	Dapma7bEVm002555t1/Dapma7bEVm002514t1/Dapma7bEVm002611t1/Dapma7bEVm002631t1/Dapma7bEVm002370t1/Dapma7bEVm003110t1	6
HM	Daphnia magna	R-HSA-77075	RNA Pol II CTD phosphorylation and interaction with CE	6/339	24/4488	0.00744154	0.112665	0.100422	5430/5432/902/5440/2071/4331	Dapma7bEVm029456t1/Dapma7bEVm006360t1/Dapma7bEVm010069t1/Dapma7bEVm029691t1/Dapma7bEVm004582t1/Dapma7bEVm007274t1	6
HM	Daphnia magna	R-HSA-8951664	Neddylation	18/339	129/4488	0.00762262	0.113144	0.100848	5705/25879/51667/8816/5929/7347/26270/23369/6502/55827/5700/8883/5707/9861/9817/5702/5682/123879	Dapma7bEVm003299t1/Dapma7bEVm003755t1/Dapma7bEVm003668t1/Dapma7bEVm010719t1/Dapma7bEVm005550t1/Dapma7bEVm004872t1/Dapma7bEVm002474t1/Dapma7bEVm010014t1/Dapma7bEVm006789t1/Dapma7bEVm005085t1/Dapma7bEVm000739t1/Dapma7bEVm001842t1/Dapma7bEVm001062t1/Dapma7bEVm004794t1/Dapma7bEVm003650t1/Dapma7bEVm003278t1/Dapma7bEVm002890t1/Dapma7bEVm007638t1	18
HM	Daphnia magna	R-HSA-5689880	Ub-specific processing proteases	17/339	120/4488	0.00808159	0.117649	0.104864	5705/9804/9146/23326/84196/10454/93624/6502/81847/5700/5707/9861/4792/9101/9817/5702/5682	Dapma7bEVm003299t1/Dapma7bEVm011582t1/Dapma7bEVm010124t1/Dapma7bEVm010263t1/Dapma7bEVm003995t1/Dapma7bEVm001528t1/Dapma7bEVm000557t1/Dapma7bEVm006789t1/Dapma7bEVm001962t1/Dapma7bEVm000739t1/Dapma7bEVm001062t1/Dapma7bEVm004794t1/Dapma7bEVm003306t1/Dapma7bEVm003528t1/Dapma7bEVm003650t1/Dapma7bEVm003278t1/Dapma7bEVm002890t1	17
HM	Daphnia magna	R-HSA-109688	Cleavage of Growing Transcript in the Termination Region	9/339	48/4488	0.00865301	0.119097	0.106155	9984/29894/22916/4686/11338/9785/53981/1477/51692	Dapma7bEVm001102t1/Dapma7bEVm002555t1/Dapma7bEVm002514t1/Dapma7bEVm002611t1/Dapma7bEVm011631t1/Dapma7bEVm006458t1/Dapma7bEVm002631t1/Dapma7bEVm002370t1/Dapma7bEVm003110t1	9
HM	Daphnia magna	R-HSA-174084	Autodegradation of Cdh1 by Cdh1:APC/C	9/339	48/4488	0.00865301	0.119097	0.106155	5705/996/51343/5700/5707/9861/8697/5702/5682	Dapma7bEVm003299t1/Dapma7bEVm006971t1/Dapma7bEVm004227t1/Dapma7bEVm000739t1/Dapma7bEVm001062t1/Dapma7bEVm004794t1/Dapma7bEVm001841t1/Dapma7bEVm003278t1/Dapma7bEVm002890t1	9
HM	Daphnia magna	R-HSA-73856	RNA Polymerase II Transcription Termination	9/339	48/4488	0.00865301	0.119097	0.106155	9984/29894/22916/4686/11338/9785/53981/1477/51692	Dapma7bEVm001102t1/Dapma7bEVm002555t1/Dapma7bEVm002514t1/Dapma7bEVm002611t1/Dapma7bEVm011631t1/Dapma7bEVm006458t1/Dapma7bEVm002631t1/Dapma7bEVm002370t1/Dapma7bEVm003110t1	9
HM	Daphnia magna	R-HSA-1839126	FGFR2 mutant receptor activation	5/339	18/4488	0.00899228	0.121556	0.108347	5430/22916/5432/4686/5440	Dapma7bEVm029456t1/Dapma7bEVm002514t1/Dapma7bEVm006360t1/Dapma7bEVm002611t1/Dapma7bEVm029691t1	5
HM	Daphnia magna	R-HSA-69206	G1/S Transition	14/339	94/4488	0.0101794	0.13519	0.120499	5705/132660/4149/902/55957/6502/5700/5707/5422/9861/5001/5702/5682/4331	Dapma7bEVm003299t1/Dapma7bEVm001740t1/Dapma7bEVm005754t1/Dapma7bEVm010069t1/Dapma7bEVm003909t1/Dapma7bEVm006789t1/Dapma7bEVm000739t1/Dapma7bEVm001062t1/Dapma7bEVm006168t1/Dapma7bEVm004794t1/Dapma7bEVm002364t1/Dapma7bEVm003278t1/Dapma7bEVm002890t1/Dapma7bEVm007274t1	14
HM	Daphnia magna	R-HSA-3108232	SUMO E3 ligases SUMOylate target proteins	12/339	77/4488	0.0118749	0.154988	0.138145	8243/197370/6996/9688/7153/23225/57332/672/6790/79902/7158/23636	Dapma7bEVm006172t1/Dapma7bEVm004907t1/Dapma7bEVm011323t1/Dapma7bEVm002170t1/Dapma7bEVm009705t1/Dapma7bEVm004500t1/Dapma7bEVm010262t1/Dapma7bEVm004020t1/Dapma7bEVm018581t1/Dapma7bEVm009727t1/Dapma7bEVm000792t1/Dapma7bEVm003075t1	12
HM	Daphnia magna	R-HSA-6796648	TP53 Regulates Transcription of DNA Repair Genes	9/339	51/4488	0.0128537	0.158917	0.141647	5430/5892/5432/902/672/6924/5440/2071/4331	Dapma7bEVm029456t1/Dapma7bEVm003863t1/Dapma7bEVm006360t1/Dapma7bEVm010069t1/Dapma7bEVm004020t1/Dapma7bEVm002283t1/Dapma7bEVm029691t1/Dapma7bEVm004582t1/Dapma7bEVm007274t1	9
HM	Daphnia magna	R-HSA-1362277	Transcription of E2F targets under negative control by DREAM complex	4/339	13/4488	0.0132256	0.158917	0.141647	132660/4149/7153/55957	Dapma7bEVm001740t1/Dapma7bEVm005754t1/Dapma7bEVm009705t1/Dapma7bEVm003909t1	4
HM	Daphnia magna	R-HSA-450385	Butyrate Response Factor 1 (BRF1) binds and destabilizes mRNA	4/339	13/4488	0.0132256	0.158917	0.141647	54512/11340/56915/167227	Dapma7bEVm006041t1/Dapma7bEVm003390t1/Dapma7bEVm000981t1/Dapma7bEVm005223t1	4
HM	Daphnia magna	R-HSA-450513	Tristetraprolin (TTP, ZFP36) binds and destabilizes mRNA	4/339	13/4488	0.0132256	0.158917	0.141647	54512/11340/56915/167227	Dapma7bEVm006041t1/Dapma7bEVm003390t1/Dapma7bEVm000981t1/Dapma7bEVm005223t1	4
HM	Daphnia magna	R-HSA-5625900	RHO GTPases activate CIT	4/339	13/4488	0.0132256	0.158917	0.141647	9928/9055/10398/11113	Dapma7bEVm009607t1/Dapma7bEVm009961t1/Dapma7bEVm010638t1/Dapma7bEVm006957t1	4
HM	Daphnia magna	R-HSA-2555396	Mitotic Metaphase and Anaphase	16/339	118/4488	0.015005	0.174751	0.155761	8243/5705/4000/996/4085/1062/81930/81565/5700/9700/5707/79902/9861/8697/5702/5682	Dapma7bEVm006172t1/Dapma7bEVm003299t1/Dapma7bEVm004134t1/Dapma7bEVm006971t1/Dapma7bEVm006108t1/Dapma7bEVm006451t1/Dapma7bEVm018465t1/Dapma7bEVm002809t1/Dapma7bEVm000739t1/Dapma7bEVm003638t1/Dapma7bEVm001062t1/Dapma7bEVm009727t1/Dapma7bEVm004794t1/Dapma7bEVm001841t1/Dapma7bEVm003278t1/Dapma7bEVm002890t1	16
HM	Daphnia magna	R-HSA-68882	Mitotic Anaphase	16/339	118/4488	0.015005	0.174751	0.155761	8243/5705/4000/996/4085/1062/81930/81565/5700/9700/5707/79902/9861/8697/5702/5682	Dapma7bEVm006172t1/Dapma7bEVm003299t1/Dapma7bEVm004134t1/Dapma7bEVm006971t1/Dapma7bEVm006108t1/Dapma7bEVm006451t1/Dapma7bEVm018465t1/Dapma7bEVm002809t1/Dapma7bEVm000739t1/Dapma7bEVm003638t1/Dapma7bEVm001062t1/Dapma7bEVm009727t1/Dapma7bEVm004794t1/Dapma7bEVm001841t1/Dapma7bEVm003278t1/Dapma7bEVm002890t1	16
HM	Daphnia magna	R-HSA-5619084	ABC transporter disorders	9/339	53/4488	0.0163937	0.187261	0.166912	5705/27248/5826/5700/91445/5707/9861/5702/5682	Dapma7bEVm003299t1/Dapma7bEVm000700t1/Dapma7bEVm005099t1/Dapma7bEVm000739t1/Dapma7bEVm010189t1/Dapma7bEVm001062t1/Dapma7bEVm004794t1/Dapma7bEVm003278t1/Dapma7bEVm002890t1	9
HM	Daphnia magna	R-HSA-176408	Regulation of APC/C activators between G1/S and early anaphase	10/339	62/4488	0.016574	0.187261	0.166912	5705/996/4085/51343/5700/5707/9861/8697/5702/5682	Dapma7bEVm003299t1/Dapma7bEVm006971t1/Dapma7bEVm006108t1/Dapma7bEVm004227t1/Dapma7bEVm000739t1/Dapma7bEVm001062t1/Dapma7bEVm004794t1/Dapma7bEVm001841t1/Dapma7bEVm003278t1/Dapma7bEVm002890t1	10
HM	Daphnia magna	R-HSA-450604	KSRP (KHSRP) binds and destabilizes mRNA	4/339	14/4488	0.0174352	0.191554	0.170738	54512/11340/56915/167227	Dapma7bEVm006041t1/Dapma7bEVm003390t1/Dapma7bEVm000981t1/Dapma7bEVm005223t1	4
HM	Daphnia magna	R-HSA-432720	Lysosome Vesicle Biogenesis	5/339	21/4488	0.0177131	0.191554	0.170738	8905/9146/164/134829/6844	Dapma7bEVm005383t1/Dapma7bEVm010124t1/Dapma7bEVm002153t1/Dapma7bEVm005308t1/Dapma7bEVm007384t1	5
HM	Daphnia magna	R-HSA-6803529	FGFR2 alternative splicing	5/339	21/4488	0.0177131	0.191554	0.170738	5430/22916/5432/4686/5440	Dapma7bEVm029456t1/Dapma7bEVm002514t1/Dapma7bEVm006360t1/Dapma7bEVm002611t1/Dapma7bEVm029691t1	5
HM	Daphnia magna	R-HSA-3108214	SUMOylation of DNA damage response and repair proteins	9/339	54/4488	0.0184098	0.196284	0.174954	8243/197370/6996/9688/23225/57332/672/79902/23636	Dapma7bEVm006172t1/Dapma7bEVm004907t1/Dapma7bEVm011323t1/Dapma7bEVm002170t1/Dapma7bEVm004500t1/Dapma7bEVm010262t1/Dapma7bEVm004020t1/Dapma7bEVm009727t1/Dapma7bEVm003075t1	9
HM	Daphnia magna	R-HSA-5678895	Defective CFTR causes cystic fibrosis	8/339	46/4488	0.0201766	0.209481	0.186717	5705/27248/5700/91445/5707/9861/5702/5682	Dapma7bEVm003299t1/Dapma7bEVm000700t1/Dapma7bEVm000739t1/Dapma7bEVm010189t1/Dapma7bEVm001062t1/Dapma7bEVm004794t1/Dapma7bEVm003278t1/Dapma7bEVm002890t1	8
HM	Daphnia magna	R-HSA-2467813	Separation of Sister Chromatids	15/339	112/4488	0.020201	0.209481	0.186717	8243/5705/996/4085/1062/81930/81565/5700/9700/5707/79902/9861/8697/5702/5682	Dapma7bEVm006172t1/Dapma7bEVm003299t1/Dapma7bEVm006971t1/Dapma7bEVm006108t1/Dapma7bEVm006451t1/Dapma7bEVm018465t1/Dapma7bEVm002809t1/Dapma7bEVm000739t1/Dapma7bEVm003638t1/Dapma7bEVm001062t1/Dapma7bEVm009727t1/Dapma7bEVm004794t1/Dapma7bEVm001841t1/Dapma7bEVm003278t1/Dapma7bEVm002890t1	15
HM	Daphnia magna	R-HSA-167242	Abortive elongation of HIV-1 transcript in the absence of Tat	5/339	22/4488	0.0215431	I	0.196432	5430/22916/5432/4686/5440	Dapma7bEVm029456t1/Dapma7bEVm002514t1/Dapma7bEVm006360t1/Dapma7bEVm002611t1/Dapma7bEVm029691t1	5
methylation type	species	ID	Description	GeneRatio	BgRatio	p value	p adjusted	qvalue	ENTREZID	geneID	Count
LM	Daphnia magna	R-HSA-392154	Nitric oxide stimulates guanylate cyclase	7/460	14/4488	0.000205242	0.167272	0.167272	3708/2982/5592/5139/4842/10846/3778	Dapma7bEVm002957t1/Dapma7bEVm009873t1/Dapma7bEVm010028t1/Dapma7bEVm001690t1/Dapma7bEVm011818t1/Dapma7bEVm010459t1/Dapma7bEVm022988t1	7
methylation type	species	ID	Description	GeneRatio	BgRatio	p value	p adjusted	qvalue	ENTREZID	geneID	Count
HM	Daphnia pulex	R-HSA-170834	Signaling by TGF-beta Receptor Complex	5/55	45/4488	0.000193355	0.0539637	0.050443	4089/56288/5499/7323/9958	gene3433/gene5483/gene5873/gene14007/gene14120	5
HM	Daphnia pulex	R-HSA-72649	Translation initiation complex formation	5/55	53/4488	0.000421591	0.0539637	0.050443	51386/6188/26986/6231/101929876	gene11060/gene12261/gene12479/gene16236/gene16236	5
HM	Daphnia pulex	R-HSA-72662	Activation of the mRNA upon binding of the cap-binding complex and eIFs, and subsequent binding to 43S	5/55	53/4488	0.000421591	0.0539637	0.050443	51386/6188/26986/6231/101929876	gene11060/gene12261/gene12479/gene16236/gene16236	5
HM	Daphnia pulex	R-HSA-9006936	Signaling by TGF-beta family members	5/55	57/4488	0.000592688	0.0568981	0.053186	4089/56288/5499/7323/9958	gene3433/gene5483/gene5873/gene14007/gene14120	5
HM	Daphnia pulex	R-HSA-72695	Formation of the ternary complex, and subsequently, the 43S complex	4/55	46/4488	0.00224948	0.16596	0.155133	51386/6188/6231/101929876	gene11060/gene12261/gene16236/gene16236	4
HM	Daphnia pulex	R-HSA-2173789	TGF-beta receptor signaling activates SMADs	3/55	23/4488	0.00259313	0.16596	0.155133	4089/5499/9958	gene3433/gene5873/gene14120	3
HM	Daphnia pulex	R-HSA-72702	Ribosomal scanning and start codon recognition	4/55	53/4488	0.00378878	0.207842	0.194282	51386/6188/6231/101929876	gene11060/gene12261/gene16236/gene16236	4
methylation type	species	ID	Description	GeneRatio	BgRatio	p value	p adjusted	qvalue	ENTREZID	geneID	Count
LM	Daphnia pulex	R-HSA-381038	XBP1(S) activates chaperone genes	7/162	35/4488	0.000200816	0.085923	0.0855728	6745/51726/10113/116138/2137/4000/118	gene4599/gene4769/gene5559/gene6960/gene9435/gene10132/gene10973	7
LM	Daphnia pulex	R-HSA-381070	IRE1alpha activates chaperones	7/162	37/4488	0.000289303	0.085923	0.0855728	6745/51726/10113/116138/2137/4000/118	gene4599/gene4769/gene5559/gene6960/gene9435/gene10132/gene10973	7
LM	Daphnia pulex	R-HSA-73762	RNA Polymerase I Transcription Initiation	6/162	29/4488	0.000480105	0.0950607	0.0946733	84172/221830/2068/7343/3066/9112	gene2572/gene3542/gene4900/gene7157/gene10734/gene12326	6
