# Supplementary material for: Pattern of DNA Methylation in Daphnia: Evolutionary Perspective
Source: Genome Biol Evol. 2018 Jul 30;10(8):1988–2007. doi: 10.1093/gbe/evy155 (PMC6097596; doi:10.1093/gbe/evy155)
Supplement: Supplementary Data [file evy155_kvist_et_al_supplements.zip › S11_Table_Gene expression comparison of Dmagna Bham2 and Xinb3.xlsx]

## Sheet: differential expression
# S11 Table. Gene expression comparison between Daphnia magna strains Bham2 and Xinb3.
# Gene expression in Daphnia magna Bham2-strain was compared to publicly available RNA-seq data on Daphnia magna Xinb3-strain (nature.com/articles/sdata201630) using age matched (5 day old) control samples, using DESeq2 (v1.18.1).
# The Xinb3 gene expression are from nature.com/articles/sdata201630. Briefly RNA-seq reads were mapped against primary transcripts of the transcriptome.
# The Bham2 gene expression was measured in house, as follows:
## Illumina adapters (using core sequence: AGATCGGAAGAGC) and nucleotides with low quality (Phred score < 20) were removed with cutadapt (v.1.11) while processing both read pairs at the same time.
## The filtered reads were mapped to the reference genome (GCA_001632505.1) using tophat2 (v.2.1.0) with default settings.
## The read counts for genes were extracted with HTSeq (v.0.9.1) using unstranded union mode for genes.
geneID	Bham2_1	Bham2_2	Bham2_3	Bham2_4	X_CO_r1_32	X_CO_r2_62	X_CO_r3_76	X_CO_r4_77	baseMean	log2FoldChange	lfcSE	stat	p value	p adjusted	description	overlapping
Dapma7bEVm000001t1	1104	995	850	1063	3877	4188	6017	7172	2283.24	-0.59062	0.11409	-5.17679	2.25734e-07	6.36538e-07	Down syndrome cell adhesion molecule protein	YES
Dapma7bEVm000002t1	1224	999	615	882	38550	40033	58177	47439	13054.3	-3.87604	0.185085	-20.9413	2.25052e-97	2.14755e-95	Receptor associated protein RIC-3	YES
Dapma7bEVm000003t1	1248	1089	881	988	7119	3554	6661	2670	2354.81	-0.561517	0.412359	-1.36172	0.173287	0.229418	Fibulin-1	NO
Dapma7bEVm000004t1	218	195	189	202	7000	6953	8592	8046	2235.14	-3.47919	0.18214	-19.0997	2.5417e-81	1.69701e-79	Sterile alpha and TIR motif-containing protein	YES
Dapma7bEVm000005t1	155	160	276	148	24143	23444	32871	41703	8088.61	-5.47661	0.308899	-17.7264	2.62192e-70	1.33968e-68	Nuclear pore complex protein Nup155	NO
Dapma7bEVm000008t1	0	0	0	0	12102	9342	14211	19110	3550.94	-13.3953	0.9675	-13.8451	1.36117e-43	3.04884e-42	Arginine-glutamic acid dipeptide repeats protein	YES
Dapma7bEVm000009t1	7701	5510	4862	4717	31126	25895	41188	31994	13789.8	-0.771783	0.188435	-4.09574	4.20818e-05	9.65978e-05	Discontinuous actin hexagon	YES
Dapma7bEVm000010t1	3918	3983	2167	4024	12028	10335	15496	16081	6721.72	-0.16146	0.209871	-0.769327	0.441699	0.520769	RanBP-type and C3HC4-type zinc finger-containing protein	NO
Dapma7bEVm000011t1	9866	10106	3759	7206	54351	27509	47344	45545	18650	-0.783075	0.343701	-2.27836	0.0227053	0.0360307	conserved protein	NO
Dapma7bEVm000012t1	3206	2024	624	1511	35081	15355	19312	30377	8401.88	-2.08565	0.453517	-4.59881	4.24912e-06	1.07374e-05	Uncharacterized protein	YES
Dapma7bEVm000013t1	13463	11164	5555	8950	46653	40613	58292	64323	22434	-0.674908	0.206073	-3.2751	0.00105626	0.0020416	Uncharacterized protein	NO
Dapma7bEVm000014t1	993	865	569	889	8424	7205	9707	10976	3146.99	-1.6864	0.167161	-10.0884	6.21978e-24	4.9744e-23	Odd Oz/ten-m	YES
Dapma7bEVm000016t1	6180	4901	2454	4163	17186	14848	21204	27506	9149.16	-0.426934	0.209993	-2.03308	0.0420442	0.0635177	Carnitine O-palmitoyltransferase 1, liver	NO
Dapma7bEVm000017t1	1274	1072	999	1193	6173	4690	7380	9060	2809.69	-0.785839	0.149917	-5.24182	1.59004e-07	4.5444e-07	Tight junction protein 1	NO
Dapma7bEVm000018t1	2413	2183	1565	2430	9466	8335	11878	12134	4707.67	-0.508652	0.170017	-2.99176	0.00277373	0.00507179	Mitogen-activated protein kinase-binding protein	YES
Dapma7bEVm000019t1	319	338	231	300	5589	3840	6129	6893	1749.16	-2.45411	0.19121	-12.834	1.0576e-37	1.80717e-36	Serine/threonine-protein kinase N1	YES
Dapma7bEVm000020t1	656	467	1411	664	1160	1934	2436	2007	1257.76	0.611522	0.4358	1.40322	0.16055	0.214402	1-phosphatidylinositol 4,5-bisphosphate phosphodiesterase gamma-1	NO
Dapma7bEVm000022t1	5944	5376	4011	5119	15165	14133	20460	14979	8967.33	0.0827727	0.202533	0.408687	0.682769	0.749121	Methionine sulfoxide oxidase MICAL2	NO
Dapma7bEVm000023t1	92	64	95	100	3582	3959	5991	8520	1474.91	-4.09715	0.239557	-17.0979	1.5388e-65	7.22647e-64	MAGUK p55 subfamily member	YES
Dapma7bEVm000024t1	258	192	182	203	285	353	414	375	283.59	0.983339	0.174209	5.64468	1.65489e-08	5.09561e-08	Uncharacterized protein PF11_0207	NO
Dapma7bEVm000025t1	9	12	10	10	10674	10653	17667	14123	3499.48	-8.5027	0.293123	-28.782	3.60192e-182	1.17614e-179	E3 ubiquitin-protein ligase RNF31	YES
Dapma7bEVm000026t1	0	0	0	0	6160	7232	8967	10195	2132.53	-12.7236	0.960705	-13.244	4.88732e-40	9.23466e-39	Nfx1-type zinc finger-containing protein	YES
Dapma7bEVm000027t1	7	14	11	3	17422	9708	15063	4121	3339.96	-8.45358	0.628043	-13.3775	8.1848e-41	1.61669e-39	ATP-binding cassette sub-family B member	YES
Dapma7bEVm000029t1	9447	7092	7976	6924	19240	17594	27863	20871	12832.3	0.322082	0.196168	1.64187	0.100617	0.140941	Aldehyde dehydrogenase, dimeric NADP-preferring	YES
Dapma7bEVm000030t1	106	85	57	85	1057	1175	1617	1587	431.449	-2.25407	0.155095	-14.5305	7.76114e-48	2.05307e-46	Cytosolic endo-beta-N-acetylglucosaminidase	NO
Dapma7bEVm000032t1	3220	2510	1659	2077	9353	7137	10706	11389	4654.18	-0.28061	0.170061	-1.65005	0.0989333	0.138713	CDD: DNA polymerase III subunits gamma and tau	YES
Dapma7bEVm000033t1	456	406	277	282	4659	6092	8106	12045	2272.84	-2.61812	0.184411	-14.1965	9.62604e-46	2.37503e-44	Phospholipid-transporting ATPase IC	YES
Dapma7bEVm000035t1	4677	4096	4660	3649	19667	26743	34288	50374	12225.2	-1.08842	0.199692	-5.45047	5.02383e-08	1.48982e-07	Far upstream element-binding protein	NO
Dapma7bEVm000036t1	419	367	281	400	1043	1016	1342	1534	655.969	0.031914	0.134549	0.237192	0.812508	0.855353	Dipeptidyl peptidase	NO
Dapma7bEVm000037t1	318	322	219	380	2312	2655	3567	5085	1151.61	-1.62261	0.206883	-7.84291	4.40219e-15	2.07434e-14	GH26440p, RNA-binding protein, RNA-binding protein	YES
Dapma7bEVm000038t1	308	184	98	202	2550	1812	2178	3573	838.608	-1.92957	0.291861	-6.61085	3.82126e-11	1.41515e-10	Uncharacterized protein	YES
Dapma7bEVm000039t1	1203	1183	337	894	38765	25070	36747	45284	10472.7	-3.57648	0.353572	-10.115	4.73899e-24	3.80905e-23	Unconventional myosin-XV	YES
Dapma7bEVm000041t1	1531	1196	875	1229	3731	3320	4572	5340	2195.77	-0.0420163	0.128763	-0.326307	0.744192	0.803395	Pleckstrin domain-containing family G member	YES
Dapma7bEVm000042t1	588	432	354	421	917	877	1127	873	658.618	0.642763	0.210075	3.05971	0.00221555	0.00410611	Uncharacterized protein	NO
Dapma7bEVm000043t1	989	2182	1237	2316	6741	3662	7113	8276	3256.49	-0.105592	0.384691	-0.274484	0.783713	0.831963	63 kDa sperm flagellar membrane protein	NO
Dapma7bEVm000044t1	347	363	265	274	2734	2272	3544	4795	1140.84	-1.60253	0.149457	-10.722	8.02242e-27	7.55192e-26	Amyloid beta A4 precursor protein-binding family A member	YES
Dapma7bEVm000045t1	12424	10594	6704	9509	41896	28268	45974	52375	19847.7	-0.339697	0.188101	-1.80593	0.0709291	0.102686	2-oxoglutarate dehydrogenase, mitochondrial	NO
Dapma7bEVm000046t1	9212	6545	3040	4604	1953	1559	2107	990	5547.45	3.42226	0.398116	8.59608	8.24854e-18	4.50779e-17	MAM, Meprin	NO
Dapma7bEVm000047t1	749	614	555	404	1536	1894	2666	3746	1144.79	-0.260199	0.189957	-1.36977	0.170758	0.226528	Sialin	NO
Dapma7bEVm000048t1	70165	59814	34759	51794	225856	192649	298337	199425	110026	-0.359528	0.24934	-1.44192	0.149325	0.200965	Myosin light chain kinase	NO
Dapma7bEVm000049t1	687	609	437	744	2199	1795	2060	2404	1130.45	-0.0225555	0.231558	-0.0974076	0.922403	0.943671	Ankyrin repeat domain-containing protein	YES
Dapma7bEVm000050t1	1181	771	308	401	9338	10797	13562	2204	3126.94	-2.1176	0.589342	-3.5931	0.000326767	0.000676719	2-hydroxyacylsphingosine 1-beta-galactosyltransferase	YES
Dapma7bEVm000052t1	1393	1260	681	1036	3472	2537	3603	3436	1849.85	0.14708	0.232606	0.632316	0.52718	0.604106	Calcium/calmodulin-dependent protein kinase type II subunit beta	YES
Dapma7bEVm000056t1	2493	2265	2208	2624	6564	7684	12481	13747	4777.43	-0.236123	0.167598	-1.40886	0.158877	0.212398	CAP-Gly domain-containing linker protein	YES
Dapma7bEVm000057t1	1713	1432	1186	1277	4795	4690	6312	8244	2822.36	-0.305857	0.0743132	-4.11578	3.85879e-05	8.89292e-05	Voltage-dependent N-type calcium channel subunit alpha-1B	YES
Dapma7bEVm000058t1	6245	7451	3907	6245	25542	15718	25908	25879	11596.9	-0.206077	0.259531	-0.794037	0.427174	0.505784	Janus kinase and microtubule-interacting protein 1/sw	YES
Dapma7bEVm000059t1	1007	1031	760	1084	6262	5139	7243	9349	2712.07	-1.04872	0.169635	-6.18216	6.32303e-10	2.15666e-09	membrane-associated guanylate kinase maguk	NO
Dapma7bEVm000060t1	2349	1886	1703	1884	18053	18857	29668	39139	8483.32	-1.92542	0.122254	-15.7493	6.94864e-56	2.42021e-54	Uncharacterized protein	NO
Dapma7bEVm000061t1	906	862	643	848	2422	2285	3040	3666	1485.57	-0.0200669	0.12247	-0.163852	0.869848	0.904472	Calcium-dependent secretion activator	NO
Dapma7bEVm000062t1	2249	1856	1700	1889	4465	5422	6721	7742	3332.53	0.130471	0.0999281	1.30565	0.191671	0.251084	WD repeat-containing protein	NO
Dapma7bEVm000063t1	600	506	138	508	12368	7510	10061	16363	3431.4	-2.95342	0.400039	-7.38252	1.55326e-13	6.68451e-13	ETS-related transcription factor Elf-2	YES
Dapma7bEVm000064t1	9935	7920	6120	6409	23899	15707	26337	10680	12131	0.341579	0.374803	0.911356	0.362108	0.43762	Dipeptidyl aminopeptidase protein 6	NO
Dapma7bEVm000065t1	1839	1270	1404	1539	4177	3593	5316	4444	2543.3	0.225126	0.191799	1.17376	0.24049	0.30658	conserved protein	NO
Dapma7bEVm000066t1	7408	4864	6046	5210	30933	12022	48007	2091	11792.4	-0.269677	0.720475	-0.374305	0.708178	0.772054	Alpha-amylase	YES
Dapma7bEVm000067t1	0	0	0	0	9704	11480	15783	18032	3560.72	-13.4153	0.959977	-13.9745	2.22935e-44	5.18809e-43	Transmembrane 9 superfamily member	YES
Dapma7bEVm000068t1	0	0	0	0	4072	3736	4393	5077	1153.11	-11.8791	0.969441	-12.2535	1.60883e-34	2.30915e-33	B(0,+)-type amino acid transporter	YES
Dapma7bEVm000069t1	705	632	557	595	1717	1554	2082	2606	1085.34	0.114554	0.108325	1.05751	0.290279	0.360593	Ankyrin repeat domain-containing protein SOWAHB	NO
Dapma7bEVm000070t1	94	103	110	84	795	1129	1388	2521	454.531	-2.01078	0.272967	-7.36553	1.76444e-13	7.57463e-13	Uncharacterized protein	NO
Dapma7bEVm000071t1	55	105	3419	1572	930	4255	4437	2364	2126.36	0.678434	1.00449	0.675413	0.499414	0.576934	Uncharacterized protein	NO
Dapma7bEVm000072t1	2	3	212	91	529	958	1121	1094	321.413	-1.47673	1.03386	-1.4284	0.153178	0.205569	Uncharacterized protein	NO
Dapma7bEVm000074t1	1081	940	524	794	15537	13428	19434	21664	5343.83	-2.62626	0.171468	-15.3161	5.97168e-53	1.88514e-51	Myosin light chain kinase, smooth muscle	YES
Dapma7bEVm000075t1	9563	7957	5214	7069	33630	30022	43954	46720	16788.7	-0.607762	0.133269	-4.56041	5.10547e-06	1.28161e-05	Laminin alpha-2 chain precursor	NO
Dapma7bEVm000076t1	2848	2391	2132	1786	12916	12975	20268	26384	6688.02	-1.16609	0.13518	-8.62615	6.345e-18	3.50047e-17	Chromodomain-helicase-DNA-binding protein Mi-2	YES
Dapma7bEVm000078t1	88	80	46	96	6327	5568	7532	9167	1946.79	-4.73438	0.210925	-22.4362	1.74385e-111	2.16922e-109	Guanine nucleotide exchange factor DBS	YES
Dapma7bEVm000079t1	813	694	563	603	3694	2906	4361	5926	1695.8	-0.86235	0.129654	-6.65114	2.9083e-11	1.08435e-10	Pleckstrin domain-containing family G	YES
Dapma7bEVm000082t1	821	751	261	738	11399	9797	13962	16917	3974.16	-2.5648	0.305152	-8.40479	4.28616e-17	2.25964e-16	Bumetanide-sensitive na-k-cl cotransport protein	NO
Dapma7bEVm000084t1	1118	887	816	630	2408	2060	3618	3867	1546.12	0.00403615	0.154509	0.0261224	0.97916	0.984767	Inverted formin-2	NO
Dapma7bEVm000085t1	616	590	438	577	3277	2714	3807	4660	1451.29	-0.91496	0.142822	-6.40624	1.49152e-10	5.30459e-10	Junctophilin-1	NO
Dapma7bEVm000087t1	13282	9455	8113	9016	25016	23080	34853	27974	16301.5	0.269318	0.165191	1.63035	0.103028	0.144009	Spondin-1	NO
Dapma7bEVm000088t1	0	0	0	0	2224	2031	3188	4198	745.657	-11.3044	0.96359	-11.7315	8.78903e-32	1.08043e-30	conserved protein	YES
Dapma7bEVm000089t1	111	119	74	98	2828	2279	3473	4542	940.88	-3.22337	0.169859	-18.9725	2.8789e-80	1.85118e-78	Integral membrane efflux protein efpa	YES
Dapma7bEVm000090t1	2416	1888	1602	1277	5106	5348	7063	6661	3207.56	-0.00124585	0.169385	-0.00735516	0.994131	0.995752	Xaa-Pro dipeptidase	YES
Dapma7bEVm000091t1	172	139	194	147	4320	2229	4592	393	980.323	-2.39219	0.659714	-3.62586	0.000287998	0.000599819	Inorganic phosphate cotransporter	YES
Dapma7bEVm000092t1	221	233	188	261	2022	2490	3865	4579	1030.84	-1.99355	0.194193	-10.2653	1.01038e-24	8.45467e-24	Vesicular glutamate transporter	NO
Dapma7bEVm000093t1	484	465	368	450	1018	1212	1799	1949	786.184	0.0548679	0.127714	0.429614	0.667476	0.73516	Longitudinals lackingprotein	NO
Dapma7bEVm000094t1	1611	1223	1326	916	2299	2380	3925	5568	2036.2	0.360017	0.205333	1.75333	0.0795451	0.11396	RNA-binding protein with serine-rich domain	YES
Dapma7bEVm000095t1	2235	1887	1467	1785	8067	9541	13293	14352	4596.97	-0.824263	0.0916987	-8.9888	2.49953e-19	1.49886e-18	Dedicator of cytokinesis protein	NO
Dapma7bEVm000097t1	4957	4136	3943	3549	13422	12313	18711	17087	7813.99	-0.115743	0.136195	-0.849836	0.395417	0.472654	Leucine-rich repeat-containing protein	NO
Dapma7bEVm000098t1	996	929	534	686	11203	10614	13365	16788	4114.5	-2.28069	0.15647	-14.5757	4.0127e-48	1.06689e-46	DENN domain-containing protein 4B	YES
Dapma7bEVm000099t1	2051	2067	1098	1913	9960	8581	11088	12912	4419.06	-0.815473	0.206029	-3.95804	7.55689e-05	0.000168219	Minor histocompatibility protein HA-1	YES
Dapma7bEVm000100t1	950	803	606	816	3616	3285	3987	4630	1747.08	-0.52927	0.148513	-3.56379	0.000365537	0.00075187	MAP kinase-activating death domain protein	NO
Dapma7bEVm000101t1	1787	807	2567	325	649	395	901	2456	1528.53	2.21508	0.635003	3.48829	0.000486123	0.000983636	Uncharacterized protein	NO
Dapma7bEVm000102t1	4045	3486	2842	3175	19224	18171	27159	27985	9113.55	-0.988009	0.0844487	-11.6995	1.28213e-31	1.55689e-30	GM19713p, Klarsicht	NO
Dapma7bEVm000103t1	965	949	809	714	4518	5062	7834	11674	2605.12	-1.22657	0.185742	-6.60358	4.01335e-11	1.48339e-10	conserved protein	NO
Dapma7bEVm000104t1	7446	6236	3983	4854	13461	11386	16355	17163	8865.17	0.375206	0.15456	2.42758	0.0152001	0.0248632	Band 4.1 protein 2	NO
Dapma7bEVm000105t1	5059	4020	2358	3768	108117	84111	148167	70386	31393.8	-3.03087	0.325463	-9.31247	1.24897e-20	8.13877e-20	Uncharacterized protein	YES
Dapma7bEVm000106t1	0	0	0	0	6537	7415	9118	10197	2187.94	-12.757	0.961255	-13.2711	3.40349e-40	6.50147e-39	TE: RNA-directed DNA polymerase from	YES
Dapma7bEVm000107t1	1037	1441	231	1392	9506	4231	6822	10697	2986.51	-1.15436	0.518963	-2.22435	0.0261251	0.0410313	Uncharacterized protein	NO
Dapma7bEVm000108t1	9448	7415	4638	6549	16096	14836	20840	29123	11441.5	0.255192	0.153863	1.65857	0.0972031	0.136516	V-type proton ATPase 116 kDa subunit a	YES
Dapma7bEVm000109t1	5907	4458	2608	3304	7944	5986	10261	10557	5855.11	0.653298	0.199009	3.28275	0.001028	0.0019901	Extended synaptotagmin-2-B	NO
Dapma7bEVm000110t1	578	547	471	495	6589	6405	8971	10255	2579.4	-2.14916	0.0964442	-22.2834	5.34996e-110	6.42548e-108	WD repeat-containing protein	YES
Dapma7bEVm000111t1	1634	1134	492	733	2087	1599	1881	3206	1436.7	0.585347	0.305532	1.91583	0.0553867	0.0818637	Solute carrier organic anion transporter family member 4A1	NO
Dapma7bEVm000112t1	25073	17596	20577	11234	34243	11429	28726	1309	22276.2	1.52945	0.765273	1.99858	0.0456533	0.0685144	Beta-galactosidase-1 protein 2	YES
Dapma7bEVm000113t1	0	1	0	0	78	79	144	215	32.2456	-6.37621	0.98335	-6.45311	1.0958e-10	3.93404e-10	Uncharacterized protein	NO
Dapma7bEVm000114t1	173	129	150	116	2119	3920	1892	5460	1006.6	-2.74605	0.352624	-7.78659	6.88431e-15	3.19636e-14	Uncharacterized protein	YES
Dapma7bEVm000115t1	23023	17876	15327	14222	42044	40219	57533	73930	29585.1	0.190717	0.0988988	1.92841	0.0538042	0.0796994	Nuclease-sensitive element-binding protein	NO
Dapma7bEVm000116t1	4223	3848	2858	3034	43508	40209	58211	47044	15777.8	-2.00621	0.173808	-11.5426	8.04194e-31	9.30568e-30	e3 ubiquitin-protein ligase ubr4 n-recognin-4 zinc finger ubr1-type protein 1 retinoblastoma-associated factor of kda kda retinoblastoma protein-associated factor rbaf600 p600	NO
Dapma7bEVm000117t1	3682	3135	2013	3427	14587	14855	18086	15998	7028.9	-0.634703	0.216258	-2.93493	0.00333625	0.00603853	Autophagy-related protein 2 B	NO
Dapma7bEVm000118t1	776	751	543	601	4011	3753	5876	6497	1907.86	-1.11724	0.102571	-10.8923	1.25465e-27	1.23503e-26	Centromere-associated protein E	YES
Dapma7bEVm000120t1	2741	2453	1842	2181	14737	12733	18579	19819	6411.58	-1.06245	0.11418	-9.30499	1.34009e-20	8.71079e-20	Serine/threonine-protein kinase MRCK alpha	YES
Dapma7bEVm000121t1	2469	2081	1644	1666	5728	6440	9144	10212	3805.71	-0.212578	0.0823059	-2.58278	0.00980072	0.0165041	Intersectin 1 long form variant	NO
Dapma7bEVm000124t1	416	397	297	376	2542	2187	3127	3323	1074.17	-1.13336	0.140225	-8.08231	6.35513e-16	3.13082e-15	Calmodulin-binding transcription activator	NO
Dapma7bEVm000125t1	2171	2036	793	1687	6566	4830	6144	8983	3225.15	-0.240238	0.285434	-0.841657	0.39998	0.477506	Serine/threonine-protein phosphatase 2A regulatory subunit B`` subunit alpha	NO
Dapma7bEVm000127t1	4369	3859	1930	4672	9301	7435	10525	13300	5980.72	0.320732	0.264647	1.21192	0.225541	0.289839	MICAL protein 1	YES
Dapma7bEVm000128t1	1273	1098	729	985	3225	2666	3792	5076	1874.05	-0.0704116	0.141505	-0.49759	0.618773	0.691134	cAMP-specific 3`,5`-cyclic phosphodiesterase 7B	NO
Dapma7bEVm000129t1	668	682	442	701	5431	4904	6089	6465	2094.1	-1.43453	0.197591	-7.26001	3.8706e-13	1.62328e-12	Breast carcinoma-amplified sequence	NO
Dapma7bEVm000130t1	850	640	804	679	2802	3046	4333	6253	1724.08	-0.622756	0.180935	-3.44187	0.000577715	0.00115643	DNA mismatch repair protein Msh2	YES
Dapma7bEVm000131t1	3588	2586	2436	2289	5948	4444	7363	8365	4147.2	0.519065	0.140054	3.70619	0.0002104	0.000445848	Phosphatidylinositol 3-kinase regulatory subunit beta	YES
Dapma7bEVm000132t1	959	677	1056	1005	4562	5836	6960	9938	2609.5	-1.0364	0.240833	-4.30339	1.68202e-05	4.02275e-05	Jmjc domain-containing histone demethylation protein	NO
Dapma7bEVm000133t1	4414	3831	3447	3009	11283	8933	13860	13435	6464.82	0.0767663	0.156304	0.491134	0.623332	0.695408	hu-li tai shao	NO
Dapma7bEVm000134t1	1567	1329	1418	1700	3840	4537	6966	5954	2769.63	-0.0145804	0.190857	-0.0763946	0.939105	0.955566	Xaa-Pro aminopeptidase	NO
Dapma7bEVm000135t1	77	477	231	917	689	409	1398	3021	730.509	0.326627	0.71748	0.455243	0.648934	0.718867	Uncharacterized protein	NO
Dapma7bEVm000137t1	649	613	548	576	3513	3453	4681	5501	1663.82	-1.04728	0.10467	-10.0055	1.44217e-23	1.12752e-22	CREB-regulated transcription coactivator	NO
Dapma7bEVm000138t1	1841	1505	1118	1482	5623	6917	8684	10697	3404.53	-0.633175	0.112026	-5.652	1.58591e-08	4.88896e-08	RING finger protein unkempt	YES
Dapma7bEVm000139t1	1701	1351	1419	1257	4945	5209	8084	11473	3177.05	-0.532114	0.159072	-3.3451	0.000822525	0.00161385	Uridine-cytidine kinase 1	NO
Dapma7bEVm000140t1	1149	1006	957	645	2017	2992	3859	6412	1803.01	-0.172167	0.251309	-0.685083	0.493291	0.571016	Poly(A) RNA polymerase gld-2 A	NO
Dapma7bEVm000141t1	2144	1934	1997	1459	5037	4655	7074	5297	3188.75	0.214982	0.217596	0.987984	0.323161	0.395909	Polypeptide N-acetylgalactosaminyltransferase 35A	NO
Dapma7bEVm000142t1	1057	849	649	797	3849	3204	4793	6238	1923.36	-0.640668	0.11679	-5.4856	4.12063e-08	1.22983e-07	Mitogen-activated protein kinase kinase kinase 7-interacting protein 2/sw	NO
Dapma7bEVm000143t1	319	262	203	251	198	158	255	121	282.784	2.19779	0.315389	6.96842	3.20511e-12	1.27315e-11	Cytochrome P450 4V2	YES
Dapma7bEVm000144t1	737	455	522	261	762	427	833	616	616.698	1.29518	0.342157	3.78535	0.000153491	0.000330175	Glucosyl/glucuronosyl transferases	NO
Dapma7bEVm000146t1	973	801	585	784	1207	1323	1780	2199	1126.57	0.741676	0.102434	7.24058	4.46772e-13	1.86546e-12	UDP-glucuronic acid decarboxylase	NO
Dapma7bEVm000148t1	6701	4311	3683	3746	2214	1753	2886	2364	4699.55	2.72902	0.194223	14.0509	7.60377e-45	1.80367e-43	Uncharacterized protein	NO
Dapma7bEVm000149t1	0	0	0	0	2427	2136	705	1419	488.952	-10.4961	1.09283	-9.59916	8.05999e-22	5.6713e-21	Uncharacterized protein	YES
Dapma7bEVm000150t1	12852	7994	3292	5560	30109	21422	30328	44554	14620.8	-0.368609	0.324046	-1.13752	0.255321	0.322775	Filamin-A	YES
Dapma7bEVm000151t1	1654	1378	1131	1267	9728	8389	12683	14076	4157.24	-1.26306	0.0943635	-13.3849	7.40697e-41	1.46582e-39	NUAK family SNF1 kinase 2	YES
Dapma7bEVm000152t1	384	352	284	286	7112	6566	9428	8845	2412.71	-2.84219	0.140894	-20.1715	1.74416e-90	1.44641e-88	Dedicator of cytokinesis protein	NO
Dapma7bEVm000153t1	3097	2696	1904	2433	8155	7041	10884	11739	4745.45	-0.121328	0.114803	-1.05684	0.290587	0.360846	Rho GTPase-activating protein	NO
Dapma7bEVm000155t1	404	343	511	339	1942	1509	2586	1632	886.557	-0.482162	0.308656	-1.56213	0.118257	0.163081	Transient receptor potential cation channel subfamily M member	NO
Dapma7bEVm000157t1	922	930	1131	1313	4622	5949	8897	12036	2986.26	-0.986525	0.266864	-3.69672	0.000218405	0.000461686	Ankyrin repeat and fibronectin type-III domain-containing protein	NO
Dapma7bEVm000158t1	757	590	517	619	2800	2941	4083	4771	1508.11	-0.761313	0.0782128	-9.7338	2.16358e-22	1.57817e-21	Zinc finger protein 236 variant	NO
Dapma7bEVm000159t1	13537	11062	11509	7725	43827	16884	35718	1448	17101.8	0.44058	0.768521	0.573283	0.566453	0.641473	Angiotensin-converting enzyme 3 precursor	NO
Dapma7bEVm000161t1	373	390	290	393	2766	2342	3677	3604	1144.41	-1.30747	0.168353	-7.7661	8.09398e-15	3.74221e-14	Phosphatase and actin regulator	NO
Dapma7bEVm000162t1	8258	7088	6754	6421	17421	20078	26922	32799	12754.7	0.0399843	0.095694	0.417834	0.676068	0.743213	Tetratricopeptide repeat protein	NO
Dapma7bEVm000163t1	462	390	264	420	3049	3606	5144	6965	1539.06	-1.78744	0.172367	-10.3697	3.40534e-25	2.92138e-24	No mechanoreceptor potential A	NO
Dapma7bEVm000164t1	3254	2646	2482	3353	14894	14527	20141	23354	7431.61	-0.833945	0.144975	-5.75233	8.80213e-09	2.76695e-08	Uncharacterized protein	NO
Dapma7bEVm000165t1	8057	6046	9700	5638	16019	15880	23446	25963	12072.7	0.357995	0.247182	1.44831	0.147531	0.198808	Aspartyl/asparaginyl beta-hydroxylase	NO
Dapma7bEVm000166t1	7463	6106	3991	5194	14297	10058	17177	19561	9054.08	0.344563	0.169148	2.03705	0.0416445	0.0629594	Uncharacterized protein LOC656988	NO
Dapma7bEVm000168t1	41	26	24	29	1983	1472	1860	2097	525.247	-4.19431	0.251967	-16.6283	4.34673e-62	1.82773e-60	Aryl hydrocarbon receptor nuclear translocator protein 1	YES
Dapma7bEVm000170t1	953	911	708	783	4678	4036	5644	6580	2134.26	-0.858444	0.117189	-7.32528	2.38406e-13	1.01491e-12	Phosphatase 1 regulatory subunit 12A	NO
Dapma7bEVm000171t1	4757	3460	2569	3796	16107	13135	18778	18786	7702.51	-0.447001	0.174999	-2.5543	0.0106401	0.0178271	Phosphatidate phosphatase LPIN1	NO
Dapma7bEVm000172t1	3194	2670	1965	2539	12097	9416	14578	13588	5630.03	-0.504457	0.164955	-3.05814	0.00222716	0.0041258	unc-115	NO
Dapma7bEVm000173t1	1087	943	820	856	4804	5635	9023	14548	2946.28	-1.32799	0.211417	-6.2813	3.35749e-10	1.16747e-09	Uncharacterized protein	NO
Dapma7bEVm000174t1	66	80	141	109	4120	4361	6072	6481	1469.38	-3.84403	0.33625	-11.4296	2.97473e-30	3.34766e-29	Protease m1 zinc metalloprotease	NO
Dapma7bEVm000175t1	1696	1447	1056	1577	5237	4674	6493	7234	2858.03	-0.257284	0.146688	-1.75395	0.0794395	0.113824	Kinase C delta type	NO
Dapma7bEVm000176t1	1854	1491	1227	1324	5284	3630	5920	5550	2681.97	-0.037315	0.18273	-0.204208	0.838191	0.877053	Trafficking kinesin-binding protein milt	NO
Dapma7bEVm000178t1	1714	1441	1211	1245	4089	5417	7429	8894	2920.21	-0.39156	0.120735	-3.24313	0.00118226	0.00226815	conserved protein	NO
Dapma7bEVm000179t1	1033	834	647	796	2176	2293	2997	4633	1516.2	-0.0585373	0.133173	-0.439557	0.660258	0.728899	Inturned	NO
Dapma7bEVm000180t1	5824	4473	3271	4216	9746	7764	9648	8576	6405.38	0.702046	0.225162	3.11796	0.00182108	0.00341164	AMP deaminase	NO
Dapma7bEVm000182t1	773	631	686	486	2676	2593	4163	5293	1524.29	-0.686857	0.170497	-4.02852	5.61284e-05	0.000126959	SWI/SNF-related matrix-associated actin-dependent regulator of chromatin subfamily E member	YES
Dapma7bEVm000183t1	441	941	1162	1874	2060	2417	3879	4261	1867.38	0.389388	0.463982	0.839232	0.401339	0.47883	Solute carrier family 15 member	YES
Dapma7bEVm000186t1	590	508	572	454	2071	1514	2230	2810	1051.1	-0.22391	0.188684	-1.1867	0.235348	0.300831	Nose resistant to fluoxetine protein	YES
Dapma7bEVm000188t1	1583	1379	1166	739	7879	4511	8622	1036	2669.51	-0.523525	0.607112	-0.86232	0.388512	0.465252	ATP-binding cassette sub-family G member	NO
Dapma7bEVm000189t1	85045	63683	54732	52233	228243	203770	311399	362062	128959	-0.32925	0.100157	-3.28736	0.00101133	0.00196073	Embryonic polyadenylate-binding protein	NO
Dapma7bEVm000191t1	2015	1707	1715	1434	6984	9570	12937	20410	4687.92	-1.00399	0.205323	-4.88981	1.00935e-06	2.69428e-06	Targeting protein for Xklp2-A	NO
Dapma7bEVm000192t1	117	86	72	99	1375	1126	1816	2367	514.175	-2.351	0.162286	-14.4842	1.52518e-47	4.0092e-46	MAGUK p55 subfamily member	YES
Dapma7bEVm000193t1	178	118	110	166	260	344	443	562	232.351	0.314819	0.188413	1.67091	0.0947387	0.133377	Sodium/nucleoside cotransporter	NO
Dapma7bEVm000194t1	1876	1301	1732	1136	4299	4240	5953	6383	2741.16	0.00391649	0.193815	0.0202073	0.983878	0.987801	5`-nucleotidase	NO
Dapma7bEVm000195t1	10013	7471	6334	5282	14272	4270	8816	636	8569.44	1.5697	0.74022	2.1206	0.0339553	0.0522839	4-aminobutyrate aminotransferase, mitochondrial	NO
Dapma7bEVm000196t1	154	478	114	442	2531	1110	1860	2584	813.718	-0.956209	0.527924	-1.81124	0.070104	0.101604	Sugar transporter ERD6	NO
Dapma7bEVm000197t1	79	158	444	249	238	547	1319	1915	465.155	-0.0452593	0.645838	-0.0700789	0.944131	0.958813	Enteropeptidase	NO
Dapma7bEVm000198t1	1136	849	333	413	1702	748	1229	2274	975.541	0.591519	0.400199	1.47806	0.139391	0.188923	Uncharacterized protein	YES
Dapma7bEVm000199t1	1909	1862	1500	1177	5206	5792	7603	11102	3354.52	-0.38717	0.168531	-2.29733	0.0216001	0.0344053	Hydroxymethylglutaryl-CoA synthase, cytoplasmic	NO
Dapma7bEVm000200t1	446	371	385	267	292	355	518	786	454.849	1.43208	0.216682	6.60913	3.86593e-11	1.43067e-10	Uncharacterized protein	NO
Dapma7bEVm000201t1	0	1	1	0	3059	1940	2928	426	606.276	-9.47838	0.991341	-8.47607	2.3293e-17	1.24655e-16	Uncharacterized protein CG4914	YES
Dapma7bEVm000203t1	1409	1108	1047	945	1829	1635	2116	1698	1509.27	1.03784	0.21071	4.92544	8.41686e-07	2.26145e-06	wd-repeat protein	NO
Dapma7bEVm000204t1	156	157	185	202	2898	4063	5968	10424	1600.72	-3.12906	0.305635	-10.2369	1.35555e-24	1.12682e-23	conserved protein	NO
Dapma7bEVm000205t1	2121	1892	1046	1542	10970	9382	15497	16720	4882.6	-1.21543	0.170035	-7.14808	8.80029e-13	3.61384e-12	Protocadherin Fat	YES
Dapma7bEVm000206t1	5141	5882	3294	4323	26489	16448	25540	26162	10539.7	-0.594791	0.245247	-2.42527	0.0152968	0.0250018	Acetyl-CoA carboxylase	NO
Dapma7bEVm000209t1	1500	1093	1599	1004	3975	3820	6127	2967	2337.17	0.0515992	0.335565	0.153768	0.877793	0.911192	G-protein coupled receptor	NO
Dapma7bEVm000210t1	480	494	539	508	1452	1521	2566	2180	969.195	-0.110436	0.201478	-0.548128	0.583604	0.657652	Turtle A	NO
Dapma7bEVm000211t1	4448	3612	3026	2579	14200	13968	20296	22869	7701.09	-0.601803	0.117023	-5.14261	2.70942e-07	7.59001e-07	CLIP-associating protein	NO
Dapma7bEVm000212t1	2467	2103	1773	2112	5159	6043	8008	10602	3827.58	-0.00438898	0.106193	-0.0413303	0.967033	0.976943	Meiosis arrest female protein	NO
Dapma7bEVm000214t1	451	467	329	559	4243	4163	6480	7059	1833.6	-1.78424	0.194634	-9.16694	4.86617e-20	3.0612e-19	SLIT-ROBO Rho GTPase-activating 2 protein	NO
Dapma7bEVm000215t1	6049	7890	1835	7414	41940	20726	28935	34531	13788.3	-0.720575	0.457432	-1.57526	0.115196	0.159334	Clip-domain serine protease	NO
Dapma7bEVm000217t1	1586	1478	1413	1024	8177	7173	11219	10711	3701.04	-0.974136	0.174947	-5.56815	2.57455e-08	7.80999e-08	SWI/SNF-related matrix-associated actin-dependent regulator of chromatin subfamily A containing DEAD/H box	NO
Dapma7bEVm000218t1	212	167	200	204	1690	1262	2063	3072	696.356	-1.52634	0.207866	-7.34258	2.09513e-13	8.95013e-13	Structural maintenance of chromosomes protein	YES
Dapma7bEVm000220t1	0	0	0	0	3150	3153	3476	4652	953.911	-11.6303	0.966256	-12.0364	2.28815e-33	3.06917e-32	Bumetanide-sensitive na-k-cl cotransport protein	YES
Dapma7bEVm000221t1	5635	4554	5171	4100	12293	13015	15968	16888	8285.66	0.199081	0.161388	1.23356	0.217367	0.280594	Valine--tRNA ligase	NO
Dapma7bEVm000222t1	320	318	204	418	1268	1211	1323	1872	661.398	-0.385786	0.249429	-1.54667	0.121943	0.167666	Pleckstrin domain-containing family G member	YES
Dapma7bEVm000223t1	748	526	493	491	2274	2156	3399	3665	1251.57	-0.559	0.0973757	-5.74062	9.43306e-09	2.95683e-08	Zinc finger protein	NO
Dapma7bEVm000225t1	480	431	277	482	3821	3685	5755	7841	1720.56	-1.83302	0.189235	-9.68621	3.45105e-22	2.48347e-21	Monocarboxylate transporter	NO
Dapma7bEVm000227t1	1870	1400	1108	1121	5486	4064	6372	9455	2855.56	-0.412683	0.168141	-2.45438	0.0141129	0.0231974	Metastasis suppressor protein	NO
Dapma7bEVm000228t1	25159	21541	16562	10523	28595	17922	19925	3618	21595.3	1.61535	0.611054	2.64354	0.0082043	0.0139848	Uncharacterized protein LOC658236	NO
Dapma7bEVm000229t1	651	535	405	399	2041	2196	3273	3525	1159.38	-0.684784	0.107833	-6.35036	2.14808e-10	7.56242e-10	Sorting nexin-14	NO
Dapma7bEVm000230t1	0	0	0	0	3253	845	923	2671	528.403	-10.5877	1.09814	-9.63563	5.65437e-22	4.01649e-21	Uncharacterized protein	YES
Dapma7bEVm000231t1	313	215	211	212	3270	3257	4962	4921	1285.43	-2.32601	0.115116	-20.2044	8.94874e-91	7.48043e-89	Coiled-coil and C2 domain-containing protein 1A	YES
Dapma7bEVm000232t1	3178	2321	1790	2252	5069	4036	5319	6891	3533.6	0.598508	0.148817	4.02177	5.77634e-05	0.000130558	Stromal interaction molecule	NO
Dapma7bEVm000233t1	1752	1689	1010	1329	5991	4231	5601	5493	2738.48	-0.159685	0.235313	-0.678607	0.497387	0.574975	Testin	YES
Dapma7bEVm000234t1	6462	4993	3715	4649	7111	7172	10333	11826	6794.41	0.902332	0.0864677	10.4355	1.70722e-25	1.49029e-24	Cullin-1	YES
Dapma7bEVm000235t1	2473	1782	1324	3751	4375	5413	7060	6782	3678.3	0.446914	0.335473	1.33219	0.182797	0.240756	Threo-3-hydroxyaspartate ammonia-lyase	NO
Dapma7bEVm000236t1	749	627	598	488	3854	5407	7558	12652	2386.72	-1.7137	0.234902	-7.29526	2.98075e-13	1.25944e-12	E3 ubiquitin-protein ligase RNF8	NO
Dapma7bEVm000238t1	3121	3313	2830	2597	6958	2561	12295	284	4222.4	0.793064	0.786576	1.00825	0.313333	0.385315	4-coumarate--CoA ligase	NO
Dapma7bEVm000239t1	2797	1974	1481	1374	3754	3038	4664	6069	2817.96	0.568109	0.17496	3.24707	0.00116598	0.00223876	Transforming growth factor beta regulator 4	NO
Dapma7bEVm000240t1	5909	3389	5683	4670	30135	31847	51629	34642	14331.3	-1.12524	0.271764	-4.14048	3.46578e-05	8.03325e-05	Bm8 interacting protein 2d-4	YES
Dapma7bEVm000241t1	963	813	753	744	4488	5214	7003	9013	2395.97	-1.1607	0.100773	-11.5178	1.0726e-30	1.23296e-29	Activin receptor type-1	YES
Dapma7bEVm000242t1	2089	1648	1766	1099	3063	3844	5876	7285	2762.17	0.225427	0.214552	1.05069	0.293403	0.363867	Nucleolar protein	YES
Dapma7bEVm000243t1	49	46	219	56	1600	997	2329	85	445.99	-1.859	0.858065	-2.16641	0.0302797	0.0469739	Para-nitrobenzyl esterase	NO
Dapma7bEVm000244t1	2799	2100	1448	2024	5900	6053	8195	8368	3742.23	-0.011978	0.136962	-0.0874545	0.93031	0.949661	Copine-5	NO
Dapma7bEVm000246t1	822	636	643	514	3976	2047	5198	253	1404.15	-0.450549	0.703346	-0.640578	0.521797	0.598952	Beta-hexosaminidase subunit alpha	NO
Dapma7bEVm000247t1	2590	3057	1642	1606	19426	13619	19543	6301	6175.28	-1.0581	0.459589	-2.30226	0.0213207	0.0339863	Brain chitinase and chia	NO
Dapma7bEVm000249t1	4229	3863	4747	6491	66753	112851	146205	289900	42171	-3.04061	0.361024	-8.42215	3.69642e-17	1.95812e-16	conserved protein	YES
Dapma7bEVm000250t1	7	4	3	5	2678	1270	3473	329	550.346	-6.75446	0.721144	-9.27579	1.7631e-20	1.1379e-19	Circadian clock-controlled protein	YES
Dapma7bEVm000251t1	0	0	0	0	222	605	1118	1640	214.238	-9.4696	1.05953	-8.93506	4.06949e-19	2.41328e-18	Clip-domain serine protease	YES
Dapma7bEVm000253t1	0	0	0	0	56043	20036	60869	1539	9946.63	-13.8408	1.26477	-10.7286	7.47375e-27	7.04177e-26	Carboxypeptidase B	YES
Dapma7bEVm000254t1	47	38	32	80	1243	1587	3698	97	498.079	-3.17867	0.783706	-4.0547	5.0199e-05	0.000114314	Lysosomal aspartic protease precursor	NO
Dapma7bEVm000255t1	18691	13147	10989	12768	21024	17110	28569	29306	18681.9	0.9835	0.124603	7.89309	2.94788e-15	1.40266e-14	Annexin A4	NO
Dapma7bEVm000256t1	1124	740	874	614	880	1199	1410	1864	1099.52	1.12059	0.191644	5.84726	4.99729e-09	1.59904e-08	O-acetyl-ADP-ribose deacetylase MACROD1	NO
Dapma7bEVm000259t1	4645	3878	2281	3811	17029	12858	18829	22570	7949.49	-0.523957	0.195028	-2.68657	0.00721899	0.0124156	Synaptotagmin protein 4	YES
Dapma7bEVm000260t1	11085	9115	5568	7703	58297	43637	88000	33755	22666.2	-1.02529	0.354699	-2.8906	0.00384512	0.00688976	Laminin subunit alpha-3	NO
Dapma7bEVm000261t1	4383	3856	2811	2907	13637	12275	17652	14814	7028.9	-0.320562	0.173562	-1.84697	0.0647521	0.0944635	dmX protein 2	NO
Dapma7bEVm000263t1	1675	1389	938	1229	6191	6633	8968	9414	3215.65	-0.808503	0.116208	-6.95735	3.46742e-12	1.37377e-11	Neutral sphingomyelinase n-smase activation associated factor fan	NO
Dapma7bEVm000264t1	23	31	13	27	1902	2251	3334	5801	845.89	-5.24344	0.318152	-16.4541	7.83944e-61	3.16883e-59	Sodium channel protein type 8 subunit alpha	YES
Dapma7bEVm000265t1	845	799	871	813	5787	4743	7450	7862	2459.27	-1.1477	0.173409	-6.61841	3.63071e-11	1.34649e-10	Plexin A4, B	YES
Dapma7bEVm000266t1	1353	1236	921	1180	6419	5571	8040	10600	3044.15	-0.907023	0.120239	-7.54349	4.57567e-14	2.02891e-13	Rho-guanine nucleotide exchange factor	YES
Dapma7bEVm000267t1	810	769	413	869	3833	2859	3988	5213	1688.48	-0.696619	0.2462	-2.82947	0.00466247	0.00825262	Gamma-2-syntrophin	NO
Dapma7bEVm000269t1	2310	2003	1633	1548	6836	6954	10069	11071	3958.6	-0.4329	0.085254	-5.07776	3.81913e-07	1.05697e-06	Uncharacterized protein	NO
Dapma7bEVm000272t1	655	578	559	436	6776	5931	9317	9360	2562	-2.02529	0.149484	-13.5482	8.11566e-42	1.6859e-40	GPI-anchored adhesin protein PGA55	NO
Dapma7bEVm000273t1	464	1186	482	932	4684	2099	4856	5760	1840.5	-0.669417	0.417997	-1.60148	0.10927	0.151911	GPI-anchored adhesin protein PGA55	NO
Dapma7bEVm000274t1	1942	1604	1451	1431	4937	5242	7921	9663	3231.57	-0.296512	0.0906367	-3.27144	0.00107003	0.00206725	Mediator of RNA polymerase II transcription subunit	NO
Dapma7bEVm000275t1	3692	3000	2431	2428	8861	7757	11615	11651	5216.15	-0.0220173	0.117741	-0.186998	0.851662	0.888627	Myotubularin-related protein	NO
Dapma7bEVm000276t1	2205	1845	1757	1840	5493	5118	8010	7814	3465.23	0.00262555	0.112219	0.0233966	0.981334	0.985969	GRAM domain-containing protein 1B	NO
Dapma7bEVm000277t1	1274	1355	938	1384	7142	7274	9971	12278	3505.83	-1.07917	0.156547	-6.89358	5.44053e-12	2.12596e-11	Multiple epidermal growth factor domains protein 11	NO
Dapma7bEVm000278t1	43667	31724	21761	30071	107056	91978	159858	110282	59470.8	-0.144686	0.216649	-0.667837	0.504238	0.581768	Collagen alpha-1(IX) chain	YES
Dapma7bEVm000280t1	399	343	275	324	1191	920	1307	1509	628.022	-0.106736	0.148835	-0.717146	0.473284	0.552429	Small conductance calcium-activated potassium channel protein	YES
Dapma7bEVm000281t1	3969	2953	3023	2366	21042	9940	22544	2649	6785.49	-0.522366	0.605922	-0.862101	0.388632	0.46537	Lysosomal alpha-mannosidase	NO
Dapma7bEVm000282t1	1964	1869	1990	1977	6068	6429	10341	14712	4155.44	-0.399456	0.196972	-2.02799	0.0425615	0.0642527	Rab11 family-interacting protein	NO
Dapma7bEVm000283t1	3707	2887	2592	2073	5614	5692	8320	9047	4387.57	0.432786	0.129707	3.33664	0.000847979	0.00166083	Kinesin heavy chain	NO
Dapma7bEVm000284t1	8231	5512	8888	4258	6553	6654	11836	10620	8447.71	1.40522	0.283562	4.95561	7.21053e-07	1.94897e-06	Microsomal triglyceride transfer protein large subunit	YES
Dapma7bEVm000287t1	954	864	889	680	4296	4997	7180	7249	2314.95	-1.00154	0.153648	-6.51836	7.10787e-11	2.58286e-10	Peripheral plasma membrane protein CASK	YES
Dapma7bEVm000288t1	19	24	21	11	2849	1662	2233	2391	640.055	-5.14541	0.35934	-14.291	2.49175e-46	6.26625e-45	Protease m1 zinc metalloprotease	YES
Dapma7bEVm000289t1	1022	1010	749	761	6650	5924	8660	9475	2812.62	-1.33285	0.119324	-11.1699	5.72697e-29	6.0568e-28	MAP/microtubule affinity-regulating kinase	NO
Dapma7bEVm000291t1	1600	1270	936	1040	1873	1772	3459	2246	1694.34	0.813899	0.207618	3.92018	8.84834e-05	0.00019522	Gamma-butyrobetaine dioxygenase	NO
Dapma7bEVm000292t1	1249	880	1151	659	3183	3191	4262	6026	1966.14	-0.266236	0.222097	-1.19873	0.230632	0.295545	DNA replication licensing factor mcm5	NO
Dapma7bEVm000293t1	2506	5191	2466	5669	14465	8109	14216	12723	7003.17	0.138216	0.403864	0.342233	0.732175	0.793045	Endothelin-converting enzyme 2 protein	NO
Dapma7bEVm000294t1	15404	12465	15282	9529	23048	31547	61702	82668	24193.1	-0.022502	0.300153	-0.0749685	0.94024	0.956069	Ceroid-lipofuscinosis, neuronal 8	NO
Dapma7bEVm000295t1	1330	1198	2033	1430	54348	74882	108652	176506	27135.2	-4.16745	0.326887	-12.7487	3.16924e-37	5.29422e-36	Chorion peroxidase precursor	NO
Dapma7bEVm000296t1	0	0	0	0	3876	3883	6127	7571	1373.23	-12.1289	0.961991	-12.6081	1.90445e-36	3.04043e-35	Mediator of RNA polymerase II transcription subunit	YES
Dapma7bEVm000297t1	506	371	258	269	5679	4546	6836	8040	1953.1	-2.39871	0.167563	-14.3147	1.77251e-46	4.51182e-45	Organellar oligopeptidase	YES
Dapma7bEVm000299t1	1690	1390	1476	1340	7546	8270	11859	16964	4178.73	-1.08041	0.151254	-7.143	9.13141e-13	3.74614e-12	Tyrosine-protein phosphatase non-receptor type	YES
Dapma7bEVm000300t1	1282	959	1147	908	4069	3979	6105	7481	2367.85	-0.511165	0.151066	-3.38371	0.000715144	0.00141445	Nuclear pore complex protein Nup88	NO
Dapma7bEVm000301t1	915	1021	843	1049	5195	5754	9220	11394	2883.24	-1.19066	0.183379	-6.49286	8.42193e-11	3.04185e-10	ABC transporter G family member	YES
Dapma7bEVm000302t1	269	216	223	268	3424	3924	6592	11623	1789.59	-2.80303	0.270698	-10.3541	4.00971e-25	3.42719e-24	Uncharacterized protein	NO
Dapma7bEVm000303t1	209	209	200	260	2799	3159	5262	8370	1415.43	-2.57689	0.260592	-9.88795	4.69565e-23	3.55028e-22	Uncharacterized protein	NO
Dapma7bEVm000304t1	1575	1159	750	972	5444	2614	4044	4919	2134.12	-0.220686	0.294165	-0.750209	0.453129	0.532352	Proton myo-inositol cotransporter	NO
Dapma7bEVm000306t1	37279	20486	6055	11060	47135	24067	39751	55268	26681.3	0.510605	0.45397	1.12475	0.260694	0.328706	Glutamine--fructose-6-phosphate aminotransferase [isomerizing]	NO
Dapma7bEVm000307t1	4335	3366	3876	2574	5431	7229	10435	14909	5597.1	0.421973	0.22421	1.88204	0.0598305	0.0878973	Ribosomal RNA processing protein 1 B	NO
Dapma7bEVm000308t1	19867	12307	1912	7757	41451	23808	38523	49310	18898.9	-0.196774	0.519548	-0.378741	0.70488	0.76898	Cuticular protein analogous to peritrophins 1-H	NO
Dapma7bEVm000309t1	1931	1465	1697	1092	2167	3029	4430	5537	2359.92	0.54054	0.221405	2.44142	0.0146298	0.0239903	Uncharacterized protein	NO
Dapma7bEVm000311t1	880	691	688	650	1475	1647	2331	2964	1198.18	0.281544	0.108052	2.60565	0.00917012	0.0155109	Negative elongation factor B	YES
Dapma7bEVm000312t1	2321	2106	1527	1551	5338	3199	5346	3553	2877.5	0.490088	0.293422	1.67025	0.0948699	0.133517	CUGBP Elav family member 2	NO
Dapma7bEVm000313t1	816	683	524	848	4564	8198	11941	20118	3392.39	-2.06464	0.312608	-6.60446	3.98962e-11	1.47488e-10	conserved protein	YES
Dapma7bEVm000314t1	1690	1218	881	953	2171	2471	3275	3855	1814.17	0.456542	0.130531	3.49758	0.000469501	0.000952713	Alkylated DNA repair protein alkB	NO
Dapma7bEVm000316t1	4917	3430	1669	2653	7242	4448	6237	10396	4609.24	0.575065	0.292297	1.9674	0.0491368	0.0733524	Adenosylhomocysteinase	NO
Dapma7bEVm000318t1	1367	998	1415	996	4938	5857	7638	11083	2978.5	-0.784072	0.214106	-3.66206	0.000250192	0.000524425	6-phosphofructo-2-kinase/fructose-2, 6-biphosphatase 1 splice variant	NO
Dapma7bEVm000319t1	467	385	341	356	1386	1313	2244	2891	846.625	-0.509383	0.135702	-3.75367	0.000174262	0.000372517	tRNA dimethylallyltransferase, mitochondrial	NO
Dapma7bEVm000321t1	6771	5786	5672	6009	13580	12658	18267	2934	8890.27	0.694275	0.532612	1.30353	0.192394	0.251967	Cytochrome P450 3A40	NO
Dapma7bEVm000322t1	898	741	941	564	1455	968	1649	787	1054.02	1.08707	0.370895	2.93095	0.00337928	0.00611166	Sialin	NO
Dapma7bEVm000323t1	1237	1131	896	894	4290	4933	6424	9789	2557.63	-0.790185	0.141088	-5.60062	2.13589e-08	6.52761e-08	Single-stranded DNA-binding protein	NO
Dapma7bEVm000324t1	41	25	48	15	49869	12440	28289	3784	7060.96	-7.58693	0.744979	-10.1719	2.64791e-24	2.15735e-23	conserved protein	NO
Dapma7bEVm000325t1	3711	3415	869	2637	6577	4112	5583	2704	3666.76	0.774341	0.490111	1.57993	0.114122	0.157974	conserved protein	NO
Dapma7bEVm000326t1	2226	1572	2089	1246	3369	3089	4478	4960	2659.49	0.635525	0.212447	2.99145	0.00277655	0.0050765	Selenium-binding protein	YES
Dapma7bEVm000327t1	819	470	870	532	1377	1845	2992	2670	1188.28	0.106265	0.282592	0.376037	0.70689	0.77081	Uncharacterized protein	YES
Dapma7bEVm000328t1	910	595	927	433	3246	1469	2961	151	1223.18	0.182113	0.746926	0.243817	0.807373	0.851464	Zinc carboxypeptidase	NO
Dapma7bEVm000329t1	6168	4536	3115	3795	7375	5438	7913	9339	5886.21	0.972853	0.174818	5.56494	2.62247e-08	7.95074e-08	lysophosphatidic acid acyltransferase endophilin	NO
Dapma7bEVm000330t1	0	0	0	0	8835	5392	5258	9549	1960.48	-12.5156	1.00639	-12.435	1.68735e-35	2.56826e-34	Pro-resilin	YES
Dapma7bEVm000331t1	0	1	10	4	61	194	277	297	55.5927	-3.6375	0.775512	-4.66592	3.07246e-06	7.87058e-06	Lactosylceramide	YES
Dapma7bEVm000332t1	1744	1348	1050	1247	1325	1417	1810	2562	1664.32	1.39231	0.104798	13.2857	2.80273e-40	5.36859e-39	Pre-mRNA-splicing factor 38B	NO
Dapma7bEVm000333t1	423	462	879	970	1143	1667	3150	3806	1256.1	0.11044	0.429234	0.257296	0.796951	0.843061	Peptidylglycine alpha-hydroxylating	NO
Dapma7bEVm000334t1	247	207	170	247	2345	3153	3990	7964	1278.07	-2.44261	0.265907	-9.18532	4.10304e-20	2.58893e-19	Aquaporin-9	NO
Dapma7bEVm000337t1	0	0	0	0	26067	18612	27268	20469	6302.95	-14.1022	0.995221	-14.169	1.42442e-45	3.48158e-44	conserved protein	YES
Dapma7bEVm000338t1	2691	2142	1668	1525	10541	7060	12629	12669	4610.76	-0.656309	0.188655	-3.47889	0.000503504	0.00101644	Laminin subunit alpha-3	NO
Dapma7bEVm000339t1	6619	5303	4440	4743	22728	22116	32956	33711	12035.8	-0.621697	0.0766028	-8.11586	4.82367e-16	2.39499e-15	Snf2-related CBP activator	NO
Dapma7bEVm000340t1	6250	5466	3509	4905	40560	29018	42714	44046	14937.6	-1.20944	0.19428	-6.22521	4.80922e-10	1.65355e-09	Kynurenine/alpha-aminoadipate aminotransferase mitochondrial precursor kat/aadat kynurenine--oxoglutarate transaminase ii kynurenine aminotransferase ii kynurenine--oxoglutarate aminotransferase ii transaminase	YES
Dapma7bEVm000341t1	4355	3464	2637	3126	14331	15124	20105	20381	7652.28	-0.601386	0.104552	-5.75204	8.81749e-09	2.77136e-08	Serine/threonine-protein kinase mTOR	NO
Dapma7bEVm000342t1	3358	3230	2165	5285	158302	169441	190831	278017	55178.3	-3.9926	0.296413	-13.4696	2.36022e-41	4.78873e-40	Low-density lipoprotein receptor-related protein	NO
Dapma7bEVm000343t1	1285	818	1264	1006	8532	5663	12570	12170	3512.07	-1.32294	0.250193	-5.28764	1.23903e-07	3.57444e-07	Vitellogenin-1 precursor	NO
Dapma7bEVm000344t1	3574	2979	2386	2375	14534	11919	16877	21044	6752.3	-0.731858	0.11962	-6.1182	9.46381e-10	3.19043e-09	Pre-mRNA cleavage complex 2 protein Pcf11	NO
Dapma7bEVm000345t1	2138	1845	1614	1509	5454	4289	6927	7245	3171.94	0.0307641	0.132255	0.232611	0.816063	0.85824	Atrial natriuretic peptide receptor	NO
Dapma7bEVm000346t1	2442	1935	1748	1943	7804	7301	10693	9071	4141.25	-0.349409	0.151018	-2.31369	0.0206845	0.0330553	Mitogen-activated protein kinase kinase kinase	NO
Dapma7bEVm000347t1	484	481	426	484	2986	2448	3921	4285	1318.64	-1.0564	0.149022	-7.08886	1.35226e-12	5.48303e-12	Receptor tyrosine-protein kinase erbB-3	YES
Dapma7bEVm000348t1	2674	2492	1756	1961	6496	4383	6698	4352	3501.75	0.402292	0.285582	1.40867	0.158932	0.212458	Neither inactivation nor afterpotential protein C	YES
Dapma7bEVm000349t1	3544	2850	1975	2451	9328	9085	12493	12717	5291.24	-0.254837	0.124491	-2.04704	0.0406543	0.0616228	WD repeat-containing protein	NO
Dapma7bEVm000350t1	1232	1079	781	930	3612	2891	4283	4375	1907.04	-0.153679	0.145709	-1.05469	0.291566	0.361847	Syntaxin-binding protein	NO
Dapma7bEVm000353t1	1538	1257	1034	1148	2601	2747	3930	4189	1997.04	0.349936	0.0679454	5.15026	2.60131e-07	7.29497e-07	PAB-dependent poly(A)-specific ribonuclease subunit	NO
Dapma7bEVm000356t1	2570	2287	1825	1861	11686	9832	14158	14617	5252.66	-0.790571	0.129846	-6.0885	1.13971e-09	3.81939e-09	Timeless	NO
Dapma7bEVm000357t1	1692	1323	995	1325	3427	3195	4813	4882	2264.56	0.160258	0.115474	1.38783	0.165189	0.219824	Blastoderm-specific protein 25D	YES
Dapma7bEVm000358t1	0	0	0	0	1199	1464	1843	2323	442.163	-10.6044	0.961721	-11.0265	2.84724e-28	2.89969e-27	Brain chitinase and chia	YES
Dapma7bEVm000359t1	7106	6517	6050	5347	24679	26499	37818	47018	14436.9	-0.625242	0.111825	-5.59124	2.25458e-08	6.87427e-08	Ubiquitin-associated protein	NO
Dapma7bEVm000360t1	85	101	84	81	2056	1913	2924	3398	747.223	-3.05698	0.15566	-19.6339	7.93628e-86	5.90222e-84	Thrombospondin type-1 domain-containing protein	NO
Dapma7bEVm000361t1	902	992	273	245	31664	13240	21747	26373	6829.79	-3.54172	0.490017	-7.22748	4.92029e-13	2.04911e-12	CDD: DNA polymerase III subunits gamma and tau	YES
Dapma7bEVm000362t1	51	42	14	20	26314	10618	18092	21629	5226.79	-7.46548	0.427077	-17.4519	3.33043e-68	1.64538e-66	CDD: DNA polymerase III subunits gamma and tau	YES
Dapma7bEVm000363t1	260	242	254	289	973	1106	1436	1605	574.913	-0.481888	0.167372	-2.87912	0.00398784	0.00713265	Sidestep protein	NO
Dapma7bEVm000364t1	841	791	645	690	3198	3414	4475	5262	1739.04	-0.669363	0.0858148	-7.80005	6.18813e-15	2.88338e-14	E3 ubiquitin-protein ligase mib1	NO
Dapma7bEVm000365t1	8470	7189	3491	6321	27590	19995	29102	31870	12853.6	-0.354903	0.241834	-1.46755	0.142226	0.192378	Chloride channel protein	NO
Dapma7bEVm000366t1	12787	7531	487	4710	44177	16851	16983	28918	12810.4	-0.482512	0.712352	-0.677351	0.498184	0.575704	Uncharacterized protein	NO
Dapma7bEVm000367t1	338	362	507	486	3275	3651	5733	6309	1615.15	-1.61172	0.270991	-5.94739	2.72458e-09	8.88273e-09	Proprotein convertase subtilisin/kexin type	YES
Dapma7bEVm000368t1	907	865	537	834	9336	5548	10618	9303	3021.07	-1.70373	0.243493	-6.99692	2.61641e-12	1.04427e-11	Uncharacterized threonine-rich GPI-anchored	YES
Dapma7bEVm000369t1	272	197	111	90	8698	4083	7658	405	1672.57	-3.25874	0.74816	-4.35527	1.32903e-05	3.21236e-05	Lysosomal alpha-glucosidase protein	NO
Dapma7bEVm000371t1	8328	6250	4445	7570	29527	34962	53991	57111	17255.1	-0.9202	0.178641	-5.1511	2.58958e-07	7.26402e-07	DnaJ subfamily C member	YES
Dapma7bEVm000373t1	1609	1168	1058	1043	5630	4373	7316	6702	2678.6	-0.536931	0.15483	-3.46787	0.0005246	0.00105567	Neurogenic locus protein delta precursor	NO
Dapma7bEVm000374t1	1480	1028	1039	988	3081	2990	4332	5183	2029.83	0.0111952	0.0953183	0.117451	0.906503	0.933299	General vesicular transport factor p115	NO
Dapma7bEVm000376t1	0	0	0	0	2122	1907	3020	3934	704.134	-11.2274	0.963544	-11.6521	2.23755e-31	2.68583e-30	Regulator of G-protein signaling	YES
Dapma7bEVm000378t1	54534	38469	33762	28061	112571	75649	109814	143687	63547.2	0.240537	0.203342	1.18292	0.236842	0.302483	Glycogen phosphorylase, liver form	NO
Dapma7bEVm000379t1	2171	1428	1964	2431	5050	5916	7985	7766	3589.29	0.0639738	0.230065	0.278068	0.78096	0.829757	Sulfate transporter	NO
Dapma7bEVm000380t1	1170	946	744	919	5006	6355	8887	13608	2978.2	-1.3242	0.176304	-7.51084	5.87504e-14	2.5864e-13	Two pore calcium channel protein	NO
Dapma7bEVm000381t1	2573	2248	1787	1727	6455	4831	8488	3728	3485.02	0.213513	0.330278	0.646463	0.517979	0.594994	Alpha-N-acetylglucosaminidase	YES
Dapma7bEVm000382t1	348	644	1874	1865	2001	4456	7990	6940	2502.92	-0.197047	0.612327	-0.3218	0.747604	0.806495	Cell wall protein DAN4	NO
Dapma7bEVm000383t1	5	7	5	6	8843	7986	12609	7865	2520.06	-8.8124	0.403765	-21.528	8.50781e-103	9.26022e-101	Heme-binding protein	YES
Dapma7bEVm000384t1	1	2	1	2	16339	18519	28199	38756	6442.61	-11.9297	0.558525	-19.6783	3.30794e-86	2.48666e-84	Nucleolar transcription factor 1 upstream-binding factor 1 ubf-1 autoantigen nor-90	YES
Dapma7bEVm000385t1	841	774	873	724	5358	5222	7025	7267	2380.17	-1.15656	0.170429	-6.78613	1.1518e-11	4.41171e-11	Cytoplasmic polyadenylation element-binding protein	NO
Dapma7bEVm000387t1	3952	4172	3667	5450	39513	54791	81719	127835	22840.6	-2.23735	0.277285	-8.06877	7.10087e-16	3.48752e-15	Cytoplasmic polyadenylation element-binding protein	NO
Dapma7bEVm000389t1	41	13	14	19	27310	22769	34274	40533	8168.15	-8.69036	0.27268	-31.7656	1.93429e-221	9.85924e-219	NADH-ubiquinone oxidoreductase 75 kDa subunit, mitochondrial	YES
Dapma7bEVm000390t1	1516	1217	1921	1008	11587	6701	13312	1453	3669.86	-0.83085	0.629595	-1.31966	0.18695	0.245592	Glutamate carboxypeptidase	NO
Dapma7bEVm000392t1	797	670	654	607	1827	1720	2575	2869	1203.72	0.0775521	0.10003	0.775286	0.438171	0.517192	Ubiquitin modifier-activating enzyme ATG7	YES
Dapma7bEVm000393t1	2070	1698	1996	1243	11191	4576	9569	711	3496.38	-0.247254	0.698718	-0.353868	0.723438	0.785371	Neutral ceramidase C	NO
Dapma7bEVm000394t1	547	371	457	394	1490	1070	1610	2207	816.342	-0.0511294	0.189805	-0.269378	0.787639	0.83524	SET and MYND domain-containing protein	NO
Dapma7bEVm000395t1	1225	982	673	752	1798	1225	1895	379	1186.45	1.06883	0.519189	2.05866	0.0395269	0.0601228	conserved protein	NO
Dapma7bEVm000396t1	0	0	0	0	3545	3232	4481	3921	1015.5	-11.7011	0.973265	-12.0224	2.71098e-33	3.62238e-32	Peroxisomal targeting signal 1 receptor	YES
Dapma7bEVm000398t1	10294	7420	9386	5573	14277	13386	18093	20499	11757.6	0.7622	0.210693	3.61759	0.000297357	0.000618386	Dolichyl-diphosphooligosaccharide--protein glycosyltransferase subunit	YES
Dapma7bEVm000399t1	6309	4917	3613	3704	12845	9199	15277	9031	7284.59	0.380376	0.282672	1.34564	0.178418	0.235479	Peroxisomal acyl-coenzyme A oxidase	NO
Dapma7bEVm000400t1	4966	3752	3378	3372	10866	9064	15664	8220	6439.34	0.225547	0.272376	0.828072	0.40763	0.485476	Carnitine O-acetyltransferase	NO
Dapma7bEVm000402t1	1259	893	1271	1015	7123	6586	9674	13191	3367.54	-1.20709	0.19687	-6.13136	8.71333e-10	2.94408e-09	NAD-dependent protein deacetylase sirtuin-1	NO
Dapma7bEVm000403t1	1900	1869	1555	1598	4958	3522	5260	4202	2788.24	0.367352	0.232966	1.57685	0.114829	0.15889	Epsin-2	NO
Dapma7bEVm000405t1	14	14	196	23	3168	1720	4763	149	753.166	-3.18754	1.0109	-3.15322	0.0016148	0.00304265	Para-nitrobenzyl esterase	YES
Dapma7bEVm000406t1	852	641	454	576	1412	1694	2377	3150	1111.99	0.0272296	0.143237	0.190102	0.849229	0.886827	Sorting nexin-29	NO
Dapma7bEVm000407t1	206	194	1404	399	432	1529	2433	1291	917.693	0.569891	0.729803	0.780891	0.434867	0.513844	Prolyl 4-hydroxylase subunit alpha-1	NO
Dapma7bEVm000409t1	0	0	0	0	616	703	975	1127	221.502	-9.6771	0.960024	-10.0801	6.76833e-24	5.39248e-23	Zinc finger and BTB domain-containing protein 24/sw	YES
Dapma7bEVm000410t1	3222	2527	2099	2046	4607	4090	5687	6219	3572.78	0.70436	0.115109	6.11906	9.4131e-10	3.17436e-09	TOM1 protein 2	YES
Dapma7bEVm000411t1	5960	4590	4115	3853	12570	10111	15155	17485	7781.74	0.196094	0.122676	1.59847	0.109938	0.152728	Uncharacterized protein	NO
Dapma7bEVm000412t1	1978	1440	933	1009	1890	875	1504	764	1534.27	1.71102	0.416317	4.10991	3.95816e-05	9.11388e-05	Uncharacterized protein	NO
Dapma7bEVm000415t1	5051	3695	4418	3941	9971	11775	18029	19169	7684.58	0.0359726	0.15231	0.236181	0.813293	0.855972	Aldehyde dehydrogenase, mitochondrial	NO
Dapma7bEVm000417t1	10111	5254	45	2456	43691	17004	13660	50096	11972.2	-1.12416	0.919892	-1.22208	0.221679	0.285543	Collagen alpha-3(VI) chain/sw	NO
Dapma7bEVm000418t1	2085	1562	1326	1658	8859	7962	10684	10463	4021.46	-0.763552	0.147979	-5.15986	2.47129e-07	6.94248e-07	WD repeat domain phosphoinositide-interacting protein	NO
Dapma7bEVm000420t1	802	796	1951	1132	1107	2966	5682	2887	1928.19	0.46459	0.511741	0.907864	0.36395	0.439567	conserved protein	NO
Dapma7bEVm000421t1	2518	5703	2239	4172	16845	6277	9788	9749	6338.47	0.171337	0.471296	0.363545	0.716198	0.778806	Uncharacterized protein	NO
Dapma7bEVm000422t1	1060	757	469	759	1905	1811	2682	3244	1298.18	0.111631	0.168657	0.661883	0.508046	0.585451	BTB/POZ domain-containing protein	NO
Dapma7bEVm000423t1	149	168	260	171	825	2243	4724	811	741.948	-1.64739	0.581364	-2.83356	0.00460324	0.00815588	Cral/trio domain-containing protein	NO
Dapma7bEVm000424t1	1250	567	641	296	534	347	380	483	716.766	2.30328	0.394703	5.83544	5.3649e-09	1.71404e-08	Cral/trio domain-containing protein	NO
Dapma7bEVm000425t1	2	0	0	0	380	373	529	661	126.169	-7.66127	0.83667	-8.12181	4.59281e-16	2.28199e-15	tRNA:m(4)X modification enzyme TRM13	YES
Dapma7bEVm000426t1	2632	2033	2325	1917	9038	8457	13497	15047	5002.07	-0.556866	0.138483	-4.02118	5.79062e-05	0.000130853	Endoplasmic reticulum resident protein	YES
Dapma7bEVm000427t1	533	345	306	223	311	353	418	979	438.263	1.27273	0.300417	4.23656	2.26969e-05	5.34868e-05	gmp synthase	NO
Dapma7bEVm000428t1	113	546	895	1389	609	1278	2478	828	1062.34	1.0488	0.706747	1.48399	0.137812	0.18694	conserved protein	NO
Dapma7bEVm000429t1	1672	1355	826	1375	5866	5206	6998	12667	3117.81	-0.740834	0.218281	-3.39393	0.000688964	0.00136512	LD44138p, Lethal	NO
Dapma7bEVm000430t1	1991	1512	1363	1195	1233	1020	1550	1428	1704.92	1.96358	0.162356	12.0943	1.13243e-33	1.54576e-32	aldose	NO
Dapma7bEVm000432t1	100537	65169	88704	47142	32347	18147	30195	1943	74104.4	3.37028	0.709153	4.75265	2.00771e-06	5.21919e-06	Mpa13 allergen	NO
Dapma7bEVm000434t1	1191	1244	972	1143	8965	9138	13360	15924	4098.15	-1.56438	0.118864	-13.161	1.47143e-39	2.70924e-38	Mediator of RNA polymerase II transcription subunit	YES
Dapma7bEVm000436t1	302	333	381	450	6009	4732	8007	7594	2073.24	-2.33315	0.259459	-8.99206	2.42637e-19	1.45708e-18	Uncharacterized protein	NO
Dapma7bEVm000437t1	812	708	673	629	5661	5431	7908	10137	2520.02	-1.55485	0.104338	-14.9018	3.20607e-50	9.24145e-49	Anaphase-promoting complex subunit	YES
Dapma7bEVm000438t1	2814	2188	1260	2824	19748	20918	23633	16874	7601.81	-1.44459	0.31361	-4.6063	4.09893e-06	1.03767e-05	Alpha-2-macroglobulin protein 1	NO
Dapma7bEVm000439t1	750	658	333	664	3077	2931	3848	5770	1542.86	-0.906274	0.221927	-4.08362	4.43404e-05	0.000101526	Regulating synaptic membrane exocytosis protein	NO
Dapma7bEVm000440t1	0	0	0	0	5808	4648	6488	8924	1685.96	-12.3948	0.967009	-12.8176	1.30748e-37	2.22615e-36	Ankyrin repeat domain-containing protein	YES
Dapma7bEVm000441t1	4854	3564	3931	3320	10938	11076	17664	9215	6845.72	0.101118	0.275589	0.366914	0.713683	0.776718	Vitellogenin-1 precursor	NO
Dapma7bEVm000443t1	2293	1793	1721	1423	6239	6555	9183	10902	3758.5	-0.390015	0.109377	-3.56577	0.000362789	0.000746584	Trafficking protein particle complex subunit	YES
Dapma7bEVm000444t1	2164	1679	1730	1443	3992	3888	5502	5699	2838.88	0.337373	0.125091	2.69703	0.00699616	0.0120572	Dynamin-binding protein	YES
Dapma7bEVm000445t1	485	448	278	337	1363	1101	1849	2323	772.349	-0.303301	0.157068	-1.93101	0.0534817	0.0792668	Rap guanine nucleotide exchange factor	NO
Dapma7bEVm000447t1	1903	1658	1443	1520	7329	6488	10190	10890	3751.32	-0.625322	0.0944289	-6.62214	3.54038e-11	1.31462e-10	STE20 serine/threonine-protein kinase	NO
Dapma7bEVm000448t1	2263	1802	1606	1426	11438	8469	12512	11610	4546.1	-0.887532	0.191676	-4.63035	3.65046e-06	9.28408e-06	5-oxoprolinase	YES
Dapma7bEVm000449t1	620	904	1032	1178	3452	3109	5657	6523	2074.84	-0.440442	0.310915	-1.4166	0.156601	0.20965	Unconventional myosin-IXa	NO
Dapma7bEVm000450t1	2453	2089	1697	1862	8985	9597	14820	17282	5078	-0.835182	0.0839075	-9.95358	2.43275e-23	1.87393e-22	Transcriptional repressor NF-X1	NO
Dapma7bEVm000451t1	1314	1016	952	1035	3930	3740	5536	5590	2207.81	-0.339859	0.0998723	-3.40293	0.000666666	0.00132383	RB1-inducible coiled-coil protein	NO
Dapma7bEVm000452t1	2962	2369	1955	1992	7454	7049	11254	13828	4619.57	-0.288102	0.0953758	-3.0207	0.00252192	0.00463405	Tudor domain-containing protein 7B	NO
Dapma7bEVm000453t1	4368	3436	2899	2644	8683	10866	14338	15980	6225.28	-0.11708	0.117109	-0.999747	0.317433	0.389622	Lethal(2) giant larvae protein	NO
Dapma7bEVm000454t1	2525	1987	1028	1938	7599	6147	7144	9987	3704.32	-0.306563	0.239884	-1.27796	0.201263	0.262203	Integrin alpha-6	YES
Dapma7bEVm000455t1	1823	1613	810	1912	6753	5958	6703	8516	3243.17	-0.432248	0.270198	-1.59974	0.109655	0.152386	Phosphofurin acidic cluster sorting protein	NO
Dapma7bEVm000456t1	965	846	230	1067	4272	1623	4246	6199	1734.58	-0.592304	0.469158	-1.26248	0.206777	0.268466	Uncharacterized protein	NO
Dapma7bEVm000457t1	0	1	4	1	942	1997	3051	2241	531.428	-8.31032	0.646858	-12.2153	2.57673e-34	3.66067e-33	Leucine-rich repeats and immunoglobulin domains protein	YES
Dapma7bEVm000458t1	231	250	234	236	559	628	1017	1048	427.464	0.0573789	0.170242	0.337044	0.736084	0.796427	Na(+)/H(+) exchange regulatory cofactor NHE-RF3	YES
Dapma7bEVm000459t1	1305	1145	830	929	4056	5010	6226	8669	2483.64	-0.70631	0.124067	-5.69293	1.24876e-08	3.87937e-08	Serine/threonine-protein phosphatase 6 regulatory ankyrin repeat subunit A	NO
Dapma7bEVm000460t1	1176	1067	793	993	4103	4064	5629	5406	2178.77	-0.483321	0.128528	-3.76043	0.000169621	0.00036319	NEDD4-binding protein	NO
Dapma7bEVm000461t1	305	352	233	393	1730	1980	3058	5379	1044.24	-1.35166	0.280931	-4.81125	1.4999e-06	3.9383e-06	Metabotropic glutamate receptor	NO
Dapma7bEVm000462t1	501	962	444	1090	3794	2283	4809	5400	1745.14	-0.595979	0.379447	-1.57065	0.116265	0.160642	Ephrin type-B receptor	NO
Dapma7bEVm000463t1	2513	2537	1540	2489	1983	450	1346	218	2340.15	2.72571	0.653769	4.16925	3.05607e-05	7.11914e-05	Protease m1 zinc metalloprotease	NO
Dapma7bEVm000464t1	1774	1768	1332	1493	16104	13262	18469	15999	5738.77	-1.57302	0.193417	-8.13277	4.19581e-16	2.0907e-15	Argonaute-2	YES
Dapma7bEVm000465t1	2149	1657	1891	1152	2136	2332	3466	3239	2279.52	1.07933	0.204418	5.28003	1.29164e-07	3.7185e-07	Unc-45 B	NO
Dapma7bEVm000467t1	1985	1442	1213	1584	13608	10815	13906	16554	5048.85	-1.38429	0.164499	-8.41517	3.92336e-17	2.07466e-16	Serine/threonine-protein kinase ULK2	NO
Dapma7bEVm000468t1	3383	3018	2161	2886	12655	12452	15523	18167	6456.03	-0.589544	0.121655	-4.84602	1.25964e-06	3.33172e-06	E3 ubiquitin-protein ligase MARCH6	NO
Dapma7bEVm000469t1	1837	1543	1048	1611	4744	4091	6763	6757	2814.65	-0.106681	0.154242	-0.691645	0.489161	0.567128	Semaphorin-6B	NO
Dapma7bEVm000472t1	1749	1468	1352	1249	5403	5189	7758	8380	3056.48	-0.407491	0.0895373	-4.55106	5.33759e-06	1.33779e-05	Bifunctional protein NCOAT	NO
Dapma7bEVm000473t1	664	624	462	550	8355	6606	7534	6047	2495.58	-1.9197	0.274052	-7.00474	2.47445e-12	9.88552e-12	Von Willebrand factor A domain-containing protein 5A	YES
Dapma7bEVm000474t1	6618	6059	5073	4276	27007	12364	19629	3497	9550.31	0.110934	0.592279	0.187301	0.851425	0.888454	V-type proton ATPase 116 kDa subunit a	NO
Dapma7bEVm000475t1	1377	1137	1043	1478	4661	4663	7091	7318	2692.13	-0.431353	0.159483	-2.70469	0.00683681	0.0118059	Glutamate receptor ionotropic, kainate	NO
Dapma7bEVm000476t1	1347	1158	765	870	6024	6441	8665	11285	3015.71	-1.18072	0.120753	-9.77792	1.40056e-22	1.03387e-21	Transmembrane 63C	NO
Dapma7bEVm000477t1	1093	852	1001	721	2357	2755	4502	6687	1848.88	-0.285316	0.228986	-1.246	0.212765	0.275283	Nuclear valosin-containing protein	NO
Dapma7bEVm000478t1	1384	1042	973	787	2385	2313	3561	3934	1728.25	0.245961	0.126664	1.94185	0.0521558	0.0774829	Leucine--tRNA ligase, mitochondrial	NO
Dapma7bEVm000480t1	569	465	478	414	959	935	1322	1247	731.927	0.5635	0.145358	3.87666	0.000105899	0.000231493	Soluble guanylate cyclase 88E	YES
Dapma7bEVm000481t1	1138	918	912	798	4053	4119	5567	5367	2116.72	-0.570654	0.135218	-4.22024	2.44043e-05	5.73874e-05	Tetratricopeptide repeat protein 7A	NO
Dapma7bEVm000483t1	1018	818	1120	800	2848	3744	5529	7487	2099.6	-0.517971	0.234387	-2.2099	0.0271124	0.0424352	ATP-dependent RNA helicase DDX53	YES
Dapma7bEVm000484t1	2455	2074	2483	1480	4643	6074	9604	13206	4033.18	-0.115823	0.254184	-0.455666	0.64863	0.718572	Pseudouridylate synthase	NO
Dapma7bEVm000485t1	939	802	721	754	5040	4171	6017	5271	2101.47	-0.914647	0.175169	-5.22149	1.77485e-07	5.05117e-07	Membralin	NO
Dapma7bEVm000486t1	51441	46534	42153	27547	93415	50996	117697	45436	58858.4	0.832245	0.397201	2.09528	0.0361465	0.0554252	Neutral endopeptidase	NO
Dapma7bEVm000487t1	2232	2060	1751	1592	6250	4887	7400	6380	3394.05	0.0477166	0.188789	0.252751	0.800461	0.845883	Septin-7	NO
Dapma7bEVm000489t1	2954	2558	1785	2735	7692	6011	8489	8709	4318.85	0.132157	0.188286	0.701897	0.482744	0.560808	Fem-1 A	NO
Dapma7bEVm000490t1	2217	1650	1621	1418	7015	8023	12068	14533	4217.22	-0.778193	0.123422	-6.30515	2.87913e-10	1.00616e-09	Pre-mRNA-splicing factor CWC22	NO
Dapma7bEVm000491t1	1805	1476	2088	1186	3204	3983	5840	5372	2704.64	0.32712	0.247876	1.31969	0.186937	0.245591	Pyridoxal-dependent decarboxylase domain-containing protein	NO
Dapma7bEVm000492t1	140	186	376	187	1962	2157	3920	363	798.704	-1.41396	0.668816	-2.11408	0.0345084	0.0530886	Double oxidase: two peroxidase domains.	NO
Dapma7bEVm000493t1	429	471	3909	910	2734	6212	8971	8099	3102.81	-0.190792	0.733684	-0.260048	NA	NA	O-mannosyl-transferase	NO
Dapma7bEVm000494t1	683	564	625	497	1289	1172	1831	1916	944.124	0.410457	0.147438	2.78395	0.00537016	0.00940543	RING finger protein	NO
Dapma7bEVm000495t1	0	0	0	0	2481	1719	2619	4344	716.146	-11.2202	0.979766	-11.4518	2.30436e-30	2.61295e-29	High choriolytic enzyme	YES
Dapma7bEVm000496t1	1167	915	779	921	2345	2197	3367	4471	1644.36	0.100768	0.107697	0.93566	0.349448	0.424461	CDD: DSRM, Double-stranded RNA binding motif	NO
Dapma7bEVm000497t1	2905	2144	1781	1947	9853	8512	12828	12734	4858.78	-0.561677	0.121524	-4.62192	3.80202e-06	9.66132e-06	Leucine-rich repeat and immunoglobulin	NO
Dapma7bEVm000498t1	1305	1002	1038	840	3012	2570	3965	4326	1851.68	0.058084	0.137277	0.423115	0.672211	0.73979	Engulfment and cell motility protein	NO
Dapma7bEVm000499t1	11	32	14	12	2635	2695	3927	4623	914.02	-5.79035	0.33038	-17.4822	1.95844e-68	9.72147e-67	Activating transcription factor 7-interacting protein	YES
Dapma7bEVm000500t1	329	238	219	180	7745	8039	11887	12852	2848.58	-3.6035	0.125129	-28.7953	2.45809e-182	8.28535e-180	Thioredoxin domain-containing protein	YES
Dapma7bEVm000502t1	221	415	1021	1032	1823	3024	3947	3721	1471.15	-0.298874	0.54606	-0.547328	0.584153	0.658129	Sulfate transporter	NO
Dapma7bEVm000504t1	1574	1248	1413	933	2410	3145	5066	6872	2264.9	0.0978612	0.234977	0.416471	0.677066	0.744114	ATP-dependent RNA helicase DDX51	NO
Dapma7bEVm000505t1	3191	2338	2004	1901	5220	4679	8043	9175	3846.87	0.273128	0.12224	2.23437	0.025459	0.0400845	ATP-binding cassette sub-family F member	NO
Dapma7bEVm000506t1	0	0	0	0	2013	1962	2662	3010	632.719	-11.0897	0.959774	-11.5545	7.00747e-31	8.13567e-30	Exocyst complex component	YES
Dapma7bEVm000507t1	2366	1841	1832	1520	3510	3699	5485	6575	2944.74	0.456919	0.116186	3.93266	8.40118e-05	0.000185963	U4/U6.U5 tri-snRNP-associated protein	NO
Dapma7bEVm000508t1	3566	2508	2327	2512	6429	7867	10711	12709	4880.36	0.0085427	0.100985	0.0845937	0.932584	0.951108	Long-chain-fatty-acid--CoA ligase	NO
Dapma7bEVm000509t1	130	128	78	143	952	764	1093	1308	378.818	-1.31759	0.207952	-6.33561	2.36408e-10	8.30667e-10	Suppressor of lurcher protein	YES
Dapma7bEVm000510t1	1127	994	621	780	2629	1654	2116	1232	1324.35	0.536846	0.370068	1.45068	0.14687	0.197994	Sodium/calcium exchanger	NO
Dapma7bEVm000511t1	3397	2844	2041	2227	5608	3349	5184	2893	3534.33	0.974042	0.343811	2.83308	0.00461024	0.00816588	Uncharacterized protein	NO
Dapma7bEVm000512t1	2398	2109	643	1849	6175	6318	5683	8271	3308.71	-0.205772	0.350992	-0.586257	0.557703	0.633383	Ferric-chelate reductase	YES
Dapma7bEVm000513t1	1668	1369	1162	1388	9413	9411	12109	15236	4276.65	-1.25802	0.0856971	-14.6797	8.69695e-49	2.36961e-47	Segment polarity protein dishevelled DVL-3	NO
Dapma7bEVm000514t1	6251	4943	5179	4528	41923	60353	86646	117568	24036.3	-2.02197	0.192895	-10.4822	1.04268e-25	9.21346e-25	Uncharacterized protein	YES
Dapma7bEVm000515t1	1921	1516	1884	1265	3308	3776	6092	8230	2848.67	0.154757	0.218297	0.708926	0.47837	0.557525	U3 small nucleolar ribonucleoprotein MPP10	NO
Dapma7bEVm000516t1	2550	2120	1817	1806	4535	5249	7594	9085	3566.53	0.134359	0.0921647	1.45781	0.144893	0.195593	Poly(A) polymerase gamma	NO
Dapma7bEVm000518t1	1075	831	730	893	4204	5617	8249	13031	2731.89	-1.27958	0.211728	-6.04344	1.50865e-09	5.02195e-09	Uncharacterized protein	YES
Dapma7bEVm000519t1	1748	1369	1274	1186	3250	3114	4404	5042	2287.72	0.282013	0.0850881	3.31436	0.000918528	0.00179045	Nuclear protein localization protein	YES
Dapma7bEVm000520t1	1734	1353	586	1286	2393	3104	4918	6162	2136.26	0.0621361	0.279631	0.222207	0.824153	0.864616	Sodium-coupled monocarboxylate transporter	NO
Dapma7bEVm000523t1	2753	2025	1642	1660	5578	5385	7897	9328	3628.1	-0.0220903	0.0965815	-0.228722	0.819085	0.860725	Acid sphingomyelinase phosphodiesterase 3b	NO
Dapma7bEVm000524t1	3716	2621	2174	2101	8033	5184	6891	8089	4256.79	0.312254	0.226196	1.38046	0.167446	0.222502	Cytosolic purine 5`-nucleotidase	NO
Dapma7bEVm000525t1	576	489	420	420	2093	2265	2896	3617	1137.22	-0.721346	0.0819867	-8.79825	1.38969e-18	7.9763e-18	Vacuolar protein sorting-associated protein 33A	YES
Dapma7bEVm000527t1	1022	909	637	838	5530	6401	10589	16630	3191.48	-1.65929	0.21882	-7.58281	3.38137e-14	1.51023e-13	microtubule-associated protein tau	NO
Dapma7bEVm000528t1	8294	5879	4738	4924	15951	17470	24158	23361	10621.2	-0.00670055	0.125551	-0.053369	0.957438	0.969547	Counting factor associated protein D	NO
Dapma7bEVm000529t1	418	327	208	291	32302	30910	53719	42455	10730.6	-5.22802	0.184302	-28.3634	5.71398e-177	1.73059e-174	Alanine aminotransferase	YES
Dapma7bEVm000530t1	627	393	546	402	715	1008	1768	2591	819.517	0.254029	0.289532	0.877379	0.380281	0.456704	Nhl ring finger b-box coiled coil domain containing family member nhl-3	NO
Dapma7bEVm000531t1	51	411	737	857	539	887	2250	3176	913.855	0.310752	0.74128	0.419212	0.675061	0.742477	Otolin-1	NO
Dapma7bEVm000532t1	4175	3185	3087	2684	6555	6849	10311	11443	5229.01	0.376781	0.101327	3.71847	0.00020043	0.000425539	Importin subunit alpha-1	NO
Dapma7bEVm000533t1	5180	4456	4562	2980	13749	14849	23293	35803	9380.92	-0.497501	0.225969	-2.20163	0.0276912	0.0432828	conserved protein	NO
Dapma7bEVm000534t1	372	353	362	417	1967	2065	2735	3357	1004.31	-0.931663	0.162185	-5.74439	9.22507e-09	2.89424e-08	Eva-1 C	NO
Dapma7bEVm000535t1	3673	4359	2623	3326	21639	12477	46640	750	8738.04	-0.78073	0.806229	-0.968374	0.332858	0.406336	Pancreatic lipase-related protein	NO
Dapma7bEVm000536t1	7918	5973	6444	4504	10294	13311	20491	29951	10225.1	0.274961	0.227091	1.2108	0.225973	0.290233	Lupus La protein	NO
Dapma7bEVm000537t1	1800	1491	961	1314	9188	7180	9981	9325	3638.97	-0.948003	0.200784	-4.72148	2.34134e-06	6.05411e-06	Cytohesin-2	NO
Dapma7bEVm000538t1	1153	1033	1125	1027	7502	8435	13167	17395	3937.77	-1.566	0.174116	-8.99392	2.38574e-19	1.43361e-18	Zinc finger protein neuro-d4	NO
Dapma7bEVm000539t1	2500	2324	1916	1484	8578	4210	7774	380	3383.37	0.261306	0.732535	0.356715	0.721305	0.783545	Major facilitator superfamily domain-containing protein	YES
Dapma7bEVm000540t1	178	164	122	274	1415	1671	2159	1833	640.089	-1.4714	0.296132	-4.96852	6.74668e-07	1.82846e-06	Sphingomyelin phosphodiesterase	NO
Dapma7bEVm000541t1	4977	3460	2654	2629	5435	5427	7860	9310	4850.26	0.7391	0.135286	5.46326	4.67471e-08	1.38885e-07	Beta-2-syntrophin	NO
Dapma7bEVm000542t1	394	3007	4048	6276	3075	3363	7715	9488	4816.33	1.17356	0.684201	1.71523	0.0863038	0.122656	Neurexin IV	NO
Dapma7bEVm000544t1	1529	1396	1377	1509	5388	5462	8431	9643	3193.64	-0.490172	0.132797	-3.69112	0.000223267	0.000471582	Signal peptide peptidase 2B	NO
Dapma7bEVm000545t1	922	894	678	886	11921	11496	16372	21393	4716.06	-2.36382	0.124024	-19.059	5.53463e-81	3.64866e-79	Polypyrimidine tract-binding protein	NO
Dapma7bEVm000546t1	274	235	349	249	982	1285	1905	2955	700.906	-0.791058	0.280984	-2.81528	0.00487354	0.00859543	E3 ubiquitin-protein ligase RAD18	NO
Dapma7bEVm000547t1	1412	894	1693	1105	3333	2833	4109	3482	2100.57	0.352276	0.294551	1.19598	0.231705	0.296738	Uncharacterized protein LOC658443	NO
Dapma7bEVm000548t1	844	624	524	603	1392	1529	2040	2888	1084.26	0.207354	0.113994	1.81899	0.0689136	0.100032	RUN domain-containing protein	NO
Dapma7bEVm000549t1	268	555	728	745	779	946	2001	3307	972.782	0.372152	0.472198	0.78813	0.430621	0.509432	Collagen iv alpha 1 chain	NO
Dapma7bEVm000550t1	1557	1060	1219	860	14589	15538	21718	32521	6422.18	-2.33906	0.189844	-12.3208	6.99829e-35	1.02345e-33	T-complex protein 1 subunit theta	NO
Dapma7bEVm000551t1	1012	910	804	804	5903	3033	6738	401	1953.11	-0.511059	0.685792	-0.745209	0.456145	0.535144	Cytochrome P450 4V2	NO
Dapma7bEVm000552t1	493	480	463	439	1010	1176	1491	1773	783.476	0.267907	0.132365	2.02401	0.0429695	0.0648265	Uncharacterized protein	NO
Dapma7bEVm000553t1	15	43	19	58	391	137	511	394	124.936	-1.53026	0.53484	-2.86054	0.00422915	0.00753588	Uncharacterized protein	NO
Dapma7bEVm000554t1	2505	1861	1258	1449	2092	2379	3135	3815	2304.7	1.07755	0.137455	7.83934	4.52924e-15	2.13228e-14	Zinc transporter	NO
Dapma7bEVm000556t1	15923	10837	13942	9292	89420	35352	93912	11649	27732.4	-0.522624	0.614282	-0.850788	0.394887	0.472156	Beta-klotho	NO
Dapma7bEVm000557t1	944	720	714	628	1001	845	1220	1549	978.002	1.17091	0.125236	9.34964	8.79432e-21	5.81043e-20	Transcriptional adapter 2-beta	NO
Dapma7bEVm000558t1	1042	735	607	604	1594	1967	2525	3607	1283.95	0.100734	0.147987	0.680697	0.496063	0.573762	Methyltransferase protein 17, mitochondrial	YES
Dapma7bEVm000561t1	1027	889	719	764	2062	2115	2666	3481	1438.18	0.185624	0.0837751	2.21575	0.0267089	0.0418632	Glycerate kinase	NO
Dapma7bEVm000562t1	950	1857	396	1104	5942	2781	4191	5545	2211.03	-0.358565	0.459241	-0.780777	0.434934	0.513894	Serine protease	NO
Dapma7bEVm000563t1	0	0	0	0	3152	1005	1911	2077	560.718	-10.7679	1.04639	-10.2881	7.97525e-25	6.69883e-24	conserved protein	YES
Dapma7bEVm000564t1	189	161	96	249	489	380	435	475	278.091	0.378537	0.325868	1.16164	0.24538	0.311901	TNF receptor-associated factor	NO
Dapma7bEVm000565t1	1915	1403	999	1085	2502	2525	3579	4499	2042.32	0.497802	0.130713	3.80837	0.000139885	0.000302371	Sorting and assembly machinery component 50 A	NO
Dapma7bEVm000567t1	1570	1204	972	887	2511	2475	3727	4817	1900.1	0.250143	0.129441	1.93249	0.053299	0.0790464	Translation initiation factor eIF-2B subunit gamma	NO
Dapma7bEVm000568t1	3257	2381	2237	1767	2576	2618	3893	5159	3067.25	1.23955	0.149674	8.28168	1.21453e-16	6.23772e-16	DnaJ subfamily A member 3, mitochondrial	NO
Dapma7bEVm000569t1	88	64	59	53	1564	1585	2130	2731	578.689	-3.12882	0.133456	-23.435	1.88005e-121	2.78647e-119	Saal1	NO
Dapma7bEVm000570t1	539	441	343	329	757	956	1300	1765	673.56	0.276938	0.150566	1.83932	0.0658685	0.095985	Uncharacterized protein	NO
Dapma7bEVm000571t1	8382	6427	5944	5318	19157	14011	20881	16544	10636.6	0.29067	0.225909	1.28667	0.19821	0.258752	Hepatic leukemia factor	NO
Dapma7bEVm000573t1	342	364	416	339	1673	1520	2387	3250	901.988	-0.740574	0.208822	-3.54641	0.000390519	0.000800419	Epidermal growth factor protein 7	YES
Dapma7bEVm000574t1	1847	1301	1616	1014	1905	2540	3775	4953	2138.3	0.648632	0.230346	2.81591	0.00486388	0.00858056	WD repeat-containing protein	NO
Dapma7bEVm000575t1	610	401	370	255	5786	5967	7967	9457	2265.56	-2.3874	0.192987	-12.3703	3.78298e-35	5.63483e-34	GTP-binding protein CG1354	YES
Dapma7bEVm000576t1	255	239	156	158	610	677	999	1561	422.206	-0.422141	0.201213	-2.09795	0.0359095	0.0550901	Alpha-(1,3)-fucosyltransferase	NO
Dapma7bEVm000577t1	3194	2385	3876	2430	9218	7123	17335	1372	5170.67	0.171283	0.634664	0.26988	0.787253	0.834915	Hepatic triacylglycerol lipase	YES
Dapma7bEVm000578t1	451	396	352	335	1426	1736	2773	2672	901.482	-0.677942	0.13778	-4.92042	8.636e-07	2.31914e-06	Dehydrogenase/reductase SDR family member	NO
Dapma7bEVm000580t1	793	536	421	425	420	358	506	561	602.552	1.98325	0.160335	12.3694	3.82866e-35	5.6907e-34	Uncharacterized protein	NO
Dapma7bEVm000581t1	11	1337	46	1415	1810	918	2247	4390	1238.14	0.188217	1.02231	0.18411	0.853927	0.890398	Cathepsin-l cysteine peptidase	NO
Dapma7bEVm000582t1	4118	2959	1933	1631	4160	2434	4837	367	3174.3	1.41463	0.666062	2.12388	0.0336801	0.0518907	Uncharacterized protein	YES
Dapma7bEVm000583t1	705	502	541	471	2023	3121	4074	5281	1423.01	-0.880931	0.188467	-4.67416	2.95158e-06	7.57393e-06	Down syndrome critical region protein	NO
Dapma7bEVm000584t1	671	690	506	1258	788	2601	2491	2647	1274.44	0.375262	0.431793	0.869081	0.384803	0.46134	Uncharacterized protein	NO
Dapma7bEVm000586t1	2767	1778	1337	1446	2469	2813	3384	4300	2459.4	0.930001	0.157392	5.90885	3.44512e-09	1.11501e-08	Cytochrome c oxidase assembly protein COX11, mitochondrial	NO
Dapma7bEVm000587t1	17113	10047	5542	7774	5193	4779	7011	6084	10286.5	2.50033	0.266502	9.38201	6.4725e-21	4.31597e-20	Uncharacterized protein	NO
Dapma7bEVm000588t1	26	318	18	703	532	248	597	1163	411.191	0.648119	0.91545	0.707988	0.478953	0.558111	Uncharacterized protein	NO
Dapma7bEVm000589t1	3416	2269	2219	1643	3998	2708	4187	444	2945.13	1.33434	0.622838	2.14236	0.0321644	0.0497058	Glutathione S-transferase 1-1	NO
Dapma7bEVm000590t1	4229	2205	3638	1547	12727	9046	25344	632	5917.22	-0.326323	0.781649	-0.41748	0.676327	0.743438	Vitelline membrane outer layer protein 1 /sw	NO
Dapma7bEVm000591t1	22485	15860	10657	11429	14615	7810	7892	876	15656.5	2.40511	0.70124	3.42983	0.000603962	0.00120596	Glutathione S-transferase A4	YES
Dapma7bEVm000592t1	2113	1397	123	2257	1719	2195	2866	1726	1860.78	1.12715	0.649488	1.73545	0.0826614	0.117988	conserved protein	YES
Dapma7bEVm000593t1	6527	5190	3641	2734	25616	20581	30451	24681	10811.3	-0.768743	0.261536	-2.93933	0.0032892	0.00595855	Mucin 5AC, oligomeric mucus/gel-forming	YES
Dapma7bEVm000594t1	8419	7664	6356	6322	39410	39865	58008	57263	19259.5	-0.974108	0.0992529	-9.8144	9.76181e-23	7.25987e-22	E3 ubiquitin protein ligase URE-B1 variant	NO
Dapma7bEVm000595t1	2980	2587	2180	2734	15034	9252	15581	12991	5939.49	-0.584248	0.240082	-2.43354	0.014952	0.0244823	Zormin	YES
Dapma7bEVm000596t1	382	577	1144	771	3416	4300	8057	6869	2137.91	-1.04923	0.42991	-2.44057	0.0146642	0.024043	Cadherin EGF LAG seven-pass G-type receptor	NO
Dapma7bEVm000597t1	232	231	187	229	2530	2344	3447	3070	955.793	-1.91566	0.169417	-11.3067	1.21509e-29	1.33296e-28	Zinc finger homeobox protein 3 zinc finger homeodomain protein 3 zfh-3 alpha-fetoprotein enhancer-binding protein at motif-binding factor at-binding transcription factor 1	NO
Dapma7bEVm000599t1	397	355	234	395	1819	1730	2419	3577	922.878	-0.972859	0.183394	-5.30467	1.12879e-07	3.26768e-07	Unc-80	YES
Dapma7bEVm000600t1	2653	2363	1514	1827	11628	11235	16550	18730	5646.38	-1.01874	0.116975	-8.70905	3.06429e-18	1.72237e-17	Disks large	NO
Dapma7bEVm000601t1	596	616	527	602	3294	3101	4408	4741	1555.04	-0.932405	0.139055	-6.70526	2.01044e-11	7.58103e-11	1-phosphatidylinositol 3-phosphate 5-kinase	NO
Dapma7bEVm000602t1	872	786	594	669	1806	1760	2466	2222	1205.75	0.262058	0.141025	1.85824	0.0631345	0.0923098	Abnormal spindle microcephaly-associated protein/sw	NO
Dapma7bEVm000603t1	1526	1364	960	1160	5306	4529	5376	5638	2530.29	-0.321829	0.184304	-1.74618	0.0807793	0.11557	Connector enhancer of kinase suppressor of ras	NO
Dapma7bEVm000604t1	19234	15635	9343	14002	70197	63731	92777	78146	33281.3	-0.651781	0.198019	-3.29151	0.000996507	0.00193343	Collagen alpha-1(IV) chain	NO
Dapma7bEVm000605t1	35769	22197	5329	7814	66712	24493	43400	73237	28585.8	0.106177	0.539039	0.196974	0.843848	0.882002	conserved protein	NO
Dapma7bEVm000606t1	2400	2027	746	1738	6472	4655	5648	8274	3178.66	-0.129517	0.313014	-0.413773	0.67904	0.745774	Diacylglycerol kinase delta	NO
Dapma7bEVm000607t1	389	385	377	288	5268	5530	8078	8345	2103.87	-2.43426	0.153267	-15.8818	8.46624e-57	3.03999e-55	Endoribonuclease dcr-1	NO
Dapma7bEVm000608t1	10158	8484	5747	7524	35358	24041	33235	45984	16269.3	-0.357428	0.18961	-1.88507	0.0594208	0.0873506	Tripartite motif-containing protein	NO
Dapma7bEVm000609t1	1155	855	697	817	5586	4001	6762	5091	2228.14	-0.866553	0.216874	-3.99564	6.45211e-05	0.000145079	Receptor-type tyrosine-protein phosphatase alpha precursor	YES
Dapma7bEVm000610t1	1739	1463	1557	1216	5579	5757	10214	12025	3484.55	-0.647467	0.171546	-3.7743	0.000160456	0.000344378	Nuclear pore complex protein Nup153	NO
Dapma7bEVm000611t1	112	379	114	383	4676	1790	2901	2539	1063	-1.81531	0.568493	-3.19309	0.0014076	0.00267613	Uncharacterized protein	NO
Dapma7bEVm000612t1	914	708	641	642	2328	2185	3130	3261	1370.27	-0.133355	0.098932	-1.34795	0.177676	0.234604	GH12050p, Lethal	NO
Dapma7bEVm000613t1	418	392	421	489	2616	2759	4283	5505	1362.38	-1.28552	0.19261	-6.67412	2.48719e-11	9.3216e-11	Inactive ubiquitin carboxyl-terminal hydrolase	NO
Dapma7bEVm000614t1	1626	1387	1011	1142	5522	5045	7184	7169	2803.88	-0.509093	0.123071	-4.13659	3.52508e-05	8.15895e-05	Phosphoinositide 3-kinase regulatory subunit	NO
Dapma7bEVm000617t1	5721	4054	3633	3849	6638	7579	10597	12414	6267.97	0.682607	0.084333	8.09419	5.7648e-16	2.84738e-15	Flightless-1	NO
Dapma7bEVm000619t1	2391	2113	1887	1627	6613	6843	10461	13314	4191.42	-0.394917	0.12392	-3.18687	0.00143821	0.0027301	Enhancer of mRNA-decapping protein	NO
Dapma7bEVm000620t1	1410	1038	983	988	7743	8240	11639	14776	3723.85	-1.45789	0.0863597	-16.8815	6.15461e-64	2.71922e-62	Cohesin subunit SA-1	YES
Dapma7bEVm000621t1	606	597	538	767	2806	2065	4014	6062	1513.73	-0.701844	0.252332	-2.78141	0.00541226	0.00947361	Prickle protein 2	NO
Dapma7bEVm000625t1	3309	2661	2111	1971	6086	5887	8549	7476	4102.35	0.27302	0.154303	1.76938	0.0768299	0.110403	Formin protein CG32138	NO
Dapma7bEVm000626t1	1953	1652	1639	1476	5156	5444	8196	8993	3322.78	-0.239087	0.103898	-2.30116	0.0213825	0.034077	Histone-lysine N-methyltransferase E(z)	NO
Dapma7bEVm000627t1	643	1246	396	1734	1308	857	1938	3467	1392.92	0.982035	0.499201	1.96722	0.0491579	0.0733734	conserved protein	NO
Dapma7bEVm000628t1	23069	23726	3043	20462	77547	37272	41885	71005	30873.7	-0.012684	0.555777	-0.022822	0.981792	0.986134	Solute carrier family 4 sodium bicarbonate cotransporter member	NO
Dapma7bEVm000629t1	11295	8910	6909	8692	14399	14628	20953	22731	12772.3	0.758422	0.0820834	9.23965	2.473e-20	1.58413e-19	UDP-N-acetylglucosamine--peptide N-acetylglucosaminyltransferase 110 kDa subunit	NO
Dapma7bEVm000633t1	653	624	442	676	4750	4369	6231	9496	2130.45	-1.54645	0.179676	-8.60677	7.51494e-18	4.12089e-17	Inactive serine/threonine-protein kinase TEX14	NO
Dapma7bEVm000634t1	2111	1671	1513	1551	6813	7774	11332	14496	4124.95	-0.743465	0.104749	-7.09754	1.27001e-12	5.15954e-12	B-box type zinc finger protein ncl-1	NO
Dapma7bEVm000635t1	533	425	395	436	1905	2333	3302	4064	1147.82	-0.878698	0.120743	-7.27733	3.40484e-13	1.4337e-12	Dual serine/threonine and tyrosine protein kinase	NO
Dapma7bEVm000636t1	70	72	52	80	196	255	493	679	161.947	-0.675578	0.294638	-2.29278	0.0218604	0.0347882	timeless protein	NO
Dapma7bEVm000637t1	2370	1778	2063	1509	5012	5772	8975	11244	3719.25	-0.171561	0.178329	-0.962045	0.336027	0.409965	Exosome complex exonuclease RRP44	NO
Dapma7bEVm000638t1	461	446	243	332	2018	1613	2348	2720	902.357	-0.789655	0.181854	-4.3422	1.41063e-05	3.40055e-05	Mitogen-activated protein kinase kinase kinase	YES
Dapma7bEVm000639t1	4278	3233	2118	2641	5344	4576	6192	7217	4255.19	0.818612	0.156709	5.22379	1.75297e-07	4.99095e-07	Sorting nexin-13	NO
Dapma7bEVm000641t1	3547	2926	2238	2787	4092	4561	6151	8483	4075.15	0.789226	0.109063	7.23646	4.60558e-13	1.92227e-12	U2 snRNP-associated SURP motif-containing protein	YES
Dapma7bEVm000642t1	991	742	270	693	2080	1436	1923	3112	1146.85	0.0787098	0.330381	0.238239	0.811696	0.854722	monocarboxylate transporter	YES
Dapma7bEVm000643t1	239	267	211	291	2232	1898	2980	3688	929.126	-1.59434	0.184834	-8.62552	6.38023e-18	3.51805e-17	Spire	YES
Dapma7bEVm000644t1	460	538	509	710	21208	27777	38368	64624	9993.18	-4.18105	0.289174	-14.4579	2.23377e-47	5.8645e-46	Bicaudal C-B	NO
Dapma7bEVm000645t1	8778	6928	5170	5998	20240	21717	30286	32079	12818.4	-0.183935	0.0886227	-2.07548	0.0379418	0.057906	Integrin beta-PS	YES
Dapma7bEVm000646t1	7683	5480	5105	4917	28723	24795	36353	45399	13988.1	-0.759581	0.106853	-7.10867	1.17165e-12	4.76643e-12	Influenza virus NS1A-binding protein A	YES
Dapma7bEVm000648t1	2244	1776	1347	1340	4332	5545	7745	9019	3206.71	-0.196123	0.133813	-1.46565	0.142744	0.192992	DnaJ subfamily C member	YES
Dapma7bEVm000649t1	2634	1829	1903	1608	2204	2233	2297	1238	2352	1.6595	0.349334	4.75049	2.02929e-06	5.27201e-06	Glycosylphosphatidylinositol anchor attachment 1 protein	NO
Dapma7bEVm000650t1	367	288	273	308	646	610	1309	1151	516.704	0.235993	0.179699	1.31327	0.189091	0.248124	cGMP-inhibited 3`,5`-cyclic phosphodiesterase B	NO
Dapma7bEVm000651t1	5720	3660	1638	6692	10242	10580	24811	11199	7659.98	0.0839908	0.444404	0.188996	0.850096	0.887396	Uncharacterized protein	NO
Dapma7bEVm000652t1	994	661	622	719	2827	3468	4731	6220	1774.35	-0.715961	0.133115	-5.37849	7.51136e-08	2.20312e-07	Krueppel-related zinc finger protein	NO
Dapma7bEVm000653t1	2344	2041	1756	1349	10277	10044	11920	14133	4756.91	-0.867652	0.163692	-5.3005	1.15485e-07	3.33988e-07	Glycerol-3-phosphate dehydrogenase, mitochondrial	YES
Dapma7bEVm000654t1	8116	6269	7763	5075	15586	15422	21262	24707	11218.3	0.300721	0.184622	1.62885	0.103345	0.144365	Threonine--tRNA ligase 2, cytoplasmic	NO
Dapma7bEVm000656t1	1288	1046	994	1094	3099	2927	3912	4380	1945.18	0.087297	0.109717	0.795655	0.426233	0.50487	Multicopper oxidase	NO
Dapma7bEVm000657t1	5319	4069	4805	2990	8706	10019	13481	21142	7271.47	0.203123	0.221887	0.915432	0.359965	0.435383	Dipeptidyl peptidase	NO
Dapma7bEVm000658t1	968	769	719	667	2476	2773	4369	6197	1698.76	-0.499532	0.163489	-3.05543	0.00224736	0.00415954	Calcium homeostasis endoplasmic reticulum protein	YES
Dapma7bEVm000659t1	2202	1643	952	1309	3324	2689	3381	4681	2271.02	0.5357	0.202376	2.64705	0.00811965	0.0138545	Rho GTPase-activating protein	YES
Dapma7bEVm000660t1	8852	8982	9314	9019	10698	8797	19405	16755	11891.3	1.21533	0.211235	5.75344	8.74476e-09	2.75016e-08	Procollagen-lysine,2-oxoglutarate 5-dioxygenase	NO
Dapma7bEVm000661t1	683	547	453	565	1612	1735	2654	3160	1093.88	-0.215687	0.105849	-2.03769	0.0415806	0.0628763	TBC, Domain in Tre-2, BUB2p, and Cdc16p	NO
Dapma7bEVm000664t1	934	738	779	644	2262	2341	3460	4385	1499.94	-0.190342	0.128429	-1.48208	0.13832	0.187568	Lin-9	NO
Dapma7bEVm000665t1	6092	5511	4146	3368	14808	9118	18098	5126	7565.47	0.372614	0.444156	0.838927	0.40151	0.479007	Chorion peroxidase precursor	NO
Dapma7bEVm000666t1	803	645	472	500	1162	1164	1678	1992	927.862	0.47391	0.102275	4.63368	3.59229e-06	9.13725e-06	Menin	NO
Dapma7bEVm000667t1	169	136	162	182	602	855	1205	1675	422.317	-0.875365	0.233151	-3.7544	0.000173757	0.000371589	Osmotic avoidance abnormal protein 3 kinesin protein osm-3	NO
Dapma7bEVm000668t1	815	683	773	620	2527	3113	4577	6508	1713.82	-0.676797	0.194213	-3.48479	0.000492516	0.000995801	ADP-ribosylation factor-binding protein GGA1	NO
Dapma7bEVm000669t1	8749	7252	8212	4837	11018	13913	20419	31614	11403.1	0.451175	0.253851	1.77732	0.0755157	0.108719	Eukaryotic translation initiation factor 4B	NO
Dapma7bEVm000670t1	140	157	149	158	1177	1159	1985	3059	599.521	-1.72371	0.238323	-7.2322	4.75222e-13	1.98188e-12	Uncharacterized protein	NO
Dapma7bEVm000671t1	2434	1993	370	1834	3193	4171	7120	8972	2906.28	-0.0260746	0.459591	-0.0567343	0.954757	0.967347	Sodium- and chloride-dependent GABA transporter	NO
Dapma7bEVm000672t1	6183	8517	1846	6610	41579	13466	30758	40359	13534.4	-0.689887	0.483285	-1.42749	0.153438	0.205851	LD44960p, Msr-110 protein, Msr-110	NO
Dapma7bEVm000673t1	10767	7420	5339	5511	30664	25622	33667	48366	15415	-0.493921	0.178577	-2.76587	0.00567703	0.00990885	Thioredoxin reductase 2, mitochondrial	YES
Dapma7bEVm000674t1	814	652	628	588	2042	2091	3104	4285	1340.51	-0.279197	0.125202	-2.22997	0.0257497	0.0404934	RUN and FYVE domain-containing protein	NO
Dapma7bEVm000675t1	638	496	489	590	1364	1034	1786	2338	920.891	0.26163	0.166807	1.56846	0.116773	0.161216	Gamma-glutamyltranspeptidase 1 precursor	NO
Dapma7bEVm000676t1	247	187	264	238	389	356	484	519	331.04	0.895263	0.210319	4.25675	2.07422e-05	4.9074e-05	conserved protein	YES
Dapma7bEVm000677t1	4606	3480	2772	2243	3824	3184	4892	5677	4053.22	1.34021	0.171382	7.82002	5.28159e-15	2.47588e-14	Very-long-chain specific acyl-CoA dehydrogenase, mitochondrial protein	NO
Dapma7bEVm000678t1	979	778	691	685	1699	1751	2464	2712	1267.6	0.324558	0.0732124	4.43311	9.28814e-06	2.28035e-05	Caseinolytic peptidase B protein	NO
Dapma7bEVm000679t1	2417	1808	1851	1561	2953	3445	4914	6775	2871.08	0.580168	0.148965	3.89466	9.8338e-05	0.000215823	Lipase maturation factor	NO
Dapma7bEVm000682t1	417	303	286	262	1966	1994	2844	3864	968.656	-1.26615	0.12077	-10.4837	1.02624e-25	9.07589e-25	Aspartate--tRNA ligase, mitochondrial	NO
Dapma7bEVm000683t1	0	0	0	0	1112	1190	1770	2318	408.108	-10.494	0.963502	-10.8915	1.26539e-27	1.24501e-26	Vacuolar protein sorting-associated protein 33B	YES
Dapma7bEVm000685t1	17	8	0	2	8445	4883	5545	8966	1879.4	-8.15846	0.622945	-12.9761	1.67279e-38	2.95503e-37	Fasciclin domain-containing protein	YES
Dapma7bEVm000687t1	641	528	384	507	2814	1813	3281	2355	1153.11	-0.579019	0.24786	-2.33606	0.019488	0.031306	Organic cation transporter	NO
Dapma7bEVm000688t1	1291	1066	1086	1444	3561	3733	5589	5147	2300.46	-0.082038	0.183537	-0.446983	0.654887	0.724386	BTB/POZ domain-containing protein	NO
Dapma7bEVm000689t1	3579	2496	3411	2038	5527	6231	10407	12979	4838.24	0.236899	0.236464	1.00184	0.31642	0.388654	Guanine nucleotide-binding protein 3 protein	NO
Dapma7bEVm000690t1	321	313	180	208	436	480	832	1223	412.382	0.299615	0.232927	1.2863	0.198337	0.258875	conserved protein	NO
Dapma7bEVm000692t1	3963	2919	2671	1892	5286	4256	6265	5857	3995.66	0.81783	0.212314	3.85198	0.000117165	0.000255161	Major facilitator superfamily domain-containing	YES
Dapma7bEVm000693t1	454	319	281	294	514	504	789	820	471.829	0.820267	0.108035	7.59267	3.13373e-14	1.40203e-13	Asparagine synthetase domain-containing protein	NO
Dapma7bEVm000694t1	846	598	541	543	820	764	1015	1284	819.077	1.15692	0.105537	10.9622	5.80512e-28	5.79625e-27	F box and leucine-rich-repeat gene 4, GH11272p	NO
Dapma7bEVm000696t1	300	390	510	259	1914	1546	2352	2311	879.118	-0.653252	0.314261	-2.07868	0.0376468	0.0575016	Sodium/bile acid cotransporter	NO
Dapma7bEVm000697t1	606	458	400	428	737	834	1391	1626	715.81	0.541358	0.134934	4.01204	6.01973e-05	0.00013578	Uncharacterized protein	NO
Dapma7bEVm000698t1	717	561	460	423	2097	1938	2643	2929	1115.27	-0.388667	0.125243	-3.10329	0.00191381	0.00357735	Bifunctional coenzyme A synthase	NO
Dapma7bEVm000700t1	3151	2277	2061	1762	3825	3368	5143	4692	3191.87	0.872755	0.1598	5.46154	4.7201e-08	1.40194e-07	Endoplasmic reticulum lectin	NO
Dapma7bEVm000702t1	164	158	510	194	21358	14504	34913	1118	5303.38	-4.14118	0.815817	-5.07614	3.85181e-07	1.06559e-06	Pancreatic alpha-amylase	NO
Dapma7bEVm000703t1	8004	6151	7860	4552	17978	20170	27274	39653	12747.3	-0.149221	0.227232	-0.656691	0.511379	0.588723	T-complex protein 1 subunit gamma	NO
Dapma7bEVm000704t1	35188	21498	7492	11404	157157	68400	124674	171913	50571	-1.09442	0.428527	-2.55391	0.010652	0.0178456	Chitin deacetylase 1 precursor	YES
Dapma7bEVm000705t1	74	90	92	113	1929	2831	4211	6973	1069.1	-3.4969	0.320561	-10.9063	1.07585e-27	1.06152e-26	Rac gtpase-activating protein	NO
Dapma7bEVm000706t1	1678	1241	956	962	2271	2258	3467	4062	1851.82	0.466887	0.118076	3.95414	7.68117e-05	0.000170767	ATP-dependent RNA helicase DDX28	NO
Dapma7bEVm000707t1	17	26	16	21	2185	2682	3959	4831	889.832	-5.56387	0.239819	-23.1444	1.65678e-118	2.32372e-116	Nhl ring finger b-box coiled coil domain containing family member nhl-3	YES
Dapma7bEVm000708t1	1528	1136	1193	988	5333	3675	6457	2044	2315.85	-0.160553	0.416279	-0.385687	0.699728	0.764158	Alkylglycerol monooxygenase	NO
Dapma7bEVm000709t1	7161	4825	9520	3224	11611	5558	7727	7845	7971.77	1.31417	0.446735	2.94173	0.00326381	0.00591459	Delta(24)-sterol reductase	NO
Dapma7bEVm000710t1	1380	1143	1016	971	3138	3973	5860	8003	2340.77	-0.38198	0.157574	-2.42413	0.015345	0.0250766	Latent nuclear antigen	YES
Dapma7bEVm000711t1	55	76	360	77	1672	1634	2856	3114	735.407	-2.01283	0.633859	-3.17538	NA	NA	Clip-domain serine protease	NO
Dapma7bEVm000712t1	1784	1503	1312	1163	2205	2051	3338	4474	2064.54	0.753592	0.137417	5.484	4.15812e-08	1.24067e-07	6-phosphofructo-2-kinase/fructose-2, 6-biphosphatase 1 splice variant	NO
Dapma7bEVm000713t1	11622	9266	9382	8313	41800	41765	54683	49817	21286.5	-0.523462	0.157532	-3.3229	0.00089086	0.00174058	Ornithine decarboxylase	NO
Dapma7bEVm000714t1	442	393	396	314	4013	1525	5163	569	1140.09	-1.138	0.613346	-1.85538	0.0635421	0.0928604	Acid trehalase protein 1	YES
Dapma7bEVm000715t1	2278	1782	1598	1739	6481	4226	8842	996	3117.14	0.195492	0.580047	0.337029	0.736095	0.796427	Cytochrome P450 4V2	NO
Dapma7bEVm000717t1	12204	8455	7586	7632	15080	16211	23108	25611	13208.4	0.623331	0.0887215	7.0257	2.12995e-12	8.555e-12	Fumarate hydratase, mitochondrial	NO
Dapma7bEVm000719t1	5324	4113	4367	2925	3871	3786	4960	6262	5002.95	1.61053	0.171896	9.36923	7.30669e-21	4.85827e-20	Histidine--tRNA ligase, cytoplasmic	NO
Dapma7bEVm000720t1	1504	1279	1000	1352	2979	2211	3687	3845	1993.96	0.471856	0.157863	2.98903	0.00279864	0.00511419	Neural proliferation differentiation and control protein	NO
Dapma7bEVm000722t1	1542	1181	1036	1194	3467	3728	4913	6615	2322.67	-0.116927	0.0892495	-1.31011	0.190157	0.249335	Thymus-specific serine protease	NO
Dapma7bEVm000724t1	66	83	47	88	437	377	613	714	203.202	-1.09589	0.229702	-4.77051	1.83762e-06	4.79494e-06	conserved protein	YES
Dapma7bEVm000725t1	97	99	100	101	668	463	676	1048	276.361	-1.02207	0.224748	-4.54735	5.43249e-06	1.36027e-05	conserved protein	NO
Dapma7bEVm000727t1	3187	3272	2071	2510	12287	7288	9490	6131	4962.13	0.00103448	0.359424	0.00287815	0.997704	0.998229	Glutathione synthetase	NO
Dapma7bEVm000729t1	1201	911	1018	838	1813	2159	3202	4222	1622.91	0.312392	0.163822	1.9069	0.0565335	0.0834643	Nucleoporin p58/p45	NO
Dapma7bEVm000730t1	3017	2324	1807	2157	7264	7297	9057	8796	4247.2	-0.0574662	0.145165	-0.395867	0.692203	0.75792	Legumain	NO
Dapma7bEVm000732t1	1462	1206	1244	1048	2044	2487	3436	4054	1899.59	0.536261	0.130005	4.12493	3.70848e-05	8.56634e-05	ERO1 protein beta	NO
Dapma7bEVm000733t1	886	792	799	695	2235	2583	3904	5748	1632.13	-0.334073	0.183635	-1.81922	0.0688775	0.0999862	Ras association domain-containing protein 6	NO
Dapma7bEVm000737t1	4982	3674	5728	3062	6559	6541	8705	8542	6017.36	0.988025	0.262345	3.76613	0.000165796	0.000355437	Major facilitator superfamily domain-containing protein	NO
Dapma7bEVm000738t1	962	786	658	682	1980	2358	3112	3914	1427.12	-0.0796141	0.0917272	-0.867945	0.385425	0.462006	P2X purinoceptor	NO
Dapma7bEVm000739t1	5789	4781	4788	3845	8979	9701	12791	17237	7485.61	0.466439	0.129786	3.59392	0.000325745	0.000674669	26S protease regulatory subunit	NO
Dapma7bEVm000740t1	54094	37955	38490	33791	70283	62694	98804	123012	59742	0.690353	0.122688	5.62689	1.83491e-08	5.63415e-08	60S ribosomal protein L22	NO
Dapma7bEVm000741t1	3	2	1	2	3293	1347	2524	1779	622.861	-8.19682	0.630767	-12.5324	4.96191e-36	7.75572e-35	Uncharacterized protein	YES
Dapma7bEVm000742t1	2662	1836	1304	1648	3884	3987	5273	7242	2964.47	0.324279	0.139789	2.31978	0.0203528	0.0325726	Short-chain specific acyl-CoA dehydrogenase, mitochondrial	NO
Dapma7bEVm000744t1	1014	894	583	696	5670	4570	6887	8156	2364.21	-1.21423	0.141269	-8.59508	8.32076e-18	4.54607e-17	cAMP-dependent protein kinase type I-beta regulatory subunit	NO
Dapma7bEVm000745t1	50	407	38	160	750	354	713	887	327.303	-0.232978	0.678705	-0.343267	0.731397	0.792695	Uncharacterized protein	NO
Dapma7bEVm000747t1	0	0	0	0	1203	845	1426	259	265.382	-9.6497	1.11555	-8.64406	5.4251e-18	3.00407e-17	Microsomal glutathione S-transferase	YES
Dapma7bEVm000748t1	1	1	1	0	2398	2513	3557	4232	823.213	-9.84184	0.706491	-12.1996	3.1226e-34	4.41516e-33	Choline-phosphate cytidylyltransferase A	YES
Dapma7bEVm000749t1	15938	14284	9210	8617	15443	12330	10547	1581	13662.4	1.7833	0.638941	2.79103	0.00525407	0.00921679	Clip-domain serine protease	NO
Dapma7bEVm000750t1	169	152	105	130	1029	1202	1417	1872	484.174	-1.52327	0.12998	-11.7184	1.02566e-31	1.25273e-30	ELMO domain-containing protein	YES
Dapma7bEVm000751t1	18522	7756	1676	3842	59906	30365	36667	76231	19920.3	-1.02153	0.576302	-1.77256	0.0763012	0.109726	conserved protein	YES
Dapma7bEVm000752t1	1179	742	739	607	615	936	1222	2198	1034.48	1.23187	0.265618	4.63777	3.52181e-06	8.96781e-06	Proto-oncogene serine/threonine-protein kinase mos	NO
Dapma7bEVm000753t1	829	552	608	442	518	871	1084	1574	800.328	1.08776	0.240147	4.52957	5.91051e-06	1.47502e-05	FAM86A	NO
Dapma7bEVm000755t1	107	95	228	129	19370	30785	40693	70794	10143.6	-6.16174	0.41793	-14.7399	3.5732e-49	9.95636e-48	Uncharacterized protein	YES
Dapma7bEVm000756t1	0	0	0	0	153	297	495	378	84.5092	-8.32123	1.00292	-8.29668	1.07065e-16	5.51369e-16	Ninjurin-1	YES
Dapma7bEVm000757t1	0	0	0	0	829	750	1281	1643	286.638	-10.0134	0.966862	-10.3566	3.90769e-25	3.34338e-24	conserved protein	YES
Dapma7bEVm000758t1	7818	5329	2816	3117	6084	3700	4643	208	5224.93	1.83992	0.771276	2.38558	0.017052	0.0276264	conserved protein	NO
Dapma7bEVm000759t1	156	197	144	101	874	417	615	758	316.414	-0.409703	0.338326	-1.21096	0.225911	0.290199	PEBP_euk, PhosphatidylEthanolamine-Binding Protein	NO
Dapma7bEVm000761t1	7848	7574	5608	9392	2523	653	1346	79	7274.47	4.12905	0.7869	5.24751	1.54166e-07	4.41156e-07	Clip-domain serine protease	NO
Dapma7bEVm000762t1	80	195	76	188	262	253	486	968	243.695	0.0664157	0.457476	0.145179	0.88457	0.916962	Uncharacterized protein	NO
Dapma7bEVm000763t1	564	422	350	376	760	825	1031	1195	632.902	0.616922	0.0985799	6.25813	3.89631e-10	1.34899e-09	Viral iap-associated factor	NO
Dapma7bEVm000765t1	832	677	584	646	387	596	759	1023	793.16	1.8062	0.170074	10.6201	2.40373e-26	2.1955e-25	Chromatin assembly factor 1 subunit B	NO
Dapma7bEVm000766t1	293	223	1123	818	499	1304	1809	1008	905.543	0.96519	0.616597	1.56536	0.117498	0.162131	Uncharacterized protein	YES
Dapma7bEVm000768t1	1792	1193	879	962	1645	1597	2355	1912	1563.57	1.08837	0.193701	5.61882	1.9227e-08	5.89678e-08	Uncharacterized protein	NO
Dapma7bEVm000769t1	364	265	353	256	738	827	1121	1275	540.047	0.129757	0.178015	0.728911	0.466056	0.545027	L-xylulose reductase	NO
Dapma7bEVm000772t1	7340	3935	1022	1768	5525	3732	5007	9653	4463.18	0.912434	0.48578	1.87829	0.0603418	0.0885924	Uncharacterized protein	NO
Dapma7bEVm000774t1	10637	5570	1174	4254	6550	3471	4380	6402	5948.69	1.66295	0.510865	3.25516	0.00113328	0.00217998	Uncharacterized protein	NO
Dapma7bEVm000777t1	0	0	0	0	2401	12675	17168	14683	2957.92	-12.8975	1.07935	-11.9427	7.08456e-33	9.28233e-32	conserved protein	YES
Dapma7bEVm000778t1	7257	4976	4548	4313	14921	14829	21387	19052	9352.78	0.0181667	0.145278	0.125048	0.900486	0.928705	SZT2	NO
Dapma7bEVm000779t1	857	644	604	742	3264	2638	4736	5093	1660.05	-0.659958	0.140409	-4.70023	2.5987e-06	6.69143e-06	Odd Oz/ten-m	NO
Dapma7bEVm000780t1	487	389	360	336	3455	4182	6135	8629	1769.37	-1.9957	0.159484	-12.5131	6.33073e-36	9.8218e-35	conserved protein	NO
Dapma7bEVm000781t1	3	2	0	1	2272	1769	2793	3382	666.148	-8.73837	0.565893	-14.5108	1.03524e-47	2.73162e-46	Glutamate carboxypeptidase	YES
Dapma7bEVm000782t1	1047	930	1214	845	5324	6008	9341	9904	2899.48	-1.08155	0.207094	-5.22249	1.7653e-07	5.02538e-07	Sidekick-2	YES
Dapma7bEVm000783t1	3063	2756	2380	2382	10346	9461	14752	17849	5775.57	-0.49858	0.0928676	-5.36871	7.93005e-08	2.32299e-07	Transcriptional regulator ATRX	NO
Dapma7bEVm000784t1	1194	1134	913	1125	4994	4808	7524	8430	2657.08	-0.74989	0.111186	-6.74444	1.53613e-11	5.83781e-11	Ca(2+)/calmodulin-responsive adenylate cyclase	NO
Dapma7bEVm000785t1	1563	1327	1104	1184	13145	11639	16602	19766	5163.21	-1.7756	0.087811	-20.2205	6.45675e-91	5.419e-89	5`-3` exoribonuclease	NO
Dapma7bEVm000786t1	929	836	398	765	4928	3697	4396	6421	1939.47	-0.981412	0.254491	-3.85635	0.000115092	0.000250777	Kinesin protein KIF21B	NO
Dapma7bEVm000787t1	521	496	242	527	2272	1912	2744	3031	1056.27	-0.710704	0.240427	-2.95598	0.00311673	0.00566476	Neurexin-2-beta	YES
Dapma7bEVm000788t1	3646	3077	2107	2093	11708	7678	9865	6210	4917.47	-0.03505	0.345278	-0.101512	0.919144	0.941813	Vascular endothelial growth factor receptor	NO
Dapma7bEVm000790t1	1869	1639	1221	1379	6737	6169	9183	10838	3510.59	-0.640782	0.0852504	-7.51645	5.62833e-14	2.48145e-13	Myosin-2 heavy chain, non muscle	NO
Dapma7bEVm000791t1	6633	5590	3663	4868	26648	21585	27301	30021	11702	-0.608684	0.180596	-3.37042	0.000750524	0.00147994	Cytokine receptor	YES
Dapma7bEVm000792t1	1641	1480	1397	1233	4670	4834	6622	7975	2871.05	-0.263649	0.103492	-2.54754	0.0108486	0.0181575	Tumor suppressor p53-binding protein	NO
Dapma7bEVm000793t1	2562	2020	1626	1774	6905	5987	8744	8849	3801.8	-0.171468	0.118839	-1.44286	0.149061	0.200636	Inositol hexakisphosphate and diphosphoinositol-pentakisphosphate kinase	NO
Dapma7bEVm000794t1	5818	4747	4968	3314	31733	18009	29713	15311	10873.9	-0.629399	0.375984	-1.674	0.09413	0.132627	Indole-3-acetaldehyde oxidase	NO
Dapma7bEVm000795t1	3249	2584	2291	2203	8839	7520	11384	11994	4932.14	-0.169242	0.111434	-1.51876	0.128824	0.176108	Unc-13 D	NO
Dapma7bEVm000796t1	3825	3089	2692	3316	10764	11034	14797	17974	6473.16	-0.283463	0.0882149	-3.21332	0.00131211	0.00250507	Integrin alpha-PS2	NO
Dapma7bEVm000798t1	1746	2036	245	1867	10451	8842	11693	19813	4559.68	-1.3024	0.520295	-2.50319	0.0123081	0.0204057	Chorion peroxidase precursor	NO
Dapma7bEVm000799t1	2288	1933	1728	1965	7331	5028	7492	7850	3642.02	-0.0453069	0.187012	-0.242267	0.808573	0.852551	Dual specificity protein phosphatase	NO
Dapma7bEVm000800t1	390	341	305	277	2247	1440	2147	1518	802.528	-0.765546	0.288604	-2.65256	0.00798845	0.0136525	Ras-associated and pleckstrin domains-containing protein	NO
Dapma7bEVm000801t1	516	466	551	600	2669	3513	4982	5625	1570.86	-1.1296	0.20821	-5.42525	5.78746e-08	1.70901e-07	Class d atypical g-protein coupled receptor gprsmo1	NO
Dapma7bEVm000802t1	1964	1628	1454	1281	5243	5446	7731	8115	3159.17	-0.28498	0.101397	-2.81053	0.00494606	0.00871598	Vacuolar protein sorting-associated protein	NO
Dapma7bEVm000803t1	1991	1817	1423	1569	6646	6458	8832	9133	3583.8	-0.417878	0.104526	-3.99781	6.393e-05	0.000143811	AP2-associated protein kinase	NO
Dapma7bEVm000805t1	6930	5779	12648	5420	62157	11938	29809	992	15221.3	-0.129591	0.888001	-0.145936	0.883972	0.916468	Protease m1 zinc metalloprotease	NO
Dapma7bEVm000808t1	1888	1513	1243	1317	3943	4666	6894	7774	2834.21	-0.162957	0.0957493	-1.70191	0.0887724	0.125808	HEAT repeat-containing protein	NO
Dapma7bEVm000809t1	14730	13616	18475	7725	103358	63365	75060	3529	30907.1	-0.526476	0.780311	-0.674701	0.499866	0.577425	Protease m1 zinc metalloprotease	NO
Dapma7bEVm000811t1	3874	3359	2833	2964	25534	14221	22995	16291	8385.9	-0.883697	0.300764	-2.93817	0.0033016	0.00597841	Sterol regulatory element-binding protein	NO
Dapma7bEVm000812t1	2848	2227	2589	2265	6014	6713	9390	8347	4273.26	0.16967	0.165925	1.02257	0.306509	0.37779	SUN domain-containing ossification factor	NO
Dapma7bEVm000814t1	436	723	210	537	2848	1138	2762	2944	1068.08	-0.564731	0.416117	-1.35714	0.174738	0.231119	Chorion peroxidase precursor	YES
Dapma7bEVm000815t1	0	0	0	0	10059	9946	14670	20457	3521.93	-13.3916	0.964122	-13.8899	7.2951e-44	1.6571e-42	CASC3	YES
Dapma7bEVm000816t1	68	214	85	221	1123	1286	2144	3668	643.043	-1.85262	0.471636	-3.92782	8.57189e-05	0.000189321	Uncharacterized protein	NO
Dapma7bEVm000817t1	7137	6014	5401	3935	24858	13536	24191	5882	9935.72	0.0472663	0.502913	0.0939849	0.925121	0.945434	Lysosomal alpha-glucosidase protein	NO
Dapma7bEVm000819t1	2398	1960	1785	1551	5468	3792	5751	5116	3087.46	0.35225	0.213895	1.64683	0.0995925	0.139562	Metal transporter CNNM2	NO
Dapma7bEVm000820t1	2689	2261	1587	1870	8266	7369	10147	12084	4361.26	-0.401901	0.112231	-3.581	0.00034228	0.000706815	Rho GTPase-activating protein	NO
Dapma7bEVm000821t1	1343	1100	846	971	3458	3551	4836	5814	2103.59	-0.265714	0.067649	-3.92782	8.5718e-05	0.000189321	Oxysterol-binding-related protein 5 protein	NO
Dapma7bEVm000822t1	1994	1659	1242	1481	3628	3490	4643	4219	2496.95	0.420772	0.151411	2.779	0.00545258	0.00953619	Cap-specific mRNA	YES
Dapma7bEVm000823t1	558	556	541	409	2189	2306	3355	4537	1262.2	-0.750383	0.16922	-4.43434	9.23547e-06	2.26849e-05	SCY1 protein 2	NO
Dapma7bEVm000824t1	1916	1451	489	1153	3632	2794	3045	4764	2033.66	0.200725	0.340939	0.588742	0.556034	0.631728	Class b secretin g-protein coupled receptor gprmth4	NO
Dapma7bEVm000825t1	1014	939	968	805	3413	4016	6296	7911	2222.14	-0.68968	0.171355	-4.02485	5.70106e-05	0.000128884	Metastasis-associated protein MTA1	NO
Dapma7bEVm000826t1	1442	1231	1084	1141	4257	4280	6550	7810	2581.1	-0.413833	0.0813146	-5.08928	3.59423e-07	9.96977e-07	KN motif and ankyrin repeat domain-containing protein	NO
Dapma7bEVm000827t1	2037	1546	1905	1105	3213	4315	6309	9616	2960.05	0.0291632	0.264104	0.110423	0.912074	0.93728	Nucleolar protein	NO
Dapma7bEVm000828t1	11376	9137	7520	8498	49730	47499	60705	76960	23595.5	-0.906241	0.0823394	-11.0062	3.5689e-28	3.60304e-27	Eukaryotic translation initiation factor 4 gamma	NO
Dapma7bEVm000829t1	3027	2262	1158	1664	4208	3767	5249	6913	3083.4	0.439808	0.213805	2.05705	0.039681	0.0603313	Echinoderm microtubule-associated protein 1	NO
Dapma7bEVm000830t1	713	563	464	479	2588	2487	3183	3677	1284.22	-0.660831	0.105182	-6.28271	3.32717e-10	1.1575e-09	DNA replication licensing factor REC	NO
Dapma7bEVm000831t1	1269	965	1047	838	1804	2012	3032	3301	1586.75	0.506461	0.134872	3.75514	0.000173246	0.00037061	Oligomeric Golgi complex subunit	NO
Dapma7bEVm000832t1	998	1011	345	524	5504	2120	3240	4407	1671.1	-0.718574	0.418327	-1.71772	0.0858468	0.122109	ABC transporter G family member	NO
Dapma7bEVm000833t1	1028	842	5601	1553	5059	12855	20267	14670	5619.63	-0.570119	0.671062	-0.849578	0.39556	0.472756	O-mannosyl-transferase	NO
Dapma7bEVm000834t1	3	2	1	0	2513	2736	5157	3387	902.426	-9.14634	0.595807	-14.4353	3.10158e-47	8.1021e-46	A disintegrin and metalloproteinase with	YES
Dapma7bEVm000836t1	982	667	864	498	2213	2035	3244	3975	1417.46	-0.116051	0.219563	-0.528554	0.597115	0.670441	Elongator complex protein	NO
Dapma7bEVm000837t1	1125	1320	467	1366	3517	2734	3391	3369	1843.12	0.123153	0.349482	0.352386	0.724548	0.786414	Sodium-dependent nutrient amino acid transporter	NO
Dapma7bEVm000838t1	1269	1146	1257	764	4801	5591	8259	11721	2929.63	-0.924081	0.225655	-4.09509	4.22007e-05	9.686e-05	Inner nuclear membrane protein Man1	NO
Dapma7bEVm000840t1	518	462	333	496	1176	712	1280	1682	722.975	0.37509	0.214738	1.74674	0.0806829	0.115448	Chorion peroxidase	NO
Dapma7bEVm000841t1	2603	1932	377	2466	7095	5348	9644	7431	3573.93	-0.275473	0.485063	-0.567911	0.570095	0.644724	Angiopoietin-2	NO
Dapma7bEVm000843t1	2906	2109	1003	1717	2599	2201	2980	3775	2448.75	1.15369	0.239653	4.81401	1.47929e-06	3.88711e-06	Pantothenate kinase	YES
Dapma7bEVm000844t1	1898	1548	968	2047	4682	4696	7548	6741	3001.54	-0.0908501	0.233374	-0.38929	0.697062	0.762002	FAM13A	NO
Dapma7bEVm000847t1	2096	2101	1310	2013	5639	4121	5236	4425	3028.65	0.346441	0.270861	1.27904	0.200884	0.261725	Coronin-2A	NO
Dapma7bEVm000848t1	10537	7618	6562	7186	22287	20983	29408	34436	14133.5	0.0288189	0.0790938	0.364364	0.715586	0.778222	RING finger protein	NO
Dapma7bEVm000849t1	4003	2809	2708	2059	15802	12477	20321	22968	7247.27	-0.849707	0.170213	-4.99201	5.97546e-07	1.62661e-06	Calcium-binding mitochondrial carrier protein Aralar1	NO
Dapma7bEVm000850t1	3946	3215	2939	2678	21021	14736	31870	1361	7759.69	-0.735211	0.704076	-1.04422	0.296383	0.366871	Alpha-amylase	NO
Dapma7bEVm000851t1	1801	1365	763	1429	3579	2336	3338	4118	2077.22	0.417088	0.251487	1.65849	0.0972189	0.136519	Calpain-C	YES
Dapma7bEVm000852t1	2907	2179	2099	1528	4334	4280	5983	6282	3322.7	0.507899	0.159329	3.18774	0.00143391	0.00272293	ATP-binding cassette sub-family B member 7, mitochondrial	NO
Dapma7bEVm000853t1	2290	1632	734	1430	5720	4587	5669	7857	2902.7	-0.240803	0.269969	-0.891964	0.372412	0.448414	Inositol-trisphosphate 3-kinase B	YES
Dapma7bEVm000854t1	377	295	277	260	2902	2661	4087	5411	1238.61	-1.82639	0.119451	-15.2893	9.01214e-53	2.83211e-51	Uncharacterized protein	NO
Dapma7bEVm000856t1	1084	845	672	700	2199	2103	2830	3325	1422.74	0.107901	0.0942493	1.14484	0.252274	0.3194	Ecto-NOX disulfide-thiol exchanger	YES
Dapma7bEVm000857t1	24804	15891	14146	11528	26265	23897	34476	51222	23367.5	0.752684	0.188161	4.00021	6.32859e-05	0.000142485	Boundary element associated factor, Boundary element-associated factor of 32kD	YES
Dapma7bEVm000858t1	1192	841	743	655	1410	1248	1644	2023	1179.92	0.877589	0.142777	6.14658	7.91708e-10	2.68241e-09	Pseudouridine-metabolizing bifunctional protein	NO
Dapma7bEVm000859t1	1252	1025	897	924	2840	2587	3755	4738	1825.68	0.0326838	0.0835618	0.391134	0.695698	0.76083	DDB1- and CUL4-associated factor	NO
Dapma7bEVm000860t1	9862	7216	8318	6074	16771	16316	26213	28942	12811.7	0.320755	0.157359	2.03836	0.0415135	0.062793	Glycogen [starch] synthase, liver	NO
Dapma7bEVm000861t1	1214	978	833	845	2469	2540	3500	3921	1681.37	0.099578	0.0684852	1.45401	0.145944	0.196897	F-box/WD repeat-containing protein	NO
Dapma7bEVm000862t1	1980	1640	2063	2486	3647	5483	7185	3606	3235.67	0.481456	0.342043	1.40759	0.159252	0.212846	Uncharacterized protein	NO
Dapma7bEVm000863t1	353	260	232	317	555	558	892	1369	473.962	0.30477	0.195443	1.55938	0.118906	0.16388	FERM domain-containing protein	NO
Dapma7bEVm000864t1	28	6	16	19	2416	2781	3641	4475	878.14	-5.77444	0.279141	-20.6282	1.53262e-94	1.36292e-92	Transcriptional protein SWT1	YES
Dapma7bEVm000865t1	1208	1003	755	849	2024	2100	2694	3419	1521.3	0.357986	0.0841612	4.25358	2.10383e-05	4.97295e-05	Ankyrin repeat domain-containing protein 13A	NO
Dapma7bEVm000867t1	2820	2141	2419	1773	7397	5681	8121	4911	3870.64	0.202897	0.303323	0.668914	0.50355	0.581071	Peroxisomal acyl-coenzyme A oxidase	NO
Dapma7bEVm000868t1	447	325	340	306	1493	1855	2612	4038	948.352	-0.973435	0.188393	-5.16698	2.37906e-07	6.69418e-07	Exonuclease	NO
Dapma7bEVm000869t1	767	605	591	511	1883	1099	1867	2383	1032.33	0.233478	0.210583	1.10873	0.267549	0.336274	Neuropilin and tolloid protein 2	YES
Dapma7bEVm000870t1	2756	1904	1917	2000	7342	6736	8402	8833	4020.71	-0.115518	0.14951	-0.772643	0.439734	0.518774	Ankyrin repeat domain-containing protein	YES
Dapma7bEVm000871t1	4718	3500	2611	2706	7866	5637	8562	5822	4908.35	0.653303	0.268375	2.43429	0.014921	0.0244344	All-trans-retinol 13,14-reductase	NO
Dapma7bEVm000873t1	122	92	145	53	2186	772	1010	82	403.495	-1.63587	0.790264	-2.06991	0.0384611	0.0586344	Nose resistant to fluoxetine protein	NO
Dapma7bEVm000874t1	2108	1496	1292	1240	3576	3772	6177	7418	2701.67	0.0353982	0.132727	0.266699	0.789701	0.837044	conserved protein	NO
Dapma7bEVm000875t1	279	242	214	212	832	1071	1460	1798	545.116	-0.630942	0.131877	-4.78425	1.71626e-06	4.48844e-06	Uncharacterized protein	NO
Dapma7bEVm000876t1	1802	1503	2042	1336	9563	12345	18803	28043	5828.17	-1.47602	0.261168	-5.65159	1.58968e-08	4.89987e-08	Arginine N-methyltransferase	NO
Dapma7bEVm000877t1	340	256	231	222	558	596	853	937	426.67	0.298713	0.0985519	3.03104	0.0024371	0.00448805	Cytokine receptor factor 3	NO
Dapma7bEVm000878t1	0	0	0	0	6876	9874	13580	12125	2771.02	-13.0508	0.972718	-13.4166	4.8313e-41	9.63402e-40	Acyl-CoA synthetase family member 3, mitochondrial	YES
Dapma7bEVm000880t1	953	759	636	805	1221	1150	1603	1925	1095.42	0.884611	0.098379	8.9919	2.42991e-19	1.45878e-18	RE05370p	NO
Dapma7bEVm000881t1	5950	4409	3415	3621	5530	5455	7194	8690	5627.18	1.13835	0.103449	11.004	3.6553e-28	3.68492e-27	LIM domain and actin-binding protein	NO
Dapma7bEVm000882t1	735	680	573	531	1982	2116	3393	3067	1257.03	-0.273567	0.131599	-2.07878	0.0376376	0.0574922	Casein kinase I	NO
Dapma7bEVm000883t1	561	531	316	460	981	619	776	1028	647.23	0.867781	0.248161	3.49687	0.000470745	0.00095511	Solute carrier family 13 member	NO
Dapma7bEVm000884t1	838	588	371	485	2574	1633	2460	3195	1152.88	-0.370757	0.22764	-1.62869	0.103379	0.144403	Monocarboxylate transporter	NO
Dapma7bEVm000886t1	0	0	0	0	368	1397	3184	2237	440.438	-10.3766	1.08383	-9.56945	1.07475e-21	7.51678e-21	Uncharacterized protein	YES
Dapma7bEVm000887t1	773	617	629	684	3354	2674	4091	4948	1596.93	-0.677524	0.140692	-4.81564	1.46727e-06	3.8565e-06	Negative elongation factor A	NO
Dapma7bEVm000888t1	294	275	277	188	2025	2534	3370	4732	1041.93	-1.7767	0.196426	-9.04479	1.49956e-19	9.13374e-19	Serine/threonine-protein kinase polo	YES
Dapma7bEVm000889t1	773	613	457	589	2982	3490	4805	6573	1684.29	-1.06433	0.130585	-8.1504	3.62736e-16	1.81437e-15	Zinc finger and BTB domain-containing protein	NO
Dapma7bEVm000890t1	1583	1184	1095	917	2132	2046	2778	2667	1709.3	0.742879	0.153344	4.84453	1.26912e-06	3.35552e-06	Sodium/potassium/calcium exchanger 6, mitochondrial	NO
Dapma7bEVm000891t1	544	416	328	309	4275	4306	6270	6259	1739.64	-1.95684	0.12795	-15.2933	8.47585e-53	2.6676e-51	Lung seven transmembrane receptor	YES
Dapma7bEVm000892t1	782	630	458	569	2509	2807	3868	5893	1501.67	-0.809117	0.152358	-5.31059	1.09268e-07	3.16624e-07	E3 ubiquitin-protein ligase MGRN1	NO
Dapma7bEVm000893t1	2298	1791	1240	1609	2751	3190	4363	5050	2539.83	0.635492	0.114188	5.5653	2.61702e-08	7.93536e-08	Uncharacterized protein	NO
Dapma7bEVm000894t1	13	287	290	286	955	854	2543	801	551.231	-0.627538	0.767842	-0.817274	0.413772	0.491754	Uncharacterized protein	NO
Dapma7bEVm000895t1	1544	1168	977	995	2907	2597	3709	3546	1894.1	0.306922	0.136605	2.24679	0.0246535	0.0389161	Splicing factor, proline- and glutamine-rich	NO
Dapma7bEVm000897t1	2826	2116	2015	1504	4143	5133	7082	8787	3507.2	0.231223	0.163712	1.41237	0.15784	0.21112	DnaJ subfamily C member	NO
Dapma7bEVm000899t1	1269	909	428	619	5233	3385	5122	6634	2042.77	-0.931146	0.280427	-3.32043	0.000898783	0.00175441	Glycerol kinase	NO
Dapma7bEVm000900t1	2861	2254	2344	1646	2810	3263	5024	7310	3210	0.826009	0.206641	3.99733	6.40617e-05	0.000144092	Splicing regulatory glutamine/lysine-rich protein	NO
Dapma7bEVm000901t1	19	7	10	7	3411	3328	5049	6170	1166.24	-6.87868	0.257213	-26.5657	1.69215e-155	4.20983e-153	E3 ubiquitin-protein ligase Topors	YES
Dapma7bEVm000902t1	1745	1978	1163	1014	6052	3207	5430	3745	2590.44	0.0548596	0.347353	0.157936	0.874507	0.908232	Na(+)/H(+) exchange regulatory cofactor NHE-RF2	YES
Dapma7bEVm000903t1	25	25	37	40	750	821	1349	1825	328.583	-3.32343	0.295066	-11.2556	2.17374e-29	2.35129e-28	Uncharacterized protein	NO
Dapma7bEVm000904t1	839	628	546	577	1373	1479	2063	2657	1067.89	0.251989	0.0898958	2.80313	0.00506089	0.00890481	Spastin	NO
Dapma7bEVm000905t1	796	645	552	706	1980	2322	2848	3745	1316.36	-0.212864	0.115789	-1.83838	0.0660067	0.0961528	RCC1 and BTB domain-containing protein	NO
Dapma7bEVm000906t1	0	0	0	0	1647	1479	2130	2533	508.13	-10.7933	0.960553	-11.2365	2.69743e-29	2.89825e-28	Mesoderm induction early response protein	YES
Dapma7bEVm000907t1	620	468	472	482	2054	2017	3238	4702	1219.92	-0.715514	0.159867	-4.47564	7.61834e-06	1.88189e-05	Scaffold protein salvador shar-pei	NO
Dapma7bEVm000908t1	1595	1165	980	1069	7116	7058	10864	12441	3495.36	-1.16979	0.081561	-14.3425	1.18735e-46	3.04831e-45	Dynactin subunit	YES
Dapma7bEVm000909t1	1063	936	551	768	3117	3127	3950	4027	1684.23	-0.354168	0.168112	-2.10673	0.0351408	0.0539702	Serine incorporator 3/sw	NO
Dapma7bEVm000910t1	540	431	383	440	918	1067	1371	1485	722.146	0.351815	0.102253	3.44066	0.000580299	0.00116126	Interleukin-1 receptor associated kinase 4 mutant form	YES
Dapma7bEVm000911t1	1149	748	230	420	1452	1051	1246	2382	939.542	0.439301	0.400161	1.09781	0.272287	0.341285	Uncharacterized aarF domain-containing protein kinase	NO
Dapma7bEVm000913t1	1454	1140	1225	881	1495	2108	2637	4048	1713.59	0.703477	0.209515	3.35765	0.000786071	0.00154566	Kelch domain-containing protein	NO
Dapma7bEVm000915t1	1629	1818	2380	2533	4539	4713	8311	9432	3675.02	0.190182	0.282067	0.674245	0.500156	0.577696	Fascin-2	YES
Dapma7bEVm000916t1	297	272	527	306	843	1342	2308	1999	743.463	-0.322021	0.360262	-0.893852	0.371401	0.447534	Heparan sulfate pipe	YES
Dapma7bEVm000917t1	48	38	487	116	214	747	1173	798	361.461	-0.0880259	0.807012	-0.109078	0.913141	0.938053	Core 1 udp-galactose:n-acetylgalactosamine-alpha-r beta galactosyltransferase	NO
Dapma7bEVm000919t1	2200	2204	1590	1637	5319	5555	6625	6289	3315.47	0.108438	0.16988	0.638321	0.523264	0.600372	Ganglioside-induced differentiation-associated protein	YES
Dapma7bEVm000920t1	583	431	491	637	1790	2354	2809	3221	1154.67	-0.440613	0.196493	-2.24238	0.0249368	0.0393364	Clip-domain serine protease	NO
Dapma7bEVm000921t1	2422	1695	1602	1182	4623	3317	4762	2465	2594.13	0.536137	0.351738	1.52425	0.127446	0.174498	Threonine synthase 2	NO
Dapma7bEVm000923t1	6364	5164	5583	4699	26493	19803	30005	28614	11954.5	-0.497115	0.190063	-2.61552	0.00890911	0.0151049	Aldehyde dehydrogenase, mitochondrial	NO
Dapma7bEVm000924t1	696	816	647	1084	1514	1464	2509	2981	1288.25	0.467684	0.250655	1.86585	0.0620618	0.0908814	Peptidyl-alpha-hydroxyglycine alpha-amidating lyase	NO
Dapma7bEVm000925t1	2	0	0	0	54351	19640	23703	65865	10814.1	-13.6	0.874527	-12.9972	1.26827e-38	2.25186e-37	Uncharacterized protein	YES
Dapma7bEVm000926t1	82	92	81	146	658	971	1220	1938	394.336	-1.68882	0.316028	-5.34341	9.12145e-08	2.66155e-07	Gastrin-releasing peptide receptor	NO
Dapma7bEVm000927t1	45	54	236	118	186	746	844	826	278.256	-0.556718	0.641589	-0.86772	0.385547	0.4621	clip-domain serine protease	NO
Dapma7bEVm000928t1	7428	5675	7448	6003	21786	32316	43759	71672	16638.6	-0.793132	0.25716	-3.08419	0.00204105	0.00379685	Glycogenin-1	YES
Dapma7bEVm000929t1	187	142	120	117	129	284	218	66	176.385	1.32418	0.495056	2.67488	0.00747553	0.0128389	Contactin-associated protein 1/sw	NO
Dapma7bEVm000932t1	717	508	534	468	438	581	948	1308	705.426	1.29088	0.212793	6.0664	1.3081e-09	4.36756e-09	Target of EGR1 protein	NO
Dapma7bEVm000933t1	247	185	146	189	602	740	918	1359	403.278	-0.430367	0.153383	-2.80579	0.00501938	0.00883847	RE15841p, Zinc/iron regulated transporter-related protein	NO
Dapma7bEVm000934t1	11066	8263	7755	6874	14173	13375	18274	16062	11754.8	0.879351	0.164828	5.33496	9.5565e-08	2.78383e-07	Serine protease inhibitor serpin	NO
Dapma7bEVm000935t1	218	220	249	243	1925	1143	1620	2177	671.825	-1.08454	0.26749	-4.05443	5.02571e-05	0.000114421	Gastric triacylglycerol lipase precursor	YES
Dapma7bEVm000936t1	651	446	523	486	823	921	1455	1629	786.355	0.621363	0.14584	4.26061	2.03873e-05	4.83e-05	E3 ubiquitin-protein ligase RNF168	NO
Dapma7bEVm000937t1	4222	2030	396	1175	13318	5939	8901	20330	4747.16	-0.930369	0.564111	-1.64926	0.0990943	0.138919	Uncharacterized protein	YES
Dapma7bEVm000938t1	3180	2359	2105	2115	3531	3403	4799	4107	3243.13	1.04939	0.152254	6.8924	5.48597e-12	2.14211e-11	Uncharacterized protein	YES
Dapma7bEVm000940t1	58233	39762	34759	27957	156326	154397	216155	297194	88628.5	-0.572048	0.166842	-3.42868	0.000606527	0.00121074	Tubulin beta-4B chain	YES
Dapma7bEVm000942t1	666	527	482	410	390	448	688	727	613.548	1.68565	0.129371	13.0296	8.30775e-39	1.48516e-37	Glycoprotein endo-alpha-1,2-mannosidase	NO
Dapma7bEVm000943t1	477	381	397	330	842	1371	1666	2838	778.826	-0.226804	0.24337	-0.931929	0.351373	0.426447	H/ACA ribonucleoprotein complex non-core subunit NAF1	NO
Dapma7bEVm000944t1	2090	1222	293	539	2478	1082	1473	2133	1352.71	0.811642	0.523131	1.55151	0.12078	0.166231	conserved protein	NO
Dapma7bEVm000945t1	2251	1740	3015	693	53658	52202	39023	2386	12904.4	-2.53066	0.802979	-3.15166	0.00162347	0.00305817	Membrane glycoprotein lig-1	NO
Dapma7bEVm000947t1	742	648	679	440	615	804	985	1184	802.019	1.28399	0.19204	6.6861	2.292e-11	8.61323e-11	Popeye domain containing protein	NO
Dapma7bEVm000948t1	1923	1246	1231	1039	1753	1756	2442	2252	1755.59	1.15514	0.164768	7.01072	2.37092e-12	9.48278e-12	UPF0553 protein C9orf64	NO
Dapma7bEVm000949t1	1710	1003	1265	1153	3755	4766	6225	4770	2456.81	-0.170569	0.217626	-0.783774	0.433173	0.512074	Glucose-6-phosphatase	NO
Dapma7bEVm000950t1	0	0	0	0	1468	2077	5270	2847	739.519	-11.1934	1.01676	-11.0077	3.508e-28	3.54669e-27	conserved protein	YES
Dapma7bEVm000951t1	4153	3257	2014	3426	19194	9681	21776	769	6565.75	-0.355189	0.75184	-0.472427	0.636622	0.707591	conserved protein	NO
Dapma7bEVm000952t1	9207	8431	8070	7802	13088	6992	16252	318	10256.5	1.46805	0.801269	1.83217	0.0669255	0.0973758	Lysosomal aspartic protease precursor	NO
Dapma7bEVm000953t1	1234	930	829	733	1303	1381	1742	2534	1282.47	0.892527	0.129117	6.91255	4.76012e-12	1.86776e-11	FAM98A	NO
Dapma7bEVm000954t1	3712	2662	3371	1714	2724	1139	2223	634	3071.43	2.37837	0.531666	4.47344	7.69701e-06	1.90068e-05	Cral/trio domain-containing protein	NO
Dapma7bEVm000955t1	4557	3486	3066	2606	6559	8307	10882	18001	5819.4	0.155392	0.195934	0.793084	0.427729	0.506383	Heterogeneous nuclear ribonucleoprotein H	NO
Dapma7bEVm000957t1	3077	2308	2323	1868	6079	6704	9218	13733	4427.47	-0.0777262	0.158729	-0.489678	0.624362	0.696297	alcohol dehydrogenase class	NO
Dapma7bEVm000958t1	10533	7444	5417	6269	13832	12067	19562	22364	10957.7	0.580588	0.133931	4.33496	1.45785e-05	3.50952e-05	Glycerol-3-phosphate dehydrogenase [NAD(+)], cytoplasmic	NO
Dapma7bEVm000959t1	2065	1408	1255	1115	2520	2231	3049	4350	2085.49	0.723853	0.149385	4.84557	1.26249e-06	3.33884e-06	Decaprenyl-diphosphate synthase subunit	NO
Dapma7bEVm000960t1	953	684	544	479	708	802	1080	1200	836.197	1.25389	0.150388	8.33774	7.5727e-17	3.93472e-16	Endoplasmic reticulum-Golgi intermediate compartment protein	YES
Dapma7bEVm000961t1	2635	2227	2704	3099	5314	10034	13833	12426	5141.76	-0.124791	0.274363	-0.454838	0.649225	0.719075	alcohol dehydrogenase class	YES
Dapma7bEVm000962t1	1605	1278	866	1526	2717	2295	3656	3758	1998	0.540029	0.186847	2.89022	0.00384968	0.00689616	Neuroendocrine protein 7B2	NO
Dapma7bEVm000963t1	1489	952	797	1327	2775	3000	4121	3113	1893.42	0.231093	0.232974	0.991927	0.321233	0.393778	Acyl-coenzyme A:6-aminopenicillanic-acid-acyltransferase 40 kDa form	NO
Dapma7bEVm000964t1	6641	4745	3329	4109	7156	8485	11506	15364	6890.42	0.613724	0.146017	4.2031	2.63284e-05	6.17035e-05	3-hydroxyisobutyrate dehydrogenase, mitochondrial	NO
Dapma7bEVm000967t1	1000	740	624	750	1318	1865	2074	2909	1225.48	0.404522	0.146846	2.75475	0.00587369	0.0102324	etoposide-induced protein	NO
Dapma7bEVm000968t1	1363	968	823	844	2202	2352	3051	3968	1641.88	0.249158	0.0982873	2.535	0.0112449	0.0187621	Solute carrier family 25 member	NO
Dapma7bEVm000969t1	6881	4883	5590	3749	10805	10375	13685	17456	8167.29	0.477104	0.176477	2.7035	0.0068614	0.0118445	Eukaryotic translation initiation factor 3 subunit I	NO
Dapma7bEVm000970t1	412	306	236	157	874	478	567	463	413.149	0.538118	0.396685	1.35655	0.174924	0.231335	Sulfotransferase sult	YES
Dapma7bEVm000973t1	6287	5056	1665	2955	7365	3570	6548	10310	5249.89	0.927488	0.37825	2.45205	0.0142045	0.0233355	Nadp-dependent leukotriene b4	NO
Dapma7bEVm000974t1	272	292	208	328	927	366	1301	63	437.23	0.414607	0.715994	0.57907	0.562542	0.637977	Lipase member H	NO
Dapma7bEVm000975t1	144	109	63	111	1502	1128	1955	428	447.304	-1.8633	0.496253	-3.75435	0.000173791	0.000371624	Radical S-adenosyl methionine domain-containing protein	YES
Dapma7bEVm000977t1	490	385	392	295	714	907	1145	1470	625.446	0.364765	0.156381	2.33255	0.0196717	0.0315672	Aryl hydrocarbon receptor-interacting protein AIP722	NO
Dapma7bEVm000980t1	3954	2732	3130	2141	7604	8673	11946	16961	5570.48	-0.0983466	0.189993	-0.517633	0.604714	0.677985	Aldo-keto reductase family 1 member B15	NO
Dapma7bEVm000981t1	881	577	617	471	772	1041	1499	1890	899.876	0.782785	0.191493	4.08782	4.3544e-05	9.98007e-05	Exosome complex component RRP46	NO
Dapma7bEVm000983t1	0	0	0	0	248	552	670	1386	173.486	-9.2357	1.03215	-8.94679	3.65975e-19	2.1771e-18	Uncharacterized protein	YES
Dapma7bEVm000984t1	57249	38853	43094	33538	92086	90442	127447	178239	70172.1	0.308288	0.15462	1.99384	0.0461696	0.0692643	40S ribosomal protein SA	YES
Dapma7bEVm000985t1	44	43	20	50	407	537	780	1191	217.587	-2.35543	0.29746	-7.91527	2.46721e-15	1.17797e-14	Carbonic anhydrase-related protein	YES
Dapma7bEVm000986t1	2234	1401	2433	1412	1826	1166	2848	1558	2204.95	1.7888	0.348137	5.13819	2.77394e-07	7.76556e-07	Short-chain dehydrogenase	NO
Dapma7bEVm000988t1	26	15	13	20	1730	1930	2628	4557	697.754	-5.33474	0.278379	-19.1179	1.79247e-81	1.20447e-79	Uncharacterized protein	YES
Dapma7bEVm000989t1	0	0	4	2	168	648	1249	1600	220.36	-6.88475	0.815958	-8.16771	3.14307e-16	1.57818e-15	Uncharacterized protein	YES
Dapma7bEVm000990t1	5524	3592	3862	2866	4506	5368	7020	8853	5203.9	1.08909	0.165421	6.58376	4.58688e-11	1.6888e-10	proteasome subunit alpha type	NO
Dapma7bEVm000994t1	14830	8833	3447	8033	7705	5450	7697	7271	9470.6	1.97888	0.353567	5.59691	2.18205e-08	6.66187e-08	Endocuticle structural glycoprotein	NO
Dapma7bEVm000995t1	6125	3689	2519	4094	3265	2422	3487	2700	4425.89	2.15247	0.274745	7.83441	4.71034e-15	2.21405e-14	conserved protein	NO
Dapma7bEVm000996t1	1241	845	952	719	1157	1599	2399	3169	1368.98	0.686955	0.209635	3.27692	0.00104946	0.00202919	MATH and LRR domain-containing protein	YES
Dapma7bEVm000997t1	169	148	132	248	838	1007	1530	2640	532.308	-1.21222	0.311656	-3.88948	0.000100461	0.000220135	Uncharacterized protein	NO
Dapma7bEVm000998t1	623	371	876	289	358	371	523	823	631.718	1.90601	0.393613	4.84234	1.28316e-06	3.39137e-06	Uncharacterized protein	NO
Dapma7bEVm000999t1	638	508	1212	1115	505	1246	1653	1269	1128.71	1.42783	0.448084	3.18655	0.00143983	0.00273293	Uncharacterized protein	NO
Dapma7bEVm001000t1	451	453	109	115	1649	1030	1481	2513	674.214	-0.831561	0.467195	-1.77986	0.0750986	0.108205	cuticle protein	YES
Dapma7bEVm001001t1	2	0	0	1	42	44	55	99	15.8282	-4.29455	0.796707	-5.08424	3.69102e-07	1.02287e-06	Uncharacterized protein	YES
Dapma7bEVm001002t1	1955	1361	1251	918	3405	3170	4751	3813	2228.15	0.272526	0.214586	1.27001	0.20408	0.26536	Androgen-dependent TFPI-regulating protein	NO
Dapma7bEVm001003t1	1835	1302	1246	989	1587	2090	2492	3417	1817.89	0.9566	0.164142	5.82789	5.61311e-09	1.79033e-08	ER membrane protein complex subunit	NO
Dapma7bEVm001004t1	2033	1717	1391	1442	1503	1408	2193	2971	1995.07	1.51815	0.113398	13.3878	7.1295e-41	1.41225e-39	Serine/arginine-rich splicing factor	NO
Dapma7bEVm001005t1	27	18	26	22	600	837	1088	2414	322.862	-3.8007	0.35597	-10.6651	1.48284e-26	1.36754e-25	Uncharacterized protein	NO
Dapma7bEVm001007t1	932	607	625	517	849	969	1203	1881	912.322	0.932148	0.170846	5.4561	4.86708e-08	1.44437e-07	Syntaxin-8	YES
Dapma7bEVm001008t1	356	316	410	415	1617	2764	7248	10627	1656.13	-1.89318	0.43651	-4.33697	1.44458e-05	3.47957e-05	Uncharacterized protein	NO
Dapma7bEVm001009t1	1998	1203	1309	765	612	1041	1464	1311	1455.37	2.01972	0.281629	7.17153	7.41639e-13	3.05937e-12	Acyl-CoA-binding protein	NO
Dapma7bEVm001011t1	805	476	397	392	1899	1603	2473	2805	1027.93	-0.329094	0.175298	-1.87733	0.0604725	0.0887468	28S ribosomal protein S7, mitochondrial	YES
Dapma7bEVm001013t1	1766	683	75	33	1807	1365	1289	2207	949.94	0.160037	0.852152	0.187802	0.851032	0.888089	Uncharacterized protein	NO
Dapma7bEVm001015t1	748	528	452	579	1351	1850	1875	2547	1016.31	0.0509128	0.155827	0.326726	0.743875	0.803215	Thiosulfate sulfurtransferase/rhodanese domain-containing protein 3	NO
Dapma7bEVm001017t1	43	23	40	79	337	2002	2436	1645	457.158	-3.194	0.576269	-5.54049	3.01629e-08	9.09588e-08	Uncharacterized protein	NO
Dapma7bEVm001019t1	5116	4549	3535	3191	29912	27322	41913	40608	12860.7	-1.31954	0.135513	-9.73736	2.08909e-22	1.52543e-21	Ubiquitin carboxyl-terminal hydrolase FAF	NO
Dapma7bEVm001020t1	1997	1548	1617	1427	9074	8892	11693	8362	4070.45	-0.78785	0.226167	-3.48348	0.000494934	0.00100001	Tyrosine-protein kinase receptor	NO
Dapma7bEVm001021t1	725	762	570	634	5442	4975	6847	7083	2221.36	-1.39903	0.141287	-9.90189	4.08486e-23	3.10194e-22	Unconventional myosin-IXb	YES
Dapma7bEVm001022t1	1431	1144	1029	1016	5897	7860	11452	13464	3508.5	-1.24518	0.136475	-9.12384	7.25116e-20	4.5046e-19	THAP domain-containing protein 3/sw	NO
Dapma7bEVm001023t1	1431	1371	1196	1099	7355	7613	11096	10942	3580.66	-1.06808	0.118535	-9.01066	2.04824e-19	1.23818e-18	SET domain binding factor	NO
Dapma7bEVm001024t1	1560	1154	1036	1202	5603	6195	9076	9063	3065.09	-0.808848	0.0969818	-8.34018	7.41777e-17	3.85518e-16	Endoribonuclease Dicer	NO
Dapma7bEVm001025t1	1267	1067	820	818	4504	3907	5831	5523	2197.94	-0.556746	0.142447	-3.90843	9.28978e-05	0.000204399	Neuron navigator	YES
Dapma7bEVm001026t1	11740	9821	6983	9378	50704	47175	71047	46312	23021.2	-0.769413	0.228749	-3.36357	0.000769409	0.00151518	Collagen alpha-1(IV) chain	YES
Dapma7bEVm001028t1	1678	1285	1264	1200	16182	21728	30736	47418	8491.15	-2.56262	0.195098	-13.1349	2.07902e-39	3.79555e-38	Tudor domain-containing protein	NO
Dapma7bEVm001030t1	109	650	302	1027	2869	1386	3785	5379	1339.47	-0.733166	0.63221	-1.15968	0.246178	0.312781	Uncharacterized protein	NO
Dapma7bEVm001031t1	1628	1429	1513	1233	4982	4997	7444	8545	3003.51	-0.347443	0.132895	-2.61441	0.00893816	0.0151504	Intron-binding protein aquarius	NO
Dapma7bEVm001032t1	1305	1163	919	1013	6134	6477	8894	11121	3102.53	-1.08994	0.0728158	-14.9684	1.18203e-50	3.47917e-49	NHR domain-containing protein KIAA1787	NO
Dapma7bEVm001033t1	1429	1238	1045	1297	4487	4444	6613	9095	2708.52	-0.472814	0.127073	-3.7208	0.000198596	0.000421817	Golgin subfamily A member	YES
Dapma7bEVm001034t1	800	840	469	839	3320	1950	3243	4560	1517.45	-0.356331	0.257608	-1.38322	0.166596	0.221543	Serine protease P44	NO
Dapma7bEVm001035t1	189	178	135	249	5502	5723	8439	10774	2124.23	-3.50039	0.218488	-16.0191	9.40228e-58	3.45323e-56	Uncharacterized protein	NO
Dapma7bEVm001036t1	2591	2082	2634	1681	7736	8240	14747	18475	5145.57	-0.590937	0.229766	-2.57191	0.0101141	0.0169961	RRP12 protein	YES
Dapma7bEVm001037t1	4038	3593	1976	2330	10059	7645	11378	11532	5339.45	-0.0325224	0.213046	-0.152655	0.878671	0.912012	Cation-transporting ATPase 13A3	NO
Dapma7bEVm001038t1	2567	2260	1953	1842	5283	5964	8553	8884	3812.65	0.0598495	0.0951995	0.628675	0.529562	0.606433	Terminal uridylyltransferase	NO
Dapma7bEVm001039t1	2331	1856	1545	1521	4249	4994	6679	8106	3178.56	0.0651837	0.0902029	0.722634	0.469905	0.549036	1-phosphatidylinositol 4,5-bisphosphate phosphodiesterase gamma-1	NO
Dapma7bEVm001040t1	447	306	2154	509	893	2507	4756	742	1438.49	0.495269	0.774086	0.639816	0.522293	0.599455	Uncharacterized protein	NO
Dapma7bEVm001042t1	3620	2881	2155	2585	11867	10443	14545	15577	5977.74	-0.462128	0.119952	-3.8526	0.00011687	0.000254544	Phosphorylase b kinase regulatory subunit alpha, liver	NO
Dapma7bEVm001043t1	3431	2616	2793	1993	8209	9106	12854	16279	5428.29	-0.288632	0.158965	-1.8157	0.0694168	0.100664	DNA damage-binding protein	YES
Dapma7bEVm001044t1	678	570	427	524	2974	2527	3608	4296	1371.81	-0.829742	0.114584	-7.24125	4.44562e-13	1.85698e-12	Mitogen-activated protein kinase kinase kinase	NO
Dapma7bEVm001049t1	16523	10205	2996	11198	36153	38389	38510	41807	19317.5	-0.240326	0.404873	-0.593583	0.552791	0.62859	Tissue factor pathway inhibitor	NO
Dapma7bEVm001050t1	805	822	679	658	4599	4750	7165	8156	2266.91	-1.24378	0.112187	-11.0865	1.45816e-28	1.50705e-27	Serine/threonine-protein kinase tousled 2	NO
Dapma7bEVm001051t1	2097	1690	1552	1371	7959	7910	10788	12339	4061.3	-0.755887	0.0954328	-7.9206	2.36367e-15	1.12957e-14	Transcription elongation factor SPT5	NO
Dapma7bEVm001053t1	3757	3006	3346	2312	7840	9038	13070	16346	5779.78	-0.0744681	0.174146	-0.427619	0.668929	0.736604	FACT complex subunit SPT16	NO
Dapma7bEVm001054t1	207	188	91	163	843	753	855	827	366.891	-0.622143	0.261893	-2.37551	0.0175245	0.0283348	Proto-oncogene tyrosine-protein kinase receptor Ret	NO
Dapma7bEVm001055t1	625	554	682	641	5394	5570	8598	12183	2587.38	-1.79765	0.206523	-8.70425	3.19685e-18	1.79543e-17	Netrin receptor UNC5C	NO
Dapma7bEVm001056t1	1039	865	713	889	2501	3200	4417	4322	1732.58	-0.250724	0.128652	-1.94885	0.051313	0.0763014	L-fucose kinase	NO
Dapma7bEVm001057t1	965	722	815	732	4849	6152	8550	10874	2678.23	-1.40388	0.152764	-9.18976	3.9371e-20	2.48498e-19	Gem-associated protein	YES
Dapma7bEVm001058t1	855	761	633	575	8640	8813	13957	15750	3671.13	-2.25342	0.107416	-20.9779	1.04373e-97	1.00516e-95	la-related protein	NO
Dapma7bEVm001059t1	989	874	765	765	2821	3250	5095	5880	1856.6	-0.505757	0.117541	-4.30281	1.68645e-05	4.03288e-05	Phosphatidylinositol 4,5-bisphosphate 3-kinase catalytic subunit delta	NO
Dapma7bEVm001060t1	1	1	6	1	6204	7676	10947	16268	2591.43	-10.1038	0.510877	-18.914	8.74012e-80	5.5517e-78	5`-3` exoribonuclease	YES
Dapma7bEVm001061t1	1820	1561	1683	1273	6111	7061	10376	15321	3892.7	-0.76439	0.192229	-3.97645	6.99525e-05	0.000156534	Poly [ADP-ribose] polymerase	NO
Dapma7bEVm001062t1	7187	5650	5804	4320	17416	17401	22811	30096	10877.1	-0.137393	0.14452	-0.950685	0.341764	0.416187	26S proteasome non-ATPase regulatory subunit	NO
Dapma7bEVm001063t1	391	363	355	400	1574	1125	1722	1448	740.875	-0.196087	0.233144	-0.841057	0.400316	0.477828	Uncharacterized protein	NO
Dapma7bEVm001064t1	2030	1637	1386	1171	2922	2985	4308	5754	2417.07	0.443021	0.13337	3.32175	0.000894548	0.00174723	Dynamin 120 kDa protein, mitochondrial	NO
Dapma7bEVm001065t1	2539	2174	2046	1744	4720	5127	7195	8515	3576.34	0.216102	0.105075	2.05665	0.0397202	0.0603821	N-alpha-acetyltransferase 25, NatB auxiliary subunit	NO
Dapma7bEVm001066t1	1281	1186	879	1079	3923	4391	6276	7705	2431.89	-0.52262	0.103341	-5.05721	4.25444e-07	1.17171e-06	Kinase suppressor of Ras	NO
Dapma7bEVm001067t1	276	934	304	1038	3664	1646	3642	4625	1479.07	-0.556394	0.521959	-1.06597	0.286437	0.356562	SEC14 domain and spectrin repeat-containing protein	NO
Dapma7bEVm001069t1	93	73	65	60	2833	3109	4585	5487	1094.9	-3.97236	0.134347	-29.5543	5.78763e-192	2.05e-189	General transcription factor 3C polypeptide	YES
Dapma7bEVm001070t1	508	432	420	368	1403	1425	2248	2220	865.957	-0.279079	0.119991	-2.32583	0.0200278	0.0320845	Oligomeric Golgi complex subunit	NO
Dapma7bEVm001071t1	0	0	0	0	7295	8519	10060	12129	2492.07	-12.932	0.961352	-13.4518	3.00421e-41	6.05419e-40	Growth hormone-inducible transmembrane protein	YES
Dapma7bEVm001073t1	402	368	340	492	1109	831	1417	1348	677.004	0.242075	0.218436	1.10822	0.267765	0.336485	conserved protein	YES
Dapma7bEVm001074t1	2114	1556	2153	1306	4343	5502	8341	10652	3452.37	-0.166197	0.238161	-0.697835	0.48528	0.563317	WD repeat-containing protein	YES
Dapma7bEVm001075t1	323	424	1716	674	1097	2994	6847	3742	1694.05	-0.23848	0.648899	-0.367516	0.713235	0.776352	Sushi, von Willebrand factor type A, EGF and pentraxin domain-containing protein	NO
Dapma7bEVm001076t1	1650	1426	1615	908	4038	4808	7511	9305	2900.99	-0.354949	0.233924	-1.51737	0.129174	0.176517	N-alpha-acetyltransferase 15, NatA auxiliary subunit	NO
Dapma7bEVm001077t1	1958	1538	1420	1330	4424	5279	7647	8636	3079.51	-0.252071	0.102745	-2.45336	0.0141528	0.0232585	Tyrosine-protein kinase transforming protein Fps	NO
Dapma7bEVm001078t1	213	189	157	201	588	505	701	1205	363.347	-0.150987	0.190116	-0.794181	0.42709	0.505719	MSH5, mismatch repair ATPase	NO
Dapma7bEVm001079t1	1524	1148	867	1155	6296	5466	8117	10190	3000.19	-0.89337	0.11851	-7.53835	4.75961e-14	2.10778e-13	Pyruvate dehydrogenase phosphatase regulatory subunit, mitochondrial	NO
Dapma7bEVm001081t1	3766	2762	1920	1761	26413	11184	27655	3682	7164.58	-1.10047	0.600162	-1.83363	0.0667095	0.0970953	Beta-mannosidase	NO
Dapma7bEVm001082t1	1486	1241	1076	1039	2413	2834	3852	4189	1955.08	0.333773	0.0890514	3.7481	0.000178179	0.000380423	Kelch repeat and BTB domain-containing protein	NO
Dapma7bEVm001083t1	919	753	619	733	4632	5083	7462	11017	2463.96	-1.38717	0.147128	-9.42822	4.17115e-21	2.8274e-20	Cytosolic carboxypeptidase protein 5	NO
Dapma7bEVm001084t1	269	1012	967	912	5117	2973	6758	4267	2033.25	-0.74011	0.496715	-1.49001	0.136222	0.185036	Neurotrophin 1 long	NO
Dapma7bEVm001085t1	2588	2547	1871	1769	11200	9524	13670	14277	5192.89	-0.703461	0.149375	-4.70937	2.48488e-06	6.41178e-06	NEDD4 E3 ubiquitin-protein ligase WWP1	NO
Dapma7bEVm001086t1	1212	1052	768	967	4677	4640	6709	7931	2452.18	-0.789526	0.0848948	-9.30001	1.40427e-20	9.10815e-20	RAF proto-oncogene serine/threonine-protein kinase	NO
Dapma7bEVm001087t1	2046	1840	1699	1572	7281	6547	9569	11713	3904.61	-0.491431	0.106046	-4.63413	3.58444e-06	9.11841e-06	Zinc finger CCCH domain-containing protein	NO
Dapma7bEVm001089t1	2244	1720	1577	1574	15135	13736	21787	26220	6556.23	-1.63012	0.0900197	-18.1084	2.73618e-73	1.5289e-71	Golgin subfamily A member	YES
Dapma7bEVm001090t1	808	589	791	570	3508	3616	5344	7687	1910.34	-1.02326	0.202259	-5.05911	4.21211e-07	1.16143e-06	DNA replication licensing factor MCM3	NO
Dapma7bEVm001091t1	5795	4601	556	4728	10472	7626	8097	11670	5947.88	0.405786	0.549336	0.738683	0.460099	0.539178	Otopetrin-2	NO
Dapma7bEVm001092t1	3847	2990	2301	2495	10988	7491	11461	7776	5179.57	0.00682368	0.271321	0.0251498	0.979935	0.985168	ATP-binding cassette sub-family D member	NO
Dapma7bEVm001093t1	472	398	369	332	1215	1446	2069	2935	840.452	-0.453294	0.1554	-2.91694	0.00353485	0.0063737	Sodium/hydrogen exchanger	NO
Dapma7bEVm001094t1	1693	1592	1220	1363	3528	4133	5773	6337	2607.04	0.0463583	0.0950427	0.487762	0.625718	0.697512	CTTNBP2 N-terminal protein	NO
Dapma7bEVm001095t1	3216	2575	1851	2164	4769	4704	6449	6529	3668.81	0.561661	0.118154	4.75363	1.99798e-06	5.19455e-06	Guanine nucleotide exchange factor VAV2	NO
Dapma7bEVm001096t1	1690	1339	980	1137	3438	3254	4807	5822	2269.7	0.0342241	0.0943901	0.362581	0.716918	0.779468	Sodium/hydrogen exchanger	NO
Dapma7bEVm001097t1	929	755	614	635	2248	2347	3247	3881	1418.74	-0.209322	0.0689514	-3.03578	0.00239914	0.00442166	Leucine-zipper transcriptional regulator 1	NO
Dapma7bEVm001098t1	9014	7134	7349	5841	26230	34077	51592	75169	18333.9	-0.817859	0.204798	-3.99349	6.51081e-05	0.000146273	Ubiquitin carboxyl-terminal hydrolase	NO
Dapma7bEVm001099t1	1461	1175	1164	1008	3861	4773	7869	9835	2744.51	-0.608816	0.175247	-3.47403	0.000512701	0.00103381	Zinc finger CCHC domain-containing protein	NO
Dapma7bEVm001100t1	5008	3800	3029	3668	8645	9053	11715	13956	6306.41	0.291743	0.0794964	3.66989	0.000242651	0.000509539	N-methyl-D-aspartate receptor-associated protein	NO
Dapma7bEVm001102t1	2465	1746	1608	1557	2925	3033	4499	5353	2669.78	0.694527	0.0923966	7.51682	5.61266e-14	2.47507e-13	THO complex subunit	NO
Dapma7bEVm001103t1	1206	1035	927	875	4181	4080	5181	6187	2204.27	-0.499583	0.10126	-4.93367	8.06975e-07	2.1721e-06	Arf-GAP with coiled-coil, ANK repeat and PH domain-containing protein	NO
Dapma7bEVm001104t1	218	800	212	815	3273	2022	3910	4237	1353.09	-0.864788	0.519515	-1.6646	0.0959933	0.134952	Clip-domain serine protease	YES
Dapma7bEVm001106t1	1481	1176	1105	911	1888	2003	3032	2801	1687.54	0.722352	0.137178	5.26582	1.39562e-07	4.00792e-07	Exocyst complex component	YES
Dapma7bEVm001107t1	5	5	0	2	519	617	755	862	182.944	-5.989	0.430346	-13.6134	3.33523e-42	7.05463e-41	Uncharacterized protein	YES
Dapma7bEVm001108t1	557	449	414	417	1781	2115	2971	4168	1115.79	-0.758225	0.138441	-5.47684	4.32985e-08	1.2897e-07	LIM domain kinase	NO
Dapma7bEVm001109t1	2516	2175	3028	1993	13092	4370	9707	931	4304.97	0.113527	0.693875	0.163614	0.870035	0.904622	Ectonucleotide pyrophosphatase/phosphodiesterase family member	NO
Dapma7bEVm001110t1	237	218	212	130	435	311	430	230	278.543	0.870141	0.368122	2.36377	0.0180898	0.0291811	MAM and LDL-receptor class A domain-containing protein	NO
Dapma7bEVm001111t1	2840	2317	3187	4953	4866	12299	16616	9156	5928.57	0.131344	0.426165	0.308201	0.75793	0.815655	Scarface	NO
Dapma7bEVm001112t1	3255	2883	2292	3331	10495	7482	13297	6880	5270.9	0.0346584	0.311004	0.11144	0.911267	0.936773	Xaa-Pro aminopeptidase	NO
Dapma7bEVm001113t1	1290	1003	752	814	1684	1686	2296	3087	1425	0.60548	0.108047	5.60385	2.09648e-08	6.41374e-08	ATP-binding cassette sub-family B member 8, mitochondrial	NO
Dapma7bEVm001114t1	963	700	752	601	3336	3412	5603	8212	1970.86	-0.923538	0.189886	-4.8636	1.15268e-06	3.06005e-06	Tubulin polyglutamylase TTLL4	NO
Dapma7bEVm001115t1	590	498	494	485	1976	1841	2939	3811	1145.27	-0.526559	0.128786	-4.08862	4.3395e-05	9.94918e-05	Pyruvate dehydrogenase [acetyl-transferring]-phosphatase 1, mitochondrial	NO
Dapma7bEVm001116t1	6077	5821	3489	4817	19389	15948	19840	15010	9346.75	-0.0917452	0.265829	-0.345128	0.729998	0.791507	Sequestosome-1	NO
Dapma7bEVm001117t1	783	658	682	447	894	1106	1568	1776	925.491	0.752916	0.185036	4.06904	4.72078e-05	0.00010782	Asteroid	NO
Dapma7bEVm001119t1	200	178	122	113	1300	1239	1510	1450	506.181	-1.42963	0.203101	-7.03862	1.94152e-12	7.81621e-12	Heterogeneous nuclear ribonucleoprotein Q	NO
Dapma7bEVm001121t1	0	0	0	0	10653	8224	12312	17708	3158.42	-13.2339	0.969307	-13.6528	1.94178e-42	4.15772e-41	Beta-hexosaminidase fdl	YES
Dapma7bEVm001123t1	525	509	730	354	1819	1779	2534	3342	1101.3	-0.314949	0.280169	-1.12414	0.260954	0.328995	Rac GTPase-activating protein	NO
Dapma7bEVm001124t1	0	0	0	0	2700	2625	3971	4780	908.296	-11.578	0.959181	-12.0707	1.50914e-33	2.04262e-32	Urocanate hydratase	YES
Dapma7bEVm001125t1	496	457	517	329	1268	1272	1719	2192	829.682	-0.0278513	0.192436	-0.14473	0.884924	0.917136	Set1/Ash2 histone methyltransferase complex subunit ASH2	NO
Dapma7bEVm001126t1	519	363	205	303	1389	1146	1364	2732	729.714	-0.475051	0.255023	-1.86276	0.0624961	0.0914532	Sodium-dependent nutrient amino acid transporter	NO
Dapma7bEVm001127t1	5284	4339	2490	3108	11044	7807	11850	13873	6301.14	0.192904	0.205434	0.939007	0.347727	0.422537	Dihydropyrimidinase-related protein	YES
Dapma7bEVm001128t1	3880	3573	2464	2084	10423	5953	7661	8761	4914.88	0.254892	0.29229	0.87205	0.383181	0.459685	Sulfate transporter	NO
Dapma7bEVm001129t1	2758	2018	1979	1430	5654	5073	7521	9052	3605.82	0.0465037	0.160744	0.289303	0.77235	0.822324	28S ribosomal protein S30, mitochondrial	YES
Dapma7bEVm001130t1	693	476	743	388	1321	1745	2371	3066	1068.43	-0.0471339	0.267606	-0.176132	0.86019	0.895985	Methyltransferase protein 13	YES
Dapma7bEVm001131t1	2516	2023	2461	1785	3210	3302	4725	5405	3085.28	0.888699	0.165938	5.35561	8.52667e-08	2.49217e-07	GTP-binding protein	NO
Dapma7bEVm001132t1	2941	2245	2130	1919	4151	4682	6810	8224	3609.93	0.436884	0.105361	4.14653	3.37546e-05	7.83173e-05	Tubulin tyrosine ligase family, member	NO
Dapma7bEVm001133t1	660	601	757	680	2584	2111	2818	2031	1276.4	-0.067669	0.288558	-0.234508	0.814591	0.85695	Monocarboxylate transporter	NO
Dapma7bEVm001134t1	403	308	338	354	1584	943	1532	2079	721.272	-0.33219	0.219789	-1.5114	0.130687	0.17834	Uncharacterized protein BcDNA:GH10711	NO
Dapma7bEVm001135t1	6565	5745	5821	5096	19289	23299	33195	46814	13051.2	-0.555328	0.162773	-3.41168	0.000645646	0.00128453	Ras GTPase-activating protein-binding protein	NO
Dapma7bEVm001136t1	1784	1615	1845	1289	5715	5838	8809	10921	3502.86	-0.426731	0.17976	-2.37389	0.0176017	0.0284508	Histone-arginine methyltransferase CARM1	NO
Dapma7bEVm001138t1	3674	3061	3224	2395	4665	5709	8579	11407	4721.6	0.542447	0.183758	2.95196	0.00315763	0.00573362	Peptidyl-prolyl cis-trans isomerase FKBP4	NO
Dapma7bEVm001139t1	1470	1169	944	1201	1800	2571	3377	4167	1839.24	0.494144	0.148638	3.32448	0.000885839	0.00173157	CDK5 and ABL1 enzyme substrate	NO
Dapma7bEVm001140t1	3687	2682	3180	2194	5766	7760	11995	16320	5279.34	0.0184008	0.227516	0.0808768	0.93554	0.953238	ATP-dependent RNA helicase DDX18	NO
Dapma7bEVm001141t1	575	567	327	472	3547	2878	3919	4795	1432.62	-1.19488	0.175677	-6.80151	1.03529e-11	3.9793e-11	Sprouty-related, EVH1 domain-containing protein	NO
Dapma7bEVm001143t1	15	5	14	7	3152	2636	4328	5963	1036.01	-6.75287	0.30837	-21.7672	4.75109e-105	5.28129e-103	Rhotekin	YES
Dapma7bEVm001144t1	264	256	102	215	539	235	528	718	316.223	0.501655	0.34242	1.46504	0.142911	0.193192	Mitogen-activated protein kinase kinase kinase 7 transforming growth factor-beta-activated kinase 1 tgf-beta-activated kinase 1	NO
Dapma7bEVm001145t1	1294	1046	748	985	3125	2555	4280	2081	1733.19	0.147826	0.303447	0.487158	0.626146	0.697915	Monocarboxylate transporter	YES
Dapma7bEVm001147t1	618	587	404	596	2929	3411	4299	8184	1677.79	-1.23991	0.22661	-5.47151	4.46217e-08	1.32779e-07	Transmembrane 7 superfamily member	NO
Dapma7bEVm001150t1	1196	825	990	651	1504	1967	3170	4412	1515.28	0.258453	0.244441	1.05732	0.290365	0.360675	ATP-dependent RNA helicase DDX52	NO
Dapma7bEVm001151t1	422	298	334	268	335	243	367	567	395.645	1.60938	0.195922	8.21439	2.13246e-16	1.08113e-15	High-affinity choline transporter	NO
Dapma7bEVm001152t1	12495	9118	9741	7088	17317	18206	26978	41068	15191.7	0.401841	0.191336	2.10019	0.0357125	0.054808	T-complex protein 1 subunit eta	NO
Dapma7bEVm001153t1	8787	9367	6404	4962	19797	15073	21039	7118	11086.4	0.561984	0.438527	1.28153	0.200008	0.260747	Brain chitinase and chia	NO
Dapma7bEVm001154t1	1128	881	945	834	1124	1354	1877	2065	1275.08	1.04368	0.125263	8.33188	7.95655e-17	4.13006e-16	Poly(A)-specific ribonuclease PARN	NO
Dapma7bEVm001155t1	853	582	621	510	1452	1373	1888	2636	1050.35	0.280307	0.142963	1.9607	0.0499146	0.0743913	Msta	NO
Dapma7bEVm001156t1	1035	744	802	798	2931	3140	4301	6035	1815.6	-0.459738	0.130108	-3.53349	0.00041011	0.00083827	Myotubularin-related protein	NO
Dapma7bEVm001158t1	7888	6063	6349	4459	7960	8850	12629	17045	8546.99	0.908284	0.17255	5.26388	1.41048e-07	4.04894e-07	Stress-induced-phosphoprotein	NO
Dapma7bEVm001159t1	213	237	185	187	753	646	999	1173	419.154	-0.313532	0.146673	-2.1376	0.0325488	0.0502701	Uncharacterized protein	NO
Dapma7bEVm001160t1	0	1	0	0	13801	5708	10213	805	2256.5	-11.5586	1.13014	-9.59275	8.57646e-22	6.02862e-21	Alkaline phosphatase, tissue-nonspecific isozyme	YES
Dapma7bEVm001161t1	1738	1591	1512	1152	6471	5412	9132	8507	3294.68	-0.510908	0.169707	-3.01052	0.00260798	0.00478629	Numb	NO
Dapma7bEVm001162t1	1048	711	720	722	4058	1930	4332	224	1479.36	-0.0777694	0.709861	-0.109556	0.912761	0.937802	Beta-klotho	NO
Dapma7bEVm001163t1	1366	1037	904	874	2790	3481	5369	6879	2107.22	-0.322219	0.154303	-2.08821	0.0367789	0.0562998	Transcription factor	NO
Dapma7bEVm001164t1	798	589	746	634	1040	1369	1789	2319	1049.13	0.593172	0.180145	3.29277	0.00099207	0.00192518	Ankyrin repeat and SOCS box protein	NO
Dapma7bEVm001166t1	2012	1636	1548	1561	4257	5377	7388	9270	3212.55	-0.140681	0.119203	-1.18018	0.23793	0.303724	G protein-coupled receptor	NO
Dapma7bEVm001168t1	0	0	0	0	1801	2271	3053	4024	713.118	-11.2404	0.965753	-11.639	2.61137e-31	3.11842e-30	F-box only protein	YES
Dapma7bEVm001169t1	5	294	442	799	582	467	1448	2827	692.23	0.271398	0.92889	0.292176	0.770152	0.820415	conserved protein	NO
Dapma7bEVm001171t1	207	190	143	168	1403	1550	2162	2487	652.574	-1.62721	0.100841	-16.1353	1.4401e-58	5.44219e-57	Cyclic AMP-dependent transcription factor ATF-2	YES
Dapma7bEVm001173t1	1129	998	940	957	1984	2145	3198	3601	1620.06	0.371887	0.100606	3.69649	0.0002186	0.000462052	Regulator of nonsense transcripts 3B	NO
Dapma7bEVm001174t1	137	246	99	360	474	379	580	508	324.553	0.582124	0.43293	1.34463	0.178743	0.235879	conserved protein	NO
Dapma7bEVm001175t1	3232	2138	1639	1595	3859	3177	4637	6713	3080.75	0.676089	0.182501	3.70458	0.000211741	0.000448461	Calcium-binding mitochondrial carrier protein SCaMC-1	NO
Dapma7bEVm001176t1	691	562	322	562	956	1113	1378	1820	816.856	0.478889	0.181943	2.63209	0.00848625	0.0144371	RE49158p	NO
Dapma7bEVm001179t1	2193	1608	1564	1290	3266	3632	4865	6233	2654.29	0.360948	0.123854	2.9143	0.00356487	0.00642284	Trinucleotide repeat containing 6b	NO
Dapma7bEVm001180t1	1020	875	701	776	2702	2733	3351	3847	1593.88	-0.136582	0.103326	-1.32185	0.186219	0.244765	L-isoaspartate O-methyltransferase domain-containing protein	NO
Dapma7bEVm001181t1	1503	1128	749	780	2531	1231	1873	858	1381.5	0.970507	0.44306	2.19047	0.0284898	0.0443949	Sodium-dependent phosphate transporter	NO
Dapma7bEVm001182t1	367	282	222	256	836	1233	1577	2558	641.127	-0.625178	0.210723	-2.96679	0.00300925	0.00547943	Disrupted in renal carcinoma protein	NO
Dapma7bEVm001183t1	2073	1933	2263	1876	45247	71087	95244	164861	25175.9	-3.61789	0.277708	-13.0275	8.53269e-39	1.52407e-37	g2/mitotic-specific cyclin-b1	NO
Dapma7bEVm001184t1	175	1133	1163	2246	4875	4370	9308	11509	3024.64	-0.690053	0.639399	-1.07922	0.280489	0.350159	Serine protease inhibitor dipetalogastin	NO
Dapma7bEVm001185t1	3217	1706	194	1157	3038	1992	1900	3168	1989.33	0.906345	0.600448	1.50945	0.131184	0.178914	Gastric triacylglycerol lipase precursor	NO
Dapma7bEVm001187t1	3559	2874	3081	2031	4768	5471	7548	10762	4428.61	0.520055	0.19387	2.68249	0.00730753	0.0125576	Pre-mRNA-processing factor	YES
Dapma7bEVm001188t1	1430	1090	1213	750	1854	2515	3648	5237	1843.62	0.27976	0.240621	1.16266	0.244968	0.311433	Pleiotropic regulator	NO
Dapma7bEVm001189t1	646	507	650	384	2134	2813	4384	6963	1506.88	-1.01217	0.28224	-3.58617	0.000335565	0.000693633	Aladin	NO
Dapma7bEVm001190t1	3928	4511	598	4202	6862	3396	5122	5679	4352.49	1.00722	0.539939	1.86543	0.062121	0.0909616	Fatty acyl-CoA reductase CG5065	NO
Dapma7bEVm001191t1	17	18	140	51	65	239	342	283	115.63	-0.0517043	0.737579	-0.0701035	0.944111	0.958813	Low-density lipoprotein receptor-related protein	NO
Dapma7bEVm001192t1	6213	4242	3791	4136	6283	5910	9373	9446	6128.15	1.0217	0.103572	9.86466	5.92338e-23	4.45596e-22	Sulfide:quinone oxidoreductase, mitochondrial	NO
Dapma7bEVm001193t1	0	0	0	0	140	183	316	74	48.6509	-7.48094	1.07763	-6.94025	3.91409e-12	1.54508e-11	Uncharacterized protein	NO
Dapma7bEVm001194t1	608	462	509	403	1024	1129	1851	2444	855.309	0.139455	0.17941	0.777299	0.436982	0.516023	Cytoplasmic tRNA 2-thiolation protein	NO
Dapma7bEVm001195t1	9499	6481	6659	4956	14381	12502	18958	22702	10623.2	0.469597	0.160854	2.9194	0.00350702	0.00632681	Elongation factor Tu, mitochondrial	NO
Dapma7bEVm001197t1	1174	990	707	904	3208	3507	4877	5856	1974.66	-0.415275	0.0931913	-4.45614	8.34468e-06	2.05597e-05	Uncharacterized protein	NO
Dapma7bEVm001198t1	296	312	353	239	3234	1823	3591	195	914.394	-1.16404	0.709779	-1.63999	0.101008	0.141432	Neurexin IV	NO
Dapma7bEVm001199t1	1972	1637	1932	1196	2360	3160	4390	6951	2588.84	0.536143	0.251586	2.13106	0.0330845	0.0510371	RuvB 2	NO
Dapma7bEVm001200t1	6	37	68	111	106	71	206	333	97.9388	0.324917	0.723355	0.449203	0.653285	0.722997	Serine proteinase stubble	NO
Dapma7bEVm001201t1	0	0	0	0	967	1058	1390	1818	338.283	-10.2467	0.960228	-10.6711	1.39031e-26	1.28561e-25	Glycine receptor subunit alpha-3	YES
Dapma7bEVm001202t1	4	238	105	421	675	352	1033	1517	406.328	-0.236565	0.875877	-0.27009	0.787091	0.834786	Clip-domain serine protease	NO
Dapma7bEVm001203t1	137	76	96	47	315	143	188	521	153.934	0.0770948	0.416236	0.185219	0.853057	0.889802	Galactose-3-O-sulfotransferase	NO
Dapma7bEVm001204t1	1243	1042	885	1016	3052	2711	4445	4731	1914.89	-0.0381649	0.0969547	-0.393636	0.69385	0.759365	Serine/threonine-protein phosphatase 4 regulatory subunit 2-A	NO
Dapma7bEVm001208t1	85	398	465	747	1556	2043	3587	3667	1099.27	-0.721197	0.585289	-1.2322	0.217873	0.28116	Zinc metalloproteinase nas-13	NO
Dapma7bEVm001209t1	976	750	601	640	1311	1556	1897	2629	1140.33	0.473874	0.112419	4.21526	2.49489e-05	5.86218e-05	Vacuolar fusion protein CCZ1 B	NO
Dapma7bEVm001210t1	4378	3719	2524	3441	13103	9808	14741	17990	6796.02	-0.212157	0.155691	-1.36268	0.172984	0.229074	Myc box-dependent-interacting protein	NO
Dapma7bEVm001211t1	1598	1077	1237	979	1388	1270	1533	2033	1511.55	1.42423	0.163894	8.68994	3.62624e-18	2.02895e-17	Quick-to-court	NO
Dapma7bEVm001212t1	73	787	171	1187	1218	612	1547	1775	857.588	0.649952	0.737603	0.881174	0.378224	0.454561	Uncharacterized protein	YES
Dapma7bEVm001213t1	8140	3668	56	1843	7486	3375	3141	10594	4384.95	0.739451	0.872308	0.847697	0.396606	0.473806	Cral/trio domain-containing protein	YES
Dapma7bEVm001214t1	509	247	189	316	494	506	577	810	432.313	0.818658	0.237698	3.44413	0.000572891	0.00114732	Thiol-specific monooxygenase	NO
Dapma7bEVm001215t1	1794	1325	1288	1376	2394	1841	2843	3754	2006.63	0.8915	0.135578	6.57557	4.84671e-11	1.7829e-10	Serine/threonine-protein kinase/endoribonuclease IRE1/sw	NO
Dapma7bEVm001216t1	547	477	395	436	1062	1197	1544	2124	800.44	0.131773	0.105544	1.24851	0.211844	0.274175	Farnesyltransferase subunit beta	NO
Dapma7bEVm001217t1	1515	1319	1828	1229	2651	3703	5415	8023	2596.13	0.13506	0.270453	0.499385	0.617508	0.689942	Transmembrane emp24 domain-containing protein	NO
Dapma7bEVm001218t1	4441	3606	2536	1804	5290	3319	5136	374	3765.62	1.36101	0.687433	1.97985	0.0477208	0.0714076	3-chlorobenzoate-3,4-dioxygenase oxygenase subunit	NO
Dapma7bEVm001220t1	0	0	0	0	7788	2165	4298	4374	1297.31	-11.8421	1.06462	-11.119	1.01434e-28	1.06042e-27	Uncharacterized protein	YES
Dapma7bEVm001221t1	631	14479	12428	32744	17175	12189	32235	40208	21023.3	1.16689	0.806376	1.44708	0.147873	0.19921	Heme-binding protein 2/sw	NO
Dapma7bEVm001222t1	44444	31468	8522	23440	15351	6835	12392	2551	25871.8	3.02232	0.623598	4.84661	1.25591e-06	3.32312e-06	Clip-domain serine protease	NO
Dapma7bEVm001223t1	701	903	811	168	4933	1168	1915	3283	1370.85	-0.406563	0.602777	-0.674482	0.500005	0.577553	Cuticle protein	NO
Dapma7bEVm001225t1	13	11	64	18	60	153	283	255	72.823	-0.813314	0.657473	-1.23697	0.216099	0.279146	Alpha1,3fucosyltransferase	YES
Dapma7bEVm001228t1	2191	1657	1227	1499	4700	5466	6969	8091	3110.89	-0.166804	0.102311	-1.63036	0.103026	0.144009	Solute carrier family 25 member 36-A	NO
Dapma7bEVm001229t1	231	181	167	153	181	189	238	267	222.286	1.51754	0.130793	11.6027	3.99088e-31	4.71194e-30	N-glycosylase/DNA lyase	NO
Dapma7bEVm001230t1	633	475	415	322	861	910	1206	1482	701.156	0.504369	0.14921	3.38028	0.000724115	0.00143084	Mitochondrial GTPase	YES
Dapma7bEVm001231t1	391	322	279	343	573	630	843	1168	508.2	0.545546	0.124648	4.37671	1.20484e-05	2.92403e-05	CDD: Ldl_recept_a, Low-density lipoprotein receptor domain class A	NO
Dapma7bEVm001232t1	13780	12183	9276	8924	33306	21840	41494	23946	18072.6	0.27532	0.28239	0.974963	0.329579	0.402921	Chitin deacetylase 9, IP10922p	NO
Dapma7bEVm001233t1	1258	1055	1510	884	4290	5067	6660	7507	2615.96	-0.497639	0.235636	-2.1119	0.0346954	0.053337	Beta-ureidopropionase	YES
Dapma7bEVm001234t1	1023	926	792	877	2905	3057	4438	4452	1791.42	-0.24512	0.100425	-2.44084	0.0146532	0.0240269	Synapse-associated protein of 47 kDa	NO
Dapma7bEVm001235t1	1234	903	753	741	3349	3351	4937	5453	1920.75	-0.455663	0.0965198	-4.72092	2.34779e-06	6.07005e-06	Lactosylceramide	YES
Dapma7bEVm001236t1	1270	640	127	243	759	298	524	833	628.065	1.51518	0.581801	2.60428	0.00920665	0.0155704	Steroid dehydrogenase	NO
Dapma7bEVm001237t1	6531	4755	4101	3427	5866	5948	7902	7542	5997.25	1.20831	0.164174	7.35994	1.83992e-13	7.89216e-13	Thioredoxin domain-containing protein	NO
Dapma7bEVm001238t1	5828	3998	3318	3216	3852	3808	5775	6780	4935.13	1.4741	0.122645	12.0192	2.81539e-33	3.75469e-32	Uncharacterized protein	NO
Dapma7bEVm001239t1	0	0	0	0	545	617	866	1341	212.864	-9.60443	0.972655	-9.87438	5.37667e-23	4.05199e-22	Nuclear inhibitor of protein phosphatase 1, Nuclear inhibitor of protein phosphatase type 1, SD02428p	YES
Dapma7bEVm001240t1	1	82	45	234	1162	721	1470	3940	525.55	-2.16547	0.93783	-2.30893	0.0209475	0.0334245	Uncharacterized protein	NO
Dapma7bEVm001241t1	0	0	0	0	130	360	560	516	98.3285	-8.48712	1.0278	-8.25671	1.49742e-16	7.66798e-16	Rna-binding protein precursor	YES
Dapma7bEVm001242t1	4049	2964	6085	4511	9044	12661	18441	17587	7859.92	0.143345	0.318975	0.449394	0.653147	0.722921	4-hydroxyphenylpyruvate dioxygenase	NO
Dapma7bEVm001243t1	1054	711	830	766	2882	2467	3709	4698	1651.57	-0.230292	0.14188	-1.62314	0.104559	0.145876	Bestrophin	YES
Dapma7bEVm001244t1	9042	10026	5802	9791	40380	25366	57315	1564	16703.6	-0.167919	0.765596	-0.219331	0.826392	0.86653	Chymotrypsin BI precursor	YES
Dapma7bEVm001245t1	1777	1057	2456	836	4965	2168	3679	207	2235.25	0.760853	0.78106	0.974133	0.32999	0.403354	conserved protein	NO
Dapma7bEVm001246t1	125	83	42	49	127	133	149	167	103.01	0.758227	0.281334	2.69518	0.00703502	0.0121195	Uncharacterized protein	NO
Dapma7bEVm001247t1	12	41	233	104	103	263	307	179	155.546	0.763893	0.777954	0.981984	0.326107	0.399215	Beta-1,4-n-acetylgalactosaminyl transferase bre-4	NO
Dapma7bEVm001248t1	1278	978	910	725	1024	1343	1830	2767	1310.96	0.987131	0.194399	5.07788	3.81666e-07	1.05643e-06	Pre-mRNA-splicing factor 38A	NO
Dapma7bEVm001249t1	1358	912	842	727	1690	1625	2369	3306	1430.07	0.568007	0.150454	3.7753	0.000159816	0.000343252	Spermine synthase	NO
Dapma7bEVm001250t1	0	0	2	0	2594	2904	3922	4578	909.695	-10.377	0.799379	-11.0073	3.52228e-28	3.55941e-27	1-acyl-sn-glycerol-3-phosphate acyltransferase epsilon	YES
Dapma7bEVm001251t1	2149	1561	1121	1115	876	605	883	230	1498.78	2.77957	0.482892	5.75604	8.61121e-09	2.71101e-08	Glycoprotein-N-acetylgalactosamine 3-beta-galactosyltransferase 1-B	NO
Dapma7bEVm001252t1	7175	5564	3819	4400	11862	8404	10568	967	6991.83	0.960465	0.657745	1.46024	0.144224	0.194752	Peritrophin-44	NO
Dapma7bEVm001253t1	310	264	271	218	452	393	584	956	392.58	0.668053	0.191117	3.49556	0.000473073	0.000959459	Uncharacterized protein	NO
Dapma7bEVm001254t1	533	6445	3394	10211	16545	9382	21334	26747	9678.17	0.0681262	0.701125	0.0971671	0.922594	0.943728	Uncharacterized protein	NO
Dapma7bEVm001255t1	2632	4278	2785	8471	4926	5876	4900	128	5444.39	1.75219	0.860676	2.03588	0.0417625	0.0631195	Serine protease hepsin	NO
Dapma7bEVm001256t1	2539	1845	1364	1554	2252	2497	3709	4518	2452.53	0.961021	0.124591	7.71341	1.225e-14	5.603e-14	Reticulocalbin-2	NO
Dapma7bEVm001257t1	390	286	247	246	751	792	1155	1611	535.835	-0.0718519	0.134841	-0.532864	0.594127	0.667459	Uncharacterized protein	NO
Dapma7bEVm001258t1	8062	5774	8323	4276	15493	20815	29024	48814	13128.8	-0.236594	0.301574	-0.784531	0.432729	0.511578	Arginine N-methyltransferase 8-B	NO
Dapma7bEVm001259t1	341	270	294	196	497	630	729	1202	443.942	0.34945	0.212992	1.64068	0.100863	0.141248	conserved protein	NO
Dapma7bEVm001260t1	831	1270	342	1006	1717	637	1469	1679	1139.54	1.07256	0.437748	2.45017	0.0142787	0.0234497	Dual oxidase	NO
Dapma7bEVm001261t1	14806	8667	14952	6417	14566	13190	14916	19278	14306.2	1.29714	0.314682	4.12208	3.75474e-05	8.66746e-05	Uroporphyrinogen decarboxylase	NO
Dapma7bEVm001262t1	827	669	421	508	1513	1750	2260	3322	1103.07	-0.0728304	0.164302	-0.44327	0.657571	0.726624	Solute carrier family 35 member E3	NO
Dapma7bEVm001263t1	6918	4479	5615	5289	12137	7259	10985	16626	8129.3	0.715034	0.234383	3.05071	0.00228297	0.00422022	Neurexin IV	NO
Dapma7bEVm001265t1	2345	1408	1595	1210	2871	2003	3566	3979	2272.51	0.853523	0.202688	4.21102	2.54219e-05	5.96631e-05	Gamma-glutamyl hydrolase	NO
Dapma7bEVm001266t1	3925	3282	1219	3226	5876	2402	8392	179	3753.12	1.06338	0.814384	1.30576	0.191636	0.251053	conserved protein	NO
Dapma7bEVm001267t1	1389	1132	785	967	2052	1935	2494	2218	1537.81	0.704576	0.179245	3.9308	8.4662e-05	0.000187283	D-aspartate oxidase	NO
Dapma7bEVm001268t1	0	2	4	1	2290	4811	5265	8610	1318.72	-9.40702	0.608191	-14.7277	4.28054e-49	1.1864e-47	Uncharacterized protein	NO
Dapma7bEVm001269t1	205	119	130	137	71	67	77	75	151.819	2.76066	0.218444	12.6362	1.33302e-36	2.15116e-35	Uncharacterized protein	NO
Dapma7bEVm001275t1	738	580	599	468	626	951	1302	1995	843.246	0.818073	0.230394	3.55077	0.000384108	0.000788128	Ribonuclease H2 subunit B	NO
Dapma7bEVm001278t1	1813	1246	1074	985	2342	2190	3169	3877	1888.4	0.597616	0.127303	4.69443	2.67357e-06	6.88082e-06	39S ribosomal protein L9, mitochondrial	NO
Dapma7bEVm001280t1	7	2586	14885	5020	10407	15591	36332	42664	12138.5	-0.130814	1.0963	-0.119324	0.905019	0.932046	Uncharacterized protein	NO
Dapma7bEVm001281t1	167	448	945	923	579	1657	2606	833	984.761	0.674321	0.655471	1.02877	0.30359	0.374545	conserved protein	NO
Dapma7bEVm001282t1	5244	3860	3000	2978	6881	5900	9094	11805	5522	0.624173	0.135475	4.6073	4.07929e-06	1.03282e-05	Trimeric intracellular cation channel type B	NO
Dapma7bEVm001283t1	1812	1317	1784	962	1464	2041	2833	4394	2007.27	0.985673	0.280784	3.51044	0.000447373	0.00090972	Proliferating cell nuclear antigen	NO
Dapma7bEVm001284t1	1029	772	366	651	2801	3088	2987	4318	1492.17	-0.497722	0.249008	-1.99881	0.045629	0.0684828	Peroxisome biogenesis factor	NO
Dapma7bEVm001285t1	7	3	9	24	63	127	267	242	53.3774	-2.0403	0.601906	-3.38628	0.000708464	0.00140177	High choriolytic enzyme	NO
Dapma7bEVm001287t1	18171	12434	8738	7954	12450	6826	11460	704	12674.8	2.09605	0.708485	2.95852	0.0030912	0.00562129	c-type lectin ctl - mannose binding.	YES
Dapma7bEVm001288t1	0	0	0	0	321	325	594	9	88.2997	-7.86913	1.3041	-6.01329	1.81799e-09	6.00785e-09	Chymotrypsin BI precursor	YES
Dapma7bEVm001289t1	2382	1071	296	899	85387	53271	76587	153087	24533.8	-4.52438	0.477813	-9.4687	2.83355e-21	1.93705e-20	LD43683p, Obstructor-A	YES
Dapma7bEVm001290t1	176	117	100	180	262	215	321	70	190.695	1.05047	0.50737	2.07049	0.0384065	0.0585711	Uncharacterized protein	NO
Dapma7bEVm001291t1	1862	1321	898	1154	418	554	633	865	1317.48	2.85118	0.165218	17.2568	9.9502e-67	4.78021e-65	tRNA pseudouridine synthase	YES
Dapma7bEVm001292t1	746	842	852	923	3257	4051	5809	7786	2105.09	-0.768975	0.21879	-3.51466	0.000440321	0.000896253	expressed protein	NO
Dapma7bEVm001293t1	2499	1609	86	1368	4510	2416	2014	3927	2062.71	0.391426	0.70279	0.55696	0.577554	0.651925	Uncharacterized protein	NO
Dapma7bEVm001294t1	32	8	23	14	3525	5558	6409	8805	1574.69	-6.44758	0.347097	-18.5294	1.19521e-76	7.03591e-75	Uncharacterized protein	NO
Dapma7bEVm001295t1	1667	1219	1371	1192	1478	1738	2293	2252	1744.54	1.27178	0.143961	8.83422	1.00797e-18	5.83343e-18	Golgi apparatus membrane protein TVP23 B	NO
Dapma7bEVm001296t1	4722	3373	3524	2838	3693	3731	4862	6390	4463.25	1.41974	0.130442	10.8841	1.37271e-27	1.34617e-26	Proteasome subunit beta type-7	NO
Dapma7bEVm001297t1	1864	1407	1340	1045	2028	2500	3149	5160	2080.65	0.6394	0.191352	3.3415	0.000833281	0.00163373	Pyrroline-5-carboxylate reductase	NO
Dapma7bEVm001299t1	377	257	208	284	429	456	658	873	406.048	0.699294	0.141412	4.94512	7.60978e-07	2.05305e-06	Ankyrin repeat and SOCS box protein 11/sw	NO
Dapma7bEVm001300t1	1037	700	680	704	1944	2313	3218	3933	1433.08	-0.0687334	0.112519	-0.61086	0.541292	0.6178	Inositol polyphosphate multikinase	NO
Dapma7bEVm001301t1	14478	9840	13178	7788	7666	8246	11611	15074	12994.3	1.89952	0.216153	8.78784	1.52462e-18	8.72201e-18	Elongation factor 1-delta	YES
Dapma7bEVm001302t1	2649	1993	1771	1717	1844	1810	2638	3446	2448.34	1.53878	0.0959737	16.0334	7.47263e-58	2.74935e-56	V-type proton ATPase subunit D	NO
Dapma7bEVm001303t1	134	114	117	99	806	1084	1303	1847	428.644	-1.61796	0.173354	-9.33241	1.03487e-20	6.78805e-20	Gem-associated protein	NO
Dapma7bEVm001304t1	1499	1215	970	1021	1669	1874	2420	3114	1641.96	0.842713	0.0841345	10.0163	1.29278e-23	1.01375e-22	Claudin domain-containing protein	NO
Dapma7bEVm001305t1	80	308	752	821	637	1397	2118	2378	893.421	0.241043	0.670084	0.359723	0.719054	0.781547	Uncharacterized protein	NO
Dapma7bEVm001307t1	1272	984	38	1450	1291	2140	1633	1505	1271.05	0.82489	0.740408	1.11411	0.265233	0.333906	Arginine/serine-rich splicing factor	YES
Dapma7bEVm001308t1	1041	792	673	578	2839	2072	4381	277	1363	0.0270455	0.656597	0.0411905	0.967144	0.977	RE24790p	YES
Dapma7bEVm001309t1	0	0	0	0	1896	3855	3554	3959	875.621	-11.4677	0.991417	-11.5665	6.08983e-31	7.11834e-30	Uncharacterized protein	YES
Dapma7bEVm001310t1	239	185	17	170	1928	1223	907	2048	547.209	-1.6181	0.610509	-2.65022	0.00804382	0.013737	Cuticle protein	NO
Dapma7bEVm001311t1	0	8	13	1	533	536	946	1223	209.546	-5.05425	0.72436	-6.94133	3.88429e-12	1.5339e-11	Uncharacterized protein	NO
Dapma7bEVm001312t1	117	112	1859	854	694	3549	4019	1490	1403.75	0.185829	0.889517	0.208912	0.834517	0.874129	Cuticular protein	NO
Dapma7bEVm001313t1	5019	3654	84	3557	5441	3858	2697	5994	3856.16	1.0548	0.781962	1.34891	0.177364	0.234237	Cuticle protein	NO
Dapma7bEVm001314t1	1342	2132	425	1166	2194	954	1412	1941	1563.18	1.33026	0.469209	2.83512	0.00458081	0.00811819	Uncharacterized protein	NO
Dapma7bEVm001318t1	717	579	468	511	3302	4257	4708	6525	1731.39	-1.25667	0.123511	-10.1745	2.57772e-24	2.1018e-23	Uncharacterized protein	NO
Dapma7bEVm001319t1	1768	1224	1594	1240	910	1141	1533	1607	1662.59	1.96567	0.177025	11.1039	1.20064e-28	1.24768e-27	Prenylated Rab acceptor protein	NO
Dapma7bEVm001320t1	2258	1556	1365	1424	1095	1582	1789	2232	1908.1	1.75609	0.144767	12.1304	7.28789e-34	1.00729e-32	Mitochondrial fission 1 protein	NO
Dapma7bEVm001321t1	0	0	0	0	855	1597	1087	618	295.401	-9.90198	1.05504	-9.38298	6.41343e-21	4.27794e-20	Uncharacterized protein	YES
Dapma7bEVm001323t1	29291	14564	7704	10404	22655	17537	22055	30219	19313.6	1.10328	0.326095	3.3833	0.000716214	0.00141643	Growth and transformation-dependent protein	YES
Dapma7bEVm001325t1	9629	8391	7540	6585	39998	40304	60628	60457	20417.7	-0.858002	0.111293	-7.70939	1.26425e-14	5.77873e-14	Dynein heavy chain 6, axonemal	YES
Dapma7bEVm001326t1	55	66	54	68	3763	4823	5889	3666	1287.99	-4.43925	0.301568	-14.7137	5.26578e-49	1.45369e-47	Cubilin	NO
Dapma7bEVm001327t1	847	699	732	557	3448	4214	6621	8032	2058.11	-1.13847	0.174959	-6.50703	7.66494e-11	2.77708e-10	Enoki mushroom	NO
Dapma7bEVm001328t1	794	647	647	598	2785	2958	4424	5166	1596.54	-0.700424	0.101915	-6.87261	6.30374e-12	2.45226e-11	Chondroitin sulfate proteoglycan	YES
Dapma7bEVm001329t1	2631	2260	2283	1814	17469	21550	30619	41963	9120.69	-1.7936	0.168099	-10.6698	1.40905e-26	1.30178e-25	Nuclear pore complex-associated intranuclear coiled-coil protein tpr	NO
Dapma7bEVm001330t1	3280	3010	2674	2511	23871	23259	33868	38854	10393.3	-1.58315	0.0907275	-17.4495	3.47268e-68	1.71161e-66	Sortilin-related receptor	YES
Dapma7bEVm001331t1	1440	1410	1363	1890	21221	33146	49272	67825	12113.4	-2.91552	0.270184	-10.7908	3.80588e-27	3.65847e-26	Female sterile nasrat	YES
Dapma7bEVm001332t1	12927	10133	9011	3591	57091	34021	48200	7113	18615.5	-0.426299	0.640023	-0.666068	0.505368	0.58275	Cathepsin-l cysteine peptidase	YES
Dapma7bEVm001333t1	2933	2345	1981	2155	15699	15429	21534	26351	7248.85	-1.27795	0.0547613	-23.3367	1.88216e-120	2.69406e-118	HEAT repeat-containing protein 5A	NO
Dapma7bEVm001334t1	967	926	1176	1259	20420	31507	46689	65201	11233	-3.32782	0.287735	-11.5654	6.17368e-31	7.20366e-30	fs1m3	YES
Dapma7bEVm001335t1	976	897	726	818	4004	3441	5357	4474	1922.32	-0.571434	0.165189	-3.45927	0.000541646	0.0010884	Histone-lysine N-methyltransferase ASH1L	NO
Dapma7bEVm001336t1	630	529	482	569	4696	3739	5787	5265	1797.34	-1.36811	0.171029	-7.99914	1.25291e-15	6.06798e-15	Disco-interacting protein 2 B-A	YES
Dapma7bEVm001339t1	2830	2927	2451	2254	16094	12017	19706	19482	6818.44	-0.899934	0.171441	-5.24923	1.52736e-07	4.37362e-07	Transport and Golgi organization protein	YES
Dapma7bEVm001341t1	634	608	570	503	4135	4156	6128	7487	1939.97	-1.42379	0.120646	-11.8013	3.8453e-32	4.82637e-31	PAX-interacting protein	NO
Dapma7bEVm001342t1	1669	1567	1250	1428	10129	8615	12806	13096	4284.09	-1.1367	0.128071	-8.8755	6.96207e-19	4.06747e-18	Bromodomain-containing protein	NO
Dapma7bEVm001343t1	1496	1404	1199	1164	6077	5882	9075	10487	3228.74	-0.773186	0.095001	-8.1387	3.9955e-16	1.99279e-15	Transcriptional repressor p66-alpha	NO
Dapma7bEVm001344t1	1155	3001	1958	3207	7990	5029	12243	14118	4685.48	-0.182817	0.40909	-0.446887	0.654956	0.724386	DOMON domain-containing protein CG14681	NO
Dapma7bEVm001345t1	134	148	123	159	4329	3825	6155	7941	1555.99	-3.46023	0.182175	-18.9909	2.02742e-80	1.30768e-78	conserved protein	YES
Dapma7bEVm001346t1	356	363	444	360	2679	2284	3489	5356	1232.19	-1.3156	0.230953	-5.6963	1.22437e-08	3.80757e-08	Toll receptor 13	NO
Dapma7bEVm001347t1	3080	2286	1660	2016	9370	7488	10638	12337	4636.76	-0.384843	0.146085	-2.63437	0.00842935	0.0143473	A disintegrin and metalloproteinase with thrombospondin motifs	NO
Dapma7bEVm001349t1	2327	2063	1838	1698	7831	9098	12596	13238	4578.67	-0.636602	0.101999	-6.24124	4.34121e-10	1.49777e-09	Attractin protein 1	YES
Dapma7bEVm001351t1	0	0	0	0	6284	5283	8171	7981	1828.34	-12.5047	0.966541	-12.9375	2.76565e-38	4.84464e-37	SHC-transforming protein	YES
Dapma7bEVm001352t1	809	715	582	630	3051	3702	4947	5813	1750.49	-0.876955	0.0936459	-9.36452	7.6396e-21	5.06833e-20	Vacuolar protein sorting-associated protein	NO
Dapma7bEVm001353t1	1478	1319	1188	1027	5117	5238	7643	8788	2869.17	-0.615779	0.10254	-6.00523	1.9106e-09	6.30932e-09	Splicing factor, arginine/serine-rich	NO
Dapma7bEVm001354t1	0	0	0	0	4107	4275	6416	7001	1412.92	-12.174	0.958475	-12.7015	5.80335e-37	9.58723e-36	Zinc finger protein	YES
Dapma7bEVm001355t1	0	0	0	0	2587	2907	3977	4783	922.205	-11.599	0.958855	-12.0967	1.09973e-33	1.50211e-32	Bloom syndrome protein	YES
Dapma7bEVm001358t1	2807	2291	2037	1739	6823	7545	11856	14720	4599.97	-0.386292	0.137711	-2.80509	0.00503022	0.00885458	Cyclin-dependent kinase	NO
Dapma7bEVm001359t1	2819	2431	1891	2228	7956	10134	13153	16448	5181.84	-0.542962	0.107717	-5.04065	4.63961e-07	1.27393e-06	Cyclin-G-associated kinase	NO
Dapma7bEVm001360t1	339	241	298	282	1362	1071	1907	1795	665.638	-0.60353	0.183465	-3.28959	0.00100335	0.00194617	Zinc finger protein ush	YES
Dapma7bEVm001361t1	1566	1205	1168	1023	4429	4559	6590	6804	2580.49	-0.389209	0.105032	-3.70562	0.000210871	0.000446709	Helicase SKI2W	NO
Dapma7bEVm001362t1	638	594	587	641	2900	2631	3955	3679	1432.85	-0.627847	0.165192	-3.8007	0.000144288	0.000311275	Histone deacetylase	NO
Dapma7bEVm001364t1	965	881	675	986	2747	2551	3779	4563	1679.4	-0.153756	0.142436	-1.07947	0.280379	0.350063	Disheveled-associated activator of morphogenesis	NO
Dapma7bEVm001365t1	247	159	141	135	2970	3241	5010	6190	1262.71	-2.86874	0.151842	-18.8907	1.35941e-79	8.55693e-78	RNA polymerase II-associated protein	YES
Dapma7bEVm001366t1	471	496	366	522	2102	1414	2528	3157	1017.85	-0.493424	0.205207	-2.40451	0.0161943	0.026343	Band 4.1 protein 4A	YES
Dapma7bEVm001367t1	3146	2921	2154	2534	20226	18123	26102	30514	8627.59	-1.35531	0.0985027	-13.7591	4.49375e-43	9.90617e-42	Cleavage and polyadenylation specificity factor subunit	NO
Dapma7bEVm001368t1	5614	4641	4624	3501	13750	14790	21294	23937	8935.21	-0.203948	0.135212	-1.50836	0.131463	0.179247	Ubiquitin carboxyl-terminal hydrolase	NO
Dapma7bEVm001370t1	1470	1430	1364	1074	4982	4706	7296	7865	2830.34	-0.41122	0.144634	-2.84317	0.00446668	0.00793072	Coronin-7	YES
Dapma7bEVm001371t1	2185	1812	1510	1502	5945	4797	6984	7467	3240.62	-0.0808529	0.132138	-0.611883	0.540615	0.617196	Alpha-mannosidase 2C1	YES
Dapma7bEVm001372t1	1368	1456	700	745	7758	3445	6237	6231	2548.67	-0.756426	0.344681	-2.19456	0.0281952	0.0439884	Uncharacterized protein CG16786	YES
Dapma7bEVm001373t1	4633	3741	3634	3098	14361	12281	18427	15498	7454.19	-0.245846	0.178073	-1.38059	0.167404	0.222461	Insulin-degrading enzyme	NO
Dapma7bEVm001374t1	2187	1567	585	1105	4475	3520	4100	5623	2356.45	-0.00275298	0.319748	-0.00860985	0.99313	0.994987	Sodium/potassium-transporting ATPase alpha-3 chain protein	NO
Dapma7bEVm001375t1	849	671	1174	764	1997	1974	3528	2792	1476.41	0.258232	0.286706	0.900689	0.367754	0.443624	Chorion peroxidase precursor	NO
Dapma7bEVm001377t1	1248	1091	1039	993	4489	4143	5770	7447	2411.07	-0.516939	0.105853	-4.88356	1.04185e-06	2.77676e-06	Phosphorylated CTD-interacting factor	NO
Dapma7bEVm001378t1	285	287	524	351	2996	3784	6091	8578	1680.93	-1.95604	0.345779	-5.65675	1.54263e-08	4.75975e-08	Transmembrane and TPR repeat-containing protein CG4341	YES
Dapma7bEVm001381t1	299	279	348	343	821	894	1313	1625	592.407	-0.0268	0.206425	-0.129829	0.896701	0.925487	T-box transcription factor TBX2b	NO
Dapma7bEVm001383t1	284	251	204	249	2215	2675	3787	5275	1108.96	-1.98508	0.153977	-12.8914	5.03144e-38	8.71144e-37	Multiple C2 and transmembrane domain-containing protein	NO
Dapma7bEVm001384t1	3288	2429	2372	2156	4851	4417	6890	7527	3844.16	0.579889	0.102324	5.66717	1.45172e-08	4.48786e-08	Colorectal mutant cancer protein	NO
Dapma7bEVm001385t1	1607	1269	1063	1040	3767	4054	5920	7228	2464.19	-0.274031	0.090705	-3.02112	0.00251843	0.00462805	Round spermatid basic protein 1 protein	NO
Dapma7bEVm001386t1	375	295	391	448	4138	5929	8200	14378	2368.66	-2.52154	0.296871	-8.49339	2.00693e-17	1.07899e-16	Chorion peroxidase precursor	NO
Dapma7bEVm001390t1	6293	4655	4160	4858	12190	9098	14123	17330	7934.11	0.381562	0.136545	2.79441	0.00519949	0.0091287	Alpha-aminoadipic semialdehyde synthase, mitochondrial	NO
Dapma7bEVm001393t1	124	126	81	155	619	558	766	914	297.735	-0.760329	0.215428	-3.52927	0.000416716	0.000850525	foxp protein	YES
Dapma7bEVm001395t1	1612	1408	1257	1263	4495	3996	6045	6334	2621.94	-0.126195	0.103588	-1.21824	0.223131	0.287148	Apoptosis-resistant E3 ubiquitin protein ligase	NO
Dapma7bEVm001397t1	3709	2815	2807	2901	25972	32477	47866	76286	14157.7	-2.03703	0.199363	-10.2176	1.65304e-24	1.36327e-23	Piwi protein 2	NO
Dapma7bEVm001399t1	1511	1195	1050	1184	3301	3434	5067	5423	2233.27	-0.00935693	0.0715146	-0.130839	0.895902	0.9248	TE: Gypsy retrotransposon integrase protein	NO
Dapma7bEVm001401t1	2867	1998	214	1474	9178	6405	7417	11727	3694.88	-0.713991	0.561417	-1.27176	0.203458	0.264699	ABC transporter G family member	NO
Dapma7bEVm001402t1	1	1	2	0	745	1005	1735	1237	307.392	-8.10616	0.68518	-10.9092	1.0417e-27	1.03075e-26	Signal peptide, CUB and EGF domain-containing protein	YES
Dapma7bEVm001403t1	0	0	0	0	1622	2069	3026	3711	664.535	-11.1425	0.967478	-11.517	1.08345e-30	1.24407e-29	Zinc finger protein	YES
Dapma7bEVm001405t1	1770	1433	1152	1217	6630	6201	9125	10784	3375.69	-0.767009	0.0739671	-10.3696	3.41075e-25	2.92482e-24	EFR3 B	NO
Dapma7bEVm001406t1	720	674	607	545	4175	3794	5253	5806	1830.17	-1.11665	0.125652	-8.88681	6.2891e-19	3.68357e-18	Selenocysteine insertion sequence-binding protein	NO
Dapma7bEVm001407t1	2914	2134	878	2861	13359	12806	15549	13052	5660.45	-0.924409	0.354961	-2.60425	0.00920753	0.0155704	Uncharacterized protein	NO
Dapma7bEVm001408t1	868	437	98	234	1509	818	1078	3354	762.208	-0.307864	0.554372	-0.555332	0.578668	0.652864	Chorion peroxidase precursor	NO
Dapma7bEVm001409t1	4140	3211	2669	2783	3845	5102	6645	7778	4377.24	0.924337	0.1119	8.26035	1.45244e-16	7.44311e-16	RNA-binding protein	NO
Dapma7bEVm001410t1	6565	4863	4069	3758	13698	12007	17000	20048	8400.88	0.0622472	0.124793	0.498805	0.617917	0.690288	AFG3 protein 1	NO
Dapma7bEVm001411t1	24	13	4	8	1289	1263	1705	2741	456.489	-5.34153	0.335087	-15.8809	8.59053e-57	3.07933e-55	EF-hand calcium-binding domain-containing protein 4A	YES
Dapma7bEVm001412t1	2507	2082	1795	1977	6346	8123	10208	6600	4000.18	-0.163533	0.233652	-0.699901	0.483989	0.561974	Chorion peroxidase precursor	NO
Dapma7bEVm001413t1	1200	957	726	847	3564	3576	4527	5192	1945.18	-0.411498	0.100655	-4.08821	4.34723e-05	9.96473e-05	85/88 kDa calcium-independent phospholipase A2	NO
Dapma7bEVm001414t1	2208	1712	839	1096	5238	2948	5037	7959	2646.26	-0.0964584	0.292018	-0.330316	0.741161	0.801116	conserved protein	NO
Dapma7bEVm001416t1	621	483	434	411	1622	1562	2439	2741	978.781	-0.305646	0.0916537	-3.33478	0.000853674	0.0016712	Uncharacterized protein	NO
Dapma7bEVm001419t1	1077	1400	1184	1955	5688	3959	6677	7037	2842.55	-0.234439	0.29682	-0.789837	0.429623	0.508424	Sphingomyelin phosphodiesterase	NO
Dapma7bEVm001420t1	1166	938	903	812	2957	3157	4870	5755	1935.95	-0.317327	0.107988	-2.93855	0.00329754	0.00597157	Muskelin	NO
Dapma7bEVm001422t1	0	0	0	0	3866	6259	6146	4198	1398.78	-12.0672	1.00511	-12.0048	3.35273e-33	4.44859e-32	Chromosome 7 scaf14703	YES
Dapma7bEVm001424t1	800	730	957	982	19004	28803	38335	72806	10587	-3.57871	0.317778	-11.2614	2.03509e-29	2.2036e-28	Uncharacterized protein	NO
Dapma7bEVm001425t1	755	608	624	574	2192	2252	3175	3798	1320.98	-0.352011	0.0986897	-3.56684	0.000361313	0.00074384	Glutamine-dependent NAD(+) synthetase	YES
Dapma7bEVm001426t1	1206	960	1093	871	2091	2617	3841	4144	1756.63	0.199576	0.159135	1.25413	0.209795	0.271861	conserved protein	NO
Dapma7bEVm001427t1	452	403	353	321	1332	1445	1875	2173	791.591	-0.370044	0.100555	-3.68	0.000233235	0.000491395	SET and MYND domain-containing protein	NO
Dapma7bEVm001428t1	1177	875	737	875	3097	2955	4172	4645	1794.87	-0.243713	0.0870159	-2.80078	0.00509787	0.00896308	Solute carrier family 26 member	NO
Dapma7bEVm001429t1	1565	1176	893	977	3266	3243	4719	5552	2114.02	-0.0828909	0.0957984	-0.865263	0.386894	0.463581	Mitochondrial intermediate peptidase	NO
Dapma7bEVm001430t1	337	243	509	257	764	1108	1960	1969	680.052	-0.219485	0.351769	-0.623946	0.532663	0.609328	conserved protein	NO
Dapma7bEVm001434t1	1142	885	627	792	2359	2081	3232	4053	1524.15	0.022298	0.121068	0.184178	0.853874	0.890388	Uncharacterized protein	NO
Dapma7bEVm001435t1	4371	3939	5404	3180	7817	6723	9846	13334	6333.9	0.673843	0.242291	2.78114	0.0054169	0.00948014	Transmembrane protein 214-A	NO
Dapma7bEVm001437t1	930	816	587	849	1327	1010	1725	2112	1115.78	0.845095	0.160083	5.27913	1.29798e-07	3.73573e-07	Aromatic-L-amino-acid decarboxylase	NO
Dapma7bEVm001438t1	4738	3691	3472	2702	9495	8215	12721	12757	6114.99	0.207325	0.15302	1.35489	0.175453	0.231918	ATP-binding cassette sub-family D member	NO
Dapma7bEVm001439t1	921	781	755	705	2776	2778	4033	5935	1704.9	-0.463741	0.140037	-3.31156	0.000927778	0.0018072	Armadillo repeat-containing protein	YES
Dapma7bEVm001440t1	2053	1626	1431	1401	2629	3080	4125	5415	2442.89	0.577663	0.0999984	5.77673	7.61675e-09	2.40955e-08	Eukaryotic peptide chain release factor gtp-binding subunit erf2 translation release factor 3 erf3 erf-3	NO
Dapma7bEVm001441t1	1883	1481	1401	1216	3482	3870	5663	6536	2606.79	0.094206	0.105677	0.891455	0.372685	0.44869	Transcription factor	NO
Dapma7bEVm001442t1	831	631	586	758	2983	4643	6707	11031	2200.48	-1.2966	0.260535	-4.97663	6.47004e-07	1.7569e-06	UDP-N-acetylglucosamine transferase subunit ALG13	YES
Dapma7bEVm001443t1	570	393	372	361	455	562	653	805	541.295	1.23035	0.123748	9.94245	2.72065e-23	2.08876e-22	Steroid receptor RNA activator	YES
Dapma7bEVm001444t1	114	124	149	119	1752	2277	3191	6059	936.094	-2.78771	0.304985	-9.13935	6.28311e-20	3.92657e-19	Coronin-6	NO
Dapma7bEVm001445t1	1792	1432	1150	1236	3668	4092	5484	6555	2541.76	-0.0310804	0.0694001	-0.447843	0.654266	0.723815	PAB-dependent poly(A)-specific ribonuclease subunit	NO
Dapma7bEVm001446t1	2080	1403	1745	957	3758	2648	3829	4465	2367.18	0.511173	0.259327	1.97116	0.048706	0.0727769	ATP-binding cassette sub-family B member 10, mitochondrial	NO
Dapma7bEVm001447t1	1177	898	690	825	982	972	1646	1924	1154.54	1.18317	0.119457	9.90453	3.97838e-23	3.02218e-22	Splicing factor, suppressor of white-apricot	NO
Dapma7bEVm001448t1	4723	3723	3690	2757	7191	6009	8924	9427	5432.05	0.68825	0.163157	4.21835	2.46101e-05	5.78582e-05	Signal recognition particle 72 kDa protein	NO
Dapma7bEVm001449t1	1639	1197	1039	849	1589	2160	2912	3046	1681.07	0.739286	0.167778	4.40635	1.05125e-05	2.56726e-05	Palmitoyltransferase ZDHHC17	NO
Dapma7bEVm001450t1	1925	1497	1225	1047	2415	2487	4036	4286	2121.44	0.573763	0.139212	4.12152	3.76386e-05	8.68755e-05	Phosphatase 1G	NO
Dapma7bEVm001452t1	513	324	1382	176	93	120	148	260	615.235	3.77951	0.611809	6.17691	6.53702e-10	2.22711e-09	tRNA 2-thiocytidine biosynthesis protein ttcA	YES
Dapma7bEVm001454t1	5444	4289	3034	3966	14627	14066	15669	11268	7575.99	-0.0404852	0.267458	-0.15137	0.879684	0.912883	E3 ubiquitin-protein ligase MARCH2	NO
Dapma7bEVm001455t1	2817	2025	1606	1730	5948	6914	8853	12526	4017.2	-0.272494	0.126849	-2.14817	0.0316999	0.0490249	conserved protein	NO
Dapma7bEVm001457t1	540	428	605	417	2343	2980	4543	5737	1445.41	-1.10791	0.232997	-4.75499	1.98452e-06	5.16147e-06	Estrogen-related receptor splice variant, Estrogen-related receptor	YES
Dapma7bEVm001458t1	4867	4287	3544	3815	12441	15259	20390	28207	8598.35	-0.385878	0.121961	-3.16394	0.00155648	0.00294075	Polypeptide N-acetylgalactosaminyltransferase	NO
Dapma7bEVm001459t1	273	177	175	206	1470	1584	2411	3747	764.982	-1.62918	0.191984	-8.48559	2.14628e-17	1.15185e-16	GPI mannosyltransferase	YES
Dapma7bEVm001460t1	10472	8728	8736	6373	37227	17131	45090	1187	14947.8	0.102699	0.778563	0.131908	0.895057	0.924064	Para-nitrobenzyl esterase	NO
Dapma7bEVm001461t1	107	103	54	101	308	261	427	530	179.999	-0.262593	0.203954	-1.28749	0.197922	0.258415	Soluble guanylate cyclase 89Da	NO
Dapma7bEVm001462t1	2207	1932	1438	1665	4576	4842	6880	8766	3239.74	0.0119791	0.0877905	0.136451	0.891465	0.922371	Gametogenetin-binding protein	NO
Dapma7bEVm001463t1	1051	876	796	348	2796	498	1352	291	1053.22	0.863751	0.704395	1.22624	0.220109	0.283782	Cytochrome p450	NO
Dapma7bEVm001464t1	8431	6560	6353	4743	12339	11262	15918	19161	9688.39	0.613261	0.14692	4.17411	2.99155e-05	6.97505e-05	Lysine--tRNA ligase	NO
Dapma7bEVm001466t1	1775	1646	1121	1316	4350	4798	6500	7852	2836.88	-0.212663	0.10003	-2.12598	0.0335047	0.0516396	Ring canal kelch protein	NO
Dapma7bEVm001467t1	154	299	424	545	346	288	547	1103	480.82	1.2741	0.489676	2.60193	0.00926995	0.0156696	Denn domain-containing protein	NO
Dapma7bEVm001468t1	10597	8020	18835	5784	24282	9367	29514	3004	14814.4	1.08404	0.694008	1.562	0.118289	0.163104	Neutral and basic amino acid transport protein rBAT	YES
Dapma7bEVm001469t1	136	145	205	177	277	347	600	582	270.482	0.422826	0.28302	1.494	0.135175	0.18378	SPARC-related modular calcium-binding protein	NO
Dapma7bEVm001470t1	545	412	549	254	1374	1164	1899	1757	807.474	-0.0278887	0.275615	-0.101187	0.919402	0.941985	Pyridine nucleotide-disulfide oxidoreductase domain-containing protein	NO
Dapma7bEVm001471t1	0	0	0	0	9783	10781	14222	15108	3274.59	-13.3017	0.960296	-13.8517	1.24284e-43	2.79578e-42	Phenylalanine--tRNA ligase beta subunit	YES
Dapma7bEVm001472t1	331	331	359	375	2211	4326	4008	4793	1330.25	-1.63986	0.262613	-6.24426	4.25823e-10	1.47137e-09	Matrix metalloproteinase-15	NO
Dapma7bEVm001473t1	455	380	352	318	2826	3223	4098	4832	1317.19	-1.52458	0.0995693	-15.3114	6.42059e-53	2.02379e-51	F-box/LRR-repeat protein	NO
Dapma7bEVm001474t1	2768	2092	2452	1723	4070	5552	9104	10463	3889.68	0.152412	0.216574	0.703742	0.481594	0.559597	Coiled-coil domain-containing protein	YES
Dapma7bEVm001475t1	2485	1842	1544	1701	2687	2931	4208	4572	2629.41	0.856892	0.0756411	11.3284	9.49029e-30	1.04769e-28	Cell cycle checkpoint protein RAD17	NO
Dapma7bEVm001476t1	3795	2476	1407	1227	3816	2660	3845	1261	2744.38	1.20457	0.484445	2.4865	0.0129008	0.0213208	Chymotrypsin BI precursor	YES
Dapma7bEVm001477t1	40452	28356	18768	35784	75169	88054	148293	150423	57065.7	-0.103223	0.216083	-0.477703	0.632862	0.704086	ATP-dependent RNA helicase DDX17	YES
Dapma7bEVm001478t1	2474	1908	1660	1547	2906	2975	4603	5667	2734.52	0.715105	0.107256	6.6673	2.60544e-11	9.75256e-11	Guanine nucleotide-binding protein 1	NO
Dapma7bEVm001479t1	74	86	132	162	899	1306	1782	3043	544.031	-2.00199	0.391596	-5.11195	3.18851e-07	8.87972e-07	Cytochrome P450 306a1	NO
Dapma7bEVm001482t1	585	605	629	559	7456	8142	13218	24955	3842.78	-2.57863	0.279849	-9.21413	3.13822e-20	1.99339e-19	Ammonium transporter	NO
Dapma7bEVm001483t1	382	331	405	251	816	694	996	1296	560.27	0.338207	0.210627	1.60572	0.108334	0.150761	Zwilch	NO
Dapma7bEVm001484t1	264	290	671	610	1192	2140	3304	3072	1059.79	-0.481386	0.450342	-1.06893	0.2851	0.355215	G-protein coupled receptor Mth	YES
Dapma7bEVm001485t1	142	97	135	71	585	908	1316	1898	394.589	-1.53382	0.299402	-5.12255	3.01424e-07	8.40898e-07	Glycerol-3-phosphate acyltransferase	NO
Dapma7bEVm001487t1	1246	1060	989	784	3246	3570	6027	6512	2156.49	-0.426085	0.151404	-2.81422	0.00488961	0.00862087	Alpha-1,3-mannosyl-glycoprotein 4-beta-N-acetylglucosaminyltransferase A	NO
Dapma7bEVm001488t1	430	424	383	391	2373	2490	3224	4580	1187.84	-1.13823	0.134121	-8.48648	2.12999e-17	1.1434e-16	Serum response factor	YES
Dapma7bEVm001489t1	998	705	598	614	1797	1756	2355	3110	1234.61	0.152546	0.105126	1.45108	0.146757	0.197892	RING finger and SPRY domain-containing protein	NO
Dapma7bEVm001491t1	968	701	395	537	2782	1757	3078	3385	1293.95	-0.34036	0.238323	-1.42814	0.153252	0.205641	Cytochrome p450	YES
Dapma7bEVm001492t1	325	324	315	479	1265	929	1396	1256	658.559	0.0343952	0.277469	0.123961	0.901346	0.929363	PI-PLC X domain-containing protein	YES
Dapma7bEVm001495t1	3706	2900	3223	2202	6909	7418	10362	13297	5168.37	0.154195	0.168596	0.914584	0.36041	0.435795	26S proteasome non-ATPase regulatory subunit	YES
Dapma7bEVm001496t1	3115	2245	2410	1469	4474	2834	4379	2700	3066.48	1.05047	0.341903	3.07242	0.00212333	0.00394254	Synaptic vesicle glycoprotein 2C	NO
Dapma7bEVm001497t1	1190	1121	578	1062	2345	2197	2425	2613	1529.13	0.449131	0.238857	1.88034	0.0600617	0.088212	DNA-binding protein D-ETS-4	NO
Dapma7bEVm001498t1	0	0	0	0	2457	2333	2647	645	581.701	-10.71	1.10011	-9.72915	2.26485e-22	1.65031e-21	Uncharacterized protein	YES
Dapma7bEVm001499t1	3892	2752	2239	2388	8584	8582	12417	14486	5367.21	-0.188709	0.0940101	-2.00733	0.044715	0.0671979	Alpha-aminoadipic semialdehyde dehydrogenase	NO
Dapma7bEVm001500t1	1452	1095	1301	951	2531	3094	4622	6620	2150.75	0.0366342	0.206065	0.17778	0.858896	0.89491	Serine/threonine-protein kinase RIO1	NO
Dapma7bEVm001501t1	493	490	515	539	2008	2027	3199	3881	1181.06	-0.603396	0.174884	-3.45026	0.000560055	0.00112312	Major facilitator superfamily domain-containing protein	NO
Dapma7bEVm001502t1	107	275	205	442	573	650	1195	1377	483.151	0.0314751	0.459212	0.0685421	0.945354	0.959402	Collagen alpha-1(XXIV) chain/sw	NO
Dapma7bEVm001503t1	374	241	193	175	538	542	1397	1142	443.536	-0.0684619	0.267962	-0.25549	0.798345	0.844296	N-sulfoglucosamine sulfohydrolase	NO
Dapma7bEVm001504t1	0	0	0	0	837	832	1163	1779	293.885	-10.0449	0.968047	-10.3764	3.17502e-25	2.72828e-24	conserved protein	YES
Dapma7bEVm001505t1	943	763	547	681	1724	1812	2735	3225	1266.78	0.101819	0.101594	1.00221	0.316241	0.388486	LIM domain-containing protein jub	NO
Dapma7bEVm001509t1	64	44	37	62	77	76	104	73	68.9028	1.06544	0.277953	3.83343	0.000126369	0.000274234	Cytochrome P450 4V2	NO
Dapma7bEVm001510t1	1327	1028	946	1088	3223	3696	5155	6712	2195	-0.281538	0.109473	-2.57174	0.0101188	0.0170028	Y+L amino acid transporter	NO
Dapma7bEVm001511t1	36656	27203	23558	29544	44030	36220	94838	4375	38661.1	1.05333	0.680954	1.54685	0.121901	0.167619	Pancreatic alpha-amylase	YES
Dapma7bEVm001512t1	1749	1261	1159	1027	3317	3903	5565	7871	2471.78	-0.173426	0.155041	-1.11858	0.263321	0.331738	Tubulin-specific chaperone E	NO
Dapma7bEVm001513t1	884	753	399	402	1276	782	1273	455	802.02	0.98758	0.448872	2.20015	0.0277964	0.043431	Neurexin IV	NO
Dapma7bEVm001514t1	575	432	433	363	823	907	1308	1646	706.439	0.431183	0.12622	3.41615	0.000635135	0.00126446	Glutamate--tRNA ligase, mitochondrial	NO
Dapma7bEVm001515t1	972	694	533	432	1339	1105	1677	2387	998.738	0.471979	0.202903	2.32614	0.0200111	0.0320601	Uncharacterized protein	NO
Dapma7bEVm001516t1	1081	719	915	552	1231	1718	2502	3178	1282.99	0.429422	0.240466	1.7858	0.0741323	0.106902	RNA methyltransferase protein 1A	NO
Dapma7bEVm001517t1	4752	3410	2545	3102	6783	6958	9824	11793	5360.59	0.421284	0.103641	4.06483	4.80675e-05	0.000109675	Acetyl-CoA acetyltransferase, mitochondrial	NO
Dapma7bEVm001518t1	318	268	366	346	1019	1316	1697	2514	716.314	-0.471159	0.235655	-1.99935	0.0455707	0.0684051	BTB/POZ domain-containing protein	NO
Dapma7bEVm001519t1	545	443	509	370	566	565	809	1057	617.72	1.13405	0.164568	6.89112	5.53539e-12	2.161e-11	Inositol-pentakisphosphate 2-kinase	NO
Dapma7bEVm001520t1	553	379	758	373	671	701	966	873	691.437	1.16074	0.317096	3.66056	0.000251667	0.000527464	Cytochrome p450	NO
Dapma7bEVm001521t1	1656	1330	1363	939	1760	2061	3047	4001	1883.83	0.784922	0.184498	4.25438	2.09629e-05	4.95568e-05	Splicing factor 3A subunit	NO
Dapma7bEVm001522t1	12118	8395	3751	5892	14812	9498	12499	20687	10305.2	0.788341	0.309281	2.54895	0.0108049	0.0180886	6-phosphogluconate dehydrogenase, decarboxylating	NO
Dapma7bEVm001523t1	971	727	684	683	1390	1374	2094	2617	1169.54	0.520622	0.0954147	5.45642	4.85817e-08	1.44193e-07	Tether containing UBX domain for GLUT4	NO
Dapma7bEVm001524t1	303	240	190	243	448	483	525	877	370.184	0.537448	0.159158	3.37685	0.000733206	0.00144815	Major facilitator superfamily domain-containing protein	NO
Dapma7bEVm001527t1	20	868	11076	2304	2680	6650	16954	20995	6498.11	0.371786	1.08365	0.343089	0.731531	0.792758	Uncharacterized protein	NO
Dapma7bEVm001528t1	514	436	346	318	610	679	914	1058	573.569	0.770031	0.110186	6.98853	2.77776e-12	1.10634e-11	TGF-beta-activated kinase 1 and MAP3K7-binding protein	NO
Dapma7bEVm001530t1	368	312	182	340	702	1239	1787	2491	656.176	-0.523029	0.285565	-1.83154	0.0670199	0.097486	Argininosuccinate lyase	NO
Dapma7bEVm001531t1	384	314	256	273	970	1250	1523	2286	660.599	-0.483062	0.148668	-3.24924	0.00115713	0.00222278	Zinc finger with UFM1-specific peptidase domain protein	NO
Dapma7bEVm001532t1	853	588	437	601	1081	1077	1302	2302	919.398	0.580038	0.184247	3.14816	0.001643	0.00309373	Aromatic-L-amino-acid decarboxylase	NO
Dapma7bEVm001533t1	1520	1303	913	1145	3319	3423	5151	7785	2336.19	-0.185189	0.15924	-1.16296	0.244847	0.311337	Mitochondrial fission regulator	NO
Dapma7bEVm001534t1	622	414	296	279	3608	2696	3471	710	1112.29	-1.08018	0.542083	-1.99261	0.0463037	0.0694306	Venom serine protease	NO
Dapma7bEVm001536t1	428	378	681	349	1618	1633	2651	1690	935.866	-0.237399	0.346243	-0.685644	0.492937	0.570778	Monocarboxylate transporter	YES
Dapma7bEVm001537t1	8717	7417	7862	12494	55708	43017	148625	10332	25726.7	-1.01116	0.648312	-1.55969	0.118834	0.16379	Endoglucanase e-4 precursor	YES
Dapma7bEVm001539t1	150	109	143	82	527	656	954	1470	335.932	-1.03854	0.260566	-3.98551	6.73341e-05	0.000150965	Methyltransferase protein 16	YES
Dapma7bEVm001540t1	560	406	333	382	1007	1323	1724	2179	775.902	-0.0926568	0.130341	-0.710881	0.477158	0.556392	Beta-1,4-mannosyltransferase egh	YES
Dapma7bEVm001541t1	3652	2822	1265	2131	5125	4713	6351	8265	3751.26	0.436551	0.238826	1.8279	0.0675638	0.0982362	Transmembrane protein C9orf91	NO
Dapma7bEVm001542t1	0	0	0	0	6638	4225	7889	10068	1859.55	-12.5057	0.977239	-12.7968	1.70947e-37	2.89501e-36	Tubulin beta-4B chain	YES
Dapma7bEVm001543t1	506	345	317	341	860	1124	1708	2485	723.81	-0.19464	0.197486	-0.985584	0.324337	0.397257	Uncharacterized protein	NO
Dapma7bEVm001544t1	1733	1342	1114	1318	3916	3622	5346	7166	2526.44	-0.0610621	0.100128	-0.609838	0.541969	0.61837	Flotillin-1	NO
Dapma7bEVm001545t1	1127	818	724	738	1602	1472	2061	2362	1253.68	0.635223	0.0966298	6.5738	4.90479e-11	1.80363e-10	F-box only protein	NO
Dapma7bEVm001547t1	3525	2039	3848	1384	5059	3305	5696	5961	3781.43	0.889805	0.362517	2.45452	0.0141072	0.0231898	Phosphatidylserine decarboxylase proenzyme	NO
Dapma7bEVm001548t1	1004	670	736	557	2268	2873	3958	5235	1579.46	-0.457091	0.177041	-2.58183	0.00982775	0.0165469	Histone acetyltransferase type B catalytic subunit	NO
Dapma7bEVm001549t1	1047	779	618	697	1904	2529	2913	3935	1431.07	-0.058284	0.130235	-0.447529	0.654493	0.724027	KAT8 regulatory NSL complex subunit	NO
Dapma7bEVm001550t1	0	0	0	0	254	311	436	360	89.815	-8.4425	0.973299	-8.6741	4.16825e-18	2.32412e-17	Sex-determining protein fem-1	YES
Dapma7bEVm001551t1	5587	4342	2594	3214	20060	13183	22351	13410	8191.41	-0.440795	0.308407	-1.42926	0.152929	0.205274	Long-chain specific acyl-CoA dehydrogenase, mitochondrial	NO
Dapma7bEVm001552t1	1603	1043	1136	920	838	778	1244	1257	1321.96	1.97055	0.149524	13.1788	1.16224e-39	2.15323e-38	Methyltransferase NSUN5	NO
Dapma7bEVm001553t1	2296	2332	614	1895	6774	2689	5215	8939	3105.52	0.0329343	0.431882	0.0762576	0.939214	0.955631	Cral/trio domain-containing protein	NO
Dapma7bEVm001554t1	1217	878	900	494	837	483	596	62	926.229	2.32601	0.680281	3.41921	0.000628038	0.00125129	Uncharacterized protein	NO
Dapma7bEVm001555t1	19151	13453	2699	11497	9257	3670	8567	1752	11710.1	2.52176	0.646475	3.9008	9.58736e-05	0.000210614	Membrane glycoprotein lig-1	NO
Dapma7bEVm001556t1	12654	9728	8435	8010	12262	14363	21423	24434	13351.4	0.900624	0.107122	8.40743	4.19078e-17	2.21159e-16	DnaJ subfamily A member	NO
Dapma7bEVm001560t1	1532	1188	1428	1104	2177	2586	4144	5393	2097.76	0.405779	0.195834	2.07206	0.0382602	0.0583621	Lunapark-B	YES
Dapma7bEVm001563t1	1996	1437	1423	1120	1871	2215	3087	4827	2095.36	0.821634	0.191058	4.30045	1.70449e-05	4.07277e-05	Pinin	NO
Dapma7bEVm001564t1	1845	1442	1301	1289	3093	2856	4495	5065	2326.53	0.395412	0.0813828	4.85868	1.18172e-06	3.13514e-06	Mannose-6-phosphate isomerase	YES
Dapma7bEVm001565t1	43500	35262	39576	36378	71467	24981	54040	1623	46536.8	1.57299	0.804244	1.95588	0.0504788	0.0751625	Carboxypeptidase B	NO
Dapma7bEVm001566t1	1190	931	1033	937	1658	917	1431	115	1232.81	1.56863	0.675373	2.32263	0.020199	0.0323471	Zinc carboxypeptidase	NO
Dapma7bEVm001567t1	456	344	318	288	1290	1286	1587	1813	710.588	-0.322897	0.125096	-2.58118	0.00984627	0.0165754	Beta-transducin repeat-containing protein	YES
Dapma7bEVm001568t1	660	490	475	443	2048	2304	3162	3773	1195.55	-0.651101	0.0934977	-6.96377	3.31293e-12	1.31423e-11	Kaptin actin binding protein	NO
Dapma7bEVm001569t1	432	386	267	659	1386	1742	1890	2836	906.918	-0.351503	0.301008	-1.16775	0.242908	0.30919	Zinc carboxypeptidase	NO
Dapma7bEVm001572t1	3657	2994	3549	2330	4954	6465	9057	13008	4966.76	0.430736	0.22207	1.93964	0.0524231	0.0778412	Zinc transporter	NO
Dapma7bEVm001573t1	822	628	601	470	1248	1476	2062	2612	1040.04	0.253376	0.147151	1.72188	0.0850919	0.121126	FAM50	NO
Dapma7bEVm001574t1	146	230	94	36	738	211	419	909	260.735	-0.398257	0.56323	-0.707081	0.479516	0.558643	Uncharacterized protein	NO
Dapma7bEVm001575t1	2200	1627	1298	1503	4383	4673	5944	6583	2900.08	0.0602426	0.0976555	0.616889	0.537308	0.613991	E3 ubiquitin-protein ligase RNF13	NO
Dapma7bEVm001576t1	276	216	182	217	515	452	691	247	332.784	0.593525	0.378296	1.56896	0.116657	0.161087	Collagen and calcium-binding EGF domain-containing protein	NO
Dapma7bEVm001577t1	347	330	180	257	682	497	672	1083	438.786	0.381742	0.216843	1.76046	0.07833	0.112344	Hydroxyacid oxidase	NO
Dapma7bEVm001578t1	812	521	543	413	1127	1314	1982	2705	961.409	0.177966	0.191695	0.92838	0.353211	0.428404	Uncharacterized protein	NO
Dapma7bEVm001579t1	1281	1013	911	824	1718	2142	2961	4350	1611.56	0.356043	0.161853	2.19979	0.0278218	0.043461	Kelch domain-containing protein	NO
Dapma7bEVm001580t1	1491	1181	1017	1028	1611	1893	2667	3602	1682.33	0.764165	0.119382	6.40104	1.54326e-10	5.4858e-10	Actin-related protein	NO
Dapma7bEVm001582t1	3372	2093	795	1943	5913	4047	5572	6896	3264.32	0.246772	0.342788	0.719898	0.471588	0.550634	conserved protein	NO
Dapma7bEVm001583t1	540	464	758	404	2552	2542	4647	7135	1548.45	-1.04902	0.321787	-3.25996	0.00111428	0.00214698	Group 3 secretory phospholipase A2	NO
Dapma7bEVm001584t1	990	704	600	644	594	702	1044	1344	890.219	1.48156	0.133321	11.1127	1.08777e-28	1.13415e-27	Threonine aspartase	NO
Dapma7bEVm001585t1	0	0	0	0	2902	3330	4625	5107	1036.76	-11.7556	0.95936	-12.2535	1.60854e-34	2.30915e-33	Hsp90 co-chaperone Cdc37	YES
Dapma7bEVm001586t1	2379	7095	1337	5291	13853	5896	10572	14707	6671.6	0.296043	0.530767	0.557764	0.577005	0.651446	Sulfotransferase sult	NO
Dapma7bEVm001587t1	1547	1065	1217	858	1513	1995	2720	3685	1684.96	0.740246	0.196742	3.76252	0.000168208	0.000360312	DUF3456, TLR4 regulator and MIR-interacting MSAP	NO
Dapma7bEVm001588t1	157	1347	146	1459	3423	2310	4440	6907	1805.35	-0.541759	0.725181	-0.747066	0.455024	0.534128	Sterol desaturase	NO
Dapma7bEVm001589t1	39	43	48	35	88	71	126	105	63.7999	0.556547	0.257416	2.16222	0.0306013	0.0474446	Defective proboscis extension response	NO
Dapma7bEVm001590t1	1671	1189	1597	848	1437	1406	1810	2616	1673.57	1.35049	0.241591	5.59	2.27068e-08	6.91932e-08	Methylthioribose-1-phosphate isomerase	NO
Dapma7bEVm001591t1	215	517	112	818	763	336	830	1273	589.073	0.90548	0.594523	1.52305	0.127747	0.174831	Membrane glycoprotein lig-1	NO
Dapma7bEVm001592t1	7	1203	1384	2671	923	762	2580	4744	1820.9	1.20997	0.988842	1.22365	0.221082	0.284845	conserved protein	NO
Dapma7bEVm001593t1	982	727	695	579	928	1243	1571	2299	1053.26	0.79659	0.1717	4.63945	3.49329e-06	8.89953e-06	Nucleoporin Nup37	NO
Dapma7bEVm001594t1	964	722	886	567	1033	1373	1765	2689	1146.63	0.709532	0.226959	3.12626	0.00177045	0.00332305	RNA 3`-terminal phosphate cyclase	YES
Dapma7bEVm001595t1	0	0	0	0	8246	6090	9117	11356	2281.5	-12.7965	0.9694	-13.2004	8.7328e-40	1.6309e-38	Dehydrogenase/reductase SDR family member on chromosome X	YES
Dapma7bEVm001596t1	716	514	334	461	1386	1656	2074	2640	950.374	-0.16463	0.15283	-1.07721	0.281386	0.351048	Guanine nucleotide-binding protein subunit beta-5	NO
Dapma7bEVm001597t1	15644	10734	10802	7711	13567	11089	14616	19549	13881.6	1.37243	0.190245	7.21403	5.43218e-13	2.25375e-12	Inorganic pyrophosphatase	NO
Dapma7bEVm001599t1	169	169	142	175	395	334	455	636	267.797	0.332157	0.166694	1.99264	0.0463012	0.0694306	Uncharacterized protein	NO
Dapma7bEVm001600t1	38	26	22	17	2506	3186	4174	4916	978.882	-5.36112	0.202944	-26.3666	3.30754e-153	7.94494e-151	Uncharacterized protein	YES
Dapma7bEVm001601t1	635	455	378	362	476	692	910	1227	617.116	0.952195	0.180181	5.28467	1.25932e-07	3.62898e-07	Heparan sulfate 2-O-sulfotransferase	NO
Dapma7bEVm001604t1	4535	3272	3994	3422	5183	3828	4608	4631	4705.76	1.47021	0.246122	5.97352	2.3219e-09	7.6031e-09	Nadp-dependent leukotriene b4	YES
Dapma7bEVm001605t1	6	82	6630	446	6551	32314	54756	56566	11054.9	-1.94573	1.35467	-1.43724	NA	NA	Cuticular protein	YES
Dapma7bEVm001607t1	0	0	0	0	7229	32298	49768	50966	8653.92	-14.3308	1.06913	-13.3584	1.05766e-40	2.07345e-39	Cuticular protein	YES
Dapma7bEVm001609t1	34	40	48	22	70	174	276	263	82.4366	-0.561648	0.404722	-1.38765	0.165245	0.219884	Uncharacterized protein CG6865	YES
Dapma7bEVm001610t1	1000	769	617	673	677	776	1166	1350	938.66	1.42295	0.104131	13.6651	1.64136e-42	3.52168e-41	Coiled-coil domain-containing protein	NO
Dapma7bEVm001611t1	1318	1019	636	605	991	607	822	80	970.551	2.02921	0.663738	3.05727	0.00223366	0.00413601	btb/poz domain-containing protein	NO
Dapma7bEVm001613t1	316	214	230	249	564	655	1235	110	405.582	0.349383	0.598567	0.583704	0.559419	0.635056	Uncharacterized protein	NO
Dapma7bEVm001616t1	270	228	247	193	434	537	830	1161	399.354	0.193951	0.20434	0.949164	0.342537	0.41691	Post-GPI attachment to proteins factor	NO
Dapma7bEVm001617t1	1738	1209	1399	963	1500	1899	2370	3100	1767.88	1.06126	0.182328	5.82063	5.86251e-09	1.86817e-08	Ubiquitin carboxyl-terminal hydrolase isozyme L5	NO
Dapma7bEVm001619t1	2533	1835	1509	1370	3078	3218	4677	6365	2718.44	0.538841	0.144653	3.72506	0.000195265	0.000415122	ETHE1, mitochondrial	NO
Dapma7bEVm001620t1	7684	5081	3565	4512	8848	9509	13070	16120	7671.05	0.578299	0.146733	3.94116	8.10884e-05	0.000179892	Sideroflexin-1	NO
Dapma7bEVm001622t1	473	341	394	295	818	863	1313	1260	617.466	0.289697	0.160322	1.80698	0.0707661	0.102464	RNA-binding protein	YES
Dapma7bEVm001623t1	1127	1000	897	792	2511	2313	3173	3313	1610.33	0.205768	0.129926	1.58373	0.113255	0.156835	Lipid phosphate phosphohydrolase	NO
Dapma7bEVm001624t1	10156	7259	1999	6695	12189	11888	15371	20233	9543.42	0.535439	0.37095	1.44342	0.148901	0.200447	Glycine N-methyltransferase	NO
Dapma7bEVm001625t1	873	592	484	481	1252	1446	1880	2529	996.081	0.236121	0.139115	1.69732	0.0896369	0.126895	Complex I intermediate-associated protein 30, mitochondrial	NO
Dapma7bEVm001626t1	452	315	374	288	761	431	919	183	484.47	0.983666	0.510835	1.92563	0.054151	0.080179	Serine threonine-protein kinase	NO
Dapma7bEVm001627t1	72511	35513	6887	18398	55709	28035	44938	90372	41579.7	0.948225	0.552928	1.71492	0.0863607	0.122723	Cuticular protein analogous to peritrophins 3-B	NO
Dapma7bEVm001628t1	1332	972	954	812	635	897	1188	1871	1201.76	1.6585	0.205198	8.08246	6.34756e-16	3.12783e-15	Ribosome biogenesis methyltransferase WBSCR22	NO
Dapma7bEVm001630t1	525	481	362	269	2001	1956	2315	238	839.056	-0.360958	0.630415	-0.572571	0.566935	0.64188	Transmembrane protein 45B	NO
Dapma7bEVm001631t1	741	517	471	370	650	817	1211	1607	738.117	0.781639	0.191912	4.07291	4.64286e-05	0.000106075	Alpha-ketoglutarate-dependent dioxygenase alkB	NO
Dapma7bEVm001632t1	1216	767	989	621	1503	1551	2363	2756	1335.17	0.61716	0.202164	3.05277	0.00226736	0.00419359	Max protein X	NO
Dapma7bEVm001635t1	431	371	147	445	449	666	948	508	482.317	0.842156	0.380477	2.21344	0.0268674	0.0420927	conserved protein	NO
Dapma7bEVm001636t1	1623	1159	1072	910	1729	2498	3251	4884	1843.66	0.446852	0.200358	2.23027	0.0257297	0.0404681	Thioredoxin-related transmembrane protein 2-B	NO
Dapma7bEVm001637t1	7517	4468	4650	4544	59573	58681	84768	109067	24838.9	-2.08816	0.132308	-15.7825	4.10392e-56	1.43658e-54	60S ribosomal protein L7	YES
Dapma7bEVm001638t1	465	328	331	329	544	567	665	914	502.844	0.895148	0.121753	7.35223	1.94924e-13	8.34567e-13	A-kinase anchor protein	NO
Dapma7bEVm001639t1	2581	1270	178	405	1466	652	1324	2196	1263.8	1.27931	0.632485	2.02267	0.0431077	0.0650115	Elongation of very long chain fatty acids protein	YES
Dapma7bEVm001640t1	850	697	573	481	829	509	807	34	741.127	1.79473	0.738323	2.43085	0.0150634	0.0246511	Serine proteinase	NO
Dapma7bEVm001641t1	65	153	123	246	142	88	200	275	183.712	1.62373	0.461749	3.51652	0.000437248	0.000890345	conserved protein	NO
Dapma7bEVm001642t1	454	342	182	296	550	801	958	1095	501.854	0.342886	0.21609	1.58678	0.112563	0.155998	Vesicle transport through interaction with t-SNAREsB	NO
Dapma7bEVm001644t1	21	474	4550	1383	1138	5050	11764	5290	3109.63	0.176676	1.02914	0.171674	0.863694	0.898923	Uncharacterized protein	NO
Dapma7bEVm001645t1	59957	40030	45989	36132	68437	73939	91933	123360	64217.1	0.818211	0.148406	5.51332	3.52136e-08	1.05626e-07	40S ribosomal protein S4	NO
Dapma7bEVm001648t1	4534	3888	1107	2829	2798	1222	1672	688	3153.52	2.47424	0.561075	4.40983	1.0345e-05	2.52914e-05	Uncharacterized protein	NO
Dapma7bEVm001649t1	54	36	21	59	254	285	254	455	119.855	-1.09701	0.314154	-3.49141	0.000480483	0.00097326	Uncharacterized protein	YES
Dapma7bEVm001650t1	84	27	17	105	55	58	189	212	82.5151	0.724901	0.580997	1.24769	0.212143	0.274512	Uncharacterized protein	NO
Dapma7bEVm001651t1	1526	1226	35	952	1066	1080	612	1939	1105.71	1.31095	0.748927	1.75044	0.0800416	0.114616	Uncharacterized protein	NO
Dapma7bEVm001652t1	36180	18146	36052	33615	4604	6671	7551	10865	30397.8	3.87808	0.292339	13.2656	3.66305e-40	6.9718e-39	Uncharacterized protein	NO
Dapma7bEVm001654t1	8064	4098	4210	1925	2553	1506	2984	4321	4702.98	2.43338	0.368024	6.61199	3.79189e-11	1.40452e-10	conserved protein	NO
Dapma7bEVm001656t1	1398	1340	46	1496	1326	1740	988	1335	1312	1.26277	0.7384	1.71015	0.0872381	0.123844	arginine/serine-rich splicing factor	YES
Dapma7bEVm001659t1	767	840	1526	1689	20052	31803	45108	89109	12466.1	-3.2559	0.445513	-7.30811	2.70935e-13	1.14848e-12	Uncharacterized protein	NO
Dapma7bEVm001661t1	1579	1139	885	986	1131	1664	1908	1985	1460.13	1.2135	0.161719	7.50376	6.20143e-14	2.72722e-13	Transmembrane protein 9B	NO
Dapma7bEVm001662t1	3913	2408	2987	1648	5333	3969	7562	501	3685.12	0.958325	0.670474	1.42933	0.15291	0.205262	Prostaglandin-H2 D-isomerase	NO
Dapma7bEVm001664t1	1106	690	733	598	256	331	452	498	797.177	2.80579	0.166594	16.8417	1.20778e-63	5.29146e-62	CDD: Nuclear egress lamina protein UL31	NO
Dapma7bEVm001665t1	11590	9427	5674	6428	3420	5087	7328	6051	8739.85	2.35002	0.219011	10.7302	7.34729e-27	6.92886e-26	Mpa13 allergen	NO
Dapma7bEVm001666t1	4970	2452	314	1376	3903	2490	2709	5791	2851.98	0.920612	0.598184	1.53901	0.123802	0.169943	Uncharacterized protein	NO
Dapma7bEVm001669t1	1470	1469	1255	1359	19001	16495	24348	31303	7171.17	-2.22168	0.127821	-17.381	1.1496e-67	5.6001e-66	Split ends	YES
Dapma7bEVm001670t1	3852	3351	2502	2817	14934	12303	17397	14680	6804.49	-0.505737	0.188844	-2.67807	0.00740471	0.0127214	Serine/threonine-protein kinase SMG1	NO
Dapma7bEVm001671t1	3399	2978	1962	2847	15622	14219	19320	18208	7002.84	-0.839692	0.17095	-4.9119	9.01974e-07	2.4166e-06	Furry	NO
Dapma7bEVm001672t1	5422	4610	4839	3231	18763	18857	28938	29835	10372.6	-0.611746	0.173143	-3.53319	0.000410582	0.000839153	E3 SUMO-protein ligase RanBP2	YES
Dapma7bEVm001673t1	58	43	55	63	1938	1867	2463	3098	661.824	-3.60864	0.181931	-19.8253	1.80114e-87	1.40975e-85	Transcription factor	NO
Dapma7bEVm001674t1	3499	2955	2432	2094	9647	10992	16247	20385	6121.06	-0.572066	0.136267	-4.19812	2.69143e-05	6.30061e-05	Transcription elongation factor SPT6	NO
Dapma7bEVm001675t1	1284	1149	939	974	4617	4372	6585	6939	2450.85	-0.584628	0.0867683	-6.73778	1.6082e-11	6.10393e-11	Dopey-1	NO
Dapma7bEVm001677t1	1906	1954	1945	1641	6343	6264	8831	9820	3748.26	-0.260426	0.150859	-1.72629	0.0842952	0.120123	Golgi-specific brefeldin A-resistance guanine nucleotide exchange factor	NO
Dapma7bEVm001678t1	3011	2406	1524	1819	10886	8486	12327	14347	4973.11	-0.642937	0.170304	-3.77524	0.000159855	0.000343269	E3 ubiquitin-protein ligase UBR1	NO
Dapma7bEVm001679t1	3444	2587	2454	2255	11738	6555	10723	3269	4717.34	0.066178	0.463892	0.142658	0.88656	0.91839	ATP-binding cassette sub-family A member	NO
Dapma7bEVm001680t1	941	872	811	740	4611	4330	6535	6905	2226.19	-0.93589	0.114289	-8.18878	2.63888e-16	1.3311e-15	Phosphatidylinositol 4-phosphate 3-kinase C2 domain-containing subunit beta	NO
Dapma7bEVm001681t1	816	758	655	594	4297	4155	6778	7270	2092.18	-1.18644	0.111829	-10.6094	2.69563e-26	2.45675e-25	AT-rich interactive domain-containing protein	NO
Dapma7bEVm001682t1	6224	7983	2289	5610	31149	11976	20165	18404	10589.4	-0.205221	0.45116	-0.454874	0.6492	0.719075	Double oxidase: two peroxidase domains.	YES
Dapma7bEVm001683t1	13998	12648	11585	9160	54533	58142	87087	108254	30458.7	-0.880552	0.139118	-6.32954	2.45891e-10	8.63054e-10	Clathrin heavy chain	NO
Dapma7bEVm001684t1	2703	2271	1748	1801	9800	9881	14074	16598	5177.16	-0.775158	0.0762898	-10.1607	2.96991e-24	2.41593e-23	Tudor domain-containing protein	NO
Dapma7bEVm001685t1	0	0	0	0	5723	4309	6330	5485	1471.11	-12.182	0.98177	-12.4079	2.36867e-35	3.57921e-34	Bromo adjacent domain-containing 1 protein	YES
Dapma7bEVm001688t1	815	725	629	555	2688	2645	3941	4406	1503.15	-0.532188	0.100704	-5.28468	1.25926e-07	3.62898e-07	Zinc finger matrin-type protein CG9776	NO
Dapma7bEVm001689t1	3488	2677	2554	2104	6923	7552	11559	13962	4991.56	-0.0747614	0.130369	-0.573458	0.566334	0.641408	Transcription elongation factor SPT6	NO
Dapma7bEVm001690t1	433	425	354	529	3802	3785	5616	7575	1727.89	-1.73628	0.189699	-9.1526	5.55769e-20	3.48573e-19	cGMP-inhibited 3`,5`-cyclic phosphodiesterase B	NO
Dapma7bEVm001692t1	997	1002	1469	695	5266	6039	8981	11227	2979.91	-1.05126	0.296405	-3.54668	0.000390116	0.00079967	Hyaluronan mediated motility receptor/sw	NO
Dapma7bEVm001693t1	733	667	512	809	5115	5591	7772	11749	2537.35	-1.63121	0.19474	-8.37622	5.4657e-17	2.86486e-16	Leucine-rich repeat and WD repeat-containing	NO
Dapma7bEVm001694t1	1263	1106	1335	805	3278	3044	4018	4127	1991.68	0.099922	0.222403	0.449284	0.653227	0.722971	Structural maintenance of chromosomes protein	NO
Dapma7bEVm001695t1	2072	1810	1484	1588	5192	5354	7911	8154	3303.8	-0.14687	0.0770452	-1.90628	0.0566141	0.0835597	FYVE, RhoGEF and PH domain-containing protein	NO
Dapma7bEVm001696t1	482	406	391	459	2820	3016	4545	6512	1465.12	-1.43421	0.164227	-8.73296	2.4809e-18	1.40162e-17	Dispatched	YES
Dapma7bEVm001697t1	1	0	1	0	9078	4945	8992	831	1728.25	-10.8329	1.01335	-9.39044	5.975e-21	3.99595e-20	Transforming protein RhoA/sw	YES
Dapma7bEVm001698t1	1184	935	783	822	5415	5110	7432	10400	2654.04	-1.12135	0.107989	-10.3839	2.93636e-25	2.53256e-24	Integrator complex subunit	NO
Dapma7bEVm001699t1	0	0	0	0	1259	1289	1857	1974	416.448	-10.5276	0.959247	-10.9749	5.04584e-28	5.05503e-27	Tyrosine-protein kinase jak2	YES
Dapma7bEVm001700t1	3587	3216	3516	2263	4551	3711	5969	8091	4297.42	0.99663	0.205134	4.85843	1.1832e-06	3.13869e-06	Nodal modulator	NO
Dapma7bEVm001701t1	2788	2215	1301	2103	7476	8215	10891	11067	4345.25	-0.407057	0.172745	-2.35641	0.0184527	0.0297436	TBC1 domain family member	NO
Dapma7bEVm001702t1	305	291	195	290	1040	734	1000	1110	504.193	-0.0922929	0.216226	-0.426834	0.6695	0.737156	Rho GTPase-activating protein SYDE2	YES
Dapma7bEVm001704t1	1078	1085	580	1036	2595	1950	2804	3252	1549.52	0.275244	0.219589	1.25345	0.210042	0.272113	c-Maf-inducing protein	YES
Dapma7bEVm001705t1	157	122	144	164	868	738	1248	1506	414.727	-1.06166	0.185077	-5.73611	9.68782e-09	3.03396e-08	Paired mesoderm homeobox protein	YES
Dapma7bEVm001706t1	483	434	427	458	5191	7349	10832	16544	2895.87	-2.58631	0.229323	-11.2776	1.69262e-29	1.84135e-28	DNA-directed RNA polymerase III subunit RPC2	NO
Dapma7bEVm001707t1	1489	1225	1118	1082	4408	4542	6771	8467	2662.28	-0.486906	0.0904805	-5.38133	7.39377e-08	2.16955e-07	Wings apart protein	NO
Dapma7bEVm001709t1	2593	2080	2086	1697	8689	8163	11914	14196	4700.62	-0.546803	0.118637	-4.60903	4.04543e-06	1.02487e-05	Ubiquitin conjugation factor E4 B	NO
Dapma7bEVm001710t1	972	875	752	834	3891	4786	6962	8500	2320.58	-0.987221	0.125968	-7.83706	4.61215e-15	2.16887e-14	Tetratricopeptide repeat protein	NO
Dapma7bEVm001712t1	2052	1723	1668	1710	8796	10608	15256	19933	5101.1	-1.09807	0.133899	-8.2007	2.38985e-16	1.20782e-15	AP-3 complex subunit beta-1	NO
Dapma7bEVm001713t1	9059	6896	6372	4954	20446	17833	25643	23961	11953.2	0.0627076	0.177097	0.354086	0.723274	0.785235	Iron-responsive element binding protein 2 variant	NO
Dapma7bEVm001714t1	10240	7879	9947	6511	25804	31806	46339	59374	18268	-0.399497	0.207666	-1.92375	0.0543864	0.0805049	Importin-7	NO
Dapma7bEVm001715t1	0	0	0	0	23891	16142	19282	24650	5663.84	-13.9771	0.987465	-14.154	1.76465e-45	4.2981e-44	Protease m1 zinc metalloprotease	YES
Dapma7bEVm001716t1	5192	3724	2701	3317	19742	12805	18673	20758	8128.84	-0.537375	0.211611	-2.53945	0.0111028	0.0185488	Suppressor-of-rudimentary dihydropyrimidine dehydrogenase mutant	NO
Dapma7bEVm001718t1	461	349	457	298	1628	2121	2648	4045	1020.77	-0.894009	0.225148	-3.97072	7.1656e-05	0.000160106	DNA replication ATP-dependent helicase/nuclease DNA2	NO
Dapma7bEVm001719t1	181	197	153	176	3167	3448	5255	8879	1453.82	-2.99619	0.225132	-13.3072	2.10249e-40	4.0533e-39	Uncharacterized protein	NO
Dapma7bEVm001720t1	1882	1461	1308	1239	5497	5881	8205	9900	3230.59	-0.528727	0.077406	-6.83056	8.45839e-12	3.26734e-11	Elongation factor Tu GTP-binding domain-containing protein	NO
Dapma7bEVm001721t1	11437	10045	8195	5438	27668	17667	25200	11571	13648	0.432079	0.408023	1.05896	0.289619	0.360034	Unconventional myosin-Ih	NO
Dapma7bEVm001722t1	654	510	613	447	913	1229	1718	2238	893.716	0.382725	0.198242	1.9306	0.0535321	0.0793302	WD repeat-containing protein	NO
Dapma7bEVm001723t1	438	399	223	272	4682	3569	5227	5809	1571.01	-2.10307	0.196342	-10.7108	9.05695e-27	8.46098e-26	Muscleblind protein 1	YES
Dapma7bEVm001724t1	1244	1253	1060	973	3134	3555	5094	6073	2178.23	-0.16168	0.122481	-1.32003	0.186824	0.245467	Mediator of RNA polymerase II transcription subunit	NO
Dapma7bEVm001725t1	5425	3553	527	2476	12838	5550	6822	10478	4980.48	0.0494883	0.564305	0.0876979	0.930117	0.949541	Chorion peroxidase precursor	NO
Dapma7bEVm001726t1	257	300	646	264	880	1326	2249	2294	776.795	-0.280021	0.427916	-0.654385	0.512864	0.590044	Brain chitinase and chia	NO
Dapma7bEVm001727t1	2326	1855	1764	1501	5494	6461	9396	11369	3774.37	-0.32238	0.124566	-2.58802	0.00965301	0.0162671	Importin-11	NO
Dapma7bEVm001728t1	1045	757	574	463	2326	1835	3541	4113	1380.93	-0.267196	0.211403	-1.26392	0.20626	0.267862	Protease m1 zinc metalloprotease	YES
Dapma7bEVm001730t1	2266	1731	2228	1372	3417	3736	6756	8552	3137.8	0.295422	0.241308	1.22425	0.220857	0.284607	WD repeat-containing protein 3 variant	NO
Dapma7bEVm001731t1	1971	1707	1610	1431	5511	5550	8788	9847	3434.93	-0.331482	0.106164	-3.12234	0.00179419	0.00336519	E3 ubiquitin-protein ligase BRE1A	YES
Dapma7bEVm001732t1	2	3	0	0	3185	3102	4584	4618	1016.36	-9.55963	0.593919	-14.8377	8.3561e-50	2.36941e-48	EH domain-binding protein 1 protein 1	YES
Dapma7bEVm001734t1	343	293	170	252	6329	5168	7870	7433	2013.37	-2.90856	0.189755	-15.3269	5.05532e-53	1.6007e-51	golgi-associated microtubule-binding protein hook3	YES
Dapma7bEVm001735t1	1227	1053	1005	904	6084	5484	6864	9327	2767.75	-0.938285	0.128407	-7.30709	2.72985e-13	1.1567e-12	RNA-binding protein	NO
Dapma7bEVm001738t1	1296	1139	946	909	2464	2792	4302	5316	1914.17	0.0270054	0.122209	0.220976	0.825111	0.865491	Vacuolar protein sorting-associated protein	NO
Dapma7bEVm001739t1	1054	823	1029	734	2135	2428	3496	4947	1655.77	0.00724371	0.197775	0.036626	0.970783	0.979918	NF-X1-type zinc finger protein NFXL1	NO
Dapma7bEVm001740t1	1338	1233	1060	1029	3547	3750	5355	6503	2291.67	-0.230757	0.0889721	-2.59358	0.00949814	0.0160242	Lin-54	NO
Dapma7bEVm001741t1	633	556	463	366	1727	1820	2578	3520	1070.59	-0.446827	0.152953	-2.92133	0.00348544	0.00629004	Tuftelin-interacting 11 protein	NO
Dapma7bEVm001742t1	495	459	311	320	1673	958	1555	264	676.208	0.136647	0.563612	0.24245	0.808432	0.852445	Leucine-rich repeat-containing protein	NO
Dapma7bEVm001743t1	322	259	6	225	1316	654	547	1275	432.557	-0.550496	0.774694	-0.710584	0.477342	0.556575	Uncharacterized protein	NO
Dapma7bEVm001744t1	554	455	364	501	1614	1094	1970	3238	922.66	-0.241252	0.221804	-1.08768	0.276736	0.346259	Uncharacterized protein	NO
Dapma7bEVm001745t1	7711	6522	9847	4812	6999	7693	12124	13966	9275.98	1.34467	0.276731	4.85912	1.17906e-06	3.1285e-06	Hypoxia up-regulated protein	NO
Dapma7bEVm001746t1	1052	850	733	697	2874	2754	4166	5158	1711.79	-0.364663	0.0926325	-3.93666	8.26243e-05	0.000183066	CLEC16A	NO
Dapma7bEVm001747t1	2332	973	274	508	3447	1239	1813	3802	1524.96	0.28955	0.568597	0.509235	0.610588	0.683526	g-protein coupled receptor	YES
Dapma7bEVm001748t1	1740	1399	1157	1201	4781	4305	6092	6702	2671.57	-0.221157	0.0962989	-2.29657	0.0216433	0.0344691	Vam6/Vps39 protein	NO
Dapma7bEVm001749t1	2973	2320	2197	1827	4915	5536	8644	10522	3982.06	0.149539	0.139312	1.0734	0.28309	0.3529	Zinc finger protein	NO
Dapma7bEVm001750t1	707	646	987	493	1888	2647	4176	3756	1459.76	-0.288267	0.302204	-0.95388	0.340144	0.41448	CAS1 domain-containing protein	NO
Dapma7bEVm001751t1	2404	1989	1894	1512	5501	5769	8242	8599	3595.55	-0.0627716	0.12522	-0.50129	0.616167	0.688702	Lysine-specific histone demethylase 1A	NO
Dapma7bEVm001752t1	45460	38802	32747	19302	70937	37765	50214	3819	42559.2	1.27826	0.717527	1.78149	0.0748319	0.107843	Villin protein quail	NO
Dapma7bEVm001753t1	2592	2003	2302	1731	7091	8130	12849	14657	4689.03	-0.479338	0.165772	-2.89154	0.00383356	0.00687199	WD repeat-containing protein	YES
Dapma7bEVm001754t1	1842	1516	1400	1156	4132	5130	7661	11260	3100.03	-0.40871	0.189707	-2.15443	0.0312066	0.0483042	Lymphoid-specific helicase	NO
Dapma7bEVm001755t1	491	508	352	441	1294	898	1576	1977	776.803	0.125073	0.177332	0.705304	0.480621	0.55877	Na(+)/H(+) exchange regulatory cofactor NHE-RF1	NO
Dapma7bEVm001756t1	960	926	369	515	5338	2414	3638	4390	1681.42	-0.814502	0.368431	-2.21072	0.0270555	0.0423651	ABC transporter G family member	NO
Dapma7bEVm001757t1	10	6	145	8	179	113	208	551	107.308	-0.515407	0.941026	-0.547728	NA	NA	Chorion peroxidase precursor	YES
Dapma7bEVm001758t1	2358	2197	1042	1939	9844	6692	9399	9368	4058.18	-0.504526	0.271911	-1.85548	0.0635275	0.0928455	a disintegrin and metalloproteinase with thrombospondin motifs like	YES
Dapma7bEVm001759t1	1839	1402	1326	1115	2977	3389	4998	6309	2404.9	0.175319	0.133282	1.3154	0.188377	0.247265	Nucleolar MIF4G domain-containing protein	NO
Dapma7bEVm001760t1	545	457	637	371	1698	2323	2955	4638	1195.64	-0.664498	0.267008	-2.48867	0.0128223	0.0212028	PAS domain-containing serine/threonine-protein kinase	NO
Dapma7bEVm001761t1	262	220	127	214	2386	3072	4082	6656	1201.36	-2.46251	0.228881	-10.7581	5.42813e-27	5.15155e-26	ABC transporter G family member	NO
Dapma7bEVm001762t1	2070	1760	1516	1199	3523	3429	5369	6358	2671.57	0.288666	0.138838	2.07917	0.0376018	0.0574501	ATP-dependent RNA helicase DDX23	NO
Dapma7bEVm001763t1	745	717	600	669	3554	3265	5088	6395	1797.57	-0.92485	0.116845	-7.91513	2.46999e-15	1.17903e-14	Uncharacterized protein	NO
Dapma7bEVm001764t1	1989	1611	1492	1378	3170	3726	4939	5332	2579.47	0.379641	0.0972545	3.90359	9.47774e-05	0.000208337	DNA ligase	NO
Dapma7bEVm001765t1	2438	1823	2141	1267	3461	4651	7003	10026	3306.5	0.138193	0.253891	0.5443	0.586235	0.659976	Nucleolar complex protein	NO
Dapma7bEVm001766t1	2	104	198	246	301	608	1285	1037	337.61	-0.523859	0.886316	-0.591055	0.554483	0.63024	Uncharacterized protein	NO
Dapma7bEVm001767t1	2539	1790	1481	1662	2584	2960	3987	4401	2573.6	0.875948	0.0951717	9.20388	3.45249e-20	2.18571e-19	Inhibitor of nuclear factor kappa-B kinase subunit epsilon	NO
Dapma7bEVm001768t1	4770	3352	359	3199	15738	8744	9907	8548	5535.65	-0.269824	0.61502	-0.438724	0.660862	0.729489	Uncharacterized protein	NO
Dapma7bEVm001769t1	623	481	611	428	2132	2134	3527	4601	1274.81	-0.684759	0.199554	-3.43142	0.000600424	0.00119913	DNA replication factor Cdt1	NO
Dapma7bEVm001770t1	2001	1631	1517	1350	4464	4460	6370	7506	2945.42	-0.0153513	0.0883652	-0.173725	0.862081	0.897468	Ankyrin repeat domain-containing protein	NO
Dapma7bEVm001771t1	1044	710	802	654	1038	1202	1793	2005	1111.72	0.893707	0.144476	6.18586	6.17642e-10	2.10803e-09	Deoxyribonuclease i	NO
Dapma7bEVm001772t1	610	503	552	406	1526	2015	2691	4114	1122.99	-0.472426	0.207512	-2.27661	0.0228096	0.0361748	E3 ubiquitin-protein ligase UHRF2	NO
Dapma7bEVm001774t1	2036	1664	2225	1436	4328	5152	7502	11150	3459.93	-0.0703613	0.238769	-0.294684	0.768235	0.818694	FACT complex subunit SSRP1	NO
Dapma7bEVm001775t1	987	847	909	816	4059	4963	6968	9666	2441.08	-1.00428	0.166144	-6.04461	1.49776e-09	4.9865e-09	conserved protein	NO
Dapma7bEVm001776t1	4176	3121	2986	2629	5379	5572	7816	8786	4694.99	0.691476	0.096199	7.18799	6.57543e-13	2.7189e-12	ATP-dependent zinc metalloprotease YME1L1	YES
Dapma7bEVm001777t1	2031	1834	1338	1483	4429	4288	5666	5271	2812.81	0.195197	0.148335	1.31592	0.188202	0.247082	Ribosomal protein S6 kinase alpha-2	NO
Dapma7bEVm001778t1	1557	1145	1050	812	1137	749	1147	123	1247.9	2.09531	0.622127	3.36799	0.000757184	0.00149195	wd-repeat protein	NO
Dapma7bEVm001780t1	8352	6107	4603	4761	14308	13081	18825	22350	9752.69	0.241614	0.123196	1.96122	0.0498539	0.0743167	Mitochondrial inner membrane protein	NO
Dapma7bEVm001781t1	154	119	171	147	734	667	1061	1454	386.024	-0.876575	0.217732	-4.02582	5.67773e-05	0.000128371	Uncharacterized protein	NO
Dapma7bEVm001782t1	1082	979	905	840	1946	2236	3546	3809	1603.93	0.220476	0.125209	1.76086	0.0782619	0.112283	Oocyte-testis gene 1	NO
Dapma7bEVm001783t1	766	579	781	760	3164	4766	6213	6720	2011.38	-1.01985	0.219796	-4.63995	3.48492e-06	8.88037e-06	E3 ubiquitin-protein ligase TRIM37	YES
Dapma7bEVm001784t1	233	155	162	199	853	665	912	1476	421.163	-0.574995	0.19433	-2.95882	0.00308822	0.00561636	Synaptotagmin-14	YES
Dapma7bEVm001785t1	254	282	251	253	725	683	1180	855	465.814	0.0663357	0.213149	0.311218	0.755635	0.813563	Netrin-1	NO
Dapma7bEVm001786t1	1261	1800	1355	1973	5554	4324	7736	7926	3139.8	-0.1674	0.256062	-0.653747	0.513275	0.590434	Angiotensin-converting enzyme 3 precursor	NO
Dapma7bEVm001787t1	83	298	2762	537	1067	2947	7713	5719	2008.22	-0.154698	0.894263	-0.17299	0.862659	0.897936	conserved protein	YES
Dapma7bEVm001789t1	217	176	114	164	880	660	1185	1367	413.919	-0.817223	0.171909	-4.75367	1.99757e-06	5.19414e-06	Class d atypical g-protein coupled receptor gprgbb3	NO
Dapma7bEVm001790t1	60	58	37	60	814	1000	1412	2083	383.689	-2.78091	0.218876	-12.7007	5.85866e-37	9.66332e-36	B cell specific activator protein variant A delta	NO
Dapma7bEVm001791t1	813	679	689	529	1119	1436	1960	2706	1072.4	0.416354	0.174815	2.38169	0.0172333	0.0279028	VAC14	NO
Dapma7bEVm001792t1	182	159	260	213	2164	2882	4428	5243	1123.89	-2.28612	0.282548	-8.09062	5.93595e-16	2.92984e-15	Vang protein 2	NO
Dapma7bEVm001793t1	1883	1565	113	1575	8838	5152	3592	7492	2853.72	-0.628259	0.665473	-0.944075	0.345131	0.419673	Uncharacterized protein	NO
Dapma7bEVm001794t1	927	837	652	706	2848	3269	4560	6093	1775.87	-0.608769	0.113637	-5.35713	8.45555e-08	2.47277e-07	Serine/arginine repetitive matrix protein	NO
Dapma7bEVm001795t1	465	450	187	461	1036	755	1166	1639	646.262	0.227973	0.284535	0.801215	0.423007	0.501589	Transcription factor Sox-7	NO
Dapma7bEVm001796t1	950	804	647	721	1661	1552	2404	3006	1257.13	0.339757	0.0918057	3.70084	0.000214889	0.000454714	Gelsolin-related protein of 125 kDa	YES
Dapma7bEVm001797t1	992	820	662	705	2440	2799	4133	5296	1649.39	-0.390557	0.113888	-3.4293	0.000605135	0.00120807	E3 SUMO-protein ligase PIAS1	NO
Dapma7bEVm001798t1	2072	1393	1067	965	3600	3663	4636	6951	2425.14	-0.00471093	0.183639	-0.0256532	0.979534	0.984954	Dihydroxyacetone phosphate acyltransferase	YES
Dapma7bEVm001799t1	3199	2360	2252	1659	5704	5623	8032	10330	4033.73	0.144313	0.155851	0.92597	0.354462	0.429697	Pentatricopeptide repeat domain-containing protein 3, mitochondrial	NO
Dapma7bEVm001801t1	143	348	180	398	921	497	1116	1173	490.745	0.0514074	0.420788	0.12217	0.902765	0.930545	Glucose dehydrogenase	NO
Dapma7bEVm001802t1	316	205	260	216	667	909	1172	1601	503.178	-0.299715	0.190283	-1.57509	0.115235	0.159376	Crossover junction endonuclease MUS81	NO
Dapma7bEVm001803t1	663	932	57	851	544	234	2018	59	739.244	1.49067	0.90959	1.63887	0.10124	0.141709	Sodium-dependent nutrient amino acid transporter	NO
Dapma7bEVm001804t1	659	542	558	531	729	891	1449	1309	803.151	0.87646	0.155199	5.64736	1.62929e-08	5.01975e-08	SH2 domain-containing protein	NO
Dapma7bEVm001805t1	618	508	360	488	1513	1220	1732	2058	871.214	0.0442522	0.144146	0.306997	0.758846	0.816431	Bicaudal D-related protein	YES
Dapma7bEVm001806t1	813	755	621	746	1849	1963	2664	3114	1290.1	0.0913927	0.0983265	0.929483	0.352639	0.42781	Kelch protein 4	NO
Dapma7bEVm001807t1	1625	1209	1178	929	2459	2796	3817	5160	2020.2	0.280832	0.146581	1.91588	0.0553799	0.0818623	Mitochondrial Rho GTPase 1-A	YES
Dapma7bEVm001808t1	170	255	1042	432	687	1167	1972	1301	802.673	0.492193	0.608369	0.809045	0.418489	0.496796	Angiotensin-converting enzyme 3 precursor	NO
Dapma7bEVm001809t1	774	543	1185	974	2305	4851	6982	4463	2031.69	-0.566983	0.400456	-1.41584	0.156822	0.20992	conserved protein	YES
Dapma7bEVm001810t1	17997	5657	223	1159	146048	42156	48003	200008	33317.4	-2.3889	0.908068	-2.63088	0.00851631	0.0144847	Collagen alpha-6(VI) chain/sw	YES
Dapma7bEVm001811t1	511	449	522	270	950	977	1496	2085	748.479	0.187549	0.250097	0.749905	0.453312	0.532537	Disks large-associated protein	NO
Dapma7bEVm001812t1	715	643	655	649	1957	2176	2892	2982	1265.32	-0.113913	0.135576	-0.840218	0.400786	0.478307	g-protein signalling modulator	NO
Dapma7bEVm001813t1	6	10	9	22	323	437	566	1160	164.311	-3.7477	0.463167	-8.07456	6.77219e-16	3.33001e-15	Glucose dehydrogenase	YES
Dapma7bEVm001814t1	0	0	0	0	2331	2152	3047	3954	744.162	-11.307	0.960583	-11.7709	5.51201e-32	6.86881e-31	Synaptic vesicle protein	YES
Dapma7bEVm001815t1	815	256	2	133	73727	34273	28058	114561	16543.9	-5.69236	0.947832	-6.00735	1.8858e-09	6.22977e-09	Collagen alpha-2(IV) chain/sw	YES
Dapma7bEVm001816t1	699	530	657	455	2075	2614	3551	4064	1327.38	-0.577735	0.182979	-3.15737	0.00159202	0.00300325	Oligomeric Golgi complex subunit	YES
Dapma7bEVm001817t1	0	0	0	0	339	367	333	553	105.126	-8.64863	0.976983	-8.85236	8.56846e-19	4.97814e-18	Fem-1 C/sw	YES
Dapma7bEVm001818t1	479	401	241	351	631	708	871	989	537.778	0.641201	0.152052	4.21702	2.47555e-05	5.8187e-05	conserved protein	YES
Dapma7bEVm001819t1	6763	5312	5208	4253	14580	11720	21167	16467	9076.41	0.199206	0.189708	1.05006	0.293688	0.364114	Glycosyltransferase 25 domain containing 2	YES
Dapma7bEVm001820t1	906	696	831	776	3244	1579	4831	925	1459.81	0.0102347	0.508146	0.0201413	0.983931	0.987807	Sphingomyelin phosphodiesterase	NO
Dapma7bEVm001821t1	2649	1822	176	3146	4087	2903	2708	2435	2569.03	0.965979	0.667972	1.44614	0.148138	0.199522	Dual oxidase maturation factor 1 gamma	YES
Dapma7bEVm001822t1	816	1068	517	1272	2865	2340	4145	6344	1825.33	-0.23375	0.322189	-0.725506	0.468142	0.547252	Family with sequence similarity 151, member A	NO
Dapma7bEVm001823t1	1075	899	776	820	1556	1759	2543	2776	1364.41	0.524329	0.0795636	6.59008	4.39594e-11	1.62079e-10	Late secretory pathway protein AVL9	NO
Dapma7bEVm001824t1	581	488	420	389	1519	1338	1947	2478	895.024	-0.161655	0.10994	-1.47039	0.141456	0.191436	Associating with the carboxyl-terminal domain of ezrin	NO
Dapma7bEVm001825t1	6712	4902	4697	2876	5313	2434	4740	206	5205.68	2.11331	0.753938	2.80306	0.00506199	0.00890601	Sphingomyelin phosphodiesterase	NO
Dapma7bEVm001827t1	2239	1684	1515	1387	3487	4435	5413	7133	2850.95	0.209356	0.122853	1.70412	0.0883583	0.125264	Major facilitator superfamily domain-containing protein	NO
Dapma7bEVm001828t1	253	213	169	239	1815	2828	4293	7235	1188.68	-2.31502	0.284306	-8.14219	3.88178e-16	1.93839e-15	Rac GTPase-activating protein	NO
Dapma7bEVm001829t1	4930	3269	560	1184	17219	8444	10131	16775	5626.15	-0.762563	0.557794	-1.3671	0.171594	0.227478	Cuticle protein	NO
Dapma7bEVm001830t1	19097	13755	15790	10766	27822	35877	53175	78281	25633.4	0.131413	0.225757	0.582098	0.560501	0.636111	Nucleolar kke/d repeat protein	NO
Dapma7bEVm001831t1	5614	4014	1412	2160	9402	5061	7930	12776	5125.76	0.297882	0.3791	0.78576	0.432008	0.510833	Extracellular serine/threonine protein kinase FAM20C	NO
Dapma7bEVm001832t1	805	659	495	535	1977	1903	2723	3207	1195.67	-0.193238	0.0877722	-2.20158	0.0276948	0.0432852	SH2B adapter protein	NO
Dapma7bEVm001836t1	527	403	334	361	1143	1178	1320	1239	693.792	0.142403	0.185007	0.769721	0.441465	0.520552	Transmembrane and coiled-coil domain-containing protein	YES
Dapma7bEVm001837t1	7481	4267	1988	2621	12044	8457	10869	14011	6518.16	0.204694	0.339484	0.602956	0.546538	0.622813	Uncharacterized protein	NO
Dapma7bEVm001838t1	669	406	425	349	2118	2697	4034	5855	1333.86	-1.16051	0.213576	-5.43362	5.52225e-08	1.63346e-07	NF-kappa-B-repressing factor	NO
Dapma7bEVm001839t1	433	370	302	414	810	796	1336	1947	650.94	0.160944	0.188049	0.855863	0.392074	0.469168	Complement C1r subcomponent	NO
Dapma7bEVm001840t1	758	516	726	413	1266	1399	1976	2576	1010.86	0.242235	0.229245	1.05667	0.290664	0.360915	DNA polymerase epsilon second subunit, LD25702p	NO
Dapma7bEVm001841t1	910	726	699	633	1607	1926	2179	3069	1240.4	0.230694	0.124212	1.85726	0.0632739	0.0925035	Cell division cycle protein	NO
Dapma7bEVm001842t1	1274	1111	1050	892	3034	3611	4915	6501	2136.22	-0.240666	0.133644	-1.8008	0.0717337	0.103765	NEDD8-activating enzyme E1 regulatory subunit	NO
Dapma7bEVm001843t1	845	731	672	636	1724	1616	2322	2701	1197.93	0.258345	0.0926601	2.7881	0.0053018	0.0092935	Nicotinate phosphoribosyltransferase	NO
Dapma7bEVm001844t1	1273	1020	1026	909	3453	3779	5758	6887	2230.37	-0.413776	0.117161	-3.53167	0.000412941	0.000843726	7SK snRNA methylphosphate capping enzyme	NO
Dapma7bEVm001845t1	1683	1299	1157	1020	3262	2696	3982	2627	2010.77	0.433766	0.248614	1.74474	0.0810302	0.115889	Venom carboxylesterase-6	YES
Dapma7bEVm001846t1	7924	5149	4190	4864	28532	22645	37333	40598	13329	-0.778382	0.14529	-5.35744	8.44117e-08	2.46891e-07	MAP kinase-interacting serine/threonine-protein kinase	NO
Dapma7bEVm001847t1	873	688	745	580	1584	1813	2653	3479	1261.09	0.104817	0.157834	0.664097	0.506628	0.583977	Elongator complex protein	NO
Dapma7bEVm001849t1	0	0	0	0	14664	20407	29114	42238	6680.07	-14.2179	0.979137	-14.5205	8.9915e-48	2.37553e-46	Importin subunit alpha-4	YES
Dapma7bEVm001850t1	477	1609	588	2197	3818	1727	4414	6282	2174.44	0.149458	0.549551	0.271964	0.78565	0.833596	Clip-domain serine protease subfamily d	NO
Dapma7bEVm001851t1	2058	1366	1162	1178	2840	2371	3756	4453	2150	0.555118	0.134257	4.13473	3.55366e-05	8.22146e-05	Cytosol aminopeptidase	YES
Dapma7bEVm001852t1	6	3	0	3	5577	4489	7230	6853	1596.22	-9.08832	0.444248	-19.8163	2.15266e-87	1.67235e-85	conserved protein	YES
Dapma7bEVm001853t1	0	0	0	0	992	779	1160	1315	279.359	-9.9769	0.96731	-10.314	6.08834e-25	5.16372e-24	Aspartate 1-decarboxylase	YES
Dapma7bEVm001854t1	221	184	156	235	939	892	1108	1383	465.18	-0.654313	0.170224	-3.84377	0.000121159	0.000263337	Dual specificity protein phosphatase	NO
Dapma7bEVm001855t1	152	123	117	194	269	202	349	338	210.118	0.812228	0.244593	3.3208	0.000897583	0.00175224	Leucine-rich repeat-containing protein	NO
Dapma7bEVm001858t1	258	247	188	244	1036	1418	2121	3347	704.109	-1.20853	0.234452	-5.15453	2.54264e-07	7.13618e-07	Beta egh	NO
Dapma7bEVm001859t1	1827	1364	1172	1032	2405	2807	3834	4668	2088.39	0.443843	0.12395	3.58083	0.000342501	0.000707202	Integral membrane protein GPR180	YES
Dapma7bEVm001860t1	811	714	602	636	2015	2404	3365	4012	1383.54	-0.284242	0.0983347	-2.89055	0.00384566	0.00689014	Xylulose kinase	NO
Dapma7bEVm001861t1	10469	7189	9997	5200	10059	13806	20462	30831	12138.8	0.664748	0.291369	2.28146	0.0225211	0.0357661	H/ACA ribonucleoprotein complex subunit	NO
Dapma7bEVm001866t1	1555	877	490	659	4606	3174	4691	171	1697.64	-0.250856	0.768385	-0.326472	0.744068	0.803344	Dna repair and recombination protein rad54	NO
Dapma7bEVm001867t1	5856	4107	3568	3132	7973	8230	11312	14089	6400.75	0.458539	0.127418	3.5987	0.000319806	0.000662894	Tyrosine--tRNA ligase, cytoplasmic	NO
Dapma7bEVm001868t1	779	594	547	508	1354	1180	1694	2158	960.521	0.392889	0.11067	3.5501	0.000385085	0.000790056	Glutamyl-tRNA(Gln) amidotransferase subunit A, mitochondrial	NO
Dapma7bEVm001870t1	1980	1517	1342	1279	4215	4344	6014	7397	2795.64	-0.0536361	0.0786981	-0.681542	0.495529	0.573207	Equilibrative nucleoside transporter	NO
Dapma7bEVm001871t1	1260	907	780	845	1828	1508	2513	2344	1386.3	0.654694	0.136529	4.79528	1.62449e-06	4.25528e-06	Ras association domain-containing protein 1/sw	NO
Dapma7bEVm001872t1	386	286	291	262	1253	1454	2481	3854	835.174	-1.01497	0.228265	-4.44636	8.73385e-06	2.14932e-05	Cell division cycle protein	NO
Dapma7bEVm001873t1	327	432	690	546	1407	1893	3188	3351	1097.62	-0.39389	0.355346	-1.10847	0.26766	0.336393	Ammonium transporter Rh type C	NO
Dapma7bEVm001874t1	1939	1496	1487	1445	5854	4494	6643	5991	2979.28	-0.0981852	0.184031	-0.533525	0.59367	0.667017	Diacylglycerol O-acyltransferase	NO
Dapma7bEVm001875t1	1405	1078	919	1305	1639	1428	2279	2366	1566.23	1.07549	0.145274	7.40322	1.32921e-13	5.73568e-13	Synaptotagmin-11	NO
Dapma7bEVm001876t1	748	427	182	297	7224	4246	6065	7799	2045.14	-2.2381	0.359146	-6.23148	4.62037e-10	1.59098e-09	Glucose-6-phosphate 1-dehydrogenase	YES
Dapma7bEVm001877t1	576	418	286	290	1230	981	1615	2468	745.418	-0.206011	0.209298	-0.984289	0.324973	0.397966	Helix-loop-helix protein delilah	NO
Dapma7bEVm001878t1	924	768	634	654	1396	1697	2384	3316	1228.15	0.261103	0.136985	1.90607	0.0566409	0.0835875	Peptidyl-prolyl cis-trans isomerase 4	NO
Dapma7bEVm001879t1	2627	2010	1726	1556	2254	2168	3237	3875	2516.27	1.24567	0.106435	11.7036	1.22148e-31	1.48497e-30	Reticulon-4-interacting protein	NO
Dapma7bEVm001880t1	1731	1146	1173	966	5474	5910	9791	7653	3010.1	-0.750642	0.181979	-4.12486	3.70957e-05	8.56698e-05	Cytochrome p450	NO
Dapma7bEVm001883t1	1469	1128	1052	965	2498	2786	3440	3776	1860.81	0.332801	0.108978	3.05385	0.00225927	0.0041801	F-box/WD repeat-containing protein TBL1XR1	NO
Dapma7bEVm001884t1	72	56	53	78	138	106	143	181	96.4327	0.64901	0.220286	2.94636	0.00321534	0.00583282	Uncharacterized protein	NO
Dapma7bEVm001885t1	3479	2649	2989	1963	4479	4255	5733	6494	3881.71	0.860058	0.180765	4.75789	1.9563e-06	5.09126e-06	Lysophospholipid acyltransferase	NO
Dapma7bEVm001886t1	112	63	60	90	752	962	1417	1824	386.861	-2.10645	0.211706	-9.94812	2.56985e-23	1.97662e-22	Zinc finger CCCH-type with G patch domain-containing protein	YES
Dapma7bEVm001887t1	4555	3622	2831	2968	8119	8694	10274	11048	5657.77	0.301731	0.125594	2.40243	0.0162865	0.0264779	Cysteine desulfurase, mitochondrial	NO
Dapma7bEVm001888t1	369	274	304	260	876	1091	1647	2302	645.597	-0.446876	0.188806	-2.36683	0.0179409	0.0289588	Uncharacterized protein	NO
Dapma7bEVm001889t1	199	154	172	150	483	674	769	915	338.805	-0.276724	0.164851	-1.67862	0.093227	0.131509	N-acetylglucosaminyl-phosphatidylinositol biosynthetic protein	NO
Dapma7bEVm001890t1	1062	817	718	746	2668	3226	4416	6129	1798.08	-0.480123	0.127514	-3.76526	0.000166379	0.000356613	Y+L amino acid transporter	YES
Dapma7bEVm001891t1	955	815	1070	781	2235	2857	4235	4927	1743.56	-0.129473	0.211331	-0.612657	0.540103	0.616679	Zinc transporter ZIP14	NO
Dapma7bEVm001892t1	9	13	8	23	270	509	653	1128	170.364	-3.6436	0.442419	-8.22046	2.02724e-16	1.02953e-15	Uncharacterized protein	NO
Dapma7bEVm001893t1	0	0	0	0	4215	5876	8287	10593	1839.25	-12.5014	0.972191	-12.8588	7.67312e-38	1.32086e-36	conserved protein	YES
Dapma7bEVm001894t1	117	102	207	139	81	83	89	151	159.541	2.32281	0.347316	6.68761	2.26844e-11	8.52623e-11	FAM188B	NO
Dapma7bEVm001895t1	2324	1666	2146	1391	2640	3372	4883	6816	2826.74	0.609305	0.22562	2.70058	0.00692184	0.01194	RuvB helicase	NO
Dapma7bEVm001896t1	1761	1427	1159	1221	4701	5123	6404	7994	2829.21	-0.338891	0.0752544	-4.50327	6.69153e-06	1.66179e-05	CCR4-NOT transcription complex subunit	NO
Dapma7bEVm001897t1	8053	7392	6936	6345	28024	28428	39331	34761	15202.5	-0.409944	0.153431	-2.67185	0.0075435	0.0129514	Zinc-dependent alcohol dehydrogenase	NO
Dapma7bEVm001898t1	23291	16620	14445	14956	43087	37799	56759	74999	29197.1	0.174738	0.108776	1.6064	0.108186	0.150574	Cytochrome b-c1 complex subunit 1, mitochondrial	NO
Dapma7bEVm001899t1	1276	976	674	999	1224	1805	2089	2587	1375.3	0.809431	0.171689	4.71454	2.42255e-06	6.25557e-06	Germ cell-less protein 1	NO
Dapma7bEVm001900t1	2581	1823	1646	1351	1860	2220	3131	3964	2363.61	1.20184	0.154967	7.75544	8.80346e-15	4.06125e-14	Alpha-taxilin	NO
Dapma7bEVm001901t1	4988	3792	3650	3135	10648	9206	14007	14930	6696.94	0.129664	0.124215	1.04387	0.296546	0.367047	Tropomodulin-1	YES
Dapma7bEVm001902t1	4	54	54	103	105	145	281	265	102.614	0.0623444	0.708275	0.0880271	0.929855	0.949436	Gastric triacylglycerol lipase precursor	NO
Dapma7bEVm001903t1	4907	3500	3922	2889	6310	6876	11262	12015	5770.16	0.550715	0.163421	3.36991	0.000751921	0.00148214	Glioma tumor suppressor candidate region gene 2 protein	NO
Dapma7bEVm001904t1	1748	1475	1208	1290	4335	4614	5979	6441	2693.61	-0.127241	0.0862856	-1.47465	0.140307	0.190066	Jak pathway signal transduction adaptor molecule, LD02639p, Signal transducing adaptor molecule, Signal transducting adaptor protein	YES
Dapma7bEVm001906t1	1432	1016	766	782	3639	4025	5649	8084	2246.96	-0.621946	0.159498	-3.89938	9.64384e-05	0.00021181	Uncharacterized protein	NO
Dapma7bEVm001907t1	411	367	371	295	1133	914	1382	1812	668.005	-0.0514571	0.159574	-0.322466	0.7471	0.805993	Adenylyltransferase and sulfurtransferase MOCS3	NO
Dapma7bEVm001908t1	2932	1205	6952	2875	5946	10667	16187	11490	6232.86	0.217436	0.545667	0.398478	0.690278	0.75605	Cathepsin o	NO
Dapma7bEVm001909t1	2	53	187	122	145	317	660	654	200.667	-0.231401	0.879793	-0.263023	0.792533	0.839493	clip-domain serine protease	NO
Dapma7bEVm001910t1	6650	5051	5805	3871	12358	9972	14859	13333	8211.02	0.51802	0.217651	2.38005	0.0173101	0.0280163	Cytosolic non-specific dipeptidase	NO
Dapma7bEVm001911t1	1161	824	732	678	1776	1740	2568	2981	1345.18	0.366098	0.105691	3.46386	0.000532492	0.00107093	Mitochondrial ribonuclease P protein	NO
Dapma7bEVm001912t1	4388	3226	3498	2279	4832	5323	7521	9978	4782.91	0.763997	0.187559	4.07336	4.63393e-05	0.000105882	26S proteasome non-ATPase regulatory subunit	NO
Dapma7bEVm001913t1	559	443	407	396	790	983	1345	1722	716.544	0.389614	0.121982	3.19404	0.00140295	0.00266827	PEST protein, Su(Fu) protein, Suppressor of fused protein	NO
Dapma7bEVm001914t1	243	160	194	210	212	202	297	303	249.802	1.45841	0.168589	8.65079	5.11453e-18	2.83586e-17	conserved protein	NO
Dapma7bEVm001915t1	159	570	5431	1776	1798	4897	8938	6127	3407.38	0.537703	0.867459	0.619862	0.535348	0.612019	Carboxypeptidase d	NO
Dapma7bEVm001916t1	4176	3822	2861	3184	9334	9979	13234	15163	6277.81	0.0201527	0.0785711	0.25649	0.797572	0.843634	Zinc transporter	NO
Dapma7bEVm001917t1	461	546	316	616	369	292	603	973	580.01	1.66526	0.308116	5.40464	6.49398e-08	1.91277e-07	conserved protein	NO
Dapma7bEVm001919t1	746	493	521	444	1091	1406	1676	2560	924.376	0.19766	0.171574	1.15204	0.249304	0.316253	General transcription factor IIH subunit	NO
Dapma7bEVm001920t1	1298	943	876	866	1690	1587	2615	3598	1495.04	0.569051	0.140586	4.04771	5.17211e-05	0.00011755	NEDD8-activating enzyme E1 catalytic subunit	NO
Dapma7bEVm001921t1	964	697	702	548	1397	1105	1688	2429	1078.93	0.615145	0.172749	3.56092	0.000369558	0.000759618	Elongation factor Tu, mitochondrial	NO
Dapma7bEVm001923t1	5869	3257	699	1911	10519	7573	8945	16830	5309.89	-0.214343	0.48561	-0.441388	0.658932	0.727705	Solute carrier family 2, facilitated glucose transporter member	NO
Dapma7bEVm001924t1	2285	1840	1254	1687	4821	5250	6030	6881	3100.48	0.0498637	0.140039	0.356069	0.721789	0.783948	Phosphatidylcholine:ceramide cholinephosphotransferase	NO
Dapma7bEVm001925t1	442	226	197	197	1716	1591	1387	3218	745.855	-1.13993	0.28639	-3.98024	6.8846e-05	0.00015414	Uncharacterized protein	NO
Dapma7bEVm001928t1	1587	1261	1242	1043	3644	3445	5355	6776	2391.93	-0.0917892	0.123222	-0.744908	0.456327	0.535268	Pre-mRNA-splicing factor RBM22	NO
Dapma7bEVm001929t1	95	53	39	63	10723	11369	12017	12723	3209.81	-5.81076	0.239426	-24.2533	6.10519e-130	1.06322e-127	Ethanolamine-phosphate phospho-lyase	YES
Dapma7bEVm001930t1	141	110	93	141	278	310	384	526	206.704	0.175114	0.167049	1.04828	0.294507	0.365021	Clip-domain serine protease	NO
Dapma7bEVm001931t1	362	315	298	291	554	715	1044	1273	515.805	0.326153	0.14823	2.20034	0.0277831	0.0434167	WD repeat-containing protein	NO
Dapma7bEVm001932t1	859	647	599	546	1674	1802	2716	3859	1231.44	-0.0982168	0.148013	-0.663567	0.506968	0.584272	Ubiquitin protein 7	NO
Dapma7bEVm001933t1	2666	1889	3766	1650	2101	2630	4086	3694	3125.6	1.50123	0.333223	4.50518	6.63182e-06	1.64716e-05	Glucose-6-phosphate translocase	NO
Dapma7bEVm001935t1	859	700	633	508	2997	2836	4192	5944	1627.56	-0.750693	0.150117	-5.00067	5.71308e-07	1.55702e-06	F-box/LRR-repeat protein	NO
Dapma7bEVm001938t1	2925	2062	1421	2036	4594	4538	6173	7295	3348.84	0.344164	0.137816	2.49727	0.0125153	0.0207247	Short/branched chain specific acyl-CoA dehydrogenase, mitochondrial	NO
Dapma7bEVm001940t1	922	733	2012	849	2224	2604	3718	4014	1888.96	0.396749	0.407499	0.973623	0.330244	0.403592	Imidazolonepropionase	NO
Dapma7bEVm001942t1	11	51	28	78	108	44	107	144	66.0974	0.60362	0.587104	1.02821	0.303849	0.374799	Gastric triacylglycerol lipase precursor	NO
Dapma7bEVm001943t1	4501	2824	2914	3385	21986	10721	11812	14440	7181.03	-0.426639	0.354172	-1.20461	0.228355	0.293094	Tryptophan 2,3-dioxygenase A	NO
Dapma7bEVm001944t1	10	5	5	10	617	651	965	1241	229.178	-5.01343	0.300167	-16.5853	8.89657e-62	3.6889e-60	Sulfatase-modifying factor	YES
Dapma7bEVm001945t1	15	20	12	12	2927	2483	4234	4661	938.543	-6.0963	0.239642	-25.3376	1.2298e-141	2.54459e-139	Uncharacterized protein	YES
Dapma7bEVm001947t1	154	121	85	77	331	402	514	687	221.159	-0.358256	0.176951	-2.02455	0.0429131	0.0647461	GDP-fucose protein O-fucosyltransferase	YES
Dapma7bEVm001948t1	445	304	241	236	2701	2188	3286	3419	1036.69	-1.49102	0.168849	-8.83024	1.04453e-18	6.04168e-18	Kynurenine/alpha-aminoadipate aminotransferase, mitochondrial	YES
Dapma7bEVm001949t1	813	707	552	520	4944	4825	6662	7423	2144.32	-1.42567	0.10557	-13.5043	1.47488e-41	3.02772e-40	E3 ubiquitin-protein ligase RNF115	NO
Dapma7bEVm001950t1	352	274	329	250	642	671	958	1067	491.501	0.334656	0.154282	2.16913	0.030073	0.0466568	Polycomb protein eed	YES
Dapma7bEVm001951t1	5104	3890	3900	3046	6077	6973	9135	11218	5751.65	0.727211	0.131948	5.51136	3.56075e-08	1.06761e-07	26S protease regulatory subunit 6B	NO
Dapma7bEVm001952t1	0	0	0	0	648	1251	1198	1715	310.888	-10.0874	0.987692	-10.2128	1.73774e-24	1.43087e-23	Peptidyl-prolyl cis-trans isomerase 1	YES
Dapma7bEVm001953t1	116	76	54	84	305	343	589	966	208.875	-0.885914	0.271547	-3.26224	0.00110537	0.00213139	Ecdysone-induced protein	NO
Dapma7bEVm001954t1	2367	1864	1751	1509	2533	2904	4043	4420	2588.36	0.898972	0.10725	8.38201	5.2032e-17	2.72796e-16	Peptidyl-prolyl cis-trans isomerase FKBP8	NO
Dapma7bEVm001955t1	1717	1169	1068	901	1971	2301	3113	3629	1793.65	0.597348	0.139649	4.27749	1.89008e-05	4.49414e-05	Mitochondrial transcription termination factor	NO
Dapma7bEVm001956t1	420	318	271	248	678	664	966	1116	503.23	0.337747	0.108889	3.10177	0.00192364	0.00359444	UPF0554 protein C2orf43	NO
Dapma7bEVm001957t1	3000	2119	1493	1541	7149	6498	9201	12047	4058.66	-0.330708	0.160113	-2.06546	0.0388793	0.0592072	Enoyl-CoA delta isomerase 2, mitochondrial	YES
Dapma7bEVm001958t1	2068	1517	1304	1490	2719	3388	3631	5166	2400.81	0.557178	0.124055	4.49139	7.076e-06	1.75373e-05	Potassium channel subfamily K member	NO
Dapma7bEVm001959t1	400	292	316	234	314	353	455	541	388.145	1.36601	0.151999	8.98704	2.53978e-19	1.52212e-18	Histone deacetylase 11	NO
Dapma7bEVm001961t1	5295	3664	3532	3521	11871	15620	21230	28264	8493.61	-0.449574	0.144005	-3.12194	0.00179665	0.0033692	60S ribosomal protein L3	NO
Dapma7bEVm001962t1	1233	933	669	795	2772	2622	3749	4430	1690.77	-0.129476	0.108218	-1.19643	0.231528	0.296566	E3 ubiquitin-protein ligase rnf146	NO
Dapma7bEVm001963t1	746	575	565	493	1766	1826	2496	3523	1152.86	-0.203002	0.124892	-1.62543	0.104072	0.145254	Phosphorylated adaptor for RNA export	NO
Dapma7bEVm001964t1	3739	3884	2392	1978	6173	4916	24007	3006	5135.13	0.117138	0.578761	0.202394	0.839608	0.878361	Sulfotransferase sult	NO
Dapma7bEVm001965t1	48	38	28	29	978	1210	1725	1952	409.493	-3.55204	0.179845	-19.7334	1.11465e-86	8.47054e-85	conserved protein	YES
Dapma7bEVm001967t1	2565	2134	40	1559	3728	2140	1276	2413	2021.26	0.930021	0.816622	1.13887	0.254757	0.322252	Uncharacterized protein	YES
Dapma7bEVm001968t1	467	351	334	319	1189	1178	1684	2237	735.482	-0.290908	0.106431	-2.73329	0.00627055	0.0108884	TSSC1	NO
Dapma7bEVm001969t1	793	583	475	544	3381	4584	5097	6916	1831.3	-1.27411	0.135469	-9.40507	5.19966e-21	3.49735e-20	Cystinosin	YES
Dapma7bEVm001971t1	1061	728	681	693	789	801	1222	1419	980.557	1.37374	0.0983318	13.9705	2.36072e-44	5.48768e-43	Splicing factor	NO
Dapma7bEVm001972t1	2842	2075	1702	1863	4090	4483	5291	6488	3230.58	0.501523	0.101557	4.93837	7.87797e-07	2.12157e-06	Arginase-2, mitochondrial	NO
Dapma7bEVm001973t1	702	519	1276	496	1169	763	1388	751	983.031	1.32262	0.453381	2.91725	0.00353128	0.00636891	Hydroxylysine kinase	NO
Dapma7bEVm001974t1	1404	1134	1658	1872	11150	13829	15387	16439	5181.39	-1.41216	0.267071	-5.28755	1.23963e-07	3.57518e-07	Glucose-6-phosphatase	NO
Dapma7bEVm001975t1	746	719	1343	846	11380	13540	15397	15980	4606.19	-2.10469	0.326448	-6.44717	1.13955e-10	4.08479e-10	Glucose-6-phosphatase	NO
Dapma7bEVm001976t1	1677	1348	1187	1379	13459	9050	14104	11433	4515.37	-1.36116	0.230635	-5.90179	3.59572e-09	1.16249e-08	n-myc downstream regulated	NO
Dapma7bEVm001977t1	993	802	550	834	746	985	981	1284	975.37	1.43201	0.173859	8.23666	1.77085e-16	9.02614e-16	UPF0469 protein KIAA0907	NO
Dapma7bEVm001978t1	47	37	22	35	101	60	96	106	55.5126	0.382535	0.27436	1.39436	0.16321	0.217565	Popeye domain containing protein	NO
Dapma7bEVm001979t1	62000	45111	36050	43806	139845	169226	217914	277628	93704.3	-0.31504	0.105097	-2.99761	0.00272104	0.00498328	MIP08013p1, Mitochondrial phosphate carrier protein	NO
Dapma7bEVm001980t1	19	17	16	18	6152	9164	11642	13433	2621.01	-7.33254	0.24726	-29.5447	7.69091e-192	2.67874e-189	Uncharacterized protein	YES
Dapma7bEVm001984t1	1565	906	889	645	1824	707	1136	836	1200.97	1.45424	0.426842	3.40699	0.000656837	0.00130555	Sulfotransferase sult	NO
Dapma7bEVm001986t1	158	161	106	171	1643	1298	2427	548	546.726	-1.58245	0.473422	-3.34239	0.000830594	0.00162892	Uncharacterized protein	YES
Dapma7bEVm001987t1	4	104	789	213	35	364	924	866	415.073	1.05004	1.05926	0.991334	0.321522	0.39408	Carbohydrate sulfotransferase	NO
Dapma7bEVm001988t1	1347	979	1061	836	1220	1295	1988	2734	1411.19	1.04963	0.165075	6.35855	2.0367e-10	7.18057e-10	NF-kappa-B-activating protein	NO
Dapma7bEVm001989t1	1764	1302	1293	1116	1653	2361	2947	4014	1932.33	0.809776	0.16404	4.93645	7.9557e-07	2.14195e-06	Golgi to ER traffic protein	NO
Dapma7bEVm001990t1	1717	1423	2689	977	3360	5043	7632	6713	3054.74	0.109444	0.372791	0.293581	0.769078	0.819383	GDP-mannose 4,6 dehydratase	YES
Dapma7bEVm001995t1	1641	1269	1218	1103	2019	2579	3239	3989	1943.62	0.621095	0.115944	5.35688	8.4669e-08	2.4754e-07	Replication factor C subunit	NO
Dapma7bEVm001996t1	613	419	372	392	694	729	931	1165	630.267	0.806476	0.103291	7.80785	5.81725e-15	2.71662e-14	abhydrolase domain-containing protein	NO
Dapma7bEVm001997t1	793	497	918	622	1190	1982	2828	2520	1202.93	0.243159	0.297946	0.816122	0.41443	0.492453	Alpha/beta hydrolase domain-containing protein 14A	NO
Dapma7bEVm001998t1	1495	1298	1403	1282	6205	4421	12394	1373	2919.39	-0.405746	0.566863	-0.715775	0.47413	0.553324	Uncharacterized protein	NO
Dapma7bEVm001999t1	1128	808	870	606	1685	2981	4181	6428	1712.69	-0.301979	0.283268	-1.06605	0.286401	0.356547	G patch domain-containing protein	YES
Dapma7bEVm002000t1	12881	9710	8327	8992	38021	58739	69580	105192	26181.6	-0.944004	0.181182	-5.21026	1.88581e-07	5.3502e-07	Lysosome-associated membrane glycoprotein	NO
Dapma7bEVm002001t1	6603	4609	4087	3426	4156	4782	6168	6247	5570.09	1.56372	0.153558	10.1833	2.35555e-24	1.92591e-23	GH25379p, Secretable thioredoxin peroxidase, Thioredoxin peroxidase 2, Thioredoxin peroxidase	NO
Dapma7bEVm002002t1	4807	3586	2825	2414	3738	3506	5678	2378	4070.21	1.51851	0.338793	4.48214	7.38995e-06	1.82828e-05	RFS2 protein	NO
Dapma7bEVm002003t1	9	7	10	13	401	422	659	864	158.25	-4.05433	0.291635	-13.8469	1.32731e-43	2.97619e-42	Lymphokine-activated killer T-cell-originated protein kinase	YES
Dapma7bEVm002004t1	889	684	863	515	949	554	1078	630	889.72	1.60569	0.337915	4.75176	2.01653e-06	5.24017e-06	LambdaTry, RE69176p, Trypsin-lambda	NO
Dapma7bEVm002005t1	853	645	498	702	1432	1758	2187	2453	1116.93	0.240771	0.130345	1.8472	0.0647188	0.0944216	Uncharacterized protein	YES
Dapma7bEVm002006t1	1	0	1	2	14823	21581	32113	57777	7736.46	-12.5722	0.686421	-16.3262	6.42224e-60	2.49929e-58	Uncharacterized protein	YES
Dapma7bEVm002007t1	12103	8625	10442	6274	15282	19812	27061	39818	14897.6	0.390014	0.23577	1.65422	0.0980833	0.137613	rRNA 2`-O-methyltransferase fibrillarin	NO
Dapma7bEVm002008t1	1	62	149	107	85	158	359	175	129.49	0.649868	0.893941	0.727012	0.467219	0.546265	conserved protein	NO
Dapma7bEVm002009t1	3204	2134	2392	1655	1932	2073	2966	3236	2767.85	1.66102	0.171499	9.68532	3.48118e-22	2.50429e-21	Thioredoxin domain-containing protein	NO
Dapma7bEVm002010t1	2	2	164	34	17	117	229	124	83.0862	0.720034	1.09814	0.655758	0.51198	0.589204	conserved protein	NO
Dapma7bEVm002012t1	449	368	304	243	1117	1466	2322	3730	837.995	-0.803496	0.253134	-3.17414	0.00150279	0.00284598	Non-structural maintenance of chromosomes element 4 A	NO
Dapma7bEVm002013t1	1953	1525	1330	1133	2931	3043	2722	3661	2163.03	0.672198	0.203979	3.29544	0.000982675	0.00190784	F-box only protein	NO
Dapma7bEVm002014t1	19	13	6	12	32	54	66	97	26.6497	-0.507187	0.343604	-1.47559	0.140053	0.18977	conserved protein	YES
Dapma7bEVm002019t1	4423	3110	3588	2288	6516	5525	8986	8469	4957.21	0.6365	0.205379	3.09914	0.00194083	0.00362429	Steroid dehydrogenase	NO
Dapma7bEVm002020t1	0	215	241	608	294	343	682	1372	422.17	0.646458	1.07117	0.603522	0.546161	0.62244	Uncharacterized protein	NO
Dapma7bEVm002023t1	1690	1155	1284	927	1282	1720	2484	3115	1682.14	1.05197	0.194699	5.4031	6.54989e-08	1.9287e-07	Uncharacterized protein	YES
Dapma7bEVm002024t1	2791	2024	1542	1254	1670	1171	1588	325	2023.85	2.24325	0.539128	4.16088	3.17017e-05	7.37753e-05	Claudin domain-containing protein	NO
Dapma7bEVm002025t1	1022	773	761	663	1646	996	1481	198	1039.62	1.17178	0.600903	1.95005	0.0511706	0.0761167	Serine threonine-protein kinase	NO
Dapma7bEVm002027t1	10414	7213	4182	6043	11952	10299	14315	13326	9445.28	0.871152	0.221134	3.93948	8.16587e-05	0.000181061	Persulfide dioxygenase ETHE1, mitochondrial	NO
Dapma7bEVm002029t1	0	0	0	0	8444	6232	13181	380	1999.77	-11.9271	1.25069	-9.46576	2.91437e-21	1.99165e-20	Soldier-specific protein-1	YES
Dapma7bEVm002030t1	2275	1760	1277	1286	2988	2382	3733	3102	2279.93	0.842941	0.197637	4.26511	1.99805e-05	4.73792e-05	Uncharacterized protein	YES
Dapma7bEVm002033t1	522	396	388	317	394	525	755	962	532.266	1.11972	0.170846	6.55397	5.60258e-11	2.05049e-10	G patch domain-containing protein	NO
Dapma7bEVm002034t1	11355	6699	4631	7742	3735	3305	4431	3402	7711.87	2.71978	0.262809	10.3489	4.23451e-25	3.6149e-24	Cuticular protein 65Eb	YES
Dapma7bEVm002035t1	11323	7619	6108	6297	10925	13061	17142	20476	10933.1	0.797172	0.130777	6.09567	1.08983e-09	3.65868e-09	NipSnap	NO
Dapma7bEVm002038t1	990	1089	3801	2515	1164	2516	3987	1716	2670.89	1.68854	0.580616	2.90819	0.00363525	0.00654233	Uncharacterized protein	NO
Dapma7bEVm002039t1	2180	1592	1296	1151	1094	1318	1565	2390	1789.9	1.75366	0.165956	10.567	4.23721e-26	3.81513e-25	Partner of Y14 and mago A	NO
Dapma7bEVm002040t1	12592	6938	1008	4597	6431	3554	4604	10515	6866.24	1.65857	0.566052	2.93006	0.00338895	0.00612702	Superoxide dismutase	NO
Dapma7bEVm002041t1	647	438	425	481	582	675	875	1215	662.106	1.05456	0.127852	8.24837	1.60576e-16	8.21069e-16	Calcipressin-3	NO
Dapma7bEVm002042t1	193	190	236	195	209	315	480	278	273.221	1.1423	0.302629	3.77464	0.000160239	0.000343948	Collagen triple helix repeat	NO
Dapma7bEVm002043t1	15440	11204	16849	8649	7323	6004	7353	10441	13973.4	2.52802	0.272387	9.281	1.67888e-20	1.08455e-19	Translocon-associated protein subunit beta	NO
Dapma7bEVm002044t1	2290	1881	1981	1505	3873	3655	4992	679	2680.92	0.855705	0.568475	1.50527	0.132255	0.180209	RE24790p	NO
Dapma7bEVm002045t1	614	402	514	399	824	1065	1806	2133	803.169	0.249615	0.216199	1.15456	0.248269	0.315112	LysM and peptidoglycan-binding domain-containing protein	NO
Dapma7bEVm002046t1	91	44	61	43	88	107	244	396	103.138	0.0867697	0.381664	0.227343	0.820157	0.861505	di-domain hemoglobin precursor	YES
Dapma7bEVm002050t1	25	31	37	55	26	38	59	85	47.7806	1.39724	0.387405	3.60689	0.000309886	0.000643481	Uncharacterized protein	NO
Dapma7bEVm002052t1	0	0	0	0	14	22	42	21	6.44551	-4.8457	1.04523	-4.63659	3.54203e-06	9.01599e-06	Complement C1q tumor necrosis factor-related protein 3/sw	YES
Dapma7bEVm002053t1	13	67	4517	364	293	2566	5169	2496	1962.86	0.884473	1.18632	0.745596	0.455911	0.53496	Uncharacterized protein	NO
Dapma7bEVm002054t1	3751	2890	3327	1832	2697	3046	4229	6024	3684.21	1.3816	0.233721	5.91135	3.39315e-09	1.09887e-08	Polyadenylate-binding protein	NO
Dapma7bEVm002057t1	391	260	163	326	200	171	240	291	312.056	2.09301	0.226233	9.25146	2.21447e-20	1.42175e-19	conserved protein	NO
Dapma7bEVm002058t1	539	344	331	285	1555	1856	2536	3809	951.291	-0.888354	0.184055	-4.82651	1.38945e-06	3.66163e-06	Spliceosome-associated protein CWC15	YES
Dapma7bEVm002059t1	211	591	221	397	2210	803	1441	2144	768.709	-0.423608	0.467001	-0.90708	0.364365	0.440042	Uncharacterized protein	YES
Dapma7bEVm002061t1	23484	16859	31614	13649	14401	11657	16649	1102	22984.3	2.54683	0.707227	3.60119	0.000316762	0.000657042	Uncharacterized protein	NO
Dapma7bEVm002062t1	633	505	10306	1791	983	5629	7297	2788	4506.08	1.52646	0.924773	1.65067	0.0988053	0.138561	Apolipoprotein D/sw	NO
Dapma7bEVm002063t1	8058	6335	285	6696	4873	4003	2545	4427	5713.93	1.99071	0.71261	2.79357	0.00521298	0.00915161	PT repeat	NO
Dapma7bEVm002064t1	843	549	518	336	383	529	667	872	654.015	1.65375	0.232527	7.11205	1.14333e-12	4.65847e-12	5`-3` exoribonuclease	NO
Dapma7bEVm002065t1	19506	15637	33548	12209	24334	22671	20701	2792	24194.2	1.79913	0.680486	2.64391	0.00819547	0.013972	conserved protein	YES
Dapma7bEVm002066t1	54636	33353	843	34835	30211	23012	15235	37976	33401.8	1.78723	0.783295	2.2817	0.022507	0.0357492	Uncharacterized protein	NO
Dapma7bEVm002070t1	2364	1662	1453	1248	1269	1813	2122	2937	2019.05	1.51267	0.17586	8.6016	7.86141e-18	4.30411e-17	Mitochondrial import inner membrane translocase subunit Tim23	NO
Dapma7bEVm002071t1	1224	752	567	664	562	723	899	1177	922.009	1.70018	0.174826	9.72497	2.3597e-22	1.71762e-21	Apoptogenic protein 1, mitochondrial	NO
Dapma7bEVm002073t1	1823	519	51	187	557	422	359	730	645.852	1.80247	0.752092	2.39661	0.0165476	0.0268801	secG, Translocase, SecG subunit	NO
Dapma7bEVm002075t1	289	310	183	242	3009	2923	3975	4849	1192.45	-2.05924	0.143388	-14.3605	9.15433e-47	2.3589e-45	Fibrosin-1 protein	NO
Dapma7bEVm002076t1	9364	4558	273	2684	2775	1657	1280	2643	4033.13	2.49948	0.71529	3.49439	0.000475139	0.000963463	Endocuticle structural glycoprotein SgAbd-2	NO
Dapma7bEVm002078t1	43425	27309	28921	25386	11456	12222	15514	23006	31952.1	2.80064	0.149092	18.7847	1.00809e-78	6.19621e-77	40s ribosomal protein s23	YES
Dapma7bEVm002079t1	0	0	1	0	9	30	19	38	6.45101	-4.11406	1.06358	-3.8685	0.000109509	0.000238934	Uncharacterized protein daphplx:hxJGI_V11_240075	NO
Dapma7bEVm002081t1	14710	11919	8116	10367	49831	32439	51801	46698	22208.5	-0.271941	0.221069	-1.23012	0.218652	0.282027	Muscle M-line assembly protein unc-89	NO
Dapma7bEVm002083t1	3543	3247	3687	3530	27393	33843	52290	64636	14520.7	-1.80658	0.193234	-9.34916	8.83428e-21	5.83498e-20	Carbamoyl-phosphate synthase large chain	NO
Dapma7bEVm002084t1	1982	1353	952	1078	8658	7353	12305	16530	4043.28	-1.27168	0.176154	-7.21911	5.23303e-13	2.17459e-12	Uncharacterized protein	NO
Dapma7bEVm002085t1	771	891	640	719	5300	4585	6718	8040	2294.69	-1.22508	0.148429	-8.25358	1.5372e-16	7.86399e-16	Cat eye syndrome critical region protein	NO
Dapma7bEVm002086t1	774	1065	2778	1246	7028	9121	15709	14684	4397.22	-1.04601	0.477524	-2.19048	0.0284895	0.0443949	Cadherin-87A	NO
Dapma7bEVm002087t1	780	630	485	614	3509	3060	4442	5182	1622.08	-0.909636	0.107372	-8.47177	2.41683e-17	1.29108e-16	Kinesin protein unc-104	YES
Dapma7bEVm002088t1	1456	1320	1009	1186	6312	5002	7375	7319	2849.64	-0.623952	0.153367	-4.06836	4.73454e-05	0.00010811	Telomerase-binding protein EST1A	YES
Dapma7bEVm002089t1	1753	1558	1516	1212	7634	7557	11015	13141	3917.49	-0.895555	0.12523	-7.15124	8.6e-13	3.53437e-12	Mediator of RNA polymerase II transcription subunit	NO
Dapma7bEVm002090t1	1287	1161	1438	913	5546	6139	9015	12789	3225.05	-0.945059	0.224243	-4.21443	2.5041e-05	5.88249e-05	Ras GTPase-activating protein IQGAP1	NO
Dapma7bEVm002091t1	3894	3216	2387	2632	11129	11778	16679	19364	6534.59	-0.49484	0.0781929	-6.32844	2.4765e-10	8.69082e-10	Lysine-specific demethylase 5B	NO
Dapma7bEVm002092t1	791	586	508	578	1579	1506	2371	2584	1073.63	0.0846736	0.0871223	0.971893	0.331104	0.404502	g-protein coupled receptor	NO
Dapma7bEVm002093t1	20	64	348	127	338	891	2472	1002	435.687	-1.00755	0.802577	-1.25539	0.209337	0.271401	Uncharacterized protein CG11824	NO
Dapma7bEVm002094t1	9077	6322	6061	5460	28303	22391	40819	19173	13542.6	-0.318232	0.305382	-1.04208	0.297376	0.36791	vitellogenin-1 precursor	NO
Dapma7bEVm002095t1	3203	2674	3206	1977	7691	8976	14413	18919	5673.22	-0.321984	0.227619	-1.41457	0.157193	0.210349	RRP5	NO
Dapma7bEVm002096t1	442	522	408	463	2044	1794	2641	3105	1045.03	-0.575086	0.160417	-3.58492	0.000337175	0.000696756	Tyrosine-protein kinase ABL1	YES
Dapma7bEVm002098t1	2071	1592	1724	1477	8237	9131	14602	19899	4826.07	-1.07091	0.169385	-6.3223	2.57697e-10	9.03582e-10	Tudor domain-containing protein	NO
Dapma7bEVm002099t1	721	681	604	695	4977	3983	6260	5699	2003.89	-1.17222	0.173642	-6.75071	1.47124e-11	5.59831e-11	Slit protein	NO
Dapma7bEVm002100t1	2880	2481	1334	2286	7107	5191	7531	7976	3850.17	0.108542	0.224393	0.483716	0.628587	0.700225	Tau-tubulin kinase	YES
Dapma7bEVm002101t1	1366	1118	1004	860	5194	4782	6808	7747	2582.92	-0.714742	0.112696	-6.34219	2.26517e-10	7.97062e-10	Tetratricopeptide repeat protein	YES
Dapma7bEVm002102t1	1517	1322	1091	1115	6949	7099	10130	12407	3502.25	-1.05744	0.0693085	-15.257	1.47956e-52	4.6149e-51	VWFA and cache domain-containing protein	NO
Dapma7bEVm002103t1	1635	1339	1098	1556	4527	3717	5469	4333	2487.55	0.0661076	0.215052	0.307403	0.758537	0.816183	Rho guanine nucleotide exchange factor	NO
Dapma7bEVm002104t1	396	321	248	357	1884	1755	2566	3621	927.636	-1.0798	0.14753	-7.31905	2.49726e-13	1.06138e-12	Von Willebrand factor D and EGF domain-containing protein	YES
Dapma7bEVm002106t1	1213	1012	817	829	5716	5942	8451	10080	2823.48	-1.16914	0.0699733	-16.7083	1.1404e-62	4.88363e-61	Mediator of RNA polymerase II transcription subunit	NO
Dapma7bEVm002107t1	206	186	213	271	1058	1108	1893	2256	603.398	-0.985968	0.230245	-4.28216	1.85088e-05	4.40342e-05	Toll receptor 13	NO
Dapma7bEVm002108t1	474	375	571	391	2551	2493	3796	4980	1303	-1.07911	0.231044	-4.67052	3.00442e-06	7.70102e-06	Vascular endothelial growth factor receptor 2/sw	YES
Dapma7bEVm002109t1	200	148	150	141	941	909	1478	1956	480.078	-1.22177	0.148659	-8.21821	2.06567e-16	1.0488e-15	Centrosomal protein of 290 kDa/sw	NO
Dapma7bEVm002110t1	146	133	117	168	1607	2185	3251	5020	879.651	-2.53484	0.251539	-10.0762	7.03712e-24	5.59808e-23	Carboxyl-ester lipase	NO
Dapma7bEVm002111t1	1258	902	1061	777	2494	3274	4953	6148	1972.86	-0.241154	0.195879	-1.23114	0.21827	0.281569	Elongator complex protein	NO
Dapma7bEVm002112t1	1193	991	728	755	6594	5636	8576	10158	2833.37	-1.2974	0.116965	-11.0921	1.37067e-28	1.42015e-27	Tankyrase-1	NO
Dapma7bEVm002113t1	1981	1373	3172	1107	6627	6332	10748	9828	3966.64	-0.289916	0.381965	-0.759014	0.447844	0.527158	Methionine synthase,EC:2.1.1.13/sw	NO
Dapma7bEVm002114t1	1408	1150	1183	919	2480	2757	3866	4522	1936.07	0.257398	0.131488	1.95758	0.0502791	0.0748864	Structural maintenance of chromosomes protein	NO
Dapma7bEVm002115t1	3660	3150	2740	2150	6038	6324	9204	10434	4703.62	0.34181	0.132797	2.57393	0.0100551	0.0169038	Clathrin interactor	NO
Dapma7bEVm002116t1	1015	1023	845	973	5377	5445	8042	11470	2809.32	-1.1364	0.148879	-7.63301	2.29334e-14	1.03359e-13	Cell adhesion molecule-related/down-regulated by oncogenes	NO
Dapma7bEVm002117t1	117	102	106	160	663	816	1210	1678	387.345	-1.30254	0.251413	-5.18057	2.21203e-07	6.24522e-07	Strawberry notch	NO
Dapma7bEVm002118t1	2499	2202	1714	1448	4206	3385	4135	3014	2778.64	0.785727	0.282174	2.78455	0.00536019	0.00938949	Phospholipid-transporting ATPase IC	NO
Dapma7bEVm002119t1	1569	1342	1137	1274	5371	4997	7315	8757	2919.27	-0.51518	0.0766181	-6.72398	1.76823e-11	6.69188e-11	Focal adhesion kinase	NO
Dapma7bEVm002120t1	903	729	706	631	4450	5417	7956	10860	2486.37	-1.43534	0.155012	-9.25947	2.05459e-20	1.32154e-19	Zinc finger MYM-type protein	NO
Dapma7bEVm002121t1	1796	1435	1256	1336	8071	7483	10475	11589	3781.34	-0.913509	0.0851853	-10.7237	7.87487e-27	7.41636e-26	RNA polymerase-associated protein CTR9	NO
Dapma7bEVm002122t1	726	619	654	571	2590	2891	3714	4706	1487.19	-0.625582	0.124536	-5.02326	5.08015e-07	1.39032e-06	Condensin-2 complex subunit G2	YES
Dapma7bEVm002123t1	10108	8061	9090	5605	23030	22993	37266	42393	15514.7	-0.117607	0.195811	-0.600618	0.548095	0.624099	Eukaryotic translation initiation factor 3 subunit A	NO
Dapma7bEVm002124t1	3258	2474	3418	1895	6182	7743	12765	15886	5200.91	-0.0873022	0.261616	-0.333704	0.738603	0.798847	CCAAT/enhancer-binding protein zeta	NO
Dapma7bEVm002125t1	3984	3323	2721	2489	11210	10484	15039	15408	6238.29	-0.290569	0.119107	-2.43955	0.0147055	0.0241089	Regulator of nonsense transcripts	NO
Dapma7bEVm002126t1	1836	1326	1010	1192	4780	4040	5756	5873	2549.05	-0.183582	0.146312	-1.25473	0.209578	0.271664	Dorsal-ventral patterning protein tolloid	NO
Dapma7bEVm002127t1	1804	1666	1781	1215	4212	3807	5983	7394	2852.09	0.0963168	0.180301	0.534201	0.593202	0.66656	SWI/SNF complex subunit SMARCC2	NO
Dapma7bEVm002128t1	2716	2322	1827	2078	4414	4628	6445	5856	3423.8	0.510301	0.122944	4.15069	3.31479e-05	7.69779e-05	Tyrosine-protein kinase JAK2	NO
Dapma7bEVm002129t1	823	731	678	627	4644	5211	7014	7553	2244.32	-1.30078	0.102446	-12.6971	6.13931e-37	1.00944e-35	Exportin-1	NO
Dapma7bEVm002131t1	13147	10586	10498	7772	23858	24483	34610	38653	17391.9	0.256275	0.140579	1.823	0.0683031	0.0992214	Ubiquitin modifier-activating enzyme 1	NO
Dapma7bEVm002134t1	1472	1250	1008	924	5763	6006	8618	9182	2972.32	-0.885497	0.102204	-8.66398	4.55593e-18	2.53285e-17	Phospholipid-transporting ATPase IIA	NO
Dapma7bEVm002136t1	13	8	14	15	1373	1543	2183	5026	628.907	-5.69218	0.396514	-14.3077	1.95973e-46	4.96417e-45	TE: Transposase	YES
Dapma7bEVm002137t1	1229	1122	890	1107	7290	7347	10399	12643	3425.77	-1.31102	0.0943358	-13.8973	6.5757e-44	1.49857e-42	Receptor-type tyrosine-protein phosphatase N2	YES
Dapma7bEVm002138t1	4010	3325	2142	3571	15446	14703	19749	24996	7804.68	-0.738426	0.160706	-4.59488	4.32991e-06	1.09349e-05	CCR4-NOT transcription complex subunit	NO
Dapma7bEVm002139t1	1288	1125	1555	765	2404	2329	3424	3429	1848.34	0.513807	0.264571	1.94205	0.0521315	0.0774523	Condensin complex subunit	NO
Dapma7bEVm002140t1	994	839	714	959	5417	8257	11879	17284	3469.5	-1.74524	0.227649	-7.66627	1.77065e-14	8.02322e-14	Uncharacterized protein	NO
Dapma7bEVm002141t1	256	233	159	285	943	856	1465	1643	526.71	-0.57865	0.195174	-2.96475	0.00302928	0.00551396	glutamate receptor binding protein	NO
Dapma7bEVm002142t1	638	512	506	495	2954	3156	4568	6659	1587.96	-1.17597	0.143247	-8.20931	2.2247e-16	1.12653e-15	BTB/POZ domain-containing protein	NO
Dapma7bEVm002143t1	3403	2741	1815	2036	7682	4783	7200	6661	4000.47	0.313248	0.248968	1.25819	0.208324	0.270239	Dual specificity testis-specific protein kinase	NO
Dapma7bEVm002145t1	1585	1260	1055	1088	3946	3903	5694	7317	2461.94	-0.263134	0.0831275	-3.16542	0.00154857	0.0029271	E3 ubiquitin-protein ligase mib1	NO
Dapma7bEVm002146t1	257	219	1513	850	1061	2749	4728	1725	1379.15	0.0679824	0.706542	0.0962188	0.923347	0.944175	Carboxypeptidase B	NO
Dapma7bEVm002147t1	1009	815	755	636	4140	4210	6218	8120	2177.99	-1.00698	0.12259	-8.21416	2.13657e-16	1.08282e-15	conserved protein	NO
Dapma7bEVm002148t1	150	147	89	136	1274	1758	2356	3787	692.301	-2.28375	0.233517	-9.77875	1.38919e-22	1.02603e-21	Karyopherin importin beta	YES
Dapma7bEVm002149t1	762	625	738	544	3284	2446	4242	4162	1536.51	-0.607288	0.196815	-3.08557	0.00203165	0.00378072	Leucine-rich repeat-containing protein	YES
Dapma7bEVm002150t1	1281	1025	1079	804	2345	2746	4344	4407	1838.79	0.0872168	0.16022	0.544359	0.586195	0.659976	GRIP and coiled-coil domain-containing protein	NO
Dapma7bEVm002151t1	4420	3682	3140	2745	10591	10480	14685	17603	6608.67	-0.143707	0.102181	-1.4064	0.159607	0.213265	Family with sequence similarity 63, member B	NO
Dapma7bEVm002152t1	784	618	680	594	2577	2861	4108	4531	1520.7	-0.587038	0.122618	-4.7875	1.68873e-06	4.41746e-06	Exocyst complex component	YES
Dapma7bEVm002153t1	3054	2767	2525	2220	7746	7244	10824	13349	4924.72	-0.0812278	0.110188	-0.737171	0.461018	0.540032	AP-1 complex subunit gamma-1	NO
Dapma7bEVm002154t1	655	558	497	596	1841	2217	2921	3148	1183.86	-0.338512	0.116403	-2.90809	0.00363647	0.00654396	Neutral sphingomyelinase n-smase activation associated factor fan	NO
Dapma7bEVm002155t1	562	555	462	378	3085	3500	4769	5127	1517.81	-1.27998	0.137537	-9.30627	1.32396e-20	8.61128e-20	Integrator complex subunit	NO
Dapma7bEVm002157t1	430	385	296	273	1590	1841	2685	3758	936.29	-1.01004	0.159869	-6.31783	2.65265e-10	9.29338e-10	Uncharacterized protein	NO
Dapma7bEVm002159t1	11901	10036	14916	8802	20135	22331	34059	34229	17727.8	0.550905	0.24549	2.2441	0.0248261	0.0391737	Glutamine gamma-glutamyltransferase K	NO
Dapma7bEVm002160t1	0	0	0	0	7371	5293	8351	8605	1961.97	-12.5857	0.973291	-12.9309	3.01138e-38	5.26625e-37	Ubiquitin carboxyl-terminal hydrolase	YES
Dapma7bEVm002161t1	121	118	204	254	575	965	1689	1180	448.536	-0.772956	0.40676	-1.90025	0.0574003	0.0846245	Uncharacterized protein	YES
Dapma7bEVm002162t1	483	385	571	314	1288	1406	1992	3049	892.796	-0.280655	0.265334	-1.05774	0.290174	0.36049	DEP domain-containing protein 1A	NO
Dapma7bEVm002163t1	4261	3191	2794	2627	4862	5828	8711	10665	4797.46	0.585547	0.128423	4.55952	5.12698e-06	1.2867e-05	Pre-mRNA-processing factor 40 A	NO
Dapma7bEVm002164t1	352	351	256	324	1642	1475	2095	2067	772.701	-0.730106	0.151732	-4.81177	1.49603e-06	3.92904e-06	Rhomboid 5	NO
Dapma7bEVm002165t1	687	646	399	683	3606	2839	4126	5626	1596.85	-0.950246	0.19404	-4.89712	9.72496e-07	2.59987e-06	Major facilitator superfamily domain-containing protein 6-A	NO
Dapma7bEVm002167t1	566	536	1111	544	1898	2661	4074	4367	1481.28	-0.344549	0.366079	-0.941189	0.346608	0.421374	1-phosphatidylinositol 4,5-bisphosphate phosphodiesterase eta-2	NO
Dapma7bEVm002168t1	2312	2115	2066	1732	12583	15123	19671	31974	6887.54	-1.42092	0.184104	-7.71798	1.18192e-14	5.4107e-14	Bicaudal D	NO
Dapma7bEVm002169t1	569	414	512	189	1096	688	1161	188	603.606	0.7351	0.599711	1.22577	0.220286	0.283958	Leucine-rich repeats and immunoglobulin	YES
Dapma7bEVm002170t1	1359	1127	1365	809	3475	4625	6599	8761	2548.01	-0.484107	0.235327	-2.05717	0.0396702	0.0603193	Nuclear pore complex protein Nup93	NO
Dapma7bEVm002171t1	611	550	592	498	1839	1991	2970	3917	1197.73	-0.411443	0.159268	-2.58332	0.00978532	0.0164795	Myotubularin-related protein	NO
Dapma7bEVm002172t1	790	672	625	574	3134	2778	4346	5998	1641.25	-0.788817	0.132277	-5.96333	2.47155e-09	8.0792e-09	Bromodomain-containing protein	NO
Dapma7bEVm002173t1	558	384	308	423	3663	4708	6357	8896	1875.11	-2.00268	0.167788	-11.9355	7.73306e-33	1.0093e-31	Cullin-5	YES
Dapma7bEVm002174t1	497	387	340	386	1250	1520	2129	2288	828.368	-0.362232	0.104227	-3.47541	0.000510072	0.00102881	E3 ubiquitin-protein ligase RNF216	NO
Dapma7bEVm002175t1	894	790	696	596	1835	2330	3136	3880	1389.84	-0.0982046	0.134895	-0.728005	0.466611	0.545615	Sphingomyelin phosphodiesterase	NO
Dapma7bEVm002176t1	2152	1708	1181	1450	6662	7578	9587	13825	3864.53	-0.741983	0.132189	-5.61304	1.98797e-08	6.0898e-08	H(+)/Cl(-) exchange transporter	NO
Dapma7bEVm002177t1	329	294	294	317	1356	1632	2537	2728	811.306	-0.911156	0.153289	-5.94395	2.78233e-09	9.06392e-09	Kin of IRRE protein 1	NO
Dapma7bEVm002178t1	873	695	597	653	1049	1176	1723	2186	1026.36	0.690054	0.102383	6.73994	1.58448e-11	6.01827e-11	Uncharacterized protein	NO
Dapma7bEVm002179t1	11552	8919	11381	6929	12918	12385	17338	18621	12853.5	1.13045	0.206526	5.47367	4.40804e-08	1.31261e-07	Dolichyl-diphosphooligosaccharide--protein glycosyltransferase subunit STT3B	NO
Dapma7bEVm002180t1	2264	1671	1544	1552	4337	5178	7124	9188	3234.11	-0.0686473	0.107555	-0.638254	0.523308	0.600389	LD22449p, Transferrin	NO
Dapma7bEVm002181t1	37172	26817	22433	23402	91329	80569	118195	136653	52370	-0.186298	0.10104	-1.8438	0.0652118	0.0950876	Aconitate hydratase, mitochondrial	YES
Dapma7bEVm002183t1	1601	1464	1193	1188	7291	8585	12208	17122	4098.98	-1.22235	0.13905	-8.79069	1.48645e-18	8.51064e-18	F-box/WD repeat-containing protein	NO
Dapma7bEVm002184t1	821	794	759	676	4751	3297	4890	4213	1855.82	-0.736071	0.23456	-3.13808	0.00170058	0.0031968	Microphthalmia-associated transcription factor	YES
Dapma7bEVm002185t1	2190	1772	2194	1216	3689	5074	7829	10265	3364.82	-0.00810427	0.2631	-0.0308031	0.975427	0.983423	ATP-dependent RNA helicase DDX27	YES
Dapma7bEVm002186t1	1775	1325	1471	1049	3777	5107	6808	9665	2876.91	-0.341007	0.199297	-1.71105	0.0870715	0.123632	ATP-dependent RNA helicase DDX1	NO
Dapma7bEVm002187t1	945	699	420	690	1331	1025	1226	1692	960.496	0.798621	0.219591	3.63687	0.000275967	0.000575622	Receptor-type tyrosine-protein phosphatase kappa	NO
Dapma7bEVm002189t1	337	369	857	539	29703	35295	50912	90771	13335.9	-4.6119	0.42719	-10.7954	3.61809e-27	3.48117e-26	Clip-domain serine protease	NO
Dapma7bEVm002190t1	5316	3830	3098	3885	12827	11674	17917	17422	7537.48	-0.125077	0.120831	-1.03514	0.300606	0.371324	Methylmalonyl-CoA mutase, mitochondrial	NO
Dapma7bEVm002191t1	0	0	0	0	360	273	495	554	108.707	-8.70645	0.968989	-8.98508	2.58545e-19	1.5486e-18	UPF0392 protein F13G3.3	YES
Dapma7bEVm002192t1	1935	1613	1092	1431	2471	2639	3735	4281	2207.8	0.671182	0.104861	6.40069	1.54681e-10	5.49654e-10	Double-stranded RNA-binding protein Staufen	NO
Dapma7bEVm002193t1	319	247	174	260	1131	1538	1785	3156	704.151	-1.09961	0.21679	-5.07211	3.93425e-07	1.08768e-06	Adam a disintegrin and metalloprotease	NO
Dapma7bEVm002194t1	191	178	130	213	603	462	683	647	321.636	0.014543	0.224292	0.0648397	0.948302	0.961833	Delta and Notch epidermal growth	NO
Dapma7bEVm002195t1	1567	1342	1102	1019	5477	5783	8141	10336	3046.13	-0.762106	0.0993477	-7.67107	1.70563e-14	7.74036e-14	TBC1 domain family member	YES
Dapma7bEVm002196t1	3527	2610	302	2186	7950	4679	5366	9879	3696.56	-0.00381002	0.561246	-0.0067885	0.994584	0.995823	Solute carrier family 15 member	NO
Dapma7bEVm002197t1	2411	1732	2171	1304	3231	3991	6575	8501	3124.58	0.299254	0.242836	1.23233	0.217825	0.28115	DNA-directed RNA polymerase I subunit RPA43	NO
Dapma7bEVm002199t1	515	334	131	180	1944	1197	1442	2246	703.73	-0.869525	0.37536	-2.31646	0.0205332	0.0328311	Multicopper oxidase	NO
Dapma7bEVm002200t1	994	755	381	669	840	919	1056	1036	874.123	1.25229	0.23737	5.2757	1.32251e-07	3.80528e-07	Pro-phenol oxidase subunit	NO
Dapma7bEVm002201t1	827	736	505	545	1314	1092	1674	2016	980.396	0.558537	0.131148	4.25884	2.05489e-05	4.86607e-05	Leucine carboxyl methyltransferase	NO
Dapma7bEVm002202t1	0	0	0	1	1956	2362	3431	4956	802.063	-10.7238	0.940703	-11.0243	2.91691e-28	2.96775e-27	Transcription factor TFIIIB component B``	YES
Dapma7bEVm002203t1	1024	813	514	784	2288	2203	2844	3571	1412.01	-0.0309783	0.148636	-0.208417	0.834903	0.874398	Cramped	NO
Dapma7bEVm002204t1	944	870	625	822	3995	2597	4444	6388	1857.48	-0.608739	0.193049	-3.15328	0.00161447	0.00304231	Ras association domain-containing protein	YES
Dapma7bEVm002205t1	950	839	879	686	2689	3084	4213	5989	1782.13	-0.416797	0.165497	-2.51845	0.0117872	0.0196184	Serine/threonine-protein kinase VRK2	NO
Dapma7bEVm002206t1	1595	1211	1081	972	1469	1730	2383	2589	1619.17	1.03448	0.109443	9.45218	3.31845e-21	2.26187e-20	DNA polymerase eta, Dpol-eta, SD05329p	NO
Dapma7bEVm002207t1	930	746	647	818	2325	1825	2285	3287	1349.35	0.149485	0.165034	0.905783	0.36505	0.440692	SET and MYND domain-containing protein	NO
Dapma7bEVm002208t1	1230	915	831	761	2511	2717	3948	4863	1739.68	-0.10886	0.104403	-1.04269	0.297092	0.367636	ARF GTPase-activating protein GIT2	NO
Dapma7bEVm002209t1	292	198	157	188	44931	34903	52800	57877	12739.1	-6.06695	0.160136	-37.8787	0	0	Succinate dehydrogenase [ubiquinone] flavoprotein subunit, mitochondrial	YES
Dapma7bEVm002210t1	4654	3893	3473	2940	9282	8711	12465	14134	6279.93	0.207931	0.112235	1.85264	0.0639346	0.0933752	Cleft lip and palate transmembrane protein	NO
Dapma7bEVm002211t1	1874	1407	1102	1097	4476	5005	8262	9836	2970.57	-0.521447	0.147038	-3.54635	0.000390614	0.000800463	THO complex subunit	NO
Dapma7bEVm002212t1	508	404	348	296	1062	1145	1608	2006	723.662	-0.107184	0.120947	-0.886202	0.375508	0.451751	Colon cancer-associated protein mic1	NO
Dapma7bEVm002213t1	820	656	521	555	1202	1111	1708	1954	958.861	0.560623	0.0878128	6.38432	1.72162e-10	6.09805e-10	CLK4-associating serine/arginine rich protein	NO
Dapma7bEVm002214t1	845	820	199	1243	1654	2131	2263	3363	1307.11	0.186902	0.45981	0.406476	0.684393	0.750626	Sodium-dependent nutrient amino acid transporter	YES
Dapma7bEVm002215t1	126	99	200	109	497	140	208	317	206.019	0.615551	0.505512	1.21772	0.223331	0.28737	Testis development protein nyd-sp29	YES
Dapma7bEVm002217t1	1492	1261	1087	1110	2672	3409	4871	5703	2183.94	0.0633126	0.115902	0.546258	0.584889	0.658815	DnaJ subfamily C member	NO
Dapma7bEVm002219t1	2257	1492	1068	905	3445	2792	4557	6826	2371.96	0.159893	0.239922	0.666441	0.505129	0.582603	Chaperone activity of bc1 complex, mitochondrial	NO
Dapma7bEVm002220t1	917	777	698	683	7421	9220	13339	23726	4021.15	-2.25225	0.225371	-9.99333	1.6302e-23	1.27024e-22	Ras-related protein Rab-32	NO
Dapma7bEVm002221t1	2251	1766	2095	1335	2457	3095	4324	4655	2630.87	0.843763	0.196391	4.29636	1.73628e-05	4.14541e-05	Sec1 family domain-containing protein	YES
Dapma7bEVm002222t1	2560	1967	1658	1448	4016	3271	5207	6468	2930.76	0.47308	0.141657	3.33963	0.000838909	0.00164415	Carnitine O-palmitoyltransferase 2, mitochondrial	NO
Dapma7bEVm002223t1	1241	1106	703	978	5084	3401	4796	5699	2166.59	-0.487468	0.207002	-2.35489	0.0185282	0.0298514	zinc finger fyve domain-containing protein	NO
Dapma7bEVm002224t1	906	719	628	679	2835	2943	4495	5002	1646.91	-0.581056	0.0744518	-7.80443	5.97715e-15	2.7888e-14	Activating signal cointegrator 1 complex subunit	NO
Dapma7bEVm002225t1	999	748	819	670	1604	2074	2834	3204	1358.97	0.221902	0.146538	1.5143	0.129951	0.177393	Sodium- and chloride-dependent GABA transporter ine	NO
Dapma7bEVm002226t1	415	322	319	247	929	1237	1770	2744	710.968	-0.509752	0.218135	-2.33684	0.0194476	0.0312436	Sodium/hydrogen exchanger	NO
Dapma7bEVm002227t1	23814	17310	17137	12411	42208	19727	43474	2440	23615.1	0.985484	0.707359	1.39319	0.163562	0.21795	Angiotensin-converting enzyme 3 precursor	NO
Dapma7bEVm002228t1	1188	903	737	814	2641	2465	4052	4682	1704.92	-0.127294	0.096697	-1.31642	0.188032	0.246889	Transmembrane and coiled-coil domains protein	NO
Dapma7bEVm002229t1	1529	1125	1004	781	2634	2565	3740	4398	1854.88	0.193241	0.1469	1.31546	0.188355	0.247252	Uncharacterized protein MAL13P1.304	NO
Dapma7bEVm002231t1	0	0	0	0	1136	1323	2185	3682	512.839	-10.751	0.991787	-10.8397	2.23297e-27	2.1634e-26	HIRA-interacting protein	YES
Dapma7bEVm002232t1	52	53	33	57	191	235	309	467	120.44	-0.791726	0.227297	-3.48286	0.000496079	0.00100204	Soluble guanylate cyclase 89Da	NO
Dapma7bEVm002233t1	791	620	401	698	1925	1772	2755	3171	1184.54	-0.150486	0.170635	-0.881915	0.377823	0.454143	Heme-binding protein 2/sw	NO
Dapma7bEVm002235t1	2844	2065	1821	1722	5084	4332	6440	5507	3314.78	0.403691	0.173045	2.33287	0.019655	0.0315453	Acetolactate synthase protein	NO
Dapma7bEVm002236t1	1896	1307	948	1136	3291	3571	4571	4720	2236.12	0.133715	0.144885	0.922899	0.35606	0.431194	Acyl-CoA synthetase family member 3, mitochondrial	YES
Dapma7bEVm002237t1	5310	4231	3735	3237	8747	5915	9852	8108	5894.36	0.755363	0.219981	3.43377	0.00059525	0.00118948	Xaa-Pro aminopeptidase	NO
Dapma7bEVm002238t1	274	214	203	207	2990	2494	3779	5029	1125.96	-2.18635	0.129263	-16.9129	3.61517e-64	1.61087e-62	SET and MYND domain-containing protein	NO
Dapma7bEVm002240t1	174	166	162	98	930	1422	1810	2659	566.984	-1.65773	0.253458	-6.54002	6.15088e-11	2.24408e-10	Centriolar coiled-coil protein of 110 kDa	NO
Dapma7bEVm002242t1	19	50	170	85	206	305	873	739	210.214	-0.664994	0.661563	-1.00518	0.314809	0.386948	Sugar transporter	NO
Dapma7bEVm002243t1	543	489	590	427	3205	4744	6274	10637	2018	-1.71136	0.266349	-6.42516	1.3173e-10	4.7034e-10	Dystrophin	NO
Dapma7bEVm002244t1	18	115	22	127	379	187	545	413	165.404	-0.567759	0.650994	-0.872122	0.383142	0.459665	conserved protein	NO
Dapma7bEVm002245t1	3367	2793	2255	2703	7463	7287	11024	16416	5178.4	-0.0959625	0.139564	-0.687587	0.491713	0.569518	Poly(U)-binding-splicing factor PUF60	NO
Dapma7bEVm002246t1	911	671	608	621	1807	2254	3048	4791	1380.63	-0.250363	0.171343	-1.46117	0.143968	0.19447	Tudor domain-containing protein	NO
Dapma7bEVm002247t1	796	584	538	535	1604	1618	2173	2547	1069.35	0.0859053	0.0830971	1.03379	0.301232	0.37201	BRCA1-associated protein	YES
Dapma7bEVm002248t1	152	128	85	127	1682	1794	2501	3217	702.402	-2.42074	0.134917	-17.9399	5.7603e-72	3.07874e-70	brca1-associated protein brap2	YES
Dapma7bEVm002249t1	2010	778	228	574	3943	2134	2095	4131	1573.71	-0.160907	0.531764	-0.302589	0.762203	0.81709	Sphingomyelin phosphodiesterase	NO
Dapma7bEVm002250t1	0	0	0	0	2784	3157	5330	7081	1151.86	-11.8684	0.974428	-12.1798	3.98481e-34	5.60017e-33	Pumilio domain-containing protein C14orf21	YES
Dapma7bEVm002251t1	2378	1757	1618	1285	3702	3667	5132	5865	2771.21	0.391901	0.13451	2.91354	0.00357357	0.00643687	ER degradation-enhancing alpha-mannosidase protein 1	NO
Dapma7bEVm002253t1	210	171	133	195	596	715	1239	1617	420.353	-0.703854	0.211603	-3.32622	0.000880317	0.00172126	Testis-specific chromodomain protein Y 2,EC:2.3.1.48/sw	NO
Dapma7bEVm002254t1	1	0	5	1	428	432	705	584	142.772	-6.32801	0.553681	-11.003	3.69428e-28	3.72242e-27	Uncharacterized protein	YES
Dapma7bEVm002255t1	2047	1719	3237	1337	2581	1247	1331	4292	2555.32	1.65225	0.458734	3.60177	0.000316063	0.000655656	Sodium-dependent phosphate transporter	YES
Dapma7bEVm002256t1	3048	2836	2623	1918	6596	5541	7892	9278	4283.32	0.293896	0.168153	1.7478	0.0804995	0.115199	WD repeat-containing protein	NO
Dapma7bEVm002257t1	7062	4914	6596	3829	8435	7423	10472	14704	7731.52	0.935284	0.226067	4.1372	3.51571e-05	8.13996e-05	Serine--tRNA ligase, cytoplasmic	NO
Dapma7bEVm002258t1	1717	1195	511	1000	6672	2879	3230	6189	2252.12	-0.417311	0.409072	-1.02014	0.307663	0.379056	Heparan-alpha-glucosaminide N-acetyltransferase	NO
Dapma7bEVm002259t1	518	398	520	282	744	793	1172	1636	667.314	0.497585	0.241672	2.05894	0.0395	0.0600911	Cell division control protein	NO
Dapma7bEVm002260t1	211	145	107	124	551	521	714	838	301.584	-0.394415	0.139889	-2.81944	0.00481074	0.00849399	Uncharacterized protein	YES
Dapma7bEVm002261t1	803	590	619	676	1492	1466	1965	1632	1048.8	0.469524	0.185945	2.52508	0.0115673	0.0192692	Natural resistance-associated macrophage protein	NO
Dapma7bEVm002262t1	1206	958	944	763	1366	1484	2131	2625	1362.34	0.832472	0.124606	6.68083	2.37591e-11	8.92054e-11	RNA polymerase-associated protein LEO1	NO
Dapma7bEVm002263t1	705	500	497	424	1167	1182	1960	2122	890.104	0.205172	0.129796	1.58072	0.113942	0.157745	Uncharacterized protein	NO
Dapma7bEVm002264t1	1907	1392	1000	1163	1377	1781	2417	3349	1778.23	1.09227	0.164682	6.63262	3.29787e-11	1.22544e-10	Arginine/serine-rich protein PNISR	YES
Dapma7bEVm002265t1	2617	2025	1610	1555	4261	3384	5471	2777	2829.3	0.673224	0.30255	2.22517	0.0260698	0.0409567	Beta-hexosaminidase subunit alpha	YES
Dapma7bEVm002266t1	934	707	547	665	1345	1277	1921	2193	1074.75	0.544826	0.0909952	5.98743	2.13185e-09	7.00936e-09	Vacuolar fusion protein MON1 A	NO
Dapma7bEVm002267t1	552	522	332	552	2039	1554	2352	2569	1003.4	-0.346418	0.195576	-1.77127	0.0765162	0.109998	EGF repeat and discoidin I domain-containing protein 3/sw	NO
Dapma7bEVm002268t1	110	92	101	102	862	862	1246	1325	373.233	-1.60697	0.141717	-11.3381	8.49687e-30	9.40009e-29	conserved protein	NO
Dapma7bEVm002269t1	1105	840	648	695	3067	2516	3646	2840	1547.57	-0.152437	0.210707	-0.723452	0.469402	0.548511	Plasma alpha-L-fucosidase	NO
Dapma7bEVm002270t1	1735	1346	1409	1088	2067	2199	3236	3108	1954.21	0.857094	0.145895	5.87473	4.23522e-09	1.36333e-08	Golgin subfamily A member	NO
Dapma7bEVm002271t1	2044	1445	1335	1129	2765	2735	3950	4963	2258.97	0.513174	0.126935	4.0428	5.28166e-05	0.000119844	FAD-dependent oxidoreductase domain-containing protein	NO
Dapma7bEVm002272t1	4265	2693	263	3664	6086	3854	2325	3138	3467.09	1.04072	0.68434	1.52078	0.128316	0.175526	Feline leukemia virus subgroup C receptor-related protein	NO
Dapma7bEVm002273t1	320	245	396	237	2348	3576	4885	8602	1475.69	-2.10193	0.325414	-6.45901	1.0539e-10	3.78687e-10	Three prime repair exonuclease	YES
Dapma7bEVm002274t1	1064	756	264	548	4493	2965	2597	5266	1599.24	-0.849867	0.389844	-2.18	0.0292577	0.0454796	sialin	NO
Dapma7bEVm002275t1	6428	4599	5679	3893	17381	17387	25786	35623	10808	-0.395123	0.187934	-2.10245	0.0355134	0.0545065	T-complex protein 1 subunit alpha	YES
Dapma7bEVm002276t1	0	0	0	0	3018	3356	5066	6177	1127.42	-11.8629	0.962318	-12.3274	6.44615e-35	9.46009e-34	COP9 signalosome complex subunit	YES
Dapma7bEVm002277t1	2305	1813	1508	1423	3546	2880	4605	3090	2529.66	0.724364	0.230201	3.14666	0.00165148	0.0031084	Glucosylceramidase precursor	NO
Dapma7bEVm002278t1	31016	23994	18234	21384	38919	31787	61312	44896	32774.4	0.857794	0.185407	4.62653	3.71837e-06	9.45335e-06	5-aminolevulinate synthase, nonspecific, mitochondrial	NO
Dapma7bEVm002279t1	2537	2217	1240	1385	5503	3577	6008	8493	3153.38	0.0963055	0.231054	0.41681	0.676817	0.743919	UDP-GlcNAc:betaGal beta-1,3-N-acetylglucosaminyltransferase	NO
Dapma7bEVm002280t1	197	176	109	185	271	270	379	351	233.96	0.83283	0.19115	4.35703	1.31837e-05	3.18771e-05	TipE	NO
Dapma7bEVm002281t1	2629	2025	2939	1383	14442	4233	14769	3775	4655.71	-0.334569	0.557101	-0.600553	0.548138	0.624107	Long-chain-fatty-acid--CoA ligase	YES
Dapma7bEVm002282t1	186	103	729	326	408	928	1554	434	552.042	0.558524	0.683791	0.816816	0.414034	0.492037	Sodium channel protein Nach	NO
Dapma7bEVm002283t1	4345	3333	2290	3330	7430	7841	11653	14342	5616.68	0.161933	0.133193	1.21577	0.224072	0.288181	Transcription elongation factor B polypeptide	NO
Dapma7bEVm002285t1	577	338	541	1133	1955	2749	3746	2270	1320.94	-0.248534	0.43398	-0.572684	0.566859	0.641828	Cytochrome p450	NO
Dapma7bEVm002286t1	775	605	577	550	1233	1285	1763	2155	982.772	0.435914	0.0822705	5.29856	1.1672e-07	3.37281e-07	Activating signal cointegrator	YES
Dapma7bEVm002288t1	1360	1138	1861	712	4315	2779	4954	2776	2186.01	0.206619	0.409093	0.505068	0.613511	0.686174	Solute carrier family 2, facilitated glucose transporter member	YES
Dapma7bEVm002289t1	6169	4181	3013	3569	8228	8311	12544	15584	6608.3	0.381451	0.142	2.68628	0.00722533	0.0124255	Lipoamide acyltransferase component of branched-chain alpha-keto acid dehydrogenase complex, mitochondrial	NO
Dapma7bEVm002290t1	67	55	38	49	291	247	346	409	131.618	-0.853892	0.171677	-4.97323	6.58455e-07	1.78614e-06	Transcription factor Sox-14	NO
Dapma7bEVm002291t1	2668	2039	1851	1657	9069	8002	10909	13363	4551.94	-0.556046	0.116488	-4.77343	1.81116e-06	4.72765e-06	LIM and SH3 domain protein Lasp	YES
Dapma7bEVm002292t1	572	388	416	371	1649	1657	2486	2955	957.255	-0.522875	0.115846	-4.51349	6.37681e-06	1.58646e-05	Cryptochrome DASH	NO
Dapma7bEVm002293t1	1091	768	839	668	2038	2643	3557	5213	1609.56	-0.168236	0.184892	-0.909919	0.362865	0.438384	E3 ubiquitin-protein ligase RNF14	NO
Dapma7bEVm002294t1	1238	847	723	1049	2791	2557	3767	3991	1724.66	0.010337	0.146209	0.0707001	0.943636	0.958497	D-lactate dehydrogenase, mitochondrial	YES
Dapma7bEVm002296t1	463	482	423	397	1367	1065	1712	1410	773.291	0.117159	0.203633	0.575347	0.565057	0.640308	Cytochrome P450 3A40	NO
Dapma7bEVm002297t1	465	410	262	461	3309	2792	3989	3244	1257.31	-1.31445	0.236885	-5.54878	2.87669e-08	8.6912e-08	Aspartate 1-decarboxylase	YES
Dapma7bEVm002298t1	1724	1264	1477	949	3988	5534	7675	11300	3014.97	-0.549389	0.23578	-2.33008	0.0198017	0.0317636	Phosphatidylserine synthase	NO
Dapma7bEVm002299t1	76	550	282	1087	5261	3914	9897	9277	2275.37	-1.84513	0.670163	-2.75323	0.00590104	0.0102775	Uncharacterized protein	YES
Dapma7bEVm002300t1	140	82	91	78	436	450	792	1103	261.227	-0.993257	0.220103	-4.5124	6.40987e-06	1.59431e-05	Alpha-(1,3)-fucosyltransferase	NO
Dapma7bEVm002301t1	287	217	163	216	585	496	621	903	367.734	0.213967	0.156471	1.36746	0.171481	0.227392	F-box/LRR-repeat protein	NO
Dapma7bEVm002302t1	509	485	405	422	1190	1415	1922	2575	867.372	-0.140895	0.1275	-1.10506	0.269134	0.337901	Cereblon	NO
Dapma7bEVm002303t1	2990	2401	1896	2275	2984	3307	4942	6167	3258.88	0.946261	0.102017	9.27548	1.76818e-20	1.14083e-19	Cyclin-L1	NO
Dapma7bEVm002304t1	862	588	457	531	1173	1434	1669	2285	966.318	0.346843	0.137593	2.5208	0.0117089	0.0194958	Xaa-Pro aminopeptidase	NO
Dapma7bEVm002305t1	1375	1116	767	951	2557	2474	3217	3749	1727.27	0.2512	0.116801	2.15067	0.0315025	0.0487478	F-box only protein	NO
Dapma7bEVm002306t1	2448	1752	1193	1386	2167	2218	3028	3488	2207.84	1.0721	0.140705	7.61945	2.54752e-14	1.14589e-13	GTP-binding protein	YES
Dapma7bEVm002308t1	17294	8854	340	4707	53588	15829	16232	61648	16179.2	-0.589596	0.806312	-0.731226	0.464641	0.543616	conserved protein	NO
Dapma7bEVm002309t1	45	53	915	59	231	1245	1787	2895	645.65	-0.38105	0.970381	-0.392684	0.694553	0.759975	Gly_rich, Glycine rich protein	YES
Dapma7bEVm002310t1	4100	2353	4941	2592	5264	6023	9712	9032	5167.46	0.724241	0.307429	2.3558	0.0184828	0.0297851	Steroid 17-alpha-hydroxylase/17,20 lyase	NO
Dapma7bEVm002311t1	97	769	88	667	2246	1009	2232	1244	840.014	-0.279647	0.722076	-0.387282	0.698548	0.763267	Cuticle protein	NO
Dapma7bEVm002313t1	953	671	531	524	1065	1241	1817	2108	994.476	0.568319	0.137483	4.13375	3.56891e-05	8.25519e-05	Rabenosyn-5	NO
Dapma7bEVm002314t1	39	111	30	68	959	1189	1932	2868	488.65	-2.89304	0.427868	-6.75965	1.3833e-11	5.27427e-11	conserved protein	NO
Dapma7bEVm002316t1	684	581	567	529	1700	1788	2344	2896	1103.69	-0.0871642	0.0975173	-0.893834	0.371411	0.447534	Proton-coupled amino acid transporter	NO
Dapma7bEVm002317t1	15829	10454	7826	8273	19050	17830	24514	29565	15281.5	0.651455	0.150832	4.31909	1.56674e-05	3.76083e-05	Succinyl-CoA ligase [ADP-forming] subunit beta, mitochondrial	NO
Dapma7bEVm002318t1	366	284	300	227	1116	1400	2033	2196	700.527	-0.709678	0.157431	-4.50782	6.54984e-06	1.62738e-05	RNA polymerase II-associated protein	NO
Dapma7bEVm002319t1	11677	8421	6448	7136	21827	21361	28567	37594	14579	0.0763731	0.110567	0.690741	0.489728	0.567629	Trifunctional enzyme subunit beta, mitochondrial	NO
Dapma7bEVm002320t1	1321	1035	861	755	2683	2202	3267	3431	1651.58	0.214746	0.151511	1.41736	0.156376	0.209377	E3 ubiquitin-protein ligase MYLIP-A	YES
Dapma7bEVm002322t1	1925	1003	33	534	3513	1493	1136	3125	1353.37	0.158669	0.797913	0.198855	0.842376	0.880832	conserved protein	YES
Dapma7bEVm002323t1	577	420	348	323	885	1010	1336	1698	689.499	0.222502	0.125809	1.76857	0.076965	0.110567	Proline--tRNA ligase, mitochondrial	NO
Dapma7bEVm002324t1	6952	4660	4329	4005	16927	13227	21324	28082	9576.23	-0.206564	0.150171	-1.37553	0.168967	0.224281	Tubulin alpha-1 chain	YES
Dapma7bEVm002325t1	1212	824	902	840	1892	2070	3293	4087	1573.03	0.237905	0.143384	1.65921	0.0970731	0.13636	Glycine receptor subunit alpha-3	NO
Dapma7bEVm002326t1	1271	1056	813	867	2098	2427	3067	3127	1604.4	0.344992	0.113683	3.03467	0.00240796	0.00443674	TBC1 domain family member 22A	NO
Dapma7bEVm002327t1	43835	33709	27886	20931	50782	38574	58686	43579	41069.8	1.10968	0.257981	4.3014	1.69719e-05	4.05624e-05	Pyruvate dehydrogenase [acetyl-transferring]-phosphatase 1, mitochondrial	NO
Dapma7bEVm002328t1	3	42	23	95	270	144	394	620	127.536	-1.11506	0.758848	-1.46928	0.141756	0.191817	Uncharacterized protein	NO
Dapma7bEVm002329t1	2051	1440	1811	1210	2860	4244	5622	8419	2804.81	0.148154	0.241931	0.612381	0.540286	0.616854	ATP-dependent RNA helicase DDX47	NO
Dapma7bEVm002330t1	245	159	94	857	4896	4824	4246	6496	1688.72	-2.06062	0.631316	-3.26393	0.0010988	0.00211931	Serine/threonine-protein phosphatase 6 regulatory ankyrin repeat subunit A	YES
Dapma7bEVm002331t1	29511	21908	16018	17471	51757	45212	64603	86118	34891.7	0.230478	0.132315	1.74188	0.0815294	0.116563	Citrate synthase 2, mitochondrial	NO
Dapma7bEVm002333t1	3509	2962	2591	2147	6902	5230	8084	6686	4325.98	0.478632	0.208658	2.29385	0.0217988	0.0346982	Ectonucleoside triphosphate diphosphohydrolase	NO
Dapma7bEVm002335t1	47	106	46	165	65	52	145	211	113.75	1.53964	0.5207	2.95687	0.00310781	0.00565002	Gastric triacylglycerol lipase precursor	NO
Dapma7bEVm002336t1	5745	4618	3483	4303	7862	7906	10108	10617	6482.67	0.749435	0.115748	6.47471	9.49954e-11	3.42278e-10	IST1	NO
Dapma7bEVm002337t1	5314	4081	3341	2584	3505	3339	4188	5670	4496.49	1.63947	0.172277	9.51647	1.79153e-21	1.23808e-20	Serine hydrolase protein	NO
Dapma7bEVm002338t1	4752	4150	3903	3067	9052	8950	11173	12138	6326.72	0.388142	0.15088	2.57252	0.0100962	0.0169674	Annexin-B9	NO
Dapma7bEVm002339t1	71	50	46	84	693	799	1195	1737	335.883	-2.28399	0.252287	-9.05102	1.41644e-19	8.64511e-19	Defective proboscis extension response	YES
Dapma7bEVm002340t1	1407	997	1307	866	2222	3323	5037	6846	2129.18	-0.067463	0.256442	-0.263074	0.792494	0.839493	U3 small nucleolar RNA-interacting protein	NO
Dapma7bEVm002341t1	1098	861	827	799	2256	3326	4551	6825	1872.42	-0.393447	0.201282	-1.9547	0.050618	0.075359	G2/M phase-specific E3 ubiquitin-protein ligase	NO
Dapma7bEVm002342t1	13221	9981	8782	8726	16402	8507	15799	984	12159.3	1.53421	0.693674	2.21172	0.0269862	0.0422693	Membrane glycoprotein lig-1	NO
Dapma7bEVm002344t1	3201	2470	1962	2184	4725	5174	7272	9240	3893.9	0.369579	0.0874387	4.22672	2.3712e-05	5.58159e-05	Poly(rC)-binding protein	NO
Dapma7bEVm002345t1	1	0	7	0	1336	1816	2095	2842	524.743	-7.98507	0.540511	-14.1957	9.74325e-46	2.40111e-44	Melanization protease 1,	YES
Dapma7bEVm002346t1	90	88	64	110	1467	1791	2473	4082	695.458	-2.93022	0.251031	-11.6703	1.80759e-31	2.18352e-30	Transcription factor COE1	YES
Dapma7bEVm002347t1	2847	1972	1599	1440	3785	3171	4787	6388	2910.55	0.570003	0.162792	3.50141	0.000462795	0.000939864	Prostaglandin E synthase	NO
Dapma7bEVm002348t1	165	140	97	123	4841	7482	9275	12816	2307.66	-4.20829	0.196364	-21.4265	7.56969e-102	7.98946e-100	Uncharacterized protein	YES
Dapma7bEVm002349t1	44106	30019	39453	23358	62111	68135	97711	135877	54163.7	0.416974	0.223738	1.86367	0.0623679	0.0912849	Elongation factor 1-gamma	NO
Dapma7bEVm002350t1	1680	1347	981	1287	3915	3430	4710	7310	2429.57	-0.0703155	0.146977	-0.478413	0.632357	0.703636	Receptor expression-enhancing protein	NO
Dapma7bEVm002351t1	699	516	457	344	1326	923	1491	245	734.095	0.64171	0.549804	1.16717	0.243143	0.309395	Deoxyribonuclease i	YES
Dapma7bEVm002352t1	6901	4880	4518	3657	8796	4142	8351	517	6036.11	1.43708	0.700804	2.05063	0.0403029	0.0611433	High affinity nuclear juvenile hormone binding protein	NO
Dapma7bEVm002353t1	3222	1830	1177	1963	17668	25661	17421	28301	7779.92	-1.72977	0.293112	-5.90136	3.6051e-09	1.16534e-08	Epsilon-trimethyllysine dioxygenase	YES
Dapma7bEVm002354t1	512	387	338	370	975	1182	1548	1716	713.9	0.0316891	0.0986959	0.321078	0.748151	0.806836	Broad-complex core protein	NO
Dapma7bEVm002355t1	374	300	248	220	407	581	787	991	431.71	0.532357	0.17258	3.08471	0.00203753	0.00379096	tRNA-specific adenosine deaminase	NO
Dapma7bEVm002356t1	933	853	782	705	1938	2227	2469	2952	1376.15	0.227387	0.135035	1.68392	0.0921976	0.130212	Thiamine transporter	NO
Dapma7bEVm002357t1	578	418	457	372	943	913	1196	1502	709.33	0.468184	0.132652	3.52942	0.000416469	0.000850188	SMG9	YES
Dapma7bEVm002358t1	999	766	692	643	2294	2797	3782	5479	1607.54	-0.390395	0.146988	-2.65596	0.00790829	0.0135265	G protein pathway suppressor	NO
Dapma7bEVm002359t1	7086	5688	3651	4988	9691	8948	13810	15371	7869.66	0.615618	0.131313	4.68818	2.75646e-06	7.08629e-06	Misexpression suppressor of KSR	NO
Dapma7bEVm002361t1	24	18	29	26	163	295	265	623	106.52	-1.8955	0.372649	-5.08418	3.69224e-07	1.02308e-06	Neuronal acetylcholine receptor subunit alpha-2/sw	NO
Dapma7bEVm002362t1	7	39	55	82	38	32	88	180	64.6508	1.12675	0.691688	1.62908	0.103296	0.144317	Uncharacterized protein	NO
Dapma7bEVm002363t1	0	1	0	0	242	275	374	435	86.2379	-7.73044	0.950563	-8.0383	9.10898e-16	4.44143e-15	o-sialoglycoprotein endopeptidase	YES
Dapma7bEVm002364t1	162	145	134	132	680	941	1233	2048	437.057	-1.23763	0.218409	-5.66629	1.45926e-08	4.50986e-08	Origin recognition complex subunit	NO
Dapma7bEVm002365t1	382	359	314	253	1415	1549	2055	2809	799.397	-0.768735	0.142102	-5.40968	6.31374e-08	1.86178e-07	Evolutionarily conserved signaling intermediate in Toll pathway, mitochondrial	YES
Dapma7bEVm002367t1	856	639	411	525	923	1098	1299	1708	864.542	0.717216	0.153202	4.68151	2.84772e-06	7.3173e-06	Differentially expressed in FDCP	NO
Dapma7bEVm002368t1	181	145	131	126	1114	595	1101	36	338.898	-0.633987	0.765872	-0.827786	0.407792	0.485614	Zinc carboxypeptidase	YES
Dapma7bEVm002369t1	3025	2353	3406	1946	5095	6433	9463	8775	4397.7	0.34454	0.247542	1.39185	0.163969	0.218424	Adenosine deaminase CECR1-A	NO
Dapma7bEVm002370t1	538	411	392	396	1224	1418	1994	3058	877.459	-0.311696	0.16184	-1.92594	0.0541114	0.0801262	Cleavage stimulation factor subunit	NO
Dapma7bEVm002371t1	11298	7898	11939	6607	6794	6755	8560	9879	10730.5	2.02424	0.243789	8.30324	1.01307e-16	5.22489e-16	Disulfide-isomerase A6	NO
Dapma7bEVm002372t1	319	235	208	293	1911	2302	3247	4946	1020.06	-1.71217	0.193898	-8.8299	1.04773e-18	6.05853e-18	conserved protein	NO
Dapma7bEVm002373t1	938	495	630	595	3967	3090	4872	7298	1825.36	-1.04397	0.205804	-5.07257	3.92471e-07	1.08533e-06	Carboxypeptidase B2	NO
Dapma7bEVm002374t1	1593	1121	834	1057	2132	2020	2868	3277	1695.55	0.6055	0.116933	5.17821	2.2403e-07	6.31906e-07	Isobutyryl-CoA dehydrogenase, mitochondrial	NO
Dapma7bEVm002375t1	4209	3057	2636	2278	3603	3781	5376	6296	3947.24	1.13398	0.124508	9.1077	8.41458e-20	5.2026e-19	DnaJ subfamily A member	NO
Dapma7bEVm002376t1	1204	903	1124	810	1105	1412	2391	3137	1421.7	0.867909	0.233011	3.72477	0.000195497	0.000415572	tRNA	NO
Dapma7bEVm002379t1	1796	1258	837	1060	277	324	418	859	1208.7	3.2116	0.256377	12.5264	5.3524e-36	8.34735e-35	Popeye domain containing protein	YES
Dapma7bEVm002380t1	224	192	190	215	189	271	319	207	253.886	1.48318	0.264774	5.60175	2.12194e-08	6.48688e-08	brain chitinase and chia	NO
Dapma7bEVm002382t1	1516	1002	633	1379	7312	7395	8709	11264	3288.73	-1.1732	0.238813	-4.91261	8.98735e-07	2.40854e-06	6-phosphofructo-2-kinase/fructose-2,6-bisphosphatase	NO
Dapma7bEVm002384t1	7112	4958	2895	2597	6164	3765	7487	670	5106.3	1.51664	0.647094	2.34377	0.01909	0.0307115	TE: Micronuclear linker histone polyprotein	NO
Dapma7bEVm002385t1	2988	2034	2571	1706	2465	2866	4017	4990	3023.57	1.18716	0.190356	6.23654	4.47347e-10	1.54167e-09	26S proteasome non-ATPase regulatory subunit	NO
Dapma7bEVm002386t1	1173	830	563	576	2549	1620	2462	3241	1340.77	0.0890134	0.229723	0.387481	0.6984	0.763146	Uncharacterized protein	YES
Dapma7bEVm002389t1	11572	9688	12270	7474	10380	8533	13151	17070	12553.7	1.55594	0.218504	7.12091	1.07219e-12	4.38058e-12	Translocating chain-associated membrane protein 1 1	NO
Dapma7bEVm002390t1	1	5	4	1	219	308	357	33	68.3985	-4.44444	0.830014	-5.30011	1.15732e-07	3.34565e-07	Uncharacterized protein	NO
Dapma7bEVm002391t1	0	0	0	0	2196	2441	3075	3415	731.117	-11.2826	0.960721	-11.7439	7.59374e-32	9.368e-31	RMD5 B	YES
Dapma7bEVm002392t1	741	518	584	406	871	1051	1329	2233	852.739	0.542798	0.215785	2.51547	0.0118875	0.0197665	Actin-related protein	NO
Dapma7bEVm002393t1	677	532	569	390	674	1002	1248	1654	782.31	0.739116	0.20519	3.60212	0.000315636	0.000654902	Queuine tRNA-ribosyltransferase	YES
Dapma7bEVm002394t1	321	243	153	255	1316	1277	1302	1627	587.097	-0.77292	0.213547	-3.61936	0.000295328	0.000614351	Gram-negative binding protein gnbp	NO
Dapma7bEVm002395t1	2130	1746	1111	2089	2616	2598	3491	4760	2458.49	0.865885	0.194137	4.46017	8.18952e-06	2.01893e-05	Arrestin_C, Arrestin	NO
Dapma7bEVm002396t1	58	446	639	895	2332	2362	4207	6073	1434.47	-0.872206	0.670963	-1.29993	0.193626	0.253359	Clip-domain serine protease	NO
Dapma7bEVm002398t1	146	108	101	177	294	371	416	455	222.764	0.251876	0.237162	1.06205	0.288211	0.358621	Serine-enriched protein	NO
Dapma7bEVm002399t1	796	509	448	338	726	886	1057	1786	744.3	0.701654	0.229189	3.06147	0.00220252	0.00408373	Dihydroorotate dehydrogenase	NO
Dapma7bEVm002400t1	266	201	206	181	652	936	1356	1875	495.488	-0.651539	0.203927	-3.19491	0.00139874	0.00266099	BRCA1-A complex subunit BRE	YES
Dapma7bEVm002401t1	5846	3085	1803	2012	9120	4518	5834	8849	4641.7	0.508836	0.376205	1.35255	0.176199	0.232831	Progestin and adipoQ receptor family member	NO
Dapma7bEVm002402t1	1316	919	759	852	2010	2401	2998	3390	1563.32	0.279445	0.108878	2.5666	0.0102701	0.0172375	Arginyl-tRNA--protein transferase	NO
Dapma7bEVm002405t1	2995	3696	890	692	9000	4478	8569	14207	4105.76	-0.37612	0.510396	-0.736916	0.461173	0.540133	conserved protein	NO
Dapma7bEVm002406t1	0	0	0	0	45	56	58	78	15.5756	-6.08042	0.979336	-6.20895	5.33401e-10	1.82918e-09	Carbohydrate sulfotransferase	YES
Dapma7bEVm002408t1	117	66	73	84	413	408	572	1201	236.906	-1.07361	0.275076	-3.90266	9.51416e-05	0.000209071	conserved protein	YES
Dapma7bEVm002410t1	5	43	32	217	67	42	240	238	107.231	0.995674	0.880738	1.13054	0.258248	0.326036	Uncharacterized protein	NO
Dapma7bEVm002411t1	644	428	519	363	925	1216	1554	2481	830.377	0.173372	0.221968	0.781068	0.434762	0.51375	Nucleoporin Nup43	YES
Dapma7bEVm002412t1	12156	8315	5397	5815	26628	14095	22569	1220	11694.9	0.525828	0.730574	0.719747	0.471681	0.550711	conserved protein	YES
Dapma7bEVm002413t1	1545	1175	1211	1033	2300	2633	3688	4463	1963.6	0.409185	0.1171	3.49431	0.000475285	0.000963666	PRRC1	NO
Dapma7bEVm002414t1	1416	821	619	536	1612	909	1174	162	1023.6	1.33143	0.641395	2.07584	0.0379085	0.0578637	Chymotrypsin proteinase 6E precursor	NO
Dapma7bEVm002415t1	433	324	389	283	488	651	862	1350	535.44	0.616042	0.220056	2.79949	0.00511839	0.00899614	Ribonuclease P protein subunit p40	NO
Dapma7bEVm002416t1	1461	1098	884	1108	2593	2449	3513	3787	1828.58	0.334336	0.0988826	3.38115	0.000721834	0.00142687	Nucleoside diphosphate-linked moiety X motif 19, mitochondrial	YES
Dapma7bEVm002418t1	313	239	230	241	729	862	1316	1699	523.085	-0.341301	0.147224	-2.31823	0.0204371	0.0326849	Prenyltransferase alpha subunit repeat-containing protein	NO
Dapma7bEVm002419t1	877	546	654	461	644	943	1234	1489	845.501	1.03856	0.208153	4.98943	6.05571e-07	1.64803e-06	tRNA(His) guanylyltransferase	YES
Dapma7bEVm002420t1	32	107	58	88	634	203	566	841	211.345	-1.09427	0.494104	-2.21452	0.0267928	0.0419884	Serine protease inhibitor	NO
Dapma7bEVm002421t1	740	509	418	343	2885	3095	4630	704	1241.84	-0.827019	0.539432	-1.53312	0.125247	0.171702	Gram-negative binding protein gnbp	YES
Dapma7bEVm002422t1	3190	2506	2473	1812	2498	2899	3691	5053	3156.15	1.29912	0.158221	8.21083	2.19662e-16	1.11258e-15	Activator of 90 kDa heat shock protein ATPase	NO
Dapma7bEVm002423t1	1281	849	206	621	1683	1000	1417	2177	1044.3	0.60409	0.431943	1.39854	0.16195	0.216078	Uncharacterized protein	NO
Dapma7bEVm002424t1	149	165	257	281	123	135	236	71	240.015	2.35032	0.471923	4.9802	6.35174e-07	1.7259e-06	Uncharacterized protein	NO
Dapma7bEVm002426t1	2368	1720	1432	1572	4986	7210	8806	13752	3783.4	-0.472768	0.181811	-2.60032	0.00931362	0.0157371	Mitochondrial folate transporter/carrier	NO
Dapma7bEVm002427t1	2119	1358	1362	1338	4337	3805	5513	4842	2615.32	0.162136	0.171592	0.944895	0.344713	0.419265	D-aspartate oxidase	YES
Dapma7bEVm002428t1	1863	1207	821	852	2344	2432	3236	4315	1834.37	0.380456	0.191547	1.98623	0.0470075	0.0704152	Retinol dehydrogenase all-trans/9-cis/11-cis	YES
Dapma7bEVm002429t1	1005	771	627	696	1283	1877	2253	3184	1242.98	0.335596	0.158905	2.11193	0.0346927	0.0533368	E3 ubiquitin-protein ligase RNF4	NO
Dapma7bEVm002430t1	137	89	85	85	304	166	291	378	163.093	0.243992	0.240459	1.0147	0.310249	0.381814	Cathepsin l protein	YES
Dapma7bEVm002431t1	330	234	341	239	138	48	92	38	284.596	3.4706	0.502865	6.9007	5.17463e-12	2.02546e-11	Sulfotransferase sult	NO
Dapma7bEVm002433t1	0	0	0	0	369	406	635	726	136.945	-9.02616	0.963275	-9.37028	7.23372e-21	4.81281e-20	Corticosteroid 11-beta-dehydrogenase isozyme	YES
Dapma7bEVm002434t1	0	0	0	0	1447	2025	2445	3264	590.307	-10.9812	0.968532	-11.3379	8.51302e-30	9.41297e-29	SAP30-binding protein	YES
Dapma7bEVm002435t1	569	406	454	379	605	359	712	83	533.862	1.66191	0.592387	2.80547	0.00502435	0.00884573	Pancreatic lipase-related protein	YES
Dapma7bEVm002436t1	2922	2557	3275	2259	5298	1632	3005	257	3295.73	1.66011	0.73649	2.2541	0.0241897	0.0382271	Steroid dehydrogenase	NO
Dapma7bEVm002437t1	2778	2076	1743	1538	4802	5737	7976	10069	3645.73	-0.0161293	0.138355	-0.116579	0.907194	0.933671	snRNA-activating protein complex subunit	YES
Dapma7bEVm002438t1	17797	11049	2593	11972	25125	14531	19071	44539	15965	0.491874	0.481229	1.02212	0.306724	0.378017	Cathepsin L	NO
Dapma7bEVm002439t1	5	181	268	413	575	646	1469	1749	487.304	-0.332503	0.843483	-0.394204	0.69343	0.759025	Uncharacterized protein	NO
Dapma7bEVm002440t1	0	0	0	0	3627	3239	6442	2244	1053.39	-11.6306	1.03379	-11.2483	2.36226e-29	2.5473e-28	Pancreatic triacylglycerol lipase	YES
Dapma7bEVm002441t1	0	0	0	0	1723	2156	2781	4079	684.169	-11.1789	0.968925	-11.5374	8.5476e-31	9.87985e-30	LD23602p, Survival motor neuron, Survival motor neuron protein SMN	YES
Dapma7bEVm002442t1	2867	2167	2636	1706	5240	5960	8012	10604	4044.29	0.149851	0.190828	0.785269	0.432296	0.511124	26S proteasome non-ATPase regulatory subunit	YES
Dapma7bEVm002443t1	433	304	173	565	958	3001	1810	2887	904.801	-0.776511	0.448417	-1.73165	0.0833352	0.118876	conserved protein	NO
Dapma7bEVm002444t1	1198	622	125	282	1746	1103	1200	2060	868.572	0.169608	0.536244	0.316287	0.751785	0.810087	Family with sequence similarity 151, member A	YES
Dapma7bEVm002445t1	1455	923	357	424	3474	2457	3243	5825	1640.45	-0.524586	0.383993	-1.36613	0.1719	0.227783	Graves disease carrier protein	NO
Dapma7bEVm002446t1	2313	1577	1264	1132	2133	2975	3884	5890	2328.09	0.562719	0.212591	2.64696	0.0081218	0.013856	Vitamin K epoxide reductase complex subunit 1 protein 1	NO
Dapma7bEVm002447t1	5	20	32	17	78	47	69	120	38.4229	-0.184614	0.539003	-0.342534	0.731949	0.793045	conserved protein	NO
Dapma7bEVm002448t1	369	307	274	315	589	710	935	1079	501.373	0.409768	0.10819	3.78753	0.000152154	0.000327401	Serine/threonine-protein kinase	YES
Dapma7bEVm002449t1	1538	862	1367	3734	4616	4722	11359	6080	3487.41	0.0171477	0.500218	0.0342805	0.972653	0.981293	Uncharacterized protein	NO
Dapma7bEVm002450t1	1147	947	981	725	3914	1540	3397	116	1517.01	0.372057	0.778268	0.47806	0.632608	0.703841	conserved protein	NO
Dapma7bEVm002451t1	2324	2096	2177	1355	4064	5086	6995	6144	3270.87	0.298658	0.215695	1.38463	0.166166	0.22104	Golgi phosphoprotein 3 rotini	NO
Dapma7bEVm002452t1	588	414	443	362	2579	2884	3709	4321	1287.7	-1.11485	0.12594	-8.8521	8.58867e-19	4.98849e-18	Uncharacterized protein C15orf41	NO
Dapma7bEVm002453t1	482	392	372	297	539	656	754	937	536.457	0.878422	0.142175	6.17849	6.47176e-10	2.20595e-09	Iron-sulfur protein NUBPL	NO
Dapma7bEVm002454t1	533	403	484	306	194	262	375	437	472.28	2.26089	0.214857	10.5226	6.79795e-26	6.05815e-25	Copper homeostasis protein cutC	NO
Dapma7bEVm002455t1	775	604	475	639	1739	2668	3051	4700	1333.53	-0.465562	0.192455	-2.41906	0.0155608	0.0254014	E3 ubiquitin-protein ligase DTX1	NO
Dapma7bEVm002456t1	18	10	246	59	117	341	541	182	163.295	0.120142	0.891423	0.134782	0.892784	0.922371	Uncharacterized protein	NO
Dapma7bEVm002457t1	18254	13446	10231	17895	37745	45400	49709	58753	26123.6	0.0871251	0.196584	0.443195	0.657625	0.72663	Carbonic anhydrase	NO
Dapma7bEVm002458t1	532	413	426	343	751	1049	1311	2077	714.664	0.238007	0.200532	1.18688	0.235274	0.300775	General transcription factor IIH subunit	NO
Dapma7bEVm002459t1	0	0	0	0	800	882	1123	1442	275.759	-9.97171	0.959999	-10.3872	2.83517e-25	2.4463e-24	ADP-ribose pyrophosphatase, mitochondrial	YES
[truncated: 19,301 more rows]

## Sheet: enrichment
# S11 Table. Enriched Reactome pathways in genes that are differentially expressed between Daphnia magna Bham2 and Xinb3.
# Enrichment analysis of non overlapping genes, separately for all differentially expressed genes, genes with higher expression in Bham2 compared to Xinb3, and genes with higher expression in Xinb3.
comparison	ID	Description	GeneRatio	BgRatio	p value	p adjusted	qvalue	ENTREZID	geneID	Count
differentially expressed	R-HSA-927802	Nonsense-Mediated Decay (NMD)	48/1897	50/2674	6.91014e-06	0.00190346	0.00177784	26986/6146/65109/6191/23049/6122/5976/6128/22916/6176/4686/6224/2107/6208/6188/6157/6206/6166/6139/6181/11224/23521/6133/6144/2935/6217/55110/6210/9775/9349/6154/6135/6205/6138/6204/6168/6137/6227/25873/6164/6141/6142/6230/6231/6232/6203/5515/9887	Dapma7bEVm000189t1/Dapma7bEVm000740t1/Dapma7bEVm001173t1/Dapma7bEVm001645t1/Dapma7bEVm001670t1/Dapma7bEVm001961t1/Dapma7bEVm002125t1/Dapma7bEVm002476t1/Dapma7bEVm002514t1/Dapma7bEVm002535t1/Dapma7bEVm002611t1/Dapma7bEVm002904t1/Dapma7bEVm003269t1/Dapma7bEVm003950t1/Dapma7bEVm004183t1/Dapma7bEVm004460t1/Dapma7bEVm004482t1/Dapma7bEVm004645t1/Dapma7bEVm004925t1/Dapma7bEVm004957t1/Dapma7bEVm004985t1/…	48
differentially expressed	R-HSA-975957	Nonsense Mediated Decay (NMD) enhanced by the Exon Junction Complex (EJC)	48/1897	50/2674	6.91014e-06	0.00190346	0.00177784	26986/6146/65109/6191/23049/6122/5976/6128/22916/6176/4686/6224/2107/6208/6188/6157/6206/6166/6139/6181/11224/23521/6133/6144/2935/6217/55110/6210/9775/9349/6154/6135/6205/6138/6204/6168/6137/6227/25873/6164/6141/6142/6230/6231/6232/6203/5515/9887	Dapma7bEVm000189t1/Dapma7bEVm000740t1/Dapma7bEVm001173t1/Dapma7bEVm001645t1/Dapma7bEVm001670t1/Dapma7bEVm001961t1/Dapma7bEVm002125t1/Dapma7bEVm002476t1/Dapma7bEVm002514t1/Dapma7bEVm002535t1/Dapma7bEVm002611t1/Dapma7bEVm002904t1/Dapma7bEVm003269t1/Dapma7bEVm003950t1/Dapma7bEVm004183t1/Dapma7bEVm004460t1/Dapma7bEVm004482t1/Dapma7bEVm004645t1/Dapma7bEVm004925t1/Dapma7bEVm004957t1/Dapma7bEVm004985t1/…	48
differentially expressed	R-HSA-9010553	Regulation of expression of SLITs and ROBOs	68/1897	74/2674	8.14604e-06	0.00190346	0.00177784	26986/5700/6146/5686/65109/5695/6585/6191/5718/5704/6122/9353/5719/6128/5689/22916/6176/4686/6224/5708/2107/5702/5684/5715/6208/8453/6188/5683/6157/6206/9355/6166/9861/6139/6181/11224/23521/6133/6144/2935/6217/55110/6210/6923/9775/9349/6154/6135/6205/6138/6204/6168/143471/6137/5685/6227/25873/6164/5690/6141/9978/6142/8022/23053/6230/6231/6232/6203	Dapma7bEVm000189t1/Dapma7bEVm000739t1/Dapma7bEVm000740t1/Dapma7bEVm000990t1/Dapma7bEVm001173t1/Dapma7bEVm001296t1/Dapma7bEVm001346t1/Dapma7bEVm001645t1/Dapma7bEVm001912t1/Dapma7bEVm001951t1/Dapma7bEVm001961t1/Dapma7bEVm002099t1/Dapma7bEVm002107t1/Dapma7bEVm002385t1/Dapma7bEVm002476t1/Dapma7bEVm002504t1/Dapma7bEVm002514t1/Dapma7bEVm002535t1/Dapma7bEVm002611t1/Dapma7bEVm002904t1/Dapma7bEVm003039t1/…	68
differentially expressed	R-HSA-1799339	SRP-dependent cotranslational protein targeting to membrane	52/1897	55/2674	1.12249e-05	0.00196717	0.00183735	6146/6731/6191/6122/6746/23471/6128/6176/1650/6224/6734/6748/6184/6208/6188/58477/6157/9789/6206/6166/6139/6181/11224/23521/6729/6133/6144/6217/6210/60559/6747/10952/90701/9349/6154/6135/6205/6138/6204/6168/6137/6227/25873/6164/6141/6142/6726/23480/6230/6231/6232/6203	Dapma7bEVm000740t1/Dapma7bEVm001448t1/Dapma7bEVm001645t1/Dapma7bEVm001961t1/Dapma7bEVm002043t1/Dapma7bEVm002389t1/Dapma7bEVm002476t1/Dapma7bEVm002535t1/Dapma7bEVm002770t1/Dapma7bEVm002904t1/Dapma7bEVm003133t1/Dapma7bEVm003450t1/Dapma7bEVm003664t1/Dapma7bEVm003950t1/Dapma7bEVm004183t1/Dapma7bEVm004431t1/Dapma7bEVm004460t1/Dapma7bEVm004469t1/Dapma7bEVm004482t1/Dapma7bEVm004645t1/Dapma7bEVm004925t1/…	52
differentially expressed	R-HSA-975956	Nonsense Mediated Decay (NMD) independent of the Exon Junction Complex (EJC)	42/1897	44/2674	4.40505e-05	0.00617589	0.0057683	26986/6146/6191/6122/5976/6128/22916/6176/4686/6224/2107/6208/6188/6157/6206/6166/6139/6181/11224/23521/6133/6144/2935/6217/6210/9349/6154/6135/6205/6138/6204/6168/6137/6227/25873/6164/6141/6142/6230/6231/6232/6203	Dapma7bEVm000189t1/Dapma7bEVm000740t1/Dapma7bEVm001645t1/Dapma7bEVm001961t1/Dapma7bEVm002125t1/Dapma7bEVm002476t1/Dapma7bEVm002514t1/Dapma7bEVm002535t1/Dapma7bEVm002611t1/Dapma7bEVm002904t1/Dapma7bEVm003269t1/Dapma7bEVm003950t1/Dapma7bEVm004183t1/Dapma7bEVm004460t1/Dapma7bEVm004482t1/Dapma7bEVm004645t1/Dapma7bEVm004925t1/Dapma7bEVm004957t1/Dapma7bEVm004985t1/Dapma7bEVm004991t1/Dapma7bEVm005370t1/…	42
differentially expressed	R-HSA-2408557	Selenocysteine synthesis	39/1897	41/2674	0.000109639	0.0128095	0.0119641	6146/6191/6122/6301/6128/6176/60678/6224/51091/6208/6188/6157/6206/6166/6139/6181/11224/23521/6133/6144/6217/6210/9349/6154/6135/6205/6138/6204/6168/6137/6227/25873/6164/6141/6142/6230/6231/6232/6203	Dapma7bEVm000740t1/Dapma7bEVm001645t1/Dapma7bEVm001961t1/Dapma7bEVm002257t1/Dapma7bEVm002476t1/Dapma7bEVm002535t1/Dapma7bEVm002710t1/Dapma7bEVm002904t1/Dapma7bEVm003679t1/Dapma7bEVm003950t1/Dapma7bEVm004183t1/Dapma7bEVm004460t1/Dapma7bEVm004482t1/Dapma7bEVm004645t1/Dapma7bEVm004925t1/Dapma7bEVm004957t1/Dapma7bEVm004985t1/Dapma7bEVm004991t1/Dapma7bEVm005370t1/Dapma7bEVm005372t1/Dapma7bEVm006126t1/…	39
differentially expressed	R-HSA-376176	Signaling by ROBO receptors	78/1897	89/2674	0.00012849	0.0128674	0.0120182	26986/23332/57522/5700/6146/5686/65109/5695/6585/6191/5718/5704/6122/9353/5719/6128/5689/22916/6176/57144/4686/5566/6224/5708/2107/5702/5684/5715/6208/8453/6188/5683/6157/6206/9355/6166/9861/6139/5879/6181/11224/23521/6133/6144/387/2935/6217/6655/55110/6210/6923/8440/9775/9349/6154/6135/6205/6138/6204/6168/143471/6137/5685/6227/25873/6164/80728/5690/6141/9978/6142/8022/23053/6230/6231/6232/6203/5…	Dapma7bEVm000189t1/Dapma7bEVm000211t1/Dapma7bEVm000214t1/Dapma7bEVm000739t1/Dapma7bEVm000740t1/Dapma7bEVm000990t1/Dapma7bEVm001173t1/Dapma7bEVm001296t1/Dapma7bEVm001346t1/Dapma7bEVm001645t1/Dapma7bEVm001912t1/Dapma7bEVm001951t1/Dapma7bEVm001961t1/Dapma7bEVm002099t1/Dapma7bEVm002107t1/Dapma7bEVm002385t1/Dapma7bEVm002476t1/Dapma7bEVm002504t1/Dapma7bEVm002514t1/Dapma7bEVm002535t1/Dapma7bEVm002605t1/…	78
differentially expressed	R-HSA-72764	Eukaryotic Translation Termination	38/1897	40/2674	0.000148228	0.0129885	0.0121313	6146/6191/6122/6128/6176/6224/2107/6208/6188/6157/6206/6166/6139/6181/11224/23521/6133/6144/2935/6217/6210/9349/6154/6135/6205/6138/6204/6168/6137/6227/25873/6164/6141/6142/6230/6231/6232/6203	Dapma7bEVm000740t1/Dapma7bEVm001645t1/Dapma7bEVm001961t1/Dapma7bEVm002476t1/Dapma7bEVm002535t1/Dapma7bEVm002904t1/Dapma7bEVm003269t1/Dapma7bEVm003950t1/Dapma7bEVm004183t1/Dapma7bEVm004460t1/Dapma7bEVm004482t1/Dapma7bEVm004645t1/Dapma7bEVm004925t1/Dapma7bEVm004957t1/Dapma7bEVm004985t1/Dapma7bEVm004991t1/Dapma7bEVm005370t1/Dapma7bEVm005372t1/Dapma7bEVm005531t1/Dapma7bEVm006126t1/Dapma7bEVm006875t1/…	38
differentially expressed	R-HSA-192823	Viral mRNA Translation	37/1897	39/2674	0.000200143	0.0155889	0.0145601	6146/6191/6122/6128/6176/6224/5611/6208/6188/6157/6206/6166/6139/6181/11224/23521/6133/6144/6217/6210/9349/6154/6135/6205/6138/6204/6168/6137/6227/25873/6164/6141/6142/6230/6231/6232/6203	Dapma7bEVm000740t1/Dapma7bEVm001645t1/Dapma7bEVm001961t1/Dapma7bEVm002476t1/Dapma7bEVm002535t1/Dapma7bEVm002904t1/Dapma7bEVm003725t1/Dapma7bEVm003950t1/Dapma7bEVm004183t1/Dapma7bEVm004460t1/Dapma7bEVm004482t1/Dapma7bEVm004645t1/Dapma7bEVm004925t1/Dapma7bEVm004957t1/Dapma7bEVm004985t1/Dapma7bEVm004991t1/Dapma7bEVm005370t1/Dapma7bEVm005372t1/Dapma7bEVm006126t1/Dapma7bEVm006875t1/Dapma7bEVm009930t1/…	37
differentially expressed	R-HSA-156902	Peptide chain elongation	36/1897	38/2674	0.000269879	0.0189185	0.01767	6146/6191/6122/6128/6176/6224/6208/6188/6157/6206/6166/6139/6181/11224/23521/6133/6144/6217/6210/9349/6154/6135/6205/6138/6204/6168/6137/6227/25873/6164/6141/6142/6230/6231/6232/6203	Dapma7bEVm000740t1/Dapma7bEVm001645t1/Dapma7bEVm001961t1/Dapma7bEVm002476t1/Dapma7bEVm002535t1/Dapma7bEVm002904t1/Dapma7bEVm003950t1/Dapma7bEVm004183t1/Dapma7bEVm004460t1/Dapma7bEVm004482t1/Dapma7bEVm004645t1/Dapma7bEVm004925t1/Dapma7bEVm004957t1/Dapma7bEVm004985t1/Dapma7bEVm004991t1/Dapma7bEVm005370t1/Dapma7bEVm005372t1/Dapma7bEVm006126t1/Dapma7bEVm006875t1/Dapma7bEVm009930t1/Dapma7bEVm010001t1/…	36
differentially expressed	R-HSA-72766	Translation	110/1897	131/2674	0.000300483	0.0191489	0.0178852	26986/55157/3035/6146/8668/7284/6731/3735/124454/5464/6191/8565/6122/6746/6301/23471/6128/6176/3646/1650/54148/6224/28973/51318/51520/5859/6734/79587/2107/56945/51116/6748/6184/51386/10667/10480/29088/6208/6183/7407/4528/8893/6188/58477/6157/9789/6206/6166/6139/28957/6181/11224/23521/6729/123263/6133/6144/2935/7453/51073/1977/29093/10102/6217/27335/1967/10573/6210/60559/6747/29074/26589/10952/219…	Dapma7bEVm000189t1/Dapma7bEVm000682t1/Dapma7bEVm000719t1/Dapma7bEVm000740t1/Dapma7bEVm000969t1/Dapma7bEVm001195t1/Dapma7bEVm001448t1/Dapma7bEVm001464t1/Dapma7bEVm001514t1/Dapma7bEVm001597t1/Dapma7bEVm001645t1/Dapma7bEVm001867t1/Dapma7bEVm001921t1/Dapma7bEVm001961t1/Dapma7bEVm002043t1/Dapma7bEVm002257t1/Dapma7bEVm002389t1/Dapma7bEVm002476t1/Dapma7bEVm002535t1/Dapma7bEVm002731t1/Dapma7bEVm002770t1/…	110
differentially expressed	R-HSA-1266738	Developmental Biology	197/1897	246/2674	0.000423039	0.0247125	0.0230816	6453/3983/26986/79718/23332/57522/5469/284217/2146/5700/6146/6720/5686/5979/8633/5290/2242/3984/10498/8650/65109/63036/5695/22976/6585/6191/6929/1213/5718/5704/6122/9282/9353/9439/5747/7051/55243/340654/5719/6128/5689/22916/6176/9611/5921/160/10451/57144/4686/5566/255626/643414/6224/5708/96764/2107/5702/219541/5684/5715/6208/163/8453/2549/10048/6188/5683/6157/6206/10025/5781/9355/6166/10097/9861/…	Dapma7bEVm000121t1/Dapma7bEVm000172t1/Dapma7bEVm000189t1/Dapma7bEVm000203t1/Dapma7bEVm000211t1/Dapma7bEVm000214t1/Dapma7bEVm000274t1/Dapma7bEVm000338t1/Dapma7bEVm000626t1/Dapma7bEVm000739t1/Dapma7bEVm000740t1/Dapma7bEVm000811t1/Dapma7bEVm000990t1/Dapma7bEVm001054t1/Dapma7bEVm001055t1/Dapma7bEVm001059t1/Dapma7bEVm001077t1/Dapma7bEVm001108t1/Dapma7bEVm001136t1/Dapma7bEVm001161t1/Dapma7bEVm001173t1/…	197
differentially expressed	R-HSA-72689	Formation of a pool of free 40S subunits	43/1897	47/2674	0.000571907	0.030839	0.0288038	6146/8668/6191/6122/6128/6176/3646/6224/51386/10480/6208/6188/6157/6206/6166/6139/6181/11224/23521/6133/6144/6217/27335/6210/9349/6154/6135/6205/6138/6204/6168/6137/6227/25873/6164/6141/6142/8664/6230/6231/6232/6203/8669	Dapma7bEVm000740t1/Dapma7bEVm000969t1/Dapma7bEVm001645t1/Dapma7bEVm001961t1/Dapma7bEVm002476t1/Dapma7bEVm002535t1/Dapma7bEVm002731t1/Dapma7bEVm002904t1/Dapma7bEVm003692t1/Dapma7bEVm003812t1/Dapma7bEVm003950t1/Dapma7bEVm004183t1/Dapma7bEVm004460t1/Dapma7bEVm004482t1/Dapma7bEVm004645t1/Dapma7bEVm004925t1/Dapma7bEVm004957t1/Dapma7bEVm004985t1/Dapma7bEVm004991t1/Dapma7bEVm005370t1/Dapma7bEVm005372t1/…	43
differentially expressed	R-HSA-156842	Eukaryotic Translation Elongation	37/1897	40/2674	0.000840422	0.0420811	0.039304	6146/6191/6122/6128/6176/6224/6208/6188/6157/6206/6166/6139/6181/11224/23521/6133/6144/6217/6210/9349/6154/6135/6205/6138/6204/6168/6137/6227/25873/6164/6141/6142/6230/6231/6232/1933/6203	Dapma7bEVm000740t1/Dapma7bEVm001645t1/Dapma7bEVm001961t1/Dapma7bEVm002476t1/Dapma7bEVm002535t1/Dapma7bEVm002904t1/Dapma7bEVm003950t1/Dapma7bEVm004183t1/Dapma7bEVm004460t1/Dapma7bEVm004482t1/Dapma7bEVm004645t1/Dapma7bEVm004925t1/Dapma7bEVm004957t1/Dapma7bEVm004985t1/Dapma7bEVm004991t1/Dapma7bEVm005370t1/Dapma7bEVm005372t1/Dapma7bEVm006126t1/Dapma7bEVm006875t1/Dapma7bEVm009930t1/Dapma7bEVm010001t1/…	37
comparison	ID	Description	GeneRatio	BgRatio	p value	p adjusted	qvalue	ENTREZID	geneID	Count
higher in Bham2	R-HSA-72766	Translation	104/1173	131/2674	1.72833e-17	1.21156e-14	1.01335e-14	3035/6146/8668/7284/6731/3735/124454/5464/6191/8565/6746/6301/23471/6128/6176/3646/1650/54148/6224/28973/51318/51520/6734/79587/2107/56945/51116/6748/6184/51386/10667/10480/29088/6208/6183/7407/4528/8893/6188/58477/6157/9789/6206/6166/6139/28957/6181/11224/23521/6729/123263/6133/6144/2935/7453/51073/1977/29093/10102/6217/27335/1967/10573/6210/60559/6747/29074/26589/10952/219927/90701/10240/9349/6…	Dapma7bEVm000719t1/Dapma7bEVm000740t1/Dapma7bEVm000969t1/Dapma7bEVm001195t1/Dapma7bEVm001448t1/Dapma7bEVm001464t1/Dapma7bEVm001514t1/Dapma7bEVm001597t1/Dapma7bEVm001645t1/Dapma7bEVm001867t1/Dapma7bEVm001921t1/Dapma7bEVm002043t1/Dapma7bEVm002257t1/Dapma7bEVm002389t1/Dapma7bEVm002476t1/Dapma7bEVm002535t1/Dapma7bEVm002731t1/Dapma7bEVm002770t1/Dapma7bEVm002839t1/Dapma7bEVm002904t1/Dapma7bEVm002918t1/…	104
higher in Bham2	R-HSA-1799339	SRP-dependent cotranslational protein targeting to membrane	51/1173	55/2674	1.16451e-14	4.08161e-12	3.41386e-12	6146/6731/6191/6746/23471/6128/6176/1650/6224/6734/6748/6184/6208/6188/58477/6157/9789/6206/6166/6139/6181/11224/23521/6729/6133/6144/6217/6210/60559/6747/10952/90701/9349/6154/6135/6205/6138/6204/6168/6137/6227/25873/6164/6141/6142/6726/23480/6230/6231/6232/6203	Dapma7bEVm000740t1/Dapma7bEVm001448t1/Dapma7bEVm001645t1/Dapma7bEVm002043t1/Dapma7bEVm002389t1/Dapma7bEVm002476t1/Dapma7bEVm002535t1/Dapma7bEVm002770t1/Dapma7bEVm002904t1/Dapma7bEVm003133t1/Dapma7bEVm003450t1/Dapma7bEVm003664t1/Dapma7bEVm003950t1/Dapma7bEVm004183t1/Dapma7bEVm004431t1/Dapma7bEVm004460t1/Dapma7bEVm004469t1/Dapma7bEVm004482t1/Dapma7bEVm004645t1/Dapma7bEVm004925t1/Dapma7bEVm004957t1/…	51
higher in Bham2	R-HSA-71291	Metabolism of amino acids and derivatives	109/1173	156/2674	1.27172e-11	2.97158e-09	2.48543e-09	8424/5700/6146/11112/5686/58472/6611/8528/5695/29920/10157/3067/3735/38/1644/84245/23474/6191/5718/36/5704/384/123688/6301/1629/27034/5719/6128/5689/6176/8659/5053/60678/6224/51520/5702/5162/11019/5684/8050/51091/5715/6208/55526/6188/8942/80150/5683/6157/6206/6166/275/189/9861/11185/6139/6181/11224/23521/4507/6133/6144/23464/51540/6470/6217/6723/5831/54498/7166/387787/6210/3712/5860/58478/196743/…	Dapma7bEVm000291t1/Dapma7bEVm000739t1/Dapma7bEVm000740t1/Dapma7bEVm000964t1/Dapma7bEVm000990t1/Dapma7bEVm001192t1/Dapma7bEVm001249t1/Dapma7bEVm001267t1/Dapma7bEVm001296t1/Dapma7bEVm001297t1/Dapma7bEVm001390t1/Dapma7bEVm001437t1/Dapma7bEVm001464t1/Dapma7bEVm001517t1/Dapma7bEVm001532t1/Dapma7bEVm001590t1/Dapma7bEVm001619t1/Dapma7bEVm001645t1/Dapma7bEVm001912t1/Dapma7bEVm001938t1/Dapma7bEVm001951t1/…	109
higher in Bham2	R-HSA-2408557	Selenocysteine synthesis	38/1173	41/2674	3.7325e-11	6.54121e-09	5.47106e-09	6146/6191/6301/6128/6176/60678/6224/51091/6208/6188/6157/6206/6166/6139/6181/11224/23521/6133/6144/6217/6210/9349/6154/6135/6205/6138/6204/6168/6137/6227/25873/6164/6141/6142/6230/6231/6232/6203	Dapma7bEVm000740t1/Dapma7bEVm001645t1/Dapma7bEVm002257t1/Dapma7bEVm002476t1/Dapma7bEVm002535t1/Dapma7bEVm002710t1/Dapma7bEVm002904t1/Dapma7bEVm003679t1/Dapma7bEVm003950t1/Dapma7bEVm004183t1/Dapma7bEVm004460t1/Dapma7bEVm004482t1/Dapma7bEVm004645t1/Dapma7bEVm004925t1/Dapma7bEVm004957t1/Dapma7bEVm004985t1/Dapma7bEVm004991t1/Dapma7bEVm005370t1/Dapma7bEVm005372t1/Dapma7bEVm006126t1/Dapma7bEVm006875t1/…	38
higher in Bham2	R-HSA-72764	Eukaryotic Translation Termination	37/1173	40/2674	8.03409e-11	1.12638e-08	9.42102e-09	6146/6191/6128/6176/6224/2107/6208/6188/6157/6206/6166/6139/6181/11224/23521/6133/6144/2935/6217/6210/9349/6154/6135/6205/6138/6204/6168/6137/6227/25873/6164/6141/6142/6230/6231/6232/6203	Dapma7bEVm000740t1/Dapma7bEVm001645t1/Dapma7bEVm002476t1/Dapma7bEVm002535t1/Dapma7bEVm002904t1/Dapma7bEVm003269t1/Dapma7bEVm003950t1/Dapma7bEVm004183t1/Dapma7bEVm004460t1/Dapma7bEVm004482t1/Dapma7bEVm004645t1/Dapma7bEVm004925t1/Dapma7bEVm004957t1/Dapma7bEVm004985t1/Dapma7bEVm004991t1/Dapma7bEVm005370t1/Dapma7bEVm005372t1/Dapma7bEVm005531t1/Dapma7bEVm006126t1/Dapma7bEVm006875t1/Dapma7bEVm009930t1/…	37
higher in Bham2	R-HSA-192823	Viral mRNA Translation	36/1173	39/2674	1.72518e-10	1.74673e-08	1.46097e-08	6146/6191/6128/6176/6224/5611/6208/6188/6157/6206/6166/6139/6181/11224/23521/6133/6144/6217/6210/9349/6154/6135/6205/6138/6204/6168/6137/6227/25873/6164/6141/6142/6230/6231/6232/6203	Dapma7bEVm000740t1/Dapma7bEVm001645t1/Dapma7bEVm002476t1/Dapma7bEVm002535t1/Dapma7bEVm002904t1/Dapma7bEVm003725t1/Dapma7bEVm003950t1/Dapma7bEVm004183t1/Dapma7bEVm004460t1/Dapma7bEVm004482t1/Dapma7bEVm004645t1/Dapma7bEVm004925t1/Dapma7bEVm004957t1/Dapma7bEVm004985t1/Dapma7bEVm004991t1/Dapma7bEVm005370t1/Dapma7bEVm005372t1/Dapma7bEVm006126t1/Dapma7bEVm006875t1/Dapma7bEVm009930t1/Dapma7bEVm010001t1/…	36
higher in Bham2	R-HSA-9010553	Regulation of expression of SLITs and ROBOs	59/1173	74/2674	1.74424e-10	1.74673e-08	1.46097e-08	5700/6146/5686/65109/5695/6191/5718/5704/5719/6128/5689/22916/6176/6224/2107/5702/5684/5715/6208/6188/5683/6157/6206/6166/9861/6139/6181/11224/23521/6133/6144/2935/6217/55110/6210/6923/9775/9349/6154/6135/6205/6138/6204/6168/143471/6137/5685/6227/25873/6164/5690/6141/9978/6142/8022/6230/6231/6232/6203	Dapma7bEVm000739t1/Dapma7bEVm000740t1/Dapma7bEVm000990t1/Dapma7bEVm001173t1/Dapma7bEVm001296t1/Dapma7bEVm001645t1/Dapma7bEVm001912t1/Dapma7bEVm001951t1/Dapma7bEVm002385t1/Dapma7bEVm002476t1/Dapma7bEVm002504t1/Dapma7bEVm002514t1/Dapma7bEVm002535t1/Dapma7bEVm002904t1/Dapma7bEVm003269t1/Dapma7bEVm003278t1/Dapma7bEVm003415t1/Dapma7bEVm003942t1/Dapma7bEVm003950t1/Dapma7bEVm004183t1/Dapma7bEVm004440t1/…	59
higher in Bham2	R-HSA-156902	Peptide chain elongation	35/1173	38/2674	3.69535e-10	3.23805e-08	2.7083e-08	6146/6191/6128/6176/6224/6208/6188/6157/6206/6166/6139/6181/11224/23521/6133/6144/6217/6210/9349/6154/6135/6205/6138/6204/6168/6137/6227/25873/6164/6141/6142/6230/6231/6232/6203	Dapma7bEVm000740t1/Dapma7bEVm001645t1/Dapma7bEVm002476t1/Dapma7bEVm002535t1/Dapma7bEVm002904t1/Dapma7bEVm003950t1/Dapma7bEVm004183t1/Dapma7bEVm004460t1/Dapma7bEVm004482t1/Dapma7bEVm004645t1/Dapma7bEVm004925t1/Dapma7bEVm004957t1/Dapma7bEVm004985t1/Dapma7bEVm004991t1/Dapma7bEVm005370t1/Dapma7bEVm005372t1/Dapma7bEVm006126t1/Dapma7bEVm006875t1/Dapma7bEVm009930t1/Dapma7bEVm010001t1/Dapma7bEVm010004t1/…	35
higher in Bham2	R-HSA-72689	Formation of a pool of free 40S subunits	41/1173	47/2674	5.85422e-10	4.55979e-08	3.8138e-08	6146/8668/6191/6128/6176/3646/6224/51386/10480/6208/6188/6157/6206/6166/6139/6181/11224/23521/6133/6144/6217/27335/6210/9349/6154/6135/6205/6138/6204/6168/6137/6227/25873/6164/6141/6142/6230/6231/6232/6203/8669	Dapma7bEVm000740t1/Dapma7bEVm000969t1/Dapma7bEVm001645t1/Dapma7bEVm002476t1/Dapma7bEVm002535t1/Dapma7bEVm002731t1/Dapma7bEVm002904t1/Dapma7bEVm003692t1/Dapma7bEVm003812t1/Dapma7bEVm003950t1/Dapma7bEVm004183t1/Dapma7bEVm004460t1/Dapma7bEVm004482t1/Dapma7bEVm004645t1/Dapma7bEVm004925t1/Dapma7bEVm004957t1/Dapma7bEVm004985t1/Dapma7bEVm004991t1/Dapma7bEVm005370t1/Dapma7bEVm005372t1/Dapma7bEVm006126t1/…	41
higher in Bham2	R-HSA-156842	Eukaryotic Translation Elongation	36/1173	40/2674	1.00212e-09	7.02484e-08	5.87557e-08	6146/6191/6128/6176/6224/6208/6188/6157/6206/6166/6139/6181/11224/23521/6133/6144/6217/6210/9349/6154/6135/6205/6138/6204/6168/6137/6227/25873/6164/6141/6142/6230/6231/6232/1933/6203	Dapma7bEVm000740t1/Dapma7bEVm001645t1/Dapma7bEVm002476t1/Dapma7bEVm002535t1/Dapma7bEVm002904t1/Dapma7bEVm003950t1/Dapma7bEVm004183t1/Dapma7bEVm004460t1/Dapma7bEVm004482t1/Dapma7bEVm004645t1/Dapma7bEVm004925t1/Dapma7bEVm004957t1/Dapma7bEVm004985t1/Dapma7bEVm004991t1/Dapma7bEVm005370t1/Dapma7bEVm005372t1/Dapma7bEVm006126t1/Dapma7bEVm006875t1/Dapma7bEVm009930t1/Dapma7bEVm010001t1/Dapma7bEVm010004t1/…	36
higher in Bham2	R-HSA-72706	GTP hydrolysis and joining of the 60S ribosomal subunit	44/1173	53/2674	3.74316e-09	2.28527e-07	1.9114e-07	6146/8668/6191/6128/6176/3646/6224/51386/10480/6208/6188/6157/6206/6166/6139/6181/11224/23521/6133/6144/1977/6217/27335/6210/9349/6154/6135/6205/1968/6138/6204/6168/6137/6227/25873/6164/6141/6142/6230/1983/6231/6232/6203/8669	Dapma7bEVm000740t1/Dapma7bEVm000969t1/Dapma7bEVm001645t1/Dapma7bEVm002476t1/Dapma7bEVm002535t1/Dapma7bEVm002731t1/Dapma7bEVm002904t1/Dapma7bEVm003692t1/Dapma7bEVm003812t1/Dapma7bEVm003950t1/Dapma7bEVm004183t1/Dapma7bEVm004460t1/Dapma7bEVm004482t1/Dapma7bEVm004645t1/Dapma7bEVm004925t1/Dapma7bEVm004957t1/Dapma7bEVm004985t1/Dapma7bEVm004991t1/Dapma7bEVm005370t1/Dapma7bEVm005372t1/Dapma7bEVm005748t1/…	44
higher in Bham2	R-HSA-927802	Nonsense-Mediated Decay (NMD)	42/1173	50/2674	4.23802e-09	2.28527e-07	1.9114e-07	6146/65109/6191/6128/22916/6176/6224/2107/6208/6188/6157/6206/6166/6139/6181/11224/23521/6133/6144/2935/6217/55110/6210/9775/9349/6154/6135/6205/6138/6204/6168/6137/6227/25873/6164/6141/6142/6230/6231/6232/6203/5515	Dapma7bEVm000740t1/Dapma7bEVm001173t1/Dapma7bEVm001645t1/Dapma7bEVm002476t1/Dapma7bEVm002514t1/Dapma7bEVm002535t1/Dapma7bEVm002904t1/Dapma7bEVm003269t1/Dapma7bEVm003950t1/Dapma7bEVm004183t1/Dapma7bEVm004460t1/Dapma7bEVm004482t1/Dapma7bEVm004645t1/Dapma7bEVm004925t1/Dapma7bEVm004957t1/Dapma7bEVm004985t1/Dapma7bEVm004991t1/Dapma7bEVm005370t1/Dapma7bEVm005372t1/Dapma7bEVm005531t1/Dapma7bEVm006126t1/…	42
higher in Bham2	R-HSA-975957	Nonsense Mediated Decay (NMD) enhanced by the Exon Junction Complex (EJC)	42/1173	50/2674	4.23802e-09	2.28527e-07	1.9114e-07	6146/65109/6191/6128/22916/6176/6224/2107/6208/6188/6157/6206/6166/6139/6181/11224/23521/6133/6144/2935/6217/55110/6210/9775/9349/6154/6135/6205/6138/6204/6168/6137/6227/25873/6164/6141/6142/6230/6231/6232/6203/5515	Dapma7bEVm000740t1/Dapma7bEVm001173t1/Dapma7bEVm001645t1/Dapma7bEVm002476t1/Dapma7bEVm002514t1/Dapma7bEVm002535t1/Dapma7bEVm002904t1/Dapma7bEVm003269t1/Dapma7bEVm003950t1/Dapma7bEVm004183t1/Dapma7bEVm004460t1/Dapma7bEVm004482t1/Dapma7bEVm004645t1/Dapma7bEVm004925t1/Dapma7bEVm004957t1/Dapma7bEVm004985t1/Dapma7bEVm004991t1/Dapma7bEVm005370t1/Dapma7bEVm005372t1/Dapma7bEVm005531t1/Dapma7bEVm006126t1/…	42
higher in Bham2	R-HSA-975956	Nonsense Mediated Decay (NMD) independent of the Exon Junction Complex (EJC)	38/1173	44/2674	4.84e-09	2.42346e-07	2.02698e-07	6146/6191/6128/22916/6176/6224/2107/6208/6188/6157/6206/6166/6139/6181/11224/23521/6133/6144/2935/6217/6210/9349/6154/6135/6205/6138/6204/6168/6137/6227/25873/6164/6141/6142/6230/6231/6232/6203	Dapma7bEVm000740t1/Dapma7bEVm001645t1/Dapma7bEVm002476t1/Dapma7bEVm002514t1/Dapma7bEVm002535t1/Dapma7bEVm002904t1/Dapma7bEVm003269t1/Dapma7bEVm003950t1/Dapma7bEVm004183t1/Dapma7bEVm004460t1/Dapma7bEVm004482t1/Dapma7bEVm004645t1/Dapma7bEVm004925t1/Dapma7bEVm004957t1/Dapma7bEVm004985t1/Dapma7bEVm004991t1/Dapma7bEVm005370t1/Dapma7bEVm005372t1/Dapma7bEVm005531t1/Dapma7bEVm006126t1/Dapma7bEVm006875t1/…	38
higher in Bham2	R-HSA-72613	Eukaryotic Translation Initiation	46/1173	57/2674	9.66104e-09	4.23274e-07	3.54026e-07	6146/8668/6191/6128/6176/3646/6224/51386/10480/6208/8893/6188/6157/6206/6166/6139/6181/11224/23521/6133/6144/1977/6217/27335/1967/6210/9349/6154/6135/6205/1968/6138/6204/6168/6137/6227/25873/6164/6141/6142/6230/1983/6231/6232/6203/8669	Dapma7bEVm000740t1/Dapma7bEVm000969t1/Dapma7bEVm001645t1/Dapma7bEVm002476t1/Dapma7bEVm002535t1/Dapma7bEVm002731t1/Dapma7bEVm002904t1/Dapma7bEVm003692t1/Dapma7bEVm003812t1/Dapma7bEVm003950t1/Dapma7bEVm004087t1/Dapma7bEVm004183t1/Dapma7bEVm004460t1/Dapma7bEVm004482t1/Dapma7bEVm004645t1/Dapma7bEVm004925t1/Dapma7bEVm004957t1/Dapma7bEVm004985t1/Dapma7bEVm004991t1/Dapma7bEVm005370t1/Dapma7bEVm005372t1/…	46
higher in Bham2	R-HSA-72737	Cap-dependent Translation Initiation	46/1173	57/2674	9.66104e-09	4.23274e-07	3.54026e-07	6146/8668/6191/6128/6176/3646/6224/51386/10480/6208/8893/6188/6157/6206/6166/6139/6181/11224/23521/6133/6144/1977/6217/27335/1967/6210/9349/6154/6135/6205/1968/6138/6204/6168/6137/6227/25873/6164/6141/6142/6230/1983/6231/6232/6203/8669	Dapma7bEVm000740t1/Dapma7bEVm000969t1/Dapma7bEVm001645t1/Dapma7bEVm002476t1/Dapma7bEVm002535t1/Dapma7bEVm002731t1/Dapma7bEVm002904t1/Dapma7bEVm003692t1/Dapma7bEVm003812t1/Dapma7bEVm003950t1/Dapma7bEVm004087t1/Dapma7bEVm004183t1/Dapma7bEVm004460t1/Dapma7bEVm004482t1/Dapma7bEVm004645t1/Dapma7bEVm004925t1/Dapma7bEVm004957t1/Dapma7bEVm004985t1/Dapma7bEVm004991t1/Dapma7bEVm005370t1/Dapma7bEVm005372t1/…	46
higher in Bham2	R-HSA-156827	L13a-mediated translational silencing of Ceruloplasmin expression	43/1173	53/2674	2.22733e-08	9.18444e-07	7.68186e-07	6146/8668/6191/6128/6176/3646/6224/51386/10480/6208/6188/6157/6206/6166/6139/6181/11224/23521/6133/6144/1977/6217/27335/6210/9349/6154/6135/6205/1968/6138/6204/6168/6137/6227/25873/6164/6141/6142/6230/6231/6232/6203/8669	Dapma7bEVm000740t1/Dapma7bEVm000969t1/Dapma7bEVm001645t1/Dapma7bEVm002476t1/Dapma7bEVm002535t1/Dapma7bEVm002731t1/Dapma7bEVm002904t1/Dapma7bEVm003692t1/Dapma7bEVm003812t1/Dapma7bEVm003950t1/Dapma7bEVm004183t1/Dapma7bEVm004460t1/Dapma7bEVm004482t1/Dapma7bEVm004645t1/Dapma7bEVm004925t1/Dapma7bEVm004957t1/Dapma7bEVm004985t1/Dapma7bEVm004991t1/Dapma7bEVm005370t1/Dapma7bEVm005372t1/Dapma7bEVm005748t1/…	43
higher in Bham2	R-HSA-5368287	Mitochondrial translation	26/1173	29/2674	3.07195e-07	1.1355e-05	9.49729e-06	7284/54148/28973/51318/56945/51116/29088/6183/4528/28957/123263/51073/29093/10102/10573/29074/26589/219927/10240/85476/3396/51650/84545/55173/79590/51264	Dapma7bEVm001195t1/Dapma7bEVm001921t1/Dapma7bEVm002839t1/Dapma7bEVm002918t1/Dapma7bEVm002935t1/Dapma7bEVm003353t1/Dapma7bEVm003406t1/Dapma7bEVm003881t1/Dapma7bEVm003959t1/Dapma7bEVm004071t1/Dapma7bEVm004950t1/Dapma7bEVm005275t1/Dapma7bEVm005692t1/Dapma7bEVm005750t1/Dapma7bEVm006026t1/Dapma7bEVm006845t1/Dapma7bEVm007365t1/Dapma7bEVm007473t1/Dapma7bEVm008372t1/Dapma7bEVm009593t1/Dapma7bEVm010122t1/…	26
higher in Bham2	R-HSA-2408522	Selenoamino acid metabolism	42/1173	54/2674	3.07767e-07	1.1355e-05	9.49729e-06	6146/3735/6191/6301/6128/6176/60678/6224/51520/51091/6208/6188/6157/6206/6166/11185/6139/6181/11224/23521/6133/6144/51540/6217/6210/9349/6154/6135/6205/6138/6204/6168/6137/6227/25873/6164/6141/6142/6230/6231/6232/6203	Dapma7bEVm000740t1/Dapma7bEVm001464t1/Dapma7bEVm001645t1/Dapma7bEVm002257t1/Dapma7bEVm002476t1/Dapma7bEVm002535t1/Dapma7bEVm002710t1/Dapma7bEVm002904t1/Dapma7bEVm003004t1/Dapma7bEVm003679t1/Dapma7bEVm003950t1/Dapma7bEVm004183t1/Dapma7bEVm004460t1/Dapma7bEVm004482t1/Dapma7bEVm004645t1/Dapma7bEVm004899t1/Dapma7bEVm004925t1/Dapma7bEVm004957t1/Dapma7bEVm004985t1/Dapma7bEVm004991t1/Dapma7bEVm005370t1/…	42
higher in Bham2	R-HSA-376176	Signaling by ROBO receptors	62/1173	89/2674	5.21118e-07	1.82652e-05	1.5277e-05	5700/6146/5686/65109/5695/6191/5718/5704/5719/6128/5689/22916/6176/5566/6224/2107/5702/5684/5715/6208/6188/5683/6157/6206/6166/9861/6139/5879/6181/11224/23521/6133/6144/387/2935/6217/55110/6210/6923/9775/9349/6154/6135/6205/6138/6204/6168/143471/6137/5685/6227/25873/6164/5690/6141/9978/6142/8022/6230/6231/6232/6203	Dapma7bEVm000739t1/Dapma7bEVm000740t1/Dapma7bEVm000990t1/Dapma7bEVm001173t1/Dapma7bEVm001296t1/Dapma7bEVm001645t1/Dapma7bEVm001912t1/Dapma7bEVm001951t1/Dapma7bEVm002385t1/Dapma7bEVm002476t1/Dapma7bEVm002504t1/Dapma7bEVm002514t1/Dapma7bEVm002535t1/Dapma7bEVm002712t1/Dapma7bEVm002904t1/Dapma7bEVm003269t1/Dapma7bEVm003278t1/Dapma7bEVm003415t1/Dapma7bEVm003942t1/Dapma7bEVm003950t1/Dapma7bEVm004183t1/…	62
higher in Bham2	R-HSA-1428517	The citric acid (TCA) cycle and respiratory electron transport	44/1173	59/2674	1.29039e-06	4.19019e-05	3.50467e-05	1353/28976/2271/8803/80224/374291/5162/8050/728294/6390/10131/79133/4714/51300/10476/9016/55471/6256/6341/25915/51660/509/515/2108/2109/3420/4700/9377/1537/4191/1327/4540/10632/6391/4535/27109/4519/4722/4706/4720/23530/3939/1737/1738	Dapma7bEVm000586t1/Dapma7bEVm000677t1/Dapma7bEVm000717t1/Dapma7bEVm002317t1/Dapma7bEVm002453t1/Dapma7bEVm002503t1/Dapma7bEVm003300t1/Dapma7bEVm003665t1/Dapma7bEVm003716t1/Dapma7bEVm003900t1/Dapma7bEVm004609t1/Dapma7bEVm004782t1/Dapma7bEVm004966t1/Dapma7bEVm005321t1/Dapma7bEVm005397t1/Dapma7bEVm006045t1/Dapma7bEVm006261t1/Dapma7bEVm006274t1/Dapma7bEVm006616t1/Dapma7bEVm007711t1/Dapma7bEVm008504t1/…	44
higher in Bham2	R-HSA-5389840	Mitochondrial translation elongation	24/1173	27/2674	1.31504e-06	4.19019e-05	3.50467e-05	7284/54148/28973/51318/56945/51116/29088/6183/28957/51073/29093/10102/10573/29074/26589/219927/10240/85476/3396/51650/84545/55173/79590/51264	Dapma7bEVm001195t1/Dapma7bEVm001921t1/Dapma7bEVm002839t1/Dapma7bEVm002918t1/Dapma7bEVm002935t1/Dapma7bEVm003353t1/Dapma7bEVm003406t1/Dapma7bEVm003881t1/Dapma7bEVm003959t1/Dapma7bEVm004950t1/Dapma7bEVm005692t1/Dapma7bEVm005750t1/Dapma7bEVm006026t1/Dapma7bEVm006845t1/Dapma7bEVm007365t1/Dapma7bEVm007473t1/Dapma7bEVm008372t1/Dapma7bEVm009593t1/Dapma7bEVm010122t1/Dapma7bEVm010316t1/Dapma7bEVm011000t1/…	24
higher in Bham2	R-HSA-5368286	Mitochondrial translation initiation	23/1173	26/2674	2.70235e-06	8.23631e-05	6.88884e-05	54148/28973/51318/56945/51116/29088/6183/4528/28957/123263/51073/29093/10573/29074/26589/219927/10240/3396/51650/84545/55173/79590/51264	Dapma7bEVm002839t1/Dapma7bEVm002918t1/Dapma7bEVm002935t1/Dapma7bEVm003353t1/Dapma7bEVm003406t1/Dapma7bEVm003881t1/Dapma7bEVm003959t1/Dapma7bEVm004071t1/Dapma7bEVm004950t1/Dapma7bEVm005275t1/Dapma7bEVm005692t1/Dapma7bEVm005750t1/Dapma7bEVm006845t1/Dapma7bEVm007365t1/Dapma7bEVm007473t1/Dapma7bEVm008372t1/Dapma7bEVm009593t1/Dapma7bEVm010316t1/Dapma7bEVm011000t1/Dapma7bEVm011844t1/Dapma7bEVm012603t1/…	23
higher in Bham2	R-HSA-8953854	Metabolism of RNA	185/1173	333/2674	3.13918e-06	9.16901e-05	7.66896e-05	91801/9924/9092/5700/6146/56915/5686/6432/9984/5073/65109/84950/5695/10181/10767/10946/79023/114049/6191/1736/54931/5718/5704/84991/8106/55660/9836/23536/51605/5719/10799/6128/51077/5689/22916/10907/6176/53981/8480/57461/6427/27341/6224/8896/54888/10992/96764/705/2107/5702/8732/6428/118460/5684/51096/79050/10785/10450/102724594/5715/6208/29974/6188/221078/90459/11103/6434/5683/6157/6206/6166/1028…	Dapma7bEVm000314t1/Dapma7bEVm000353t1/Dapma7bEVm000507t1/Dapma7bEVm000739t1/Dapma7bEVm000740t1/Dapma7bEVm000981t1/Dapma7bEVm000990t1/Dapma7bEVm001004t1/Dapma7bEVm001102t1/Dapma7bEVm001154t1/Dapma7bEVm001173t1/Dapma7bEVm001248t1/Dapma7bEVm001296t1/Dapma7bEVm001409t1/Dapma7bEVm001440t1/Dapma7bEVm001521t1/Dapma7bEVm001593t1/Dapma7bEVm001628t1/Dapma7bEVm001645t1/Dapma7bEVm001861t1/Dapma7bEVm001911t1/…	185
higher in Bham2	R-HSA-163200	Respiratory electron transport, ATP synthesis by chemiosmotic coupling, and heat production by uncoupling proteins.	31/1173	39/2674	5.21083e-06	0.000146112	0.000122208	1353/28976/80224/374291/6390/10131/79133/4714/51300/10476/9016/55471/6341/25915/509/515/2108/2109/4700/9377/1537/1327/4540/10632/6391/4535/27109/4519/4722/4706/4720	Dapma7bEVm000586t1/Dapma7bEVm000677t1/Dapma7bEVm002453t1/Dapma7bEVm002503t1/Dapma7bEVm003900t1/Dapma7bEVm004609t1/Dapma7bEVm004782t1/Dapma7bEVm004966t1/Dapma7bEVm005321t1/Dapma7bEVm005397t1/Dapma7bEVm006045t1/Dapma7bEVm006261t1/Dapma7bEVm006616t1/Dapma7bEVm007711t1/Dapma7bEVm009572t1/Dapma7bEVm009667t1/Dapma7bEVm009782t1/Dapma7bEVm009846t1/Dapma7bEVm009938t1/Dapma7bEVm010097t1/Dapma7bEVm010295t1/…	31
higher in Bham2	R-HSA-168249	Innate Immune System	131/1173	226/2674	6.06582e-06	0.000163544	0.000136788	290/5700/1992/5686/7409/81567/8836/5695/51382/10454/55860/29110/93100/5718/9039/5704/10549/23200/64145/9798/80142/1118/5719/26578/5689/10451/5315/5566/526/51606/1650/84061/5702/5684/28988/5611/54472/2683/10450/1727/5715/4257/5236/1512/5683/6500/10097/9861/9761/1265/9588/5879/10094/5170/829/25840/387/5787/80331/2495/51719/8566/23593/9296/8514/6416/124583/210/2885/10552/5434/171568/10092/2444/3845/…	Dapma7bEVm000463t1/Dapma7bEVm000739t1/Dapma7bEVm000934t1/Dapma7bEVm000990t1/Dapma7bEVm001095t1/Dapma7bEVm001237t1/Dapma7bEVm001265t1/Dapma7bEVm001296t1/Dapma7bEVm001302t1/Dapma7bEVm001528t1/Dapma7bEVm001580t1/Dapma7bEVm001767t1/Dapma7bEVm001843t1/Dapma7bEVm001912t1/Dapma7bEVm001920t1/Dapma7bEVm001951t1/Dapma7bEVm002001t1/Dapma7bEVm002118t1/Dapma7bEVm002313t1/Dapma7bEVm002336t1/Dapma7bEVm002347t1/…	131
higher in Bham2	R-HSA-6798695	Neutrophil degranulation	78/1173	124/2674	9.86823e-06	0.000256209	0.000214293	290/1992/5686/81567/8836/5695/51382/55860/93100/5718/10549/23200/9798/80142/1118/5719/26578/5689/5315/1650/84061/5702/28988/5611/54472/2683/10450/1727/4257/5236/1512/5683/10097/9861/9761/1265/9588/5879/25840/387/5787/80331/2495/51719/8566/23593/8514/124583/210/10092/2444/51552/3146/7276/28956/94103/8649/2990/1432/1508/226/8288/1675/5768/25797/5870/51125/5645/5908/10890/158747/5869/10577/6993/847/…	Dapma7bEVm000463t1/Dapma7bEVm000934t1/Dapma7bEVm000990t1/Dapma7bEVm001237t1/Dapma7bEVm001265t1/Dapma7bEVm001296t1/Dapma7bEVm001302t1/Dapma7bEVm001580t1/Dapma7bEVm001843t1/Dapma7bEVm001912t1/Dapma7bEVm002001t1/Dapma7bEVm002118t1/Dapma7bEVm002336t1/Dapma7bEVm002347t1/Dapma7bEVm002380t1/Dapma7bEVm002385t1/Dapma7bEVm002465t1/Dapma7bEVm002504t1/Dapma7bEVm002674t1/Dapma7bEVm002744t1/Dapma7bEVm002770t1/…	78
higher in Bham2	R-HSA-5419276	Mitochondrial translation termination	21/1173	24/2674	1.1239e-05	0.000271674	0.000227228	54148/28973/51318/56945/51116/29088/6183/28957/51073/29093/10573/29074/26589/219927/10240/3396/51650/84545/55173/79590/51264	Dapma7bEVm002839t1/Dapma7bEVm002918t1/Dapma7bEVm002935t1/Dapma7bEVm003353t1/Dapma7bEVm003406t1/Dapma7bEVm003881t1/Dapma7bEVm003959t1/Dapma7bEVm004950t1/Dapma7bEVm005692t1/Dapma7bEVm005750t1/Dapma7bEVm006845t1/Dapma7bEVm007365t1/Dapma7bEVm007473t1/Dapma7bEVm008372t1/Dapma7bEVm009593t1/Dapma7bEVm010316t1/Dapma7bEVm011000t1/Dapma7bEVm011844t1/Dapma7bEVm012603t1/Dapma7bEVm016047t1/Dapma7bEVm030702t1	21
higher in Bham2	R-HSA-72695	Formation of the ternary complex, and subsequently, the 43S complex	21/1173	24/2674	1.1239e-05	0.000271674	0.000227228	8668/6191/3646/6224/51386/10480/6208/6188/6206/6217/27335/6210/6205/1968/6204/6227/6230/6231/6232/6203/8669	Dapma7bEVm000969t1/Dapma7bEVm001645t1/Dapma7bEVm002731t1/Dapma7bEVm002904t1/Dapma7bEVm003692t1/Dapma7bEVm003812t1/Dapma7bEVm003950t1/Dapma7bEVm004183t1/Dapma7bEVm004482t1/Dapma7bEVm006126t1/Dapma7bEVm006397t1/Dapma7bEVm006875t1/Dapma7bEVm010010t1/Dapma7bEVm010143t1/Dapma7bEVm010324t1/Dapma7bEVm010554t1/Dapma7bEVm015335t1/Dapma7bEVm015439t1/Dapma7bEVm015652t1/Dapma7bEVm022837t1/Dapma7bEVm023163t1	21
higher in Bham2	R-HSA-5663205	Infectious disease	101/1173	169/2674	1.30288e-05	0.00030444	0.000254633	6457/5700/6146/5686/5695/9900/79023/6191/3978/5718/5704/8106/5719/6128/5689/22916/6176/51606/8480/6224/5702/8732/5684/5611/51510/6882/5715/6208/6188/3840/9525/5683/6157/6500/6206/6166/5905/9861/1025/6804/6139/5879/6181/11224/23521/2960/6880/6133/6144/8905/3981/2965/6917/6217/6416/51652/2885/79643/6210/5434/6923/6881/4331/6844/27243/25978/5441/8815/821/79902/9349/6154/6135/6205/902/6138/6204/6168/…	Dapma7bEVm000329t1/Dapma7bEVm000739t1/Dapma7bEVm000740t1/Dapma7bEVm000990t1/Dapma7bEVm001296t1/Dapma7bEVm001496t1/Dapma7bEVm001593t1/Dapma7bEVm001645t1/Dapma7bEVm001764t1/Dapma7bEVm001912t1/Dapma7bEVm001951t1/Dapma7bEVm002054t1/Dapma7bEVm002385t1/Dapma7bEVm002476t1/Dapma7bEVm002504t1/Dapma7bEVm002514t1/Dapma7bEVm002535t1/Dapma7bEVm002737t1/Dapma7bEVm002808t1/Dapma7bEVm002904t1/Dapma7bEVm003278t1/…	101
higher in Bham2	R-HSA-351202	Metabolism of polyamines	26/1173	32/2674	1.51795e-05	0.000343252	0.000287095	5700/5686/6611/5695/84245/5718/5704/384/5719/5689/5702/5684/5715/5683/9861/4507/6723/54498/58478/196743/6303/2805/10166/143471/5685/5690	Dapma7bEVm000739t1/Dapma7bEVm000990t1/Dapma7bEVm001249t1/Dapma7bEVm001296t1/Dapma7bEVm001590t1/Dapma7bEVm001912t1/Dapma7bEVm001951t1/Dapma7bEVm001972t1/Dapma7bEVm002385t1/Dapma7bEVm002504t1/Dapma7bEVm003278t1/Dapma7bEVm003415t1/Dapma7bEVm003942t1/Dapma7bEVm004440t1/Dapma7bEVm004794t1/Dapma7bEVm005328t1/Dapma7bEVm006348t1/Dapma7bEVm006504t1/Dapma7bEVm007297t1/Dapma7bEVm007798t1/Dapma7bEVm008087t1/…	26
higher in Bham2	R-HSA-5678895	Defective CFTR causes cystic fibrosis	20/1173	23/2674	2.27287e-05	0.000497902	0.000416445	27248/5700/5686/5695/5718/5704/5719/5689/5702/5684/51009/5715/5683/9861/6400/10613/91445/143471/5685/5690	Dapma7bEVm000700t1/Dapma7bEVm000739t1/Dapma7bEVm000990t1/Dapma7bEVm001296t1/Dapma7bEVm001912t1/Dapma7bEVm001951t1/Dapma7bEVm002385t1/Dapma7bEVm002504t1/Dapma7bEVm003278t1/Dapma7bEVm003415t1/Dapma7bEVm003840t1/Dapma7bEVm003942t1/Dapma7bEVm004440t1/Dapma7bEVm004794t1/Dapma7bEVm005467t1/Dapma7bEVm006579t1/Dapma7bEVm010189t1/Dapma7bEVm010428t1/Dapma7bEVm010533t1/Dapma7bEVm010782t1	20
higher in Bham2	R-HSA-72312	rRNA processing	64/1173	100/2674	2.89611e-05	0.000615205	0.000514557	6146/56915/114049/6191/1736/54931/10799/6128/51077/6176/27341/6224/705/118460/51096/79050/6208/6188/90459/11103/6157/6206/6166/6139/6181/11224/23521/6133/6144/23404/56902/4809/51106/27292/54512/6217/79922/81887/92856/6210/55651/10436/10969/23016/9349/6154/6135/6205/6138/6204/6168/6137/6227/25873/6164/84946/6141/6142/6230/6231/6232/6203/5393/5394	Dapma7bEVm000740t1/Dapma7bEVm000981t1/Dapma7bEVm001628t1/Dapma7bEVm001645t1/Dapma7bEVm001861t1/Dapma7bEVm001911t1/Dapma7bEVm002415t1/Dapma7bEVm002476t1/Dapma7bEVm002492t1/Dapma7bEVm002535t1/Dapma7bEVm002899t1/Dapma7bEVm002904t1/Dapma7bEVm003261t1/Dapma7bEVm003396t1/Dapma7bEVm003654t1/Dapma7bEVm003698t1/Dapma7bEVm003950t1/Dapma7bEVm004183t1/Dapma7bEVm004322t1/Dapma7bEVm004345t1/Dapma7bEVm004460t1/…	64
higher in Bham2	R-HSA-8868773	rRNA processing in the nucleus and cytosol	61/1173	95/2674	3.86574e-05	0.000797025	0.000666631	6146/56915/114049/6191/1736/10799/6128/51077/6176/27341/6224/705/118460/51096/79050/6208/6188/90459/11103/6157/6206/6166/6139/6181/11224/23521/6133/6144/23404/56902/4809/27292/54512/6217/81887/92856/6210/55651/10436/10969/23016/9349/6154/6135/6205/6138/6204/6168/6137/6227/25873/6164/84946/6141/6142/6230/6231/6232/6203/5393/5394	Dapma7bEVm000740t1/Dapma7bEVm000981t1/Dapma7bEVm001628t1/Dapma7bEVm001645t1/Dapma7bEVm001861t1/Dapma7bEVm002415t1/Dapma7bEVm002476t1/Dapma7bEVm002492t1/Dapma7bEVm002535t1/Dapma7bEVm002899t1/Dapma7bEVm002904t1/Dapma7bEVm003261t1/Dapma7bEVm003396t1/Dapma7bEVm003654t1/Dapma7bEVm003698t1/Dapma7bEVm003950t1/Dapma7bEVm004183t1/Dapma7bEVm004322t1/Dapma7bEVm004345t1/Dapma7bEVm004460t1/Dapma7bEVm004482t1/…	61
higher in Bham2	R-HSA-6791226	Major pathway of rRNA processing in the nucleolus and cytosol	58/1173	90/2674	5.14808e-05	0.00103109	0.000862401	6146/56915/114049/6191/10799/6128/51077/6176/27341/6224/705/118460/51096/79050/6208/6188/90459/11103/6157/6206/6166/6139/6181/11224/23521/6133/6144/23404/56902/4809/54512/6217/81887/92856/6210/10436/10969/23016/9349/6154/6135/6205/6138/6204/6168/6137/6227/25873/6164/84946/6141/6142/6230/6231/6232/6203/5393/5394	Dapma7bEVm000740t1/Dapma7bEVm000981t1/Dapma7bEVm001628t1/Dapma7bEVm001645t1/Dapma7bEVm002415t1/Dapma7bEVm002476t1/Dapma7bEVm002492t1/Dapma7bEVm002535t1/Dapma7bEVm002899t1/Dapma7bEVm002904t1/Dapma7bEVm003261t1/Dapma7bEVm003396t1/Dapma7bEVm003654t1/Dapma7bEVm003698t1/Dapma7bEVm003950t1/Dapma7bEVm004183t1/Dapma7bEVm004322t1/Dapma7bEVm004345t1/Dapma7bEVm004460t1/Dapma7bEVm004482t1/Dapma7bEVm004645t1/…	58
higher in Bham2	R-HSA-611105	Respiratory electron transport	25/1173	32/2674	7.65531e-05	0.00149066	0.00124679	1353/28976/80224/374291/6390/10131/79133/4714/51300/55471/6341/25915/2108/2109/4700/9377/1537/1327/4540/6391/4535/4519/4722/4706/4720	Dapma7bEVm000586t1/Dapma7bEVm000677t1/Dapma7bEVm002453t1/Dapma7bEVm002503t1/Dapma7bEVm003900t1/Dapma7bEVm004609t1/Dapma7bEVm004782t1/Dapma7bEVm004966t1/Dapma7bEVm005321t1/Dapma7bEVm006261t1/Dapma7bEVm006616t1/Dapma7bEVm007711t1/Dapma7bEVm009782t1/Dapma7bEVm009846t1/Dapma7bEVm009938t1/Dapma7bEVm010097t1/Dapma7bEVm010295t1/Dapma7bEVm010779t1/Dapma7bEVm011180t1/Dapma7bEVm011389t1/Dapma7bEVm011496t1/…	25
higher in Bham2	R-HSA-6799198	Complex I biogenesis	14/1173	15/2674	8.3231e-05	0.00157689	0.00131891	28976/80224/374291/79133/4714/51300/55471/25915/4700/4540/4535/4722/4706/4720	Dapma7bEVm000677t1/Dapma7bEVm002453t1/Dapma7bEVm002503t1/Dapma7bEVm004782t1/Dapma7bEVm004966t1/Dapma7bEVm005321t1/Dapma7bEVm006261t1/Dapma7bEVm007711t1/Dapma7bEVm009938t1/Dapma7bEVm011180t1/Dapma7bEVm011496t1/Dapma7bEVm015232t1/Dapma7bEVm015466t1/Dapma7bEVm017884t1	14
higher in Bham2	R-HSA-72702	Ribosomal scanning and start codon recognition	23/1173	29/2674	9.93177e-05	0.00183215	0.00153241	8668/6191/3646/6224/51386/10480/6208/6188/6206/1977/6217/27335/6210/6205/1968/6204/6227/6230/1983/6231/6232/6203/8669	Dapma7bEVm000969t1/Dapma7bEVm001645t1/Dapma7bEVm002731t1/Dapma7bEVm002904t1/Dapma7bEVm003692t1/Dapma7bEVm003812t1/Dapma7bEVm003950t1/Dapma7bEVm004183t1/Dapma7bEVm004482t1/Dapma7bEVm005748t1/Dapma7bEVm006126t1/Dapma7bEVm006397t1/Dapma7bEVm006875t1/Dapma7bEVm010010t1/Dapma7bEVm010143t1/Dapma7bEVm010324t1/Dapma7bEVm010554t1/Dapma7bEVm015335t1/Dapma7bEVm015380t1/Dapma7bEVm015439t1/Dapma7bEVm015652t1/…	23
higher in Bham2	R-HSA-180585	Vif-mediated degradation of APOBEC3G	17/1173	20/2674	0.000180724	0.00312552	0.00261418	5700/5686/5695/5718/5704/5719/5689/5702/5684/5715/5683/9861/6923/143471/5685/5690/9978	Dapma7bEVm000739t1/Dapma7bEVm000990t1/Dapma7bEVm001296t1/Dapma7bEVm001912t1/Dapma7bEVm001951t1/Dapma7bEVm002385t1/Dapma7bEVm002504t1/Dapma7bEVm003278t1/Dapma7bEVm003415t1/Dapma7bEVm003942t1/Dapma7bEVm004440t1/Dapma7bEVm004794t1/Dapma7bEVm006937t1/Dapma7bEVm010428t1/Dapma7bEVm010533t1/Dapma7bEVm010782t1/Dapma7bEVm011195t1	17
higher in Bham2	R-HSA-447115	Interleukin-12 family signaling	17/1173	20/2674	0.000180724	0.00312552	0.00261418	9049/6647/3717/1265/829/4507/9446/6627/5306/6845/821/6888/5898/5908/375/3181/5034	Dapma7bEVm000977t1/Dapma7bEVm002040t1/Dapma7bEVm002128t1/Dapma7bEVm004779t1/Dapma7bEVm004909t1/Dapma7bEVm005303t1/Dapma7bEVm005328t1/Dapma7bEVm005711t1/Dapma7bEVm006441t1/Dapma7bEVm006868t1/Dapma7bEVm007114t1/Dapma7bEVm007280t1/Dapma7bEVm007519t1/Dapma7bEVm007542t1/Dapma7bEVm009686t1/Dapma7bEVm009844t1/Dapma7bEVm010414t1/Dapma7bEVm011001t1/Dapma7bEVm011845t1/Dapma7bEVm014394t1/Dapma7bEVm020243t1/…	17
higher in Bham2	R-HSA-5619084	ABC transporter disorders	22/1173	28/2674	0.000182805	0.00312552	0.00261418	27248/5700/5686/5695/5718/5704/5719/5689/5702/5684/51009/5715/5683/9861/5826/6400/10613/91445/143471/5685/5690/19	Dapma7bEVm000700t1/Dapma7bEVm000739t1/Dapma7bEVm000990t1/Dapma7bEVm001296t1/Dapma7bEVm001912t1/Dapma7bEVm001951t1/Dapma7bEVm002385t1/Dapma7bEVm002504t1/Dapma7bEVm003278t1/Dapma7bEVm003415t1/Dapma7bEVm003840t1/Dapma7bEVm003942t1/Dapma7bEVm004440t1/Dapma7bEVm004794t1/Dapma7bEVm005099t1/Dapma7bEVm005467t1/Dapma7bEVm006579t1/Dapma7bEVm010189t1/Dapma7bEVm010428t1/Dapma7bEVm010533t1/Dapma7bEVm010782t1/…	22
higher in Bham2	R-HSA-168273	Influenza Viral RNA Transcription and Replication	43/1173	65/2674	0.000205675	0.00343282	0.00287121	6146/79023/6191/6128/6176/8480/6224/5611/6208/6188/6157/6206/6166/6139/6181/11224/23521/6133/6144/6217/6210/5434/5441/79902/9349/6154/6135/6205/6138/6204/6168/6137/6227/25873/6164/6141/6142/6230/6231/6232/5437/6203/5440	Dapma7bEVm000740t1/Dapma7bEVm001593t1/Dapma7bEVm001645t1/Dapma7bEVm002476t1/Dapma7bEVm002535t1/Dapma7bEVm002808t1/Dapma7bEVm002904t1/Dapma7bEVm003725t1/Dapma7bEVm003950t1/Dapma7bEVm004183t1/Dapma7bEVm004460t1/Dapma7bEVm004482t1/Dapma7bEVm004645t1/Dapma7bEVm004925t1/Dapma7bEVm004957t1/Dapma7bEVm004985t1/Dapma7bEVm004991t1/Dapma7bEVm005370t1/Dapma7bEVm005372t1/Dapma7bEVm006126t1/Dapma7bEVm006875t1/…	43
higher in Bham2	R-HSA-5607764	CLEC7A (Dectin-1) signaling	24/1173	32/2674	0.000325934	0.00531348	0.00444419	5700/5686/5695/10454/5718/9039/5704/5719/5689/5702/5684/5715/5683/6500/9861/5170/5534/9040/7334/143471/5685/5690/801/805	Dapma7bEVm000739t1/Dapma7bEVm000990t1/Dapma7bEVm001296t1/Dapma7bEVm001528t1/Dapma7bEVm001912t1/Dapma7bEVm001920t1/Dapma7bEVm001951t1/Dapma7bEVm002385t1/Dapma7bEVm002504t1/Dapma7bEVm003278t1/Dapma7bEVm003415t1/Dapma7bEVm003942t1/Dapma7bEVm004440t1/Dapma7bEVm004477t1/Dapma7bEVm004794t1/Dapma7bEVm005143t1/Dapma7bEVm007539t1/Dapma7bEVm007701t1/Dapma7bEVm008416t1/Dapma7bEVm010428t1/Dapma7bEVm010533t1/…	24
higher in Bham2	R-HSA-169911	Regulation of Apoptosis	16/1173	19/2674	0.000355289	0.0056604	0.00473436	5700/5686/4976/5695/5718/5704/5719/5689/5702/5684/5715/5683/9861/143471/5685/5690	Dapma7bEVm000739t1/Dapma7bEVm000990t1/Dapma7bEVm001064t1/Dapma7bEVm001296t1/Dapma7bEVm001912t1/Dapma7bEVm001951t1/Dapma7bEVm002385t1/Dapma7bEVm002504t1/Dapma7bEVm003278t1/Dapma7bEVm003415t1/Dapma7bEVm003942t1/Dapma7bEVm004440t1/Dapma7bEVm004794t1/Dapma7bEVm010428t1/Dapma7bEVm010533t1/Dapma7bEVm010782t1	16
higher in Bham2	R-HSA-168254	Influenza Infection	46/1173	72/2674	0.00041818	0.00651432	0.00544857	6146/79023/6191/8106/6128/6176/8480/6224/5611/6208/6188/3840/6157/6206/6166/6139/6181/11224/23521/6133/6144/6217/6210/5434/5441/821/79902/9349/6154/6135/6205/6138/6204/6168/6137/6227/25873/6164/6141/6142/6230/6231/6232/5437/6203/5440	Dapma7bEVm000740t1/Dapma7bEVm001593t1/Dapma7bEVm001645t1/Dapma7bEVm002054t1/Dapma7bEVm002476t1/Dapma7bEVm002535t1/Dapma7bEVm002808t1/Dapma7bEVm002904t1/Dapma7bEVm003725t1/Dapma7bEVm003950t1/Dapma7bEVm004183t1/Dapma7bEVm004186t1/Dapma7bEVm004460t1/Dapma7bEVm004482t1/Dapma7bEVm004645t1/Dapma7bEVm004925t1/Dapma7bEVm004957t1/Dapma7bEVm004985t1/Dapma7bEVm004991t1/Dapma7bEVm005370t1/Dapma7bEVm005372t1/…	46
higher in Bham2	R-HSA-72649	Translation initiation complex formation	22/1173	29/2674	0.000445193	0.00664	0.00555369	8668/6191/3646/6224/51386/10480/6208/6188/6206/1977/6217/27335/6210/6205/1968/6204/6227/6230/6231/6232/6203/8669	Dapma7bEVm000969t1/Dapma7bEVm001645t1/Dapma7bEVm002731t1/Dapma7bEVm002904t1/Dapma7bEVm003692t1/Dapma7bEVm003812t1/Dapma7bEVm003950t1/Dapma7bEVm004183t1/Dapma7bEVm004482t1/Dapma7bEVm005748t1/Dapma7bEVm006126t1/Dapma7bEVm006397t1/Dapma7bEVm006875t1/Dapma7bEVm010010t1/Dapma7bEVm010143t1/Dapma7bEVm010324t1/Dapma7bEVm010554t1/Dapma7bEVm015335t1/Dapma7bEVm015439t1/Dapma7bEVm015652t1/Dapma7bEVm022837t1/…	22
higher in Bham2	R-HSA-72662	Activation of the mRNA upon binding of the cap-binding complex and eIFs, and subsequent binding to 43S	22/1173	29/2674	0.000445193	0.00664	0.00555369	8668/6191/3646/6224/51386/10480/6208/6188/6206/1977/6217/27335/6210/6205/1968/6204/6227/6230/6231/6232/6203/8669	Dapma7bEVm000969t1/Dapma7bEVm001645t1/Dapma7bEVm002731t1/Dapma7bEVm002904t1/Dapma7bEVm003692t1/Dapma7bEVm003812t1/Dapma7bEVm003950t1/Dapma7bEVm004183t1/Dapma7bEVm004482t1/Dapma7bEVm005748t1/Dapma7bEVm006126t1/Dapma7bEVm006397t1/Dapma7bEVm006875t1/Dapma7bEVm010010t1/Dapma7bEVm010143t1/Dapma7bEVm010324t1/Dapma7bEVm010554t1/Dapma7bEVm015335t1/Dapma7bEVm015439t1/Dapma7bEVm015652t1/Dapma7bEVm022837t1/…	22
higher in Bham2	R-HSA-168255	Influenza Life Cycle	44/1173	69/2674	0.000592313	0.00865024	0.00723506	6146/79023/6191/6128/6176/8480/6224/5611/6208/6188/6157/6206/6166/6139/6181/11224/23521/6133/6144/6217/6210/5434/5441/821/79902/9349/6154/6135/6205/6138/6204/6168/6137/6227/25873/6164/6141/6142/6230/6231/6232/5437/6203/5440	Dapma7bEVm000740t1/Dapma7bEVm001593t1/Dapma7bEVm001645t1/Dapma7bEVm002476t1/Dapma7bEVm002535t1/Dapma7bEVm002808t1/Dapma7bEVm002904t1/Dapma7bEVm003725t1/Dapma7bEVm003950t1/Dapma7bEVm004183t1/Dapma7bEVm004460t1/Dapma7bEVm004482t1/Dapma7bEVm004645t1/Dapma7bEVm004925t1/Dapma7bEVm004957t1/Dapma7bEVm004985t1/Dapma7bEVm004991t1/Dapma7bEVm005370t1/Dapma7bEVm005372t1/Dapma7bEVm006126t1/Dapma7bEVm006875t1/…	44
higher in Bham2	R-HSA-1236978	Cross-presentation of soluble exogenous antigens (endosomes)	15/1173	18/2674	0.000692328	0.00933311	0.0078062	5700/5686/5695/5718/5704/5719/5689/5702/5684/5715/5683/9861/143471/5685/5690	Dapma7bEVm000739t1/Dapma7bEVm000990t1/Dapma7bEVm001296t1/Dapma7bEVm001912t1/Dapma7bEVm001951t1/Dapma7bEVm002385t1/Dapma7bEVm002504t1/Dapma7bEVm003278t1/Dapma7bEVm003415t1/Dapma7bEVm003942t1/Dapma7bEVm004440t1/Dapma7bEVm004794t1/Dapma7bEVm010428t1/Dapma7bEVm010533t1/Dapma7bEVm010782t1	15
higher in Bham2	R-HSA-211733	Regulation of activated PAK-2p34 by proteasome mediated degradation	15/1173	18/2674	0.000692328	0.00933311	0.0078062	5700/5686/5695/5718/5704/5719/5689/5702/5684/5715/5683/9861/143471/5685/5690	Dapma7bEVm000739t1/Dapma7bEVm000990t1/Dapma7bEVm001296t1/Dapma7bEVm001912t1/Dapma7bEVm001951t1/Dapma7bEVm002385t1/Dapma7bEVm002504t1/Dapma7bEVm003278t1/Dapma7bEVm003415t1/Dapma7bEVm003942t1/Dapma7bEVm004440t1/Dapma7bEVm004794t1/Dapma7bEVm010428t1/Dapma7bEVm010533t1/Dapma7bEVm010782t1	15
higher in Bham2	R-HSA-69229	Ubiquitin-dependent degradation of Cyclin D1	15/1173	18/2674	0.000692328	0.00933311	0.0078062	5700/5686/5695/5718/5704/5719/5689/5702/5684/5715/5683/9861/143471/5685/5690	Dapma7bEVm000739t1/Dapma7bEVm000990t1/Dapma7bEVm001296t1/Dapma7bEVm001912t1/Dapma7bEVm001951t1/Dapma7bEVm002385t1/Dapma7bEVm002504t1/Dapma7bEVm003278t1/Dapma7bEVm003415t1/Dapma7bEVm003942t1/Dapma7bEVm004440t1/Dapma7bEVm004794t1/Dapma7bEVm010428t1/Dapma7bEVm010533t1/Dapma7bEVm010782t1	15
higher in Bham2	R-HSA-75815	Ubiquitin-dependent degradation of Cyclin D	15/1173	18/2674	0.000692328	0.00933311	0.0078062	5700/5686/5695/5718/5704/5719/5689/5702/5684/5715/5683/9861/143471/5685/5690	Dapma7bEVm000739t1/Dapma7bEVm000990t1/Dapma7bEVm001296t1/Dapma7bEVm001912t1/Dapma7bEVm001951t1/Dapma7bEVm002385t1/Dapma7bEVm002504t1/Dapma7bEVm003278t1/Dapma7bEVm003415t1/Dapma7bEVm003942t1/Dapma7bEVm004440t1/Dapma7bEVm004794t1/Dapma7bEVm010428t1/Dapma7bEVm010533t1/Dapma7bEVm010782t1	15
higher in Bham2	R-HSA-5362768	Hh mutants that don't undergo autocatalytic processing are degraded by ERAD	18/1173	23/2674	0.000804691	0.00989629	0.00827725	27248/5700/5686/5695/5718/5704/5719/5689/5702/5684/51009/5715/5683/9861/6400/143471/5685/5690	Dapma7bEVm000700t1/Dapma7bEVm000739t1/Dapma7bEVm000990t1/Dapma7bEVm001296t1/Dapma7bEVm001912t1/Dapma7bEVm001951t1/Dapma7bEVm002385t1/Dapma7bEVm002504t1/Dapma7bEVm003278t1/Dapma7bEVm003415t1/Dapma7bEVm003840t1/Dapma7bEVm003942t1/Dapma7bEVm004440t1/Dapma7bEVm004794t1/Dapma7bEVm005467t1/Dapma7bEVm010428t1/Dapma7bEVm010533t1/Dapma7bEVm010782t1	18
higher in Bham2	R-HSA-5387390	Hh mutants abrogate ligand secretion	18/1173	23/2674	0.000804691	0.00989629	0.00827725	27248/5700/5686/5695/5718/5704/5719/5689/5702/5684/51009/5715/5683/9861/6400/143471/5685/5690	Dapma7bEVm000700t1/Dapma7bEVm000739t1/Dapma7bEVm000990t1/Dapma7bEVm001296t1/Dapma7bEVm001912t1/Dapma7bEVm001951t1/Dapma7bEVm002385t1/Dapma7bEVm002504t1/Dapma7bEVm003278t1/Dapma7bEVm003415t1/Dapma7bEVm003840t1/Dapma7bEVm003942t1/Dapma7bEVm004440t1/Dapma7bEVm004794t1/Dapma7bEVm005467t1/Dapma7bEVm010428t1/Dapma7bEVm010533t1/Dapma7bEVm010782t1	18
higher in Bham2	R-HSA-5607761	Dectin-1 mediated noncanonical NF-kB signaling	18/1173	23/2674	0.000804691	0.00989629	0.00827725	5700/5686/5695/5718/9039/5704/5719/5689/5702/5684/5715/5683/6500/9861/9040/143471/5685/5690	Dapma7bEVm000739t1/Dapma7bEVm000990t1/Dapma7bEVm001296t1/Dapma7bEVm001912t1/Dapma7bEVm001920t1/Dapma7bEVm001951t1/Dapma7bEVm002385t1/Dapma7bEVm002504t1/Dapma7bEVm003278t1/Dapma7bEVm003415t1/Dapma7bEVm003942t1/Dapma7bEVm004440t1/Dapma7bEVm004477t1/Dapma7bEVm004794t1/Dapma7bEVm007701t1/Dapma7bEVm010428t1/Dapma7bEVm010533t1/Dapma7bEVm010782t1	18
higher in Bham2	R-HSA-5668541	TNFR2 non-canonical NF-kB pathway	18/1173	23/2674	0.000804691	0.00989629	0.00827725	5700/5686/5695/5718/9039/5704/5719/5689/5702/5684/5715/5683/6500/9861/9040/143471/5685/5690	Dapma7bEVm000739t1/Dapma7bEVm000990t1/Dapma7bEVm001296t1/Dapma7bEVm001912t1/Dapma7bEVm001920t1/Dapma7bEVm001951t1/Dapma7bEVm002385t1/Dapma7bEVm002504t1/Dapma7bEVm003278t1/Dapma7bEVm003415t1/Dapma7bEVm003942t1/Dapma7bEVm004440t1/Dapma7bEVm004477t1/Dapma7bEVm004794t1/Dapma7bEVm007701t1/Dapma7bEVm010428t1/Dapma7bEVm010533t1/Dapma7bEVm010782t1	18
higher in Bham2	R-HSA-5676590	NIK-->noncanonical NF-kB signaling	18/1173	23/2674	0.000804691	0.00989629	0.00827725	5700/5686/5695/5718/9039/5704/5719/5689/5702/5684/5715/5683/6500/9861/9040/143471/5685/5690	Dapma7bEVm000739t1/Dapma7bEVm000990t1/Dapma7bEVm001296t1/Dapma7bEVm001912t1/Dapma7bEVm001920t1/Dapma7bEVm001951t1/Dapma7bEVm002385t1/Dapma7bEVm002504t1/Dapma7bEVm003278t1/Dapma7bEVm003415t1/Dapma7bEVm003942t1/Dapma7bEVm004440t1/Dapma7bEVm004477t1/Dapma7bEVm004794t1/Dapma7bEVm007701t1/Dapma7bEVm010428t1/Dapma7bEVm010533t1/Dapma7bEVm010782t1	18
higher in Bham2	R-HSA-72165	mRNA Splicing - Minor Pathway	22/1173	30/2674	0.000982444	0.011874	0.00993142	6432/22916/10907/6427/10992/23451/4809/51639/6633/11066/55599/9410/5434/6636/57819/5441/6634/6635/6632/5437/6637/5440	Dapma7bEVm001004t1/Dapma7bEVm002514t1/Dapma7bEVm002522t1/Dapma7bEVm002893t1/Dapma7bEVm003116t1/Dapma7bEVm005424t1/Dapma7bEVm005793t1/Dapma7bEVm006142t1/Dapma7bEVm006442t1/Dapma7bEVm006640t1/Dapma7bEVm006782t1/Dapma7bEVm006784t1/Dapma7bEVm006898t1/Dapma7bEVm007968t1/Dapma7bEVm008091t1/Dapma7bEVm008161t1/Dapma7bEVm008544t1/Dapma7bEVm011670t1/Dapma7bEVm012713t1/Dapma7bEVm015749t1/Dapma7bEVm018515t1/…	22
higher in Bham2	R-HSA-180534	Vpu mediated degradation of CD4	16/1173	20/2674	0.00105355	0.0121812	0.0101884	5700/5686/5695/5718/5704/5719/5689/5702/5684/5715/5683/6500/9861/143471/5685/5690	Dapma7bEVm000739t1/Dapma7bEVm000990t1/Dapma7bEVm001296t1/Dapma7bEVm001912t1/Dapma7bEVm001951t1/Dapma7bEVm002385t1/Dapma7bEVm002504t1/Dapma7bEVm003278t1/Dapma7bEVm003415t1/Dapma7bEVm003942t1/Dapma7bEVm004440t1/Dapma7bEVm004477t1/Dapma7bEVm004794t1/Dapma7bEVm010428t1/Dapma7bEVm010533t1/Dapma7bEVm010782t1	16
higher in Bham2	R-HSA-5610780	Degradation of GLI1 by the proteasome	19/1173	25/2674	0.00107737	0.0121812	0.0101884	5700/5686/5695/5718/51684/5704/5719/5689/5566/5702/5684/5715/5683/6500/9861/143471/5685/5690/9978	Dapma7bEVm000739t1/Dapma7bEVm000990t1/Dapma7bEVm001296t1/Dapma7bEVm001912t1/Dapma7bEVm001913t1/Dapma7bEVm001951t1/Dapma7bEVm002385t1/Dapma7bEVm002504t1/Dapma7bEVm002712t1/Dapma7bEVm003278t1/Dapma7bEVm003415t1/Dapma7bEVm003942t1/Dapma7bEVm004440t1/Dapma7bEVm004477t1/Dapma7bEVm004794t1/Dapma7bEVm010428t1/Dapma7bEVm010533t1/Dapma7bEVm010782t1/Dapma7bEVm011195t1	19
higher in Bham2	R-HSA-5610783	Degradation of GLI2 by the proteasome	19/1173	25/2674	0.00107737	0.0121812	0.0101884	5700/5686/5695/5718/51684/5704/5719/5689/5566/5702/5684/5715/5683/6500/9861/143471/5685/5690/9978	Dapma7bEVm000739t1/Dapma7bEVm000990t1/Dapma7bEVm001296t1/Dapma7bEVm001912t1/Dapma7bEVm001913t1/Dapma7bEVm001951t1/Dapma7bEVm002385t1/Dapma7bEVm002504t1/Dapma7bEVm002712t1/Dapma7bEVm003278t1/Dapma7bEVm003415t1/Dapma7bEVm003942t1/Dapma7bEVm004440t1/Dapma7bEVm004477t1/Dapma7bEVm004794t1/Dapma7bEVm010428t1/Dapma7bEVm010533t1/Dapma7bEVm010782t1/Dapma7bEVm011195t1	19
higher in Bham2	R-HSA-5610785	GLI3 is processed to GLI3R by the proteasome	19/1173	25/2674	0.00107737	0.0121812	0.0101884	5700/5686/5695/5718/51684/5704/5719/5689/5566/5702/5684/5715/5683/6500/9861/143471/5685/5690/9978	Dapma7bEVm000739t1/Dapma7bEVm000990t1/Dapma7bEVm001296t1/Dapma7bEVm001912t1/Dapma7bEVm001913t1/Dapma7bEVm001951t1/Dapma7bEVm002385t1/Dapma7bEVm002504t1/Dapma7bEVm002712t1/Dapma7bEVm003278t1/Dapma7bEVm003415t1/Dapma7bEVm003942t1/Dapma7bEVm004440t1/Dapma7bEVm004477t1/Dapma7bEVm004794t1/Dapma7bEVm010428t1/Dapma7bEVm010533t1/Dapma7bEVm010782t1/Dapma7bEVm011195t1	19
higher in Bham2	R-HSA-8939236	RUNX1 regulates transcription of genes involved in differentiation of HSCs	23/1173	32/2674	0.0011893	0.0132333	0.0110683	5700/5686/5695/5718/5704/5719/5689/5702/5684/5715/5683/9861/94239/3021/4331/902/143471/5685/5690/333932/861/8342/8370	Dapma7bEVm000739t1/Dapma7bEVm000990t1/Dapma7bEVm001296t1/Dapma7bEVm001912t1/Dapma7bEVm001951t1/Dapma7bEVm002385t1/Dapma7bEVm002504t1/Dapma7bEVm003278t1/Dapma7bEVm003415t1/Dapma7bEVm003942t1/Dapma7bEVm004440t1/Dapma7bEVm004794t1/Dapma7bEVm006149t1/Dapma7bEVm006920t1/Dapma7bEVm007274t1/Dapma7bEVm008245t1/Dapma7bEVm010069t1/Dapma7bEVm010428t1/Dapma7bEVm010533t1/Dapma7bEVm010782t1/Dapma7bEVm011843t1/…	23
higher in Bham2	R-HSA-382556	ABC-family proteins mediated transport	28/1173	41/2674	0.00128367	0.0140602	0.01176	27248/5700/22/5686/11194/5695/5718/5704/5719/5689/5702/5684/51009/5824/5715/5683/9861/6400/10613/89845/1968/91445/143471/5685/8504/5690/64137/10257	Dapma7bEVm000700t1/Dapma7bEVm000739t1/Dapma7bEVm000852t1/Dapma7bEVm000990t1/Dapma7bEVm001113t1/Dapma7bEVm001296t1/Dapma7bEVm001912t1/Dapma7bEVm001951t1/Dapma7bEVm002385t1/Dapma7bEVm002504t1/Dapma7bEVm003278t1/Dapma7bEVm003415t1/Dapma7bEVm003840t1/Dapma7bEVm003876t1/Dapma7bEVm003942t1/Dapma7bEVm004440t1/Dapma7bEVm004794t1/Dapma7bEVm005467t1/Dapma7bEVm006579t1/Dapma7bEVm006959t1/Dapma7bEVm010143t1/…	28
higher in Bham2	R-HSA-8873719	RAB geranylgeranylation	14/1173	17/2674	0.00133597	0.0144079	0.0120508	4218/5861/10981/83871/339122/23011/51552/11021/116442/5870/5876/10890/5869/5878	Dapma7bEVm003405t1/Dapma7bEVm003944t1/Dapma7bEVm005090t1/Dapma7bEVm006070t1/Dapma7bEVm006635t1/Dapma7bEVm006901t1/Dapma7bEVm007871t1/Dapma7bEVm008396t1/Dapma7bEVm008578t1/Dapma7bEVm011269t1/Dapma7bEVm011523t1/Dapma7bEVm012294t1/Dapma7bEVm015570t1/Dapma7bEVm018709t1	14
higher in Bham2	R-HSA-446652	Interleukin-1 family signaling	24/1173	34/2674	0.00140234	0.0148945	0.0124578	5700/5686/5695/10454/5718/5704/5719/5689/5702/5684/54472/5715/5683/6500/9861/6416/28512/3146/7334/143471/5685/5690/5604/9978	Dapma7bEVm000739t1/Dapma7bEVm000990t1/Dapma7bEVm001296t1/Dapma7bEVm001528t1/Dapma7bEVm001912t1/Dapma7bEVm001951t1/Dapma7bEVm002385t1/Dapma7bEVm002504t1/Dapma7bEVm003278t1/Dapma7bEVm003415t1/Dapma7bEVm003824t1/Dapma7bEVm003942t1/Dapma7bEVm004440t1/Dapma7bEVm004477t1/Dapma7bEVm004794t1/Dapma7bEVm006501t1/Dapma7bEVm007710t1/Dapma7bEVm008070t1/Dapma7bEVm008416t1/Dapma7bEVm010428t1/Dapma7bEVm010533t1/…	24
higher in Bham2	R-HSA-8852276	The role of GTSE1 in G2/M progression after G2 checkpoint	17/1173	22/2674	0.00146299	0.0150817	0.0126144	5700/5686/5695/5718/5704/5719/5689/5702/5684/5715/5683/9861/143471/5685/84790/5690/7278	Dapma7bEVm000739t1/Dapma7bEVm000990t1/Dapma7bEVm001296t1/Dapma7bEVm001912t1/Dapma7bEVm001951t1/Dapma7bEVm002385t1/Dapma7bEVm002504t1/Dapma7bEVm003278t1/Dapma7bEVm003415t1/Dapma7bEVm003942t1/Dapma7bEVm004440t1/Dapma7bEVm004794t1/Dapma7bEVm010428t1/Dapma7bEVm010533t1/Dapma7bEVm010617t1/Dapma7bEVm010782t1/Dapma7bEVm016225t1	17
higher in Bham2	R-HSA-8854050	FBXL7 down-regulates AURKA during mitotic entry and in early mitosis	17/1173	22/2674	0.00146299	0.0150817	0.0126144	5700/5686/5695/5718/5704/5719/5689/5702/5684/5715/5683/6500/9861/143471/5685/5690/9978	Dapma7bEVm000739t1/Dapma7bEVm000990t1/Dapma7bEVm001296t1/Dapma7bEVm001912t1/Dapma7bEVm001951t1/Dapma7bEVm002385t1/Dapma7bEVm002504t1/Dapma7bEVm003278t1/Dapma7bEVm003415t1/Dapma7bEVm003942t1/Dapma7bEVm004440t1/Dapma7bEVm004477t1/Dapma7bEVm004794t1/Dapma7bEVm010428t1/Dapma7bEVm010533t1/Dapma7bEVm010782t1/Dapma7bEVm011195t1	17
higher in Bham2	R-HSA-1236974	ER-Phagosome pathway	18/1173	24/2674	0.00190509	0.0180436	0.0150916	5700/5686/5695/5718/5704/5719/5689/5702/5684/5715/2923/5683/9861/10952/143471/5685/5690/23480	Dapma7bEVm000739t1/Dapma7bEVm000990t1/Dapma7bEVm001296t1/Dapma7bEVm001912t1/Dapma7bEVm001951t1/Dapma7bEVm002385t1/Dapma7bEVm002504t1/Dapma7bEVm003278t1/Dapma7bEVm003415t1/Dapma7bEVm003942t1/Dapma7bEVm004221t1/Dapma7bEVm004440t1/Dapma7bEVm004794t1/Dapma7bEVm007763t1/Dapma7bEVm010428t1/Dapma7bEVm010533t1/Dapma7bEVm010782t1/Dapma7bEVm014137t1	18
higher in Bham2	R-HSA-349425	Autodegradation of the E3 ubiquitin ligase COP1	15/1173	19/2674	0.00195622	0.0180436	0.0150916	5700/5686/5695/5718/5704/5719/5689/5702/5684/5715/5683/9861/143471/5685/5690	Dapma7bEVm000739t1/Dapma7bEVm000990t1/Dapma7bEVm001296t1/Dapma7bEVm001912t1/Dapma7bEVm001951t1/Dapma7bEVm002385t1/Dapma7bEVm002504t1/Dapma7bEVm003278t1/Dapma7bEVm003415t1/Dapma7bEVm003942t1/Dapma7bEVm004440t1/Dapma7bEVm004794t1/Dapma7bEVm010428t1/Dapma7bEVm010533t1/Dapma7bEVm010782t1	15
higher in Bham2	R-HSA-350562	Regulation of ornithine decarboxylase (ODC)	15/1173	19/2674	0.00195622	0.0180436	0.0150916	5700/5686/5695/5718/5704/5719/5689/5702/5684/5715/5683/9861/143471/5685/5690	Dapma7bEVm000739t1/Dapma7bEVm000990t1/Dapma7bEVm001296t1/Dapma7bEVm001912t1/Dapma7bEVm001951t1/Dapma7bEVm002385t1/Dapma7bEVm002504t1/Dapma7bEVm003278t1/Dapma7bEVm003415t1/Dapma7bEVm003942t1/Dapma7bEVm004440t1/Dapma7bEVm004794t1/Dapma7bEVm010428t1/Dapma7bEVm010533t1/Dapma7bEVm010782t1	15
higher in Bham2	R-HSA-69017	CDK-mediated phosphorylation and removal of Cdc6	15/1173	19/2674	0.00195622	0.0180436	0.0150916	5700/5686/5695/5718/5704/5719/5689/5702/5684/5715/5683/9861/143471/5685/5690	Dapma7bEVm000739t1/Dapma7bEVm000990t1/Dapma7bEVm001296t1/Dapma7bEVm001912t1/Dapma7bEVm001951t1/Dapma7bEVm002385t1/Dapma7bEVm002504t1/Dapma7bEVm003278t1/Dapma7bEVm003415t1/Dapma7bEVm003942t1/Dapma7bEVm004440t1/Dapma7bEVm004794t1/Dapma7bEVm010428t1/Dapma7bEVm010533t1/Dapma7bEVm010782t1	15
higher in Bham2	R-HSA-69541	Stabilization of p53	15/1173	19/2674	0.00195622	0.0180436	0.0150916	5700/5686/5695/5718/5704/5719/5689/5702/5684/5715/5683/9861/143471/5685/5690	Dapma7bEVm000739t1/Dapma7bEVm000990t1/Dapma7bEVm001296t1/Dapma7bEVm001912t1/Dapma7bEVm001951t1/Dapma7bEVm002385t1/Dapma7bEVm002504t1/Dapma7bEVm003278t1/Dapma7bEVm003415t1/Dapma7bEVm003942t1/Dapma7bEVm004440t1/Dapma7bEVm004794t1/Dapma7bEVm010428t1/Dapma7bEVm010533t1/Dapma7bEVm010782t1	15
higher in Bham2	R-HSA-69601	Ubiquitin Mediated Degradation of Phosphorylated Cdc25A	15/1173	19/2674	0.00195622	0.0180436	0.0150916	5700/5686/5695/5718/5704/5719/5689/5702/5684/5715/5683/9861/143471/5685/5690	Dapma7bEVm000739t1/Dapma7bEVm000990t1/Dapma7bEVm001296t1/Dapma7bEVm001912t1/Dapma7bEVm001951t1/Dapma7bEVm002385t1/Dapma7bEVm002504t1/Dapma7bEVm003278t1/Dapma7bEVm003415t1/Dapma7bEVm003942t1/Dapma7bEVm004440t1/Dapma7bEVm004794t1/Dapma7bEVm010428t1/Dapma7bEVm010533t1/Dapma7bEVm010782t1	15
higher in Bham2	R-HSA-69610	p53-Independent DNA Damage Response	15/1173	19/2674	0.00195622	0.0180436	0.0150916	5700/5686/5695/5718/5704/5719/5689/5702/5684/5715/5683/9861/143471/5685/5690	Dapma7bEVm000739t1/Dapma7bEVm000990t1/Dapma7bEVm001296t1/Dapma7bEVm001912t1/Dapma7bEVm001951t1/Dapma7bEVm002385t1/Dapma7bEVm002504t1/Dapma7bEVm003278t1/Dapma7bEVm003415t1/Dapma7bEVm003942t1/Dapma7bEVm004440t1/Dapma7bEVm004794t1/Dapma7bEVm010428t1/Dapma7bEVm010533t1/Dapma7bEVm010782t1	15
higher in Bham2	R-HSA-69613	p53-Independent G1/S DNA damage checkpoint	15/1173	19/2674	0.00195622	0.0180436	0.0150916	5700/5686/5695/5718/5704/5719/5689/5702/5684/5715/5683/9861/143471/5685/5690	Dapma7bEVm000739t1/Dapma7bEVm000990t1/Dapma7bEVm001296t1/Dapma7bEVm001912t1/Dapma7bEVm001951t1/Dapma7bEVm002385t1/Dapma7bEVm002504t1/Dapma7bEVm003278t1/Dapma7bEVm003415t1/Dapma7bEVm003942t1/Dapma7bEVm004440t1/Dapma7bEVm004794t1/Dapma7bEVm010428t1/Dapma7bEVm010533t1/Dapma7bEVm010782t1	15
higher in Bham2	R-HSA-2454202	Fc epsilon receptor (FCERI) signaling	28/1173	42/2674	0.00225874	0.0205633	0.0171991	5700/5686/7409/5695/10454/5718/5704/5719/5689/10451/5702/5684/5715/5683/6500/9861/5879/5170/6416/2885/3845/5534/7334/143471/5685/5690/801/805	Dapma7bEVm000739t1/Dapma7bEVm000990t1/Dapma7bEVm001095t1/Dapma7bEVm001296t1/Dapma7bEVm001528t1/Dapma7bEVm001912t1/Dapma7bEVm001951t1/Dapma7bEVm002385t1/Dapma7bEVm002504t1/Dapma7bEVm002599t1/Dapma7bEVm003278t1/Dapma7bEVm003415t1/Dapma7bEVm003942t1/Dapma7bEVm004440t1/Dapma7bEVm004477t1/Dapma7bEVm004794t1/Dapma7bEVm004942t1/Dapma7bEVm005143t1/Dapma7bEVm006501t1/Dapma7bEVm006629t1/Dapma7bEVm007309t1/…	28
higher in Bham2	R-HSA-5358346	Hedgehog ligand biogenesis	19/1173	26/2674	0.00236629	0.0212663	0.0177871	27248/5700/5686/5695/5718/5704/5719/5689/5702/5684/51009/5715/5683/9861/6400/143471/5685/5690/5034	Dapma7bEVm000700t1/Dapma7bEVm000739t1/Dapma7bEVm000990t1/Dapma7bEVm001296t1/Dapma7bEVm001912t1/Dapma7bEVm001951t1/Dapma7bEVm002385t1/Dapma7bEVm002504t1/Dapma7bEVm003278t1/Dapma7bEVm003415t1/Dapma7bEVm003840t1/Dapma7bEVm003942t1/Dapma7bEVm004440t1/Dapma7bEVm004794t1/Dapma7bEVm005467t1/Dapma7bEVm010428t1/Dapma7bEVm010533t1/Dapma7bEVm010782t1/Dapma7bEVm023199t1/Dapma7bEVm023204t1	19
higher in Bham2	R-HSA-8950505	Gene and protein expression by JAK-STAT signaling after Interleukin-12 stimulation	13/1173	16/2674	0.00255007	0.0223572	0.0186995	9049/6647/1265/829/4507/9446/6627/5306/6888/5898/5908/375/3181	Dapma7bEVm000977t1/Dapma7bEVm002040t1/Dapma7bEVm004779t1/Dapma7bEVm004909t1/Dapma7bEVm005303t1/Dapma7bEVm005328t1/Dapma7bEVm005711t1/Dapma7bEVm006441t1/Dapma7bEVm006868t1/Dapma7bEVm007114t1/Dapma7bEVm007280t1/Dapma7bEVm007542t1/Dapma7bEVm009844t1/Dapma7bEVm010414t1/Dapma7bEVm011001t1/Dapma7bEVm011845t1/Dapma7bEVm014394t1/Dapma7bEVm020243t1/Dapma7bEVm022785t1	13
higher in Bham2	R-HSA-174113	SCF-beta-TrCP mediated degradation of Emi1	16/1173	21/2674	0.00262897	0.0223572	0.0186995	5700/5686/5695/5718/5704/5719/5689/5702/5684/5715/5683/6500/9861/143471/5685/5690	Dapma7bEVm000739t1/Dapma7bEVm000990t1/Dapma7bEVm001296t1/Dapma7bEVm001912t1/Dapma7bEVm001951t1/Dapma7bEVm002385t1/Dapma7bEVm002504t1/Dapma7bEVm003278t1/Dapma7bEVm003415t1/Dapma7bEVm003942t1/Dapma7bEVm004440t1/Dapma7bEVm004477t1/Dapma7bEVm004794t1/Dapma7bEVm010428t1/Dapma7bEVm010533t1/Dapma7bEVm010782t1	16
higher in Bham2	R-HSA-187577	SCF(Skp2)-mediated degradation of p27/p21	16/1173	21/2674	0.00262897	0.0223572	0.0186995	5700/5686/5695/5718/5704/5719/5689/5702/5684/5715/5683/6500/9861/5685/5690/1163	Dapma7bEVm000739t1/Dapma7bEVm000990t1/Dapma7bEVm001296t1/Dapma7bEVm001912t1/Dapma7bEVm001951t1/Dapma7bEVm002385t1/Dapma7bEVm002504t1/Dapma7bEVm003278t1/Dapma7bEVm003415t1/Dapma7bEVm003942t1/Dapma7bEVm004440t1/Dapma7bEVm004477t1/Dapma7bEVm004794t1/Dapma7bEVm010533t1/Dapma7bEVm010782t1/Dapma7bEVm014442t1	16
higher in Bham2	R-HSA-4641258	Degradation of DVL	16/1173	21/2674	0.00262897	0.0223572	0.0186995	5700/5686/5695/5718/5704/5719/5689/5702/5684/5715/5683/9861/143471/5685/5690/9978	Dapma7bEVm000739t1/Dapma7bEVm000990t1/Dapma7bEVm001296t1/Dapma7bEVm001912t1/Dapma7bEVm001951t1/Dapma7bEVm002385t1/Dapma7bEVm002504t1/Dapma7bEVm003278t1/Dapma7bEVm003415t1/Dapma7bEVm003942t1/Dapma7bEVm004440t1/Dapma7bEVm004794t1/Dapma7bEVm010428t1/Dapma7bEVm010533t1/Dapma7bEVm010782t1/Dapma7bEVm011195t1	16
higher in Bham2	R-HSA-72172	mRNA Splicing	58/1173	100/2674	0.00264714	0.0223572	0.0186995	9092/6432/65109/84950/10181/10946/84991/8106/55660/22916/10907/53981/57461/6427/8896/10992/6428/10450/102724594/6434/10283/81608/23451/4809/10421/8175/51639/6633/11066/55110/55599/9410/6627/10285/6626/5434/25804/6636/57819/5441/51691/9775/6429/23524/7536/51690/6634/6635/3191/1478/6632/5437/3181/11051/51645/6631/6637/5440	Dapma7bEVm000507t1/Dapma7bEVm001004t1/Dapma7bEVm001173t1/Dapma7bEVm001248t1/Dapma7bEVm001409t1/Dapma7bEVm001521t1/Dapma7bEVm001971t1/Dapma7bEVm002054t1/Dapma7bEVm002163t1/Dapma7bEVm002514t1/Dapma7bEVm002522t1/Dapma7bEVm002631t1/Dapma7bEVm002873t1/Dapma7bEVm002893t1/Dapma7bEVm002937t1/Dapma7bEVm003116t1/Dapma7bEVm003327t1/Dapma7bEVm003861t1/Dapma7bEVm003907t1/Dapma7bEVm004407t1/Dapma7bEVm004748t1/…	58
higher in Bham2	R-HSA-1168372	Downstream signaling events of B Cell Receptor (BCR)	20/1173	28/2674	0.00283537	0.0236619	0.0197908	5700/5686/5695/5718/5704/5719/5689/5702/5684/5715/5683/6500/9861/3845/5534/143471/5685/5690/801/805	Dapma7bEVm000739t1/Dapma7bEVm000990t1/Dapma7bEVm001296t1/Dapma7bEVm001912t1/Dapma7bEVm001951t1/Dapma7bEVm002385t1/Dapma7bEVm002504t1/Dapma7bEVm003278t1/Dapma7bEVm003415t1/Dapma7bEVm003942t1/Dapma7bEVm004440t1/Dapma7bEVm004477t1/Dapma7bEVm004794t1/Dapma7bEVm007309t1/Dapma7bEVm007539t1/Dapma7bEVm010428t1/Dapma7bEVm010533t1/Dapma7bEVm010782t1/Dapma7bEVm011396t1/Dapma7bEVm012056t1	20
higher in Bham2	R-HSA-5621481	C-type lectin receptors (CLRs)	26/1173	39/2674	0.00323441	0.026512	0.0221746	5700/5686/5695/10454/5718/9039/5704/5719/5689/5566/5702/5684/5715/5683/6500/9861/5170/3845/5534/9040/7334/143471/5685/5690/801/805	Dapma7bEVm000739t1/Dapma7bEVm000990t1/Dapma7bEVm001296t1/Dapma7bEVm001528t1/Dapma7bEVm001912t1/Dapma7bEVm001920t1/Dapma7bEVm001951t1/Dapma7bEVm002385t1/Dapma7bEVm002504t1/Dapma7bEVm002712t1/Dapma7bEVm003278t1/Dapma7bEVm003415t1/Dapma7bEVm003942t1/Dapma7bEVm004440t1/Dapma7bEVm004477t1/Dapma7bEVm004794t1/Dapma7bEVm005143t1/Dapma7bEVm007309t1/Dapma7bEVm007539t1/Dapma7bEVm007701t1/Dapma7bEVm008416t1/…	26
higher in Bham2	R-HSA-69202	Cyclin E associated events during G1/S transition	21/1173	30/2674	0.00330338	0.026512	0.0221746	5700/5686/5695/5718/5704/5719/5689/5702/5684/55957/5715/5683/6500/9861/4149/4331/7027/902/5685/5690/1163	Dapma7bEVm000739t1/Dapma7bEVm000990t1/Dapma7bEVm001296t1/Dapma7bEVm001912t1/Dapma7bEVm001951t1/Dapma7bEVm002385t1/Dapma7bEVm002504t1/Dapma7bEVm003278t1/Dapma7bEVm003415t1/Dapma7bEVm003909t1/Dapma7bEVm003942t1/Dapma7bEVm004440t1/Dapma7bEVm004477t1/Dapma7bEVm004794t1/Dapma7bEVm005754t1/Dapma7bEVm007274t1/Dapma7bEVm007981t1/Dapma7bEVm010069t1/Dapma7bEVm010533t1/Dapma7bEVm010782t1/Dapma7bEVm014442t1	21
higher in Bham2	R-HSA-69656	Cyclin A:Cdk2-associated events at S phase entry	21/1173	30/2674	0.00330338	0.026512	0.0221746	5700/5686/5695/5718/5704/5719/5689/5702/5684/55957/5715/5683/6500/9861/4149/4331/7027/902/5685/5690/1163	Dapma7bEVm000739t1/Dapma7bEVm000990t1/Dapma7bEVm001296t1/Dapma7bEVm001912t1/Dapma7bEVm001951t1/Dapma7bEVm002385t1/Dapma7bEVm002504t1/Dapma7bEVm003278t1/Dapma7bEVm003415t1/Dapma7bEVm003909t1/Dapma7bEVm003942t1/Dapma7bEVm004440t1/Dapma7bEVm004477t1/Dapma7bEVm004794t1/Dapma7bEVm005754t1/Dapma7bEVm007274t1/Dapma7bEVm007981t1/Dapma7bEVm010069t1/Dapma7bEVm010533t1/Dapma7bEVm010782t1/Dapma7bEVm014442t1	21
higher in Bham2	R-HSA-8939902	Regulation of RUNX2 expression and activity	17/1173	23/2674	0.00332818	0.026512	0.0221746	5700/5686/5695/5718/5704/5719/5689/5702/5684/5715/5683/6500/9861/143471/5685/5690/9978	Dapma7bEVm000739t1/Dapma7bEVm000990t1/Dapma7bEVm001296t1/Dapma7bEVm001912t1/Dapma7bEVm001951t1/Dapma7bEVm002385t1/Dapma7bEVm002504t1/Dapma7bEVm003278t1/Dapma7bEVm003415t1/Dapma7bEVm003942t1/Dapma7bEVm004440t1/Dapma7bEVm004477t1/Dapma7bEVm004794t1/Dapma7bEVm010428t1/Dapma7bEVm010533t1/Dapma7bEVm010782t1/Dapma7bEVm011195t1	17
higher in Bham2	R-HSA-8941858	Regulation of RUNX3 expression and activity	14/1173	18/2674	0.00358871	0.0282661	0.0236417	5700/5686/5695/5718/5704/5719/5689/5702/5684/5715/5683/9861/5685/5690	Dapma7bEVm000739t1/Dapma7bEVm000990t1/Dapma7bEVm001296t1/Dapma7bEVm001912t1/Dapma7bEVm001951t1/Dapma7bEVm002385t1/Dapma7bEVm002504t1/Dapma7bEVm003278t1/Dapma7bEVm003415t1/Dapma7bEVm003942t1/Dapma7bEVm004440t1/Dapma7bEVm004794t1/Dapma7bEVm010533t1/Dapma7bEVm010782t1	14
higher in Bham2	R-HSA-381119	Unfolded Protein Response (UPR)	28/1173	43/2674	0.0038012	0.0296072	0.0247634	56915/5073/116138/10525/6818/9695/10130/2081/51726/3309/6734/118460/5611/4000/58477/11231/439/23404/54512/10113/4801/10952/23016/7184/4802/23480/5393/7095	Dapma7bEVm000981t1/Dapma7bEVm001154t1/Dapma7bEVm001579t1/Dapma7bEVm001745t1/Dapma7bEVm001984t1/Dapma7bEVm002251t1/Dapma7bEVm002371t1/Dapma7bEVm002463t1/Dapma7bEVm002835t1/Dapma7bEVm003115t1/Dapma7bEVm003133t1/Dapma7bEVm003396t1/Dapma7bEVm003725t1/Dapma7bEVm004134t1/Dapma7bEVm004431t1/Dapma7bEVm004591t1/Dapma7bEVm004838t1/Dapma7bEVm005705t1/Dapma7bEVm006041t1/Dapma7bEVm006253t1/Dapma7bEVm006650t1/…	28
higher in Bham2	R-HSA-1236975	Antigen processing-Cross presentation	18/1173	25/2674	0.00403352	0.0310714	0.0259881	5700/5686/5695/5718/5704/5719/5689/5702/5684/5715/2923/5683/9861/10952/143471/5685/5690/23480	Dapma7bEVm000739t1/Dapma7bEVm000990t1/Dapma7bEVm001296t1/Dapma7bEVm001912t1/Dapma7bEVm001951t1/Dapma7bEVm002385t1/Dapma7bEVm002504t1/Dapma7bEVm003278t1/Dapma7bEVm003415t1/Dapma7bEVm003942t1/Dapma7bEVm004221t1/Dapma7bEVm004440t1/Dapma7bEVm004794t1/Dapma7bEVm007763t1/Dapma7bEVm010428t1/Dapma7bEVm010533t1/Dapma7bEVm010782t1/Dapma7bEVm014137t1	18
higher in Bham2	R-HSA-109581	Apoptosis	24/1173	36/2674	0.00463939	0.03497	0.0292489	5700/5686/4976/5695/5718/5704/5719/5689/5702/5684/28988/5715/4000/5683/9861/840/5534/140735/7027/3146/7534/143471/5685/5690	Dapma7bEVm000739t1/Dapma7bEVm000990t1/Dapma7bEVm001064t1/Dapma7bEVm001296t1/Dapma7bEVm001912t1/Dapma7bEVm001951t1/Dapma7bEVm002385t1/Dapma7bEVm002504t1/Dapma7bEVm003278t1/Dapma7bEVm003415t1/Dapma7bEVm003694t1/Dapma7bEVm003942t1/Dapma7bEVm004134t1/Dapma7bEVm004440t1/Dapma7bEVm004794t1/Dapma7bEVm005660t1/Dapma7bEVm007539t1/Dapma7bEVm007753t1/Dapma7bEVm007981t1/Dapma7bEVm008070t1/Dapma7bEVm010078t1/…	24
higher in Bham2	R-HSA-5357801	Programmed Cell Death	24/1173	36/2674	0.00463939	0.03497	0.0292489	5700/5686/4976/5695/5718/5704/5719/5689/5702/5684/28988/5715/4000/5683/9861/840/5534/140735/7027/3146/7534/143471/5685/5690	Dapma7bEVm000739t1/Dapma7bEVm000990t1/Dapma7bEVm001064t1/Dapma7bEVm001296t1/Dapma7bEVm001912t1/Dapma7bEVm001951t1/Dapma7bEVm002385t1/Dapma7bEVm002504t1/Dapma7bEVm003278t1/Dapma7bEVm003415t1/Dapma7bEVm003694t1/Dapma7bEVm003942t1/Dapma7bEVm004134t1/Dapma7bEVm004440t1/Dapma7bEVm004794t1/Dapma7bEVm005660t1/Dapma7bEVm007539t1/Dapma7bEVm007753t1/Dapma7bEVm007981t1/Dapma7bEVm008070t1/Dapma7bEVm010078t1/…	24
higher in Bham2	R-HSA-2871837	FCERI mediated NF-kB activation	19/1173	27/2674	0.00472971	0.0352716	0.0295011	5700/5686/5695/10454/5718/5704/5719/5689/5702/5684/5715/5683/6500/9861/5170/7334/143471/5685/5690	Dapma7bEVm000739t1/Dapma7bEVm000990t1/Dapma7bEVm001296t1/Dapma7bEVm001528t1/Dapma7bEVm001912t1/Dapma7bEVm001951t1/Dapma7bEVm002385t1/Dapma7bEVm002504t1/Dapma7bEVm003278t1/Dapma7bEVm003415t1/Dapma7bEVm003942t1/Dapma7bEVm004440t1/Dapma7bEVm004477t1/Dapma7bEVm004794t1/Dapma7bEVm005143t1/Dapma7bEVm008416t1/Dapma7bEVm010428t1/Dapma7bEVm010533t1/Dapma7bEVm010782t1	19
higher in Bham2	R-HSA-72163	mRNA Splicing - Major Pathway	56/1173	98/2674	0.00488254	0.036028	0.0301338	9092/6432/65109/84950/10181/10946/84991/8106/55660/22916/10907/53981/57461/6427/8896/10992/6428/10450/102724594/6434/10283/81608/23451/4809/10421/8175/51639/6633/55110/9410/6627/10285/6626/5434/25804/6636/57819/5441/51691/9775/6429/23524/7536/51690/6634/6635/3191/1478/6632/5437/3181/11051/51645/6631/6637/5440	Dapma7bEVm000507t1/Dapma7bEVm001004t1/Dapma7bEVm001173t1/Dapma7bEVm001248t1/Dapma7bEVm001409t1/Dapma7bEVm001521t1/Dapma7bEVm001971t1/Dapma7bEVm002054t1/Dapma7bEVm002163t1/Dapma7bEVm002514t1/Dapma7bEVm002522t1/Dapma7bEVm002631t1/Dapma7bEVm002873t1/Dapma7bEVm002893t1/Dapma7bEVm002937t1/Dapma7bEVm003116t1/Dapma7bEVm003327t1/Dapma7bEVm003861t1/Dapma7bEVm003907t1/Dapma7bEVm004407t1/Dapma7bEVm004748t1/…	56
higher in Bham2	R-HSA-389661	Glyoxylate metabolism and glycine degradation	13/1173	17/2674	0.00649591	0.0474336	0.0396735	8528/1629/8659/5162/11019/8050/55526/275/189/387787/4706/1737/1738	Dapma7bEVm001267t1/Dapma7bEVm002289t1/Dapma7bEVm002680t1/Dapma7bEVm003300t1/Dapma7bEVm003301t1/Dapma7bEVm003665t1/Dapma7bEVm004022t1/Dapma7bEVm004780t1/Dapma7bEVm004789t1/Dapma7bEVm006857t1/Dapma7bEVm015466t1/Dapma7bEVm027564t1/Dapma7bEVm029623t1	13
higher in Bham2	R-HSA-1234176	Oxygen-dependent proline hydroxylation of Hypoxia-inducible Factor Alpha	17/1173	24/2674	0.00678427	0.0480381	0.040179	5700/5686/5695/5718/5704/5719/5689/5702/5684/5715/5683/9861/6923/143471/5685/5690/9978	Dapma7bEVm000739t1/Dapma7bEVm000990t1/Dapma7bEVm001296t1/Dapma7bEVm001912t1/Dapma7bEVm001951t1/Dapma7bEVm002385t1/Dapma7bEVm002504t1/Dapma7bEVm003278t1/Dapma7bEVm003415t1/Dapma7bEVm003942t1/Dapma7bEVm004440t1/Dapma7bEVm004794t1/Dapma7bEVm006937t1/Dapma7bEVm010428t1/Dapma7bEVm010533t1/Dapma7bEVm010782t1/Dapma7bEVm011195t1	17
higher in Bham2	R-HSA-174154	APC/C:Cdc20 mediated degradation of Securin	17/1173	24/2674	0.00678427	0.0480381	0.040179	5700/5686/5695/5718/5704/5719/5689/5702/5684/5715/5683/9861/11065/10393/143471/5685/5690	Dapma7bEVm000739t1/Dapma7bEVm000990t1/Dapma7bEVm001296t1/Dapma7bEVm001912t1/Dapma7bEVm001951t1/Dapma7bEVm002385t1/Dapma7bEVm002504t1/Dapma7bEVm003278t1/Dapma7bEVm003415t1/Dapma7bEVm003942t1/Dapma7bEVm004440t1/Dapma7bEVm004794t1/Dapma7bEVm006410t1/Dapma7bEVm006904t1/Dapma7bEVm010428t1/Dapma7bEVm010533t1/Dapma7bEVm010782t1	17
higher in Bham2	R-HSA-5658442	Regulation of RAS by GAPs	17/1173	24/2674	0.00678427	0.0480381	0.040179	5700/5686/5695/5718/5704/5719/5689/5702/5684/5715/5683/9861/3845/143471/5685/5690/9978	Dapma7bEVm000739t1/Dapma7bEVm000990t1/Dapma7bEVm001296t1/Dapma7bEVm001912t1/Dapma7bEVm001951t1/Dapma7bEVm002385t1/Dapma7bEVm002504t1/Dapma7bEVm003278t1/Dapma7bEVm003415t1/Dapma7bEVm003942t1/Dapma7bEVm004440t1/Dapma7bEVm004794t1/Dapma7bEVm007309t1/Dapma7bEVm010428t1/Dapma7bEVm010533t1/Dapma7bEVm010782t1/Dapma7bEVm011195t1	17
comparison	ID	Description	GeneRatio	BgRatio	p value	p adjusted	qvalue	ENTREZID	geneID	Count
higher in Xinb3	R-HSA-74160	Gene expression (Transcription)	166/791	393/2674	4.64871e-09	3.2262e-06	2.8088e-06	9631/7082/22974/7576/5469/4927/2475/51585/23411/23405/9972/2146/9112/9156/10419/7469/8239/221400/6829/142/10498/8086/7175/6046/57459/51755/9759/9271/6929/6830/196528/91646/57508/55703/1763/29128/4848/7068/10397/9282/9439/9646/4850/80789/29117/55294/8563/9757/9611/29894/57521/7862/4686/9310/80010/79869/54700/255626/6045/23019/79759/65123/5708/8312/23636/995/51692/55726/26149/8900/23468/2975/4928/8…	Dapma7bEVm000005t1/Dapma7bEVm000017t1/Dapma7bEVm000191t1/Dapma7bEVm000223t1/Dapma7bEVm000274t1/Dapma7bEVm000300t1/Dapma7bEVm000341t1/Dapma7bEVm000344t1/Dapma7bEVm000402t1/Dapma7bEVm000607t1/Dapma7bEVm000610t1/Dapma7bEVm000626t1/Dapma7bEVm000825t1/Dapma7bEVm000868t1/Dapma7bEVm000876t1/Dapma7bEVm000887t1/Dapma7bEVm001019t1/Dapma7bEVm001024t1/Dapma7bEVm001028t1/Dapma7bEVm001051t1/Dapma7bEVm001061t1/…	166
higher in Xinb3	R-HSA-212436	Generic Transcription Pathway	107/791	260/2674	1.84511e-05	0.00640255	0.00557419	7082/22974/7576/5469/2475/2146/9156/10419/7469/8239/6829/142/10498/6046/57459/51755/9759/6929/196528/1763/4848/7068/10397/9282/9439/4850/29117/55294/9757/9611/57521/7862/9310/80010/255626/6045/23019/79759/5708/8312/995/26149/8900/23468/55904/7248/8493/9656/80314/10524/1121/7156/374900/10025/2071/4849/5781/6872/2309/7703/861/8349/472/25925/4602/8178/23462/6874/55835/7528/208/5984/545/5305/333932/8…	Dapma7bEVm000017t1/Dapma7bEVm000191t1/Dapma7bEVm000223t1/Dapma7bEVm000274t1/Dapma7bEVm000341t1/Dapma7bEVm000626t1/Dapma7bEVm000868t1/Dapma7bEVm000876t1/Dapma7bEVm000887t1/Dapma7bEVm001019t1/Dapma7bEVm001051t1/Dapma7bEVm001061t1/Dapma7bEVm001136t1/Dapma7bEVm001342t1/Dapma7bEVm001343t1/Dapma7bEVm001358t1/Dapma7bEVm001362t1/Dapma7bEVm001673t1/Dapma7bEVm001681t1/Dapma7bEVm001718t1/Dapma7bEVm001896t1/…	107
higher in Xinb3	R-HSA-73857	RNA Polymerase II Transcription	129/791	327/2674	2.88327e-05	0.00666997	0.00580701	7082/22974/7576/5469/2475/51585/2146/9156/10419/7469/8239/6829/142/10498/6046/57459/51755/9759/6929/6830/196528/57508/1763/4848/7068/10397/9282/9439/9646/4850/80789/29117/55294/8563/9757/9611/29894/57521/7862/4686/9310/80010/79869/255626/6045/23019/79759/65123/5708/8312/995/51692/55726/26149/8900/23468/55904/7248/8189/8493/9656/92105/25896/80314/10524/1121/7156/26512/374900/10025/2071/4849/5781/6…	Dapma7bEVm000017t1/Dapma7bEVm000191t1/Dapma7bEVm000223t1/Dapma7bEVm000274t1/Dapma7bEVm000341t1/Dapma7bEVm000344t1/Dapma7bEVm000626t1/Dapma7bEVm000868t1/Dapma7bEVm000876t1/Dapma7bEVm000887t1/Dapma7bEVm001019t1/Dapma7bEVm001051t1/Dapma7bEVm001061t1/Dapma7bEVm001136t1/Dapma7bEVm001342t1/Dapma7bEVm001343t1/Dapma7bEVm001358t1/Dapma7bEVm001362t1/Dapma7bEVm001673t1/Dapma7bEVm001674t1/Dapma7bEVm001681t1/…	129
