# Supplementary material for: Pattern of DNA Methylation in Daphnia: Evolutionary Perspective
Source: Genome Biol Evol. 2018 Jul 30;10(8):1988–2007. doi: 10.1093/gbe/evy155 (PMC6097596; doi:10.1093/gbe/evy155)
Supplement: Supplementary Data [file evy155_kvist_et_al_supplements.zip › S12_Table_Agreement between methylation vs expression in magna strain comparisons.xls]

## Sheet: MethvsExp
# S12 Table. Agreement between DNA methylation and gene expression in Daphnia magna comparison of strains Bham2 vs Xinb3
# Daphnia magna 5 day old control samples from Bham2 vs Xinb3 strains.
# Only CpGs in unique exons in non-overlapping genes included
# meth.diff > 0, methylation higher in Bham2
# log2 fold change > 0, expression higher in Bham2
Methylation change large (>50), DMC in exons 2-4 &
expression change significant (p adjusted<0.05) and large (>2)						DNA methylation Bham2 vs Xinb3				Gene expression Bham2 vs Xinb3
chr	start	end	geneID	exon	description	mean.meth	p value	qvalue	meth.diff	mean.exp	log2 fold change	lfcSE	stat	p value	p adjusted	direction
scaffold00809	1553	1554	Dapma7bEVm011102t1	3	Uncharacterized protein	0.475298	1.42096e-18	2.42775e-17	-95.098	464.155	-9.4355	0.821319	-9.90969	3.77806e-23	2.8761e-22	SAME
scaffold00809	1528	1529	Dapma7bEVm011102t1	3	Uncharacterized protein	0.471465	2.05149e-14	2.10572e-13	-94.0476	464.155	-9.4355	0.821319	-9.90969	3.77806e-23	2.8761e-22	SAME
scaffold00809	1568	1569	Dapma7bEVm011102t1	3	Uncharacterized protein	0.467523	1.66102e-20	3.60819e-19	-93.5185	464.155	-9.4355	0.821319	-9.90969	3.77806e-23	2.8761e-22	SAME
scaffold00809	1244	1245	Dapma7bEVm011102t1	4	Uncharacterized protein	0.454772	1.47001e-15	1.75907e-14	-90.2174	464.155	-9.4355	0.821319	-9.90969	3.77806e-23	2.8761e-22	SAME
scaffold00809	1208	1209	Dapma7bEVm011102t1	4	Uncharacterized protein	0.433143	2.4334e-08	1.04063e-07	-86.0215	464.155	-9.4355	0.821319	-9.90969	3.77806e-23	2.8761e-22	SAME
scaffold00055	114788	114789	Dapma7bEVm006823t1	4	Uncharacterized protein	0.494787	5.11361e-30	4.28582e-28	-94.9738	97.5972	-8.56947	0.963102	-8.89778	5.69724e-19	3.34535e-18	SAME
scaffold00055	114003	114004	Dapma7bEVm006823t1	2	Uncharacterized protein	0.380827	4.1309e-10	2.34131e-09	-76.7442	97.5972	-8.56947	0.963102	-8.89778	5.69724e-19	3.34535e-18	SAME
scaffold00903	103256	103257	Dapma7bEVm011503t1	3	Uncharacterized protein	0.466222	4.40981e-27	2.27857e-25	-93.4211	179.638	-7.37642	0.667239	-10.2332	1.40842e-24	1.16844e-23	SAME
scaffold00903	103024	103025	Dapma7bEVm011503t1	2	Uncharacterized protein	0.463487	3.0365e-14	3.0434e-13	-92.5926	179.638	-7.37642	0.667239	-10.2332	1.40842e-24	1.16844e-23	SAME
scaffold00903	103191	103192	Dapma7bEVm011503t1	3	Uncharacterized protein	0.480409	1.19051e-28	8.12302e-27	-87.9902	179.638	-7.37642	0.667239	-10.2332	1.40842e-24	1.16844e-23	SAME
scaffold02076	1004	1005	Dapma7bEVm030452t1	4	Uncharacterized protein	0.389815	1.2976e-33	1.90508e-31	-78.2313	194.361	-6.98577	0.592083	-11.2382	2.64666e-29	2.84662e-28	SAME
scaffold02076	1015	1016	Dapma7bEVm030452t1	4	Uncharacterized protein	0.359001	6.17966e-28	3.68499e-26	-69.4325	194.361	-6.98577	0.592083	-11.2382	2.64666e-29	2.84662e-28	SAME
scaffold02076	956	957	Dapma7bEVm030452t1	4	Uncharacterized protein	0.326856	6.53348e-34	1.01523e-31	-65.3465	194.361	-6.98577	0.592083	-11.2382	2.64666e-29	2.84662e-28	SAME
scaffold02081	22198	22199	Dapma7bEVm030534t1	2	Uncharacterized protein	0.402172	3.83332e-11	2.5296e-10	-80.2817	378.008	-5.94874	0.476899	-12.38	3.35257e-35	5.01518e-34	SAME
scaffold02977	714	715	Dapma7bEVm013378t1	3	hemocyte protein-glutamine gamma-glutamyltransferase	0.302892	6.90493e-18	1.08403e-16	-60	148.034	-5.46272	0.543182	-9.91722	3.50362e-23	2.67221e-22	SAME
scaffold02977	723	724	Dapma7bEVm013378t1	3	hemocyte protein-glutamine gamma-glutamyltransferase	0.30193	3.47244e-16	4.4883e-15	-59.2233	148.034	-5.46272	0.543182	-9.91722	3.50362e-23	2.67221e-22	SAME
scaffold02977	727	728	Dapma7bEVm013378t1	3	hemocyte protein-glutamine gamma-glutamyltransferase	0.289227	7.28891e-15	7.96551e-14	-57.1429	148.034	-5.46272	0.543182	-9.91722	3.50362e-23	2.67221e-22	SAME
scaffold02977	678	679	Dapma7bEVm013378t1	3	hemocyte protein-glutamine gamma-glutamyltransferase	0.276744	9.31418e-17	1.28172e-15	-55.6522	148.034	-5.46272	0.543182	-9.91722	3.50362e-23	2.67221e-22	SAME
scaffold02977	770	771	Dapma7bEVm013378t1	3	hemocyte protein-glutamine gamma-glutamyltransferase	0.300586	4.04463e-11	2.65669e-10	-53.9409	148.034	-5.46272	0.543182	-9.91722	3.50362e-23	2.67221e-22	SAME
scaffold02977	800	801	Dapma7bEVm013378t1	3	hemocyte protein-glutamine gamma-glutamyltransferase	0.287938	3.108e-11	2.06956e-10	-53.9329	148.034	-5.46272	0.543182	-9.91722	3.50362e-23	2.67221e-22	SAME
scaffold02977	827	828	Dapma7bEVm013378t1	3	hemocyte protein-glutamine gamma-glutamyltransferase	0.276359	7.03291e-12	5.1291e-11	-52.8337	148.034	-5.46272	0.543182	-9.91722	3.50362e-23	2.67221e-22	SAME
scaffold02977	543	544	Dapma7bEVm013378t1	2	hemocyte protein-glutamine gamma-glutamyltransferase	0.260997	2.34314e-12	1.83118e-11	-52.3364	148.034	-5.46272	0.543182	-9.91722	3.50362e-23	2.67221e-22	SAME
scaffold02977	537	538	Dapma7bEVm013378t1	2	hemocyte protein-glutamine gamma-glutamyltransferase	0.256853	4.51369e-12	3.39057e-11	-50.8772	148.034	-5.46272	0.543182	-9.91722	3.50362e-23	2.67221e-22	SAME
scaffold02227	294792	294793	Dapma7bEVm023737t1	2	conserved hypothetical protein	0.490086	2.74921e-33	3.77586e-31	-92.8315	235.373	-4.94813	0.306465	-16.0463	6.06864e-58	2.24068e-56	SAME
scaffold02227	294750	294751	Dapma7bEVm023737t1	2	conserved hypothetical protein	0.460241	7.51396e-45	5.71282e-42	-92.4051	235.373	-4.94813	0.306465	-16.0463	6.06864e-58	2.24068e-56	SAME
scaffold02227	294571	294572	Dapma7bEVm023737t1	2	conserved hypothetical protein	0.455642	1.56985e-77	1.67096e-73	-91.3462	235.373	-4.94813	0.306465	-16.0463	6.06864e-58	2.24068e-56	SAME
scaffold02227	294714	294715	Dapma7bEVm023737t1	2	conserved hypothetical protein	0.451944	2.4026e-45	1.9672e-42	-90.5263	235.373	-4.94813	0.306465	-16.0463	6.06864e-58	2.24068e-56	SAME
scaffold02227	294550	294551	Dapma7bEVm023737t1	2	conserved hypothetical protein	0.457376	1.31414e-72	9.32526e-69	-89.9741	235.373	-4.94813	0.306465	-16.0463	6.06864e-58	2.24068e-56	SAME
scaffold02227	294446	294447	Dapma7bEVm023737t1	2	conserved hypothetical protein	0.448159	1.81543e-37	4.94957e-35	-89.6825	235.373	-4.94813	0.306465	-16.0463	6.06864e-58	2.24068e-56	SAME
scaffold02227	294622	294623	Dapma7bEVm023737t1	2	conserved hypothetical protein	0.459721	7.12983e-50	1.51782e-46	-89.5303	235.373	-4.94813	0.306465	-16.0463	6.06864e-58	2.24068e-56	SAME
scaffold02227	294409	294410	Dapma7bEVm023737t1	2	conserved hypothetical protein	0.459378	1.5921e-31	1.68622e-29	-87.1304	235.373	-4.94813	0.306465	-16.0463	6.06864e-58	2.24068e-56	SAME
scaffold02486	341400	341401	Dapma7bEVm016962t1	3	Uncharacterized protein	0.412271	8.06462e-11	5.05392e-10	-81.6092	38.8449	-4.9058	0.64088	-7.34664	2.03247e-13	8.69313e-13	SAME
scaffold02938	80836	80837	Dapma7bEVm012238t1	2	Uncharacterized protein	0.475589	8.7006e-18	1.35693e-16	-94.5455	62.3259	-3.88324	0.412029	-9.33966	9.66433e-21	6.3591e-20	SAME
scaffold02938	80584	80585	Dapma7bEVm012238t1	3	Uncharacterized protein	0.440661	9.95043e-17	1.36223e-15	-88.2353	62.3259	-3.88324	0.412029	-9.33966	9.66433e-21	6.3591e-20	SAME
scaffold02569	175031	175032	Dapma7bEVm007630t1	2	conserved protein	0.661276	4.11272e-11	2.69808e-10	-52.5263	297.298	-3.82509	0.24631	-15.5065	3.13415e-54	1.03146e-52	SAME
scaffold00512	2602323	2602324	Dapma7bEVm014278t1	2	Uncharacterized protein	0.484488	1.94429e-23	6.01607e-22	-97.1014	114.918	-3.56011	0.299343	-11.8527	2.0845e-32	2.65783e-31	SAME
scaffold00512	2602352	2602353	Dapma7bEVm014278t1	2	Uncharacterized protein	0.484127	3.09724e-26	1.39397e-24	-96.7213	114.918	-3.56011	0.299343	-11.8527	2.0845e-32	2.65783e-31	SAME
scaffold00512	2602384	2602385	Dapma7bEVm014278t1	2	Uncharacterized protein	0.483494	1.40968e-11	9.87486e-11	-96.4912	114.918	-3.56011	0.299343	-11.8527	2.0845e-32	2.65783e-31	SAME
scaffold00512	2602397	2602398	Dapma7bEVm014278t1	2	Uncharacterized protein	0.480392	9.78058e-15	1.04367e-13	-96.2963	114.918	-3.56011	0.299343	-11.8527	2.0845e-32	2.65783e-31	SAME
scaffold00512	2602362	2602363	Dapma7bEVm014278t1	2	Uncharacterized protein	0.503571	1.92176e-25	7.70451e-24	-95.6024	114.918	-3.56011	0.299343	-11.8527	2.0845e-32	2.65783e-31	SAME
scaffold00512	2602422	2602423	Dapma7bEVm014278t1	2	Uncharacterized protein	0.497348	5.4267e-14	5.24875e-13	-88.3838	114.918	-3.56011	0.299343	-11.8527	2.0845e-32	2.65783e-31	SAME
scaffold01581	1556625	1556626	Dapma7bEVm012793t1	2	Uncharacterized protein	0.432331	3.13345e-17	4.5564e-16	-85.4545	1135.76	-3.50353	0.300027	-11.6748	1.71373e-31	2.07374e-30	SAME
scaffold01581	1556635	1556636	Dapma7bEVm012793t1	2	Uncharacterized protein	0.399716	3.65877e-16	4.71482e-15	-79.7101	1135.76	-3.50353	0.300027	-11.6748	1.71373e-31	2.07374e-30	SAME
scaffold00704	200999	201000	Dapma7bEVm028241t1	3	Uncharacterized protein	0.347826	3.17362e-10	1.8339e-09	-69.5652	227.849	-3.49804	0.353461	-9.88428	4.87065e-23	3.6786e-22	SAME
scaffold00704	200993	200994	Dapma7bEVm028241t1	3	Uncharacterized protein	0.331369	7.60293e-10	4.15434e-09	-65.7534	227.849	-3.49804	0.353461	-9.88428	4.87065e-23	3.6786e-22	SAME
scaffold00704	201021	201022	Dapma7bEVm028241t1	3	Uncharacterized protein	0.324359	8.22892e-09	3.79834e-08	-64.6341	227.849	-3.49804	0.353461	-9.88428	4.87065e-23	3.6786e-22	SAME
scaffold00704	201005	201006	Dapma7bEVm028241t1	3	Uncharacterized protein	0.397436	1.58341e-07	5.91994e-07	-62.7273	227.849	-3.49804	0.353461	-9.88428	4.87065e-23	3.6786e-22	SAME
scaffold02452	361283	361284	Dapma7bEVm013700t1	2	Uncharacterized protein	0.414591	5.82523e-15	6.45208e-14	-82.9787	3.40118	-3.13509	1.16444	-2.69339	0.00707301	0.0121766	SAME
scaffold00763	109685	109686	Dapma7bEVm018485t1	2	DNA topoisomerase 2-binding protein 1-A	0.3752	7.55712e-26	3.20474e-24	-75.2212	1591.7	-2.93051	0.410096	-7.14528	8.98118e-13	3.68523e-12	SAME
scaffold00763	109669	109670	Dapma7bEVm018485t1	2	DNA topoisomerase 2-binding protein 1-A	0.372744	1.00854e-18	1.75696e-17	-74.3119	1591.7	-2.93051	0.410096	-7.14528	8.98118e-13	3.68523e-12	SAME
scaffold00763	109630	109631	Dapma7bEVm018485t1	2	DNA topoisomerase 2-binding protein 1-A	0.34566	1.99788e-16	2.65654e-15	-68.5393	1591.7	-2.93051	0.410096	-7.14528	8.98118e-13	3.68523e-12	SAME
scaffold00763	109659	109660	Dapma7bEVm018485t1	2	DNA topoisomerase 2-binding protein 1-A	0.336404	4.32793e-16	5.54357e-15	-67.2727	1591.7	-2.93051	0.410096	-7.14528	8.98118e-13	3.68523e-12	SAME
scaffold00763	109627	109628	Dapma7bEVm018485t1	2	DNA topoisomerase 2-binding protein 1-A	0.260071	1.50214e-11	1.04572e-10	-53.5714	1591.7	-2.93051	0.410096	-7.14528	8.98118e-13	3.68523e-12	SAME
scaffold00031	101353	101354	Dapma7bEVm002314t1	2	conserved protein	0.383019	9.33888e-11	5.80972e-10	-76.8421	488.65	-2.89304	0.427868	-6.75965	1.3833e-11	5.27427e-11	SAME
scaffold00031	101307	101308	Dapma7bEVm002314t1	2	conserved protein	0.298674	9.1844e-08	3.56983e-07	-61.7021	488.65	-2.89304	0.427868	-6.75965	1.3833e-11	5.27427e-11	SAME
scaffold02861	481083	481084	Dapma7bEVm003802t1	4	Ubiquitin-protein e3 ligase	0.42139	6.72542e-34	1.03748e-31	-83.871	1931.27	-2.80941	0.276614	-10.1558	3.12332e-24	2.53579e-23	SAME
contig09266	718	719	Dapma7bEVm015756t1	3	Uncharacterized protein	0.665509	2.00874e-14	2.06284e-13	-59.4146	86.8087	-2.76607	0.39636	-6.96707	3.23617e-12	1.28451e-11	SAME
scaffold02770	3034	3035	Dapma7bEVm011210t1	4	THAP domain-containing protein	0.616933	7.21345e-06	1.98125e-05	-57.5758	1937.83	-2.55151	0.370765	-6.88141	5.92621e-12	2.3084e-11	SAME
scaffold00674	434	435	Dapma7bEVm029716t1	3	Uncharacterized protein	0.410299	7.68857e-10	4.20006e-09	-59.3464	4.93398	-2.53714	0.89982	-2.73284	0.00627904	0.0108995	SAME
scaffold01800	107022	107023	Dapma7bEVm013424t1	4	Uncharacterized protein	0.463426	4.02796e-11	2.64655e-10	-92.8571	912.03	-2.2965	0.248875	-9.22678	2.78887e-20	1.77689e-19	SAME
scaffold02140	66074	66075	Dapma7bEVm005791t1	2	Uncharacterized protein	0.647112	4.67671e-10	2.62966e-09	-51.2698	104.003	-2.28004	0.957069	-2.38112	0.0172601	0.0279419	SAME
scaffold02167	322289	322290	Dapma7bEVm027229t1	3	Uncharacterized protein	0.406361	1.21263e-05	3.17956e-05	-59.4298	43.7926	-2.2513	0.372958	-6.0227	1.71527e-09	5.6844e-09	SAME
scaffold02011	31455	31456	Dapma7bEVm004906t1	2	OSCP1	0.476587	1.55739e-21	3.81081e-20	-95.5224	361.39	-2.1687	0.160538	-13.506	1.44222e-41	2.96356e-40	SAME
scaffold02011	31550	31551	Dapma7bEVm004906t1	2	OSCP1	0.473905	1.43957e-41	5.78225e-39	-94.8718	361.39	-2.1687	0.160538	-13.506	1.44222e-41	2.96356e-40	SAME
scaffold02011	31467	31468	Dapma7bEVm004906t1	2	OSCP1	0.470372	5.18e-29	3.76359e-27	-94.5122	361.39	-2.1687	0.160538	-13.506	1.44222e-41	2.96356e-40	SAME
scaffold02011	31527	31528	Dapma7bEVm004906t1	2	OSCP1	0.47142	3.32397e-44	2.28263e-41	-94.3396	361.39	-2.1687	0.160538	-13.506	1.44222e-41	2.96356e-40	SAME
scaffold02011	31494	31495	Dapma7bEVm004906t1	2	OSCP1	0.468047	7.44644e-42	3.52271e-39	-93.5323	361.39	-2.1687	0.160538	-13.506	1.44222e-41	2.96356e-40	SAME
scaffold02011	31462	31463	Dapma7bEVm004906t1	2	OSCP1	0.435675	6.15694e-22	1.57537e-20	-86.755	361.39	-2.1687	0.160538	-13.506	1.44222e-41	2.96356e-40	SAME
scaffold02011	31578	31579	Dapma7bEVm004906t1	2	OSCP1	0.510407	4.37078e-29	3.19746e-27	-86.6259	361.39	-2.1687	0.160538	-13.506	1.44222e-41	2.96356e-40	SAME
scaffold02011	31380	31381	Dapma7bEVm004906t1	2	OSCP1	0.433704	1.50777e-18	2.56987e-17	-86.5672	361.39	-2.1687	0.160538	-13.506	1.44222e-41	2.96356e-40	SAME
scaffold02011	31390	31391	Dapma7bEVm004906t1	2	OSCP1	0.427904	9.90779e-15	1.05565e-13	-86.2595	361.39	-2.1687	0.160538	-13.506	1.44222e-41	2.96356e-40	SAME
scaffold02011	31729	31730	Dapma7bEVm004906t1	3	OSCP1	0.425897	1.85342e-24	6.63127e-23	-84.2857	361.39	-2.1687	0.160538	-13.506	1.44222e-41	2.96356e-40	SAME
scaffold02011	31366	31367	Dapma7bEVm004906t1	2	OSCP1	0.393314	8.23024e-15	8.91641e-14	-78.9474	361.39	-2.1687	0.160538	-13.506	1.44222e-41	2.96356e-40	SAME
scaffold02011	31652	31653	Dapma7bEVm004906t1	2	OSCP1	0.534548	2.37349e-17	3.52846e-16	-72.753	361.39	-2.1687	0.160538	-13.506	1.44222e-41	2.96356e-40	SAME
contig04569	244	245	Dapma7bEVm029560t1	2	Uncharacterized protein	0.303272	1.73141e-12	1.37686e-11	-60.8939	536.941	-2.12884	0.238386	-8.92919	4.29126e-19	2.54191e-18	SAME
contig04569	225	226	Dapma7bEVm029560t1	2	Uncharacterized protein	0.275601	1.83198e-12	1.4525e-11	-55.3763	536.941	-2.12884	0.238386	-8.92919	4.29126e-19	2.54191e-18	SAME
scaffold02569	173029	173030	Dapma7bEVm004312t1	3	Stomatin protein 2, mitochondrial	0.320924	6.85786e-09	3.2065e-08	58.7952	1140.82	-8.48235	0.435471	-18.961	3.58593e-80	2.29874e-78	DIFFERENT
scaffold02569	173562	173563	Dapma7bEVm004312t1	2	Stomatin protein 2, mitochondrial	0.288889	8.17829e-13	6.82216e-12	58.8235	1140.82	-8.48235	0.435471	-18.961	3.58593e-80	2.29874e-78	DIFFERENT
scaffold02569	173034	173035	Dapma7bEVm004312t1	3	Stomatin protein 2, mitochondrial	0.5	1.21511e-17	1.85964e-16	100	1140.82	-8.48235	0.435471	-18.961	3.58593e-80	2.29874e-78	DIFFERENT
scaffold01361	2043166	2043167	Dapma7bEVm008920t1	2	Uncharacterized protein	0.402116	4.37976e-12	3.29461e-11	77.2727	108.046	-3.70863	0.449563	-8.22106	2.01705e-16	1.02461e-15	DIFFERENT
contig19899	284	285	Dapma7bEVm028817t1	2	Uncharacterized protein	0.449152	4.68959e-05	0.000108869	52.0168	59.6234	-3.16356	0.453595	-6.94699	3.73163e-12	1.47473e-11	DIFFERENT
scaffold00359	4886	4887	Dapma7bEVm009960t1	2	Heat shock 70 kDa protein cognate	0.26693	5.56198e-14	5.36983e-13	54.6375	8675.19	-2.67126	0.262993	-10.1571	3.08219e-24	2.50336e-23	DIFFERENT
scaffold00359	4896	4897	Dapma7bEVm009960t1	2	Heat shock 70 kDa protein cognate	0.291209	3.01464e-16	3.92037e-15	60	8675.19	-2.67126	0.262993	-10.1571	3.08219e-24	2.50336e-23	DIFFERENT
scaffold01581	2280826	2280827	Dapma7bEVm023454t1	3	Ring finger protein 8	0.33236	3.52729e-10	2.02562e-09	67.1791	1194.05	-2.3228	0.27333	-8.49762	1.93519e-17	1.0415e-16	DIFFERENT
scaffold01581	2280878	2280879	Dapma7bEVm023454t1	3	Ring finger protein 8	0.315079	1.2006e-13	1.11367e-12	70	1194.05	-2.3228	0.27333	-8.49762	1.93519e-17	1.0415e-16	DIFFERENT
scaffold01581	2280882	2280883	Dapma7bEVm023454t1	3	Ring finger protein 8	0.396753	2.22452e-20	4.7642e-19	82.1429	1194.05	-2.3228	0.27333	-8.49762	1.93519e-17	1.0415e-16	DIFFERENT
scaffold01581	2280889	2280890	Dapma7bEVm023454t1	3	Ring finger protein 8	0.437229	1.83371e-22	5.03047e-21	88.8889	1194.05	-2.3228	0.27333	-8.49762	1.93519e-17	1.0415e-16	DIFFERENT
scaffold01581	2280846	2280847	Dapma7bEVm023454t1	3	Ring finger protein 8	0.444444	2.29017e-16	3.03384e-15	92.3077	1194.05	-2.3228	0.27333	-8.49762	1.93519e-17	1.0415e-16	DIFFERENT
scaffold01581	2280844	2280845	Dapma7bEVm023454t1	3	Ring finger protein 8	0.47619	4.03617e-19	7.36273e-18	93.75	1194.05	-2.3228	0.27333	-8.49762	1.93519e-17	1.0415e-16	DIFFERENT
scaffold01581	2280905	2280906	Dapma7bEVm023454t1	3	Ring finger protein 8	0.482143	9.65736e-21	2.14852e-19	93.9474	1194.05	-2.3228	0.27333	-8.49762	1.93519e-17	1.0415e-16	DIFFERENT
scaffold02581	126231	126232	Dapma7bEVm002682t1	4	F-box only protein 21	0.314719	1.85429e-16	2.47025e-15	62.8571	230.818	-2.15512	0.238119	-9.04776	1.45933e-19	8.89645e-19	DIFFERENT
scaffold02581	126243	126244	Dapma7bEVm002682t1	4	F-box only protein 21	0.386905	1.84849e-23	5.7615e-22	77.5	230.818	-2.15512	0.238119	-9.04776	1.45933e-19	8.89645e-19	DIFFERENT
contig28297	166	167	Dapma7bEVm026666t1	2	Uncharacterized protein	0.352137	3.09877e-21	7.32063e-20	73.0769	487.93	-2.07666	0.221923	-9.35636	8.25314e-21	5.46239e-20	DIFFERENT
contig28297	340	341	Dapma7bEVm026666t1	2	Uncharacterized protein	0.460317	3.28178e-35	6.41671e-33	89.7959	487.93	-2.07666	0.221923	-9.35636	8.25314e-21	5.46239e-20	DIFFERENT
contig28297	282	283	Dapma7bEVm026666t1	2	Uncharacterized protein	0.474206	1.02475e-34	1.77358e-32	94.5946	487.93	-2.07666	0.221923	-9.35636	8.25314e-21	5.46239e-20	DIFFERENT
scaffold00024	3091069	3091070	Dapma7bEVm000116t1	3	e3 ubiquitin-protein ligase ubr4 n-recognin-4 zinc finger ubr1-type protein 1 retinoblastoma-associated factor of kda kda retinoblastoma protein-associated factor rbaf600 p600	0.694814	1.53942e-06	4.81016e-06	61.0465	15777.8	-2.00621	0.173808	-11.5426	8.04194e-31	9.30568e-30	DIFFERENT
scaffold00512	1865555	1865556	Dapma7bEVm008216t1	3	tRNA wybutosine-synthesizing protein	0.635763	1.01382e-07	3.91058e-07	-63.3974	705.45	2.14034	0.138346	15.4708	5.46367e-54	1.78406e-52	DIFFERENT
scaffold00248	250557	250558	Dapma7bEVm004482t1	2	40S ribosomal protein S12	0.45499	2.41164e-25	9.52499e-24	-91.358	35334.2	2.14784	0.200506	10.7121	8.92919e-27	8.35657e-26	DIFFERENT
scaffold00248	250569	250570	Dapma7bEVm004482t1	2	40S ribosomal protein S12	0.478729	5.29004e-20	1.08702e-18	-81.4752	35334.2	2.14784	0.200506	10.7121	8.92919e-27	8.35657e-26	DIFFERENT
scaffold02486	81482	81483	Dapma7bEVm008933t1	2	Acyl-CoA-binding protein	0.250542	2.11841e-06	6.448e-06	-50.5051	4379.01	2.18275	0.212842	10.2552	1.12116e-24	9.35333e-24	DIFFERENT
scaffold00687	573839	573840	Dapma7bEVm026098t1	2	Uncharacterized protein	0.347507	1.68861e-07	6.27137e-07	-62.5	69.4533	2.44266	0.243984	10.0095	1.38414e-23	1.08336e-22	DIFFERENT
scaffold00655	1674	1675	Dapma7bEVm006642t1	2	Translation machinery-associated protein	0.627438	7.71814e-12	5.59845e-11	-64.5341	1274.48	2.58246	0.210376	12.2753	1.22877e-34	1.7734e-33	DIFFERENT
scaffold02101	331265	331266	Dapma7bEVm013482t1	2	UPF0562 protein C7orf55	0.486111	4.63562e-11	3.02249e-10	-95	773.155	2.64612	0.269321	9.82496	8.79087e-23	6.5471e-22	DIFFERENT
scaffold02101	331274	331275	Dapma7bEVm013482t1	2	UPF0562 protein C7orf55	0.458333	2.24888e-08	9.68928e-08	-85.7143	773.155	2.64612	0.269321	9.82496	8.79087e-23	6.5471e-22	DIFFERENT
scaffold03258	606234	606235	Dapma7bEVm007142t1	2	PAXIP1-associated glutamate-rich protein	0.475473	1.06162e-07	4.08238e-07	-61.0811	474.743	2.82234	0.14733	19.1558	8.66252e-82	5.83966e-80	DIFFERENT
scaffold02581	76480	76481	Dapma7bEVm008465t1	2	COX assembly mitochondrial protein	0.699883	3.57161e-07	1.25364e-06	-52.9412	2333.86	3.3305	0.166035	20.0586	1.69688e-89	1.39064e-87	DIFFERENT
scaffold02581	76484	76485	Dapma7bEVm008465t1	2	COX assembly mitochondrial protein	0.717846	4.62923e-07	1.59004e-06	-50.4013	2333.86	3.3305	0.166035	20.0586	1.69688e-89	1.39064e-87	DIFFERENT
scaffold00944	658285	658286	Dapma7bEVm003450t1	4	Translocon-associated protein subunit delta	0.679293	7.1695e-07	2.37587e-06	-51.4881	14090.3	3.37728	0.251306	13.4389	3.57769e-41	7.18908e-40	DIFFERENT
scaffold00512	1480517	1480518	Dapma7bEVm005375t1	4	Mitochondrial import inner membrane translocase subunit Tim21	0.752976	8.65977e-06	2.34038e-05	50.9804	1012.09	2.09899	0.148517	14.1329	2.38147e-45	5.78026e-44	SAME
scaffold00512	3488909	3488910	Dapma7bEVm007709t1	3	UPF0468 protein C16orf80	0.486111	1.19547e-28	8.13084e-27	96.2963	430.13	2.10916	0.184248	11.4472	2.42775e-30	2.7469e-29	SAME
scaffold00512	3488906	3488907	Dapma7bEVm007709t1	3	UPF0468 protein C16orf80	0.5	1.60589e-31	1.6924e-29	100	430.13	2.10916	0.184248	11.4472	2.42775e-30	2.7469e-29	SAME
scaffold00725	274249	274250	Dapma7bEVm007808t1	2	Popeye domain-containing protein	0.472222	3.9757e-17	5.72636e-16	93.3333	85.2874	2.18092	0.228493	9.54408	1.37326e-21	9.54384e-21	SAME
scaffold03154	76134	76135	Dapma7bEVm002535t1	3	60S acidic ribosomal protein P1	0.511905	1.49048e-26	7.0354e-25	97.7273	39112.8	2.25014	0.188599	11.9308	8.17394e-33	1.06363e-31	SAME
scaffold00446	43021	43022	Dapma7bEVm003942t1	4	26S proteasome non-ATPase regulatory subunit	0.678084	1.66371e-14	1.72348e-13	56.2092	646.644	2.27869	0.187888	12.1278	7.5253e-34	1.03804e-32	SAME
scaffold00446	43005	43006	Dapma7bEVm003942t1	4	26S proteasome non-ATPase regulatory subunit	0.706988	8.19809e-16	1.01173e-14	59.0909	646.644	2.27869	0.187888	12.1278	7.5253e-34	1.03804e-32	SAME
scaffold02285	33068	33069	Dapma7bEVm027101t1	3	Uncharacterized protein	0.316178	1.82856e-15	2.16381e-14	60.0802	76.6118	2.3227	0.304264	7.63301	2.2934e-14	1.03359e-13	SAME
scaffold02285	33042	33043	Dapma7bEVm027101t1	3	Uncharacterized protein	0.417661	1.79062e-15	2.12009e-14	78.8247	76.6118	2.3227	0.304264	7.63301	2.2934e-14	1.03359e-13	SAME
scaffold01253	306539	306540	Dapma7bEVm015200t1	3	Mediator of RNA polymerase II transcription subunit	0.271528	4.94061e-15	5.5269e-14	55.2632	1015.08	2.44613	0.142336	17.1854	3.41571e-66	1.62231e-64	SAME
scaffold03116	88238	88239	Dapma7bEVm007379t1	2	Uncharacterized protein	0.479167	2.97203e-18	4.86688e-17	94.7368	1741.82	2.54975	0.183016	13.9318	4.0606e-44	9.31486e-43	SAME
scaffold01253	204413	204414	Dapma7bEVm007509t1	4	FAM173B	0.260221	1.07413e-09	5.73233e-09	51.8519	620.241	2.71634	0.17783	15.2744	1.13186e-52	3.5516e-51	SAME
scaffold01253	204418	204419	Dapma7bEVm007509t1	4	FAM173B	0.274603	1.10635e-09	5.89102e-09	53.8462	620.241	2.71634	0.17783	15.2744	1.13186e-52	3.5516e-51	SAME
scaffold00568	1659007	1659008	Dapma7bEVm013975t1	2	Uncharacterized protein	0.334936	7.31975e-20	1.47004e-18	64.8649	124.024	2.95117	0.245443	12.0211	2.75198e-33	3.67247e-32	SAME
scaffold03135	162152	162153	Dapma7bEVm005100t1	2	Long-chain-fatty-acid--CoA ligase	0.265173	1.88577e-12	1.49181e-11	51.1628	1191.83	2.95147	0.128139	23.0329	2.18365e-117	2.98261e-115	SAME
scaffold03135	162149	162150	Dapma7bEVm005100t1	2	Long-chain-fatty-acid--CoA ligase	0.28139	3.81294e-12	2.89379e-11	51.9249	1191.83	2.95147	0.128139	23.0329	2.18365e-117	2.98261e-115	SAME
scaffold03135	162173	162174	Dapma7bEVm005100t1	2	Long-chain-fatty-acid--CoA ligase	0.28367	4.60408e-14	4.49806e-13	54.902	1191.83	2.95147	0.128139	23.0329	2.18365e-117	2.98261e-115	SAME
scaffold03135	162064	162065	Dapma7bEVm005100t1	2	Long-chain-fatty-acid--CoA ligase	0.458333	1.10129e-12	9.00675e-12	92.3077	1191.83	2.95147	0.128139	23.0329	2.18365e-117	2.98261e-115	SAME
scaffold00512	546804	546805	Dapma7bEVm003931t1	3	Glutathione S-transferase kappa	0.495866	4.77811e-27	2.45102e-25	93.1961	1303.16	3.00164	0.302502	9.92249	3.32362e-23	2.53956e-22	SAME
contig33966	745	746	Dapma7bEVm007695t1	3	Receptor expression-enhancing protein	0.505556	1.3287e-30	1.24607e-28	98.7013	1473.79	3.41295	0.571458	5.97225	2.3401e-09	7.66032e-09	SAME
scaffold00512	3471478	3471479	Dapma7bEVm029288t1	3	Uncharacterized protein	0.5	2.09697e-27	1.12163e-25	100	582.756	3.50195	0.176706	19.816	2.16528e-87	1.67593e-85	SAME
scaffold03124	1958607	1958608	Dapma7bEVm002791t1	4	Bestrophin	0.287038	2.90043e-16	3.77876e-15	55.2429	581.119	3.51956	0.152615	23.0593	1.18791e-117	1.63323e-115	SAME
scaffold03124	1958589	1958590	Dapma7bEVm002791t1	4	Bestrophin	0.278409	1.17781e-14	1.23942e-13	55.5556	581.119	3.51956	0.152615	23.0593	1.18791e-117	1.63323e-115	SAME
scaffold03124	1958640	1958641	Dapma7bEVm002791t1	4	Bestrophin	0.293155	2.66083e-19	4.96881e-18	59.0909	581.119	3.51956	0.152615	23.0593	1.18791e-117	1.63323e-115	SAME
scaffold03124	1958659	1958660	Dapma7bEVm002791t1	4	Bestrophin	0.331767	6.26695e-19	1.11923e-17	64.1071	581.119	3.51956	0.152615	23.0593	1.18791e-117	1.63323e-115	SAME
scaffold01831	1933	1934	Dapma7bEVm006649t1	2	Lysine methyltransferase METTL21D	0.5	2.22442e-25	8.83471e-24	100	687.718	3.54891	0.262575	13.5148	1.27893e-41	2.63321e-40	SAME
scaffold01019	77680	77681	Dapma7bEVm004929t1	2	Secreted salivary gland peptide	0.260714	8.06612e-12	5.82673e-11	57.6923	1077.09	4.39804	0.168525	26.0937	4.30131e-150	9.8779e-148	SAME
scaffold01019	77668	77669	Dapma7bEVm004929t1	2	Secreted salivary gland peptide	0.553418	2.61724e-12	2.02826e-11	68.3012	1077.09	4.39804	0.168525	26.0937	4.30131e-150	9.8779e-148	SAME
scaffold02385	512377	512378	Dapma7bEVm024960t1	2	Uncharacterized protein	0.263889	2.65006e-07	9.51513e-07	54.5455	98.4767	5.07192	0.276295	18.2776	1.24802e-74	7.14553e-73	SAME
scaffold00233	246750	246751	Dapma7bEVm022870t1	2	Uncharacterized protein	0.402778	1.78572e-10	1.06633e-09	80	9.53955	5.22199	0.845497	5.81881	5.92686e-09	1.88782e-08	SAME
scaffold01036	1132148	1132149	Dapma7bEVm012921t1	3	Uncharacterized protein	0.305556	7.83747e-07	2.58076e-06	56.25	224.366	5.24391	0.277369	18.8716	1.95296e-79	1.22562e-77	SAME
scaffold00139	84244	84245	Dapma7bEVm025285t1	2	Uncharacterized protein	0.266667	1.45911e-08	6.46855e-08	53.3333	273.601	5.28541	0.528319	9.99215	1.64956e-23	1.28485e-22	SAME
scaffold01784	222510	222511	Dapma7bEVm008133t1	4	conserved protein	0.5	1.75802e-20	3.80723e-19	100	117.427	5.60387	1.39699	4.01176	6.02676e-05	0.000135909	SAME
scaffold00494	118135	118136	Dapma7bEVm013895t1	2	Uncharacterized protein	0.298611	9.58467e-11	5.95392e-10	55.5556	167.486	5.86405	0.303848	19.2051	3.35195e-82	2.30425e-80	SAME
scaffold01992	202136	202137	Dapma7bEVm023639t1	2	MADF_DNA_bdg, Alcohol dehydrogenase transcription factor Myb/SANT-like	0.279762	1.40781e-09	7.3636e-09	54.5455	18.9073	5.94021	0.774512	7.25748	3.94369e-13	1.65221e-12	SAME
scaffold02190	1743977	1743978	Dapma7bEVm007119t1	4	Thiopurine S-methyltransferase	0.333333	5.8024e-07	1.95479e-06	66.6667	3382	7.14943	0.353688	20.2038	9.0625e-91	7.54535e-89	SAME
scaffold02190	1743864	1743865	Dapma7bEVm007119t1	3	Thiopurine S-methyltransferase	0.385101	5.44479e-14	5.26147e-13	76.1905	3382	7.14943	0.353688	20.2038	9.0625e-91	7.54535e-89	SAME
scaffold02190	1743750	1743751	Dapma7bEVm007119t1	3	Thiopurine S-methyltransferase	0.466667	8.7329e-24	2.86895e-22	94.2857	3382	7.14943	0.353688	20.2038	9.0625e-91	7.54535e-89	SAME
scaffold02190	1743825	1743826	Dapma7bEVm007119t1	3	Thiopurine S-methyltransferase	0.458333	6.91515e-19	1.22574e-17	95.4545	3382	7.14943	0.353688	20.2038	9.0625e-91	7.54535e-89	SAME
scaffold02190	1743575	1743576	Dapma7bEVm007119t1	2	Thiopurine S-methyltransferase	0.509259	4.61431e-30	3.92923e-28	98.3607	3382	7.14943	0.353688	20.2038	9.0625e-91	7.54535e-89	SAME
contig73663	173	174	Dapma7bEVm028672t1	2	Uncharacterized protein	0.27877	2.69491e-08	1.14397e-07	57.1429	113.078	7.77958	0.561956	13.2272	6.10847e-40	1.15108e-38	SAME
scaffold03130	256147	256148	Dapma7bEVm030328t1	4	Uncharacterized protein	0.279798	5.9012e-18	9.30565e-17	56.6667	334.618	8.72395	0.549332	15.4221	1.16212e-53	3.77112e-52	SAME
scaffold01790	10502	10503	Dapma7bEVm023511t1	2	Uncharacterized protein	0.333333	1.63919e-11	1.13518e-10	66.6667	634.367	11.5842	0.788781	12.5157	6.12602e-36	9.51834e-35	SAME
scaffold02019	82365	82366	Dapma7bEVm016225t1	4	Tubulin alpha-1 chain	0.444444	2.54943e-30	2.28037e-28	87.8788	33484.5	13.5869	0.281062	47.6986	0	0	SAME
scaffold02019	82446	82447	Dapma7bEVm016225t1	4	Tubulin alpha-1 chain	0.474807	3.57147e-37	9.5038e-35	88.9687	33484.5	13.5869	0.281062	47.6986	0	0	SAME
scaffold02019	82429	82430	Dapma7bEVm016225t1	4	Tubulin alpha-1 chain	0.474537	1.15294e-46	1.16876e-43	93.3333	33484.5	13.5869	0.281062	47.6986	0	0	SAME
scaffold02019	82381	82382	Dapma7bEVm016225t1	4	Tubulin alpha-1 chain	0.46954	1.88386e-35	3.8936e-33	93.7993	33484.5	13.5869	0.281062	47.6986	0	0	SAME
scaffold02019	82287	82288	Dapma7bEVm016225t1	4	Tubulin alpha-1 chain	0.472222	9.94881e-33	1.26067e-30	96.5517	33484.5	13.5869	0.281062	47.6986	0	0	SAME
scaffold02019	82258	82259	Dapma7bEVm016225t1	4	Tubulin alpha-1 chain	0.483333	4.59036e-32	5.31091e-30	96.5517	33484.5	13.5869	0.281062	47.6986	0	0	SAME
scaffold02019	82251	82252	Dapma7bEVm016225t1	4	Tubulin alpha-1 chain	0.507853	3.85369e-30	3.3485e-28	98.374	33484.5	13.5869	0.281062	47.6986	0	0	SAME
scaffold02019	82410	82411	Dapma7bEVm016225t1	4	Tubulin alpha-1 chain	0.502778	1.42428e-53	3.79004e-50	99.4652	33484.5	13.5869	0.281062	47.6986	0	0	SAME
scaffold02019	82435	82436	Dapma7bEVm016225t1	4	Tubulin alpha-1 chain	0.5	1.97644e-51	4.67499e-48	100	33484.5	13.5869	0.281062	47.6986	0	0	SAME
scaffold02019	82290	82291	Dapma7bEVm016225t1	4	Tubulin alpha-1 chain	0.5	1.22106e-36	3.13185e-34	100	33484.5	13.5869	0.281062	47.6986	0	0	SAME
scaffold02019	82303	82304	Dapma7bEVm016225t1	4	Tubulin alpha-1 chain	0.5	3.10599e-35	6.23784e-33	100	33484.5	13.5869	0.281062	47.6986	0	0	SAME
scaffold02019	82272	82273	Dapma7bEVm016225t1	4	Tubulin alpha-1 chain	0.5	5.60066e-35	1.01904e-32	100	33484.5	13.5869	0.281062	47.6986	0	0	SAME
Expression change small or not significant (p adjusted > 0.05)
chr	start	end	geneID	exon	description	mean.meth	p value	qvalue	meth.diff	mean.exp	log2 fold change	lfcSE	stat	p value	p adjusted	direction
scaffold00512	869076	869077	Dapma7bEVm010047t1	3	Uncharacterized protein	0.481643	2.1762e-15	2.55108e-14	-97.0588	438.484	-0.418437	0.15797	-2.6488	0.00807771	0.0137893	SAME
scaffold03124	937125	937126	Dapma7bEVm005507t1	3	Uncharacterized protein	0.476863	4.33261e-32	5.04009e-30	-96.0396	419.385	-0.0386226	0.0994237	-0.388464	0.697673	0.762511	SAME
scaffold01005	1605213	1605214	Dapma7bEVm010020t1	3	Tyrosine-protein phosphatase 69D	0.477855	8.38087e-25	3.09747e-23	-95.4955	3754.45	-0.681797	0.106073	-6.42762	1.29615e-10	4.63023e-10	SAME
scaffold03124	937164	937165	Dapma7bEVm005507t1	3	Uncharacterized protein	0.474214	9.45821e-36	2.03383e-33	-94.958	419.385	-0.0386226	0.0994237	-0.388464	0.697673	0.762511	SAME
scaffold01463	23959	23960	Dapma7bEVm004061t1	2	CUB and sushi domain-containing protein 1/sw	0.475293	1.50113e-27	8.27888e-26	-94.898	1908.28	-0.837278	0.181705	-4.60787	4.06813e-06	1.03025e-05	SAME
scaffold00512	868853	868854	Dapma7bEVm010047t1	2	Uncharacterized protein	0.469444	4.78728e-19	8.62937e-18	-94.8718	438.484	-0.418437	0.15797	-2.6488	0.00807771	0.0137893	SAME
scaffold01463	24000	24001	Dapma7bEVm004061t1	2	CUB and sushi domain-containing protein 1/sw	0.476625	1.19405e-25	4.95503e-24	-94.7917	1908.28	-0.837278	0.181705	-4.60787	4.06813e-06	1.03025e-05	SAME
scaffold02601	57636	57637	Dapma7bEVm007483t1	2	U3 small nucleolar RNA-associated protein	0.47619	3.97779e-11	2.61763e-10	-94.7368	398.258	-0.0194981	0.25504	-0.0764512	0.93906	0.955566	SAME
scaffold00745	155402	155403	Dapma7bEVm003857t1	4	Snurportin-1	0.467617	1.10982e-15	1.34929e-14	-94.5946	512.149	-0.366633	0.259287	-1.41399	0.157364	0.210537	SAME
scaffold01361	2356807	2356808	Dapma7bEVm000876t1	4	Arginine N-methyltransferase	0.469291	6.38995e-26	2.76106e-24	-94.3662	5828.17	-1.47602	0.261168	-5.65159	1.58968e-08	4.89987e-08	SAME
scaffold00868	1655911	1655912	Dapma7bEVm004063t1	3	CDD: F0F1 ATP synthase subunit B	0.469987	5.20682e-29	3.77021e-27	-93.9024	974.726	-1.09242	0.166125	-6.57574	4.84122e-11	1.7812e-10	SAME
scaffold02066	288105	288106	Dapma7bEVm015010t1	2	Alpha1,3fucosyltransferase	0.469779	2.80828e-24	9.72086e-23	-93.75	470.988	-0.890119	0.159991	-5.56341	2.64558e-08	8.01964e-08	SAME
scaffold01005	1605234	1605235	Dapma7bEVm010020t1	3	Tyrosine-protein phosphatase 69D	0.510989	6.72476e-25	2.50277e-23	-93.6177	3754.45	-0.681797	0.106073	-6.42762	1.29615e-10	4.63023e-10	SAME
scaffold02066	288071	288072	Dapma7bEVm015010t1	2	Alpha1,3fucosyltransferase	0.466793	1.4254e-21	3.50801e-20	-93.1034	470.988	-0.890119	0.159991	-5.56341	2.64558e-08	8.01964e-08	SAME
scaffold00868	1376261	1376262	Dapma7bEVm003522t1	4	LD45768p, Symplekin	0.466991	3.52361e-23	1.05205e-21	-92.9577	2759.09	-0.766585	0.10913	-7.02447	2.14874e-12	8.6255e-12	SAME
scaffold01542	2655	2656	Dapma7bEVm005176t1	4	Rho guanine nucleotide exchange factor	0.461623	1.06513e-22	3.02733e-21	-92.7273	548.087	-1.42173	0.230416	-6.16997	6.83025e-10	2.32398e-09	SAME
scaffold02066	288055	288056	Dapma7bEVm015010t1	2	Alpha1,3fucosyltransferase	0.462527	5.75752e-21	1.31229e-19	-92.4731	470.988	-0.890119	0.159991	-5.56341	2.64558e-08	8.01964e-08	SAME
scaffold02066	288073	288074	Dapma7bEVm015010t1	2	Alpha1,3fucosyltransferase	0.45889	9.42997e-22	2.36452e-20	-92.2222	470.988	-0.890119	0.159991	-5.56341	2.64558e-08	8.01964e-08	SAME
scaffold01005	1605183	1605184	Dapma7bEVm010020t1	3	Tyrosine-protein phosphatase 69D	0.460339	6.1994e-17	8.71694e-16	-91.5789	3754.45	-0.681797	0.106073	-6.42762	1.29615e-10	4.63023e-10	SAME
scaffold01463	23936	23937	Dapma7bEVm004061t1	2	CUB and sushi domain-containing protein 1/sw	0.455701	3.02303e-22	8.04437e-21	-91.2088	1908.28	-0.837278	0.181705	-4.60787	4.06813e-06	1.03025e-05	SAME
scaffold03124	1575395	1575396	Dapma7bEVm000823t1	3	SCY1 protein 2	0.45653	9.80598e-43	5.35262e-40	-90.9774	1262.2	-0.750383	0.16922	-4.43434	9.23547e-06	2.26849e-05	SAME
scaffold02140	71551	71552	Dapma7bEVm005686t1	3	RNA pseudouridylate synthase domain-containing protein	0.451389	5.59943e-29	4.00101e-27	-90.4762	232.808	-0.591996	0.174272	-3.39686	0.000681649	0.00135127	SAME
scaffold01574	280825	280826	Dapma7bEVm005480t1	3	Uncharacterized protein	0.450427	2.56033e-17	3.78506e-16	-90.4762	489.496	-0.175827	0.12199	-1.44132	0.149495	0.201169	SAME
scaffold00190	168750	168751	Dapma7bEVm003591t1	4	Anaphase-promoting complex subunit	0.444577	3.18091e-15	3.6426e-14	-90.3846	978.403	-0.0319693	0.112291	-0.2847	0.775874	0.825277	SAME
scaffold01361	2356764	2356765	Dapma7bEVm000876t1	4	Arginine N-methyltransferase	0.450595	2.60608e-30	2.32129e-28	-90.3226	5828.17	-1.47602	0.261168	-5.65159	1.58968e-08	4.89987e-08	SAME
scaffold01361	2356729	2356730	Dapma7bEVm000876t1	4	Arginine N-methyltransferase	0.452308	2.58009e-24	8.98593e-23	-90.1961	5828.17	-1.47602	0.261168	-5.65159	1.58968e-08	4.89987e-08	SAME
scaffold00123	1403	1404	Dapma7bEVm011741t1	4	Uncharacterized protein	0.448791	1.49411e-23	4.69823e-22	-90.1099	557.883	-0.219056	0.151471	-1.44618	0.148126	0.19952	SAME
scaffold01361	2356776	2356777	Dapma7bEVm000876t1	4	Arginine N-methyltransferase	0.44776	1.45833e-29	1.14137e-27	-89.5425	5828.17	-1.47602	0.261168	-5.65159	1.58968e-08	4.89987e-08	SAME
scaffold02560	66538	66539	Dapma7bEVm000821t1	3	Oxysterol-binding-related protein 5 protein	0.443813	1.67694e-18	2.83326e-17	-89.2857	2103.59	-0.265714	0.067649	-3.92782	8.5718e-05	0.000189321	SAME
scaffold00626	878199	878200	Dapma7bEVm030510t1	2	Uncharacterized protein	0.446662	4.18654e-20	8.70352e-19	-89.1566	46.0191	-0.4182	0.2883	-1.45037	0.146956	0.198097	SAME
scaffold01574	165113	165114	Dapma7bEVm000836t1	4	Elongator complex protein	0.44515	1.27597e-12	1.034e-11	-88.8889	1417.46	-0.116051	0.219563	-0.528554	0.597115	0.670441	SAME
scaffold01736	1028	1029	Dapma7bEVm010093t1	3	Uncharacterized protein	0.437322	1.00062e-23	3.23729e-22	-88.6792	1708	-0.499921	0.515169	-0.970396	0.331849	0.40527	SAME
scaffold00944	1722236	1722237	Dapma7bEVm009945t1	3	Brefeldin A-inhibited guanine nucleotide-exchange protein	0.442999	1.61354e-20	3.50862e-19	-88.0435	1209.92	-0.108633	0.10156	-1.06963	0.284784	0.354863	SAME
scaffold00868	1557500	1557501	Dapma7bEVm001399t1	4	TE: Gypsy retrotransposon integrase protein	0.432158	5.40692e-13	4.60969e-12	-86.4865	2233.27	-0.00935693	0.0715146	-0.130839	0.895902	0.9248	SAME
scaffold02066	288110	288111	Dapma7bEVm015010t1	2	Alpha1,3fucosyltransferase	0.483142	1.59494e-12	1.27645e-11	-85.9649	470.988	-0.890119	0.159991	-5.56341	2.64558e-08	8.01964e-08	SAME
scaffold00944	200952	200953	Dapma7bEVm002268t1	2	conserved protein	0.429229	2.14547e-21	5.17251e-20	-85.906	373.233	-1.60697	0.141717	-11.3381	8.49687e-30	9.40009e-29	SAME
scaffold00966	163387	163388	Dapma7bEVm006456t1	3	Son of sevenless	0.469199	1.27578e-13	1.17827e-12	-85.8392	1863.72	-0.717908	0.176705	-4.06273	4.8503e-05	0.000110621	SAME
scaffold02140	71554	71555	Dapma7bEVm005686t1	3	RNA pseudouridylate synthase domain-containing protein	0.449238	3.5862e-25	1.38555e-23	-85.808	232.808	-0.591996	0.174272	-3.39686	0.000681649	0.00135127	SAME
scaffold02140	71511	71512	Dapma7bEVm005686t1	3	RNA pseudouridylate synthase domain-containing protein	0.463863	3.45175e-20	7.23958e-19	-85.8079	232.808	-0.591996	0.174272	-3.39686	0.000681649	0.00135127	SAME
scaffold01361	2356793	2356794	Dapma7bEVm000876t1	4	Arginine N-methyltransferase	0.481049	2.03825e-24	7.24389e-23	-85.3685	5828.17	-1.47602	0.261168	-5.65159	1.58968e-08	4.89987e-08	SAME
scaffold02581	1200912	1200913	Dapma7bEVm003233t1	3	Testis-expressed sequence 10 protein	0.423453	2.88837e-21	6.85488e-20	-84.9462	1536.06	-0.501311	0.232059	-2.16027	0.0307518	0.0476673	SAME
scaffold02100	5677	5678	Dapma7bEVm005468t1	4	SUN domain-containing protein	0.526389	6.97747e-09	3.25456e-08	-84.9153	3444.71	-0.226579	0.100554	-2.25331	0.0242397	0.0383004	SAME
scaffold01253	511302	511303	Dapma7bEVm023325t1	2	Uncharacterized protein	0.488839	2.93872e-18	4.82345e-17	-84.4293	100.734	-0.073924	0.207589	-0.356106	0.721761	0.783948	SAME
scaffold00944	200940	200941	Dapma7bEVm002268t1	2	conserved protein	0.42212	9.86055e-23	2.81764e-21	-84.3137	373.233	-1.60697	0.141717	-11.3381	8.49687e-30	9.40009e-29	SAME
scaffold02639	3231	3232	Dapma7bEVm001257t1	3	Uncharacterized protein	0.54198	1.06193e-17	1.64173e-16	-83.7045	535.835	-0.0718519	0.134841	-0.532864	0.594127	0.667459	SAME
scaffold00341	337397	337398	Dapma7bEVm010184t1	4	Ran-specific GTPase-activating protein	0.453287	4.66584e-17	6.65289e-16	-83.5046	1647.82	-0.358721	0.182582	-1.96471	0.049448	0.0737643	SAME
scaffold01463	115126	115127	Dapma7bEVm003860t1	3	tRNA	0.413148	2.67669e-22	7.19471e-21	-83.3333	803.836	-0.103185	0.192991	-0.534659	0.592886	0.666279	SAME
scaffold02560	66532	66533	Dapma7bEVm000821t1	3	Oxysterol-binding-related protein 5 protein	0.409848	1.98167e-15	2.33331e-14	-82.7586	2103.59	-0.265714	0.067649	-3.92782	8.5718e-05	0.000189321	SAME
scaffold00626	878167	878168	Dapma7bEVm030510t1	2	Uncharacterized protein	0.451998	1.09455e-15	1.33149e-14	-82.1937	46.0191	-0.4182	0.2883	-1.45037	0.146956	0.198097	SAME
scaffold02066	288036	288037	Dapma7bEVm015010t1	2	Alpha1,3fucosyltransferase	0.409673	3.52745e-19	6.49034e-18	-82.1053	470.988	-0.890119	0.159991	-5.56341	2.64558e-08	8.01964e-08	SAME
scaffold00944	200949	200950	Dapma7bEVm002268t1	2	conserved protein	0.408063	5.87048e-20	1.1982e-18	-81.9355	373.233	-1.60697	0.141717	-11.3381	8.49687e-30	9.40009e-29	SAME
scaffold02639	3209	3210	Dapma7bEVm001257t1	3	Uncharacterized protein	0.465242	4.59137e-19	8.30435e-18	-81.8952	535.835	-0.0718519	0.134841	-0.532864	0.594127	0.667459	SAME
scaffold00944	200930	200931	Dapma7bEVm002268t1	2	conserved protein	0.408353	1.21169e-19	2.35569e-18	-81.457	373.233	-1.60697	0.141717	-11.3381	8.49687e-30	9.40009e-29	SAME
scaffold00115	573349	573350	Dapma7bEVm014945t1	4	Down syndrome cell adhesion molecule protein	0.403692	5.44633e-26	2.38076e-24	-81.0458	746.54	-1.6111	0.256077	-6.2912	3.15016e-10	1.09757e-09	SAME
scaffold01542	2600	2601	Dapma7bEVm005176t1	4	Rho guanine nucleotide exchange factor	0.44198	1.18921e-16	1.61765e-15	-80.6548	548.087	-1.42173	0.230416	-6.16997	6.83025e-10	2.32398e-09	SAME
scaffold00944	200909	200910	Dapma7bEVm002268t1	2	conserved protein	0.403232	2.64512e-21	6.33407e-20	-80.3681	373.233	-1.60697	0.141717	-11.3381	8.49687e-30	9.40009e-29	SAME
scaffold01736	1058	1059	Dapma7bEVm010093t1	3	Uncharacterized protein	0.484804	8.46916e-13	7.05374e-12	-80.3077	1708	-0.499921	0.515169	-0.970396	0.331849	0.40527	SAME
scaffold00944	200927	200928	Dapma7bEVm002268t1	2	conserved protein	0.40292	1.85831e-17	2.79346e-16	-80.137	373.233	-1.60697	0.141717	-11.3381	8.49687e-30	9.40009e-29	SAME
scaffold00944	200971	200972	Dapma7bEVm002268t1	2	conserved protein	0.428866	3.43105e-18	5.57566e-17	-79.8881	373.233	-1.60697	0.141717	-11.3381	8.49687e-30	9.40009e-29	SAME
scaffold00944	200988	200989	Dapma7bEVm002268t1	2	conserved protein	0.392947	2.03158e-21	4.90906e-20	-78.5714	373.233	-1.60697	0.141717	-11.3381	8.49687e-30	9.40009e-29	SAME
scaffold00115	573301	573302	Dapma7bEVm014945t1	4	Down syndrome cell adhesion molecule protein	0.405773	4.34685e-30	3.73133e-28	-78.1578	746.54	-1.6111	0.256077	-6.2912	3.15016e-10	1.09757e-09	SAME
scaffold00725	830509	830510	Dapma7bEVm001961t1	2	60S ribosomal protein L3	0.480836	4.52109e-27	2.33041e-25	-77.2392	8493.61	-0.449574	0.144005	-3.12194	0.00179665	0.0033692	SAME
scaffold01361	1561562	1561563	Dapma7bEVm005602t1	3	Zinc finger protein and btb domain-containing protein	0.525611	5.45537e-16	6.88006e-15	-77.1526	1060.88	-0.137743	0.11427	-1.20541	0.228046	0.292716	SAME
scaffold00944	200979	200980	Dapma7bEVm002268t1	2	conserved protein	0.384257	2.79571e-21	6.65724e-20	-76.875	373.233	-1.60697	0.141717	-11.3381	8.49687e-30	9.40009e-29	SAME
scaffold02385	471717	471718	Dapma7bEVm000594t1	4	E3 ubiquitin protein ligase URE-B1 variant	0.373677	1.20647e-13	1.11766e-12	-75	19259.5	-0.974108	0.0992529	-9.8144	9.76181e-23	7.25987e-22	SAME
scaffold00115	573290	573291	Dapma7bEVm014945t1	4	Down syndrome cell adhesion molecule protein	0.372842	1.47069e-28	9.81457e-27	-74.4526	746.54	-1.6111	0.256077	-6.2912	3.15016e-10	1.09757e-09	SAME
scaffold00131	3654	3655	Dapma7bEVm022793t1	4	Forkhead box protein K2	0.462845	6.80831e-19	1.20982e-17	-74.1547	2190.64	-1.94209	0.145668	-13.332	1.50801e-40	2.93158e-39	SAME
scaffold02385	850861	850862	Dapma7bEVm005888t1	2	Ankyrin repeat and LEM domain-containing protein	0.367216	1.16767e-17	1.79478e-16	-73.3333	310.012	-0.465014	0.255424	-1.82053	0.0686779	0.0997173	SAME
scaffold02861	1796	1797	Dapma7bEVm018854t1	2	Uncharacterized protein	0.467952	1.18764e-07	4.53098e-07	-72.9199	24.3033	-0.976038	0.376761	-2.58854	0.00963843	0.0162439	SAME
scaffold02385	471726	471727	Dapma7bEVm000594t1	4	E3 ubiquitin protein ligase URE-B1 variant	0.354295	5.14176e-13	4.39594e-12	-70.9091	19259.5	-0.974108	0.0992529	-9.8144	9.76181e-23	7.25987e-22	SAME
scaffold00725	830496	830497	Dapma7bEVm001961t1	2	60S ribosomal protein L3	0.370962	1.12355e-26	5.42369e-25	-70.8912	8493.61	-0.449574	0.144005	-3.12194	0.00179665	0.0033692	SAME
scaffold00781	547949	547950	Dapma7bEVm001258t1	4	Arginine N-methyltransferase 8-B	0.500396	1.65148e-13	1.5076e-12	-70.0779	13128.8	-0.236594	0.301574	-0.784531	0.432729	0.511578	SAME
contig06460	1091	1092	Dapma7bEVm012485t1	2	Uncharacterized protein	0.336219	9.85109e-11	6.11051e-10	-67.2131	19.7198	-1.11929	0.467066	-2.39369	0.0166797	0.0270757	SAME
scaffold01574	280759	280760	Dapma7bEVm005480t1	3	Uncharacterized protein	0.593923	6.059e-09	2.86062e-08	-66.9841	489.496	-0.175827	0.12199	-1.44132	0.149495	0.201169	SAME
scaffold00311	503028	503029	Dapma7bEVm003162t1	4	Transmembrane protein	0.324251	1.87952e-13	1.7048e-12	-66.1017	2556.78	-0.469498	0.0842174	-5.57482	2.4778e-08	7.53397e-08	SAME
scaffold00248	114250	114251	Dapma7bEVm004595t1	2	Cyclin-dependent kinase 11B	0.596565	2.34389e-08	1.006e-07	-65.4348	1859.33	-0.708819	0.140725	-5.0369	4.73142e-07	1.29777e-06	SAME
scaffold02444	29672	29673	Dapma7bEVm007207t1	3	Uncharacterized protein	0.354167	1.70588e-13	1.55592e-12	-64.8148	72.4328	-1.26779	0.282405	-4.48761	7.20254e-06	1.78382e-05	SAME
scaffold00547	41026	41027	Dapma7bEVm002991t1	3	Tyrosine-protein phosphatase non-receptor type	0.590482	5.99236e-14	5.76704e-13	-62.9091	3012.29	-0.96785	0.0961552	-10.0655	7.85236e-24	6.22765e-23	SAME
scaffold00725	654386	654387	Dapma7bEVm029357t1	2	Uncharacterized protein	0.361912	1.98941e-07	7.29562e-07	-62.8528	34.1939	-1.88525	0.33411	-5.63075	1.79432e-08	5.51273e-08	SAME
scaffold02140	71359	71360	Dapma7bEVm005686t1	2	RNA pseudouridylate synthase domain-containing protein	0.62619	2.00461e-05	5.02646e-05	-61.6667	232.808	-0.591996	0.174272	-3.39686	0.000681649	0.00135127	SAME
scaffold00311	503037	503038	Dapma7bEVm003162t1	4	Transmembrane protein	0.301487	3.19479e-11	2.12337e-10	-60.9375	2556.78	-0.469498	0.0842174	-5.57482	2.4778e-08	7.53397e-08	SAME
scaffold02190	2046694	2046695	Dapma7bEVm002426t1	2	Mitochondrial folate transporter/carrier	0.615166	2.45143e-11	1.66026e-10	-60.4167	3783.4	-0.472768	0.181811	-2.60032	0.00931362	0.0157371	SAME
scaffold00311	502992	502993	Dapma7bEVm003162t1	4	Transmembrane protein	0.300856	1.09931e-11	7.82429e-11	-59.6491	2556.78	-0.469498	0.0842174	-5.57482	2.4778e-08	7.53397e-08	SAME
scaffold02837	17344	17345	Dapma7bEVm018699t1	4	Longevity assurance factor 1 lag1	0.67667	8.39297e-13	6.99576e-12	-57.924	2393.16	-0.117965	0.13381	-0.881583	0.378002	0.454333	SAME
scaffold02962	119006	119007	Dapma7bEVm004020t1	2	Breast and ovarian cancer sususceptibility protein	0.570117	1.67358e-08	7.34136e-08	-57.7174	2140.95	-0.144746	0.126504	-1.14419	0.252543	0.319702	SAME
scaffold02167	59601	59602	Dapma7bEVm004137t1	2	Uncharacterized protein	0.641606	5.80962e-12	4.29881e-11	-57.5717	2280.75	-1.24574	0.185344	-6.72118	1.80263e-11	6.81712e-11	SAME
scaffold02385	678108	678109	Dapma7bEVm011552t1	2	conserved protein	0.343419	2.02226e-06	6.1783e-06	-57.2351	993.437	-0.536346	0.164708	-3.25633	0.00112862	0.00217182	SAME
scaffold02663	3047	3048	Dapma7bEVm028804t1	2	Uncharacterized protein	0.420913	5.38319e-07	1.82538e-06	-56.2751	649.076	-0.714282	0.22343	-3.19686	0.00138933	0.00264428	SAME
scaffold02452	532363	532364	Dapma7bEVm027238t1	2	Uncharacterized protein	0.588095	7.27323e-06	1.99555e-05	-56.0517	6.27948	-0.00909953	0.759465	-0.0119806	0.990441	0.992959	SAME
scaffold00944	944249	944250	Dapma7bEVm003559t1	2	Uncharacterized protein CG6184	0.685417	2.09678e-09	1.06379e-08	-55.9379	710.893	-0.0322601	0.119971	-0.2689	0.788007	0.835546	SAME
scaffold03243	2712	2713	Dapma7bEVm004612t1	4	Oxysterol-binding protein	0.626404	5.68035e-11	3.64891e-10	-55.6895	2791.5	-1.13737	0.102	-11.1506	7.11199e-29	7.47618e-28	SAME
scaffold00248	287251	287252	Dapma7bEVm000811t1	2	Sterol regulatory element-binding protein	0.69472	3.4912e-12	2.66672e-11	-55.308	8385.9	-0.883697	0.300764	-2.93817	0.0033016	0.00597841	SAME
scaffold01579	270906	270907	Dapma7bEVm007229t1	3	Tweety	0.273611	5.25942e-06	1.48375e-05	-54.9296	4137.83	-0.470043	0.0640506	-7.33861	2.15831e-13	9.20871e-13	SAME
scaffold00868	840716	840717	Dapma7bEVm006619t1	3	conserved protein	0.274676	5.88174e-15	6.50114e-14	-54.8387	1480.42	-0.848932	0.0824294	-10.2988	7.13421e-25	6.02631e-24	SAME
scaffold00084	270730	270731	Dapma7bEVm002292t1	2	Cryptochrome DASH	0.272298	2.8756e-11	1.92686e-10	-54.6012	957.255	-0.522875	0.115846	-4.51349	6.37681e-06	1.58646e-05	SAME
scaffold00311	503071	503072	Dapma7bEVm003162t1	4	Transmembrane protein	0.293583	6.40331e-08	2.54843e-07	-53.378	2556.78	-0.469498	0.0842174	-5.57482	2.4778e-08	7.53397e-08	SAME
scaffold00024	1767125	1767126	Dapma7bEVm005189t1	4	NAD-dependent protein deacetylase sirtuin-6	0.601334	9.34812e-08	3.62684e-07	-53.1461	721.502	-0.592582	0.187262	-3.16442	0.00155393	0.00293643	SAME
scaffold00687	361622	361623	Dapma7bEVm003346t1	3	Sulfotransferase sult	0.263889	3.24846e-09	1.6019e-08	-52.6316	735.771	-0.835599	0.361219	-2.31325	0.0207088	0.0330892	SAME
scaffold00311	503054	503055	Dapma7bEVm003162t1	4	Transmembrane protein	0.260294	1.51328e-09	7.86308e-09	-52.6316	2556.78	-0.469498	0.0842174	-5.57482	2.4778e-08	7.53397e-08	SAME
scaffold01361	1856400	1856401	Dapma7bEVm001775t1	4	conserved protein	0.274064	8.67163e-16	1.06707e-14	-52.5475	2441.08	-1.00428	0.166144	-6.04461	1.49776e-09	4.9865e-09	SAME
scaffold02140	187725	187726	Dapma7bEVm002470t1	4	chromosome 6 open reading frame	0.644928	6.15828e-07	2.06504e-06	-52.451	5726.71	-1.01052	0.260471	-3.87956	0.000104647	0.000228829	SAME
scaffold00930	884123	884124	Dapma7bEVm004248t1	2	tRNA	0.26109	2.57739e-06	7.70837e-06	-52.3256	732.116	-0.00354704	0.198611	-0.0178592	0.985751	0.989207	SAME
scaffold00930	884113	884114	Dapma7bEVm004248t1	2	tRNA	0.261905	3.61845e-06	1.05393e-05	-52.1127	732.116	-0.00354704	0.198611	-0.0178592	0.985751	0.989207	SAME
scaffold00115	573507	573508	Dapma7bEVm014945t1	3	Down syndrome cell adhesion molecule protein	0.260384	1.2439e-07	4.73203e-07	-52.0408	746.54	-1.6111	0.256077	-6.2912	3.15016e-10	1.09757e-09	SAME
scaffold02066	371599	371600	Dapma7bEVm010678t1	3	Centrosomal protein	0.255952	4.69801e-07	1.61154e-06	-51.7857	1220.35	-0.315374	0.154843	-2.03672	0.0416778	0.0630005	SAME
scaffold00158	56951	56952	Dapma7bEVm002180t1	3	LD22449p, Transferrin	0.262092	1.19329e-09	6.31917e-09	-51.773	3234.11	-0.0686473	0.107555	-0.638254	0.523308	0.600389	SAME
contig34358	1052	1053	Dapma7bEVm012513t1	3	Uncharacterized protein	0.614358	2.87129e-10	1.66825e-09	-51.4868	265.406	-1.11299	0.322021	-3.45601	0.000548226	0.00110119	SAME
scaffold02066	558324	558325	Dapma7bEVm010809t1	2	ATP-binding cassette sub-family B member 6, mitochondrial	0.595849	8.90992e-07	2.90381e-06	-51.4188	4977.64	-0.877006	0.0899013	-9.75519	1.75278e-22	1.2848e-21	SAME
scaffold01581	1482921	1482922	Dapma7bEVm007621t1	4	Nuclear speckle splicing regulatory protein	0.698475	2.45426e-08	1.04829e-07	-51.4035	603.58	-0.269483	0.164282	-1.64037	0.100929	0.14133	SAME
scaffold03243	2714	2715	Dapma7bEVm004612t1	4	Oxysterol-binding protein	0.659821	1.45521e-10	8.80335e-10	-51.3949	2791.5	-1.13737	0.102	-11.1506	7.11199e-29	7.47618e-28	SAME
scaffold01002	91	92	Dapma7bEVm030483t1	4	Uncharacterized protein	0.610136	3.30278e-07	1.16466e-06	-51.2422	282.8	-0.635904	0.132656	-4.79348	1.63909e-06	4.29244e-06	SAME
scaffold00944	2121502	2121503	Dapma7bEVm004920t1	3	Neurexin IV	0.331352	1.58151e-12	1.26665e-11	-51.1905	1475.61	-0.0170455	0.560217	-0.0304267	0.975727	0.983634	SAME
scaffold01581	2108756	2108757	Dapma7bEVm002531t1	4	Centromere protein e	0.257598	0.000120562	0.000253662	-50.9434	11077.7	-0.0726777	0.17184	-0.422937	0.672341	0.739894	SAME
scaffold02994	217132	217133	Dapma7bEVm006261t1	2	NADH dehydrogenase [ubiquinone] complex I, assembly factor	0.25873	2.02734e-15	2.38445e-14	50.0398	516.88	0.907402	0.111148	8.16393	3.24284e-16	1.6275e-15	SAME
scaffold00243	646146	646147	Dapma7bEVm011488t1	2	Fasciclin domain-containing protein	0.233007	2.6643e-12	2.06098e-11	50.1457	1210.89	1.65064	0.249802	6.60778	3.90114e-11	1.44319e-10	SAME
scaffold01764	109528	109529	Dapma7bEVm003858t1	3	2-oxoglutarate and iron-dependent oxygenase domain-containing protein	0.254287	9.58051e-18	1.48653e-16	50.2135	756.621	0.948426	0.156763	6.0501	1.44752e-09	4.82152e-09	SAME
scaffold00024	2712000	2712001	Dapma7bEVm004908t1	2	Bridging integrator	0.291179	4.87527e-07	1.66778e-06	50.3401	1013.81	0.27578	0.124723	2.21116	0.0270251	0.0423239	SAME
scaffold01764	109520	109521	Dapma7bEVm003858t1	3	2-oxoglutarate and iron-dependent oxygenase domain-containing protein	0.235254	4.91406e-17	6.97877e-16	50.3546	756.621	0.948426	0.156763	6.0501	1.44752e-09	4.82152e-09	SAME
scaffold01636	29527	29528	Dapma7bEVm010593t1	2	Myelin expression factor	0.751553	4.57366e-06	1.30308e-05	50.6024	2189.09	0.329689	0.128228	2.57111	0.0101373	0.0170297	SAME
scaffold00568	645928	645929	Dapma7bEVm006336t1	2	conserved protein	0.752174	3.29003e-07	1.16074e-06	50.8197	678.995	0.35826	0.175066	2.04643	0.0407143	0.0616958	SAME
scaffold02861	511969	511970	Dapma7bEVm002992t1	3	Isoleucyl-tRNA synthetase, cytoplasmic protein	0.266178	2.77369e-11	1.86268e-10	50.881	8833.78	0.165817	0.188679	0.878833	0.379492	0.455888	SAME
scaffold00146	37807	37808	Dapma7bEVm002033t1	3	G patch domain-containing protein	0.259432	2.47282e-11	1.67224e-10	50.8903	532.266	1.11972	0.170846	6.55397	5.60258e-11	2.05049e-10	SAME
scaffold01253	21663	21664	Dapma7bEVm006301t1	2	Uncharacterized protein	0.716801	2.42062e-09	1.21392e-08	50.9857	5623.52	0.261968	0.207576	1.26204	0.206935	0.268625	SAME
scaffold03376	211091	211092	Dapma7bEVm001883t1	3	F-box/WD repeat-containing protein TBL1XR1	0.53681	2.93937e-11	1.9665e-10	51.0675	1860.81	0.332801	0.108978	3.05385	0.00225927	0.0041801	SAME
scaffold00146	38041	38042	Dapma7bEVm002033t1	3	G patch domain-containing protein	0.257898	8.09962e-20	1.61751e-18	51.1628	532.266	1.11972	0.170846	6.55397	5.60258e-11	2.05049e-10	SAME
scaffold00139	89269	89270	Dapma7bEVm011718t1	2	Uncharacterized protein	0.687306	8.98798e-05	0.000194925	51.2281	232.954	0.714349	0.249749	2.86029	0.00423258	0.00754134	SAME
scaffold02865	327717	327718	Dapma7bEVm010779t1	3	Cytochrome c oxidase subunit	0.749763	1.51646e-09	7.87578e-09	51.3889	36262.5	1.0736	0.167871	6.39539	1.6014e-10	5.68571e-10	SAME
scaffold00745	86796	86797	Dapma7bEVm006853t1	4	Uncharacterized protein	0.190909	3.48239e-18	5.64615e-17	51.4286	1084.8	1.12583	0.158365	7.10911	1.16795e-12	4.75229e-12	SAME
scaffold02864	11120	11121	Dapma7bEVm024057t1	3	Uncharacterized protein	0.232479	2.02834e-05	5.07997e-05	51.6129	326.832	1.27387	0.150861	8.44412	3.06335e-17	1.62771e-16	SAME
scaffold00243	596310	596311	Dapma7bEVm000666t1	3	Menin	0.24411	5.66652e-10	3.15126e-09	51.6129	927.862	0.47391	0.102275	4.63368	3.59229e-06	9.13725e-06	SAME
scaffold00261	12572	12573	Dapma7bEVm008164t1	2	Small integral membrane protein 12-A	0.743842	5.42432e-05	0.000124033	51.6129	913.12	1.17622	0.211122	5.57126	2.52907e-08	7.68092e-08	SAME
scaffold00243	243048	243049	Dapma7bEVm027801t1	3	TBC1 domain family member	0.249466	1.46422e-10	8.85091e-10	51.8519	568.87	0.985857	0.115424	8.54122	1.32816e-17	7.20743e-17	SAME
scaffold03125	1523	1524	Dapma7bEVm006306t1	3	Alpha/beta hydrolase domain-containing protein	0.259259	1.76048e-13	1.60297e-12	51.8519	853.793	0.885163	0.190247	4.65273	3.27564e-06	8.37566e-06	SAME
scaffold00024	3408296	3408297	Dapma7bEVm004967t1	2	U6 snRNA-associated Sm protein LSm1	0.231481	2.79329e-12	2.15528e-11	52	1239.35	1.44854	0.250559	5.78122	7.41592e-09	2.35029e-08	SAME
scaffold01574	108943	108944	Dapma7bEVm005748t1	4	Eukaryotic translation initiation factor 4E	0.740666	3.51511e-06	1.0269e-05	52.0325	4848.29	1.20701	0.17969	6.71717	1.85291e-11	7.00091e-11	SAME
scaffold01636	29515	29516	Dapma7bEVm010593t1	2	Myelin expression factor	0.739751	7.38172e-07	2.44316e-06	52.1277	2189.09	0.329689	0.128228	2.57111	0.0101373	0.0170297	SAME
scaffold00753	2476	2477	Dapma7bEVm002337t1	3	Serine hydrolase protein	0.262579	1.09553e-06	3.51446e-06	52.1783	4496.49	1.63947	0.172277	9.51647	1.79153e-21	1.23808e-20	SAME
scaffold00930	1346267	1346268	Dapma7bEVm005396t1	3	Prostamide/prostaglandin F synthase	0.700806	4.94155e-07	1.68774e-06	52.4598	4858.02	1.56603	0.274662	5.70164	1.18657e-08	3.69218e-08	SAME
scaffold00944	1745638	1745639	Dapma7bEVm004374t1	3	Cral/trio domain-containing protein	0.263889	3.39957e-15	3.87632e-14	52.5	1482.24	1.0338	0.252319	4.09718	4.18218e-05	9.60747e-05	SAME
scaffold03124	606595	606596	Dapma7bEVm010870t1	3	Uncharacterized protein	0.397585	1.73044e-06	5.3567e-06	52.5157	5173.93	1.19502	0.535339	2.23228	0.0255965	0.0402798	SAME
scaffold02861	511964	511965	Dapma7bEVm002992t1	3	Isoleucyl-tRNA synthetase, cytoplasmic protein	0.282407	6.29386e-11	4.00644e-10	52.6316	8833.78	0.165817	0.188679	0.878833	0.379492	0.455888	SAME
scaffold03057	198512	198513	Dapma7bEVm003632t1	4	Poly(A) RNA polymerase, mitochondrial	0.734306	2.13806e-06	6.50221e-06	52.8736	1162.55	0.224268	0.178075	1.25941	0.207883	0.269751	SAME
scaffold02580	631	632	Dapma7bEVm003804t1	3	Very-long-chain	0.697798	1.90285e-06	5.84367e-06	53.0357	3848.82	0.993698	0.143906	6.9052	5.01329e-12	1.96489e-11	SAME
scaffold02452	252831	252832	Dapma7bEVm001645t1	4	40S ribosomal protein S4	0.225733	1.70061e-17	2.56214e-16	53.0612	64217.1	0.818211	0.148406	5.51332	3.52136e-08	1.05626e-07	SAME
scaffold00243	646151	646152	Dapma7bEVm011488t1	2	Fasciclin domain-containing protein	0.243689	2.56177e-12	1.98745e-11	53.1092	1210.89	1.65064	0.249802	6.60778	3.90114e-11	1.44319e-10	SAME
scaffold00024	3408304	3408305	Dapma7bEVm004967t1	2	U6 snRNA-associated Sm protein LSm1	0.249537	3.30133e-11	2.19144e-10	53.2051	1239.35	1.44854	0.250559	5.78122	7.41592e-09	2.35029e-08	SAME
scaffold03376	501318	501319	Dapma7bEVm002206t1	2	DNA polymerase eta, Dpol-eta, SD05329p	0.282275	7.76759e-13	6.49994e-12	53.4722	1619.17	1.03448	0.109443	9.45218	3.31845e-21	2.26187e-20	SAME
scaffold02865	99660	99661	Dapma7bEVm003816t1	3	Glucoside xylosyltransferase	0.298016	1.87127e-07	6.90159e-07	53.7374	992.063	0.0988169	0.118429	0.8344	0.404055	0.481741	SAME
scaffold00007	587558	587559	Dapma7bEVm008328t1	2	Migration and invasion enhancer	0.290741	2.1825e-11	1.49059e-10	53.8462	3259.43	1.59764	0.185635	8.60634	7.54276e-18	4.13506e-17	SAME
scaffold00872	372796	372797	Dapma7bEVm010964t1	4	4-hydroxybenzoate polyprenyltransferase, mitochondrial	0.270833	3.50992e-11	2.32266e-10	53.8462	767.109	0.562009	0.169239	3.32081	0.000897558	0.00175224	SAME
scaffold02842	10610	10611	Dapma7bEVm005489t1	3	Exostosin-2	0.275974	1.02204e-12	8.41354e-12	53.8462	3973.19	0.125017	0.115033	1.0868	0.277127	0.346645	SAME
scaffold02385	765107	765108	Dapma7bEVm004783t1	2	Tripartite motif-containing protein 32,EC:6.3.2.-/sw	0.275	4.43109e-09	2.13224e-08	53.8462	277.539	0.160801	0.211781	0.759282	0.447684	0.527022	SAME
scaffold02066	351660	351661	Dapma7bEVm006495t1	4	Aldehyde dehydrogenase family 9 member A1-B	0.319444	9.46199e-10	5.09303e-09	53.8462	1652.02	0.0525431	0.137871	0.381104	0.703126	0.767468	SAME
scaffold02569	341220	341221	Dapma7bEVm004407t1	2	Transformer-2 sex-determining protein	0.732598	2.77569e-05	6.76083e-05	54.0984	3974.97	0.753487	0.192497	3.91428	9.06745e-05	0.000199865	SAME
scaffold03125	1688	1689	Dapma7bEVm006306t1	3	Alpha/beta hydrolase domain-containing protein	0.261409	1.11702e-12	9.11791e-12	54.127	853.793	0.885163	0.190247	4.65273	3.27564e-06	8.37566e-06	SAME
scaffold03072	27465	27466	Dapma7bEVm007325t1	2	Uncharacterized protein	0.278241	1.87267e-13	1.69931e-12	54.5455	638.172	1.56018	0.214766	7.26456	3.74256e-13	1.57178e-12	SAME
scaffold00687	1879134	1879135	Dapma7bEVm002781t1	4	Lamina-associated polypeptide	0.291667	1.86013e-08	8.1079e-08	54.5455	2874.53	0.219713	0.152498	1.44076	0.149652	0.201328	SAME
scaffold02861	511947	511948	Dapma7bEVm002992t1	3	Isoleucyl-tRNA synthetase, cytoplasmic protein	0.284479	1.90014e-12	1.50095e-11	54.621	8833.78	0.165817	0.188679	0.878833	0.379492	0.455888	SAME
scaffold00944	1745659	1745660	Dapma7bEVm004374t1	3	Cral/trio domain-containing protein	0.279281	9.64502e-13	7.96144e-12	54.7329	1482.24	1.0338	0.252319	4.09718	4.18218e-05	9.60747e-05	SAME
scaffold00868	737913	737914	Dapma7bEVm006746t1	2	Transmembrane protein 8B	0.681943	8.2608e-09	3.8114e-08	54.8851	1549.11	0.430941	0.108738	3.96313	7.39726e-05	0.000164947	SAME
scaffold00687	598658	598659	Dapma7bEVm004307t1	4	Succinyl-CoA ligase [ADP/GDP-forming] subunit alpha, mitochondrial	0.292339	6.64588e-20	1.34104e-18	54.9911	14517.1	0.0328328	0.126717	0.259104	0.795555	0.841798	SAME
scaffold00642	1304482	1304483	Dapma7bEVm007158t1	3	SUZ domain-containing protein	0.264815	5.41557e-09	2.57512e-08	55	2494.48	1.13735	0.150897	7.5373	4.79816e-14	2.12395e-13	SAME
scaffold00568	1365865	1365866	Dapma7bEVm010793t1	2	Ubiquitin-conjugating enzyme E2 W	0.266667	1.28747e-09	6.7825e-09	55	678.646	1.0426	0.135119	7.71625	1.19802e-14	5.48199e-14	SAME
scaffold02121	87138	87139	Dapma7bEVm002881t1	3	Vesicle transport protein USE1	0.656401	4.29286e-07	1.48332e-06	55.1554	769.567	1.4131	0.170169	8.30409	1.00586e-16	5.19023e-16	SAME
scaffold02121	237042	237043	Dapma7bEVm002422t1	4	Activator of 90 kDa heat shock protein ATPase	0.653178	3.51575e-09	1.72373e-08	55.1648	3156.15	1.29912	0.158221	8.21083	2.19662e-16	1.11258e-15	SAME
scaffold00018	125356	125357	Dapma7bEVm015232t1	2	NADH dehydrogenase [ubiquinone] iron-sulfur protein 3, mitochondrial	0.729814	8.48992e-08	3.31686e-07	55.2239	10175	1.80392	0.130041	13.8719	9.38055e-44	2.11701e-42	SAME
scaffold02560	76555	76556	Dapma7bEVm008564t1	4	Tetraspanin-9	0.306685	6.41919e-12	4.70894e-11	55.3075	1015	0.168021	0.160042	1.04986	0.293783	0.364209	SAME
scaffold00687	598671	598672	Dapma7bEVm004307t1	4	Succinyl-CoA ligase [ADP/GDP-forming] subunit alpha, mitochondrial	0.277836	1.70083e-22	4.68406e-21	55.3191	14517.1	0.0328328	0.126717	0.259104	0.795555	0.841798	SAME
scaffold01636	29455	29456	Dapma7bEVm010593t1	2	Myelin expression factor	0.309156	4.66747e-11	3.04232e-10	55.3258	2189.09	0.329689	0.128228	2.57111	0.0101373	0.0170297	SAME
scaffold00868	751027	751028	Dapma7bEVm002740t1	4	stAR-related lipid transfer protein	0.259259	3.03856e-09	1.50431e-08	55.5556	2828.66	1.10638	0.256522	4.313	1.61053e-05	3.86061e-05	SAME
scaffold03242	2988	2989	Dapma7bEVm002131t1	2	Ubiquitin modifier-activating enzyme 1	0.658617	2.73466e-06	8.13983e-06	55.846	17391.9	0.256275	0.140579	1.823	0.0683031	0.0992214	SAME
scaffold00725	196760	196761	Dapma7bEVm004182t1	4	Aminopeptidase NPEPL1	0.31379	1.50649e-14	1.56747e-13	55.8793	4836.93	0.764653	0.182244	4.19577	2.7195e-05	6.3649e-05	SAME
scaffold01036	563638	563639	Dapma7bEVm008039t1	4	THAP domain-containing protein 4/sw	0.283683	1.19399e-14	1.25459e-13	55.8824	585.049	0.713054	0.134505	5.30135	1.14947e-07	3.3248e-07	SAME
scaffold01036	563613	563614	Dapma7bEVm008039t1	4	THAP domain-containing protein 4/sw	0.306479	2.40401e-14	2.4405e-13	56.0119	585.049	0.713054	0.134505	5.30135	1.14947e-07	3.3248e-07	SAME
scaffold01745	22165	22166	Dapma7bEVm004226t1	3	Coiled-coil domain-containing protein	0.72619	6.41504e-08	2.55262e-07	56.0606	4120.93	0.105827	0.158243	0.668759	0.503649	0.581153	SAME
scaffold00868	1816408	1816409	Dapma7bEVm011070t1	3	Ribonuclease H2 subunit A	0.28022	3.61482e-18	5.84751e-17	56.0976	392.801	0.0826842	0.206168	0.401052	0.688382	0.754403	SAME
scaffold02994	217164	217165	Dapma7bEVm006261t1	2	NADH dehydrogenase [ubiquinone] complex I, assembly factor	0.244048	5.71963e-18	9.03942e-17	56.25	516.88	0.907402	0.111148	8.16393	3.24284e-16	1.6275e-15	SAME
scaffold03125	1514	1515	Dapma7bEVm006306t1	3	Alpha/beta hydrolase domain-containing protein	0.299137	5.2579e-14	5.11336e-13	56.3364	853.793	0.885163	0.190247	4.65273	3.27564e-06	8.37566e-06	SAME
scaffold00725	196752	196753	Dapma7bEVm004182t1	4	Aminopeptidase NPEPL1	0.317436	3.37467e-14	3.36648e-13	56.3616	4836.93	0.764653	0.182244	4.19577	2.7195e-05	6.3649e-05	SAME
scaffold02850	213671	213672	Dapma7bEVm002413t1	2	PRRC1	0.302778	8.27259e-08	3.23849e-07	56.6239	1963.6	0.409185	0.1171	3.49431	0.000475285	0.000963666	SAME
scaffold01036	563618	563619	Dapma7bEVm008039t1	4	THAP domain-containing protein 4/sw	0.295603	3.63896e-16	4.69213e-15	56.7568	585.049	0.713054	0.134505	5.30135	1.14947e-07	3.3248e-07	SAME
scaffold00915	812612	812613	Dapma7bEVm001977t1	2	UPF0469 protein KIAA0907	0.717256	5.13529e-06	1.452e-05	56.8627	975.37	1.43201	0.173859	8.23666	1.77085e-16	9.02614e-16	SAME
scaffold03376	501314	501315	Dapma7bEVm002206t1	2	DNA polymerase eta, Dpol-eta, SD05329p	0.297698	2.93789e-14	2.95152e-13	56.9729	1619.17	1.03448	0.109443	9.45218	3.31845e-21	2.26187e-20	SAME
scaffold02227	244222	244223	Dapma7bEVm005697t1	4	Transcription elongation factor A protein	0.275794	1.1079e-09	5.89779e-09	57.1429	1224.16	1.15294	0.141506	8.14766	3.71032e-16	1.85498e-15	SAME
scaffold01937	257751	257752	Dapma7bEVm010484t1	4	Tetratricopeptide repeat protein 39A	0.311869	2.66334e-10	1.5572e-09	57.1429	4127.35	0.814372	0.154444	5.27294	1.34258e-07	3.86199e-07	SAME
scaffold01005	1178067	1178068	Dapma7bEVm007140t1	3	Gem-associated protein	0.286772	5.15475e-11	3.33847e-10	57.1429	1084.03	0.772897	0.17384	4.44604	8.74677e-06	2.15224e-05	SAME
scaffold02994	217159	217160	Dapma7bEVm006261t1	2	NADH dehydrogenase [ubiquinone] complex I, assembly factor	0.273545	1.34358e-18	2.30478e-17	57.5758	516.88	0.907402	0.111148	8.16393	3.24284e-16	1.6275e-15	SAME
scaffold01745	22168	22169	Dapma7bEVm004226t1	3	Coiled-coil domain-containing protein	0.719444	1.16315e-07	4.44309e-07	57.5758	4120.93	0.105827	0.158243	0.668759	0.503649	0.581153	SAME
scaffold03072	27498	27499	Dapma7bEVm007325t1	2	Uncharacterized protein	0.300595	5.44418e-14	5.26147e-13	57.6389	638.172	1.56018	0.214766	7.26456	3.74256e-13	1.57178e-12	SAME
scaffold00725	196748	196749	Dapma7bEVm004182t1	4	Aminopeptidase NPEPL1	0.307576	3.63631e-15	4.13297e-14	57.6923	4836.93	0.764653	0.182244	4.19577	2.7195e-05	6.3649e-05	SAME
scaffold02140	67529	67530	Dapma7bEVm001259t1	3	conserved protein	0.295175	6.55674e-18	1.03165e-16	58	443.942	0.34945	0.212992	1.64068	0.100863	0.141248	SAME
scaffold02121	205573	205574	Dapma7bEVm008207t1	3	PRELI domain-containing protein 1, mitochondrial	0.706283	2.61326e-07	9.39409e-07	58.1081	3250.96	1.31787	0.136204	9.67568	3.82555e-22	2.74636e-21	SAME
scaffold02385	765086	765087	Dapma7bEVm004783t1	2	Tripartite motif-containing protein 32,EC:6.3.2.-/sw	0.294444	4.42507e-09	2.12982e-08	58.3333	277.539	0.160801	0.211781	0.759282	0.447684	0.527022	SAME
scaffold02385	765080	765081	Dapma7bEVm004783t1	2	Tripartite motif-containing protein 32,EC:6.3.2.-/sw	0.302778	6.00146e-09	2.83534e-08	58.3333	277.539	0.160801	0.211781	0.759282	0.447684	0.527022	SAME
scaffold03376	4970	4971	Dapma7bEVm001910t1	4	Cytosolic non-specific dipeptidase	0.708661	5.11653e-07	1.74136e-06	58.4906	8211.02	0.51802	0.217651	2.38005	0.0173101	0.0280163	SAME
scaffold00005	478931	478932	Dapma7bEVm009685t1	2	Nuclear receptor-binding protein	0.705151	0.000151651	0.0003118	58.7302	2838.45	0.645678	0.0984037	6.56153	5.32601e-11	1.95234e-10	SAME
scaffold02861	259941	259942	Dapma7bEVm010959t1	2	Adiponectin receptor protein	0.294118	3.13262e-20	6.60278e-19	58.8235	9548.73	0.460924	0.183524	2.51151	0.0120215	0.0199694	SAME
scaffold03072	27459	27460	Dapma7bEVm007325t1	2	Uncharacterized protein	0.311574	1.30295e-14	1.36302e-13	59.0909	638.172	1.56018	0.214766	7.26456	3.74256e-13	1.57178e-12	SAME
scaffold03376	325385	325386	Dapma7bEVm005315t1	2	Solute carrier family 25 member	0.307875	1.2081e-18	2.08922e-17	59.2763	1529.44	0.252651	0.1663	1.51925	0.1287	0.175984	SAME
scaffold01574	570411	570412	Dapma7bEVm004373t1	3	conserved protein	0.672848	7.11927e-10	3.90711e-09	59.4383	907.724	0.268504	0.143595	1.86988	0.061501	0.090117	SAME
scaffold01036	563632	563633	Dapma7bEVm008039t1	4	THAP domain-containing protein 4/sw	0.297802	1.73771e-16	2.32514e-15	59.4595	585.049	0.713054	0.134505	5.30135	1.14947e-07	3.3248e-07	SAME
scaffold01763	50093	50094	Dapma7bEVm010159t1	3	Serine/arginine-rich splicing factor	0.701788	3.09948e-10	1.79398e-09	59.8425	19134.6	0.923933	0.223161	4.1402	3.47005e-05	8.04114e-05	SAME
scaffold00311	205014	205015	Dapma7bEVm010737t1	3	Peroxisomal biogenesis factor	0.314327	1.78522e-07	6.60827e-07	59.8991	12675.8	1.19794	0.173987	6.88526	5.76809e-12	2.24933e-11	SAME
scaffold01569	67694	67695	Dapma7bEVm011852t1	3	gmp synthase	0.334722	1.50139e-08	6.64765e-08	60	22.4621	1.6802	0.483751	3.4736	0.000513529	0.00103538	SAME
scaffold02994	217030	217031	Dapma7bEVm006261t1	2	NADH dehydrogenase [ubiquinone] complex I, assembly factor	0.290272	1.44083e-16	1.945e-15	60.0733	516.88	0.907402	0.111148	8.16393	3.24284e-16	1.6275e-15	SAME
scaffold00944	2098680	2098681	Dapma7bEVm001320t1	3	Mitochondrial fission 1 protein	0.344637	2.56232e-09	1.28105e-08	60.2999	1908.1	1.75609	0.144767	12.1304	7.28789e-34	1.00729e-32	SAME
scaffold00024	3189749	3189750	Dapma7bEVm011146t1	2	DNA-directed RNA polymerase III subunit RPC5	0.691558	9.76693e-09	4.46086e-08	60.3448	1779.03	0.516319	0.178421	2.89383	0.00380574	0.00682681	SAME
scaffold00018	125362	125363	Dapma7bEVm015232t1	2	NADH dehydrogenase [ubiquinone] iron-sulfur protein 3, mitochondrial	0.704518	2.22119e-09	1.1221e-08	60.6557	10175	1.80392	0.130041	13.8719	9.38055e-44	2.11701e-42	SAME
scaffold01805	2713	2714	Dapma7bEVm004417t1	4	BBOX, B-Box-type zinc finger	0.643275	3.67842e-13	3.19752e-12	60.8582	126.082	0.526839	0.192087	2.7428	0.00609182	0.0105965	SAME
scaffold02385	152020	152021	Dapma7bEVm010147t1	2	Brain chitinase and chia	0.306548	7.26223e-16	9.01985e-15	60.8696	51816.3	0.195627	0.753065	0.259774	0.795038	0.841379	SAME
scaffold00311	204913	204914	Dapma7bEVm010737t1	3	Peroxisomal biogenesis factor	0.3125	5.67208e-13	4.82223e-12	60.8696	12675.8	1.19794	0.173987	6.88526	5.76809e-12	2.24933e-11	SAME
scaffold01348	789649	789650	Dapma7bEVm001435t1	4	Transmembrane protein 214-A	0.301587	5.21308e-17	7.38864e-16	60.9756	6333.9	0.673843	0.242291	2.78114	0.0054169	0.00948014	SAME
scaffold02140	67554	67555	Dapma7bEVm001259t1	3	conserved protein	0.31977	1.43076e-19	2.74895e-18	61.0826	443.942	0.34945	0.212992	1.64068	0.100863	0.141248	SAME
scaffold00024	3027463	3027464	Dapma7bEVm004944t1	2	Glutathione S-transferase Mu	0.666396	5.29207e-10	2.95247e-09	61.2818	7614.91	1.53795	0.222372	6.91614	4.64101e-12	1.82274e-11	SAME
scaffold00725	196740	196741	Dapma7bEVm004182t1	4	Aminopeptidase NPEPL1	0.325758	2.45289e-16	3.2353e-15	61.5385	4836.93	0.764653	0.182244	4.19577	2.7195e-05	6.3649e-05	SAME
scaffold00311	205011	205012	Dapma7bEVm010737t1	3	Peroxisomal biogenesis factor	0.305556	7.60766e-09	3.53071e-08	61.5385	12675.8	1.19794	0.173987	6.88526	5.76809e-12	2.24933e-11	SAME
scaffold02227	244261	244262	Dapma7bEVm005697t1	4	Transcription elongation factor A protein	0.335498	9.47256e-13	7.84342e-12	61.7284	1224.16	1.15294	0.141506	8.14766	3.71032e-16	1.85498e-15	SAME
scaffold01361	824488	824489	Dapma7bEVm006819t1	4	Dehydrogenase/reductase SDR family member on chromosome X	0.398917	5.029e-10	2.81363e-09	61.7424	938.997	0.734623	0.210601	3.48823	0.000486233	0.000983763	SAME
scaffold01763	76054	76055	Dapma7bEVm005690t1	2	Ketosamine-3-kinase	0.296825	9.23473e-17	1.27161e-15	61.9048	164.534	0.666367	0.1762	3.78197	0.000155594	0.000334561	SAME
scaffold03376	325377	325378	Dapma7bEVm005315t1	2	Solute carrier family 25 member	0.308333	1.92221e-22	5.25969e-21	61.9048	1529.44	0.252651	0.1663	1.51925	0.1287	0.175984	SAME
scaffold02227	244186	244187	Dapma7bEVm005697t1	4	Transcription elongation factor A protein	0.315278	4.40412e-12	3.31176e-11	61.9048	1224.16	1.15294	0.141506	8.14766	3.71032e-16	1.85498e-15	SAME
scaffold00642	1304453	1304454	Dapma7bEVm007158t1	3	SUZ domain-containing protein	0.297924	2.28727e-13	2.04674e-12	62.069	2494.48	1.13735	0.150897	7.5373	4.79816e-14	2.12395e-13	SAME
scaffold01805	3159	3160	Dapma7bEVm004417t1	2	BBOX, B-Box-type zinc finger	0.590903	2.96087e-05	7.17901e-05	62.2326	126.082	0.526839	0.192087	2.7428	0.00609182	0.0105965	SAME
scaffold02121	205606	205607	Dapma7bEVm008207t1	3	PRELI domain-containing protein 1, mitochondrial	0.689177	1.08752e-08	4.93317e-08	62.2807	3250.96	1.31787	0.136204	9.67568	3.82555e-22	2.74636e-21	SAME
scaffold02938	168702	168703	Dapma7bEVm011402t1	4	COMM domain-containing protein	0.282407	1.73893e-09	8.93743e-09	62.5	718.069	0.671788	0.194555	3.45296	0.000554475	0.00111246	SAME
scaffold00687	598697	598698	Dapma7bEVm004307t1	4	Succinyl-CoA ligase [ADP/GDP-forming] subunit alpha, mitochondrial	0.31131	1.22206e-22	3.41412e-21	62.5	14517.1	0.0328328	0.126717	0.259104	0.795555	0.841798	SAME
scaffold01375	2262	2263	Dapma7bEVm006407t1	4	Polycomb group RING finger protein	0.27619	5.51211e-12	4.09289e-11	62.5	1040.09	0.012785	0.194462	0.0657453	0.947581	0.961288	SAME
scaffold02121	582330	582331	Dapma7bEVm004353t1	3	Cytochrome c-type heme lyase	0.686797	4.05744e-06	1.16882e-05	62.8571	2839.79	1.07089	0.153529	6.97518	3.05473e-12	1.21411e-11	SAME
scaffold01348	789693	789694	Dapma7bEVm001435t1	4	Transmembrane protein 214-A	0.324811	1.3032e-15	1.57005e-14	62.8571	6333.9	0.673843	0.242291	2.78114	0.0054169	0.00948014	SAME
scaffold02994	217023	217024	Dapma7bEVm006261t1	2	NADH dehydrogenase [ubiquinone] complex I, assembly factor	0.314815	8.67621e-19	1.52143e-17	62.963	516.88	0.907402	0.111148	8.16393	3.24284e-16	1.6275e-15	SAME
scaffold01036	1129132	1129133	Dapma7bEVm010921t1	3	PIN2/TERF1-interacting telomerase inhibitor	0.325926	1.64803e-12	1.31696e-11	63.1579	7076.07	0.23075	0.266584	0.865582	0.386719	0.463425	SAME
scaffold02121	205600	205601	Dapma7bEVm008207t1	3	PRELI domain-containing protein 1, mitochondrial	0.680608	1.58761e-08	6.99734e-08	63.5514	3250.96	1.31787	0.136204	9.67568	3.82555e-22	2.74636e-21	SAME
scaffold02140	114562	114563	Dapma7bEVm001003t1	2	ER membrane protein complex subunit	0.305556	8.96417e-09	4.11896e-08	63.6364	1817.89	0.9566	0.164142	5.82789	5.61311e-09	1.79033e-08	SAME
scaffold00311	204911	204912	Dapma7bEVm010737t1	3	Peroxisomal biogenesis factor	0.326389	2.10402e-13	1.88752e-12	63.6364	12675.8	1.19794	0.173987	6.88526	5.76809e-12	2.24933e-11	SAME
scaffold00389	732609	732610	Dapma7bEVm006620t1	3	Transcription factor A, mitochondrial	0.342165	7.22179e-10	3.95827e-09	63.7701	2238.87	0.880353	0.145744	6.0404	1.53733e-09	5.11335e-09	SAME
scaffold03125	1655	1656	Dapma7bEVm006306t1	3	Alpha/beta hydrolase domain-containing protein	0.322421	2.14502e-14	2.19432e-13	64.5161	853.793	0.885163	0.190247	4.65273	3.27564e-06	8.37566e-06	SAME
scaffold01363	221037	221038	Dapma7bEVm006890t1	2	Sel1 repeat-containing protein	0.316667	5.09075e-11	3.30205e-10	64.7059	1503.13	1.02471	0.206163	4.97038	6.6822e-07	1.81145e-06	SAME
scaffold00389	732591	732592	Dapma7bEVm006620t1	3	Transcription factor A, mitochondrial	0.29127	1.35993e-12	1.09828e-11	65	2238.87	0.880353	0.145744	6.0404	1.53733e-09	5.11335e-09	SAME
scaffold00389	732595	732596	Dapma7bEVm006620t1	3	Transcription factor A, mitochondrial	0.302226	1.49348e-11	1.04037e-10	65.3153	2238.87	0.880353	0.145744	6.0404	1.53733e-09	5.11335e-09	SAME
scaffold02650	49447	49448	Dapma7bEVm006585t1	4	S-isoprenylcysteine O-methyltransferase	0.351852	9.63377e-14	9.02668e-13	66.6667	1648.07	0.30117	0.159695	1.8859	0.0593079	0.0872091	SAME
scaffold01348	240464	240465	Dapma7bEVm023347t1	2	Zinc finger protein	0.350214	8.79666e-14	8.28975e-13	66.6667	415.983	0.274357	0.168791	1.62543	0.104071	0.145254	SAME
scaffold03276	135140	135141	Dapma7bEVm002092t1	2	g-protein coupled receptor	0.665856	8.36919e-15	9.05312e-14	66.6667	1073.63	0.0846736	0.0871223	0.971893	0.331104	0.404502	SAME
scaffold01763	89294	89295	Dapma7bEVm009434t1	2	Uncharacterized protein	0.361111	5.77829e-08	2.31831e-07	70	224.565	1.11661	0.288071	3.87622	0.000106093	0.000231831	SAME
scaffold02227	244237	244238	Dapma7bEVm005697t1	4	Transcription elongation factor A protein	0.366667	1.08836e-16	1.48426e-15	70.3704	1224.16	1.15294	0.141506	8.14766	3.71032e-16	1.85498e-15	SAME
scaffold01763	76022	76023	Dapma7bEVm005690t1	2	Ketosamine-3-kinase	0.416537	1.04931e-16	1.43191e-15	70.8948	164.534	0.666367	0.1762	3.78197	0.000155594	0.000334561	SAME
scaffold00872	374110	374111	Dapma7bEVm000568t1	2	DnaJ subfamily A member 3, mitochondrial	0.361111	2.7751e-09	1.38062e-08	72.7273	3067.25	1.23955	0.149674	8.28168	1.21453e-16	6.23772e-16	SAME
contig48996	671	672	Dapma7bEVm009290t1	2	Uncharacterized protein	0.355556	1.19421e-12	9.71817e-12	72.7273	436.996	0.807616	0.154687	5.22102	1.77937e-07	5.06334e-07	SAME
scaffold01463	134265	134266	Dapma7bEVm000309t1	2	Uncharacterized protein	0.61072	1.154e-23	3.69981e-22	73.1481	2359.92	0.54054	0.221405	2.44142	0.0146298	0.0239903	SAME
scaffold00626	18455	18456	Dapma7bEVm007026t1	4	Phosphatidylinositol 4,5-bisphosphate 5-phosphatase A	0.638047	3.72848e-10	2.1331e-09	73.9726	4376.23	0.495736	0.213807	2.31861	0.0204159	0.0326611	SAME
scaffold01463	134286	134287	Dapma7bEVm000309t1	2	Uncharacterized protein	0.379783	1.03695e-27	5.95008e-26	74.0826	2359.92	0.54054	0.221405	2.44142	0.0146298	0.0239903	SAME
scaffold02385	765077	765078	Dapma7bEVm004783t1	2	Tripartite motif-containing protein 32,EC:6.3.2.-/sw	0.377778	9.4633e-12	6.77622e-11	75	277.539	0.160801	0.211781	0.759282	0.447684	0.527022	SAME
scaffold01274	347725	347726	Dapma7bEVm002679t1	3	Nuclear pore complex protein Nup54	0.410053	9.85032e-21	2.18661e-19	75	2096.86	0.0763263	0.117513	0.649512	0.516008	0.593153	SAME
scaffold00568	726805	726806	Dapma7bEVm004376t1	2	Valacyclovir hydrolase	0.377381	4.7604e-11	3.0991e-10	76.1905	788.351	0.390928	0.145115	2.69393	0.00706154	0.012161	SAME
scaffold03116	200493	200494	Dapma7bEVm003241t1	2	F-box only protein	0.419327	4.24165e-20	8.80949e-19	77.4706	957.479	0.0302289	0.136537	0.221398	0.824782	0.865233	SAME
scaffold02850	1890	1891	Dapma7bEVm004300t1	3	NAD-dependent protein deacetylase sirtuin-2	0.388889	5.06064e-10	2.8291e-09	77.7778	3068.35	0.821826	0.0651793	12.6087	1.89051e-36	3.0228e-35	SAME
scaffold01274	347719	347720	Dapma7bEVm002679t1	3	Nuclear pore complex protein Nup54	0.402564	2.28931e-21	5.50683e-20	77.7778	2096.86	0.0763263	0.117513	0.649512	0.516008	0.593153	SAME
scaffold01805	2686	2687	Dapma7bEVm004417t1	4	BBOX, B-Box-type zinc finger	0.396709	9.22065e-30	7.43529e-28	78.0624	126.082	0.526839	0.192087	2.7428	0.00609182	0.0105965	SAME
scaffold01274	306590	306591	Dapma7bEVm003250t1	4	Sphingomyelin phosphodiesterase 3,EC:3.1.4.12/sw	0.45867	1.08173e-09	5.7686e-09	78.9394	1855.57	0.899164	0.133048	6.7582	1.39718e-11	5.32523e-11	SAME
scaffold03242	2994	2995	Dapma7bEVm002131t1	2	Ubiquitin modifier-activating enzyme 1	0.450774	6.88257e-15	7.54857e-14	79.1417	17391.9	0.256275	0.140579	1.823	0.0683031	0.0992214	SAME
scaffold00024	1191341	1191342	Dapma7bEVm005909t1	2	Rho GTPase-activating protein 68F	0.424359	1.39148e-17	2.11437e-16	80.7692	1838.92	0.446059	0.0765489	5.82712	5.6392e-09	1.79811e-08	SAME
scaffold01764	372837	372838	Dapma7bEVm001188t1	3	Pleiotropic regulator	0.461098	1.4189e-24	5.14583e-23	80.812	1843.62	0.27976	0.240621	1.16266	0.244968	0.311433	SAME
scaffold00930	213239	213240	Dapma7bEVm002283t1	2	Transcription elongation factor B polypeptide	0.447601	7.91411e-14	7.49789e-13	80.8642	5616.68	0.161933	0.133193	1.21577	0.224072	0.288181	SAME
scaffold01427	1275	1276	Dapma7bEVm013306t1	2	Uncharacterized protein	0.445811	6.17921e-22	1.57917e-20	80.9214	271.176	0.507354	0.264381	1.91904	0.0549796	0.0813196	SAME
scaffold02190	1655732	1655733	Dapma7bEVm011246t1	4	OTU domain-containing protein	0.393429	1.47084e-22	4.07702e-21	81.0811	615.141	0.27078	0.146149	1.85277	0.0639154	0.0933537	SAME
scaffold03151	92700	92701	Dapma7bEVm004363t1	4	Zinc finger protein	0.458888	2.26689e-12	1.7742e-11	81.859	994.169	0.692912	0.188427	3.67736	0.000235658	0.000495999	SAME
scaffold00725	577822	577823	Dapma7bEVm010406t1	4	DNA repair protein RAD51	0.428571	1.64321e-11	1.1376e-10	82.3529	637.163	0.863628	0.195062	4.42747	9.53444e-06	2.33909e-05	SAME
scaffold00642	1323342	1323343	Dapma7bEVm003247t1	3	Pentatricopeptide repeat-containing protein 2, mitochondrial	0.454771	1.71144e-12	1.36201e-11	82.9163	4522.6	0.538912	0.207999	2.59094	0.00957149	0.0161389	SAME
scaffold01361	1418409	1418410	Dapma7bEVm028307t1	2	Uncharacterized protein	0.415993	1.45472e-25	5.89877e-24	83.3333	481.077	0.922864	0.146249	6.31029	2.78509e-10	9.74106e-10	SAME
scaffold00446	374635	374636	Dapma7bEVm027038t1	3	Uncharacterized protein	0.402778	4.17252e-14	4.1066e-13	84.2105	195.555	1.82689	0.253799	7.19818	6.10205e-13	2.52616e-12	SAME
scaffold03057	198667	198668	Dapma7bEVm003632t1	4	Poly(A) RNA polymerase, mitochondrial	0.444286	3.515e-21	8.241e-20	84.824	1162.55	0.224268	0.178075	1.25941	0.207883	0.269751	SAME
scaffold03217	136362	136363	Dapma7bEVm010782t1	2	Proteasome subunit beta type-2	0.428571	1.31936e-15	1.58863e-14	85	3770.8	1.6511	0.180318	9.15659	5.35653e-20	3.36259e-19	SAME
scaffold01036	243133	243134	Dapma7bEVm010253t1	2	Autophagy-related protein 16-1	0.416005	7.74631e-17	1.0743e-15	85	901.274	0.441912	0.12794	3.45407	0.000552188	0.00110819	SAME
scaffold01805	2777	2778	Dapma7bEVm004417t1	4	BBOX, B-Box-type zinc finger	0.490967	2.04358e-25	8.14687e-24	85.1732	126.082	0.526839	0.192087	2.7428	0.00609182	0.0105965	SAME
scaffold01805	2920	2921	Dapma7bEVm004417t1	3	BBOX, B-Box-type zinc finger	0.575247	2.0714e-14	2.1241e-13	85.567	126.082	0.526839	0.192087	2.7428	0.00609182	0.0105965	SAME
scaffold00443	147074	147075	Dapma7bEVm003755t1	2	DDB1- and CUL4-associated factor	0.471532	5.96415e-14	5.74508e-13	85.812	2711.78	0.26041	0.256497	1.01526	0.309983	0.381509	SAME
scaffold00930	213271	213272	Dapma7bEVm002283t1	2	Transcription elongation factor B polypeptide	0.456838	2.11792e-21	5.1119e-20	86.7647	5616.68	0.161933	0.133193	1.21577	0.224072	0.288181	SAME
scaffold01463	134280	134281	Dapma7bEVm000309t1	2	Uncharacterized protein	0.460845	1.13296e-37	3.13229e-35	87.6923	2359.92	0.54054	0.221405	2.44142	0.0146298	0.0239903	SAME
scaffold01274	347691	347692	Dapma7bEVm002679t1	3	Nuclear pore complex protein Nup54	0.560394	1.19635e-17	1.83488e-16	87.7049	2096.86	0.0763263	0.117513	0.649512	0.516008	0.593153	SAME
scaffold01361	1418425	1418426	Dapma7bEVm028307t1	2	Uncharacterized protein	0.442708	1.55627e-23	4.8721e-22	87.9798	481.077	0.922864	0.146249	6.31029	2.78509e-10	9.74106e-10	SAME
scaffold02861	259816	259817	Dapma7bEVm010959t1	2	Adiponectin receptor protein	0.50619	2.44437e-28	1.57686e-26	88.6144	9548.73	0.460924	0.183524	2.51151	0.0120215	0.0199694	SAME
scaffold01270	1194	1195	Dapma7bEVm000697t1	4	Uncharacterized protein	0.438568	1.60624e-19	3.06125e-18	88.8889	715.81	0.541358	0.134934	4.01204	6.01973e-05	0.00013578	SAME
scaffold00512	3278082	3278083	Dapma7bEVm018629t1	3	UPF0536 protein C12orf66	0.425	1.00442e-18	1.75122e-17	88.8889	2532.8	1.10904	0.115978	9.56251	1.14931e-21	8.02483e-21	SAME
scaffold00512	2561957	2561958	Dapma7bEVm003429t1	3	Uncharacterized protein LOC100577836	0.452778	5.27098e-38	1.47645e-35	89.4872	289.201	0.216679	0.215331	1.00627	0.314287	0.386396	SAME
scaffold02076	147004	147005	Dapma7bEVm003337t1	4	Deoxyribonuclease TATDN1	0.503083	2.00912e-26	9.27779e-25	89.7863	1707.68	0.955671	0.16721	5.71541	1.09438e-08	3.41143e-08	SAME
scaffold00626	18499	18500	Dapma7bEVm007026t1	4	Phosphatidylinositol 4,5-bisphosphate 5-phosphatase A	0.458333	9.58392e-13	7.91408e-12	90	4376.23	0.495736	0.213807	2.31861	0.0204159	0.0326611	SAME
scaffold00642	99849	99850	Dapma7bEVm011631t1	3	Splicing factor U2AF 65 kDa subunit	0.437731	3.31306e-22	8.76139e-21	90	2437.49	0.231013	0.123005	1.87808	0.06037	0.0886151	SAME
scaffold00512	2562003	2562004	Dapma7bEVm003429t1	3	Uncharacterized protein LOC100577836	0.454937	8.78033e-39	2.70896e-36	90.1327	289.201	0.216679	0.215331	1.00627	0.314287	0.386396	SAME
scaffold01581	18373	18374	Dapma7bEVm011142t1	4	Tyrosine-protein kinase Src64B	0.463384	7.84354e-21	1.75763e-19	90.2174	2984.89	0.0808435	0.0699437	1.15584	0.247748	0.314584	SAME
scaffold01270	1121	1122	Dapma7bEVm000697t1	4	Uncharacterized protein	0.466667	4.10229e-26	1.83468e-24	90.3226	715.81	0.541358	0.134934	4.01204	6.01973e-05	0.00013578	SAME
scaffold00930	213242	213243	Dapma7bEVm002283t1	2	Transcription elongation factor B polypeptide	0.506753	1.14575e-17	1.7649e-16	90.3913	5616.68	0.161933	0.133193	1.21577	0.224072	0.288181	SAME
scaffold03276	135103	135104	Dapma7bEVm002092t1	2	g-protein coupled receptor	0.48094	2.77205e-24	9.61109e-23	90.5585	1073.63	0.0846736	0.0871223	0.971893	0.331104	0.404502	SAME
scaffold01936	2314	2315	Dapma7bEVm005203t1	3	Dna-damage inducible protein ddi1	0.464782	4.61223e-25	1.76277e-23	90.6207	2548.95	0.131265	0.0977505	1.34286	0.179318	0.236577	SAME
scaffold00389	1149895	1149896	Dapma7bEVm003854t1	3	Solute carrier family 25 member	0.472222	8.90206e-12	6.40231e-11	90.7018	1541.81	1.32468	0.19461	6.80685	9.97589e-12	3.83651e-11	SAME
scaffold01463	134301	134302	Dapma7bEVm000309t1	2	Uncharacterized protein	0.464837	2.23974e-46	2.16728e-43	90.9033	2359.92	0.54054	0.221405	2.44142	0.0146298	0.0239903	SAME
scaffold00531	179635	179636	Dapma7bEVm007351t1	3	Group XIIA secretory phospholipase A2	0.458333	2.14353e-09	1.08467e-08	90.9091	544.453	1.78579	0.154687	11.5445	7.86914e-31	9.11076e-30	SAME
scaffold02861	259840	259841	Dapma7bEVm010959t1	2	Adiponectin receptor protein	0.446784	6.80603e-39	2.16252e-36	90.9091	9548.73	0.460924	0.183524	2.51151	0.0120215	0.0199694	SAME
scaffold02581	812367	812368	Dapma7bEVm000959t1	3	Decaprenyl-diphosphate synthase subunit	0.463942	1.65208e-31	1.7325e-29	91.0714	2085.49	0.723853	0.149385	4.84557	1.26249e-06	3.33884e-06	SAME
scaffold00903	60368	60369	Dapma7bEVm000895t1	3	Splicing factor, proline- and glutamine-rich	0.467974	2.31532e-26	1.06226e-24	91.4286	1894.1	0.306922	0.136605	2.24679	0.0246535	0.0389161	SAME
scaffold00930	192638	192639	Dapma7bEVm006675t1	2	Zona pellucida sperm-binding protein	0.488817	1.50357e-16	2.02329e-15	91.6447	593.585	1.65854	0.186023	8.91579	4.84372e-19	2.85701e-18	SAME
scaffold01270	1140	1141	Dapma7bEVm000697t1	4	Uncharacterized protein	0.458333	4.0335e-29	2.9609e-27	91.6667	715.81	0.541358	0.134934	4.01204	6.01973e-05	0.00013578	SAME
scaffold02650	49387	49388	Dapma7bEVm006585t1	4	S-isoprenylcysteine O-methyltransferase	0.464286	1.60344e-25	6.45265e-24	92.5926	1648.07	0.30117	0.159695	1.8859	0.0593079	0.0872091	SAME
scaffold00868	1157962	1157963	Dapma7bEVm011844t1	4	39S ribosomal protein L43, mitochondrial	0.478175	5.33663e-17	7.53866e-16	92.8019	1792.71	1.88645	0.143296	13.1647	1.40084e-39	2.5861e-38	SAME
scaffold01936	2332	2333	Dapma7bEVm005203t1	3	Dna-damage inducible protein ddi1	0.533527	2.78443e-34	4.49058e-32	92.8105	2548.95	0.131265	0.0977505	1.34286	0.179318	0.236577	SAME
scaffold02861	260007	260008	Dapma7bEVm010959t1	2	Adiponectin receptor protein	0.467593	1.48631e-27	8.21843e-26	92.8571	9548.73	0.460924	0.183524	2.51151	0.0120215	0.0199694	SAME
scaffold02076	294973	294974	Dapma7bEVm006503t1	2	Disks large-associated protein	0.465741	4.267e-44	2.75263e-41	92.9825	2093.49	0.247993	0.158002	1.56956	0.116518	0.160927	SAME
scaffold02861	259882	259883	Dapma7bEVm010959t1	2	Adiponectin receptor protein	0.464015	2.2552e-35	4.61628e-33	93.0233	9548.73	0.460924	0.183524	2.51151	0.0120215	0.0199694	SAME
scaffold01361	1418133	1418134	Dapma7bEVm028307t1	2	Uncharacterized protein	0.458333	3.08233e-27	1.61619e-25	93.1034	481.077	0.922864	0.146249	6.31029	2.78509e-10	9.74106e-10	SAME
scaffold00903	60374	60375	Dapma7bEVm000895t1	3	Splicing factor, proline- and glutamine-rich	0.463012	2.39954e-24	8.40163e-23	93.1713	1894.1	0.306922	0.136605	2.24679	0.0246535	0.0389161	SAME
scaffold00512	2561937	2561938	Dapma7bEVm003429t1	3	Uncharacterized protein LOC100577836	0.474853	2.35581e-34	3.82833e-32	93.1975	289.201	0.216679	0.215331	1.00627	0.314287	0.386396	SAME
scaffold01636	29482	29483	Dapma7bEVm010593t1	2	Myelin expression factor	0.530747	2.11536e-18	3.53194e-17	93.4579	2189.09	0.329689	0.128228	2.57111	0.0101373	0.0170297	SAME
scaffold01463	134322	134323	Dapma7bEVm000309t1	2	Uncharacterized protein	0.480774	1.44176e-48	2.24189e-45	93.4622	2359.92	0.54054	0.221405	2.44142	0.0146298	0.0239903	SAME
scaffold03276	135180	135181	Dapma7bEVm002092t1	2	g-protein coupled receptor	0.531322	5.18909e-18	8.24378e-17	93.617	1073.63	0.0846736	0.0871223	0.971893	0.331104	0.404502	SAME
scaffold03276	135211	135212	Dapma7bEVm002092t1	2	g-protein coupled receptor	0.450855	3.88919e-20	8.10912e-19	93.7059	1073.63	0.0846736	0.0871223	0.971893	0.331104	0.404502	SAME
scaffold03057	198663	198664	Dapma7bEVm003632t1	4	Poly(A) RNA polymerase, mitochondrial	0.472222	1.5315e-27	8.42453e-26	93.75	1162.55	0.224268	0.178075	1.25941	0.207883	0.269751	SAME
scaffold03072	27546	27547	Dapma7bEVm007325t1	2	Uncharacterized protein	0.47619	1.43046e-22	3.97546e-21	94.1176	638.172	1.56018	0.214766	7.26456	3.74256e-13	1.57178e-12	SAME
scaffold01361	1418403	1418404	Dapma7bEVm028307t1	2	Uncharacterized protein	0.472028	1.42457e-32	1.76317e-30	94.1176	481.077	0.922864	0.146249	6.31029	2.78509e-10	9.74106e-10	SAME
scaffold01361	1934866	1934867	Dapma7bEVm005327t1	2	ABC transporter glutamine-binding protein GlnH	0.477778	1.33638e-25	5.46048e-24	94.1176	2998.55	0.729611	0.198857	3.66903	0.000243471	0.000511105	SAME
scaffold03276	135214	135215	Dapma7bEVm002092t1	2	g-protein coupled receptor	0.444444	1.58974e-19	3.03522e-18	94.1176	1073.63	0.0846736	0.0871223	0.971893	0.331104	0.404502	SAME
scaffold00512	691468	691469	Dapma7bEVm015143t1	4	Long-chain fatty acid transport protein	0.469577	3.60053e-31	3.56507e-29	94.2857	11924.4	0.0615606	0.338135	0.182059	0.855536	0.891721	SAME
scaffold02861	259885	259886	Dapma7bEVm010959t1	2	Adiponectin receptor protein	0.48008	1.43764e-34	2.42895e-32	94.4143	9548.73	0.460924	0.183524	2.51151	0.0120215	0.0199694	SAME
scaffold01463	134355	134356	Dapma7bEVm000309t1	2	Uncharacterized protein	0.481654	2.73753e-47	3.42807e-44	94.4974	2359.92	0.54054	0.221405	2.44142	0.0146298	0.0239903	SAME
scaffold00512	2561906	2561907	Dapma7bEVm003429t1	3	Uncharacterized protein LOC100577836	0.473291	1.35932e-41	5.67401e-39	94.7368	289.201	0.216679	0.215331	1.00627	0.314287	0.386396	SAME
scaffold03057	198598	198599	Dapma7bEVm003632t1	4	Poly(A) RNA polymerase, mitochondrial	0.489234	2.07803e-24	7.34844e-23	94.7672	1162.55	0.224268	0.178075	1.25941	0.207883	0.269751	SAME
scaffold01805	2872	2873	Dapma7bEVm004417t1	3	BBOX, B-Box-type zinc finger	0.49756	1.24154e-27	7.01069e-26	94.8026	126.082	0.526839	0.192087	2.7428	0.00609182	0.0105965	SAME
scaffold00725	577827	577828	Dapma7bEVm010406t1	4	DNA repair protein RAD51	0.47619	6.039e-16	7.58464e-15	95	637.163	0.863628	0.195062	4.42747	9.53444e-06	2.33909e-05	SAME
scaffold00930	213293	213294	Dapma7bEVm002283t1	2	Transcription elongation factor B polypeptide	0.497596	3.89074e-23	1.15519e-21	95.1509	5616.68	0.161933	0.133193	1.21577	0.224072	0.288181	SAME
scaffold00024	3291264	3291265	Dapma7bEVm001441t1	3	Transcription factor	0.480133	1.15039e-41	4.99793e-39	95.2366	2606.79	0.094206	0.105677	0.891455	0.372685	0.44869	SAME
scaffold00512	3278087	3278088	Dapma7bEVm018629t1	3	UPF0536 protein C12orf66	0.479167	3.07753e-23	9.27979e-22	95.2381	2532.8	1.10904	0.115978	9.56251	1.14931e-21	8.02483e-21	SAME
scaffold03057	198585	198586	Dapma7bEVm003632t1	4	Poly(A) RNA polymerase, mitochondrial	0.484848	1.55176e-26	7.29231e-25	95.4545	1162.55	0.224268	0.178075	1.25941	0.207883	0.269751	SAME
scaffold00512	691571	691572	Dapma7bEVm015143t1	4	Long-chain fatty acid transport protein	0.47619	7.43837e-26	3.167e-24	95.4545	11924.4	0.0615606	0.338135	0.182059	0.855536	0.891721	SAME
scaffold00512	691406	691407	Dapma7bEVm015143t1	4	Long-chain fatty acid transport protein	0.487037	2.00667e-26	9.27779e-25	95.5547	11924.4	0.0615606	0.338135	0.182059	0.855536	0.891721	SAME
scaffold00512	2561931	2561932	Dapma7bEVm003429t1	3	Uncharacterized protein LOC100577836	0.489478	2.80792e-36	6.64176e-34	95.87	289.201	0.216679	0.215331	1.00627	0.314287	0.386396	SAME
scaffold03276	135175	135176	Dapma7bEVm002092t1	2	g-protein coupled receptor	0.520683	2.30763e-22	6.266e-21	95.8763	1073.63	0.0846736	0.0871223	0.971893	0.331104	0.404502	SAME
scaffold02190	1655767	1655768	Dapma7bEVm011246t1	4	OTU domain-containing protein	0.469697	1.38189e-31	1.47829e-29	95.9184	615.141	0.27078	0.146149	1.85277	0.0639154	0.0933537	SAME
scaffold01463	134366	134367	Dapma7bEVm000309t1	2	Uncharacterized protein	0.488373	1.18479e-48	2.24189e-45	96.1357	2359.92	0.54054	0.221405	2.44142	0.0146298	0.0239903	SAME
scaffold00512	691838	691839	Dapma7bEVm015143t1	3	Long-chain fatty acid transport protein	0.472222	6.02565e-29	4.27585e-27	96.4286	11924.4	0.0615606	0.338135	0.182059	0.855536	0.891721	SAME
scaffold01463	134391	134392	Dapma7bEVm000309t1	2	Uncharacterized protein	0.484127	1.89439e-48	2.55324e-45	96.6102	2359.92	0.54054	0.221405	2.44142	0.0146298	0.0239903	SAME
scaffold00930	192578	192579	Dapma7bEVm006675t1	2	Zona pellucida sperm-binding protein	0.472222	4.13686e-30	3.56545e-28	96.875	593.585	1.65854	0.186023	8.91579	4.84372e-19	2.85701e-18	SAME
scaffold01270	1151	1152	Dapma7bEVm000697t1	4	Uncharacterized protein	0.486111	1.36408e-29	1.07344e-27	96.875	715.81	0.541358	0.134934	4.01204	6.01973e-05	0.00013578	SAME
scaffold01361	1418267	1418268	Dapma7bEVm028307t1	2	Uncharacterized protein	0.492262	5.65082e-39	1.82267e-36	96.8808	481.077	0.922864	0.146249	6.31029	2.78509e-10	9.74106e-10	SAME
scaffold03057	198642	198643	Dapma7bEVm003632t1	4	Poly(A) RNA polymerase, mitochondrial	0.481481	5.02812e-30	4.24761e-28	96.9697	1162.55	0.224268	0.178075	1.25941	0.207883	0.269751	SAME
scaffold00944	481102	481103	Dapma7bEVm001867t1	4	Tyrosine--tRNA ligase, cytoplasmic	0.481481	2.11522e-23	6.51655e-22	97.2222	6400.75	0.458539	0.127418	3.5987	0.000319806	0.000662894	SAME
scaffold00024	3189781	3189782	Dapma7bEVm011146t1	2	DNA-directed RNA polymerase III subunit RPC5	0.512821	2.90019e-19	5.38744e-18	97.2603	1779.03	0.516319	0.178421	2.89383	0.00380574	0.00682681	SAME
scaffold00512	691811	691812	Dapma7bEVm015143t1	3	Long-chain fatty acid transport protein	0.490196	2.51444e-33	3.47585e-31	97.3684	11924.4	0.0615606	0.338135	0.182059	0.855536	0.891721	SAME
scaffold00024	3439092	3439093	Dapma7bEVm006246t1	2	GPI mannosyltransferase	0.489583	3.20072e-29	2.3908e-27	97.619	463.295	0.264205	0.108142	2.44314	0.0145603	0.0238839	SAME
scaffold00512	2561874	2561875	Dapma7bEVm003429t1	3	Uncharacterized protein LOC100577836	0.510842	1.13933e-29	9.05012e-28	97.7401	289.201	0.216679	0.215331	1.00627	0.314287	0.386396	SAME
scaffold03057	198791	198792	Dapma7bEVm003632t1	4	Poly(A) RNA polymerase, mitochondrial	0.490196	1.30306e-35	2.77399e-33	97.7778	1162.55	0.224268	0.178075	1.25941	0.207883	0.269751	SAME
contig05544	1086	1087	Dapma7bEVm007668t1	3	Copper transporter 1B, RE11491p	0.508333	1.09249e-20	2.41758e-19	98.2143	1835.68	0.940786	0.114421	8.22216	1.99866e-16	1.01551e-15	SAME
scaffold01361	1418273	1418274	Dapma7bEVm028307t1	2	Uncharacterized protein	0.509	4.1058e-41	1.53342e-38	98.4615	481.077	0.922864	0.146249	6.31029	2.78509e-10	9.74106e-10	SAME
scaffold00642	100115	100116	Dapma7bEVm011631t1	2	Splicing factor U2AF 65 kDa subunit	0.504505	1.62804e-14	1.68735e-13	98.9247	2437.49	0.231013	0.123005	1.87808	0.06037	0.0886151	SAME
scaffold03057	198608	198609	Dapma7bEVm003632t1	4	Poly(A) RNA polymerase, mitochondrial	0.504902	1.15475e-27	6.57272e-26	99.0476	1162.55	0.224268	0.178075	1.25941	0.207883	0.269751	SAME
scaffold01361	1418309	1418310	Dapma7bEVm028307t1	2	Uncharacterized protein	0.503205	2.6178e-45	2.06401e-42	99.2	481.077	0.922864	0.146249	6.31029	2.78509e-10	9.74106e-10	SAME
scaffold01936	2301	2302	Dapma7bEVm005203t1	3	Dna-damage inducible protein ddi1	0.503401	1.05191e-29	8.41856e-28	99.2248	2548.95	0.131265	0.0977505	1.34286	0.179318	0.236577	SAME
scaffold03072	27574	27575	Dapma7bEVm007325t1	2	Uncharacterized protein	0.503268	2.92674e-19	5.43201e-18	99.2481	638.172	1.56018	0.214766	7.26456	3.74256e-13	1.57178e-12	SAME
scaffold02861	259859	259860	Dapma7bEVm010959t1	2	Adiponectin receptor protein	0.503788	7.00739e-47	7.85133e-44	99.3333	9548.73	0.460924	0.183524	2.51151	0.0120215	0.0199694	SAME
scaffold00868	1157974	1157975	Dapma7bEVm011844t1	4	39S ribosomal protein L43, mitochondrial	0.5	2.91055e-23	8.80121e-22	100	1792.71	1.88645	0.143296	13.1647	1.40084e-39	2.5861e-38	SAME
scaffold00930	192596	192597	Dapma7bEVm006675t1	2	Zona pellucida sperm-binding protein	0.5	7.89529e-31	7.60529e-29	100	593.585	1.65854	0.186023	8.91579	4.84372e-19	2.85701e-18	SAME
scaffold00930	192592	192593	Dapma7bEVm006675t1	2	Zona pellucida sperm-binding protein	0.5	2.50371e-29	1.91038e-27	100	593.585	1.65854	0.186023	8.91579	4.84372e-19	2.85701e-18	SAME
scaffold01361	1418319	1418320	Dapma7bEVm028307t1	2	Uncharacterized protein	0.5	1.91899e-48	2.55324e-45	100	481.077	0.922864	0.146249	6.31029	2.78509e-10	9.74106e-10	SAME
scaffold01361	1418160	1418161	Dapma7bEVm028307t1	2	Uncharacterized protein	0.5	6.18784e-31	6.01499e-29	100	481.077	0.922864	0.146249	6.31029	2.78509e-10	9.74106e-10	SAME
scaffold01361	1418147	1418148	Dapma7bEVm028307t1	2	Uncharacterized protein	0.5	6.11859e-30	5.04861e-28	100	481.077	0.922864	0.146249	6.31029	2.78509e-10	9.74106e-10	SAME
scaffold01361	610788	610789	Dapma7bEVm004710t1	3	Periodic tryptophan protein	0.5	8.60616e-18	1.34417e-16	100	2182.81	0.903526	0.245564	3.6794	0.000233784	0.000492473	SAME
scaffold01361	610776	610777	Dapma7bEVm004710t1	3	Periodic tryptophan protein	0.5	2.97034e-17	4.33998e-16	100	2182.81	0.903526	0.245564	3.6794	0.000233784	0.000492473	SAME
scaffold01937	257616	257617	Dapma7bEVm010484t1	3	Tetratricopeptide repeat protein 39A	0.5	1.16954e-23	3.74397e-22	100	4127.35	0.814372	0.154444	5.27294	1.34258e-07	3.86199e-07	SAME
scaffold01270	1106	1107	Dapma7bEVm000697t1	4	Uncharacterized protein	0.5	3.91929e-28	2.43962e-26	100	715.81	0.541358	0.134934	4.01204	6.01973e-05	0.00013578	SAME
scaffold01270	1096	1097	Dapma7bEVm000697t1	4	Uncharacterized protein	0.5	3.64054e-25	1.404e-23	100	715.81	0.541358	0.134934	4.01204	6.01973e-05	0.00013578	SAME
scaffold00642	1323308	1323309	Dapma7bEVm003247t1	3	Pentatricopeptide repeat-containing protein 2, mitochondrial	0.5	3.54168e-24	1.21489e-22	100	4522.6	0.538912	0.207999	2.59094	0.00957149	0.0161389	SAME
scaffold00568	726848	726849	Dapma7bEVm004376t1	2	Valacyclovir hydrolase	0.5	3.31346e-19	6.11777e-18	100	788.351	0.390928	0.145115	2.69393	0.00706154	0.012161	SAME
scaffold00642	100121	100122	Dapma7bEVm011631t1	2	Splicing factor U2AF 65 kDa subunit	0.5	6.06341e-15	6.67422e-14	100	2437.49	0.231013	0.123005	1.87808	0.06037	0.0886151	SAME
scaffold01936	2258	2259	Dapma7bEVm005203t1	3	Dna-damage inducible protein ddi1	0.5	1.13347e-22	3.19596e-21	100	2548.95	0.131265	0.0977505	1.34286	0.179318	0.236577	SAME
scaffold00512	2561889	2561890	Dapma7bEVm003429t1	3	Uncharacterized protein LOC100577836	0.5	3.28016e-47	3.87938e-44	100	289.201	0.216679	0.215331	1.00627	0.314287	0.386396	SAME
scaffold00024	3291323	3291324	Dapma7bEVm001441t1	3	Transcription factor	0.5	3.2891e-36	7.69441e-34	100	2606.79	0.094206	0.105677	0.891455	0.372685	0.44869	SAME
scaffold00024	3291369	3291370	Dapma7bEVm001441t1	3	Transcription factor	0.5	3.51668e-36	8.13738e-34	100	2606.79	0.094206	0.105677	0.891455	0.372685	0.44869	SAME
scaffold01348	369898	369899	Dapma7bEVm002458t1	4	General transcription factor IIH subunit	0.5	6.01777e-20	1.22591e-18	-100	714.664	0.238007	0.200532	1.18688	0.235274	0.300775	DIFFERENT
scaffold01005	534189	534190	Dapma7bEVm003762t1	4	Hsc70-interacting protein	0.489722	1.36649e-29	1.07344e-27	-97.6744	5126.74	0.629848	0.176123	3.57618	0.00034865	0.000719258	DIFFERENT
scaffold02581	781397	781398	Dapma7bEVm018389t1	2	Neurexin IV	0.48716	5.88033e-29	4.18669e-27	-97.2603	1168.46	0.407206	0.177348	2.29608	0.0216711	0.0345092	DIFFERENT
scaffold02581	780987	780988	Dapma7bEVm018389t1	3	Neurexin IV	0.486316	8.47579e-20	1.68631e-18	-97.2222	1168.46	0.407206	0.177348	2.29608	0.0216711	0.0345092	DIFFERENT
scaffold00115	390142	390143	Dapma7bEVm007257t1	4	1-acyl-sn-glycerol-3-phosphate acyltransferase delta	0.490196	9.52884e-25	3.50349e-23	-96.9697	2754.83	0.219793	0.149349	1.47167	0.141109	0.191015	DIFFERENT
scaffold00115	390244	390245	Dapma7bEVm007257t1	3	1-acyl-sn-glycerol-3-phosphate acyltransferase delta	0.481293	7.72759e-15	8.41899e-14	-96.3415	2754.83	0.219793	0.149349	1.47167	0.141109	0.191015	DIFFERENT
scaffold00868	1265724	1265725	Dapma7bEVm002399t1	4	Dihydroorotate dehydrogenase	0.480534	3.8527e-22	1.00882e-20	-96.0784	744.3	0.701654	0.229189	3.06147	0.00220252	0.00408373	DIFFERENT
scaffold01005	632470	632471	Dapma7bEVm007367t1	2	39S ribosomal protein L48, mitochondrial	0.481227	1.15738e-15	1.40391e-14	-95.8904	1529.99	1.5297	0.152817	10.01	1.3775e-23	1.07857e-22	DIFFERENT
scaffold00007	289294	289295	Dapma7bEVm004648t1	4	Ran GTPase-activating protein	0.480392	1.29e-18	2.22556e-17	-95.8333	2351.78	0.722807	0.206043	3.50805	0.000451403	0.000917738	DIFFERENT
scaffold00568	342361	342362	Dapma7bEVm005089t1	2	Solute carrier family 15 member	0.479701	5.7974e-34	9.07474e-32	-95.5882	1491.52	0.237732	0.117788	2.0183	0.0435604	0.0656091	DIFFERENT
scaffold02861	131759	131760	Dapma7bEVm006295t1	2	Mono [ADP-ribose] polymerase PARP16	0.476744	4.54082e-21	1.04958e-19	-95.2381	609.876	0.283928	0.134336	2.11357	0.0345522	0.0531453	DIFFERENT
scaffold03124	427186	427187	Dapma7bEVm007316t1	3	Ubiquitin-conjugating enzyme E2 J1	0.474265	2.14651e-23	6.58435e-22	-95.2381	1349.45	0.107144	0.120386	0.890003	0.373464	0.449577	DIFFERENT
scaffold01009	2107	2108	Dapma7bEVm007665t1	3	conserved protein	0.47452	3.46652e-16	4.48336e-15	-94.9153	247.377	0.833571	0.115897	7.19248	6.36267e-13	2.63301e-12	DIFFERENT
scaffold02581	7680	7681	Dapma7bEVm004399t1	3	conserved hypothetical protein	0.47062	6.58205e-36	1.45959e-33	-94.3089	603.138	0.781038	0.11692	6.68011	2.38757e-11	8.9627e-11	DIFFERENT
scaffold01574	425370	425371	Dapma7bEVm001448t1	2	Signal recognition particle 72 kDa protein	0.469958	3.30355e-16	4.27779e-15	-94.1176	5432.05	0.68825	0.163157	4.21835	2.46101e-05	5.78582e-05	DIFFERENT
scaffold02581	7608	7609	Dapma7bEVm004399t1	3	conserved hypothetical protein	0.498509	1.87893e-32	2.27268e-30	-94.1102	603.138	0.781038	0.11692	6.68011	2.38757e-11	8.9627e-11	DIFFERENT
scaffold02581	7627	7628	Dapma7bEVm004399t1	3	conserved hypothetical protein	0.468939	3.22944e-35	6.41671e-33	-93.75	603.138	0.781038	0.11692	6.68011	2.38757e-11	8.9627e-11	DIFFERENT
scaffold00512	1456658	1456659	Dapma7bEVm003374t1	2	Pyridoxal phosphate phosphatase PHOSPHO2	0.467102	1.29559e-18	2.23327e-17	-93.6364	1140.06	1.14734	0.125014	9.1777	4.40386e-20	2.77622e-19	DIFFERENT
scaffold00512	1456665	1456666	Dapma7bEVm003374t1	2	Pyridoxal phosphate phosphatase PHOSPHO2	0.469143	1.11861e-15	1.35843e-14	-93.6364	1140.06	1.14734	0.125014	9.1777	4.40386e-20	2.77622e-19	DIFFERENT
scaffold02487	33909	33910	Dapma7bEVm001971t1	3	Splicing factor	0.491186	8.08589e-27	4.02183e-25	-93.2712	980.557	1.37374	0.0983318	13.9705	2.36072e-44	5.48768e-43	DIFFERENT
scaffold01005	534212	534213	Dapma7bEVm003762t1	4	Hsc70-interacting protein	0.469524	2.25779e-28	1.46092e-26	-93.2584	5126.74	0.629848	0.176123	3.57618	0.00034865	0.000719258	DIFFERENT
scaffold00930	907680	907681	Dapma7bEVm010533t1	3	proteasome subunit alpha type	0.467048	2.6941e-20	5.72953e-19	-93.2203	7321.65	0.503991	0.181273	2.78029	0.00543109	0.0095026	DIFFERENT
scaffold00872	188460	188461	Dapma7bEVm008405t1	4	ADP-ribosylation factor protein 8B-A	0.466276	2.68445e-13	2.37817e-12	-92.7536	1576.66	1.35388	0.160091	8.45693	2.74504e-17	1.46379e-16	DIFFERENT
scaffold01005	534205	534206	Dapma7bEVm003762t1	4	Hsc70-interacting protein	0.465212	5.4373e-28	3.28837e-26	-92.3913	5126.74	0.629848	0.176123	3.57618	0.00034865	0.000719258	DIFFERENT
scaffold02140	246498	246499	Dapma7bEVm007813t1	2	Oocyte zinc finger protein XlCOF6	0.497184	1.20833e-34	2.07445e-32	-92.218	306.624	0.347554	0.162964	2.13271	0.0329482	0.0508494	DIFFERENT
scaffold00512	871121	871122	Dapma7bEVm000256t1	4	O-acetyl-ADP-ribose deacetylase MACROD1	0.461623	6.52065e-11	4.1375e-10	-92.1875	1099.52	1.12059	0.191644	5.84726	4.99729e-09	1.59904e-08	DIFFERENT
scaffold00248	129282	129283	Dapma7bEVm000552t1	3	Uncharacterized protein	0.461961	9.71201e-17	1.33216e-15	-92.0792	783.476	0.267907	0.132365	2.02401	0.0429695	0.0648265	DIFFERENT
scaffold00626	1121618	1121619	Dapma7bEVm024808t1	3	Uncharacterized protein	0.458179	1.29008e-18	2.22556e-17	-91.8699	190.039	0.781821	0.272783	2.86616	0.00415483	0.00741229	DIFFERENT
scaffold01348	483357	483358	Dapma7bEVm004928t1	3	Gst	0.454789	5.21952e-26	2.29102e-24	-91.7808	1910.87	1.2279	0.609349	2.0151	0.0438939	0.0660732	DIFFERENT
scaffold00512	2694241	2694242	Dapma7bEVm005911t1	2	RING finger protein	0.475092	7.65197e-35	1.34626e-32	-91.6191	340.478	1.71594	0.130068	13.1927	9.67045e-40	1.79798e-38	DIFFERENT
scaffold02861	131736	131737	Dapma7bEVm006295t1	2	Mono [ADP-ribose] polymerase PARP16	0.458049	6.58055e-20	1.33037e-18	-91.4286	609.876	0.283928	0.134336	2.11357	0.0345522	0.0531453	DIFFERENT
scaffold01574	425373	425374	Dapma7bEVm001448t1	2	Signal recognition particle 72 kDa protein	0.499038	1.83758e-15	2.17327e-14	-91.2963	5432.05	0.68825	0.163157	4.21835	2.46101e-05	5.78582e-05	DIFFERENT
scaffold01009	2310	2311	Dapma7bEVm007665t1	4	conserved protein	0.457692	1.73604e-12	1.38003e-11	-90.9091	247.377	0.833571	0.115897	7.19248	6.36267e-13	2.63301e-12	DIFFERENT
scaffold00311	807441	807442	Dapma7bEVm006672t1	2	Adenylate kinase isoenzyme	0.452877	3.08395e-20	6.50664e-19	-90.566	808.248	1.14752	0.183218	6.26316	3.77249e-10	1.30677e-09	DIFFERENT
scaffold00868	1265736	1265737	Dapma7bEVm002399t1	4	Dihydroorotate dehydrogenase	0.532325	3.7925e-18	6.12098e-17	-90.4128	744.3	0.701654	0.229189	3.06147	0.00220252	0.00408373	DIFFERENT
scaffold02861	131753	131754	Dapma7bEVm006295t1	2	Mono [ADP-ribose] polymerase PARP16	0.452593	1.28269e-19	2.4869e-18	-90.2439	609.876	0.283928	0.134336	2.11357	0.0345522	0.0531453	DIFFERENT
scaffold02861	115681	115682	Dapma7bEVm000561t1	3	Glycerate kinase	0.450089	1.0239e-22	2.91794e-21	-90.2174	1438.18	0.185624	0.0837751	2.21575	0.0267089	0.0418632	DIFFERENT
scaffold02626	99688	99689	Dapma7bEVm018763t1	2	THUMP domain-containing 2 protein	0.443438	9.74508e-30	7.82852e-28	-88.9831	331.237	0.0315229	0.228364	0.138038	0.890211	0.921428	DIFFERENT
scaffold02190	579198	579199	Dapma7bEVm003227t1	3	GA-binding protein alpha chain	0.444884	3.69873e-09	1.80264e-08	-88.8889	1359.08	0.554887	0.10434	5.3181	1.04856e-07	3.0426e-07	DIFFERENT
scaffold03124	427183	427184	Dapma7bEVm007316t1	3	Ubiquitin-conjugating enzyme E2 J1	0.445278	2.28446e-19	4.27723e-18	-88.8889	1349.45	0.107144	0.120386	0.890003	0.373464	0.449577	DIFFERENT
scaffold02581	781165	781166	Dapma7bEVm018389t1	3	Neurexin IV	0.444603	5.00571e-25	1.90973e-23	-88.8158	1168.46	0.407206	0.177348	2.29608	0.0216711	0.0345092	DIFFERENT
scaffold02581	781416	781417	Dapma7bEVm018389t1	2	Neurexin IV	0.491989	1.89715e-22	5.19781e-21	-88.797	1168.46	0.407206	0.177348	2.29608	0.0216711	0.0345092	DIFFERENT
scaffold00190	301439	301440	Dapma7bEVm007480t1	4	Autophagy-related protein	0.45619	2.91667e-17	4.27329e-16	-88.7324	1018.17	0.230845	0.14928	1.54639	0.12201	0.167748	DIFFERENT
scaffold00007	289305	289306	Dapma7bEVm004648t1	4	Ran GTPase-activating protein	0.451632	1.19709e-21	2.97361e-20	-88.5246	2351.78	0.722807	0.206043	3.50805	0.000451403	0.000917738	DIFFERENT
scaffold02581	781134	781135	Dapma7bEVm018389t1	3	Neurexin IV	0.44404	6.76448e-28	4.00011e-26	-88.4354	1168.46	0.407206	0.177348	2.29608	0.0216711	0.0345092	DIFFERENT
scaffold00512	545307	545308	Dapma7bEVm004448t1	3	Glutathione s-transferase kappa	0.443185	1.96636e-14	2.02127e-13	-88.0952	944.088	1.00383	0.300047	3.34559	0.000821089	0.00161149	DIFFERENT
scaffold03376	629806	629807	Dapma7bEVm004562t1	4	GPI inositol-deacylase	0.473791	2.31803e-32	2.7723e-30	-88.08	1391.79	0.058542	0.135044	0.433505	0.664648	0.732817	DIFFERENT
scaffold01009	2277	2278	Dapma7bEVm007665t1	4	conserved protein	0.4437	1.39057e-18	2.37964e-17	-88	247.377	0.833571	0.115897	7.19248	6.36267e-13	2.63301e-12	DIFFERENT
scaffold00389	289432	289433	Dapma7bEVm004667t1	4	Sphingosine-1-phosphate lyase	0.441506	5.65586e-13	4.81421e-12	-88	7412.88	0.825911	0.524972	1.57325	0.115661	0.159924	DIFFERENT
scaffold01363	349451	349452	Dapma7bEVm011083t1	3	Transcription factor BTF3	0.438451	5.14027e-31	5.0196e-29	-87.8981	15539.2	0.703991	0.154994	4.54206	5.57065e-06	1.3932e-05	DIFFERENT
scaffold01574	114011	114012	Dapma7bEVm003749t1	4	conserved protein	0.458019	5.78382e-24	1.94822e-22	-87.6844	1721.78	0.191275	0.259009	0.738488	0.460218	0.539286	DIFFERENT
scaffold02581	7600	7601	Dapma7bEVm004399t1	3	conserved hypothetical protein	0.505093	3.22751e-29	2.40238e-27	-87.5482	603.138	0.781038	0.11692	6.68011	2.38757e-11	8.9627e-11	DIFFERENT
scaffold02850	506655	506656	Dapma7bEVm000936t1	4	E3 ubiquitin-protein ligase RNF168	0.441919	1.79713e-13	1.63425e-12	-87.5	786.355	0.621363	0.14584	4.26061	2.03873e-05	4.83e-05	DIFFERENT
scaffold02581	781105	781106	Dapma7bEVm018389t1	3	Neurexin IV	0.435314	2.25565e-30	2.05209e-28	-87.395	1168.46	0.407206	0.177348	2.29608	0.0216711	0.0345092	DIFFERENT
scaffold00568	462855	462856	Dapma7bEVm004572t1	4	Kinesin-II 95 kDa subunit	0.5296	1.01222e-11	7.22858e-11	-87.2444	2165.69	0.832827	0.177223	4.69934	2.6101e-06	6.71912e-06	DIFFERENT
scaffold02626	99609	99610	Dapma7bEVm018763t1	2	THUMP domain-containing 2 protein	0.459708	7.02306e-29	4.93319e-27	-87.2157	331.237	0.0315229	0.228364	0.138038	0.890211	0.921428	DIFFERENT
scaffold03124	163564	163565	Dapma7bEVm002451t1	4	Golgi phosphoprotein 3 rotini	0.457333	1.19977e-17	1.83881e-16	-86.8547	3270.87	0.298658	0.215695	1.38463	0.166166	0.22104	DIFFERENT
scaffold00512	545319	545320	Dapma7bEVm004448t1	3	Glutathione s-transferase kappa	0.433081	2.59426e-10	1.51807e-09	-86.5854	944.088	1.00383	0.300047	3.34559	0.000821089	0.00161149	DIFFERENT
scaffold01348	483307	483308	Dapma7bEVm004928t1	3	Gst	0.437622	1.33184e-27	7.44164e-26	-86.5546	1910.87	1.2279	0.609349	2.0151	0.0438939	0.0660732	DIFFERENT
scaffold00115	275532	275533	Dapma7bEVm001541t1	3	Transmembrane protein C9orf91	0.435471	2.60541e-14	2.6349e-13	-86.5385	3751.26	0.436551	0.238826	1.8279	0.0675638	0.0982362	DIFFERENT
scaffold00389	289438	289439	Dapma7bEVm004667t1	4	Sphingosine-1-phosphate lyase	0.505217	2.78264e-13	2.45799e-12	-86.4583	7412.88	0.825911	0.524972	1.57325	0.115661	0.159924	DIFFERENT
scaffold01532	518	519	Dapma7bEVm008851t1	2	Uncharacterized protein	0.429825	1.10144e-19	2.15711e-18	-85.9649	6.20933	0.840088	0.584012	1.43945	0.150022	0.201787	DIFFERENT
scaffold00084	163501	163502	Dapma7bEVm004371t1	2	Transmembrane and ubiquitin domain-containing protein 1	0.429685	5.36241e-16	6.78694e-15	-85.8696	2052.48	0.0107178	0.144852	0.0739916	0.941017	0.956453	DIFFERENT
scaffold02581	7683	7684	Dapma7bEVm004399t1	3	conserved hypothetical protein	0.428775	1.19433e-27	6.76204e-26	-85.6061	603.138	0.781038	0.11692	6.68011	2.38757e-11	8.9627e-11	DIFFERENT
scaffold02581	781119	781120	Dapma7bEVm018389t1	3	Neurexin IV	0.42491	1.56117e-26	7.32037e-25	-85.3147	1168.46	0.407206	0.177348	2.29608	0.0216711	0.0345092	DIFFERENT
scaffold02581	781017	781018	Dapma7bEVm018389t1	3	Neurexin IV	0.425271	2.86385e-15	3.30083e-14	-84.7222	1168.46	0.407206	0.177348	2.29608	0.0216711	0.0345092	DIFFERENT
scaffold01363	349436	349437	Dapma7bEVm011083t1	3	Transcription factor BTF3	0.441275	3.19122e-28	2.02793e-26	-84.1897	15539.2	0.703991	0.154994	4.54206	5.57065e-06	1.3932e-05	DIFFERENT
scaffold03124	1057005	1057006	Dapma7bEVm003109t1	3	Uncharacterized protein	0.448341	2.26899e-27	1.20456e-25	-83.9718	4027.89	0.620784	0.612857	1.01294	0.311091	0.38276	DIFFERENT
scaffold02487	33920	33921	Dapma7bEVm001971t1	3	Splicing factor	0.497714	4.93143e-20	1.01628e-18	-83.857	980.557	1.37374	0.0983318	13.9705	2.36072e-44	5.48768e-43	DIFFERENT
scaffold00389	289420	289421	Dapma7bEVm004667t1	4	Sphingosine-1-phosphate lyase	0.421296	2.65895e-13	2.35852e-12	-83.8384	7412.88	0.825911	0.524972	1.57325	0.115661	0.159924	DIFFERENT
scaffold03124	1721218	1721219	Dapma7bEVm025885t1	2	Uncharacterized protein	0.488084	8.5511e-10	4.6425e-09	-83.4936	10.0717	1.23272	0.484828	2.54385	0.010964	0.0183329	DIFFERENT
scaffold01361	2246962	2246963	Dapma7bEVm005272t1	2	Serine/threonine-protein phosphatase PP1-beta catalytic subunit	0.440107	1.6124e-27	8.84671e-26	-82.9206	14171.1	0.486167	0.136102	3.57208	0.000354161	0.000729763	DIFFERENT
scaffold00626	1169222	1169223	Dapma7bEVm006739t1	4	A-kinase anchor protein 17A	0.420565	2.9101e-18	4.78017e-17	-82.8125	1703.88	1.24606	0.0978414	12.7355	3.75494e-37	6.25763e-36	DIFFERENT
scaffold01570	77336	77337	Dapma7bEVm012295t1	3	FAM177A1	0.409267	3.27449e-20	6.89498e-19	-82.1429	1231.81	0.0230529	0.149856	0.153833	0.877741	0.911184	DIFFERENT
scaffold01363	349455	349456	Dapma7bEVm011083t1	3	Transcription factor BTF3	0.431048	5.22314e-27	2.66008e-25	-81.8467	15539.2	0.703991	0.154994	4.54206	5.57065e-06	1.3932e-05	DIFFERENT
scaffold02861	563202	563203	Dapma7bEVm007319t1	3	Uncharacterized protein	0.408303	6.51566e-18	1.02594e-16	-81.8182	3331.37	0.879378	0.738025	1.19153	0.233445	0.298745	DIFFERENT
scaffold01574	153810	153811	Dapma7bEVm010088t1	3	conserved protein	0.444742	1.57116e-19	3.00244e-18	-81.6078	5809.83	1.65876	0.885452	1.87339	0.0610145	0.0894793	DIFFERENT
scaffold01363	50216	50217	Dapma7bEVm023401t1	2	Phosphatidylinositol 4-phosphate 5-kinase type-1 beta	0.413512	2.63501e-20	5.60948e-19	-81.5789	124.111	1.07412	0.208311	5.15649	2.51624e-07	7.06588e-07	DIFFERENT
scaffold03124	163577	163578	Dapma7bEVm002451t1	4	Golgi phosphoprotein 3 rotini	0.411538	2.09602e-14	2.14729e-13	-81.3953	3270.87	0.298658	0.215695	1.38463	0.166166	0.22104	DIFFERENT
scaffold01019	182751	182752	Dapma7bEVm009834t1	4	conserved protein	0.403687	2.70331e-12	2.08888e-11	-80.1887	1141.83	0.0745642	0.243631	0.306054	0.759563	0.817077	DIFFERENT
scaffold02081	53641	53642	Dapma7bEVm027576t1	3	Ribonuclease T2	0.398217	1.89002e-11	1.30127e-10	-79.8507	1626.52	0.547404	0.197905	2.76599	0.00567498	0.0099061	DIFFERENT
scaffold02850	506672	506673	Dapma7bEVm000936t1	4	E3 ubiquitin-protein ligase RNF168	0.528968	3.16998e-10	1.83316e-09	-78.6765	786.355	0.621363	0.14584	4.26061	2.03873e-05	4.83e-05	DIFFERENT
scaffold00568	462838	462839	Dapma7bEVm004572t1	4	Kinesin-II 95 kDa subunit	0.506837	7.99253e-07	2.62994e-06	-78.4411	2165.69	0.832827	0.177223	4.69934	2.6101e-06	6.71912e-06	DIFFERENT
scaffold00930	907666	907667	Dapma7bEVm010533t1	3	proteasome subunit alpha type	0.49618	2.27395e-15	2.65107e-14	-77.7778	7321.65	0.503991	0.181273	2.78029	0.00543109	0.0095026	DIFFERENT
scaffold02081	53651	53652	Dapma7bEVm027576t1	3	Ribonuclease T2	0.386931	2.23437e-13	2.00193e-12	-77.305	1626.52	0.547404	0.197905	2.76599	0.00567498	0.0099061	DIFFERENT
scaffold00359	136744	136745	Dapma7bEVm001426t1	3	conserved protein	0.476461	4.95231e-13	4.25276e-12	-77.037	1756.63	0.199576	0.159135	1.25413	0.209795	0.271861	DIFFERENT
scaffold00443	60489	60490	Dapma7bEVm005780t1	2	Transmembrane protein	0.38265	1.8474e-08	8.05569e-08	-75.2809	718.62	0.785973	0.14746	5.33011	9.81511e-08	2.85478e-07	DIFFERENT
scaffold00944	2019451	2019452	Dapma7bEVm004339t1	4	WW domain-binding protein	0.368981	1.97907e-09	1.00985e-08	-75	988.371	0.590904	0.175065	3.37535	0.000737213	0.00145535	DIFFERENT
scaffold02100	34100	34101	Dapma7bEVm011430t1	3	Zinc transporter ZIP11	0.503765	2.2702e-07	8.25142e-07	-71.7582	2267.73	1.0428	0.199543	5.22595	1.73262e-07	4.93637e-07	DIFFERENT
scaffold00687	1789	1790	Dapma7bEVm003369t1	2	SH3 domain-binding glutamic acid-rich protein 2	0.349293	5.07676e-15	5.67324e-14	-71.4286	3631.9	1.68051	0.146961	11.435	2.79468e-30	3.14842e-29	DIFFERENT
scaffold01872	65687	65688	Dapma7bEVm010638t1	4	Myosin regulatory light chain sqh	0.558072	3.67214e-11	2.42699e-10	-71.3904	19830.8	0.8723	0.175815	4.96147	6.99621e-07	1.89338e-06	DIFFERENT
scaffold02670	10394	10395	Dapma7bEVm023932t1	3	CG7632	0.590991	4.88881e-14	4.76094e-13	-71.3043	904.511	1.09681	0.357572	3.0674	0.00215931	0.00400722	DIFFERENT
scaffold02385	475072	475073	Dapma7bEVm001261t1	3	Uroporphyrinogen decarboxylase	0.601358	2.86983e-21	6.82611e-20	-71.25	14306.2	1.29714	0.314682	4.12208	3.75474e-05	8.66746e-05	DIFFERENT
scaffold02995	85024	85025	Dapma7bEVm006837t1	2	Coiled-coil domain-containing protein	0.594012	1.37324e-08	6.11205e-08	-71.176	1101.66	0.761943	0.172256	4.42332	9.71936e-06	2.38147e-05	DIFFERENT
scaffold00443	60486	60487	Dapma7bEVm005780t1	2	Transmembrane protein	0.363445	4.12972e-08	1.69639e-07	-70.7865	718.62	0.785973	0.14746	5.33011	9.81511e-08	2.85478e-07	DIFFERENT
scaffold01569	111022	111023	Dapma7bEVm018691t1	2	Calcium/calmodulin-dependent protein kinase type	0.58463	9.98619e-12	7.13624e-11	-69.4211	3187.17	0.147604	0.204939	0.720237	0.471379	0.550513	DIFFERENT
scaffold02385	475033	475034	Dapma7bEVm001261t1	3	Uroporphyrinogen decarboxylase	0.618628	1.251e-20	2.75976e-19	-68.6829	14306.2	1.29714	0.314682	4.12208	3.75474e-05	8.66746e-05	DIFFERENT
scaffold01348	816221	816222	Dapma7bEVm014495t1	3	Uncharacterized protein	0.642778	3.72937e-18	6.02614e-17	-66.6952	45.0576	1.27373	0.274709	4.63699	3.53511e-06	9.00059e-06	DIFFERENT
scaffold00642	1692570	1692571	Dapma7bEVm023103t1	2	Polyprenol reductase	0.533872	4.41667e-07	1.5224e-06	-66.3763	1046.47	0.545033	0.175932	3.09799	0.00194839	0.00363646	DIFFERENT
scaffold00781	273796	273797	Dapma7bEVm010999t1	2	Selenoprotein S	0.331681	7.27607e-10	3.98597e-09	-65.9341	2687.54	1.11693	0.148857	7.50342	6.21733e-14	2.73364e-13	DIFFERENT
scaffold02385	1117384	1117385	Dapma7bEVm002840t1	4	Magnesium transporter protein	0.615166	2.22364e-09	1.12307e-08	-65.8824	6515.67	1.92643	0.212287	9.07463	1.14066e-19	7.00071e-19	DIFFERENT
scaffold01569	80873	80874	Dapma7bEVm009690t1	4	Cyclin-D-binding Myb transcription factor 1	0.632688	4.25457e-09	2.05333e-08	-65	634.649	0.39659	0.13012	3.04789	0.00230451	0.00425703	DIFFERENT
scaffold01532	628	629	Dapma7bEVm008851t1	2	Uncharacterized protein	0.318056	1.35766e-09	7.12051e-09	-64.0625	6.20933	0.840088	0.584012	1.43945	0.150022	0.201787	DIFFERENT
scaffold02385	474902	474903	Dapma7bEVm001261t1	3	Uroporphyrinogen decarboxylase	0.590906	3.60124e-15	4.0975e-14	-62.7093	14306.2	1.29714	0.314682	4.12208	3.75474e-05	8.66746e-05	DIFFERENT
scaffold01532	557	558	Dapma7bEVm008851t1	2	Uncharacterized protein	0.309304	4.33253e-11	2.83442e-10	-62.1212	6.20933	0.840088	0.584012	1.43945	0.150022	0.201787	DIFFERENT
scaffold00944	198613	198614	Dapma7bEVm010767t1	2	Positive cofactor protein	0.611905	9.48276e-07	3.07309e-06	-61.6034	472.455	1.31913	0.165525	7.96937	1.59489e-15	7.68504e-15	DIFFERENT
scaffold00212	61740	61741	Dapma7bEVm003198t1	2	Trimethylguanosine synthase	0.577778	7.0101e-08	2.77694e-07	-61.4379	1772.46	0.641736	0.109539	5.85853	4.66983e-09	1.4977e-08	DIFFERENT
scaffold01411	15223	15224	Dapma7bEVm005455t1	3	DNA ligase	0.311343	5.47655e-08	2.20431e-07	-61.194	1489.63	0.455958	0.135799	3.35759	0.000786251	0.00154587	DIFFERENT
scaffold02372	130031	130032	Dapma7bEVm006091t1	3	Glutamate--cysteine ligase regulatory subunit	0.659871	1.67049e-14	1.72966e-13	-60.3741	3313.84	0.359247	0.254364	1.41234	0.157851	0.211121	DIFFERENT
scaffold01532	585	586	Dapma7bEVm008851t1	2	Uncharacterized protein	0.295303	1.39751e-06	4.40033e-06	-59.7015	6.20933	0.840088	0.584012	1.43945	0.150022	0.201787	DIFFERENT
contig53284	641	642	Dapma7bEVm016020t1	2	Uncharacterized protein	0.633543	1.44997e-09	7.55259e-09	-59.5356	16.3703	1.93976	0.388923	4.98671	6.14173e-07	1.67122e-06	DIFFERENT
scaffold00915	500438	500439	Dapma7bEVm005206t1	4	Clusterin-associated protein	0.657588	9.30671e-11	5.79309e-10	-59.5238	416.778	0.712626	0.184266	3.86741	0.000109996	0.000239897	DIFFERENT
scaffold00568	1055865	1055866	Dapma7bEVm009193t1	2	Uncharacterized protein	0.586876	8.27625e-11	5.17284e-10	-59.27	246.726	0.658109	0.539453	1.21996	0.222479	0.286442	DIFFERENT
scaffold02452	828136	828137	Dapma7bEVm004934t1	2	conserved protein	0.673611	1.2176e-08	5.47656e-08	-59.0909	573.281	1.14352	0.190813	5.99289	2.0614e-09	6.78624e-09	DIFFERENT
scaffold01411	15231	15232	Dapma7bEVm005455t1	3	DNA ligase	0.296076	3.95405e-07	1.37361e-06	-58.9041	1489.63	0.455958	0.135799	3.35759	0.000786251	0.00154587	DIFFERENT
scaffold02385	1117395	1117396	Dapma7bEVm002840t1	4	Magnesium transporter protein	0.591433	8.31974e-07	2.72985e-06	-58.75	6515.67	1.92643	0.212287	9.07463	1.14066e-19	7.00071e-19	DIFFERENT
scaffold02100	34080	34081	Dapma7bEVm011430t1	3	Zinc transporter ZIP11	0.595403	3.45599e-08	1.43836e-07	-58.5897	2267.73	1.0428	0.199543	5.22595	1.73262e-07	4.93637e-07	DIFFERENT
scaffold03376	682228	682229	Dapma7bEVm010874t1	3	Torsin-1A-interacting protein	0.289056	1.9688e-10	1.1691e-09	-57.9545	608.666	0.512691	0.32969	1.55508	0.119928	0.165168	DIFFERENT
scaffold00642	518463	518464	Dapma7bEVm003266t1	2	Ubiquitin-associated protein	0.270671	2.19823e-05	5.46432e-05	-57.8947	916.707	0.251653	0.104403	2.41041	0.0159346	0.0259711	DIFFERENT
scaffold03376	682246	682247	Dapma7bEVm010874t1	3	Torsin-1A-interacting protein	0.286607	4.0771e-18	6.5308e-17	-57.3034	608.666	0.512691	0.32969	1.55508	0.119928	0.165168	DIFFERENT
scaffold01823	978	979	Dapma7bEVm008116t1	4	Biogenesis of lysosome-related organelles complex 1 subunit	0.722489	8.52798e-12	6.14784e-11	-56.7949	571.891	1.29279	0.140172	9.22293	2.89088e-20	1.84075e-19	DIFFERENT
scaffold03116	200074	200075	Dapma7bEVm003241t1	4	F-box only protein	0.571045	1.04271e-08	4.74306e-08	-56.7227	957.479	0.0302289	0.136537	0.221398	0.824782	0.865233	DIFFERENT
scaffold01270	598	599	Dapma7bEVm000697t1	2	Uncharacterized protein	0.280556	0.000129622	0.000270798	-56.6038	715.81	0.541358	0.134934	4.01204	6.01973e-05	0.00013578	DIFFERENT
scaffold00190	465392	465393	Dapma7bEVm005952t1	2	GPI mannosyltransferase	0.344682	2.95839e-08	1.246e-07	-56.2613	2535.37	1.23256	0.111744	11.0303	2.72992e-28	2.78428e-27	DIFFERENT
scaffold01382	2145	2146	Dapma7bEVm007300t1	3	Ubie/coq5 methyltransferase	0.601653	6.7515e-06	1.86514e-05	-56.1952	658.67	1.73943	0.167648	10.3755	3.20652e-25	2.75307e-24	DIFFERENT
scaffold02190	1588880	1588881	Dapma7bEVm002502t1	4	Eukaryotic translation initiation factor 5A-1	0.269583	6.18558e-15	6.79815e-14	-55.9322	40279.4	1.71901	0.17389	9.88561	4.80637e-23	3.63268e-22	DIFFERENT
scaffold00944	696964	696965	Dapma7bEVm011866t1	2	Eukaryotic translation initiation factor 1b	0.280942	8.18412e-11	5.12127e-10	-55.8559	10484.8	1.8952	0.15583	12.162	4.95375e-34	6.91078e-33	DIFFERENT
scaffold01361	1927996	1927997	Dapma7bEVm010001t1	3	60S ribosomal protein L26	0.645692	9.70142e-09	4.4338e-08	-55.8333	39857.9	1.92488	0.165682	11.6179	3.34072e-31	3.96223e-30	DIFFERENT
scaffold01361	168880	168881	Dapma7bEVm015304t1	3	Mitotic apparatus protein p62	0.694905	4.27964e-10	2.41981e-09	-55.7692	9388.38	0.295983	0.243993	1.21308	0.225099	0.28936	DIFFERENT
scaffold02486	530750	530751	Dapma7bEVm003866t1	2	Hydroxyacyl-coenzyme A dehydrogenase, mitochondrial	0.685935	2.30797e-08	9.9258e-08	-55.5184	8469.07	0.912775	0.188773	4.8353	1.32944e-06	3.50969e-06	DIFFERENT
scaffold02076	382001	382002	Dapma7bEVm025854t1	4	Uncharacterized protein	0.285458	1.06271e-07	4.08583e-07	-55.4455	107.781	0.76059	0.278858	2.72759	0.00637995	0.01106	DIFFERENT
scaffold00079	5462	5463	Dapma7bEVm005970t1	2	Galactoside 2-alpha-L-fucosyltransferase 2 protein	0.666098	5.48981e-08	2.20881e-07	-55.0926	1653.44	0.792537	0.137737	5.75399	8.7159e-09	2.74232e-08	DIFFERENT
scaffold00687	1992084	1992085	Dapma7bEVm004991t1	3	60S ribosomal protein L13a	0.296069	3.173e-11	2.11021e-10	-55.0322	44032.1	1.30844	0.156063	8.38407	5.11295e-17	2.68266e-16	DIFFERENT
scaffold01361	1417750	1417751	Dapma7bEVm028307t1	4	Uncharacterized protein	0.278976	6.99907e-10	3.84511e-09	-54.878	481.077	0.922864	0.146249	6.31029	2.78509e-10	9.74106e-10	DIFFERENT
scaffold02385	474670	474671	Dapma7bEVm001261t1	4	Uroporphyrinogen decarboxylase	0.670692	3.35331e-14	3.34675e-13	-54.7742	14306.2	1.29714	0.314682	4.12208	3.75474e-05	8.66746e-05	DIFFERENT
scaffold00944	2019550	2019551	Dapma7bEVm004339t1	4	WW domain-binding protein	0.287037	4.4501e-06	1.27171e-05	-54.7619	988.371	0.590904	0.175065	3.37535	0.000737213	0.00145535	DIFFERENT
scaffold00512	2694205	2694206	Dapma7bEVm005911t1	2	RING finger protein	0.648779	5.34654e-13	4.56187e-12	-54.6659	340.478	1.71594	0.130068	13.1927	9.67045e-40	1.79798e-38	DIFFERENT
scaffold00687	1992075	1992076	Dapma7bEVm004991t1	3	60S ribosomal protein L13a	0.268241	3.79171e-12	2.87973e-11	-54.6392	44032.1	1.30844	0.156063	8.38407	5.11295e-17	2.68266e-16	DIFFERENT
scaffold01361	1841572	1841573	Dapma7bEVm003551t1	2	Heat shock 70 kDa protein 4L	0.666801	1.04709e-13	9.78954e-13	-54.4643	12052.1	0.583483	0.209027	2.79143	0.00524755	0.00920613	DIFFERENT
scaffold00141	196030	196031	Dapma7bEVm004240t1	4	Methyltransferase NSUN6	0.272619	2.91587e-07	1.03889e-06	-54.2857	717.09	0.700798	0.134758	5.20043	1.98833e-07	5.63114e-07	DIFFERENT
scaffold00018	255258	255259	Dapma7bEVm007826t1	2	Ubiquitin-conjugating enzyme variant	0.627615	1.65328e-06	5.13728e-06	-54.0909	2172.31	0.879656	0.136989	6.42137	1.35057e-10	4.81561e-10	DIFFERENT
scaffold00944	696908	696909	Dapma7bEVm011866t1	2	Eukaryotic translation initiation factor 1b	0.274217	4.03165e-09	1.9515e-08	-53.7634	10484.8	1.8952	0.15583	12.162	4.95375e-34	6.91078e-33	DIFFERENT
scaffold01411	15192	15193	Dapma7bEVm005455t1	3	DNA ligase	0.267593	9.35248e-08	3.62722e-07	-53.5714	1489.63	0.455958	0.135799	3.35759	0.000786251	0.00154587	DIFFERENT
scaffold00007	94160	94161	Dapma7bEVm005205t1	4	General transcription factor IIE subunit	0.275429	1.27644e-17	1.9465e-16	-53.5088	953.606	0.657068	0.128746	5.1036	3.33256e-07	9.26608e-07	DIFFERENT
scaffold03116	200042	200043	Dapma7bEVm003241t1	4	F-box only protein	0.576543	6.22776e-11	3.97178e-10	-53.4278	957.479	0.0302289	0.136537	0.221398	0.824782	0.865233	DIFFERENT
scaffold00687	1992064	1992065	Dapma7bEVm004991t1	3	60S ribosomal protein L13a	0.254739	2.87385e-09	1.42709e-08	-53.125	44032.1	1.30844	0.156063	8.38407	5.11295e-17	2.68266e-16	DIFFERENT
scaffold03124	232918	232919	Dapma7bEVm004256t1	2	Leucine-rich repeat-containing protein	0.254938	9.85906e-06	2.63192e-05	-53.0303	3831.21	1.71042	0.272939	6.26668	3.68832e-10	1.27952e-09	DIFFERENT
scaffold02876	26818	26819	Dapma7bEVm002192t1	4	Double-stranded RNA-binding protein Staufen	0.670413	1.39025e-09	7.28071e-09	-52.9974	2207.8	0.671182	0.104861	6.40069	1.54681e-10	5.49654e-10	DIFFERENT
scaffold00079	59506	59507	Dapma7bEVm008026t1	2	Alpha-ketoglutarate-dependent dioxygenase alkB	0.691455	2.78702e-07	9.96819e-07	-52.8788	1883.41	1.59608	0.153221	10.4168	2.07725e-25	1.80575e-24	DIFFERENT
scaffold00212	61758	61759	Dapma7bEVm003198t1	2	Trimethylguanosine synthase	0.665624	4.74299e-08	1.92691e-07	-52.8339	1772.46	0.641736	0.109539	5.85853	4.66983e-09	1.4977e-08	DIFFERENT
scaffold00056	48876	48877	Dapma7bEVm007896t1	2	Uncharacterized protein LOC103313467	0.683671	6.65813e-10	3.66727e-09	-52.7454	838.084	0.758293	0.177827	4.26424	2.00581e-05	4.75577e-05	DIFFERENT
scaffold00642	1978046	1978047	Dapma7bEVm009840t1	4	Eukaryotic initiation factor 4A-II	0.261111	4.791e-11	3.11711e-10	-52.7027	9158.83	0.384681	0.142149	2.70619	0.00680602	0.0117567	DIFFERENT
scaffold01823	976	977	Dapma7bEVm008116t1	4	Biogenesis of lysosome-related organelles complex 1 subunit	0.742424	4.96217e-11	3.2245e-10	-52.5615	571.891	1.29279	0.140172	9.22293	2.89088e-20	1.84075e-19	DIFFERENT
scaffold01361	1417747	1417748	Dapma7bEVm028307t1	4	Uncharacterized protein	0.264514	1.40913e-09	7.36867e-09	-52.439	481.077	0.922864	0.146249	6.31029	2.78509e-10	9.74106e-10	DIFFERENT
scaffold00944	696902	696903	Dapma7bEVm011866t1	2	Eukaryotic translation initiation factor 1b	0.267328	1.33126e-09	6.99067e-09	-52.381	10484.8	1.8952	0.15583	12.162	4.95375e-34	6.91078e-33	DIFFERENT
scaffold00311	645754	645755	Dapma7bEVm002893t1	2	Serine/arginine-rich splicing factor	0.664471	1.89079e-07	6.96394e-07	-52.3627	4138.87	1.57802	0.161994	9.74125	2.01069e-22	1.47024e-21	DIFFERENT
scaffold00367	117477	117478	Dapma7bEVm003767t1	2	General transcription factor IIF subunit	0.63356	2.72949e-05	6.65922e-05	-52.3548	2644.49	1.65574	0.211006	7.84688	4.26521e-15	2.01116e-14	DIFFERENT
scaffold00106	67437	67438	Dapma7bEVm022780t1	2	TE: Retrovirus-related Pol Polyprotein from type-1 retrotransposable element R1	0.262834	1.13498e-17	1.75085e-16	-52.1978	3126.32	0.0852919	0.16436	0.518933	0.603808	0.677097	DIFFERENT
scaffold00944	696883	696884	Dapma7bEVm011866t1	2	Eukaryotic translation initiation factor 1b	0.257858	2.40995e-09	1.20885e-08	-52	10484.8	1.8952	0.15583	12.162	4.95375e-34	6.91078e-33	DIFFERENT
scaffold00512	1982159	1982160	Dapma7bEVm003381t1	4	Lysosomal thioesterase PPT2-A	0.276163	8.86902e-11	5.52873e-10	-51.9594	1597.5	0.451306	0.179664	2.51195	0.0120067	0.0199487	DIFFERENT
scaffold02560	79323	79324	Dapma7bEVm006631t1	2	Loss of heterozygosity 12 chromosomal region 1 protein	0.655718	5.41072e-09	2.57396e-08	-51.3742	714.048	0.46294	0.119432	3.87621	0.000106098	0.000231831	DIFFERENT
scaffold03116	200061	200062	Dapma7bEVm003241t1	4	F-box only protein	0.611525	3.6194e-09	1.76925e-08	-51.0684	957.479	0.0302289	0.136537	0.221398	0.824782	0.865233	DIFFERENT
scaffold01361	1417775	1417776	Dapma7bEVm028307t1	4	Uncharacterized protein	0.255556	6.56324e-10	3.61781e-09	-51.0638	481.077	0.922864	0.146249	6.31029	2.78509e-10	9.74106e-10	DIFFERENT
scaffold00915	500452	500453	Dapma7bEVm005206t1	4	Clusterin-associated protein	0.724355	1.16149e-09	6.1647e-09	-51.0487	416.778	0.712626	0.184266	3.86741	0.000109996	0.000239897	DIFFERENT
scaffold01823	994	995	Dapma7bEVm008116t1	4	Biogenesis of lysosome-related organelles complex 1 subunit	0.72138	7.89869e-08	3.1001e-07	-50.9409	571.891	1.29279	0.140172	9.22293	2.89088e-20	1.84075e-19	DIFFERENT
scaffold01581	18245	18246	Dapma7bEVm011142t1	3	Tyrosine-protein kinase Src64B	0.255926	3.94704e-09	1.91185e-08	-50.8197	2984.89	0.0808435	0.0699437	1.15584	0.247748	0.314584	DIFFERENT
scaffold00141	196048	196049	Dapma7bEVm004240t1	4	Methyltransferase NSUN6	0.257529	1.47608e-06	4.62921e-06	-50.8065	717.09	0.700798	0.134758	5.20043	1.98833e-07	5.63114e-07	DIFFERENT
scaffold02957	52588	52589	Dapma7bEVm002375t1	3	DnaJ subfamily A member	0.282888	5.18618e-08	2.09497e-07	-50.5993	3947.24	1.13398	0.124508	9.1077	8.41458e-20	5.2026e-19	DIFFERENT
scaffold00311	346511	346512	Dapma7bEVm002618t1	2	Crooked neck protein 1	0.60946	2.33502e-05	5.77267e-05	-50.5754	2845	0.315313	0.150449	2.09582	0.0360983	0.0553635	DIFFERENT
scaffold00872	380792	380793	Dapma7bEVm000565t1	3	Sorting and assembly machinery component 50 A	0.497021	9.34621e-05	0.000201933	-50.5447	2042.32	0.497802	0.130713	3.80837	0.000139885	0.000302371	DIFFERENT
contig46988	328	329	Dapma7bEVm030670t1	3	Uncharacterized protein	0.528269	3.01713e-10	1.74965e-09	-50.3278	115.168	0.229948	0.250899	0.916513	0.359398	0.434747	DIFFERENT
scaffold02385	205275	205276	Dapma7bEVm009686t1	4	Calnexin	0.65226	9.7544e-07	3.15632e-06	-50.1408	13266.7	0.84353	0.169458	4.97781	6.43078e-07	1.74646e-06	DIFFERENT
scaffold00389	230776	230777	Dapma7bEVm006374t1	2	methyl-cpg binding protein	0.641768	4.38354e-07	1.5122e-06	-50.0819	450.751	0.63316	0.203646	3.10913	0.00187639	0.00351117	DIFFERENT
scaffold00084	938714	938715	Dapma7bEVm001928t1	4	Pre-mRNA-splicing factor RBM22	0.270833	1.96219e-11	1.34834e-10	50.1014	2391.93	-0.0917892	0.123222	-0.744908	0.456327	0.535268	DIFFERENT
scaffold03116	156524	156525	Dapma7bEVm002123t1	2	Eukaryotic translation initiation factor 3 subunit A	0.241132	7.89838e-11	4.95557e-10	51.0196	15514.7	-0.117607	0.195811	-0.600618	0.548095	0.624099	DIFFERENT
scaffold02979	72427	72428	Dapma7bEVm000485t1	3	Membralin	0.713387	5.2422e-07	1.78157e-06	51.0714	2101.47	-0.914647	0.175169	-5.22149	1.77485e-07	5.05117e-07	DIFFERENT
scaffold00642	558196	558197	Dapma7bEVm004618t1	2	at5g43400/mwf20_9	0.739928	8.45796e-11	5.28021e-10	51.2	3272.17	-0.317733	0.13854	-2.29344	0.0218228	0.0347311	DIFFERENT
scaffold00642	547368	547369	Dapma7bEVm003865t1	3	conserved protein	0.254006	1.74534e-13	1.59055e-12	51.3514	680.197	-0.386078	0.184703	-2.09025	0.0365956	0.056048	DIFFERENT
scaffold00248	166816	166817	Dapma7bEVm018427t1	3	Exportin-2	0.254545	5.05246e-13	4.33003e-12	51.3514	2806.39	-0.295525	0.251828	-1.17352	0.240588	0.306673	DIFFERENT
scaffold00115	378293	378294	Dapma7bEVm007219t1	2	Glucose dehydrogenase precursor	0.265179	2.09562e-13	1.88158e-12	51.4583	1285.83	-0.0307697	0.0902362	-0.34099	0.733111	0.793811	DIFFERENT
scaffold02979	72529	72530	Dapma7bEVm000485t1	3	Membralin	0.24766	6.52598e-12	4.78233e-11	51.7241	2101.47	-0.914647	0.175169	-5.22149	1.77485e-07	5.05117e-07	DIFFERENT
scaffold02581	1482440	1482441	Dapma7bEVm000578t1	3	Dehydrogenase/reductase SDR family member	0.260227	4.46286e-15	5.02414e-14	51.7241	901.482	-0.677942	0.13778	-4.92042	8.636e-07	2.31914e-06	DIFFERENT
scaffold02581	195908	195909	Dapma7bEVm009801t1	4	Ral GTPase-activating protein subunit alpha-1	0.274242	1.03535e-10	6.40349e-10	51.7736	2722.83	-0.370363	0.0843237	-4.39215	1.12233e-05	2.73331e-05	DIFFERENT
scaffold03135	100223	100224	Dapma7bEVm010051t1	3	Bone morphogenetic protein	0.239418	8.89993e-11	5.54637e-10	51.8519	1865	-0.25839	0.17714	-1.45868	0.144654	0.195296	DIFFERENT
scaffold00115	159224	159225	Dapma7bEVm001772t1	4	E3 ubiquitin-protein ligase UHRF2	0.271368	4.35449e-08	1.78063e-07	52	1122.99	-0.472426	0.207512	-2.27661	0.0228096	0.0361748	DIFFERENT
scaffold00084	938766	938767	Dapma7bEVm001928t1	4	Pre-mRNA-splicing factor RBM22	0.253571	1.30697e-11	9.20993e-11	52	2391.93	-0.0917892	0.123222	-0.744908	0.456327	0.535268	DIFFERENT
scaffold02385	439310	439311	Dapma7bEVm000825t1	2	Metastasis-associated protein MTA1	0.393053	2.10709e-08	9.10972e-08	52.0463	2222.14	-0.68968	0.171355	-4.02485	5.70106e-05	0.000128884	DIFFERENT
scaffold00626	345801	345802	Dapma7bEVm004601t1	2	conserved protein	0.737024	3.77811e-05	8.93462e-05	52.0548	700.1	-1.15508	0.235456	-4.90559	9.31489e-07	2.49216e-06	DIFFERENT
scaffold02581	195916	195917	Dapma7bEVm009801t1	4	Ral GTPase-activating protein subunit alpha-1	0.313781	1.3573e-08	6.05374e-08	52.2104	2722.83	-0.370363	0.0843237	-4.39215	1.12233e-05	2.73331e-05	DIFFERENT
scaffold01868	33030	33031	Dapma7bEVm003555t1	4	Leucine-rich repeat and calponin domain-containing protein	0.259259	2.90108e-14	2.91729e-13	52.381	1898.47	-0.624129	0.0957017	-6.52159	6.95665e-11	2.52967e-10	DIFFERENT
scaffold01574	428937	428938	Dapma7bEVm004233t1	3	Tubulin-specific chaperone cofactor E protein	0.271569	1.00262e-08	4.57144e-08	52.4405	2284.21	-1.16121	0.261185	-4.44589	8.75287e-06	2.15349e-05	DIFFERENT
scaffold01574	429018	429019	Dapma7bEVm004233t1	3	Tubulin-specific chaperone cofactor E protein	0.285714	7.56781e-10	4.13728e-09	52.6316	2284.21	-1.16121	0.261185	-4.44589	8.75287e-06	2.15349e-05	DIFFERENT
scaffold01005	480477	480478	Dapma7bEVm001718t1	3	DNA replication ATP-dependent helicase/nuclease DNA2	0.269841	1.72152e-09	8.86077e-09	52.6316	1020.77	-0.894009	0.225148	-3.97072	7.1656e-05	0.000160106	DIFFERENT
scaffold03376	674886	674887	Dapma7bEVm018456t1	3	DIS3 exonuclease 2	0.272222	1.17655e-08	5.30312e-08	52.9412	1632.02	-1.25975	0.150509	-8.36982	5.77062e-17	3.01788e-16	DIFFERENT
scaffold02581	1482457	1482458	Dapma7bEVm000578t1	3	Dehydrogenase/reductase SDR family member	0.266667	1.58341e-11	1.09977e-10	52.9412	901.482	-0.677942	0.13778	-4.92042	8.636e-07	2.31914e-06	DIFFERENT
scaffold02101	134213	134214	Dapma7bEVm001413t1	3	85/88 kDa calcium-independent phospholipase A2	0.266667	1.43687e-09	7.49348e-09	52.9412	1945.18	-0.411498	0.100655	-4.08821	4.34723e-05	9.96473e-05	DIFFERENT
scaffold00687	1962166	1962167	Dapma7bEVm001333t1	4	HEAT repeat-containing protein 5A	0.727513	3.8443e-09	1.86718e-08	53.0303	7248.85	-1.27795	0.0547613	-23.3367	1.88216e-120	2.69406e-118	DIFFERENT
scaffold03124	1976548	1976549	Dapma7bEVm010905t1	2	conserved protein	0.250794	1.47224e-10	8.88868e-10	53.3333	530.491	-0.540348	0.178654	-3.02451	0.00249033	0.00457842	DIFFERENT
scaffold02140	187813	187814	Dapma7bEVm002470t1	4	chromosome 6 open reading frame	0.735979	3.59919e-08	1.49241e-07	53.5714	5726.71	-1.01052	0.260471	-3.87956	0.000104647	0.000228829	DIFFERENT
scaffold00687	948081	948082	Dapma7bEVm005823t1	2	Intraflagellar transport 122	0.621481	2.42321e-09	1.21493e-08	53.6776	1010.54	-1.05253	0.16899	-6.22826	4.71632e-10	1.62268e-09	DIFFERENT
scaffold02060	161074	161075	Dapma7bEVm023665t1	4	TE: Reverse transcriptase	0.257475	6.65182e-19	1.183e-17	53.75	0.256936	-0.381843	1.89884	-0.198835	0.842392	0.880832	DIFFERENT
scaffold02581	1482444	1482445	Dapma7bEVm000578t1	3	Dehydrogenase/reductase SDR family member	0.269312	8.8479e-15	9.51776e-14	53.8462	901.482	-0.677942	0.13778	-4.92042	8.636e-07	2.31914e-06	DIFFERENT
scaffold00642	444994	444995	Dapma7bEVm000668t1	3	ADP-ribosylation factor-binding protein GGA1	0.236928	2.60845e-10	1.52595e-09	54.1667	1713.82	-0.676797	0.194213	-3.48479	0.000492516	0.000995801	DIFFERENT
scaffold03025	577965	577966	Dapma7bEVm003983t1	4	DEP domain-containing protein	0.269345	8.54129e-15	9.22522e-14	54.2857	1655.78	-1.08754	0.140248	-7.75433	8.88082e-15	4.09603e-14	DIFFERENT
scaffold02902	19189	19190	Dapma7bEVm012856t1	3	Uncharacterized protein	0.673016	7.09926e-06	1.95335e-05	54.386	18.5264	-1.60747	0.444738	-3.60475	0.000312454	0.00064862	DIFFERENT
scaffold01581	84601	84602	Dapma7bEVm011298t1	2	Zinc finger CCCH domain-containing protein	0.723445	4.50617e-08	1.83842e-07	54.5455	1702.43	-0.515194	0.105011	-4.90608	9.29131e-07	2.48617e-06	DIFFERENT
scaffold00642	547429	547430	Dapma7bEVm003865t1	3	conserved protein	0.23312	8.26211e-15	8.94638e-14	54.7619	680.197	-0.386078	0.184703	-2.09025	0.0365956	0.056048	DIFFERENT
scaffold00687	1861800	1861801	Dapma7bEVm004535t1	3	Carbohydrate-responsive element-binding	0.259064	7.57555e-16	9.37617e-15	55	3303.56	-0.612598	0.11205	-5.46719	4.57232e-08	1.3594e-07	DIFFERENT
scaffold03165	120115	120116	Dapma7bEVm001543t1	2	Uncharacterized protein	0.277244	3.19222e-14	3.19046e-13	55.1724	723.81	-0.19464	0.197486	-0.985584	0.324337	0.397257	DIFFERENT
scaffold00687	948075	948076	Dapma7bEVm005823t1	2	Intraflagellar transport 122	0.674522	1.18896e-10	7.2816e-10	55.257	1010.54	-1.05253	0.16899	-6.22826	4.71632e-10	1.62268e-09	DIFFERENT
scaffold03243	2859	2860	Dapma7bEVm004612t1	4	Oxysterol-binding protein	0.278549	2.00235e-13	1.80774e-12	55.2754	2791.5	-1.13737	0.102	-11.1506	7.11199e-29	7.47618e-28	DIFFERENT
scaffold00868	508503	508504	Dapma7bEVm003829t1	3	Uncharacterized protein	0.232589	2.66605e-10	1.55793e-09	55.2872	229.801	-1.14886	0.327815	-3.50431	0.000457798	0.000930016	DIFFERENT
scaffold02850	790567	790568	Dapma7bEVm002986t1	3	Nuclear pore complex protein Nup160	0.328701	7.55917e-13	6.333e-12	55.2934	2627.49	-0.309595	0.219489	-1.41052	0.158385	0.211795	DIFFERENT
scaffold01574	428930	428931	Dapma7bEVm004233t1	3	Tubulin-specific chaperone cofactor E protein	0.287838	2.03674e-09	1.03655e-08	55.3066	2284.21	-1.16121	0.261185	-4.44589	8.75287e-06	2.15349e-05	DIFFERENT
scaffold02581	317417	317418	Dapma7bEVm023887t1	2	Uncharacterized protein	0.719444	3.66714e-06	1.0662e-05	55.3571	71.5735	-1.37228	0.288026	-4.7623	1.91403e-06	4.98745e-06	DIFFERENT
scaffold00512	24191	24192	Dapma7bEVm002672t1	2	Ldl receptor ligand-binding repeat bearing protein	0.293981	1.28568e-09	6.77471e-09	55.8095	2240.02	-0.570774	0.127379	-4.48088	7.43346e-06	1.83818e-05	DIFFERENT
scaffold00687	1861798	1861799	Dapma7bEVm004535t1	3	Carbohydrate-responsive element-binding	0.270711	1.04915e-16	1.43191e-15	55.814	3303.56	-0.612598	0.11205	-5.46719	4.57232e-08	1.3594e-07	DIFFERENT
scaffold02979	72536	72537	Dapma7bEVm000485t1	3	Membralin	0.277778	4.05028e-14	3.98998e-13	55.8824	2101.47	-0.914647	0.175169	-5.22149	1.77485e-07	5.05117e-07	DIFFERENT
scaffold00687	1861869	1861870	Dapma7bEVm004535t1	3	Carbohydrate-responsive element-binding	0.304342	2.37664e-14	2.41386e-13	55.8824	3303.56	-0.612598	0.11205	-5.46719	4.57232e-08	1.3594e-07	DIFFERENT
scaffold00446	59444	59445	Dapma7bEVm000614t1	3	Phosphoinositide 3-kinase regulatory subunit	0.732874	3.51723e-05	8.37067e-05	55.9322	2803.88	-0.509093	0.123071	-4.13659	3.52508e-05	8.15895e-05	DIFFERENT
scaffold01186	121621	121622	Dapma7bEVm004213t1	4	Suppressor APC domain-containing protein	0.296717	1.35984e-13	1.2521e-12	56	862.726	-0.540583	0.146999	-3.67743	0.000235592	0.00049591	DIFFERENT
scaffold03165	120127	120128	Dapma7bEVm001543t1	2	Uncharacterized protein	0.321911	1.06123e-10	6.554e-10	56.2057	723.81	-0.19464	0.197486	-0.985584	0.324337	0.397257	DIFFERENT
scaffold00642	547415	547416	Dapma7bEVm003865t1	3	conserved protein	0.270997	1.89269e-13	1.71602e-12	56.211	680.197	-0.386078	0.184703	-2.09025	0.0365956	0.056048	DIFFERENT
scaffold01574	428925	428926	Dapma7bEVm004233t1	3	Tubulin-specific chaperone cofactor E protein	0.283333	8.42117e-11	5.25879e-10	56.25	2284.21	-1.16121	0.261185	-4.44589	8.75287e-06	2.15349e-05	DIFFERENT
scaffold02581	1482450	1482451	Dapma7bEVm000578t1	3	Dehydrogenase/reductase SDR family member	0.278571	7.98849e-12	5.77457e-11	56.25	901.482	-0.677942	0.13778	-4.92042	8.636e-07	2.31914e-06	DIFFERENT
scaffold00687	1861848	1861849	Dapma7bEVm004535t1	3	Carbohydrate-responsive element-binding	0.311616	4.91834e-15	5.50488e-14	56.25	3303.56	-0.612598	0.11205	-5.46719	4.57232e-08	1.3594e-07	DIFFERENT
scaffold00868	1113007	1113008	Dapma7bEVm004002t1	2	Mediator of DNA damage checkpoint 1 variant	0.283333	2.30248e-12	1.80073e-11	56.25	778.104	-0.518281	0.106608	-4.86151	1.16493e-06	3.09179e-06	DIFFERENT
contig25761	1017	1018	Dapma7bEVm010744t1	3	Nucleosome assembly protein 1 4	0.718079	2.92375e-09	1.44984e-08	56.5	32681	-0.463499	0.266479	-1.73934	0.0819743	0.117111	DIFFERENT
scaffold00642	547734	547735	Dapma7bEVm003865t1	2	conserved protein	0.25	8.67322e-12	6.2462e-11	56.5217	680.197	-0.386078	0.184703	-2.09025	0.0365956	0.056048	DIFFERENT
scaffold00084	938771	938772	Dapma7bEVm001928t1	4	Pre-mRNA-splicing factor RBM22	0.254167	7.56291e-12	5.49117e-11	56.5217	2391.93	-0.0917892	0.123222	-0.744908	0.456327	0.535268	DIFFERENT
scaffold02569	198406	198407	Dapma7bEVm006971t1	4	Cell division cycle protein	0.667551	4.9476e-07	1.689e-06	56.6416	2558.95	-0.147986	0.0820239	-1.80418	0.0712034	0.103026	DIFFERENT
scaffold02581	1482395	1482396	Dapma7bEVm000578t1	3	Dehydrogenase/reductase SDR family member	0.2875	6.71808e-16	8.38313e-15	56.6667	901.482	-0.677942	0.13778	-4.92042	8.636e-07	2.31914e-06	DIFFERENT
scaffold00212	44305	44306	Dapma7bEVm002145t1	4	E3 ubiquitin-protein ligase mib1	0.246814	5.26343e-15	5.8726e-14	56.6667	2461.94	-0.263134	0.0831275	-3.16542	0.00154857	0.0029271	DIFFERENT
scaffold01574	428971	428972	Dapma7bEVm004233t1	3	Tubulin-specific chaperone cofactor E protein	0.277778	4.02626e-10	2.28871e-09	57.1429	2284.21	-1.16121	0.261185	-4.44589	8.75287e-06	2.15349e-05	DIFFERENT
scaffold02581	1482493	1482494	Dapma7bEVm000578t1	3	Dehydrogenase/reductase SDR family member	0.283333	5.44347e-11	3.50733e-10	57.1429	901.482	-0.677942	0.13778	-4.92042	8.636e-07	2.31914e-06	DIFFERENT
scaffold01363	103828	103829	Dapma7bEVm005021t1	3	Regulator of telomere elongation helicase	0.682049	6.93631e-10	3.81161e-09	58.1598	760.371	-0.819146	0.248427	-3.29729	0.000976222	0.00189637	DIFFERENT
scaffold00084	938792	938793	Dapma7bEVm001928t1	4	Pre-mRNA-splicing factor RBM22	0.333283	2.89872e-11	1.94113e-10	58.5526	2391.93	-0.0917892	0.123222	-0.744908	0.456327	0.535268	DIFFERENT
scaffold00512	24228	24229	Dapma7bEVm002672t1	2	Ldl receptor ligand-binding repeat bearing protein	0.303704	1.83966e-12	1.4575e-11	59.0909	2240.02	-0.570774	0.127379	-4.48088	7.43346e-06	1.83818e-05	DIFFERENT
scaffold00908	16432	16433	Dapma7bEVm011170t1	4	Retinol dehydrogenase 10-A	0.325043	4.97739e-16	6.32974e-15	59.2129	2201.75	-0.00852813	0.156991	-0.0543225	0.956678	0.968965	DIFFERENT
scaffold00512	24085	24086	Dapma7bEVm002672t1	3	Ldl receptor ligand-binding repeat bearing protein	0.286676	6.20135e-13	5.25123e-12	59.2593	2240.02	-0.570774	0.127379	-4.48088	7.43346e-06	1.83818e-05	DIFFERENT
scaffold00626	866339	866340	Dapma7bEVm004163t1	4	Methionine--tRNA ligase, mitochondrial	0.285897	1.27217e-12	1.03132e-11	59.2593	476.764	-0.178833	0.150683	-1.18682	0.235299	0.300788	DIFFERENT
scaffold01868	32996	32997	Dapma7bEVm003555t1	4	Leucine-rich repeat and calponin domain-containing protein	0.317196	2.79138e-14	2.81096e-13	59.5046	1898.47	-0.624129	0.0957017	-6.52159	6.95665e-11	2.52967e-10	DIFFERENT
scaffold00084	938754	938755	Dapma7bEVm001928t1	4	Pre-mRNA-splicing factor RBM22	0.307005	1.62884e-11	1.12838e-10	59.6931	2391.93	-0.0917892	0.123222	-0.744908	0.456327	0.535268	DIFFERENT
scaffold00512	598804	598805	Dapma7bEVm005112t1	3	FERM domain-containing protein	0.286111	4.06804e-09	1.96777e-08	60	972.569	-0.741616	0.144198	-5.14301	2.70374e-07	7.57512e-07	DIFFERENT
scaffold01800	26373	26374	Dapma7bEVm000117t1	4	Autophagy-related protein 2 B	0.6694	3.94922e-11	2.59963e-10	60.1478	7028.9	-0.634703	0.216258	-2.93493	0.00333625	0.00603853	DIFFERENT
scaffold03165	120091	120092	Dapma7bEVm001543t1	2	Uncharacterized protein	0.319444	4.21953e-15	4.7628e-14	60.7143	723.81	-0.19464	0.197486	-0.985584	0.324337	0.397257	DIFFERENT
scaffold00115	378212	378213	Dapma7bEVm007219t1	2	Glucose dehydrogenase precursor	0.348611	6.34045e-12	4.65599e-11	61.1028	1285.83	-0.0307697	0.0902362	-0.34099	0.733111	0.793811	DIFFERENT
scaffold03243	2856	2857	Dapma7bEVm004612t1	4	Oxysterol-binding protein	0.303241	2.75138e-16	3.59779e-15	61.5385	2791.5	-1.13737	0.102	-11.1506	7.11199e-29	7.47618e-28	DIFFERENT
scaffold00512	24197	24198	Dapma7bEVm002672t1	2	Ldl receptor ligand-binding repeat bearing protein	0.305556	4.85385e-13	4.1699e-12	61.9048	2240.02	-0.570774	0.127379	-4.48088	7.43346e-06	1.83818e-05	DIFFERENT
scaffold00687	1936616	1936617	Dapma7bEVm001062t1	4	26S proteasome non-ATPase regulatory subunit	0.655303	5.26146e-08	2.12376e-07	61.9048	10877.1	-0.137393	0.14452	-0.950685	0.341764	0.416187	DIFFERENT
scaffold00115	378280	378281	Dapma7bEVm007219t1	2	Glucose dehydrogenase precursor	0.35	1.06328e-12	8.72268e-12	61.9048	1285.83	-0.0307697	0.0902362	-0.34099	0.733111	0.793811	DIFFERENT
scaffold02581	1482372	1482373	Dapma7bEVm000578t1	3	Dehydrogenase/reductase SDR family member	0.329138	1.55891e-16	2.0951e-15	62.069	901.482	-0.677942	0.13778	-4.92042	8.636e-07	2.31914e-06	DIFFERENT
scaffold02581	1482472	1482473	Dapma7bEVm000578t1	3	Dehydrogenase/reductase SDR family member	0.313492	4.42131e-13	3.81524e-12	62.5	901.482	-0.677942	0.13778	-4.92042	8.636e-07	2.31914e-06	DIFFERENT
scaffold00115	378242	378243	Dapma7bEVm007219t1	2	Glucose dehydrogenase precursor	0.350265	2.77301e-13	2.4505e-12	62.8571	1285.83	-0.0307697	0.0902362	-0.34099	0.733111	0.793811	DIFFERENT
scaffold00642	547452	547453	Dapma7bEVm003865t1	3	conserved protein	0.29951	1.2311e-15	1.48739e-14	63.3333	680.197	-0.386078	0.184703	-2.09025	0.0365956	0.056048	DIFFERENT
scaffold01348	1163318	1163319	Dapma7bEVm010080t1	3	Uncharacterized protein	0.322222	3.12945e-18	5.10501e-17	63.4146	1669.68	-0.266267	0.198481	-1.34152	0.179752	0.237105	DIFFERENT
scaffold03243	2844	2845	Dapma7bEVm004612t1	4	Oxysterol-binding protein	0.329547	4.93762e-20	1.01657e-18	63.6011	2791.5	-1.13737	0.102	-11.1506	7.11199e-29	7.47618e-28	DIFFERENT
scaffold00642	547484	547485	Dapma7bEVm003865t1	3	conserved protein	0.31746	1.94266e-14	1.99849e-13	63.6364	680.197	-0.386078	0.184703	-2.09025	0.0365956	0.056048	DIFFERENT
scaffold00642	547481	547482	Dapma7bEVm003865t1	3	conserved protein	0.327381	1.19551e-13	1.10943e-12	63.6364	680.197	-0.386078	0.184703	-2.09025	0.0365956	0.056048	DIFFERENT
scaffold01348	1163329	1163330	Dapma7bEVm010080t1	3	Uncharacterized protein	0.324499	1.15259e-18	1.99973e-17	63.6364	1669.68	-0.266267	0.198481	-1.34152	0.179752	0.237105	DIFFERENT
scaffold01141	413	414	Dapma7bEVm029043t1	2	Uncharacterized protein	0.364354	1.89328e-12	1.49609e-11	63.6591	78.4377	-0.443808	0.310308	-1.43012	0.152683	0.204983	DIFFERENT
scaffold00341	366550	366551	Dapma7bEVm005590t1	3	Zinc finger protein 674/sw	0.569583	8.2821e-10	4.50694e-09	63.9161	553.227	-0.109594	0.104918	-1.04456	0.296224	0.366714	DIFFERENT
scaffold00725	314048	314049	Dapma7bEVm015689t1	3	Uncharacterized protein	0.322065	4.36821e-12	3.28825e-11	63.9362	92.2227	-1.52879	0.254077	-6.01453	1.80411e-09	5.96649e-09	DIFFERENT
scaffold02581	1482392	1482393	Dapma7bEVm000578t1	3	Dehydrogenase/reductase SDR family member	0.342725	1.28811e-15	1.55276e-14	64.5513	901.482	-0.677942	0.13778	-4.92042	8.636e-07	2.31914e-06	DIFFERENT
scaffold00908	16459	16460	Dapma7bEVm011170t1	4	Retinol dehydrogenase 10-A	0.337121	2.39786e-17	3.56219e-16	64.6916	2201.75	-0.00852813	0.156991	-0.0543225	0.956678	0.968965	DIFFERENT
scaffold00115	378221	378222	Dapma7bEVm007219t1	2	Glucose dehydrogenase precursor	0.35463	1.77175e-13	1.61255e-12	64.7059	1285.83	-0.0307697	0.0902362	-0.34099	0.733111	0.793811	DIFFERENT
scaffold01151	315371	315372	Dapma7bEVm006206t1	2	POU domain, class 6, transcription factor	0.327273	3.7387e-19	6.85533e-18	65.625	696.692	-0.373185	0.101463	-3.67803	0.000235043	0.000494904	DIFFERENT
scaffold02176	2031	2032	Dapma7bEVm001427t1	4	SET and MYND domain-containing protein	0.349846	9.95315e-11	6.16303e-10	66.3394	791.591	-0.370044	0.100555	-3.68	0.000233235	0.000491395	DIFFERENT
scaffold01141	429	430	Dapma7bEVm029043t1	2	Uncharacterized protein	0.367344	9.95854e-13	8.21069e-12	66.6339	78.4377	-0.443808	0.310308	-1.43012	0.152683	0.204983	DIFFERENT
scaffold02824	186	187	Dapma7bEVm024011t1	2	Dual specificity protein kinase Ttk	0.638867	2.07235e-13	1.86383e-12	66.8642	609.638	-0.460057	0.245288	-1.87557	0.060715	0.0890713	DIFFERENT
scaffold00642	547525	547526	Dapma7bEVm003865t1	3	conserved protein	0.344551	4.45114e-13	3.83787e-12	67.4687	680.197	-0.386078	0.184703	-2.09025	0.0365956	0.056048	DIFFERENT
scaffold02824	354	355	Dapma7bEVm024011t1	2	Dual specificity protein kinase Ttk	0.636292	1.19493e-06	3.80238e-06	67.6056	609.638	-0.460057	0.245288	-1.87557	0.060715	0.0890713	DIFFERENT
scaffold00687	472666	472667	Dapma7bEVm003171t1	4	Cryptochrome-1	0.352181	1.04686e-22	2.97939e-21	68.7105	1783.19	-1.39809	0.180699	-7.73702	1.01772e-14	4.68156e-14	DIFFERENT
scaffold00687	472651	472652	Dapma7bEVm003171t1	4	Cryptochrome-1	0.355747	4.47833e-20	9.26491e-19	68.7365	1783.19	-1.39809	0.180699	-7.73702	1.01772e-14	4.68156e-14	DIFFERENT
scaffold01348	1163297	1163298	Dapma7bEVm010080t1	3	Uncharacterized protein	0.343939	1.60032e-19	3.0527e-18	68.75	1669.68	-0.266267	0.198481	-1.34152	0.179752	0.237105	DIFFERENT
scaffold02824	235	236	Dapma7bEVm024011t1	2	Dual specificity protein kinase Ttk	0.585881	2.14205e-09	1.08418e-08	68.9542	609.638	-0.460057	0.245288	-1.87557	0.060715	0.0890713	DIFFERENT
scaffold00220	20514	20515	Dapma7bEVm010700t1	2	Disintegrin and metalloproteinase domain-containing protein	0.344907	2.76834e-13	2.44739e-12	70	3941.3	-1.06586	0.152512	-6.98871	2.77417e-12	1.10512e-11	DIFFERENT
scaffold01005	480516	480517	Dapma7bEVm001718t1	3	DNA replication ATP-dependent helicase/nuclease DNA2	0.403191	8.876e-13	7.37815e-12	70.0918	1020.77	-0.894009	0.225148	-3.97072	7.1656e-05	0.000160106	DIFFERENT
scaffold01581	2308646	2308647	Dapma7bEVm008870t1	2	Uncharacterized protein	0.373858	1.07609e-12	8.81575e-12	70.4907	196.494	-0.0159216	0.379753	-0.0419262	0.966558	0.976628	DIFFERENT
scaffold00687	472634	472635	Dapma7bEVm003171t1	4	Cryptochrome-1	0.356746	3.33012e-20	6.99826e-19	70.7317	1783.19	-1.39809	0.180699	-7.73702	1.01772e-14	4.68156e-14	DIFFERENT
scaffold00683	997	998	Dapma7bEVm006090t1	2	Uncharacterized protein	0.37451	5.97482e-16	7.51734e-15	71.875	102.428	-1.54946	0.299739	-5.16747	2.37279e-07	6.67743e-07	DIFFERENT
scaffold02908	2427	2428	Dapma7bEVm011697t1	2	Uncharacterized protein	0.315705	3.1448e-14	3.15046e-13	72	1595.69	-0.135927	0.155909	-0.871835	0.383299	0.459774	DIFFERENT
scaffold01463	84035	84036	Dapma7bEVm006287t1	2	Uncharacterized protein	0.359524	3.14143e-15	3.60321e-14	72.2222	208.094	-1.28792	0.268035	-4.80451	1.55131e-06	4.06972e-06	DIFFERENT
scaffold01581	2308909	2308910	Dapma7bEVm008870t1	2	Uncharacterized protein	0.383333	7.77397e-12	5.63288e-11	75	196.494	-0.0159216	0.379753	-0.0419262	0.966558	0.976628	DIFFERENT
scaffold02190	31744	31745	Dapma7bEVm004523t1	3	Codanin-1	0.401706	1.41031e-16	1.90623e-15	75.4223	1448.75	-0.933401	0.204822	-4.5571	5.18649e-06	1.30101e-05	DIFFERENT
scaffold00024	157276	157277	Dapma7bEVm003138t1	3	Uncharacterized protein	0.385227	5.16539e-30	4.31224e-28	76.9652	711.87	-0.51277	0.186453	-2.75011	0.00595746	0.0103689	DIFFERENT
scaffold00341	366395	366396	Dapma7bEVm005590t1	4	Zinc finger protein 674/sw	0.389821	6.39416e-26	2.76106e-24	78.2609	553.227	-0.109594	0.104918	-1.04456	0.296224	0.366714	DIFFERENT
scaffold03124	1007721	1007722	Dapma7bEVm005838t1	4	Histone H2A deubiquitinase MYSM1	0.399524	2.35054e-11	1.59512e-10	79.3981	1137.98	-0.478472	0.140676	-3.40121	0.000670891	0.00133171	DIFFERENT
contig11502	1660	1661	Dapma7bEVm022537t1	3	Uncharacterized protein	0.440657	9.81926e-15	1.04727e-13	79.4872	388.505	-0.0091312	0.237029	-0.0385236	0.96927	0.978447	DIFFERENT
scaffold01969	108855	108856	Dapma7bEVm029009t1	3	conserved protein	0.416748	4.58747e-14	4.48389e-13	79.9435	191.212	-1.2296	0.264142	-4.65451	3.24751e-06	8.30577e-06	DIFFERENT
scaffold01969	109009	109010	Dapma7bEVm029009t1	3	conserved protein	0.464884	1.00558e-17	1.55688e-16	80.7319	191.212	-1.2296	0.264142	-4.65451	3.24751e-06	8.30577e-06	DIFFERENT
scaffold00781	311676	311677	Dapma7bEVm002532t1	3	Histone-lysine N-methyltransferase MLL	0.405556	7.6525e-17	1.06268e-15	81.25	3279.1	-1.0667	0.110544	-9.6495	4.93943e-22	3.52301e-21	DIFFERENT
scaffold00446	320331	320332	Dapma7bEVm001093t1	3	Sodium/hydrogen exchanger	0.446611	1.75219e-19	3.33343e-18	82.5	840.452	-0.453294	0.1554	-2.91694	0.00353485	0.0063737	DIFFERENT
scaffold03343	28810	28811	Dapma7bEVm015480t1	4	Uncharacterized protein	0.506389	3.64527e-15	4.14095e-14	83.8503	3332.23	-0.315253	0.126593	-2.49029	0.0127638	0.0211126	DIFFERENT
scaffold00745	64442	64443	Dapma7bEVm004006t1	4	Glycine dehydrogenase [decarboxylating], mitochondrial	0.418056	3.55176e-16	4.58525e-15	84.2105	12563.3	-0.396923	0.239961	-1.65411	0.0981042	0.137633	DIFFERENT
scaffold00745	64482	64483	Dapma7bEVm004006t1	4	Glycine dehydrogenase [decarboxylating], mitochondrial	0.422507	2.71265e-22	7.28217e-21	84.375	12563.3	-0.396923	0.239961	-1.65411	0.0981042	0.137633	DIFFERENT
scaffold00745	64516	64517	Dapma7bEVm004006t1	4	Glycine dehydrogenase [decarboxylating], mitochondrial	0.444444	1.07225e-23	3.45854e-22	84.8485	12563.3	-0.396923	0.239961	-1.65411	0.0981042	0.137633	DIFFERENT
scaffold00084	591358	591359	Dapma7bEVm002592t1	2	Lysine-specific demethylase 2A	0.404762	1.54922e-17	2.34234e-16	85.1852	1760.08	-0.112631	0.0996979	-1.12972	0.258592	0.326386	DIFFERENT
scaffold00868	295304	295305	Dapma7bEVm003592t1	2	PHD finger protein	0.411111	3.07155e-18	5.01441e-17	85.7143	1107.63	-0.0751634	0.0911827	-0.824316	0.40976	0.487638	DIFFERENT
contig11502	1648	1649	Dapma7bEVm022537t1	3	Uncharacterized protein	0.429293	6.09896e-24	2.04145e-22	86.1111	388.505	-0.0091312	0.237029	-0.0385236	0.96927	0.978447	DIFFERENT
scaffold01221	1038	1039	Dapma7bEVm001300t1	4	Inositol polyphosphate multikinase	0.484568	2.42391e-15	2.81356e-14	86.1905	1433.08	-0.0687334	0.112519	-0.61086	0.541292	0.6178	DIFFERENT
scaffold02190	643909	643910	Dapma7bEVm002638t1	2	WD repeat, SAM and U-box domain-containing protein	0.436237	1.17879e-33	1.77975e-31	86.6667	2971.35	-0.174684	0.167651	-1.04195	0.297436	0.367953	DIFFERENT
contig23481	345	346	Dapma7bEVm028756t1	2	Uncharacterized protein	0.463016	9.72199e-24	3.15976e-22	86.8569	102.08	-1.52375	0.391391	-3.89191	9.94587e-05	0.000218145	DIFFERENT
scaffold01969	738	739	Dapma7bEVm013894t1	2	Uncharacterized protein	0.451178	1.32645e-15	1.59626e-14	86.9565	12.4407	-0.935909	0.513622	-1.81979	0.0687915	0.0998753	DIFFERENT
scaffold01969	108832	108833	Dapma7bEVm029009t1	3	conserved protein	0.427778	5.06503e-21	1.16568e-19	87.1795	191.212	-1.2296	0.264142	-4.65451	3.24751e-06	8.30577e-06	DIFFERENT
scaffold00687	1889596	1889597	Dapma7bEVm007233t1	4	Histone-lysine N-methyltransferase SUV39H1	0.435749	6.3484e-26	2.75247e-24	87.5	1660.29	-0.501961	0.23481	-2.13772	0.0325393	0.0502591	DIFFERENT
scaffold00512	1440930	1440931	Dapma7bEVm002170t1	4	Nuclear pore complex protein Nup93	0.425298	1.71281e-25	6.87977e-24	87.8788	2548.01	-0.484107	0.235327	-2.05717	0.0396702	0.0603193	DIFFERENT
scaffold02598	54770	54771	Dapma7bEVm002972t1	3	Uncharacterized protein	0.479591	6.69883e-20	1.35044e-18	87.9198	1785.93	-0.851825	0.126206	-6.74942	1.48434e-11	5.64507e-11	DIFFERENT
scaffold02190	643913	643914	Dapma7bEVm002638t1	2	WD repeat, SAM and U-box domain-containing protein	0.449755	1.225e-33	1.82364e-31	88.3721	2971.35	-0.174684	0.167651	-1.04195	0.297436	0.367953	DIFFERENT
scaffold00446	320352	320353	Dapma7bEVm001093t1	3	Sodium/hydrogen exchanger	0.498258	3.39586e-22	8.94702e-21	88.4314	840.452	-0.453294	0.1554	-2.91694	0.00353485	0.0063737	DIFFERENT
scaffold03102	56403	56404	Dapma7bEVm015186t1	2	Rapamycin-insensitive companion of mTOR	0.497741	4.07153e-23	1.2055e-21	88.4547	2844.77	-0.842025	0.0777667	-10.8275	2.54947e-27	2.46661e-26	DIFFERENT
scaffold02121	536344	536345	Dapma7bEVm005490t1	2	Oxysterol-binding protein-related protein	0.530533	2.70646e-23	8.23082e-22	88.5926	1694.16	-0.492122	0.134063	-3.67082	0.000241778	0.000507858	DIFFERENT
scaffold01969	108965	108966	Dapma7bEVm029009t1	3	conserved protein	0.447917	5.30816e-21	1.21769e-19	88.8889	191.212	-1.2296	0.264142	-4.65451	3.24751e-06	8.30577e-06	DIFFERENT
scaffold01361	1190216	1190217	Dapma7bEVm010124t1	4	Hepatocyte growth factor-regulated tyrosine kinase substrate	0.45787	8.20223e-34	1.24722e-31	89.2437	4251.4	-0.886679	0.112322	-7.89405	2.92534e-15	1.39257e-14	DIFFERENT
scaffold01969	108849	108850	Dapma7bEVm029009t1	3	conserved protein	0.429293	1.12135e-19	2.19005e-18	89.6552	191.212	-1.2296	0.264142	-4.65451	3.24751e-06	8.30577e-06	DIFFERENT
scaffold01800	26391	26392	Dapma7bEVm000117t1	4	Autophagy-related protein 2 B	0.469907	3.79679e-17	5.47979e-16	89.8148	7028.9	-0.634703	0.216258	-2.93493	0.00333625	0.00603853	DIFFERENT
scaffold00341	329746	329747	Dapma7bEVm003529t1	4	ATP-dependent RNA helicase DDX46	0.479798	4.40215e-19	7.98927e-18	89.953	3486.64	-0.126427	0.144698	-0.87373	0.382265	0.458824	DIFFERENT
scaffold03258	51027	51028	Dapma7bEVm006570t1	4	JNK1/MAPK8-associated membrane protein	0.471451	5.30023e-14	5.14748e-13	90.3571	792.609	-1.03386	0.133599	-7.73834	1.00722e-14	4.63428e-14	DIFFERENT
scaffold03311	1574	1575	Dapma7bEVm001533t1	4	Mitochondrial fission regulator	0.486825	3.41622e-14	3.40156e-13	90.625	2336.19	-0.185189	0.15924	-1.16296	0.244847	0.311337	DIFFERENT
scaffold00687	1962131	1962132	Dapma7bEVm001333t1	4	HEAT repeat-containing protein 5A	0.483796	9.82915e-21	2.18419e-19	90.7179	7248.85	-1.27795	0.0547613	-23.3367	1.88216e-120	2.69406e-118	DIFFERENT
scaffold01036	54119	54120	Dapma7bEVm002085t1	3	Cat eye syndrome critical region protein	0.480959	1.51685e-23	4.76268e-22	90.8369	2294.69	-1.22508	0.148429	-8.25358	1.5372e-16	7.86399e-16	DIFFERENT
scaffold00531	108129	108130	Dapma7bEVm000980t1	3	Aldo-keto reductase family 1 member B15	0.478893	7.52535e-32	8.34383e-30	91.8863	5570.48	-0.0983466	0.189993	-0.517633	0.604714	0.677985	DIFFERENT
scaffold03258	169529	169530	Dapma7bEVm009751t1	4	THO complex subunit 2 protein	0.554113	7.03336e-14	6.71727e-13	91.8919	7492	-0.366343	0.0753221	-4.86369	1.15217e-06	3.05908e-06	DIFFERENT
scaffold01036	757281	757282	Dapma7bEVm002208t1	4	ARF GTPase-activating protein GIT2	0.455808	3.9844e-29	2.93498e-27	91.8919	1739.68	-0.10886	0.104403	-1.04269	0.297092	0.367636	DIFFERENT
scaffold02850	735271	735272	Dapma7bEVm001455t1	3	conserved protein	0.469697	1.05614e-25	4.39987e-24	92.3077	4017.2	-0.272494	0.126849	-2.14817	0.0316999	0.0490249	DIFFERENT
scaffold00626	865883	865884	Dapma7bEVm004163t1	2	Methionine--tRNA ligase, mitochondrial	0.461538	1.0571e-31	1.15404e-29	92.3077	476.764	-0.178833	0.150683	-1.18682	0.235299	0.300788	DIFFERENT
scaffold01969	109007	109008	Dapma7bEVm029009t1	3	conserved protein	0.509764	1.54532e-23	4.84494e-22	92.4682	191.212	-1.2296	0.264142	-4.65451	3.24751e-06	8.30577e-06	DIFFERENT
scaffold01361	2320252	2320253	Dapma7bEVm015640t1	3	POU domain, class 4, transcription factor	0.467593	2.64582e-26	1.20352e-24	92.5926	3773.32	-0.560456	0.130028	-4.31027	1.63055e-05	3.90501e-05	DIFFERENT
scaffold00531	108141	108142	Dapma7bEVm000980t1	3	Aldo-keto reductase family 1 member B15	0.467593	2.01849e-34	3.35704e-32	92.8571	5570.48	-0.0983466	0.189993	-0.517633	0.604714	0.677985	DIFFERENT
scaffold03376	524755	524756	Dapma7bEVm001056t1	4	L-fucose kinase	0.491285	9.59843e-17	1.31828e-15	93.1818	1732.58	-0.250724	0.128652	-1.94885	0.051313	0.0763014	DIFFERENT
scaffold00341	329725	329726	Dapma7bEVm003529t1	4	ATP-dependent RNA helicase DDX46	0.52904	1.14599e-22	3.22699e-21	93.5065	3486.64	-0.126427	0.144698	-0.87373	0.382265	0.458824	DIFFERENT
scaffold02121	645250	645251	Dapma7bEVm001962t1	2	E3 ubiquitin-protein ligase rnf146	0.462719	1.25937e-28	8.53814e-27	93.5464	1690.77	-0.129476	0.108218	-1.19643	0.231528	0.296566	DIFFERENT
scaffold03124	2026921	2026922	Dapma7bEVm004685t1	3	conserved protein	0.466667	6.57501e-18	1.03375e-16	93.75	657.022	-0.682459	0.15425	-4.42431	9.67524e-06	2.37149e-05	DIFFERENT
scaffold02190	643883	643884	Dapma7bEVm002638t1	2	WD repeat, SAM and U-box domain-containing protein	0.508922	1.90548e-38	5.63393e-36	94.1022	2971.35	-0.174684	0.167651	-1.04195	0.297436	0.367953	DIFFERENT
scaffold00005	247951	247952	Dapma7bEVm003479t1	4	Nuclear pore complex protein Nup214	0.461806	2.18846e-31	2.22912e-29	94.1176	2296.96	-1.363	0.201711	-6.75713	1.40749e-11	5.36158e-11	DIFFERENT
scaffold01937	351244	351245	Dapma7bEVm005052t1	2	SDA1	0.472222	5.94497e-20	1.21224e-18	94.1176	3776.2	-0.298004	0.158722	-1.87751	0.060448	0.0887171	DIFFERENT
scaffold00568	469005	469006	Dapma7bEVm015387t1	4	Syntenin-1	0.509482	2.938e-33	3.98375e-31	94.2276	4874.52	-0.299214	0.145529	-2.05604	0.0397784	0.0604442	DIFFERENT
scaffold02121	645406	645407	Dapma7bEVm001962t1	2	E3 ubiquitin-protein ligase rnf146	0.481481	3.0721e-26	1.38853e-24	94.2857	1690.77	-0.129476	0.108218	-1.19643	0.231528	0.296566	DIFFERENT
scaffold02190	643891	643892	Dapma7bEVm002638t1	2	WD repeat, SAM and U-box domain-containing protein	0.471446	1.02333e-42	5.44622e-40	94.3396	2971.35	-0.174684	0.167651	-1.04195	0.297436	0.367953	DIFFERENT
scaffold02121	645376	645377	Dapma7bEVm001962t1	2	E3 ubiquitin-protein ligase rnf146	0.46337	4.74531e-27	2.44008e-25	94.4444	1690.77	-0.129476	0.108218	-1.19643	0.231528	0.296566	DIFFERENT
scaffold02121	645310	645311	Dapma7bEVm001962t1	2	E3 ubiquitin-protein ligase rnf146	0.47123	4.69047e-28	2.86166e-26	94.4444	1690.77	-0.129476	0.108218	-1.19643	0.231528	0.296566	DIFFERENT
scaffold00531	108107	108108	Dapma7bEVm000980t1	3	Aldo-keto reductase family 1 member B15	0.491259	1.55042e-22	4.28645e-21	94.5533	5570.48	-0.0983466	0.189993	-0.517633	0.604714	0.677985	DIFFERENT
scaffold00687	1962112	1962113	Dapma7bEVm001333t1	4	HEAT repeat-containing protein 5A	0.46345	1.68647e-28	1.11844e-26	94.7368	7248.85	-1.27795	0.0547613	-23.3367	1.88216e-120	2.69406e-118	DIFFERENT
scaffold03102	56475	56476	Dapma7bEVm015186t1	2	Rapamycin-insensitive companion of mTOR	0.466667	3.80239e-24	1.29722e-22	94.7368	2844.77	-0.842025	0.0777667	-10.8275	2.54947e-27	2.46661e-26	DIFFERENT
contig11502	1640	1641	Dapma7bEVm022537t1	3	Uncharacterized protein	0.474432	1.2547e-30	1.18188e-28	94.7368	388.505	-0.0091312	0.237029	-0.0385236	0.96927	0.978447	DIFFERENT
scaffold00024	2952705	2952706	Dapma7bEVm004696t1	3	E3 ubiquitin-protein ligase arih1	0.498674	1.69446e-30	1.56538e-28	95.2565	3268.97	-0.379038	0.0880268	-4.30593	1.66284e-05	3.97779e-05	DIFFERENT
scaffold03102	56427	56428	Dapma7bEVm015186t1	2	Rapamycin-insensitive companion of mTOR	0.479167	1.65783e-27	9.07259e-26	95.6522	2844.77	-0.842025	0.0777667	-10.8275	2.54947e-27	2.46661e-26	DIFFERENT
scaffold01361	2320265	2320266	Dapma7bEVm015640t1	3	POU domain, class 4, transcription factor	0.488724	1.27635e-28	8.62583e-27	95.6589	3773.32	-0.560456	0.130028	-4.31027	1.63055e-05	3.90501e-05	DIFFERENT
scaffold00687	1889670	1889671	Dapma7bEVm007233t1	4	Histone-lysine N-methyltransferase SUV39H1	0.481481	1.44189e-26	6.8364e-25	95.8333	1660.29	-0.501961	0.23481	-2.13772	0.0325393	0.0502591	DIFFERENT
scaffold01036	757295	757296	Dapma7bEVm002208t1	4	ARF GTPase-activating protein GIT2	0.493056	1.30097e-28	8.76438e-27	95.896	1739.68	-0.10886	0.104403	-1.04269	0.297092	0.367636	DIFFERENT
scaffold02121	645293	645294	Dapma7bEVm001962t1	2	E3 ubiquitin-protein ligase rnf146	0.47284	2.08761e-28	1.36324e-26	95.9083	1690.77	-0.129476	0.108218	-1.19643	0.231528	0.296566	DIFFERENT
scaffold02190	643900	643901	Dapma7bEVm002638t1	2	WD repeat, SAM and U-box domain-containing protein	0.479167	1.64319e-43	9.99448e-41	96.0784	2971.35	-0.174684	0.167651	-1.04195	0.297436	0.367953	DIFFERENT
scaffold00341	329731	329732	Dapma7bEVm003529t1	4	ATP-dependent RNA helicase DDX46	0.519122	4.39937e-20	9.1104e-19	96.1538	3486.64	-0.126427	0.144698	-0.87373	0.382265	0.458824	DIFFERENT
scaffold03376	666672	666673	Dapma7bEVm006451t1	2	Centromere-associated protein E	0.481944	1.5814e-39	5.42989e-37	96.5517	1735.73	-1.07262	0.274679	-3.90496	9.4242e-05	0.000207247	DIFFERENT
scaffold02850	735277	735278	Dapma7bEVm001455t1	3	conserved protein	0.487179	8.01331e-30	6.53599e-28	96.5517	4017.2	-0.272494	0.126849	-2.14817	0.0316999	0.0490249	DIFFERENT
scaffold01361	1190244	1190245	Dapma7bEVm010124t1	4	Hepatocyte growth factor-regulated tyrosine kinase substrate	0.493352	2.46055e-33	3.42358e-31	96.5583	4251.4	-0.886679	0.112322	-7.89405	2.92534e-15	1.39257e-14	DIFFERENT
scaffold01969	108977	108978	Dapma7bEVm029009t1	3	conserved protein	0.517284	2.56254e-24	8.95763e-23	96.9231	191.212	-1.2296	0.264142	-4.65451	3.24751e-06	8.30577e-06	DIFFERENT
scaffold01728	51571	51572	Dapma7bEVm001445t1	4	PAB-dependent poly(A)-specific ribonuclease subunit	0.47619	8.70576e-29	6.05655e-27	97.1429	2541.76	-0.0310804	0.0694001	-0.447843	0.654266	0.723815	DIFFERENT
scaffold03376	666687	666688	Dapma7bEVm006451t1	2	Centromere-associated protein E	0.499337	2.67112e-41	1.03388e-38	97.2377	1735.73	-1.07262	0.274679	-3.90496	9.4242e-05	0.000207247	DIFFERENT
scaffold02121	645341	645342	Dapma7bEVm001962t1	2	E3 ubiquitin-protein ligase rnf146	0.493056	3.44618e-32	4.06414e-30	97.7778	1690.77	-0.129476	0.108218	-1.19643	0.231528	0.296566	DIFFERENT
scaffold00626	865872	865873	Dapma7bEVm004163t1	2	Methionine--tRNA ligase, mitochondrial	0.509406	4.30336e-35	8.03606e-33	98.0392	476.764	-0.178833	0.150683	-1.18682	0.235299	0.300788	DIFFERENT
scaffold00512	2837574	2837575	Dapma7bEVm006396t1	2	Schlafen protein	0.507576	5.98849e-15	6.60541e-14	98.5507	664.71	-1.57041	0.226733	-6.92591	4.33185e-12	1.70388e-11	DIFFERENT
scaffold02850	735239	735240	Dapma7bEVm001455t1	3	conserved protein	0.503968	3.98022e-30	3.44439e-28	99.0826	4017.2	-0.272494	0.126849	-2.14817	0.0316999	0.0490249	DIFFERENT
scaffold01274	409068	409069	Dapma7bEVm006162t1	4	Spatacsin	0.5	6.0595e-24	2.03143e-22	100	1098.74	-1.14243	0.120624	-9.4708	2.77714e-21	1.90097e-20	DIFFERENT
scaffold03102	56413	56414	Dapma7bEVm015186t1	2	Rapamycin-insensitive companion of mTOR	0.5	1.1022e-31	1.19106e-29	100	2844.77	-0.842025	0.0777667	-10.8275	2.54947e-27	2.46661e-26	DIFFERENT
scaffold00024	2952702	2952703	Dapma7bEVm004696t1	3	E3 ubiquitin-protein ligase arih1	0.5	3.72204e-39	1.25771e-36	100	3268.97	-0.379038	0.0880268	-4.30593	1.66284e-05	3.97779e-05	DIFFERENT
scaffold00512	1440980	1440981	Dapma7bEVm002170t1	4	Nuclear pore complex protein Nup93	0.5	1.43295e-27	7.96474e-26	100	2548.01	-0.484107	0.235327	-2.05717	0.0396702	0.0603193	DIFFERENT
scaffold00745	64497	64498	Dapma7bEVm004006t1	4	Glycine dehydrogenase [decarboxylating], mitochondrial	0.5	3.28244e-31	3.28062e-29	100	12563.3	-0.396923	0.239961	-1.65411	0.0981042	0.137633	DIFFERENT
scaffold02121	645273	645274	Dapma7bEVm001962t1	2	E3 ubiquitin-protein ligase rnf146	0.5	1.40749e-35	2.96663e-33	100	1690.77	-0.129476	0.108218	-1.19643	0.231528	0.296566	DIFFERENT
scaffold02121	645259	645260	Dapma7bEVm001962t1	2	E3 ubiquitin-protein ligase rnf146	0.5	7.80846e-32	8.61288e-30	100	1690.77	-0.129476	0.108218	-1.19643	0.231528	0.296566	DIFFERENT
scaffold03025	466057	466058	Dapma7bEVm006790t1	3	Solute carrier family 25 member	0.5	1.03609e-16	1.4166e-15	100	2396.61	-0.134072	0.114163	-1.17439	0.240237	0.306295	DIFFERENT
Methylation change small or not significant (p adjusted > 0.05)
chr	start	end	geneID	exon	description	mean.meth	p value	qvalue	meth.diff	mean.exp	log2 Fold Change	lfcSE	stat	p value	p adjusted
scaffold00311	502967	502968	Dapma7bEVm003162t1	4	Transmembrane protein	0.304582	2.70294e-08	1.14715e-07	-49.9551	2556.78	-0.469498	0.0842174	-5.57482	2.4778e-08	7.53397e-08
scaffold03111	754	755	Dapma7bEVm024225t1	3	Uncharacterized protein	0.29371	1.54967e-08	6.84294e-08	-49.767	42.3653	-0.143824	0.369516	-0.389194	0.697133	0.76204
scaffold00687	437263	437264	Dapma7bEVm004862t1	4	Uncharacterized protein	0.605416	6.42291e-10	3.54781e-09	-49.7433	1671.14	-0.432981	0.186665	-2.31956	0.0203649	0.032587
scaffold02081	53506	53507	Dapma7bEVm027576t1	3	Ribonuclease T2	0.24785	1.83813e-09	9.4109e-09	-49.6599	1626.52	0.547404	0.197905	2.76599	0.00567498	0.0099061
scaffold01361	2288774	2288775	Dapma7bEVm010803t1	2	Membrane-associated phosphatidylinositol transfer protein	0.665414	1.09278e-06	3.5067e-06	-49.6053	2972.14	-0.621642	0.127172	-4.8882	1.01764e-06	2.71605e-06
scaffold00013	790	791	Dapma7bEVm001189t1	4	Aladin	0.247619	6.11064e-10	3.38586e-09	-49.5935	1506.88	-1.01217	0.28224	-3.58617	0.000335565	0.000693633
scaffold00944	696952	696953	Dapma7bEVm011866t1	2	Eukaryotic translation initiation factor 1b	0.246539	5.79239e-08	2.3231e-07	-49.5238	10484.8	1.8952	0.15583	12.162	4.95375e-34	6.91078e-33
scaffold01361	923860	923861	Dapma7bEVm003167t1	3	Ufm1-specific protease	0.669692	2.3211e-07	8.41916e-07	-49.457	2556.75	-0.163266	0.142511	-1.14564	0.251945	0.319035
scaffold02581	76487	76488	Dapma7bEVm008465t1	2	COX assembly mitochondrial protein	0.738829	1.61517e-07	6.02913e-07	-49.3707	2333.86	3.3305	0.166035	20.0586	1.69688e-89	1.39064e-87
scaffold00029	1404	1405	Dapma7bEVm002349t1	3	Elongation factor 1-gamma	0.246264	7.03166e-06	1.93625e-05	-49.3671	54163.7	0.416974	0.223738	1.86367	0.0623679	0.0912849
scaffold00024	1767122	1767123	Dapma7bEVm005189t1	4	NAD-dependent protein deacetylase sirtuin-6	0.647411	1.6656e-07	6.19567e-07	-49.1667	721.502	-0.592582	0.187262	-3.16442	0.00155393	0.00293643
scaffold01036	925046	925047	Dapma7bEVm005524t1	3	General transcription factor IIH subunit	0.238492	2.46941e-08	1.05434e-07	-49.1228	1051.78	0.808549	0.136184	5.93719	2.89941e-09	9.43065e-09
scaffold00944	696943	696944	Dapma7bEVm011866t1	2	Eukaryotic translation initiation factor 1b	0.245086	3.53448e-09	1.73211e-08	-49.0385	10484.8	1.8952	0.15583	12.162	4.95375e-34	6.91078e-33
scaffold01363	191683	191684	Dapma7bEVm027222t1	2	Uncharacterized protein	0.561276	4.68834e-08	1.90762e-07	-48.8562	220.438	1.65924	0.203459	8.15516	3.48707e-16	1.74671e-15
scaffold02140	69142	69143	Dapma7bEVm007321t1	3	conserved protein	0.61634	3.87626e-06	1.12042e-05	-48.6816	583.765	0.581749	0.289374	2.01039	0.04439	0.0667575
scaffold00687	373629	373630	Dapma7bEVm010769t1	4	Transcription initiation factor IIE subunit beta	0.229986	5.93127e-06	1.6566e-05	-48.6486	305.901	-1.30977	0.269614	-4.85759	1.18822e-06	3.15159e-06
scaffold00443	24221	24222	Dapma7bEVm004465t1	2	DNA replication complex GINS protein PSF1	0.244505	3.19074e-08	1.33553e-07	-48.6111	380.671	1.32272	0.184732	7.16026	8.05228e-13	3.31514e-12
scaffold00248	79427	79428	Dapma7bEVm010150t1	2	Rho GTPase-activating protein	0.446527	7.41678e-09	3.4504e-08	-48.3974	981.662	0.12395	0.132518	0.935346	0.34961	0.424603
scaffold02581	76521	76522	Dapma7bEVm008465t1	2	COX assembly mitochondrial protein	0.74359	1.82434e-10	1.08848e-09	-48.3607	2333.86	3.3305	0.166035	20.0586	1.69688e-89	1.39064e-87
scaffold00007	94107	94108	Dapma7bEVm005205t1	4	General transcription factor IIE subunit	0.242532	3.76642e-12	2.86461e-11	-48.3516	953.606	0.657068	0.128746	5.1036	3.33256e-07	9.26608e-07
scaffold02977	523	524	Dapma7bEVm013378t1	2	hemocyte protein-glutamine gamma-glutamyltransferase	0.298247	1.73693e-09	8.92931e-09	-48.3478	148.034	-5.46272	0.543182	-9.91722	3.50362e-23	2.67221e-22
scaffold02011	31752	31753	Dapma7bEVm004906t1	3	OSCP1	0.241096	7.00652e-15	7.67661e-14	-48.2927	361.39	-2.1687	0.160538	-13.506	1.44222e-41	2.96356e-40
scaffold00389	230759	230760	Dapma7bEVm006374t1	2	methyl-cpg binding protein	0.590255	4.97599e-06	1.41108e-05	-48.2353	450.751	0.63316	0.203646	3.10913	0.00187639	0.00351117
scaffold00158	56927	56928	Dapma7bEVm002180t1	3	LD22449p, Transferrin	0.246231	6.46762e-11	4.10876e-10	-48.2143	3234.11	-0.0686473	0.107555	-0.638254	0.523308	0.600389
scaffold00568	1132398	1132399	Dapma7bEVm005750t1	2	39S ribosomal protein L22, mitochondrial	0.563986	6.38907e-07	2.13486e-06	-48.1944	1541.76	1.78752	0.182009	9.82105	9.13899e-23	6.80152e-22
scaffold00084	383259	383260	Dapma7bEVm005217t1	4	Male-specific lethal-3	0.264286	7.8445e-11	4.92612e-10	-48.0819	483.488	0.837693	0.142877	5.86308	4.54359e-09	1.45945e-08
scaffold02867	128832	128833	Dapma7bEVm003918t1	2	Uncharacterized protein	0.752381	1.0269e-05	2.7292e-05	-48.0769	1967.2	1.85063	0.161174	11.4822	1.62104e-30	1.84613e-29
scaffold00115	573492	573493	Dapma7bEVm014945t1	3	Down syndrome cell adhesion molecule protein	0.241447	0.000254859	0.000494622	-48	746.54	-1.6111	0.256077	-6.2912	3.15016e-10	1.09757e-09
scaffold02444	29593	29594	Dapma7bEVm007207t1	3	Uncharacterized protein	0.619602	0.000244494	0.000476909	-47.9592	72.4328	-1.26779	0.282405	-4.48761	7.20254e-06	1.78382e-05
scaffold00106	67446	67447	Dapma7bEVm022780t1	2	TE: Retrovirus-related Pol Polyprotein from type-1 retrotransposable element R1	0.24211	3.7585e-16	4.83452e-15	-47.9532	3126.32	0.0852919	0.16436	0.518933	0.603808	0.677097
scaffold02957	52590	52591	Dapma7bEVm002375t1	3	DnaJ subfamily A member	0.23671	4.07146e-08	1.67357e-07	-47.9452	3947.24	1.13398	0.124508	9.1077	8.41458e-20	5.2026e-19
scaffold02452	156698	156699	Dapma7bEVm002937t1	4	L(1)10Bb, L(1)10Bb protein, Lethal	0.697099	2.05494e-09	1.04531e-08	-47.9284	1194.23	2.12963	0.189647	11.2294	2.92546e-29	3.13359e-28
scaffold00868	1376111	1376112	Dapma7bEVm003522t1	4	LD45768p, Symplekin	0.69468	1.48292e-09	7.7072e-09	-47.9237	2759.09	-0.766585	0.10913	-7.02447	2.14874e-12	8.6255e-12
scaffold00082	35850	35851	Dapma7bEVm006024t1	2	Transmembrane protein	0.637179	0.000304219	0.000578912	-47.9167	2476.49	0.142242	0.165453	0.859709	0.38995	0.466814
scaffold00359	136885	136886	Dapma7bEVm001426t1	3	conserved protein	0.234812	1.64344e-09	8.4876e-09	-47.8992	1756.63	0.199576	0.159135	1.25413	0.209795	0.271861
scaffold02444	36021	36022	Dapma7bEVm023811t1	2	Galactosyl_T, Galactosyltransferase	0.545787	2.22073e-08	9.5777e-08	-47.8523	14.5551	0.820622	0.608531	1.34846	0.177509	0.234413
scaffold01036	925034	925035	Dapma7bEVm005524t1	3	General transcription factor IIH subunit	0.276768	5.0336e-06	1.42585e-05	-47.7857	1051.78	0.808549	0.136184	5.93719	2.89941e-09	9.43065e-09
scaffold00084	660126	660127	Dapma7bEVm004596t1	4	NHL repeat-containing protein	0.678529	3.95083e-06	1.14011e-05	-47.7507	1003.68	-0.151665	0.0844272	-1.79639	0.0724322	0.104695
scaffold02372	117255	117256	Dapma7bEVm003971t1	3	Small subunit processome component 20 protein	0.261056	1.88131e-08	8.1935e-08	-47.6583	9987.75	-1.24018	0.189695	-6.53776	6.24482e-11	2.27676e-10
scaffold01361	1856411	1856412	Dapma7bEVm001775t1	4	conserved protein	0.309371	9.54311e-12	6.83107e-11	-47.6018	2441.08	-1.00428	0.166144	-6.04461	1.49776e-09	4.9865e-09
scaffold00568	342319	342320	Dapma7bEVm005089t1	2	Solute carrier family 15 member	0.239566	9.29671e-13	7.7068e-12	-47.5862	1491.52	0.237732	0.117788	2.0183	0.0435604	0.0656091
scaffold02081	53527	53528	Dapma7bEVm027576t1	3	Ribonuclease T2	0.237533	4.34038e-11	2.83868e-10	-47.5177	1626.52	0.547404	0.197905	2.76599	0.00567498	0.0099061
scaffold02066	171243	171244	Dapma7bEVm010364t1	2	GRIP and coiled-coil domain-containing protein	0.4387	0.00363693	0.00519717	-47.4699	729.103	-2.6318	0.21399	-12.2968	9.41963e-35	1.36988e-33
scaffold01574	153733	153734	Dapma7bEVm010088t1	3	conserved protein	0.237476	3.55317e-10	2.03993e-09	-47.3054	5809.83	1.65876	0.885452	1.87339	0.0610145	0.0894793
scaffold02452	580995	580996	Dapma7bEVm005162t1	3	Thyrotroph embryonic factor	0.238733	2.48927e-11	1.68229e-10	-47.2973	36.4661	-0.970397	0.425759	-2.27816	0.022717	0.0360417
scaffold01581	2249084	2249085	Dapma7bEVm029327t1	2	Uncharacterized protein	0.238182	3.23775e-09	1.59699e-08	-47.2527	11.0276	-2.9588	0.716124	-4.04307	5.27569e-05	0.000119734
scaffold01036	441817	441818	Dapma7bEVm004645t1	2	60S ribosomal protein L36a	0.259217	4.94935e-10	2.77344e-09	-47.2418	19918	2.7174	0.1793	15.1556	6.95666e-52	2.11924e-50
scaffold00115	573478	573479	Dapma7bEVm014945t1	3	Down syndrome cell adhesion molecule protein	0.235106	0.000318345	0.000603044	-47.191	746.54	-1.6111	0.256077	-6.2912	3.15016e-10	1.09757e-09
scaffold00944	2121451	2121452	Dapma7bEVm004920t1	3	Neurexin IV	0.640445	8.55752e-10	4.64376e-09	-47.1287	1475.61	-0.0170455	0.560217	-0.0304267	0.975727	0.983634
scaffold00007	94147	94148	Dapma7bEVm005205t1	4	General transcription factor IIE subunit	0.243112	4.57981e-14	4.47846e-13	-47.1154	953.606	0.657068	0.128746	5.1036	3.33256e-07	9.26608e-07
scaffold00568	1491405	1491406	Dapma7bEVm000244t1	2	Copine-5	0.639423	2.90784e-06	8.6024e-06	-47.11	3742.23	-0.011978	0.136962	-0.0874545	0.93031	0.949661
scaffold02572	3332	3333	Dapma7bEVm006442t1	2	Small nuclear ribonucleoprotein Sm D2	0.634514	2.49647e-07	9.00009e-07	-46.8496	2150.02	3.02414	0.319244	9.4727	2.72698e-21	1.86786e-20
scaffold01937	386136	386137	Dapma7bEVm010091t1	2	U7 snRNA-associated Sm protein LSm11	0.582937	0.000254084	0.000493493	-46.8182	78.7887	-0.0649734	0.201479	-0.32248	0.747089	0.805993
scaffold00389	737588	737589	Dapma7bEVm009012t1	2	Uncharacterized protein	0.415432	0.000473486	0.000858723	-46.7597	37.4334	-2.17785	0.559673	-3.88393	0.000102783	0.000225011
scaffold00868	1655869	1655870	Dapma7bEVm004063t1	3	CDD: F0F1 ATP synthase subunit B	0.235754	1.60428e-10	9.63125e-10	-46.7532	974.726	-1.09242	0.166125	-6.57574	4.84122e-11	1.7812e-10
scaffold01361	1593973	1593974	Dapma7bEVm002813t1	2	Uncharacterized protein	0.232008	3.14442e-08	1.31796e-07	-46.7213	328.272	-1.70414	0.335943	-5.07215	3.93336e-07	1.08758e-06
scaffold02977	838	839	Dapma7bEVm013378t1	3	hemocyte protein-glutamine gamma-glutamyltransferase	0.246368	3.89346e-10	2.21796e-09	-46.6842	148.034	-5.46272	0.543182	-9.91722	3.50362e-23	2.67221e-22
scaffold02486	81448	81449	Dapma7bEVm008933t1	2	Acyl-CoA-binding protein	0.235417	7.04039e-05	0.000156661	-46.5116	4379.01	2.18275	0.212842	10.2552	1.12116e-24	9.35333e-24
scaffold02081	53574	53575	Dapma7bEVm027576t1	3	Ribonuclease T2	0.227889	1.76312e-07	6.52987e-07	-46.3855	1626.52	0.547404	0.197905	2.76599	0.00567498	0.0099061
scaffold00642	518472	518473	Dapma7bEVm003266t1	2	Ubiquitin-associated protein	0.218985	0.000100653	0.000215783	-46.3415	916.707	0.251653	0.104403	2.41041	0.0159346	0.0259711
scaffold00359	136905	136906	Dapma7bEVm001426t1	3	conserved protein	0.227546	7.51406e-07	2.48271e-06	-46.3415	1756.63	0.199576	0.159135	1.25413	0.209795	0.271861
scaffold00190	192592	192593	Dapma7bEVm007012t1	4	Phosphatidylinositol 4-kinase type 2-beta	0.669398	1.10901e-08	5.02104e-08	-46.3365	3278.74	0.0267165	0.228385	0.11698	0.906876	0.933499
scaffold00915	938506	938507	Dapma7bEVm005041t1	2	NMDA receptor-regulated protein	0.642736	1.87574e-06	5.76875e-06	-46.275	1268.94	-0.696868	0.0870939	-8.00128	1.2313e-15	5.96843e-15
scaffold00389	737607	737608	Dapma7bEVm009012t1	2	Uncharacterized protein	0.44043	0.000417301	0.000768147	-46.2551	37.4334	-2.17785	0.559673	-3.88393	0.000102783	0.000225011
scaffold00944	471023	471024	Dapma7bEVm007280t1	2	Phosphatidylinositol transfer protein beta	0.717729	7.27926e-06	1.99694e-05	-46.2213	2889.15	0.671913	0.156487	4.29373	1.75695e-05	4.19332e-05
scaffold00359	136896	136897	Dapma7bEVm001426t1	3	conserved protein	0.228547	1.09819e-07	4.21386e-07	-46.2185	1756.63	0.199576	0.159135	1.25413	0.209795	0.271861
scaffold02876	26829	26830	Dapma7bEVm002192t1	4	Double-stranded RNA-binding protein Staufen	0.690683	1.33779e-08	5.9705e-08	-46.2104	2207.8	0.671182	0.104861	6.40069	1.54681e-10	5.49654e-10
scaffold00024	1767152	1767153	Dapma7bEVm005189t1	4	NAD-dependent protein deacetylase sirtuin-6	0.603066	3.58198e-06	1.04429e-05	-46.1905	721.502	-0.592582	0.187262	-3.16442	0.00155393	0.00293643
scaffold01579	383980	383981	Dapma7bEVm009609t1	4	Neutral alpha-glucosidase C	0.228086	2.04558e-05	5.12134e-05	-46.1538	13217.7	-0.255986	0.204051	-1.25452	0.209652	0.271726
scaffold01361	2288735	2288736	Dapma7bEVm010803t1	2	Membrane-associated phosphatidylinositol transfer protein	0.663669	8.98209e-07	2.92419e-06	-46.1051	2972.14	-0.621642	0.127172	-4.8882	1.01764e-06	2.71605e-06
scaffold02244	421489	421490	Dapma7bEVm001358t1	2	Cyclin-dependent kinase	0.729863	4.07417e-08	1.67436e-07	-46.0573	4599.97	-0.386292	0.137711	-2.80509	0.00503022	0.00885458
scaffold00642	622331	622332	Dapma7bEVm008583t1	3	Apolipoprotein d	0.230463	1.81053e-09	9.28077e-09	-46.0317	44.2009	1.40632	0.348729	4.03288	5.50973e-05	0.000124734
scaffold00944	2121394	2121395	Dapma7bEVm004920t1	3	Neurexin IV	0.658082	7.63721e-08	3.00634e-07	-46.0057	1475.61	-0.0170455	0.560217	-0.0304267	0.975727	0.983634
scaffold01024	400	401	Dapma7bEVm003534t1	2	NRDE2	0.515491	0.00125407	0.00203142	-45.975	2393.33	-0.41228	0.139602	-2.95325	0.00314444	0.00571065
scaffold02053	2152	2153	Dapma7bEVm007906t1	4	Uncharacterized protein	0.262325	2.21443e-10	1.30621e-09	-45.8539	205.434	2.33947	0.192054	12.1807	3.93954e-34	5.54028e-33
scaffold00687	718062	718063	Dapma7bEVm006595t1	4	MIT domain-containing protein	0.228493	2.07777e-07	7.59872e-07	-45.8333	629.112	-0.555549	0.187497	-2.96294	0.00304715	0.00554456
scaffold00687	718090	718091	Dapma7bEVm006595t1	4	MIT domain-containing protein	0.259267	2.94515e-07	1.0481e-06	-45.6872	629.112	-0.555549	0.187497	-2.96294	0.00304715	0.00554456
scaffold01581	2397491	2397492	Dapma7bEVm019592t1	2	Uncharacterized protein	0.69213	4.09957e-05	9.62742e-05	-45.5882	59.2452	2.76984	0.539145	5.1364	2.80052e-07	7.83681e-07
scaffold02452	696318	696319	Dapma7bEVm011530t1	4	Vitamin K-dependent gamma-carboxylase	0.708663	8.81475e-06	2.37773e-05	-45.5224	679.364	-0.823722	0.152884	-5.38779	7.13311e-08	2.09482e-07
scaffold02569	175128	175129	Dapma7bEVm007630t1	2	conserved protein	0.263342	9.61749e-08	3.71916e-07	-45.5084	297.298	-3.82509	0.24631	-15.5065	3.13415e-54	1.03146e-52
scaffold02140	69008	69009	Dapma7bEVm007321t1	3	conserved protein	0.584978	2.54136e-05	6.23573e-05	-45.4839	583.765	0.581749	0.289374	2.01039	0.04439	0.0667575
scaffold02081	116559	116560	Dapma7bEVm000272t1	3	GPI-anchored adhesin protein PGA55	0.727083	6.09152e-07	2.04378e-06	-45.4545	2562	-2.02529	0.149484	-13.5482	8.11566e-42	1.6859e-40
scaffold01005	541480	541481	Dapma7bEVm003040t1	3	Dyslexia-associated protein KIAA0319	0.225165	2.21262e-15	2.58807e-14	-45.3782	1812.49	-0.798206	0.0993934	-8.03072	9.68995e-16	4.7148e-15
scaffold03124	1952693	1952694	Dapma7bEVm005816t1	3	Phospholipid-transporting ATPase VB	0.619705	6.26545e-10	3.46263e-09	-45.3216	1969.5	-0.424534	0.156936	-2.70514	0.00682756	0.0117912
scaffold00687	378915	378916	Dapma7bEVm004830t1	3	conserved protein	0.492632	0.000312106	0.000592279	-45.3058	4663.82	0.0365438	0.467216	0.0782161	0.937656	0.954897
scaffold01581	2108748	2108749	Dapma7bEVm002531t1	4	Centromere protein e	0.225758	0.00038376	0.000712794	-45.283	11077.7	-0.0726777	0.17184	-0.422937	0.672341	0.739894
scaffold02409	54747	54748	Dapma7bEVm028022t1	4	TE: Transposase domain-containing protein	0.225856	2.22131e-18	3.69724e-17	-45.283	440.732	-1.30383	0.2427	-5.37187	7.79222e-08	2.28358e-07
scaffold02977	4002	4003	Dapma7bEVm003228t1	3	RING finger protein	0.255967	2.79527e-07	9.991e-07	-45.2697	4520.24	-2.9252	0.246401	-11.8714	1.66701e-32	2.13332e-31
scaffold00013	853	854	Dapma7bEVm001189t1	4	Aladin	0.247018	8.34008e-12	6.0185e-11	-45.247	1506.88	-1.01217	0.28224	-3.58617	0.000335565	0.000693633
scaffold02315	25891	25892	Dapma7bEVm003557t1	3	YEATS domain-containing protein	0.766667	2.18998e-07	7.97892e-07	-45.1178	1470.07	-0.119926	0.116481	-1.02958	0.303209	0.374227
scaffold02850	364649	364650	Dapma7bEVm018247t1	3	Uncharacterized protein	0.584127	1.01383e-05	2.69654e-05	-45.0627	67.2917	0.510698	0.300473	1.69971	0.0891853	0.126308
scaffold02944	850	851	Dapma7bEVm025619t1	2	Uncharacterized protein	0.21696	4.14402e-08	1.70143e-07	-45	151.669	-2.29285	0.250517	-9.14688	5.85992e-20	3.67198e-19
scaffold02861	1654	1655	Dapma7bEVm018854t1	2	Uncharacterized protein	0.476698	9.74543e-05	0.000209771	-44.8922	24.3033	-0.976038	0.376761	-2.58854	0.00963843	0.0162439
scaffold00311	218118	218119	Dapma7bEVm002579t1	3	Ubiquitin carboxyl-terminal hydrolase	0.670741	8.62769e-07	2.82046e-06	-44.8864	1384.75	-0.290975	0.0800111	-3.63668	0.000276178	0.000576004
scaffold01361	166943	166944	Dapma7bEVm027366t1	4	Small G protein signaling modulator	0.678922	0.00050255	0.000906031	-44.8864	1349.45	-0.441935	0.119712	-3.69165	0.000222805	0.000470701
scaffold01581	2249131	2249132	Dapma7bEVm029327t1	2	Uncharacterized protein	0.223689	0.000240106	0.000469283	-44.8529	11.0276	-2.9588	0.716124	-4.04307	5.27569e-05	0.000119734
scaffold02444	52236	52237	Dapma7bEVm011922t1	2	Uncharacterized protein	0.455779	1.41311e-05	3.65573e-05	-44.8476	614.56	4.01827	0.322478	12.4586	1.25634e-35	1.92909e-34
scaffold00512	1982172	1982173	Dapma7bEVm003381t1	4	Lysosomal thioesterase PPT2-A	0.228956	3.90099e-11	2.57026e-10	-44.8276	1597.5	0.451306	0.179664	2.51195	0.0120067	0.0199487
scaffold00915	500457	500458	Dapma7bEVm005206t1	4	Clusterin-associated protein	0.750912	3.51025e-08	1.45838e-07	-44.8276	416.778	0.712626	0.184266	3.86741	0.000109996	0.000239897
scaffold00359	136946	136947	Dapma7bEVm001426t1	3	conserved protein	0.473195	1.38488e-05	3.5914e-05	-44.6792	1756.63	0.199576	0.159135	1.25413	0.209795	0.271861
scaffold02244	179639	179640	Dapma7bEVm006333t1	2	Mitotic checkpoint control protein, Mitotic checkpoint control protein Bub3	0.260506	2.98697e-05	7.23715e-05	-44.6763	1516.66	0.428645	0.189827	2.25809	0.0239403	0.0378502
scaffold00687	573803	573804	Dapma7bEVm026098t1	2	Uncharacterized protein	0.250556	5.57167e-07	1.88361e-06	-44.5998	69.4533	2.44266	0.243984	10.0095	1.38414e-23	1.08336e-22
scaffold00443	22472	22473	Dapma7bEVm010840t1	2	Protoporphyrinogen oxidase	0.236992	7.16809e-12	5.22411e-11	-44.4589	3101.72	-0.376586	0.24864	-1.51458	0.129878	0.177317
scaffold00494	43353	43354	Dapma7bEVm007835t1	2	Ribosome biogenesis protein NSA2	0.222252	1.11849e-08	5.06072e-08	-44.4444	5141.8	1.34066	0.0982221	13.6493	2.03917e-42	4.35731e-41
scaffold00512	543751	543752	Dapma7bEVm006480t1	4	Glucose 1,6-bisphosphate synthase	0.222855	2.31975e-08	9.9664e-08	-44.4444	3295.26	-0.293682	0.0781293	-3.75892	0.000170651	0.00036536
scaffold00007	94039	94040	Dapma7bEVm005205t1	4	General transcription factor IIE subunit	0.223518	1.03294e-05	2.74353e-05	-44.4444	953.606	0.657068	0.128746	5.1036	3.33256e-07	9.26608e-07
scaffold00512	543756	543757	Dapma7bEVm006480t1	4	Glucose 1,6-bisphosphate synthase	0.258935	1.08269e-06	3.4764e-06	-44.4241	3295.26	-0.293682	0.0781293	-3.75892	0.000170651	0.00036536
scaffold01036	925053	925054	Dapma7bEVm005524t1	3	General transcription factor IIH subunit	0.27687	1.40347e-05	3.63517e-05	-44.3537	1051.78	0.808549	0.136184	5.93719	2.89941e-09	9.43065e-09
scaffold00512	342172	342173	Dapma7bEVm004241t1	2	4-hydroxybutyrate coenzyme a transferase	0.734762	2.70562e-05	6.60905e-05	-44.3396	1744.8	0.289538	0.15085	1.91938	0.0549368	0.0812678
scaffold02977	4019	4020	Dapma7bEVm003228t1	3	RING finger protein	0.244485	2.88558e-08	1.21907e-07	-44.3127	4520.24	-2.9252	0.246401	-11.8714	1.66701e-32	2.13332e-31
scaffold00013	812	813	Dapma7bEVm001189t1	4	Aladin	0.247658	3.02339e-08	1.27099e-07	-44.2766	1506.88	-1.01217	0.28224	-3.58617	0.000335565	0.000693633
scaffold00944	2121415	2121416	Dapma7bEVm004920t1	3	Neurexin IV	0.689322	1.56001e-07	5.83859e-07	-44.2714	1475.61	-0.0170455	0.560217	-0.0304267	0.975727	0.983634
scaffold02372	74085	74086	Dapma7bEVm002222t1	3	Carnitine O-palmitoyltransferase 2, mitochondrial	0.75625	6.23431e-07	2.08643e-06	-44.2671	2930.76	0.47308	0.141657	3.33963	0.000838909	0.00164415
scaffold00007	94006	94007	Dapma7bEVm005205t1	4	General transcription factor IIE subunit	0.220088	5.84251e-05	0.000132556	-44.1667	953.606	0.657068	0.128746	5.1036	3.33256e-07	9.26608e-07
scaffold02140	69001	69002	Dapma7bEVm007321t1	3	conserved protein	0.572405	5.21678e-05	0.000119776	-44.127	583.765	0.581749	0.289374	2.01039	0.04439	0.0667575
scaffold00106	59268	59269	Dapma7bEVm008393t1	3	PRKR-interacting protein	0.618599	0.000436231	0.000798916	-44.0909	1051.67	1.21495	0.201467	6.03053	1.63422e-09	5.42698e-09
scaffold00626	1121580	1121581	Dapma7bEVm024808t1	3	Uncharacterized protein	0.216396	1.87484e-05	4.73284e-05	-44.0559	190.039	0.781821	0.272783	2.86616	0.00415483	0.00741229
scaffold00013	819	820	Dapma7bEVm001189t1	4	Aladin	0.247444	5.91602e-08	2.36866e-07	-44.0387	1506.88	-1.01217	0.28224	-3.58617	0.000335565	0.000693633
scaffold00747	273	274	Dapma7bEVm008259t1	2	Ragulator complex protein LAMTOR2	0.739825	4.38956e-07	1.51403e-06	-44.0386	1623.92	2.62728	0.205679	12.7736	2.30304e-37	3.87511e-36
scaffold01348	549015	549016	Dapma7bEVm009756t1	3	Protease m1 zinc metalloprotease	0.215769	3.05897e-08	1.28468e-07	-43.9655	22216.1	-0.393338	0.245859	-1.59985	0.109632	0.152375
scaffold00763	109696	109697	Dapma7bEVm018485t1	2	DNA topoisomerase 2-binding protein 1-A	0.239185	1.91043e-11	1.31447e-10	-43.8779	1591.7	-2.93051	0.410096	-7.14528	8.98118e-13	3.68523e-12
scaffold02957	52581	52582	Dapma7bEVm002375t1	3	DnaJ subfamily A member	0.216221	1.16885e-08	5.27289e-08	-43.8095	3947.24	1.13398	0.124508	9.1077	8.41458e-20	5.2026e-19
scaffold00013	826	827	Dapma7bEVm001189t1	4	Aladin	0.25215	1.10865e-10	6.81917e-10	-43.6647	1506.88	-1.01217	0.28224	-3.58617	0.000335565	0.000693633
scaffold02007	1566	1567	Dapma7bEVm002823t1	2	Peroxisomal membrane protein PEX16	0.198362	6.18369e-05	0.000139567	-43.5897	1547.52	1.05069	0.120119	8.74703	2.19046e-18	1.24122e-17
scaffold02957	52124	52125	Dapma7bEVm002375t1	4	DnaJ subfamily A member	0.661905	5.48051e-06	1.54285e-05	-43.5739	3947.24	1.13398	0.124508	9.1077	8.41458e-20	5.2026e-19
scaffold02444	36002	36003	Dapma7bEVm023811t1	2	Galactosyl_T, Galactosyltransferase	0.541816	8.61757e-07	2.81759e-06	-43.5676	14.5551	0.820622	0.608531	1.34846	0.177509	0.234413
scaffold00494	43384	43385	Dapma7bEVm007835t1	2	Ribosome biogenesis protein NSA2	0.21501	1.52934e-06	4.78146e-06	-43.5185	5141.8	1.34066	0.0982221	13.6493	2.03917e-42	4.35731e-41
contig36837	464	465	Dapma7bEVm029465t1	3	Uncharacterized protein	0.430118	0.000112951	0.000239256	-43.4028	39.5781	0.565407	0.353455	1.59978	0.109647	0.152385
scaffold00512	3161430	3161431	Dapma7bEVm025721t1	3	Uncharacterized protein	0.221787	3.26052e-12	2.49949e-11	-43.3824	47.9876	-0.587832	0.337976	-1.73892	0.0820491	0.11721
scaffold02977	4038	4039	Dapma7bEVm003228t1	3	RING finger protein	0.234273	1.97218e-09	1.00682e-08	-43.3698	4520.24	-2.9252	0.246401	-11.8714	1.66701e-32	2.13332e-31
scaffold02081	53533	53534	Dapma7bEVm027576t1	3	Ribonuclease T2	0.218268	4.57457e-10	2.57631e-09	-43.3333	1626.52	0.547404	0.197905	2.76599	0.00567498	0.0099061
scaffold00626	90140	90141	Dapma7bEVm000990t1	3	proteasome subunit alpha type	0.599922	5.9369e-07	1.99473e-06	-43.3333	5203.9	1.08909	0.165421	6.58376	4.58688e-11	1.6888e-10
scaffold00640	24376	24377	Dapma7bEVm005099t1	4	ATP-binding cassette sub-family D member	0.73146	0.000465881	0.000846734	-43.3333	2210.98	0.562303	0.221592	2.53757	0.0111626	0.0186367
scaffold01581	2249138	2249139	Dapma7bEVm029327t1	2	Uncharacterized protein	0.215262	0.000199097	0.00039809	-43.1655	11.0276	-2.9588	0.716124	-4.04307	5.27569e-05	0.000119734
scaffold02066	116820	116821	Dapma7bEVm001082t1	4	Kelch repeat and BTB domain-containing protein	0.215058	1.21541e-07	4.63274e-07	-43.1193	1955.08	0.333773	0.0890514	3.7481	0.000178179	0.000380423
scaffold00443	22482	22483	Dapma7bEVm010840t1	2	Protoporphyrinogen oxidase	0.215294	1.06086e-12	8.70959e-12	-43.0894	3101.72	-0.376586	0.24864	-1.51458	0.129878	0.177317
scaffold02977	4035	4036	Dapma7bEVm003228t1	3	RING finger protein	0.232824	8.47249e-09	3.90568e-08	-43.0782	4520.24	-2.9252	0.246401	-11.8714	1.66701e-32	2.13332e-31
scaffold03376	689396	689397	Dapma7bEVm015066t1	2	Torsin-1A-interacting protein	0.218514	5.00453e-08	2.02659e-07	-42.9825	1511.25	-0.258647	0.110888	-2.33251	0.0196737	0.031568
scaffold00359	136910	136911	Dapma7bEVm001426t1	3	conserved protein	0.214119	1.00702e-06	3.25157e-06	-42.9752	1756.63	0.199576	0.159135	1.25413	0.209795	0.271861
scaffold00359	136922	136923	Dapma7bEVm001426t1	3	conserved protein	0.212662	1.50102e-07	5.62871e-07	-42.9688	1756.63	0.199576	0.159135	1.25413	0.209795	0.271861
scaffold02861	131967	131968	Dapma7bEVm006295t1	3	Mono [ADP-ribose] polymerase PARP16	0.717467	2.58818e-07	9.3102e-07	-42.9688	609.876	0.283928	0.134336	2.11357	0.0345522	0.0531453
scaffold02962	118567	118568	Dapma7bEVm004020t1	3	Breast and ovarian cancer sususceptibility protein	0.728581	1.24252e-09	6.56354e-09	-42.959	2140.95	-0.144746	0.126504	-1.14419	0.252543	0.319702
scaffold02140	69260	69261	Dapma7bEVm007321t1	2	conserved protein	0.701121	1.15766e-05	3.04666e-05	-42.9522	583.765	0.581749	0.289374	2.01039	0.04439	0.0667575
scaffold01361	2205567	2205568	Dapma7bEVm000530t1	3	Nhl ring finger b-box coiled coil domain containing family member nhl-3	0.434119	7.92381e-09	3.6663e-08	-42.9361	819.517	0.254029	0.289532	0.877379	0.380281	0.456704
scaffold01479	3789	3790	Dapma7bEVm003106t1	2	1,4-alpha-glucan-branching enzyme	0.61557	9.02684e-05	0.000195708	-42.8956	2419.38	-2.75334	0.406406	-6.77456	1.24785e-11	4.76998e-11
scaffold00007	94016	94017	Dapma7bEVm005205t1	4	General transcription factor IIE subunit	0.214348	7.9122e-05	0.000173879	-42.8571	953.606	0.657068	0.128746	5.1036	3.33256e-07	9.26608e-07
scaffold00115	573501	573502	Dapma7bEVm014945t1	3	Down syndrome cell adhesion molecule protein	0.216667	3.4703e-06	1.01479e-05	-42.8571	746.54	-1.6111	0.256077	-6.2912	3.15016e-10	1.09757e-09
scaffold00084	858232	858233	Dapma7bEVm000429t1	2	LD44138p, Lethal	0.698077	3.63714e-05	8.63095e-05	-42.8571	3117.81	-0.740834	0.218281	-3.39393	0.000688964	0.00136512
scaffold02140	69082	69083	Dapma7bEVm007321t1	3	conserved protein	0.603032	2.56475e-05	6.28586e-05	-42.7885	583.765	0.581749	0.289374	2.01039	0.04439	0.0667575
scaffold00763	66487	66488	Dapma7bEVm000200t1	2	Uncharacterized protein	0.21648	5.33362e-06	1.50349e-05	-42.623	454.849	1.43208	0.216682	6.60913	3.86593e-11	1.43067e-10
scaffold00024	653520	653521	Dapma7bEVm010146t1	2	Zinc transporter SLC39A7	0.212169	0.000501937	0.000905002	-42.5	6907.02	0.420322	0.242467	1.73353	0.0830021	0.11845
scaffold01581	1800750	1800751	Dapma7bEVm012870t1	3	Uncharacterized protein	0.209645	2.14631e-05	5.34774e-05	-42.4779	1544.46	-3.19393	0.33261	-9.60154	7.87598e-22	5.54369e-21
scaffold01542	5777	5778	Dapma7bEVm015629t1	2	Uncharacterized protein	0.666631	5.57144e-06	1.56638e-05	-42.3833	1478.75	-0.232289	0.17169	-1.35296	0.17607	0.232674
scaffold02850	574389	574390	Dapma7bEVm000738t1	3	P2X purinoceptor	0.212562	2.01684e-08	8.74798e-08	-42.3529	1427.12	-0.0796141	0.0917272	-0.867945	0.385425	0.462006
scaffold02207	39372	39373	Dapma7bEVm018642t1	2	DNA-directed RNA polymerase I subunit RPA1	0.210566	4.99211e-11	3.24103e-10	-42.3423	4263.5	-0.726672	0.18214	-3.98962	6.6178e-05	0.000148549
scaffold02876	26792	26793	Dapma7bEVm002192t1	4	Double-stranded RNA-binding protein Staufen	0.741454	2.0408e-07	7.47249e-07	-42.3195	2207.8	0.671182	0.104861	6.40069	1.54681e-10	5.49654e-10
scaffold01361	1417785	1417786	Dapma7bEVm028307t1	4	Uncharacterized protein	0.210765	5.56219e-08	2.23625e-07	-42.2222	481.077	0.922864	0.146249	6.31029	2.78509e-10	9.74106e-10
contig53284	626	627	Dapma7bEVm016020t1	2	Uncharacterized protein	0.712916	3.70896e-06	1.07718e-05	-42.2222	16.3703	1.93976	0.388923	4.98671	6.14173e-07	1.67122e-06
scaffold00494	43370	43371	Dapma7bEVm007835t1	2	Ribosome biogenesis protein NSA2	0.210154	8.76772e-08	3.42037e-07	-42.1875	5141.8	1.34066	0.0982221	13.6493	2.03917e-42	4.35731e-41
scaffold02081	116706	116707	Dapma7bEVm000272t1	4	GPI-anchored adhesin protein PGA55	0.684886	3.79783e-06	1.10074e-05	-42.1717	2562	-2.02529	0.149484	-13.5482	8.11566e-42	1.6859e-40
scaffold01361	1417808	1417809	Dapma7bEVm028307t1	4	Uncharacterized protein	0.20559	3.08218e-09	1.52379e-08	-41.9355	481.077	0.922864	0.146249	6.31029	2.78509e-10	9.74106e-10
scaffold00512	1982176	1982177	Dapma7bEVm003381t1	4	Lysosomal thioesterase PPT2-A	0.213005	1.44097e-10	8.72711e-10	-41.9355	1597.5	0.451306	0.179664	2.51195	0.0120067	0.0199487
scaffold01581	2094998	2094999	Dapma7bEVm004604t1	2	Transcription initiation factor TFIID subunit	0.205148	5.05331e-07	1.7226e-06	-41.9048	979.666	0.301153	0.170328	1.76808	0.0770475	0.11067
scaffold03376	689398	689399	Dapma7bEVm015066t1	2	Torsin-1A-interacting protein	0.271947	4.21868e-07	1.45864e-06	-41.885	1511.25	-0.258647	0.110888	-2.33251	0.0196737	0.031568
scaffold01361	1593986	1593987	Dapma7bEVm002813t1	2	Uncharacterized protein	0.209109	2.43501e-09	1.22027e-08	-41.8605	328.272	-1.70414	0.335943	-5.07215	3.93336e-07	1.08758e-06
scaffold00930	1345955	1345956	Dapma7bEVm005396t1	2	Prostamide/prostaglandin F synthase	0.700546	7.63364e-07	2.52027e-06	-41.8568	4858.02	1.56603	0.274662	5.70164	1.18657e-08	3.69218e-08
scaffold00966	354617	354618	Dapma7bEVm003200t1	3	DNA-directed RNA polymerase III subunit RPC3	0.244737	1.26623e-05	3.30515e-05	-41.8329	1417.06	-0.273847	0.225731	-1.21315	0.225073	0.289343
scaffold02076	531799	531800	Dapma7bEVm001730t1	2	WD repeat-containing protein 3 variant	0.714136	5.54334e-09	2.63293e-08	-41.8129	3137.8	0.295422	0.241308	1.22425	0.220857	0.284607
scaffold01361	2288715	2288716	Dapma7bEVm010803t1	2	Membrane-associated phosphatidylinositol transfer protein	0.685235	5.70337e-06	1.59882e-05	-41.7857	2972.14	-0.621642	0.127172	-4.8882	1.01764e-06	2.71605e-06
contig01752	487	488	Dapma7bEVm021919t1	3	Uncharacterized protein	0.190018	1.8751e-05	4.73295e-05	-41.6667	6.36452	1.18459	0.760801	1.55848	0.11912	0.164152
scaffold01005	215283	215284	Dapma7bEVm008616t1	3	Adrenodoxin, mitochondrial	0.203889	5.14961e-06	1.45547e-05	-41.6667	367.117	2.63947	0.189154	13.9535	2.99705e-44	6.9207e-43
scaffold00359	136924	136925	Dapma7bEVm001426t1	3	conserved protein	0.206108	3.85707e-07	1.34385e-06	-41.6667	1756.63	0.199576	0.159135	1.25413	0.209795	0.271861
contig13507	688	689	Dapma7bEVm004907t1	4	Non-structural maintenance of chromosomes element	0.632031	0.000387206	0.000718526	-41.6667	338.695	0.962011	0.155125	6.20159	5.5894e-10	1.91393e-09
scaffold00024	2255125	2255126	Dapma7bEVm002054t1	2	Polyadenylate-binding protein	0.423521	0.0053417	0.00732939	-41.6149	3684.21	1.3816	0.233721	5.91135	3.39315e-09	1.09887e-08
scaffold00944	2121397	2121398	Dapma7bEVm004920t1	3	Neurexin IV	0.652655	2.4118e-06	7.25695e-06	-41.4701	1475.61	-0.0170455	0.560217	-0.0304267	0.975727	0.983634
scaffold03376	362784	362785	Dapma7bEVm000548t1	4	RUN domain-containing protein	0.207284	9.51442e-07	3.08195e-06	-41.4634	1084.26	0.207354	0.113994	1.81899	0.0689136	0.100032
scaffold00544	1746	1747	Dapma7bEVm007864t1	2	39S ribosomal protein L51, mitochondrial	0.203439	1.0553e-07	4.06173e-07	-41.4286	1303.3	1.51518	0.151376	10.0094	1.38585e-23	1.08429e-22
scaffold01036	1134586	1134587	Dapma7bEVm003899t1	3	Uncharacterized protein	0.689935	2.91513e-07	1.0388e-06	-41.4286	359.565	0.789781	0.150941	5.23243	1.67295e-07	4.77416e-07
scaffold01574	153726	153727	Dapma7bEVm010088t1	3	conserved protein	0.234818	1.24196e-07	4.72633e-07	-41.3853	5809.83	1.65876	0.885452	1.87339	0.0610145	0.0894793
scaffold02409	54680	54681	Dapma7bEVm028022t1	4	TE: Transposase domain-containing protein	0.22394	3.48659e-16	4.50384e-15	-41.3534	440.732	-1.30383	0.2427	-5.37187	7.79222e-08	2.28358e-07
scaffold01361	1594005	1594006	Dapma7bEVm002813t1	2	Uncharacterized protein	0.275037	3.90288e-07	1.3585e-06	-41.2805	328.272	-1.70414	0.335943	-5.07215	3.93336e-07	1.08758e-06
scaffold02190	807906	807907	Dapma7bEVm005366t1	4	DNA replication complex GINS protein SLD5	0.241186	1.14244e-07	4.37106e-07	-41.2672	246.479	1.40222	0.256225	5.47265	4.43344e-08	1.31999e-07
contig20795	1010	1011	Dapma7bEVm022548t1	2	Uncharacterized protein	0.212759	2.12543e-12	1.66839e-11	-41.2409	105.981	-1.82308	0.330565	-5.51233	3.54105e-08	1.06186e-07
scaffold01361	2205524	2205525	Dapma7bEVm000530t1	3	Nhl ring finger b-box coiled coil domain containing family member nhl-3	0.325175	3.69294e-10	2.11505e-09	-41.1998	819.517	0.254029	0.289532	0.877379	0.380281	0.456704
scaffold01574	153754	153755	Dapma7bEVm010088t1	3	conserved protein	0.20207	4.19005e-09	2.02357e-08	-41.1765	5809.83	1.65876	0.885452	1.87339	0.0610145	0.0894793
scaffold01361	1417790	1417791	Dapma7bEVm028307t1	4	Uncharacterized protein	0.207576	1.03595e-07	3.99232e-07	-41.1765	481.077	0.922864	0.146249	6.31029	2.78509e-10	9.74106e-10
scaffold01348	1206492	1206493	Dapma7bEVm003478t1	4	Nuclear pore complex protein Nup98-Nup96	0.20804	1.29707e-06	4.10714e-06	-41.1765	4212.45	-0.499676	0.152347	-3.27984	0.00103865	0.00200959
scaffold00687	27967	27968	Dapma7bEVm028581t1	2	Uncharacterized protein	0.213875	3.61156e-07	1.26641e-06	-41.1765	234.667	0.955361	0.864594	1.10502	0.26915	0.337901
scaffold00007	94075	94076	Dapma7bEVm005205t1	4	General transcription factor IIE subunit	0.263015	1.17085e-06	3.73301e-06	-41.1326	953.606	0.657068	0.128746	5.1036	3.33256e-07	9.26608e-07
scaffold00966	449716	449717	Dapma7bEVm010219t1	3	Constitutive coactivator of PPAR-gamma protein	0.201896	0.000216188	0.000427879	-41.1215	5038.04	-0.653393	0.17939	-3.6423	0.000270212	0.000564125
scaffold01348	143166	143167	Dapma7bEVm014825t1	2	Uncharacterized protein	0.591856	2.07908e-09	1.05632e-08	-40.9199	12.3689	2.69061	0.515657	5.20814	1.90739e-07	5.40925e-07
scaffold01036	925090	925091	Dapma7bEVm005524t1	3	General transcription factor IIH subunit	0.705947	5.03897e-05	0.000116094	-40.9091	1051.78	0.808549	0.136184	5.93719	2.89941e-09	9.43065e-09
scaffold00868	1759769	1759770	Dapma7bEVm001988t1	3	NF-kappa-B-activating protein	0.763889	1.38225e-05	3.585e-05	-40.9091	1411.19	1.04963	0.165075	6.35855	2.0367e-10	7.18057e-10
scaffold00531	58666	58667	Dapma7bEVm003786t1	2	THAP domain-containing protein	0.737128	0.00014055	0.000291199	-40.8907	548.89	-0.952788	0.137944	-6.90689	4.95383e-12	1.94231e-11
scaffold00311	477976	477977	Dapma7bEVm022908t1	2	Uncharacterized protein	0.198653	5.22546e-08	2.11042e-07	-40.8451	2788.74	-2.75251	0.344375	-7.99247	1.32264e-15	6.39089e-15
scaffold00190	383749	383750	Dapma7bEVm015341t1	2	conserved protein	0.671923	0.0032484	0.00470554	-40.8163	1165.77	-0.38185	0.255465	-1.49472	0.134988	0.183538
scaffold00146	31878	31879	Dapma7bEVm002327t1	4	Pyruvate dehydrogenase [acetyl-transferring]-phosphatase 1, mitochondrial	0.203704	2.55621e-08	1.08965e-07	-40.7407	41069.8	1.10968	0.257981	4.3014	1.69719e-05	4.05624e-05
scaffold02452	161109	161110	Dapma7bEVm018571t1	4	AT-hook-containing transcription factor 1 protein	0.208745	2.28069e-07	8.28247e-07	-40.7407	2822.06	-0.706859	0.183838	-3.84501	0.000120548	0.000262172
scaffold00868	1760150	1760151	Dapma7bEVm001988t1	2	NF-kappa-B-activating protein	0.79899	5.4547e-06	1.53619e-05	-40.7407	1411.19	1.04963	0.165075	6.35855	2.0367e-10	7.18057e-10
scaffold00700	2750	2751	Dapma7bEVm002331t1	4	Citrate synthase 2, mitochondrial	0.691677	3.02595e-06	8.92699e-06	-40.7038	34891.7	0.230478	0.132315	1.74188	0.0815294	0.116563
scaffold00443	22475	22476	Dapma7bEVm010840t1	2	Protoporphyrinogen oxidase	0.206813	2.18265e-12	1.71015e-11	-40.678	3101.72	-0.376586	0.24864	-1.51458	0.129878	0.177317
scaffold00531	168539	168540	Dapma7bEVm001229t1	3	N-glycosylase/DNA lyase	0.480397	4.35955e-06	1.24741e-05	-40.573	222.286	1.51754	0.130793	11.6027	3.99088e-31	4.71194e-30
scaffold00056	74340	74341	Dapma7bEVm004663t1	3	Long-chain-fatty-acid--CoA ligase	0.682594	3.11064e-11	2.07067e-10	-40.5185	2229.43	-1.0666	0.0803961	-13.2668	3.60774e-40	6.87279e-39
scaffold00868	1376204	1376205	Dapma7bEVm003522t1	4	LD45768p, Symplekin	0.203763	2.13929e-06	6.50388e-06	-40.5063	2759.09	-0.766585	0.10913	-7.02447	2.14874e-12	8.6255e-12
scaffold03258	179183	179184	Dapma7bEVm009930t1	4	60S ribosomal protein L23	0.696366	0.00133821	0.00215021	-40.4762	46949.3	1.52302	0.193309	7.87865	3.30937e-15	1.57002e-14
scaffold02572	3350	3351	Dapma7bEVm006442t1	2	Small nuclear ribonucleoprotein Sm D2	0.704663	1.02997e-05	2.73668e-05	-40.3846	2150.02	3.02414	0.319244	9.4727	2.72698e-21	1.86786e-20
scaffold01005	356238	356239	Dapma7bEVm001179t1	2	Trinucleotide repeat containing 6b	0.206734	1.16051e-10	7.12066e-10	-40.3509	2654.29	0.360948	0.123854	2.9143	0.00356487	0.00642284
scaffold00311	507846	507847	Dapma7bEVm006913t1	2	Gonadal protein gdl	0.201149	4.40535e-07	1.51898e-06	-40.2299	237.838	1.66402	0.242321	6.86702	6.55589e-12	2.54893e-11
scaffold01005	356247	356248	Dapma7bEVm001179t1	2	Trinucleotide repeat containing 6b	0.203385	1.94855e-10	1.15837e-09	-40.1786	2654.29	0.360948	0.123854	2.9143	0.00356487	0.00642284
scaffold00930	1345979	1345980	Dapma7bEVm005396t1	2	Prostamide/prostaglandin F synthase	0.688564	3.80332e-06	1.10203e-05	-40.0427	4858.02	1.56603	0.274662	5.70164	1.18657e-08	3.69218e-08
scaffold00018	189209	189210	Dapma7bEVm003085t1	4	Trifunctional enzyme subunit alpha, mitochondrial	0.193182	3.11563e-05	7.51743e-05	-40	9832.15	0.152034	0.143617	1.05861	0.289777	0.360098
scaffold02003	16558	16559	Dapma7bEVm001132t1	2	Tubulin tyrosine ligase family, member	0.199634	0.000199992	0.000399378	-40	3609.93	0.436884	0.105361	4.14653	3.37546e-05	7.83173e-05
scaffold00443	22501	22502	Dapma7bEVm010840t1	2	Protoporphyrinogen oxidase	0.209402	3.80053e-11	2.50874e-10	-40	3101.72	-0.376586	0.24864	-1.51458	0.129878	0.177317
scaffold03326	376908	376909	Dapma7bEVm013050t1	4	Uncharacterized protein	0.600249	6.1774e-05	0.000139485	-39.9936	93.1659	-3.41591	0.487611	-6.98568	2.83489e-12	1.12866e-11
scaffold02167	318231	318232	Dapma7bEVm008632t1	2	Uncharacterized protein	0.685752	1.28101e-06	4.05809e-06	-39.9836	46.9723	-0.879006	0.318357	-2.76018	0.00577687	0.0100713
scaffold00725	341643	341644	Dapma7bEVm006670t1	3	RNA-binding protein	0.664957	0.00733977	0.00971227	-39.9621	587.267	1.3531	0.166742	8.11497	4.85903e-16	2.41197e-15
scaffold02452	630832	630833	Dapma7bEVm005170t1	2	conserved protein	0.197078	2.72457e-06	8.11608e-06	-39.8551	1325.97	1.33513	0.540002	2.47246	0.0134187	0.0221224
scaffold02876	26845	26846	Dapma7bEVm002192t1	4	Double-stranded RNA-binding protein Staufen	0.694384	1.14389e-06	3.65308e-06	-39.8148	2207.8	0.671182	0.104861	6.40069	1.54681e-10	5.49654e-10
scaffold00512	342150	342151	Dapma7bEVm004241t1	2	4-hydroxybutyrate coenzyme a transferase	0.727059	1.01869e-05	2.70907e-05	-39.8148	1744.8	0.289538	0.15085	1.91938	0.0549368	0.0812678
scaffold02444	35981	35982	Dapma7bEVm023811t1	2	Galactosyl_T, Galactosyltransferase	0.47949	2.27926e-05	5.64401e-05	-39.808	14.5551	0.820622	0.608531	1.34846	0.177509	0.234413
scaffold03147	128393	128394	Dapma7bEVm010859t1	3	Cyclic AMP-dependent transcription factor ATF-4	0.192834	8.78208e-05	0.000190848	-39.7727	30281.3	0.90636	0.149389	6.06711	1.30232e-09	4.34897e-09
scaffold02545	75215	75216	Dapma7bEVm008418t1	3	Ferritin subunit	0.197276	9.84149e-05	0.000211582	-39.7436	51.515	-4.19746	0.670767	-6.18095	6.37177e-10	2.17293e-09
scaffold00311	218158	218159	Dapma7bEVm002579t1	3	Ubiquitin carboxyl-terminal hydrolase	0.653673	0.000378254	0.000703571	-39.7059	1384.75	-0.290975	0.0800111	-3.63668	0.000276178	0.000576004
scaffold01363	242011	242012	Dapma7bEVm004309t1	3	E3 ubiquitin-protein ligase Hakai	0.423062	0.00244541	0.00365399	-39.6825	1284.87	-0.913478	0.130614	-6.99363	2.67854e-12	1.06865e-11
scaffold01361	1593895	1593896	Dapma7bEVm002813t1	2	Uncharacterized protein	0.26634	3.13308e-07	1.11015e-06	-39.5253	328.272	-1.70414	0.335943	-5.07215	3.93336e-07	1.08758e-06
scaffold02101	348355	348356	Dapma7bEVm010277t1	3	ATP-dependent RNA helicase DDX59, putative	0.5093	3.18511e-05	7.66509e-05	-39.5122	177.519	-3.57929	0.399789	-8.9371	3.99508e-19	2.3705e-18
scaffold00141	196111	196112	Dapma7bEVm004240t1	4	Methyltransferase NSUN6	0.199534	0.000569725	0.00101349	-39.5062	717.09	0.700798	0.134758	5.20043	1.98833e-07	5.63114e-07
scaffold02207	5089	5090	Dapma7bEVm011720t1	2	cell division protein ftsj	0.213305	7.71601e-07	2.54391e-06	-39.4649	15.6033	-3.81439	0.841754	-4.38394	1.16552e-05	2.83453e-05
scaffold02140	187723	187724	Dapma7bEVm002470t1	4	chromosome 6 open reading frame	0.743939	0.000102974	0.000220338	-39.4504	5726.71	-1.01052	0.260471	-3.87956	0.000104647	0.000228829
scaffold02054	812	813	Dapma7bEVm001593t1	2	Nucleoporin Nup37	0.637031	7.08427e-05	0.000157539	-39.4345	1053.26	0.79659	0.1717	4.63945	3.49329e-06	8.89953e-06
scaffold00872	42123	42124	Dapma7bEVm003654t1	3	U3 small nucleolar RNA-associated protein	0.727128	0.000532718	0.000954438	-39.4123	2680.26	0.514721	0.214608	2.39843	0.0164657	0.0267491
scaffold02794	160826	160827	Dapma7bEVm000943t1	4	H/ACA ribonucleoprotein complex non-core subunit NAF1	0.196233	9.55231e-08	3.69664e-07	-39.3939	778.826	-0.226804	0.24337	-0.931929	0.351373	0.426447
scaffold00966	178601	178602	Dapma7bEVm006984t1	2	ab	0.757686	5.4708e-08	2.20242e-07	-39.3364	444.729	-0.413036	0.140546	-2.93877	0.0032952	0.00596838
scaffold00944	1927474	1927475	Dapma7bEVm004143t1	3	Ankyrin repeat domain-containing protein	0.678597	4.77842e-05	0.000110738	-39.3052	463	-1.20329	0.163955	-7.3388	2.15514e-13	9.19708e-13
scaffold02572	3374	3375	Dapma7bEVm006442t1	2	Small nuclear ribonucleoprotein Sm D2	0.715722	2.22178e-05	5.51578e-05	-39.2874	2150.02	3.02414	0.319244	9.4727	2.72698e-21	1.86786e-20
scaffold01581	818751	818752	Dapma7bEVm015513t1	4	Glycerol-3-phosphate acyltransferase	0.719514	0.0001697	0.000344945	-39.2857	6623.43	-0.32389	0.217633	-1.48824	0.136687	0.185583
scaffold01763	88867	88868	Dapma7bEVm009434t1	3	Uncharacterized protein	0.559687	1.65833e-05	4.22789e-05	-39.2574	224.565	1.11661	0.288071	3.87622	0.000106093	0.000231831
scaffold03311	57093	57094	Dapma7bEVm024397t1	3	Mediator of RNA polymerase II transcription subunit	0.599439	1.02512e-06	3.30651e-06	-39.245	447.682	0.729867	0.151537	4.81645	1.46133e-06	3.84234e-06
scaffold01763	88870	88871	Dapma7bEVm009434t1	3	Uncharacterized protein	0.512606	2.09924e-05	5.24398e-05	-39.1935	224.565	1.11661	0.288071	3.87622	0.000106093	0.000231831
scaffold00544	1740	1741	Dapma7bEVm007864t1	2	39S ribosomal protein L51, mitochondrial	0.195278	2.21075e-06	6.70126e-06	-39.1608	1303.3	1.51518	0.151376	10.0094	1.38585e-23	1.08429e-22
scaffold00781	358595	358596	Dapma7bEVm005550t1	3	Retinoblastoma-binding protein	0.646396	4.43764e-05	0.000103494	-39.1384	1020.09	0.56903	0.126492	4.49855	6.84178e-06	1.69809e-05
scaffold00959	2505	2506	Dapma7bEVm026832t1	2	Uncharacterized protein	0.553175	0.0014456	0.00230214	-39.1073	18.4518	1.25743	0.473507	2.65581	0.00791184	0.0135315
scaffold01569	258967	258968	Dapma7bEVm006752t1	2	Coiled-coil domain-containing protein	0.677986	0.00287766	0.00422602	-39.0578	1046.81	-0.412515	0.132974	-3.10222	0.00192074	0.00358933
scaffold00311	901342	901343	Dapma7bEVm006054t1	2	t-SNARE domain-containing protein	0.517739	0.00152532	0.00241153	-39.0071	2376.19	0.110449	0.175822	0.628183	0.529884	0.606702
scaffold00007	94110	94111	Dapma7bEVm005205t1	4	General transcription factor IIE subunit	0.193606	2.65576e-09	1.32466e-08	-38.8889	953.606	0.657068	0.128746	5.1036	3.33256e-07	9.26608e-07
scaffold02081	69414	69415	Dapma7bEVm019377t1	4	C1q domain	0.195623	3.34022e-05	7.99768e-05	-38.8489	17.6471	1.4942	0.525563	2.84366	0.00445987	0.00792066
scaffold00115	390496	390497	Dapma7bEVm007257t1	2	1-acyl-sn-glycerol-3-phosphate acyltransferase delta	0.766522	4.14251e-07	1.43347e-06	-38.7657	2754.83	0.219793	0.149349	1.47167	0.141109	0.191015
scaffold02957	52584	52585	Dapma7bEVm002375t1	3	DnaJ subfamily A member	0.193632	1.50756e-07	5.65023e-07	-38.6139	3947.24	1.13398	0.124508	9.1077	8.41458e-20	5.2026e-19
scaffold01937	176742	176743	Dapma7bEVm015267t1	2	tRNA wybutosine-synthesizing protein	0.680485	3.71819e-06	1.07957e-05	-38.4884	466.054	0.978729	0.182134	5.37372	7.71301e-08	2.26068e-07
scaffold00311	477989	477990	Dapma7bEVm022908t1	2	Uncharacterized protein	0.181585	1.59985e-07	5.97822e-07	-38.4615	2788.74	-2.75251	0.344375	-7.99247	1.32264e-15	6.39089e-15
scaffold01274	300120	300121	Dapma7bEVm002769t1	3	ZZ-type zinc finger-containing protein	0.191176	9.86454e-07	3.18905e-06	-38.3562	823.651	-0.417102	0.155092	-2.68936	0.00715891	0.0123194
scaffold00544	1763	1764	Dapma7bEVm007864t1	2	39S ribosomal protein L51, mitochondrial	0.188658	1.45174e-06	4.55827e-06	-38.3459	1303.3	1.51518	0.151376	10.0094	1.38585e-23	1.08429e-22
scaffold02581	572377	572378	Dapma7bEVm001051t1	4	Transcription elongation factor SPT5	0.192498	0.00086731	0.0014657	-38.3333	4061.3	-0.755887	0.0954328	-7.9206	2.36367e-15	1.12957e-14
scaffold01005	210205	210206	Dapma7bEVm026908t1	2	Uncharacterized protein	0.194617	0.00131019	0.00211109	-38.3333	43.3104	2.32114	0.484656	4.7881	1.68366e-06	4.40474e-06
scaffold00024	3184557	3184558	Dapma7bEVm006911t1	4	DNA-directed RNA polymerase III subunit RPC8	0.297126	0.000191082	0.000383936	-38.2395	917.218	1.21736	0.178342	6.82599	8.73231e-12	3.36827e-11
scaffold03217	179801	179802	Dapma7bEVm010466t1	4	Coatomer subunit gamma-2	0.190001	0.00010357	0.000221457	-38.2114	8659.41	-0.486643	0.221115	-2.20086	0.0277458	0.0433616
scaffold00084	660086	660087	Dapma7bEVm004596t1	4	NHL repeat-containing protein	0.575579	2.17451e-05	5.41106e-05	-38.1258	1003.68	-0.151665	0.0844272	-1.79639	0.0724322	0.104695
scaffold01581	2397574	2397575	Dapma7bEVm019592t1	2	Uncharacterized protein	0.584247	0.00685368	0.00914981	-37.9121	59.2452	2.76984	0.539145	5.1364	2.80052e-07	7.83681e-07
scaffold02878	1719	1720	Dapma7bEVm013109t1	3	Uncharacterized protein	0.186612	7.61307e-08	2.99795e-07	-37.8571	223.971	0.601617	0.32921	1.82746	0.06763	0.0983187
scaffold02861	481037	481038	Dapma7bEVm003802t1	4	Ubiquitin-protein e3 ligase	0.187465	3.66377e-12	2.79153e-11	-37.8205	1931.27	-2.80941	0.276614	-10.1558	3.12332e-24	2.53579e-23
scaffold02798	1284	1285	Dapma7bEVm014884t1	3	Uncharacterized protein	0.195675	2.25314e-05	5.58581e-05	-37.6471	7.42864	4.01862	0.724959	5.43077	5.61113e-08	1.65905e-07
scaffold00248	80011	80012	Dapma7bEVm010150t1	4	Rho GTPase-activating protein	0.186363	2.56394e-10	1.50115e-09	-37.6	981.662	0.12395	0.132518	0.935346	0.34961	0.424603
scaffold02011	31928	31929	Dapma7bEVm004906t1	3	OSCP1	0.187094	2.81827e-09	1.40145e-08	-37.5	361.39	-2.1687	0.160538	-13.506	1.44222e-41	2.96356e-40
scaffold00084	660114	660115	Dapma7bEVm004596t1	4	NHL repeat-containing protein	0.699565	0.00114023	0.00186747	-37.5	1003.68	-0.151665	0.0844272	-1.79639	0.0724322	0.104695
scaffold00547	34247	34248	Dapma7bEVm005664t1	2	UDP-galactose translocator	0.73572	5.30252e-06	1.49532e-05	-37.5	2669.74	-0.204602	0.184144	-1.1111	0.266527	0.335111
contig00262	1499	1500	Dapma7bEVm007702t1	2	conserved protein	0.760271	0.00409974	0.00578298	-37.5	495.8	1.69841	0.130039	13.0608	5.51797e-39	9.93235e-38
scaffold01764	259473	259474	Dapma7bEVm025026t1	2	Uncharacterized protein	0.297655	4.41321e-05	0.000102975	-37.3684	39.9999	-4.10014	0.613153	-6.58076	4.68062e-11	1.72271e-10
scaffold00311	499625	499626	Dapma7bEVm010454t1	4	Brefeldin A-inhibited guanine nucleotide-exchange protein	0.704664	0.000469914	0.000852926	-37.3617	5865.27	0.0611377	0.231862	0.263681	0.792026	0.839083
scaffold03111	160992	160993	Dapma7bEVm006226t1	2	Selenoprotein o	0.657916	0.000126303	0.000264358	-37.284	2848.15	-0.481206	0.173153	-2.77907	0.00545143	0.00953498
scaffold00944	200903	200904	Dapma7bEVm002268t1	2	conserved protein	0.188313	1.7081e-07	6.33935e-07	-37.1951	373.233	-1.60697	0.141717	-11.3381	8.49687e-30	9.40009e-29
scaffold00084	660177	660178	Dapma7bEVm004596t1	4	NHL repeat-containing protein	0.746204	8.4731e-05	0.000185041	-37.1914	1003.68	-0.151665	0.0844272	-1.79639	0.0724322	0.104695
scaffold01005	295710	295711	Dapma7bEVm001518t1	3	BTB/POZ domain-containing protein	0.792239	6.78362e-09	3.17457e-08	-37.1345	716.314	-0.471159	0.235655	-1.99935	0.0455707	0.0684051
scaffold02850	566170	566171	Dapma7bEVm007534t1	4	Methionine-R-sulfoxide reductase B2, mitochondrial	0.77716	8.38703e-07	2.75024e-06	-37.1282	838.014	0.578743	0.130864	4.42249	9.75714e-06	2.3896e-05
scaffold00115	390372	390373	Dapma7bEVm007257t1	3	1-acyl-sn-glycerol-3-phosphate acyltransferase delta	0.752208	2.20699e-07	8.03815e-07	-37.0594	2754.83	0.219793	0.149349	1.47167	0.141109	0.191015
scaffold00056	74132	74133	Dapma7bEVm004663t1	2	Long-chain-fatty-acid--CoA ligase	0.598179	5.59081e-05	0.000127361	-37.0115	2229.43	-1.0666	0.0803961	-13.2668	3.60774e-40	6.87279e-39
scaffold00944	1752117	1752118	Dapma7bEVm005308t1	3	Cral/trio domain-containing protein	0.607135	0.000766764	0.00131415	-37.0095	1046.57	1.41409	0.559215	2.52872	0.011448	0.0190813
scaffold00443	22507	22508	Dapma7bEVm010840t1	2	Protoporphyrinogen oxidase	0.191142	1.90162e-10	1.13293e-09	-36.9748	3101.72	-0.376586	0.24864	-1.51458	0.129878	0.177317
scaffold03124	1291444	1291445	Dapma7bEVm001923t1	3	Solute carrier family 2, facilitated glucose transporter member	0.730878	0.000754472	0.00129546	-36.9703	5309.89	-0.214343	0.48561	-0.441388	0.658932	0.727705
scaffold03111	160968	160969	Dapma7bEVm006226t1	2	Selenoprotein o	0.500606	0.000200825	0.000400676	-36.9652	2848.15	-0.481206	0.173153	-2.77907	0.00545143	0.00953498
scaffold02865	70086	70087	Dapma7bEVm001248t1	2	Pre-mRNA-splicing factor 38A	0.414474	0.00329792	0.00476884	-36.9565	1310.96	0.987131	0.194399	5.07788	3.81666e-07	1.05643e-06
scaffold02649	73639	73640	Dapma7bEVm008388t1	4	Prefoldin subunit	0.1875	1.84454e-08	8.04485e-08	-36.9048	2701.11	2.23002	0.20205	11.0369	2.53532e-28	2.59086e-27
scaffold00930	1345958	1345959	Dapma7bEVm005396t1	2	Prostamide/prostaglandin F synthase	0.698604	2.36714e-05	5.84936e-05	-36.8937	4858.02	1.56603	0.274662	5.70164	1.18657e-08	3.69218e-08
scaffold02444	36027	36028	Dapma7bEVm023811t1	2	Galactosyl_T, Galactosyltransferase	0.38607	1.92265e-05	4.84263e-05	-36.8627	14.5551	0.820622	0.608531	1.34846	0.177509	0.234413
scaffold00944	1665222	1665223	Dapma7bEVm000977t1	3	Aryl hydrocarbon receptor-interacting protein AIP722	0.707728	9.45855e-06	2.53437e-05	-36.7742	625.446	0.364765	0.156381	2.33255	0.0196717	0.0315672
scaffold01574	153748	153749	Dapma7bEVm010088t1	3	conserved protein	0.210591	8.09696e-07	2.66209e-06	-36.7571	5809.83	1.65876	0.885452	1.87339	0.0610145	0.0894793
scaffold00700	2784	2785	Dapma7bEVm002331t1	4	Citrate synthase 2, mitochondrial	0.207897	4.32498e-07	1.49345e-06	-36.7216	34891.7	0.230478	0.132315	1.74188	0.0815294	0.116563
scaffold00944	1172979	1172980	Dapma7bEVm008820t1	2	Biogenesis of lysosome-related organelles complex 1 subunit	0.181353	8.43098e-06	2.28492e-05	-36.6197	654.064	1.95568	0.175805	11.1241	9.57318e-29	1.0018e-27
scaffold02878	1736	1737	Dapma7bEVm013109t1	3	Uncharacterized protein	0.185074	1.07906e-07	4.14347e-07	-36.5217	223.971	0.601617	0.32921	1.82746	0.06763	0.0983187
scaffold00024	2910455	2910456	Dapma7bEVm003549t1	3	Endoplasmic reticulum metallopeptidase	0.27328	8.04339e-06	2.19042e-05	-36.4962	1330.32	0.207187	0.134041	1.5457	0.122177	0.167955
scaffold00389	732445	732446	Dapma7bEVm006620t1	4	Transcription factor A, mitochondrial	0.691167	3.85305e-05	9.09616e-05	-36.4362	2238.87	0.880353	0.145744	6.0404	1.53733e-09	5.11335e-09
scaffold00311	218089	218090	Dapma7bEVm002579t1	3	Ubiquitin carboxyl-terminal hydrolase	0.684467	0.000174208	0.00035303	-36.3721	1384.75	-0.290975	0.0800111	-3.63668	0.000276178	0.000576004
scaffold02081	116396	116397	Dapma7bEVm000272t1	3	GPI-anchored adhesin protein PGA55	0.737228	2.58631e-05	6.33726e-05	-36.3636	2562	-2.02529	0.149484	-13.5482	8.11566e-42	1.6859e-40
scaffold01463	23690	23691	Dapma7bEVm004061t1	3	CUB and sushi domain-containing protein 1/sw	0.20891	1.72994e-06	5.35599e-06	-36.3158	1908.28	-0.837278	0.181705	-4.60787	4.06813e-06	1.03025e-05
scaffold00494	43343	43344	Dapma7bEVm007835t1	2	Ribosome biogenesis protein NSA2	0.245167	2.42294e-05	5.97127e-05	-36.2057	5141.8	1.34066	0.0982221	13.6493	2.03917e-42	4.35731e-41
scaffold00512	522074	522075	Dapma7bEVm011850t1	3	Uncharacterized protein	0.633486	0.00516802	0.00711217	-36.1632	368.457	-5.71269	0.357785	-15.8546	1.30754e-56	4.67092e-55
scaffold01361	1594186	1594187	Dapma7bEVm002813t1	2	Uncharacterized protein	0.21393	2.4956e-06	7.48268e-06	-36.1614	328.272	-1.70414	0.335943	-5.07215	3.93336e-07	1.08758e-06
scaffold02121	592147	592148	Dapma7bEVm001898t1	3	Cytochrome b-c1 complex subunit 1, mitochondrial	0.181258	4.97222e-09	2.37705e-08	-36.0902	29197.1	0.174738	0.108776	1.6064	0.108186	0.150574
scaffold01765	2372	2373	Dapma7bEVm023496t1	3	Uncharacterized protein	0.622841	0.0002639	0.000510086	-36.0495	48.2754	-2.84907	0.40299	-7.04258	1.88715e-12	7.60612e-12
scaffold01361	1856370	1856371	Dapma7bEVm001775t1	4	conserved protein	0.181928	2.05032e-10	1.21513e-09	-36.0465	2441.08	-1.00428	0.166144	-6.04461	1.49776e-09	4.9865e-09
scaffold00311	507857	507858	Dapma7bEVm006913t1	2	Gonadal protein gdl	0.185233	3.33047e-06	9.77257e-06	-36.0465	237.838	1.66402	0.242321	6.86702	6.55589e-12	2.54893e-11
scaffold00443	22512	22513	Dapma7bEVm010840t1	2	Protoporphyrinogen oxidase	0.22822	1.03627e-06	3.33691e-06	-36.0268	3101.72	-0.376586	0.24864	-1.51458	0.129878	0.177317
scaffold00687	2030508	2030509	Dapma7bEVm001341t1	4	PAX-interacting protein	0.175961	0.000621903	0.00109298	-35.9375	1939.97	-1.42379	0.120646	-11.8013	3.8453e-32	4.82637e-31
scaffold03124	427146	427147	Dapma7bEVm007316t1	3	Ubiquitin-conjugating enzyme E2 J1	0.74019	6.58157e-05	0.000147559	-35.9079	1349.45	0.107144	0.120386	0.890003	0.373464	0.449577
scaffold02581	1068975	1068976	Dapma7bEVm006440t1	2	low molecular weight phosphotyrosine protein phosphatase	0.559885	0.000779229	0.00133245	-35.8333	1299.97	1.48168	0.152383	9.72338	2.39682e-22	1.74282e-21
scaffold01949	295	296	Dapma7bEVm023620t1	3	Uncharacterized protein	0.171225	2.79683e-08	1.18487e-07	-35.6407	2.35207	-0.613854	1.25704	-0.486636	0.626517	0.698253
scaffold01348	122287	122288	Dapma7bEVm002808t1	3	mRNA export factor	0.678857	0.000389931	0.000722765	-35.567	1542.87	0.746485	0.181422	4.11464	3.87783e-05	8.9358e-05
scaffold00944	1945150	1945151	Dapma7bEVm004262t1	2	Uncharacterized protein	0.177399	1.80982e-05	4.58012e-05	-35.5263	116.123	-1.67712	0.324554	-5.16563	2.39626e-07	6.74075e-07
scaffold00725	291910	291911	Dapma7bEVm004912t1	4	Proteasome assembly chaperone 1/sw	0.559595	0.00113838	0.00186489	-35.5065	1296.83	0.643777	0.146924	4.38173	1.17743e-05	2.86249e-05
scaffold00742	6333	6334	Dapma7bEVm006257t1	2	conserved protein	0.769569	2.10022e-07	7.67158e-07	-35.44	980.031	-0.877965	0.231713	-3.78897	0.000151273	0.000325706
scaffold02081	53570	53571	Dapma7bEVm027576t1	3	Ribonuclease T2	0.219478	0.000427176	0.000784019	-35.3509	1626.52	0.547404	0.197905	2.76599	0.00567498	0.0099061
scaffold01581	1174842	1174843	Dapma7bEVm017437t1	2	Uncharacterized protein	0.230811	2.02043e-08	8.75819e-08	-35.3369	19.7459	-0.192172	0.507978	-0.378288	0.705216	0.769144
scaffold01361	2288553	2288554	Dapma7bEVm010803t1	3	Membrane-associated phosphatidylinositol transfer protein	0.670496	1.03488e-06	3.33295e-06	-35.298	2972.14	-0.621642	0.127172	-4.8882	1.01764e-06	2.71605e-06
scaffold03147	128396	128397	Dapma7bEVm010859t1	3	Cyclic AMP-dependent transcription factor ATF-4	0.174874	0.000276003	0.000531442	-35.2273	30281.3	0.90636	0.149389	6.06711	1.30232e-09	4.34897e-09
scaffold02444	36050	36051	Dapma7bEVm023811t1	2	Galactosyl_T, Galactosyltransferase	0.568853	0.000230403	0.000452814	-35.1592	14.5551	0.820622	0.608531	1.34846	0.177509	0.234413
scaffold00359	136834	136835	Dapma7bEVm001426t1	3	conserved protein	0.176106	3.63714e-06	1.05791e-05	-35.1562	1756.63	0.199576	0.159135	1.25413	0.209795	0.271861
scaffold00190	523470	523471	Dapma7bEVm002671t1	2	Rho guanine nucleotide exchange factor	0.703086	0.00458809	0.00639134	-35.1064	1546.31	-0.5594	0.19303	-2.89798	0.00375577	0.00674412
scaffold02176	2523	2524	Dapma7bEVm001427t1	2	SET and MYND domain-containing protein	0.560904	0.00117722	0.00192068	-34.9001	791.591	-0.370044	0.100555	-3.68	0.000233235	0.000491395
scaffold02995	85041	85042	Dapma7bEVm006837t1	2	Coiled-coil domain-containing protein	0.717181	0.000574912	0.00102127	-34.8876	1101.66	0.761943	0.172256	4.42332	9.71936e-06	2.38147e-05
scaffold01663	314990	314991	Dapma7bEVm007108t1	3	Uncharacterized protein	0.170635	0.000137103	0.000284999	-34.8485	276.209	5.15003	0.603601	8.52374	1.54485e-17	8.34217e-17
scaffold02444	35976	35977	Dapma7bEVm023811t1	2	Galactosyl_T, Galactosyltransferase	0.534299	0.000198308	0.000396825	-34.7902	14.5551	0.820622	0.608531	1.34846	0.177509	0.234413
scaffold03124	990794	990795	Dapma7bEVm004733t1	2	General transcription factor II-I repeat domain-containing protein	0.17413	1.30856e-08	5.85354e-08	-34.7368	976.252	-0.687584	0.107823	-6.37689	1.80724e-10	6.39263e-10
scaffold00687	11901	11902	Dapma7bEVm002538t1	2	Afadin af-6 protein	0.73136	1.65115e-07	6.14728e-07	-34.5727	5164.92	-0.73555	0.098211	-7.48948	6.91496e-14	3.03081e-13
scaffold01151	289933	289934	Dapma7bEVm005156t1	2	ATP-dependent RNA helicase DDX19B	0.770946	5.74068e-05	0.000130495	-34.5599	2641.86	0.520529	0.245291	2.12209	0.0338302	0.052099
scaffold00868	1760110	1760111	Dapma7bEVm001988t1	2	NF-kappa-B-activating protein	0.780302	0.000149645	0.000308092	-34.5159	1411.19	1.04963	0.165075	6.35855	2.0367e-10	7.18057e-10
scaffold01361	728948	728949	Dapma7bEVm002453t1	3	Iron-sulfur protein NUBPL	0.588115	0.000491195	0.000887211	-34.4697	536.457	0.878422	0.142175	6.17849	6.47176e-10	2.20595e-09
scaffold02372	74091	74092	Dapma7bEVm002222t1	3	Carnitine O-palmitoyltransferase 2, mitochondrial	0.758986	0.000398876	0.000738187	-34.3939	2930.76	0.47308	0.141657	3.33963	0.000838909	0.00164415
scaffold00944	2121978	2121979	Dapma7bEVm004920t1	2	Neurexin IV	0.790058	0.000581985	0.00103202	-34.2857	1475.61	-0.0170455	0.560217	-0.0304267	0.975727	0.983634
scaffold00084	660162	660163	Dapma7bEVm004596t1	4	NHL repeat-containing protein	0.732749	0.00057948	0.00102844	-34.2186	1003.68	-0.151665	0.0844272	-1.79639	0.0724322	0.104695
scaffold01361	1906799	1906800	Dapma7bEVm003407t1	2	conserved protein	0.616429	0.00646237	0.00867637	-34.1667	1829.95	-1.63165	0.250112	-6.52355	6.86633e-11	2.49813e-10
scaffold00443	22407	22408	Dapma7bEVm010840t1	2	Protoporphyrinogen oxidase	0.205494	3.2637e-08	1.36393e-07	-34.1571	3101.72	-0.376586	0.24864	-1.51458	0.129878	0.177317
scaffold02190	647090	647091	Dapma7bEVm010295t1	4	Cytochrome c1, heme protein, mitochondrial	0.690502	3.78534e-05	8.95071e-05	-34.127	27230.9	0.395343	0.119017	3.32173	0.0008946	0.00174723
scaffold02977	3975	3976	Dapma7bEVm003228t1	3	RING finger protein	0.199181	1.42406e-05	3.68134e-05	-34.0179	4520.24	-2.9252	0.246401	-11.8714	1.66701e-32	2.13332e-31
scaffold01005	39609	39610	Dapma7bEVm018581t1	4	Serine/threonine-protein kinase 6 aurora kinase a aurora-a serine/threonine kinase aurora/ipl1-related kinase 1 aurora-related kinase 1 hark1 breast tumor-amplified kinase	0.748376	0.000380078	0.000706716	-33.9545	3836.03	-1.22478	0.253259	-4.83608	1.32427e-06	3.49647e-06
scaffold01361	1594165	1594166	Dapma7bEVm002813t1	2	Uncharacterized protein	0.204793	6.57978e-06	1.82196e-05	-33.9338	328.272	-1.70414	0.335943	-5.07215	3.93336e-07	1.08758e-06
scaffold00944	1209541	1209542	Dapma7bEVm003943t1	4	Glutathione S-transferase S1	0.816667	0.0101355	0.0129341	-33.9161	5991.81	-0.365852	0.312748	-1.1698	0.242083	0.30831
scaffold02244	179645	179646	Dapma7bEVm006333t1	2	Mitotic checkpoint control protein, Mitotic checkpoint control protein Bub3	0.301026	0.00225753	0.00340492	-33.8202	1516.66	0.428645	0.189827	2.25809	0.0239403	0.0378502
scaffold02121	592135	592136	Dapma7bEVm001898t1	3	Cytochrome b-c1 complex subunit 1, mitochondrial	0.169654	6.49846e-09	3.05288e-08	-33.8028	29197.1	0.174738	0.108776	1.6064	0.108186	0.150574
scaffold01253	243932	243933	Dapma7bEVm016216t1	2	cholinephosphate cytidylyl transferase b2	0.469379	0.00517753	0.00712295	-33.6277	71.0848	3.40466	0.536276	6.34511	2.22262e-10	7.82222e-10
scaffold00117	16304	16305	Dapma7bEVm002124t1	2	CCAAT/enhancer-binding protein zeta	0.203395	0.000122807	0.000257749	-33.4656	5200.91	-0.0873022	0.261616	-0.333704	0.738603	0.798847
scaffold00311	499569	499570	Dapma7bEVm010454t1	4	Brefeldin A-inhibited guanine nucleotide-exchange protein	0.809524	9.52716e-05	0.000205571	-33.3887	5865.27	0.0611377	0.231862	0.263681	0.792026	0.839083
scaffold00915	500394	500395	Dapma7bEVm005206t1	4	Clusterin-associated protein	0.702894	0.0102471	0.0130554	-33.3856	416.778	0.712626	0.184266	3.86741	0.000109996	0.000239897
scaffold00197	90134	90135	Dapma7bEVm007312t1	2	Aquaporin-11	0.164192	1.39188e-05	3.60733e-05	-33.3333	737.544	1.56063	0.133176	11.7185	1.02416e-31	1.25163e-30
scaffold00642	558591	558592	Dapma7bEVm004618t1	2	at5g43400/mwf20_9	0.168496	4.59218e-08	1.87171e-07	-33.3333	3272.17	-0.317733	0.13854	-2.29344	0.0218228	0.0347311
scaffold02861	627181	627182	Dapma7bEVm024051t1	2	Uncharacterized protein	0.169722	1.60182e-08	7.05274e-08	-33.3333	301.291	-2.64654	0.239388	-11.0509	2.17023e-28	2.22758e-27
scaffold03217	141361	141362	Dapma7bEVm005462t1	4	Serine/threonine-protein phosphatase 4 regulatory subunit 3B	0.174074	3.94174e-08	1.6237e-07	-33.3333	3238.01	-0.717482	0.162311	-4.42039	9.85214e-06	2.41202e-05
scaffold00966	449757	449758	Dapma7bEVm010219t1	3	Constitutive coactivator of PPAR-gamma protein	0.19849	0.00012982	0.000271159	-33.2963	5038.04	-0.653393	0.17939	-3.6423	0.000270212	0.000564125
scaffold00610	1891	1892	Dapma7bEVm007753t1	2	Dynein light chain 4, axonemal	0.484115	0.0164488	0.0198293	-33.2661	3734.16	1.37033	0.199193	6.87944	6.00887e-12	2.33973e-11
scaffold02581	76532	76533	Dapma7bEVm008465t1	2	COX assembly mitochondrial protein	0.817074	1.33489e-06	4.21624e-06	-33.1933	2333.86	3.3305	0.166035	20.0586	1.69688e-89	1.39064e-87
scaffold02545	55236	55237	Dapma7bEVm006397t1	2	Eukaryotic translation initiation factor 3 subunit K	0.774648	9.83158e-05	0.00021139	-33.1898	3592.44	1.73239	0.191604	9.04153	1.54501e-19	9.39959e-19
scaffold03376	362838	362839	Dapma7bEVm000548t1	4	RUN domain-containing protein	0.729705	0.00118572	0.0019335	-33.1188	1084.26	0.207354	0.113994	1.81899	0.0689136	0.100032
scaffold02121	592155	592156	Dapma7bEVm001898t1	3	Cytochrome b-c1 complex subunit 1, mitochondrial	0.190536	1.9774e-06	6.05341e-06	-33.0982	29197.1	0.174738	0.108776	1.6064	0.108186	0.150574
scaffold02190	1563145	1563146	Dapma7bEVm007962t1	3	Uncharacterized protein	0.173029	0.000594091	0.00105095	-33.0275	43.0675	0.47618	0.396217	1.20186	0.229419	0.294333
scaffold01005	295720	295721	Dapma7bEVm001518t1	3	BTB/POZ domain-containing protein	0.772574	2.54136e-05	6.23573e-05	-32.9825	716.314	-0.471159	0.235655	-1.99935	0.0455707	0.0684051
scaffold00389	230738	230739	Dapma7bEVm006374t1	2	methyl-cpg binding protein	0.747151	0.00359957	0.00515132	-32.8571	450.751	0.63316	0.203646	3.10913	0.00187639	0.00351117
scaffold02121	85254	85255	Dapma7bEVm004106t1	3	Translation factor GUF1, mitochondrial	0.201665	1.68326e-06	5.22581e-06	-32.8415	1014.73	0.932197	0.119089	7.82774	4.96727e-15	2.33324e-14
contig03252	296	297	Dapma7bEVm029218t1	2	Uncharacterized protein	0.304249	0.00115288	0.00188602	-32.758	1.32974	0.24752	1.09205	0.227384	0.820125	0.861505
scaffold00966	178620	178621	Dapma7bEVm006984t1	2	ab	0.746542	1.80175e-05	4.56239e-05	-32.7561	444.729	-0.413036	0.140546	-2.93877	0.0032952	0.00596838
scaffold00544	1754	1755	Dapma7bEVm007864t1	2	39S ribosomal protein L51, mitochondrial	0.196674	5.93741e-05	0.000134465	-32.7219	1303.3	1.51518	0.151376	10.0094	1.38585e-23	1.08429e-22
scaffold00311	567492	567493	Dapma7bEVm000507t1	4	U4/U6.U5 tri-snRNP-associated protein	0.312723	0.000860782	0.00145637	-32.6746	2944.74	0.456919	0.116186	3.93266	8.40118e-05	0.000185963
scaffold00337	233864	233865	Dapma7bEVm001410t1	2	AFG3 protein 1	0.693511	0.0123265	0.0153788	-32.6667	8400.88	0.0622472	0.124793	0.498805	0.617917	0.690288
scaffold00725	649459	649460	Dapma7bEVm001963t1	2	Phosphorylated adaptor for RNA export	0.598797	0.000581611	0.00103145	-32.6604	1152.86	-0.203002	0.124892	-1.62543	0.104072	0.145254
scaffold00190	523447	523448	Dapma7bEVm002671t1	2	Rho guanine nucleotide exchange factor	0.524603	0.0396458	0.0422756	-32.5926	1546.31	-0.5594	0.19303	-2.89798	0.00375577	0.00674412
scaffold03276	141769	141770	Dapma7bEVm005941t1	2	Phosphatase methylesterase	0.440726	0.0118601	0.0148625	-32.5714	1000.37	0.227974	0.107409	2.12249	0.033797	0.0520518
scaffold03381	26193	26194	Dapma7bEVm006011t1	3	Methyl-CpG-binding domain protein	0.156404	0.000203927	0.000406293	-32.5301	598.967	0.651163	0.125323	5.19592	2.03715e-07	5.7647e-07
scaffold02444	29782	29783	Dapma7bEVm007207t1	3	Uncharacterized protein	0.512572	0.00116951	0.00190985	-32.5253	72.4328	-1.26779	0.282405	-4.48761	7.20254e-06	1.78382e-05
scaffold01361	1593755	1593756	Dapma7bEVm002813t1	2	Uncharacterized protein	0.165922	1.62743e-05	4.15809e-05	-32.4324	328.272	-1.70414	0.335943	-5.07215	3.93336e-07	1.08758e-06
scaffold00024	2923576	2923577	Dapma7bEVm015976t1	4	Leptin receptor gene-related protein	0.276669	0.00170911	0.00266569	-32.33	1313.99	1.25459	0.124857	10.0483	9.34712e-24	7.3935e-23
scaffold02895	58290	58291	Dapma7bEVm029299t1	2	Uncharacterized protein	0.174679	6.02885e-08	2.41112e-07	-32.3103	1.77095	-2.05332	1.40437	-1.46165	0.143836	0.19433
scaffold02121	85229	85230	Dapma7bEVm004106t1	3	Translation factor GUF1, mitochondrial	0.161084	1.13909e-06	3.64104e-06	-32.1739	1014.73	0.932197	0.119089	7.82774	4.96727e-15	2.33324e-14
scaffold02977	3972	3973	Dapma7bEVm003228t1	3	RING finger protein	0.191694	3.14738e-05	7.5863e-05	-32.1691	4520.24	-2.9252	0.246401	-11.8714	1.66701e-32	2.13332e-31
scaffold02865	317203	317204	Dapma7bEVm000478t1	3	Leucine--tRNA ligase, mitochondrial	0.209811	0.00184477	0.00285344	-32.12	1728.25	0.245961	0.126664	1.94185	0.0521558	0.0774829
scaffold02665	40810	40811	Dapma7bEVm025796t1	3	Uncharacterized protein	0.161235	3.96804e-07	1.37779e-06	-32.1053	100.843	0.574455	0.213153	2.69514	0.0070358	0.0121195
scaffold00781	358008	358009	Dapma7bEVm005550t1	4	Retinoblastoma-binding protein	0.761358	0.000807658	0.00137549	-32.0483	1020.09	0.56903	0.126492	4.49855	6.84178e-06	1.69809e-05
scaffold00781	273433	273434	Dapma7bEVm010999t1	4	Selenoprotein S	0.376274	0.00722752	0.00958398	-32.0044	2687.54	1.11693	0.148857	7.50342	6.21733e-14	2.73364e-13
scaffold00359	136709	136710	Dapma7bEVm001426t1	3	conserved protein	0.140476	0.001245	0.00201842	-32	1756.63	0.199576	0.159135	1.25413	0.209795	0.271861
scaffold00512	132451	132452	Dapma7bEVm003647t1	3	conserved protein	0.168466	8.07635e-05	0.000177121	-32	779.886	-0.311336	0.246215	-1.26449	0.206054	0.267611
scaffold00115	294926	294927	Dapma7bEVm013452t1	4	Uncharacterized protein	0.616674	0.00548594	0.00750699	-31.8621	101.987	-0.739836	0.3797	-1.9483	0.0513793	0.0763945
scaffold02626	49746	49747	Dapma7bEVm004183t1	3	40S ribosomal protein S3	0.517605	0.000599361	0.00105878	-31.8609	60206.8	1.24854	0.141728	8.80939	1.2583e-18	7.24404e-18
scaffold02444	35991	35992	Dapma7bEVm023811t1	2	Galactosyl_T, Galactosyltransferase	0.586784	0.000390058	0.000722938	-31.8182	14.5551	0.820622	0.608531	1.34846	0.177509	0.234413
scaffold00818	1978	1979	Dapma7bEVm008846t1	2	LSM domain-containing protein	0.57247	0.000570161	0.00101418	-31.746	938.428	2.88381	0.231122	12.4771	9.95127e-36	1.53251e-34
scaffold00930	257217	257218	Dapma7bEVm004033t1	3	CDD: DNA polymerase III subunits gamma and tau	0.160573	1.83385e-06	5.64806e-06	-31.5068	2439.6	-0.458085	0.0722965	-6.33619	2.3552e-10	8.27905e-10
scaffold02090	977	978	Dapma7bEVm023686t1	3	Coiled-coil domain-containing protein	0.493371	0.0310272	0.034341	-31.4988	1118.63	-0.450547	0.101128	-4.45521	8.38126e-06	2.06474e-05
scaffold00915	500427	500428	Dapma7bEVm005206t1	4	Clusterin-associated protein	0.647365	0.00324215	0.00469777	-31.4815	416.778	0.712626	0.184266	3.86741	0.000109996	0.000239897
scaffold02121	85225	85226	Dapma7bEVm004106t1	3	Translation factor GUF1, mitochondrial	0.157237	2.4789e-06	7.43994e-06	-31.4286	1014.73	0.932197	0.119089	7.82774	4.96727e-15	2.33324e-14
scaffold03217	128536	128537	Dapma7bEVm008713t1	2	Gem-associated protein	0.160455	0.000385068	0.000714809	-31.3253	526.374	1.89102	0.162327	11.6494	2.30997e-31	2.7664e-30
scaffold00626	833726	833727	Dapma7bEVm001722t1	2	WD repeat-containing protein	0.368823	0.00046171	0.000840229	-31.2405	893.716	0.382725	0.198242	1.9306	0.0535321	0.0793302
scaffold01920	70110	70111	Dapma7bEVm004634t1	2	ATPase family AAA domain-containing protein 3-A	0.64023	0.00981409	0.0125767	-31.203	4001.23	0.717306	0.178374	4.02136	5.78629e-05	0.000130769
scaffold00117	16298	16299	Dapma7bEVm002124t1	2	CCAAT/enhancer-binding protein zeta	0.191207	0.000216257	0.000427976	-31.1671	5200.91	-0.0873022	0.261616	-0.333704	0.738603	0.798847
scaffold00512	3635863	3635864	Dapma7bEVm004176t1	2	Uncharacterized protein	0.760906	0.000209564	0.000416472	-31.155	694.311	-0.0200758	0.158828	-0.1264	0.899415	0.92783
scaffold01151	289905	289906	Dapma7bEVm005156t1	2	ATP-dependent RNA helicase DDX19B	0.78062	0.00365026	0.00521353	-31.1445	2641.86	0.520529	0.245291	2.12209	0.0338302	0.052099
scaffold00687	718059	718060	Dapma7bEVm006595t1	4	MIT domain-containing protein	0.263229	0.00139952	0.00223879	-31.0134	629.112	-0.555549	0.187497	-2.96294	0.00304715	0.00554456
scaffold00704	200964	200965	Dapma7bEVm028241t1	3	Uncharacterized protein	0.151772	0.000623262	0.00109509	-30.9524	227.849	-3.49804	0.353461	-9.88428	4.87065e-23	3.6786e-22
scaffold00512	3504978	3504979	Dapma7bEVm013325t1	2	Uncharacterized protein	0.493907	0.0103847	0.0132173	-30.9524	91.7678	1.47741	0.24627	5.9992	1.98298e-09	6.54252e-09
scaffold01581	1120980	1120981	Dapma7bEVm020470t1	2	Transmembrane protein 14C	0.677656	0.00309349	0.00450629	-30.9295	6925.29	2.51339	0.156321	16.0784	3.61597e-58	1.35424e-56
scaffold02176	2456	2457	Dapma7bEVm001427t1	2	SET and MYND domain-containing protein	0.767505	8.73378e-06	2.35739e-05	-30.8824	791.591	-0.370044	0.100555	-3.68	0.000233235	0.000491395
scaffold00389	737861	737862	Dapma7bEVm009012t1	2	Uncharacterized protein	0.310315	0.0247837	0.0283033	-30.7143	37.4334	-2.17785	0.559673	-3.88393	0.000102783	0.000225011
scaffold02066	111670	111671	Dapma7bEVm006555t1	3	Guanine nucleotide-binding protein subunit alpha-13	0.153535	3.9177e-06	1.13178e-05	-30.7018	727.226	-0.229001	0.177425	-1.29069	0.19681	0.257059
scaffold00626	833750	833751	Dapma7bEVm001722t1	2	WD repeat-containing protein	0.404966	0.00199283	0.0030534	-30.6349	893.716	0.382725	0.198242	1.9306	0.0535321	0.0793302
scaffold00687	27984	27985	Dapma7bEVm028581t1	2	Uncharacterized protein	0.189514	9.51176e-05	0.00020526	-30.3808	234.667	0.955361	0.864594	1.10502	0.26915	0.337901
scaffold00337	106407	106408	Dapma7bEVm018574t1	2	Transport protein Sec24A	0.694009	5.39635e-06	1.52029e-05	-30.3125	5651.92	-1.1514	0.160625	-7.1682	7.59923e-13	3.13232e-12
scaffold00704	201222	201223	Dapma7bEVm028241t1	2	Uncharacterized protein	0.624985	0.00861542	0.0112025	-30.303	227.849	-3.49804	0.353461	-9.88428	4.87065e-23	3.6786e-22
scaffold02081	116379	116380	Dapma7bEVm000272t1	3	GPI-anchored adhesin protein PGA55	0.716959	0.000190343	0.000382741	-30.2803	2562	-2.02529	0.149484	-13.5482	8.11566e-42	1.6859e-40
scaffold02487	33863	33864	Dapma7bEVm001971t1	3	Splicing factor	0.14945	9.13197e-07	2.96754e-06	-30.1587	980.557	1.37374	0.0983318	13.9705	2.36072e-44	5.48768e-43
scaffold00117	16322	16323	Dapma7bEVm002124t1	2	CCAAT/enhancer-binding protein zeta	0.14881	0.000460768	0.000838729	-30	5200.91	-0.0873022	0.261616	-0.333704	0.738603	0.798847
scaffold00106	27506	27507	Dapma7bEVm004636t1	4	ATP-binding cassette sub-family F member	0.150444	0.000199834	0.000399149	-30	9335.51	0.67474	0.275076	2.45292	0.0141701	0.0232841
scaffold00211	53927	53928	Dapma7bEVm010719t1	3	DDB1- and CUL4-associated factor	0.754018	3.05394e-05	7.38031e-05	-29.933	1243.84	-0.508971	0.176023	-2.89148	0.0038343	0.00687274
scaffold02081	116358	116359	Dapma7bEVm000272t1	3	GPI-anchored adhesin protein PGA55	0.749153	0.000526151	0.000943943	-29.9074	2562	-2.02529	0.149484	-13.5482	8.11566e-42	1.6859e-40
scaffold00024	1113449	1113450	Dapma7bEVm004400t1	3	Methyltransferase protein	0.784734	0.000261014	0.000505186	-29.7727	4485.23	2.98061	0.175473	16.9861	1.04164e-64	4.75289e-63
scaffold02409	54396	54397	Dapma7bEVm028022t1	3	TE: Transposase domain-containing protein	0.364056	0.001314	0.00211628	-29.7683	440.732	-1.30383	0.2427	-5.37187	7.79222e-08	2.28358e-07
scaffold00544	1693	1694	Dapma7bEVm007864t1	2	39S ribosomal protein L51, mitochondrial	0.757289	0.000135922	0.000282794	-29.7165	1303.3	1.51518	0.151376	10.0094	1.38585e-23	1.08429e-22
scaffold02850	121058	121059	Dapma7bEVm000261t1	3	dmX protein 2	0.148275	7.25343e-05	0.000161	-29.6703	7028.9	-0.320562	0.173562	-1.84697	0.0647521	0.0944635
scaffold00243	600459	600460	Dapma7bEVm001512t1	3	Tubulin-specific chaperone E	0.752705	0.000351912	0.000659355	-29.6188	2471.78	-0.173426	0.155041	-1.11858	0.263321	0.331738
scaffold00944	2121290	2121291	Dapma7bEVm004920t1	3	Neurexin IV	0.145032	4.22347e-05	9.89766e-05	-29.4872	1475.61	-0.0170455	0.560217	-0.0304267	0.975727	0.983634
scaffold00568	194464	194465	Dapma7bEVm006460t1	2	RNA exonuclease	0.62425	0.000659443	0.00115191	-29.4499	1180.26	-1.52143	0.116001	-13.1153	2.69008e-39	4.87151e-38
scaffold00024	1202524	1202525	Dapma7bEVm002797t1	4	GTP-binding protein CG1354	0.34813	0.0213562	0.0248761	-29.4118	1233.03	1.67321	0.137628	12.1575	5.23508e-34	7.29837e-33
scaffold02081	116495	116496	Dapma7bEVm000272t1	3	GPI-anchored adhesin protein PGA55	0.680132	0.000556823	0.000992697	-29.2303	2562	-2.02529	0.149484	-13.5482	8.11566e-42	1.6859e-40
scaffold03326	376925	376926	Dapma7bEVm013050t1	4	Uncharacterized protein	0.673504	0.00392505	0.0055653	-29.1881	93.1659	-3.41591	0.487611	-6.98568	2.83489e-12	1.12866e-11
scaffold02053	2046	2047	Dapma7bEVm007906t1	4	Uncharacterized protein	0.225063	0.000595165	0.00105268	-29.1498	205.434	2.33947	0.192054	12.1807	3.93954e-34	5.54028e-33
scaffold00868	1760084	1760085	Dapma7bEVm001988t1	2	NF-kappa-B-activating protein	0.599578	0.00850406	0.0110807	-29.0541	1411.19	1.04963	0.165075	6.35855	2.0367e-10	7.18057e-10
scaffold00311	477992	477993	Dapma7bEVm022908t1	2	Uncharacterized protein	0.135859	9.9718e-06	2.65851e-05	-28.9474	2788.74	-2.75251	0.344375	-7.99247	1.32264e-15	6.39089e-15
scaffold02663	3182	3183	Dapma7bEVm028804t1	2	Uncharacterized protein	0.38911	0.00097403	0.00162682	-28.9007	649.076	-0.714282	0.22343	-3.19686	0.00138933	0.00264428
scaffold00568	1727773	1727774	Dapma7bEVm007242t1	4	Spermatogenesis-associated protein 2 protein	0.1368	0.000284876	0.000546697	-28.8889	869.656	0.379479	0.151957	2.49727	0.0125152	0.0207247
scaffold03381	21036	21037	Dapma7bEVm006217t1	4	Suppressor of tumorigenicity 7 protein	0.480945	0.00304295	0.00443844	-28.8568	2349.53	0.146882	0.0863966	1.70009	0.0891134	0.126229
scaffold02176	2124	2125	Dapma7bEVm001427t1	3	SET and MYND domain-containing protein	0.778197	0.00101222	0.00168281	-28.8177	791.591	-0.370044	0.100555	-3.68	0.000233235	0.000491395
scaffold02850	566235	566236	Dapma7bEVm007534t1	4	Methionine-R-sulfoxide reductase B2, mitochondrial	0.790848	0.000781766	0.00133631	-28.7711	838.014	0.578743	0.130864	4.42249	9.75714e-06	2.3896e-05
scaffold03124	990830	990831	Dapma7bEVm004733t1	2	General transcription factor II-I repeat domain-containing protein	0.141163	0.000288281	0.000552634	-28.7234	976.252	-0.687584	0.107823	-6.37689	1.80724e-10	6.39263e-10
scaffold00944	200880	200881	Dapma7bEVm002268t1	2	conserved protein	0.144084	4.08012e-07	1.41256e-06	-28.6624	373.233	-1.60697	0.141717	-11.3381	8.49687e-30	9.40009e-29
scaffold02053	2038	2039	Dapma7bEVm007906t1	4	Uncharacterized protein	0.140768	1.00518e-05	2.67715e-05	-28.5714	205.434	2.33947	0.192054	12.1807	3.93954e-34	5.54028e-33
contig45276	341	342	Dapma7bEVm011499t1	2	Lin-28 B	0.144018	7.89177e-09	3.6554e-08	-28.4404	27.56	-0.569626	0.516851	-1.10183	0.270536	0.339314
scaffold01764	58745	58746	Dapma7bEVm018576t1	2	UPF0505 protein C16orf62	0.711177	0.000554573	0.000989347	-28.4211	1329.28	-0.985466	0.129529	-7.60795	2.7847e-14	1.24962e-13
scaffold02663	3134	3135	Dapma7bEVm028804t1	2	Uncharacterized protein	0.350701	0.00167314	0.0026161	-28.3784	649.076	-0.714282	0.22343	-3.19686	0.00138933	0.00264428
scaffold00687	1178906	1178907	Dapma7bEVm015627t1	3	Magnesium-dependent phosphatase	0.301769	0.00170689	0.00266321	-28.3041	1883.14	0.197292	0.188355	1.04745	0.294892	0.365324
scaffold00359	136842	136843	Dapma7bEVm001426t1	3	conserved protein	0.141928	3.361e-05	8.03389e-05	-28.2609	1756.63	0.199576	0.159135	1.25413	0.209795	0.271861
scaffold02121	145600	145601	Dapma7bEVm002525t1	2	SUMO-conjugating enzyme UBC9	0.217532	0.00804731	0.0105385	-28.2609	3262.01	1.90121	0.157934	12.0379	2.2447e-33	3.01283e-32
scaffold01952	1407	1408	Dapma7bEVm018801t1	3	Uncharacterized protein	0.760256	0.000825046	0.00140196	-28.2506	2010.52	1.38702	0.121763	11.3912	4.62747e-30	5.15209e-29
scaffold00512	1724467	1724468	Dapma7bEVm002336t1	3	IST1	0.838098	3.95285e-12	2.98826e-11	-28.2478	6482.67	0.749435	0.115748	6.47471	9.49954e-11	3.42278e-10
scaffold00211	53931	53932	Dapma7bEVm010719t1	3	DDB1- and CUL4-associated factor	0.740833	9.41221e-05	0.000203297	-28.1746	1243.84	-0.508971	0.176023	-2.89148	0.0038343	0.00687274
scaffold03124	990813	990814	Dapma7bEVm004733t1	2	General transcription factor II-I repeat domain-containing protein	0.13666	0.000137691	0.000286026	-28.1553	976.252	-0.687584	0.107823	-6.37689	1.80724e-10	6.39263e-10
scaffold01361	1593883	1593884	Dapma7bEVm002813t1	2	Uncharacterized protein	0.142056	2.20509e-06	6.68505e-06	-28	328.272	-1.70414	0.335943	-5.07215	3.93336e-07	1.08758e-06
scaffold00311	621022	621023	Dapma7bEVm005383t1	2	AP-1 complex subunit sigma-2	0.486905	0.0260711	0.0295909	-27.971	4307.34	1.25723	0.179355	7.00977	2.38715e-12	9.54405e-12
contig46988	263	264	Dapma7bEVm030670t1	2	Uncharacterized protein	0.481405	2.76198e-05	6.73128e-05	-27.8811	115.168	0.229948	0.250899	0.916513	0.359398	0.434747
scaffold00742	6356	6357	Dapma7bEVm006257t1	2	conserved protein	0.697797	0.00060191	0.00106249	-27.8595	980.031	-0.877965	0.231713	-3.78897	0.000151273	0.000325706
scaffold00805	1427	1428	Dapma7bEVm000468t1	3	E3 ubiquitin-protein ligase MARCH6	0.756396	0.0207073	0.0242344	-27.8271	6456.03	-0.589544	0.121655	-4.84602	1.25964e-06	3.33172e-06
scaffold00944	241344	241345	Dapma7bEVm010898t1	2	CHAT domain	0.693023	0.00331189	0.00478808	-27.8049	277.937	0.295849	0.165862	1.78372	0.0744695	0.107351
scaffold00512	1900191	1900192	Dapma7bEVm000981t1	4	Exosome complex component RRP46	0.748433	0.00666907	0.0089245	-27.6113	899.876	0.782785	0.191493	4.08782	4.3544e-05	9.98007e-05
scaffold00655	1689	1690	Dapma7bEVm006642t1	2	Translation machinery-associated protein	0.635739	0.000713864	0.00123432	-27.4194	1274.48	2.58246	0.210376	12.2753	1.22877e-34	1.7734e-33
scaffold02452	532222	532223	Dapma7bEVm027238t1	3	Uncharacterized protein	0.698677	0.0285755	0.0320491	-27.3994	6.27948	-0.00909953	0.759465	-0.0119806	0.990441	0.992959
scaffold00626	833757	833758	Dapma7bEVm001722t1	2	WD repeat-containing protein	0.395877	0.00298832	0.00437029	-27.381	893.716	0.382725	0.198242	1.9306	0.0535321	0.0793302
scaffold00687	27900	27901	Dapma7bEVm028581t1	2	Uncharacterized protein	0.13861	7.8822e-05	0.000173292	-27.3585	234.667	0.955361	0.864594	1.10502	0.26915	0.337901
scaffold02176	2469	2470	Dapma7bEVm001427t1	2	SET and MYND domain-containing protein	0.725464	0.000290026	0.000555478	-27.2942	791.591	-0.370044	0.100555	-3.68	0.000233235	0.000491395
scaffold00389	1096515	1096516	Dapma7bEVm001770t1	3	Ankyrin repeat domain-containing protein	0.417438	0.0102737	0.0130869	-27.2596	2945.42	-0.0153513	0.0883652	-0.173725	0.862081	0.897468
scaffold00626	1121685	1121686	Dapma7bEVm024808t1	3	Uncharacterized protein	0.776458	0.0208911	0.0244145	-27.2033	190.039	0.781821	0.272783	2.86616	0.00415483	0.00741229
contig01752	449	450	Dapma7bEVm021919t1	3	Uncharacterized protein	0.133804	4.06592e-07	1.40879e-06	-27.1429	6.36452	1.18459	0.760801	1.55848	0.11912	0.164152
scaffold00868	1376304	1376305	Dapma7bEVm003522t1	4	LD45768p, Symplekin	0.795423	0.0017649	0.00274325	-27.1429	2759.09	-0.766585	0.10913	-7.02447	2.14874e-12	8.6255e-12
scaffold02865	99593	99594	Dapma7bEVm003816t1	3	Glucoside xylosyltransferase	0.133724	0.000420627	0.000773199	-26.9231	992.063	0.0988169	0.118429	0.8344	0.404055	0.481741
scaffold00115	294945	294946	Dapma7bEVm013452t1	4	Uncharacterized protein	0.481995	0.0332198	0.0364213	-26.9195	101.987	-0.739836	0.3797	-1.9483	0.0513793	0.0763945
scaffold02176	2363	2364	Dapma7bEVm001427t1	2	SET and MYND domain-containing protein	0.767694	0.000409304	0.000755254	-26.8421	791.591	-0.370044	0.100555	-3.68	0.000233235	0.000491395
scaffold02452	377697	377698	Dapma7bEVm003212t1	4	Uncharacterized aarF domain-containing protein kinase	0.411088	0.0361997	0.039154	-26.8092	1638.92	0.367172	0.165378	2.2202	0.0264051	0.0414244
scaffold00868	1760195	1760196	Dapma7bEVm001988t1	2	NF-kappa-B-activating protein	0.60999	0.0177939	0.0212462	-26.7241	1411.19	1.04963	0.165075	6.35855	2.0367e-10	7.18057e-10
scaffold00642	564713	564714	Dapma7bEVm005721t1	4	Enoyl-CoA delta isomerase 2, mitochondrial	0.157176	0.000670703	0.00116813	-26.6667	2926.18	1.11539	0.21917	5.08918	3.5961e-07	9.97364e-07
scaffold01764	261542	261543	Dapma7bEVm028691t1	3	Uncharacterized protein	0.160887	4.86003e-05	0.000112336	-26.5633	27.1688	1.77641	0.388114	4.57669	4.72397e-06	1.18956e-05
scaffold02207	39448	39449	Dapma7bEVm018642t1	2	DNA-directed RNA polymerase I subunit RPA1	0.807474	2.28424e-05	5.65501e-05	-26.4043	4263.5	-0.726672	0.18214	-3.98962	6.6178e-05	0.000148549
scaffold02385	471683	471684	Dapma7bEVm000594t1	4	E3 ubiquitin protein ligase URE-B1 variant	0.126671	0.00016931	0.00034423	-26.3889	19259.5	-0.974108	0.0992529	-9.8144	9.76181e-23	7.25987e-22
scaffold02487	33871	33872	Dapma7bEVm001971t1	3	Splicing factor	0.152275	0.000118811	0.000250374	-26.2458	980.557	1.37374	0.0983318	13.9705	2.36072e-44	5.48768e-43
scaffold00930	907636	907637	Dapma7bEVm010533t1	3	proteasome subunit alpha type	0.785511	0.000407004	0.000751662	-26.1905	7321.65	0.503991	0.181273	2.78029	0.00543109	0.0095026
scaffold02452	46128	46129	Dapma7bEVm004259t1	2	Vacuolar protein sorting-associated protein 4B	0.773229	0.0165382	0.0199213	-26.1168	3868.81	0.436803	0.0850532	5.13565	2.81176e-07	7.8672e-07
scaffold00326	1244	1245	Dapma7bEVm025814t1	4	Uncharacterized protein	0.619544	0.0145768	0.0178506	-26.0439	7.26918	-1.1218	0.552702	-2.02162	0.0432151	0.06515
scaffold00311	478015	478016	Dapma7bEVm022908t1	2	Uncharacterized protein	0.160626	0.000624806	0.00109754	-25.9889	2788.74	-2.75251	0.344375	-7.99247	1.32264e-15	6.39089e-15
scaffold00944	1244293	1244294	Dapma7bEVm002802t1	4	DnaJ subfamily B member	0.683551	0.0455162	0.0474098	-25.9722	2977.92	1.15511	0.0993069	11.6317	2.84248e-31	3.37704e-30
scaffold03313	6996	6997	Dapma7bEVm004254t1	4	RNA polymerase II subunit B1 CTD phosphatase rpap2	0.894444	0.000447051	0.000816833	-25.9259	1735.12	1.23872	0.131118	9.44736	3.47472e-21	2.36607e-20
scaffold00626	833426	833427	Dapma7bEVm001722t1	3	WD repeat-containing protein	0.699868	0.0245238	0.0280531	-25.8772	893.716	0.382725	0.198242	1.9306	0.0535321	0.0793302
scaffold02852	223195	223196	Dapma7bEVm003087t1	2	LETM1 and EF-hand domain-containing protein 1, mitochondrial	0.720387	0.00313885	0.00456487	-25.7331	1704.21	-0.460525	0.168505	-2.733	0.00627608	0.0108962
scaffold00763	128204	128205	Dapma7bEVm001719t1	2	Uncharacterized protein	0.734931	0.00335922	0.00484527	-25.4986	1453.82	-2.99619	0.225132	-13.3072	2.10249e-40	4.0533e-39
scaffold02977	3873	3874	Dapma7bEVm003228t1	2	RING finger protein	0.153316	4.42367e-05	0.000103191	-25.468	4520.24	-2.9252	0.246401	-11.8714	1.66701e-32	2.13332e-31
scaffold00190	301616	301617	Dapma7bEVm007480t1	3	Autophagy-related protein	0.128529	4.88948e-05	0.000112931	-25.3165	1018.17	0.230845	0.14928	1.54639	0.12201	0.167748
scaffold01581	1644605	1644606	Dapma7bEVm006858t1	2	protein kr-h2	0.715614	0.00808542	0.0105819	-25.2646	470.546	-0.575121	0.198119	-2.90286	0.00369768	0.00664666
scaffold00687	22228	22229	Dapma7bEVm006847t1	3	conserved protein	0.157826	1.66495e-05	4.24376e-05	-25.2205	1031.93	1.28813	0.350614	3.67392	0.00023886	0.000502334
scaffold02076	531777	531778	Dapma7bEVm001730t1	2	WD repeat-containing protein 3 variant	0.787105	0.000141979	0.000293959	-25.1643	3137.8	0.295422	0.241308	1.22425	0.220857	0.284607
scaffold02385	474602	474603	Dapma7bEVm001261t1	4	Uroporphyrinogen decarboxylase	0.862801	0.000236847	0.000463722	-25.1154	14306.2	1.29714	0.314682	4.12208	3.75474e-05	8.66746e-05
scaffold01036	831084	831085	Dapma7bEVm005604t1	2	Ribonuclease h	0.702015	0.0155614	0.018903	-25.0554	721.301	-1.91077	0.244535	-7.81339	5.56683e-15	2.60434e-14
scaffold00311	478012	478013	Dapma7bEVm022908t1	2	Uncharacterized protein	0.12346	0.000249092	0.000484933	-25	2788.74	-2.75251	0.344375	-7.99247	1.32264e-15	6.39089e-15
scaffold00389	254538	254539	Dapma7bEVm012171t1	2	Eukaryotic translation initiation factor 4E-binding protein	0.153178	8.43856e-05	0.000184362	-25	5475.23	1.25303	0.108812	11.5155	1.10166e-30	1.26427e-29
scaffold00243	3997	3998	Dapma7bEVm000698t1	2	Bifunctional coenzyme A synthase	0.342452	0.035493	0.0385168	-24.8718	1115.27	-0.388667	0.125243	-3.10329	0.00191381	0.00357735
scaffold00687	22237	22238	Dapma7bEVm006847t1	3	conserved protein	0.181118	0.000690291	0.00119794	-24.8444	1031.93	1.28813	0.350614	3.67392	0.00023886	0.000502334
scaffold00024	3184574	3184575	Dapma7bEVm006911t1	4	DNA-directed RNA polymerase III subunit RPC8	0.403992	0.0240061	0.0275348	-24.7947	917.218	1.21736	0.178342	6.82599	8.73231e-12	3.36827e-11
scaffold00512	3161427	3161428	Dapma7bEVm025721t1	3	Uncharacterized protein	0.122382	6.74551e-07	2.2455e-06	-24.6269	47.9876	-0.587832	0.337976	-1.73892	0.0820491	0.11721
scaffold03387	99484	99485	Dapma7bEVm017687t1	2	Uncharacterized protein	0.1571	0.00199013	0.00304995	-24.5355	9.48323	-1.61989	0.873793	-1.84762	0.0646568	0.0943377
scaffold01899	182016	182017	Dapma7bEVm016455t1	3	Uncharacterized protein	0.122004	0.00238132	0.00356976	-24.3902	4.12287	5.82097	1.09112	5.3476	8.91269e-08	2.60136e-07
scaffold01581	1686313	1686314	Dapma7bEVm003467t1	2	Tudor domain-containing protein	0.747708	0.00452241	0.00631141	-24.2953	5395.85	-2.06367	0.176119	-11.7174	1.03829e-31	1.26667e-30
scaffold00944	1031446	1031447	Dapma7bEVm001953t1	2	Ecdysone-induced protein	0.122644	0.000202287	0.000403354	-24.2775	208.875	-0.885914	0.271547	-3.26224	0.00110537	0.00213139
scaffold01581	1048072	1048073	Dapma7bEVm027248t1	2	E3 ubiquitin-protein ligase parkin	0.820826	0.000955309	0.00159956	-24.2055	1367.96	0.229936	0.155244	1.48113	0.138572	0.187873
scaffold00661	985	986	Dapma7bEVm021343t1	3	Uncharacterized protein	0.488631	0.00999126	0.0127761	-24.1851	336.883	-3.60213	0.312793	-11.5054	1.23854e-30	1.41744e-29
scaffold03248	2060	2061	Dapma7bEVm026741t1	3	Uncharacterized protein	0.178207	0.0292062	0.032648	-24.1844	99.6792	-1.45296	0.327335	-4.43739	9.10577e-06	2.23794e-05
scaffold00687	803712	803713	Dapma7bEVm011459t1	4	Ankyrin repeat domain-containing protein	0.773546	0.00801197	0.0104999	-24.1259	1704.11	0.296462	0.0784511	3.77895	0.000157494	0.000338438
scaffold00944	751737	751738	Dapma7bEVm000093t1	4	Longitudinals lackingprotein	0.18743	9.68242e-05	0.000208604	-24.1112	786.184	0.0548679	0.127714	0.429614	0.667476	0.73516
scaffold00687	689034	689035	Dapma7bEVm005075t1	3	TBC1 domain family member	0.601933	0.0429134	0.0451828	-24.0602	2639.86	-0.783277	0.15825	-4.94961	7.43639e-07	2.00757e-06
scaffold01024	769	770	Dapma7bEVm003534t1	2	NRDE2	0.358693	0.00853359	0.0111137	-24.0581	2393.33	-0.41228	0.139602	-2.95325	0.00314444	0.00571065
scaffold01361	108392	108393	Dapma7bEVm011967t1	3	Uncharacterized protein	0.700036	0.0126978	0.0157912	-24.046	77.4941	1.56452	0.302922	5.16479	2.40706e-07	6.76853e-07
scaffold00084	586931	586932	Dapma7bEVm018510t1	2	XK-related protein	0.393898	0.0332463	0.0364465	-23.9709	678.856	-0.146148	0.185991	-0.785778	0.431998	0.510833
scaffold02861	396074	396075	Dapma7bEVm001933t1	3	Glucose-6-phosphate translocase	0.412251	0.0419497	0.0443128	-23.9583	3125.6	1.50123	0.333223	4.50518	6.63182e-06	1.64716e-05
scaffold00642	633419	633420	Dapma7bEVm003553t1	2	KRI1	0.842861	0.00534861	0.00733698	-23.9041	1902.1	-0.0591899	0.229865	-0.257498	0.796794	0.842939
scaffold01361	976813	976814	Dapma7bEVm003580t1	2	Cell division cycle 5 protein	0.258578	0.00137337	0.0022006	-23.9007	3164.66	-0.225015	0.18366	-1.22517	0.22051	0.284213
scaffold02663	3020	3021	Dapma7bEVm028804t1	2	Uncharacterized protein	0.602927	0.0459291	0.047751	-23.8095	649.076	-0.714282	0.22343	-3.19686	0.00138933	0.00264428
scaffold00915	500418	500419	Dapma7bEVm005206t1	4	Clusterin-associated protein	0.753268	0.0179152	0.0213744	-23.7986	416.778	0.712626	0.184266	3.86741	0.000109996	0.000239897
scaffold02081	115142	115143	Dapma7bEVm010595t1	2	ER degradation-enhancing alpha-mannosidase protein 2	0.804785	0.00666539	0.00892082	-23.7722	1688.51	-0.0834465	0.110891	-0.752507	0.451746	0.530997
scaffold03147	109805	109806	Dapma7bEVm010122t1	2	Elongation factor G, mitochondrial	0.693805	0.0319922	0.035246	-23.6874	3196.24	0.765169	0.236908	3.22982	0.0012387	0.00237163
scaffold03124	1333545	1333546	Dapma7bEVm011636t1	2	Phosphatase 1 regulatory subunit 15A	0.804453	0.0316342	0.0349329	-23.6275	1735.94	-0.483203	0.112827	-4.28267	1.84662e-05	4.39429e-05
scaffold02003	16897	16898	Dapma7bEVm001132t1	4	Tubulin tyrosine ligase family, member	0.816783	0.00261577	0.00388104	-23.5862	3609.93	0.436884	0.105361	4.14653	3.37546e-05	7.83173e-05
scaffold01782	472	473	Dapma7bEVm002721t1	2	Uncharacterized protein	0.870833	0.0118941	0.0148953	-23.5294	858.181	-0.878089	0.217755	-4.03242	5.52061e-05	0.000124967
scaffold00389	231475	231476	Dapma7bEVm006841t1	2	Epimerase family protein SDR39U1	0.686102	0.00794413	0.0104194	-23.4739	1803.3	1.07196	0.135154	7.93142	2.16657e-15	1.03727e-14
scaffold00190	224007	224008	Dapma7bEVm008090t1	2	Mitochondrial intermembrane space import and assembly protein 40-B	0.616429	0.0403811	0.0429371	-23.4239	913.2	2.89461	0.278163	10.4058	2.33196e-25	2.02381e-24
scaffold02770	6993	6994	Dapma7bEVm012166t1	2	Uncharacterized protein	0.114513	1.94714e-10	1.15786e-09	-23.3533	874.545	-2.66337	0.364239	-7.31126	2.64642e-13	1.12317e-12
scaffold00512	2259471	2259472	Dapma7bEVm005064t1	2	Condensin complex subunit	0.680169	0.0165814	0.0199643	-23.3416	1052.84	0.0605125	0.252056	0.240076	0.810271	0.853652
scaffold01151	245961	245962	Dapma7bEVm003338t1	3	Rac gtpase-activating protein	0.711218	0.0048121	0.00667499	-23.2992	189.523	-1.71382	0.265912	-6.44356	1.167e-10	4.18174e-10
scaffold00655	1683	1684	Dapma7bEVm006642t1	2	Translation machinery-associated protein	0.819146	0.000148891	0.000306688	-23.2955	1274.48	2.58246	0.210376	12.2753	1.22877e-34	1.7734e-33
scaffold02723	15270	15271	Dapma7bEVm006681t1	3	Uncharacterized protein	0.189761	0.0071527	0.00950042	-23.2369	1010.2	1.75917	0.240596	7.31173	2.63716e-13	1.11947e-12
scaffold00725	308254	308255	Dapma7bEVm002308t1	3	conserved protein	0.118917	0.00159791	0.00251215	-23.2143	16179.2	-0.589596	0.806312	-0.731226	0.464641	0.543616
scaffold03165	120469	120470	Dapma7bEVm001543t1	4	Uncharacterized protein	0.330956	0.0428433	0.0451157	-23.1551	723.81	-0.19464	0.197486	-0.985584	0.324337	0.397257
scaffold00568	128621	128622	Dapma7bEVm003968t1	2	Eukaryotic translation initiation factor 4H	0.619054	0.00895569	0.0115911	-23.0065	3229.22	-0.0415644	0.211085	-0.196909	0.843899	0.882011
scaffold00944	56988	56989	Dapma7bEVm000780t1	3	conserved protein	0.117098	0.000125859	0.000263504	-22.8261	1769.37	-1.9957	0.159484	-12.5131	6.33073e-36	9.8218e-35
scaffold02207	39455	39456	Dapma7bEVm018642t1	2	DNA-directed RNA polymerase I subunit RPA1	0.733346	0.00366792	0.00523454	-22.8002	4263.5	-0.726672	0.18214	-3.98962	6.6178e-05	0.000148549
scaffold03381	21020	21021	Dapma7bEVm006217t1	4	Suppressor of tumorigenicity 7 protein	0.804696	0.00193008	0.00296836	-22.7697	2349.53	0.146882	0.0863966	1.70009	0.0891134	0.126229
scaffold00868	1142272	1142273	Dapma7bEVm005502t1	4	Rho GTPase-activating protein	0.114341	1.3825e-06	4.35627e-06	-22.7642	799.287	-0.621251	0.296711	-2.09378	0.0362798	0.0556173
scaffold02878	1680	1681	Dapma7bEVm013109t1	3	Uncharacterized protein	0.127752	5.42251e-05	0.000124004	-22.7592	223.971	0.601617	0.32921	1.82746	0.06763	0.0983187
scaffold00930	1345989	1345990	Dapma7bEVm005396t1	2	Prostamide/prostaglandin F synthase	0.801997	0.0174477	0.0208822	-22.5425	4858.02	1.56603	0.274662	5.70164	1.18657e-08	3.69218e-08
scaffold00013	301	302	Dapma7bEVm001189t1	2	Aladin	0.750924	0.00600212	0.00812721	-22.4769	1506.88	-1.01217	0.28224	-3.58617	0.000335565	0.000693633
scaffold00367	117734	117735	Dapma7bEVm003767t1	3	General transcription factor IIF subunit	0.811905	0.0258986	0.0294124	-22.4696	2644.49	1.65574	0.211006	7.84688	4.26521e-15	2.01116e-14
scaffold00311	490580	490581	Dapma7bEVm009938t1	2	NADH dehydrogenase [ubiquinone] 1 alpha subcomplex subunit	0.19869	0.00425592	0.00597675	-22.4359	5778.13	0.929057	0.181606	5.11579	3.12432e-07	8.70561e-07
scaffold02207	5281	5282	Dapma7bEVm011720t1	2	cell division protein ftsj	0.118519	4.41298e-06	1.26151e-05	-22.4239	15.6033	-3.81439	0.841754	-4.38394	1.16552e-05	2.83453e-05
scaffold00626	958811	958812	Dapma7bEVm003082t1	4	Cullin-3	0.104575	0.00109187	0.00179837	-22.4138	3218.47	0.0548644	0.106126	0.516972	0.605176	0.678303
scaffold03326	572614	572615	Dapma7bEVm007792t1	2	A-kinase anchor protein 1, mitochondrial	0.396359	0.0412345	0.0437005	-22.4022	4968.79	-0.102636	0.140706	-0.729434	0.465736	0.544715
scaffold01581	42895	42896	Dapma7bEVm001921t1	2	Elongation factor Tu, mitochondrial	0.133614	0.000160834	0.000328808	-22.3232	1078.93	0.615145	0.172749	3.56092	0.000369558	0.000759618
scaffold01569	81083	81084	Dapma7bEVm009690t1	3	Cyclin-D-binding Myb transcription factor 1	0.867361	0.0148685	0.0181598	-22.2973	634.649	0.39659	0.13012	3.04789	0.00230451	0.00425703
scaffold01348	24736	24737	Dapma7bEVm003966t1	2	NADH dehydrogenase	0.791389	0.0348072	0.0378807	-22.2941	4520.54	2.1973	0.21085	10.4211	1.98568e-25	1.7276e-24
scaffold01348	24758	24759	Dapma7bEVm003966t1	2	NADH dehydrogenase	0.805476	0.0393536	0.0420019	-22.1088	4520.54	2.1973	0.21085	10.4211	1.98568e-25	1.7276e-24
scaffold01763	88903	88904	Dapma7bEVm009434t1	3	Uncharacterized protein	0.686779	0.00910614	0.0117615	-22.0513	224.565	1.11661	0.288071	3.87622	0.000106093	0.000231831
scaffold01581	2253827	2253828	Dapma7bEVm002415t1	3	Ribonuclease P protein subunit p40	0.666291	0.0167297	0.0201185	-22.043	535.44	0.616042	0.220056	2.79949	0.00511839	0.00899614
scaffold02385	677871	677872	Dapma7bEVm011552t1	2	conserved protein	0.32665	0.00186017	0.00287372	-22.0115	993.437	-0.536346	0.164708	-3.25633	0.00112862	0.00217182
scaffold01361	2356881	2356882	Dapma7bEVm000876t1	4	Arginine N-methyltransferase	0.789027	0.00618708	0.00835154	-21.9441	5828.17	-1.47602	0.261168	-5.65159	1.58968e-08	4.89987e-08
scaffold02409	55013	55014	Dapma7bEVm028022t1	4	TE: Transposase domain-containing protein	0.126027	1.74776e-06	5.40639e-06	-21.8793	440.732	-1.30383	0.2427	-5.37187	7.79222e-08	2.28358e-07
scaffold02053	2105	2106	Dapma7bEVm007906t1	4	Uncharacterized protein	0.354747	0.0156757	0.019018	-21.875	205.434	2.33947	0.192054	12.1807	3.93954e-34	5.54028e-33
scaffold01764	446033	446034	Dapma7bEVm003191t1	2	Cytochrome P450 CYP12A2	0.79498	0.0182502	0.0217266	-21.7949	1391.45	-0.474451	0.109518	-4.33215	1.47658e-05	3.55164e-05
scaffold00248	409420	409421	Dapma7bEVm003320t1	4	conserved protein	0.533666	0.037338	0.040179	-21.6509	637.065	-2.80059	0.404091	-6.92935	4.22791e-12	1.6655e-11
scaffold02409	54345	54346	Dapma7bEVm028022t1	3	TE: Transposase domain-containing protein	0.316252	0.00466717	0.00649088	-21.6453	440.732	-1.30383	0.2427	-5.37187	7.79222e-08	2.28358e-07
scaffold00687	2143470	2143471	Dapma7bEVm018683t1	3	SAC3 domain-containing protein	0.733076	0.00718568	0.0095374	-21.6117	741.652	-0.444099	0.205374	-2.16237	0.0305893	0.0474296
scaffold00776	1978	1979	Dapma7bEVm003358t1	4	Coiled-coil domain-containing protein	0.728758	0.0339348	0.0370676	-21.6045	1318.66	-0.117468	0.127239	-0.923203	0.355901	0.431092
scaffold00337	106425	106426	Dapma7bEVm018574t1	2	Transport protein Sec24A	0.538279	0.00563188	0.00768199	-21.5815	5651.92	-1.1514	0.160625	-7.1682	7.59923e-13	3.13232e-12
scaffold00211	53970	53971	Dapma7bEVm010719t1	3	DDB1- and CUL4-associated factor	0.77693	0.000689493	0.00119736	-21.4286	1243.84	-0.508971	0.176023	-2.89148	0.0038343	0.00687274
scaffold01937	174534	174535	Dapma7bEVm005492t1	2	Tyrosine-protein kinase Tec	0.866435	0.0163193	0.0197024	-21.4147	3222.19	0.076439	0.137344	0.55655	0.577835	0.652186
scaffold01581	1634084	1634085	Dapma7bEVm012191t1	3	Uncharacterized protein	0.447899	0.0229471	0.0264959	-21.3663	115.585	2.00977	0.306719	6.55224	5.66818e-11	2.07377e-10
scaffold02409	54366	54367	Dapma7bEVm028022t1	3	TE: Transposase domain-containing protein	0.384381	0.0279917	0.0314755	-21.3596	440.732	-1.30383	0.2427	-5.37187	7.79222e-08	2.28358e-07
scaffold03147	109751	109752	Dapma7bEVm010122t1	2	Elongation factor G, mitochondrial	0.859296	0.00996546	0.0127469	-21.0556	3196.24	0.765169	0.236908	3.22982	0.0012387	0.00237163
scaffold00248	69305	69306	Dapma7bEVm010753t1	3	Mitochondrial glutamate carrier	0.896296	0.00137548	0.00220361	-21.0526	1709.32	0.417109	0.126993	3.2845	0.00102164	0.0019787
scaffold01581	1644594	1644595	Dapma7bEVm006858t1	2	protein kr-h2	0.697927	0.0362541	0.0392109	-21.0039	470.546	-0.575121	0.198119	-2.90286	0.00369768	0.00664666
scaffold02385	564333	564334	Dapma7bEVm018540t1	2	TATA-binding protein-associated factor	0.894	0.000715463	0.00123658	-20.9729	3602.89	-0.352099	0.102982	-3.41902	0.000628463	0.00125201
scaffold03025	773961	773962	Dapma7bEVm004759t1	4	Mitochondrial ribosome-associated GTPase	0.844138	0.00573741	0.00780843	-20.915	1531.02	1.0099	0.116724	8.652	5.06034e-18	2.8073e-17
scaffold00211	53962	53963	Dapma7bEVm010719t1	3	DDB1- and CUL4-associated factor	0.756364	0.00226314	0.00341193	-20.802	1243.84	-0.508971	0.176023	-2.89148	0.0038343	0.00687274
scaffold00811	2694	2695	Dapma7bEVm015470t1	2	TE: Retrovirus-related Pol polyprotein from transposon TNT 1-94	0.100712	1.6329e-07	6.08571e-07	-20.6897	73.5516	-7.27857	1.13575	-6.32003	2.61507e-10	9.16786e-10
scaffold00106	27011	27012	Dapma7bEVm004636t1	2	ATP-binding cassette sub-family F member	0.789322	0.0475921	0.0492252	-20.6897	9335.51	0.67474	0.275076	2.45292	0.0141701	0.0232841
scaffold02452	888724	888725	Dapma7bEVm004637t1	2	Mannosyl-oligosaccharide alpha-1,2-mannosidase	0.780827	0.0112738	0.0142163	-20.6751	2072.06	-0.00779434	0.141814	-0.0549619	0.956169	0.96859
scaffold00868	9151	9152	Dapma7bEVm003688t1	2	Serine palmitoyl transferase LCB2 subunit	0.762225	0.0382664	0.0410287	-20.6325	4376.77	0.637863	0.138101	4.61883	3.85911e-06	9.79804e-06
scaffold00512	3488975	3488976	Dapma7bEVm007709t1	3	UPF0468 protein C16orf80	0.631825	0.0478776	0.0494484	-20.6219	430.13	2.10916	0.184248	11.4472	2.42775e-30	2.7469e-29
scaffold00930	282281	282282	Dapma7bEVm004330t1	3	UPF0586 protein C9orf41	0.708689	0.0151649	0.0184754	-20.6197	1220.87	0.0421358	0.128539	0.327806	0.743059	0.802752
scaffold00400	1208	1209	Dapma7bEVm011930t1	4	Mediator of RNA polymerase II transcription subunit	0.730078	0.0181494	0.0216187	-20.5952	957.135	0.241274	0.157218	1.53465	0.12487	0.171252
scaffold00915	500424	500425	Dapma7bEVm005206t1	4	Clusterin-associated protein	0.723803	0.0353286	0.0383721	-20.5742	416.778	0.712626	0.184266	3.86741	0.000109996	0.000239897
scaffold00389	1096499	1096500	Dapma7bEVm001770t1	3	Ankyrin repeat domain-containing protein	0.379565	0.0476775	0.0492943	-20.4861	2945.42	-0.0153513	0.0883652	-0.173725	0.862081	0.897468
scaffold03124	1115083	1115084	Dapma7bEVm011553t1	4	Pancreatic triacylglycerol lipase	0.800433	0.0268167	0.0303273	-20.2785	236.599	-0.830974	0.294519	-2.82135	0.00478215	0.00844923
scaffold01581	42898	42899	Dapma7bEVm001921t1	2	Elongation factor Tu, mitochondrial	0.103525	4.65413e-05	0.000108117	-20.1681	1078.93	0.615145	0.172749	3.56092	0.000369558	0.000759618
scaffold00328	4078	4079	Dapma7bEVm009187t1	2	Uncharacterized protein	0.100094	6.92022e-05	0.000154277	-20.155	8.30658	2.04595	0.749452	2.72867	0.00635894	0.0110272
scaffold00544	1701	1702	Dapma7bEVm007864t1	2	39S ribosomal protein L51, mitochondrial	0.791091	0.0142558	0.0174968	-20.1135	1303.3	1.51518	0.151376	10.0094	1.38585e-23	1.08429e-22
scaffold02962	118830	118831	Dapma7bEVm004020t1	2	Breast and ovarian cancer sususceptibility protein	0.825996	0.0303072	0.0336899	-20.0969	2140.95	-0.144746	0.126504	-1.14419	0.252543	0.319702
scaffold01574	341894	341895	Dapma7bEVm010513t1	2	DnaJ subfamily C member	0.744211	0.0156684	0.0190102	-20.0438	3010.06	0.843168	0.255767	3.29663	0.000978522	0.00190048
scaffold00868	892222	892223	Dapma7bEVm002172t1	3	Bromodomain-containing protein	0.375394	0.00637207	0.0085719	-20.0179	1641.25	-0.788817	0.132277	-5.96333	2.47155e-09	8.0792e-09
scaffold03376	507272	507273	Dapma7bEVm001610t1	2	Coiled-coil domain-containing protein	0.0868056	0.00273529	0.00403643	-20	938.66	1.42295	0.104131	13.6651	1.64136e-42	3.52168e-41
scaffold00687	1012019	1012020	Dapma7bEVm006824t1	2	Translation initiation factor eIF-2B subunit alpha	0.0984962	0.0130368	0.0161684	-20	878.381	1.02301	0.196988	5.19326	2.06645e-07	5.84524e-07
scaffold00024	2331508	2331509	Dapma7bEVm004191t1	2	ERGIC-53	0.797578	0.0171585	0.0205708	-19.9773	7787.24	1.41114	0.265677	5.31149	1.08734e-07	3.15163e-07
scaffold01036	831030	831031	Dapma7bEVm005604t1	2	Ribonuclease h	0.554662	0.0388738	0.0415523	-19.9637	721.301	-1.91077	0.244535	-7.81339	5.56683e-15	2.60434e-14
scaffold00547	164396	164397	Dapma7bEVm007176t1	2	Small integral membrane protein	0.856481	0.0441161	0.0462091	-19.8257	2319.55	1.19985	0.169509	7.07841	1.45819e-12	5.90451e-12
scaffold02770	7007	7008	Dapma7bEVm012166t1	2	Uncharacterized protein	0.0969615	6.31937e-09	2.97366e-08	-19.7531	874.545	-2.66337	0.364239	-7.31126	2.64642e-13	1.12317e-12
scaffold01663	28660	28661	Dapma7bEVm011540t1	3	Low-specificity L-threonine aldolase	0.852168	0.0308898	0.034228	-19.7318	3100.9	1.01115	0.130357	7.75674	8.71395e-15	4.02262e-14
scaffold00141	189154	189155	Dapma7bEVm006934t1	2	small nuclear ribonucleoprotein sm	0.830876	0.0101801	0.0129833	-19.697	1543.77	1.94228	0.157302	12.3474	5.03123e-35	7.43584e-34
scaffold03147	193969	193970	Dapma7bEVm003414t1	3	conserved protein	0.780934	0.0392772	0.0419276	-19.6078	881.251	-1.15592	0.296823	-3.89424	9.85077e-05	0.000216173
scaffold00642	1820204	1820205	Dapma7bEVm003444t1	3	Meiotic nuclear division protein	0.798148	0.0350978	0.038154	-19.5455	299.727	1.47528	0.263398	5.60093	2.13204e-08	6.51681e-08
scaffold01581	1389439	1389440	Dapma7bEVm018470t1	4	TAF2 RNA polymerase II, TATA box binding	0.753308	0.0243971	0.0279247	-19.4981	1568.89	0.160934	0.115573	1.39249	0.163774	0.21822
scaffold01764	306342	306343	Dapma7bEVm002243t1	4	Dystrophin	0.801587	0.0409674	0.0434758	-19.4737	2018	-1.71136	0.266349	-6.42516	1.3173e-10	4.7034e-10
scaffold03326	90693	90694	Dapma7bEVm005422t1	4	ATP-dependent RNA helicase YTHDC2	0.484202	0.038895	0.0415686	-19.3533	1929.07	-0.775259	0.134682	-5.75619	8.60356e-09	2.70901e-08
scaffold03376	70142	70143	Dapma7bEVm000801t1	3	Class d atypical g-protein coupled receptor gprsmo1	0.884259	0.00149417	0.00236916	-19.3269	1570.86	-1.1296	0.20821	-5.42525	5.78746e-08	1.70901e-07
scaffold00944	656780	656781	Dapma7bEVm003905t1	4	Zinc finger Ran-binding domain-containing protein	0.851583	0.000899886	0.00151571	-19.3222	1352.6	2.00231	0.13401	14.9414	1.77121e-50	5.16245e-49
scaffold00626	63169	63170	Dapma7bEVm012440t1	2	TP53-regulated inhibitor of apoptosis	0.85838	0.00576807	0.00784565	-19.1808	289.534	4.52432	0.29402	15.3785	2.28075e-53	7.34409e-52
contig00655	630	631	Dapma7bEVm001318t1	2	Uncharacterized protein	0.153994	0.00299785	0.00438317	-19.1499	1731.39	-1.25667	0.123511	-10.1745	2.57772e-24	2.1018e-23
scaffold02977	3869	3870	Dapma7bEVm003228t1	2	RING finger protein	0.122319	0.000787576	0.00134495	-19.0726	4520.24	-2.9252	0.246401	-11.8714	1.66701e-32	2.13332e-31
scaffold00211	54013	54014	Dapma7bEVm010719t1	3	DDB1- and CUL4-associated factor	0.736313	0.00956806	0.0122962	-19.0142	1243.84	-0.508971	0.176023	-2.89148	0.0038343	0.00687274
scaffold00687	1912288	1912289	Dapma7bEVm001116t1	2	Sequestosome-1	0.814611	0.000653147	0.00114185	-18.9442	9346.75	-0.0917452	0.265829	-0.345128	0.729998	0.791507
scaffold02491	5066	5067	Dapma7bEVm009750t1	4	Bromodomain adjacent to zinc finger domain protein 1A	0.817673	0.0365089	0.0394463	-18.9282	4588.7	-0.420929	0.167953	-2.50623	0.0122025	0.0202451
scaffold02581	126513	126514	Dapma7bEVm002682t1	4	F-box only protein 21	0.629661	0.0193002	0.022788	-18.8025	230.818	-2.15512	0.238119	-9.04776	1.45933e-19	8.89645e-19
scaffold00024	2019128	2019129	Dapma7bEVm003436t1	3	Geminin, RE66227p	0.708859	0.0255124	0.0290357	-18.7902	1618.35	-1.83122	0.283179	-6.4665	1.00302e-10	3.60837e-10
scaffold00642	100286	100287	Dapma7bEVm011631t1	2	Splicing factor U2AF 65 kDa subunit	0.925	0.00144766	0.00230451	-18.75	2437.49	0.231013	0.123005	1.87808	0.06037	0.0886151
scaffold01579	306962	306963	Dapma7bEVm000717t1	2	Fumarate hydratase, mitochondrial	0.878765	0.000704224	0.00121953	-18.695	13208.4	0.623331	0.0887215	7.0257	2.12995e-12	8.555e-12
scaffold02487	33615	33616	Dapma7bEVm001971t1	2	Splicing factor	0.842693	0.00394097	0.00558527	-18.6834	980.557	1.37374	0.0983318	13.9705	2.36072e-44	5.48768e-43
scaffold02452	670976	670977	Dapma7bEVm003689t1	3	2-oxoglutarate and iron-dependent oxygenase domain-containing protein	0.85119	0.00644469	0.0086578	-18.6709	2755.13	-0.0163649	0.195279	-0.0838025	0.933213	0.951605
scaffold00687	11785	11786	Dapma7bEVm002538t1	3	Afadin af-6 protein	0.265928	0.0181751	0.0216444	-18.4066	5164.92	-0.73555	0.098211	-7.48948	6.91496e-14	3.03081e-13
scaffold01151	245885	245886	Dapma7bEVm003338t1	3	Rac gtpase-activating protein	0.693059	0.017234	0.0206529	-18.3969	189.523	-1.71382	0.265912	-6.44356	1.167e-10	4.18174e-10
scaffold00825	2669	2670	Dapma7bEVm004859t1	3	Ribosome-binding factor A, mitochondrial	0.125274	0.0206574	0.0241878	-18.3052	1484.01	0.464004	0.110896	4.18413	2.86256e-05	6.68549e-05
scaffold02861	563259	563260	Dapma7bEVm007319t1	3	Uncharacterized protein	0.089958	0.000139396	0.000289202	-18.2609	3331.37	0.879378	0.738025	1.19153	0.233445	0.298745
scaffold01361	728751	728752	Dapma7bEVm002453t1	2	Iron-sulfur protein NUBPL	0.690443	0.0324067	0.0356509	-18.254	536.457	0.878422	0.142175	6.17849	6.47176e-10	2.20595e-09
scaffold03376	629772	629773	Dapma7bEVm004562t1	4	GPI inositol-deacylase	0.845509	0.0113315	0.0142806	-18.2308	1391.79	0.058542	0.135044	0.433505	0.664648	0.732817
scaffold00568	500596	500597	Dapma7bEVm006323t1	4	THO complex subunit	0.0864068	0.00840146	0.0109611	-18.0556	572.81	0.970913	0.225366	4.30818	1.64606e-05	3.94082e-05
scaffold01728	233981	233982	Dapma7bEVm010708t1	4	Fragile X mental retardation syndrome-related protein	0.888558	0.0212346	0.0247535	-18.0556	8673.9	0.340599	0.123232	2.76389	0.00571168	0.00996434
scaffold02537	210148	210149	Dapma7bEVm006149t1	4	Histone H2A.V	0.108474	0.000618177	0.00108744	-18.0392	3091.5	1.22194	0.276773	4.41495	1.01033e-05	2.47149e-05
scaffold00443	70392	70393	Dapma7bEVm009827t1	3	Serine/threonine-protein kinase	0.833502	0.0344893	0.0375886	-18.0233	897.545	-0.810265	0.177582	-4.5627	5.05e-06	1.2686e-05
scaffold00512	1724515	1724516	Dapma7bEVm002336t1	3	IST1	0.784049	9.22686e-05	0.000199577	-18.0085	6482.67	0.749435	0.115748	6.47471	9.49954e-11	3.42278e-10
scaffold02865	322551	322552	Dapma7bEVm003638t1	2	Separin	0.721595	0.0166009	0.0199866	-17.9847	701.128	-0.487274	0.206809	-2.35613	0.0184663	0.0297608
scaffold00158	56897	56898	Dapma7bEVm002180t1	3	LD22449p, Transferrin	0.377042	0.0306441	0.0340054	-17.9198	3234.11	-0.0686473	0.107555	-0.638254	0.523308	0.600389
scaffold03124	880926	880927	Dapma7bEVm006142t1	2	Pre-mRNA branch site protein p14	0.870551	0.0254296	0.0289493	-17.8922	894.138	2.2808	0.230118	9.91135	3.71594e-23	2.83002e-22
scaffold00645	625	626	Dapma7bEVm030620t1	2	Uncharacterized protein	0.0909065	0.00263061	0.0038998	-17.8344	21.0614	-0.782175	0.55139	-1.41772	0.156273	0.209265
scaffold01253	472436	472437	Dapma7bEVm000239t1	2	Transforming growth factor beta regulator 4	0.776152	0.0212947	0.0248154	-17.8281	2817.96	0.568109	0.17496	3.24707	0.00116598	0.00223876
scaffold03165	60349	60350	Dapma7bEVm001568t1	3	Kaptin actin binding protein	0.0923201	4.55915e-06	1.2998e-05	-17.7419	1195.55	-0.651101	0.0934977	-6.96377	3.31293e-12	1.31423e-11
scaffold01922	2111	2112	Dapma7bEVm028272t1	3	Uncharacterized protein	0.745935	0.0387777	0.0414766	-17.7083	75.7412	-1.7463	0.384304	-4.54113	5.59544e-06	1.39889e-05
contig01752	409	410	Dapma7bEVm021919t1	3	Uncharacterized protein	0.138426	0.00156975	0.00247425	-17.5676	6.36452	1.18459	0.760801	1.55848	0.11912	0.164152
scaffold03258	34503	34504	Dapma7bEVm002747t1	2	Uncharacterized protein CG3831	0.810679	0.010941	0.0138417	-17.3305	400.852	-0.721304	0.148801	-4.84733	1.25131e-06	3.31222e-06
scaffold02167	122650	122651	Dapma7bEVm002094t1	4	vitellogenin-1 precursor	0.0868347	0.00878928	0.0113951	-17.3077	13542.6	-0.318232	0.305382	-1.04208	0.297376	0.36791
scaffold00389	907248	907249	Dapma7bEVm003661t1	2	ATP-dependent RNA helicase DDX55	0.844803	0.0208499	0.0243744	-17.2925	1058.63	-0.540967	0.221797	-2.43901	0.0147277	0.0241414
scaffold00086	228934	228935	Dapma7bEVm008441t1	4	Ubiquitin-conjugating enzyme E2-17 kDa	0.294782	0.0140486	0.0172653	-17.2449	3022.85	0.785577	0.12595	6.2372	4.45474e-10	1.53546e-09
scaffold02770	6908	6909	Dapma7bEVm012166t1	2	Uncharacterized protein	0.0860354	7.92149e-06	2.1606e-05	-17.1975	874.545	-2.66337	0.364239	-7.31126	2.64642e-13	1.12317e-12
scaffold00146	32055	32056	Dapma7bEVm002327t1	4	Pyruvate dehydrogenase [acetyl-transferring]-phosphatase 1, mitochondrial	0.134184	0.00506966	0.00699399	-17.1305	41069.8	1.10968	0.257981	4.3014	1.69719e-05	4.05624e-05
scaffold02076	670	671	Dapma7bEVm030452t1	2	Uncharacterized protein	0.0916624	1.41017e-05	3.6503e-05	-17.1233	194.361	-6.98577	0.592083	-11.2382	2.64666e-29	2.84662e-28
scaffold01579	34908	34909	Dapma7bEVm009108t1	3	Ribosomal protein 63, mitochondrial	0.868039	0.0349916	0.0380581	-16.9913	1398.52	2.66192	0.189413	14.0533	7.35257e-45	1.74607e-43
scaffold00873	1851	1852	Dapma7bEVm007274t1	2	CDK-activating kinase assembly factor MAT1	0.762698	0.0453649	0.0472868	-16.9395	992.297	0.87169	0.192949	4.51774	6.25035e-06	1.55648e-05
scaffold02121	85188	85189	Dapma7bEVm004106t1	3	Translation factor GUF1, mitochondrial	0.0853941	0.00230133	0.00346424	-16.8317	1014.73	0.932197	0.119089	7.82774	4.96727e-15	2.33324e-14
scaffold02770	6947	6948	Dapma7bEVm012166t1	2	Uncharacterized protein	0.114948	0.000255631	0.000495984	-16.8156	874.545	-2.66337	0.364239	-7.31126	2.64642e-13	1.12317e-12
scaffold02315	25560	25561	Dapma7bEVm003557t1	2	YEATS domain-containing protein	0.916667	0.00715929	0.00950653	-16.6667	1470.07	-0.119926	0.116481	-1.02958	0.303209	0.374227
scaffold01361	1856351	1856352	Dapma7bEVm001775t1	4	conserved protein	0.0976457	0.000293657	0.000561625	-16.5466	2441.08	-1.00428	0.166144	-6.04461	1.49776e-09	4.9865e-09
scaffold00024	2896829	2896830	Dapma7bEVm003696t1	3	Methionine aminopeptidase	0.87192	0.00953809	0.0122636	-16.5425	7307.39	0.00347109	0.161369	0.0215103	0.982839	0.98709
scaffold01570	47234	47235	Dapma7bEVm000199t1	4	Hydroxymethylglutaryl-CoA synthase, cytoplasmic	0.230804	0.00334847	0.00483308	-16.0267	3354.52	-0.38717	0.168531	-2.29733	0.0216001	0.0344053
scaffold01570	47641	47642	Dapma7bEVm000199t1	3	Hydroxymethylglutaryl-CoA synthase, cytoplasmic	0.0967106	0.00141606	0.00226113	-16.0031	3354.52	-0.38717	0.168531	-2.29733	0.0216001	0.0344053
scaffold01005	1457181	1457182	Dapma7bEVm006033t1	2	Mitochondrial carnitine/acylcarnitine carrier protein	0.948718	0.0070158	0.0093358	-16	4525.4	1.03495	0.177557	5.82886	5.58072e-09	1.78028e-08
scaffold00872	98409	98410	Dapma7bEVm001700t1	3	Nodal modulator	0.867648	0.0482852	0.0498114	-15.9341	4297.42	0.99663	0.205134	4.85843	1.1832e-06	3.13869e-06
scaffold03248	2694	2695	Dapma7bEVm026741t1	4	Uncharacterized protein	0.354046	0.0125779	0.0156623	-15.9198	99.6792	-1.45296	0.327335	-4.43739	9.10577e-06	2.23794e-05
scaffold00687	80020	80021	Dapma7bEVm000763t1	2	Viral iap-associated factor	0.70515	0.0410871	0.0435789	-15.8545	632.902	0.616922	0.0985799	6.25813	3.89631e-10	1.34899e-09
scaffold00221	7939	7940	Dapma7bEVm001861t1	3	H/ACA ribonucleoprotein complex subunit	0.91051	0.00438356	0.00613371	-15.8374	12138.8	0.664748	0.291369	2.28146	0.0225211	0.0357661
scaffold00024	1113416	1113417	Dapma7bEVm004400t1	3	Methyltransferase protein	0.0773693	0.00105095	0.00173932	-15.625	4485.23	2.98061	0.175473	16.9861	1.04164e-64	4.75289e-63
scaffold02727	21550	21551	Dapma7bEVm023969t1	2	Uncharacterized protein	0.0787356	0.000932611	0.00156562	-15.5844	91.9598	-4.1416	0.466682	-8.81575	1.18887e-18	6.85378e-18
scaffold03188	9003	9004	Dapma7bEVm003473t1	2	General transcription factor 3C polypeptide	0.0839697	8.02828e-07	2.64032e-06	-15.528	2668.99	-0.762694	0.0860557	-8.86275	7.80632e-19	4.54166e-18
scaffold01348	848915	848916	Dapma7bEVm001688t1	2	Zinc finger matrin-type protein CG9776	0.865939	0.0331866	0.0363998	-15.5056	1503.15	-0.532188	0.100704	-5.28468	1.25926e-07	3.62898e-07
scaffold00512	1306111	1306112	Dapma7bEVm010069t1	2	Cyclin-H	0.906944	0.0292995	0.0327403	-15.4545	1018.68	0.631091	0.208812	3.0223	0.0025086	0.0046112
scaffold01764	384025	384026	Dapma7bEVm002639t1	4	Alpha-amylase	0.836402	0.0403384	0.0429024	-15.4348	6213.32	-0.364283	0.113167	-3.21897	0.0012865	0.00245842
scaffold02861	553718	553719	Dapma7bEVm000957t1	3	alcohol dehydrogenase class	0.893164	0.0344719	0.0375754	-15.4295	4427.47	-0.0777262	0.158729	-0.489678	0.624362	0.696297
scaffold03102	237811	237812	Dapma7bEVm004109t1	2	Beta-galactosidase	0.0796135	0.00495027	0.00684658	-15.3846	1377.89	-0.0190901	0.154454	-0.123597	0.901634	0.929614
scaffold03165	58874	58875	Dapma7bEVm011644t1	2	Delta(3,5)-Delta(2,4)-dienoyl-CoA isomerase, mitochondrial	0.371274	0.024602	0.0281335	-15.3795	4212.24	1.09288	0.135526	8.06394	7.38764e-16	3.62325e-15
scaffold00687	18264	18265	Dapma7bEVm009752t1	2	Tudor domain-containing protein 1/sw	0.794715	0.0316439	0.0349414	-15.2971	3489.29	-1.01165	0.179948	-5.62188	1.88891e-08	5.79569e-08
scaffold02770	6770	6771	Dapma7bEVm012166t1	2	Uncharacterized protein	0.0965932	0.00012363	0.000259272	-15.2291	874.545	-2.66337	0.364239	-7.31126	2.64642e-13	1.12317e-12
scaffold00248	128584	128585	Dapma7bEVm000552t1	2	Uncharacterized protein	0.0750595	0.0110535	0.0139634	-15.2174	783.476	0.267907	0.132365	2.02401	0.0429695	0.0648265
scaffold00687	465460	465461	Dapma7bEVm005048t1	3	Cullin-4B	0.0745581	0.000185847	0.000374868	-14.876	4932.27	0.173467	0.105941	1.63739	0.101549	0.142113
scaffold01253	111870	111871	Dapma7bEVm010234t1	2	Ubiquitin-associated and SH3 domain-containing protein B	0.787878	0.0231876	0.0267401	-14.7604	1393.24	-0.662747	0.119325	-5.55411	2.79028e-08	8.44358e-08
scaffold00687	717997	717998	Dapma7bEVm006595t1	4	MIT domain-containing protein	0.0731017	0.00297698	0.00435535	-14.6789	629.112	-0.555549	0.187497	-2.96294	0.00304715	0.00554456
scaffold03258	51486	51487	Dapma7bEVm006570t1	2	JNK1/MAPK8-associated membrane protein	0.915741	0.0407378	0.0432602	-14.6104	792.609	-1.03386	0.133599	-7.73834	1.00722e-14	4.63428e-14
scaffold00261	13989	13990	Dapma7bEVm003900t1	4	Succinate dehydrogenase [ubiquinone] iron-sulfur subunit, mitochondrial	0.616219	0.0470107	0.048709	-14.5912	15205.8	0.483909	0.133144	3.63448	0.000278539	0.000580756
scaffold01253	472391	472392	Dapma7bEVm000239t1	2	Transforming growth factor beta regulator 4	0.895789	0.00414686	0.00584052	-14.5863	2817.96	0.568109	0.17496	3.24707	0.00116598	0.00223876
scaffold00915	500506	500507	Dapma7bEVm005206t1	4	Clusterin-associated protein	0.931111	0.0232245	0.0267712	-14.5785	416.778	0.712626	0.184266	3.86741	0.000109996	0.000239897
scaffold02770	6852	6853	Dapma7bEVm012166t1	2	Uncharacterized protein	0.190578	0.0121375	0.0151707	-14.5369	874.545	-2.66337	0.364239	-7.31126	2.64642e-13	1.12317e-12
scaffold03326	376887	376888	Dapma7bEVm013050t1	4	Uncharacterized protein	0.884043	0.0459945	0.0478097	-14.4552	93.1659	-3.41591	0.487611	-6.98568	2.83489e-12	1.12866e-11
contig02515	334	335	Dapma7bEVm028471t1	2	Uncharacterized protein	0.0736516	0.00271759	0.0040131	-14.2857	761.525	-6.33336	0.358455	-17.5749	3.839e-69	1.91473e-67
scaffold03165	58885	58886	Dapma7bEVm011644t1	2	Delta(3,5)-Delta(2,4)-dienoyl-CoA isomerase, mitochondrial	0.339628	0.0430517	0.0453015	-14.2502	4212.24	1.09288	0.135526	8.06394	7.38764e-16	3.62325e-15
contig01315	345	346	Dapma7bEVm014506t1	2	Uncharacterized protein	0.0700262	0.000543219	0.000971535	-14.1479	10.083	-5.49388	0.986403	-5.56994	2.5482e-08	7.73404e-08
scaffold00930	295084	295085	Dapma7bEVm000739t1	2	26S protease regulatory subunit	0.922534	0.00727177	0.00963306	-14.0014	7485.61	0.466439	0.129786	3.59392	0.000325745	0.000674669
contig46824	420	421	Dapma7bEVm012751t1	3	Uncharacterized protein	0.0681926	0.00297661	0.00435511	-13.9706	58.6586	-2.86965	0.461379	-6.20133	5.5987e-10	1.9168e-09
scaffold01581	2567298	2567299	Dapma7bEVm000010t1	3	RanBP-type and C3HC4-type zinc finger-containing protein	0.0697216	0.00208965	0.00318296	-13.806	6721.72	-0.16146	0.209871	-0.769327	0.441699	0.520769
scaffold02572	640	641	Dapma7bEVm005741t1	4	Centrosomal protein of 41 kDa/sw	0.944444	0.0114513	0.0144162	-13.7931	374.184	-0.0765572	0.206956	-0.369919	0.711443	0.774886
scaffold00389	594480	594481	Dapma7bEVm027112t1	2	Uncharacterized protein	0.857527	0.0363539	0.0393015	-13.6876	305.154	4.18478	0.229087	18.2597	1.73217e-74	9.83668e-73
contig02515	365	366	Dapma7bEVm028471t1	2	Uncharacterized protein	0.0652476	0.000548052	0.00097911	-13.5922	761.525	-6.33336	0.358455	-17.5749	3.839e-69	1.91473e-67
scaffold01253	472394	472395	Dapma7bEVm000239t1	2	Transforming growth factor beta regulator 4	0.891404	0.0112544	0.0141943	-13.4767	2817.96	0.568109	0.17496	3.24707	0.00116598	0.00223876
scaffold01663	22792	22793	Dapma7bEVm015374t1	4	Cytochrome b-c1 complex subunit 2, mitochondrial	0.926116	0.0476487	0.0492694	-13.3373	33423	0.19271	0.121449	1.58675	0.112568	0.155998
scaffold00082	22238	22239	Dapma7bEVm010630t1	2	Selenide, water dikinase	0.952381	0.0146711	0.0179526	-13.3333	7339.95	0.255783	0.149915	1.70619	0.087973	0.124785
scaffold02056	30543	30544	Dapma7bEVm027543t1	2	transposase	0.0811684	7.23621e-05	0.000160649	-13.3134	1435.74	-7.75282	0.334289	-22.9438	1.70077e-116	2.29307e-114
scaffold01036	441923	441924	Dapma7bEVm004645t1	2	60S ribosomal protein L36a	0.863158	0.0392815	0.0419291	-13.2584	19918	2.7174	0.1793	15.1556	6.95666e-52	2.11924e-50
scaffold01361	2205745	2205746	Dapma7bEVm000530t1	2	Nhl ring finger b-box coiled coil domain containing family member nhl-3	0.320667	0.0355425	0.0385666	-13.2353	819.517	0.254029	0.289532	0.877379	0.380281	0.456704
scaffold00198	41555	41556	Dapma7bEVm015712t1	2	Uncharacterized protein	0.117743	0.0143769	0.0176311	-13.2168	32.537	2.7991	0.776488	3.60287	0.000314726	0.000653208
scaffold00359	216166	216167	Dapma7bEVm005252t1	2	Nitrogen permease regulator 2 protein	0.903596	0.0441015	0.0461984	-13.0612	821.489	-0.503201	0.158141	-3.18196	0.00146284	0.00277358
contig50937	570	571	Dapma7bEVm013396t1	2	Uncharacterized protein	0.147618	0.0236448	0.0271849	-13.0572	16.0418	2.43526	0.430078	5.65738	1.53704e-08	4.74322e-08
scaffold02452	614140	614141	Dapma7bEVm010682t1	2	Uncharacterized protein	0.931548	0.0126901	0.0157844	-13.0435	1437.23	-1.63053	0.190933	-8.53959	1.34704e-17	7.30232e-17
contig02849	732	733	Dapma7bEVm022487t1	2	Uncharacterized protein	0.0655625	0.0207915	0.0243128	-12.9921	6.38694	-1.38813	0.62221	-2.21653	0.0266549	0.041785
scaffold00248	587275	587276	Dapma7bEVm004656t1	3	Threonylcarbamoyladenosine tRNA methylthiotransferase	0.889347	0.0225129	0.0260581	-12.888	2322.48	0.28672	0.177883	1.61184	0.106996	0.149011
scaffold02770	7118	7119	Dapma7bEVm012166t1	2	Uncharacterized protein	0.210926	0.0425454	0.0448619	-12.7181	874.545	-2.66337	0.364239	-7.31126	2.64642e-13	1.12317e-12
scaffold00687	1074035	1074036	Dapma7bEVm001912t1	4	26S proteasome non-ATPase regulatory subunit	0.0622984	0.0348495	0.0379209	-12.6214	4782.91	0.763997	0.187559	4.07336	4.63393e-05	0.000105882
scaffold02994	218607	218608	Dapma7bEVm000732t1	4	ERO1 protein beta	0.942857	0.0119195	0.0149191	-12.5	1899.59	0.536261	0.130005	4.12493	3.70848e-05	8.56634e-05
scaffold00944	579743	579744	Dapma7bEVm007856t1	3	EG:80H7.2 protein, Pickel	0.828501	0.0281671	0.0316443	-12.3625	1022.05	0.793647	0.0979149	8.10552	5.25223e-16	2.60097e-15
scaffold00024	1762779	1762780	Dapma7bEVm004102t1	3	Disulfide-isomerase A5	0.918911	0.00506038	0.00698344	-12.3366	4516.73	0.23931	0.220534	1.08514	0.27786	0.347437
scaffold00687	79611	79612	Dapma7bEVm000763t1	4	Viral iap-associated factor	0.922907	0.00887961	0.0115025	-12.2158	632.902	0.616922	0.0985799	6.25813	3.89631e-10	1.34899e-09
scaffold02916	87936	87937	Dapma7bEVm005249t1	2	conserved protein	0.858623	0.0333458	0.03655	-12.2071	1120.01	-0.606338	0.179912	-3.37017	0.000751212	0.00148102
scaffold00687	403541	403542	Dapma7bEVm005943t1	3	Phosphatidylinositol glycan anchor biosynthesis class U protein	0.786803	0.0456686	0.0475243	-12.1934	1075.61	0.216374	0.180128	1.20123	0.229662	0.29459
scaffold01005	945149	945150	Dapma7bEVm003990t1	4	ATP-dependent RNA helicase YTHDC2	0.0606234	0.00429838	0.00602919	-12.1212	928.835	-2.20647	0.230053	-9.59047	8.76877e-22	6.15759e-21
scaffold02727	21604	21605	Dapma7bEVm023969t1	2	Uncharacterized protein	0.0603367	0.00786757	0.0103247	-12.0482	91.9598	-4.1416	0.466682	-8.81575	1.18887e-18	6.85378e-18
scaffold00248	287073	287074	Dapma7bEVm000811t1	3	Sterol regulatory element-binding protein	0.903346	0.0056817	0.007743	-12.0367	8385.9	-0.883697	0.300764	-2.93817	0.0033016	0.00597841
scaffold00930	1071	1072	Dapma7bEVm007805t1	3	Nuclear fragile X mental retardation-interacting protein	0.944444	0.0419165	0.0442827	-11.7647	1316.16	-0.314299	0.238368	-1.31854	0.187322	0.246035
contig49896	107	108	Dapma7bEVm027347t1	2	Uncharacterized protein	0.0579974	0.0034488	0.00496174	-11.7241	1.03892	-2.33816	1.25196	-1.86879	0.0616515	0.0903185
scaffold03376	225106	225107	Dapma7bEVm010920t1	3	DNA replication licensing factor mcm5	0.88904	0.0418613	0.0442457	-11.6883	2231.91	-0.122124	0.260721	-0.468407	0.639493	0.710353
scaffold03390	188835	188836	Dapma7bEVm005180t1	3	UPF0364 protein C6orf211	0.920513	0.0270401	0.0305491	-11.6667	1530.72	0.560294	0.0819911	6.83361	8.28054e-12	3.20042e-11
scaffold02011	45876	45877	Dapma7bEVm004266t1	3	conserved protein	0.857837	0.0388166	0.041512	-11.5385	450.976	-0.266467	0.228564	-1.16583	0.243685	0.31001
scaffold01361	976765	976766	Dapma7bEVm003580t1	2	Cell division cycle 5 protein	0.0546296	0.00252853	0.00376446	-11.2903	3164.66	-0.225015	0.18366	-1.22517	0.22051	0.284213
scaffold03124	916091	916092	Dapma7bEVm002098t1	4	Tudor domain-containing protein	0.900676	0.0392304	0.0418809	-11.1911	4826.07	-1.07091	0.169385	-6.3223	2.57697e-10	9.03582e-10
scaffold00687	22414	22415	Dapma7bEVm006847t1	3	conserved protein	0.0912924	0.0242237	0.0277457	-11.1579	1031.93	1.28813	0.350614	3.67392	0.00023886	0.000502334
scaffold01151	71572	71573	Dapma7bEVm008370t1	2	ORM1 protein 3	0.925715	0.0343089	0.0374188	-11.1488	1761.89	0.772794	0.119527	6.46547	1.00987e-10	3.63241e-10
scaffold01581	1633956	1633957	Dapma7bEVm012191t1	4	Uncharacterized protein	0.0502451	0.025024	0.0285486	-10.9091	115.585	2.00977	0.306719	6.55224	5.66818e-11	2.07377e-10
scaffold01036	179907	179908	Dapma7bEVm005000t1	2	Ankyrin repeat and sterile alpha motif domain-containing protein 1B	0.898034	0.0445404	0.0465733	-10.8696	2138.96	-0.891911	0.162356	-5.49352	3.93997e-08	1.17793e-07
scaffold02076	592873	592874	Dapma7bEVm001842t1	2	NEDD8-activating enzyme E1 regulatory subunit	0.901096	0.0285063	0.0319807	-10.8678	2136.22	-0.240666	0.133644	-1.8008	0.0717337	0.103765
contig02849	676	677	Dapma7bEVm022487t1	2	Uncharacterized protein	0.0507104	0.00301804	0.00440943	-10.6195	6.38694	-1.38813	0.62221	-2.21653	0.0266549	0.041785
scaffold00389	282430	282431	Dapma7bEVm005635t1	4	Uncharacterized protein	0.879282	0.0339277	0.0370638	-10.5747	254.425	-0.0600376	0.21141	-0.283987	0.77642	0.825717
scaffold02850	495995	495996	Dapma7bEVm009579t1	4	Transport protein Sec23A	0.952381	0.0225994	0.0261383	-10.5263	7921.08	0.563116	0.184613	3.05025	0.00228653	0.00422568
scaffold02916	44557	44558	Dapma7bEVm002837t1	2	Valacyclovir hydrolase	0.0511	0.0278169	0.031307	-10.1695	445.697	0.288773	0.164368	1.75687	0.0789405	0.113171
scaffold03124	1952768	1952769	Dapma7bEVm005816t1	3	Phospholipid-transporting ATPase VB	0.916126	0.0370512	0.0399249	-10.148	1969.5	-0.424534	0.156936	-2.70514	0.00682756	0.0117912
scaffold00512	1305923	1305924	Dapma7bEVm010069t1	3	Cyclin-H	0.887596	0.0370388	0.0399135	-9.84127	1018.68	0.631091	0.208812	3.0223	0.0025086	0.0046112
scaffold01581	2567324	2567325	Dapma7bEVm000010t1	3	RanBP-type and C3HC4-type zinc finger-containing protein	0.0472867	0.0334555	0.0366457	-9.79592	6721.72	-0.16146	0.209871	-0.769327	0.441699	0.520769
scaffold02409	54799	54800	Dapma7bEVm028022t1	4	TE: Transposase domain-containing protein	0.0476312	0.0010712	0.00176898	-9.63455	440.732	-1.30383	0.2427	-5.37187	7.79222e-08	2.28358e-07
scaffold01361	1841657	1841658	Dapma7bEVm003551t1	2	Heat shock 70 kDa protein 4L	0.0473277	0.0107763	0.013652	-9.6	12052.1	0.583483	0.209027	2.79143	0.00524755	0.00920613
scaffold02850	275081	275082	Dapma7bEVm003989t1	3	Tectonin beta-propeller repeat-containing protein	0.0482972	0.0141129	0.0173344	-9.48905	1571.92	-1.41789	0.112132	-12.6446	1.19773e-36	1.94032e-35
scaffold00248	602389	602390	Dapma7bEVm000696t1	3	Sodium/bile acid cotransporter	0.048166	0.0193322	0.0228215	-9.41176	879.118	-0.653252	0.314261	-2.07868	0.0376468	0.0575016
scaffold02852	69722	69723	Dapma7bEVm007475t1	2	n-terminal asparagine amidohydrolase	0.942248	0.031904	0.0351598	-9.1639	923.195	-0.11142	0.15098	-0.737976	0.460529	0.53956
scaffold01581	2560218	2560219	Dapma7bEVm003011t1	3	Brain chitinase and chia	0.0454741	0.00318587	0.00462441	-9.09091	2372.55	0.366514	0.102189	3.58662	0.000334991	0.000692516
scaffold00243	85429	85430	Dapma7bEVm010108t1	2	Phosphatidylinositol 4,5-bisphosphate 3-kinase catalytic subunit delta	0.0450089	0.0177208	0.021165	-9	1210.07	-0.0212128	0.0987242	-0.214869	0.829869	0.86974
scaffold00687	2047511	2047512	Dapma7bEVm002129t1	3	Exportin-1	0.042541	0.013944	0.0171497	-8.98876	2244.32	-1.30078	0.102446	-12.6971	6.13931e-37	1.00944e-35
scaffold02569	169715	169716	Dapma7bEVm011141t1	2	Nicalin-1	0.958333	0.0360302	0.0390023	-8.69565	3479.9	0.985316	0.208946	4.71566	2.40927e-06	6.22361e-06
scaffold02056	30606	30607	Dapma7bEVm027543t1	2	transposase	0.0497268	0.000304987	0.000580166	-8.67134	1435.74	-7.75282	0.334289	-22.9438	1.70077e-116	2.29307e-114
scaffold02916	44157	44158	Dapma7bEVm002837t1	2	Valacyclovir hydrolase	0.040728	0.0332034	0.0364085	-8.40336	445.697	0.288773	0.164368	1.75687	0.0789405	0.113171
scaffold00642	1378093	1378094	Dapma7bEVm001384t1	3	Colorectal mutant cancer protein	0.0433712	0.0152475	0.0185651	-8.40336	3844.16	0.579889	0.102324	5.66717	1.45172e-08	4.48786e-08
contig26215	662	663	Dapma7bEVm013107t1	2	Uncharacterized protein	0.042073	0.00102727	0.00170516	-8.21256	6.10206	0.584681	0.790552	0.740162	0.459202	0.538247
scaffold02190	1205012	1205013	Dapma7bEVm005461t1	4	OTU domain-containing protein 7A	0.039944	0.00976886	0.0125248	-8.04598	2392.8	-0.475527	0.197331	-2.40979	0.0159618	0.0260031
scaffold00687	22317	22318	Dapma7bEVm006847t1	3	conserved protein	0.039969	0.0250464	0.0285726	-8.04598	1031.93	1.28813	0.350614	3.67392	0.00023886	0.000502334
scaffold00687	22283	22284	Dapma7bEVm006847t1	3	conserved protein	0.0400157	0.0194888	0.0229826	-8	1031.93	1.28813	0.350614	3.67392	0.00023886	0.000502334
scaffold00568	1055923	1055924	Dapma7bEVm009193t1	2	Uncharacterized protein	0.0392044	0.0184289	0.0219144	-7.69231	246.726	0.658109	0.539453	1.21996	0.222479	0.286442
scaffold01361	1593862	1593863	Dapma7bEVm002813t1	2	Uncharacterized protein	0.03804	0.0129873	0.0161164	-7.6087	328.272	-1.70414	0.335943	-5.07215	3.93336e-07	1.08758e-06
scaffold00687	22320	22321	Dapma7bEVm006847t1	3	conserved protein	0.0344466	0.0363415	0.0392934	-6.89655	1031.93	1.28813	0.350614	3.67392	0.00023886	0.000502334
contig36772	576	577	Dapma7bEVm029391t1	2	Uncharacterized protein	0.0295238	0.0170162	0.0204219	-6.61157	0.0840383	0.567928	1.91345	0.296808	0.766613	0.81709
scaffold00996	322941	322942	Dapma7bEVm001514t1	2	Glutamate--tRNA ligase, mitochondrial	0.0340336	0.0317116	0.0350038	-6.60377	706.439	0.431183	0.12622	3.41615	0.000635135	0.00126446
contig72505	362	363	Dapma7bEVm004484t1	2	Uncharacterized protein	0.0318097	0.034793	0.0378692	-6.52174	69.6614	5.0095	0.376955	13.2205	6.68325e-40	1.25487e-38
scaffold01663	368888	368889	Dapma7bEVm010333t1	3	Carboxyl-ester lipase	0.968056	0.0360422	0.0390133	-6.45161	3354.27	-1.79214	0.111552	-16.0653	4.4675e-58	1.6642e-56
scaffold02944	865	866	Dapma7bEVm025619t1	2	Uncharacterized protein	0.0331144	0.0454736	0.04737	-6.38298	151.669	-2.29285	0.250517	-9.14688	5.85992e-20	3.67198e-19
scaffold02770	6799	6800	Dapma7bEVm012166t1	2	Uncharacterized protein	0.0281703	0.00615728	0.00831922	-6.21118	874.545	-2.66337	0.364239	-7.31126	2.64642e-13	1.12317e-12
scaffold01867	56976	56977	Dapma7bEVm030169t1	3	conserved protein	0.0287372	0.0226434	0.026185	-6.19048	2.77223	0.116765	1.06561	0.109484	0.912819	0.937815
scaffold00084	383403	383404	Dapma7bEVm005217t1	4	Male-specific lethal-3	0.0327646	0.0408878	0.0434021	-6.06061	483.488	0.837693	0.142877	5.86308	4.54359e-09	1.45945e-08
scaffold00687	22325	22326	Dapma7bEVm006847t1	3	conserved protein	0.029884	0.047962	0.0495217	-5.95238	1031.93	1.28813	0.350614	3.67392	0.00023886	0.000502334
scaffold03124	990770	990771	Dapma7bEVm004733t1	2	General transcription factor II-I repeat domain-containing protein	0.0285531	0.029959	0.0333564	-5.60748	976.252	-0.687584	0.107823	-6.37689	1.80724e-10	6.39263e-10
scaffold00196	1819	1820	Dapma7bEVm010276t1	3	dead box atp-dependent rna helicase	0.984848	0.0132278	0.0163738	-5.40541	21773.5	-1.3727	0.207245	-6.62356	3.50646e-11	1.30249e-10
scaffold02677	223101	223102	Dapma7bEVm030251t1	4	Unknown	0.0276611	0.0202959	0.0238095	-5.26316	0.717869	0.812209	1.66338	0.513316	0.60773	0.680801
scaffold00944	2037756	2037757	Dapma7bEVm003621t1	3	Arginine--tRNA ligase, cytoplasmic	0.0247188	0.0360005	0.0389781	-5.17241	4675.39	-0.0862292	0.135186	-0.637855	0.523568	0.600655
scaffold00389	289332	289333	Dapma7bEVm004667t1	4	Sphingosine-1-phosphate lyase	0.0235018	0.0318727	0.0351344	-4.72441	7412.88	0.825911	0.524972	1.57325	0.115661	0.159924
scaffold00687	1912326	1912327	Dapma7bEVm001116t1	2	Sequestosome-1	0.0216667	0.0382685	0.0410289	-4.54545	9346.75	-0.0917452	0.265829	-0.345128	0.729998	0.791507
scaffold01005	1632944	1632945	Dapma7bEVm004676t1	3	Sorting nexin 9 variant	0.0184844	0.027799	0.0312902	-3.81679	5215.12	-0.294077	0.115481	-2.54655	0.0108795	0.0182033
scaffold03165	60287	60288	Dapma7bEVm001568t1	3	Kaptin actin binding protein	0.0169795	0.0442334	0.046309	-3.33333	1195.55	-0.651101	0.0934977	-6.96377	3.31293e-12	1.31423e-11
scaffold00350	1664	1665	Dapma7bEVm008317t1	3	Uncharacterized protein	0.0179487	0.0190059	0.0224992	-3.20856	29.975	1.10423	0.470861	2.34531	0.0190115	0.0305899
scaffold02661	2080	2081	Dapma7bEVm010444t1	2	Uncharacterized protein	0.0181686	0.0221352	0.0256843	-3.07692	50.6038	-4.31899	0.55764	-7.62223	2.49336e-14	1.12177e-13
scaffold00848	126966	126967	Dapma7bEVm000307t1	4	Ribosomal RNA processing protein 1 B	0.0142746	0.041434	0.0438849	-2.7933	5597.1	0.421973	0.22421	1.88204	0.0598305	0.0878973
scaffold02152	1422	1423	Dapma7bEVm019015t1	3	TE: Transposase domain-containing protein	0.0121252	0.00368534	0.00525658	2.58065	2.48875	3.27917	1.05486	3.02706	0.00246948	0.00454209
scaffold02994	775836	775837	Dapma7bEVm000204t1	2	conserved protein	0.0226513	0.0412442	0.0437063	2.65143	1600.72	-3.12906	0.305635	-10.2369	1.35555e-24	1.12682e-23
scaffold03390	35451	35452	Dapma7bEVm019138t1	3	TE: Polyprotein of retroviral origin	0.0141907	0.0117641	0.0147541	2.96296	0.345326	0.750132	1.87535	0.384071	0.700926	0.765346
scaffold00332	838	839	Dapma7bEVm030085t1	2	Uncharacterized protein	0.019602	0.0348342	0.0379062	3.18896	8.19208	4.95051	0.904145	5.20618	1.92769e-07	5.46384e-07
scaffold00687	1821315	1821316	Dapma7bEVm009448t1	4	P-selectin glycoprotein ligand	0.0166771	0.00458076	0.00638238	3.30579	674.012	-1.27602	0.729799	-1.74842	0.0803907	0.115061
scaffold02581	835166	835167	Dapma7bEVm023902t1	2	Uncharacterized protein	0.0210612	0.0422675	0.0445954	3.40174	6230.94	-0.276833	0.449799	-0.61546	0.538251	0.614934
scaffold00115	573225	573226	Dapma7bEVm014945t1	4	Down syndrome cell adhesion molecule protein	0.0180375	0.00647024	0.00868584	3.44828	746.54	-1.6111	0.256077	-6.2912	3.15016e-10	1.09757e-09
scaffold00056	37538	37539	Dapma7bEVm022749t1	3	conserved protein	0.0236114	0.0106384	0.0135046	3.60159	1228.9	1.76951	0.572445	3.09115	0.00199381	0.00371361
scaffold00139	398908	398909	Dapma7bEVm022816t1	4	Uncharacterized protein	0.0255551	0.0396482	0.0422761	3.68623	0.345955	-0.772085	1.66956	-0.462554	0.643684	0.71396
scaffold03156	92094	92095	Dapma7bEVm030330t1	3	Uncharacterized protein	0.0173474	0.00185035	0.00286104	3.7037	237.923	7.26735	0.402233	17.8537	2.70643e-71	1.42466e-69
scaffold02152	1325	1326	Dapma7bEVm019015t1	3	TE: Transposase domain-containing protein	0.0200976	0.00404268	0.00571193	3.73832	2.48875	3.27917	1.05486	3.02706	0.00246948	0.00454209
scaffold00178	3450	3451	Dapma7bEVm018785t1	2	TE: Polyprotein of retroviral origin	0.0231894	0.00707179	0.00940216	3.7444	14.9075	-6.00612	1.00776	-5.95988	2.52421e-09	8.24747e-09
scaffold01574	105366	105367	Dapma7bEVm015311t1	2	Zinc finger SWIM domain-containing protein 8	0.981002	0.0465474	0.0482995	3.80952	2027.91	-1.62658	0.074278	-21.8982	2.70519e-106	3.03941e-104
scaffold00093	42175	42176	Dapma7bEVm022773t1	3	conserved hypothetical protein	0.025391	0.0252632	0.0287891	3.88289	0.290192	-0.455288	1.90981	-0.235498	0.813823	0.856215
scaffold02125	2840	2841	Dapma7bEVm010908t1	2	TE: Enzymatic polyprotein	0.0208333	0.00696431	0.00927425	3.9604	1.60164	1.13867	1.10007	1.03807	0.299239	0.369788
scaffold02452	365271	365272	Dapma7bEVm009798t1	4	DNA polymerase III subunits gamma and tau	0.0191886	0.0123812	0.0154407	4.0404	3206.03	-2.30951	0.616916	-3.74359	0.000181408	0.000386843
scaffold00512	3600992	3600993	Dapma7bEVm006215t1	2	Zinc finger and SCAN domain-containing protein	0.0289695	0.03342	0.0366163	4.19428	1117.66	-0.722866	0.189158	-3.82146	0.000132665	0.000287418
scaffold00512	2789265	2789266	Dapma7bEVm011405t1	2	Neuron specific zinc finger transcription factor	0.0256359	0.0328587	0.0360904	4.19816	127.719	-0.766575	0.346774	-2.21043	0.0270753	0.0423899
scaffold00767	80253	80254	Dapma7bEVm023179t1	2	rve, Integrase core domain	0.0223945	0.00660783	0.00884934	4.23729	0.563733	-0.0978951	1.86349	-0.0522331	0.958343	0.970134
scaffold03124	6122	6123	Dapma7bEVm024232t1	2	Cytosolic endo-beta-N-acetylglucosaminidase	0.0236559	0.00646991	0.00868584	4.25524	606.285	0.00320947	0.134834	0.0238031	0.98101	0.985907
scaffold00672	7932	7933	Dapma7bEVm023113t1	2	Juvenile hormone-inducible protein	0.0250527	0.0452778	0.0472077	4.2583	1232.21	0.0841171	0.618717	0.135954	0.891857	0.922371
contig55457	833	834	Dapma7bEVm019514t1	2	TE: Polyprotein of viral origin	0.0225869	0.00107636	0.0017764	4.2735	0	NA	NA	NA	NA	NA
contig02377	512	513	Dapma7bEVm025001t1	3	cell division protein ftsj	0.0302282	0.0194693	0.0229648	4.27798	22.4285	2.08411	0.333434	6.24906	4.12919e-10	1.42773e-09
scaffold01581	2565841	2565842	Dapma7bEVm000010t1	3	RanBP-type and C3HC4-type zinc finger-containing protein	0.0254176	0.00777751	0.0102203	4.28344	6721.72	-0.16146	0.209871	-0.769327	0.441699	0.520769
scaffold03251	3399	3400	Dapma7bEVm024350t1	2	TE: Gag-pol polyprotein precursor	0.0239234	0.00148387	0.00235475	4.34783	0.408345	0.491482	1.8719	0.272902	0.784929	0.833042
contig07428	822	823	Dapma7bEVm026010t1	3	Uncharacterized protein	0.0285997	0.0334925	0.0366786	4.4054	38.261	0.593719	0.357757	1.6597	0.0969738	0.136239
scaffold01117	14356	14357	Dapma7bEVm030121t1	4	TE: Retrovirus-related Pol polyprotein from transposon TNT 1-94	0.0374486	0.0253433	0.0288711	4.43328	0.766958	1.56311	1.41749	1.09663	0.272805	0.341893
scaffold01784	217913	217914	Dapma7bEVm023507t1	3	polyprotein of retroviral origin	0.029242	0.0271723	0.0306789	4.45354	9.08886	4.336	0.734449	5.76702	8.06873e-09	2.54636e-08
scaffold00568	1731591	1731592	Dapma7bEVm010222t1	2	E3 ubiquitin-protein ligase SMURF2	0.977055	0.0298541	0.0332622	4.46429	2403.79	-1.19157	0.120772	-9.86619	5.83377e-23	4.39172e-22
scaffold02576	566	567	Dapma7bEVm024505t1	3	TE: Enzymatic polyprotein	0.024554	0.00551286	0.00753752	4.51128	0.592461	-1.39962	1.60358	-0.872612	0.382875	0.459371
scaffold02906	2973	2974	Dapma7bEVm024092t1	4	conserved hypothetical protein	0.0239234	0.000752187	0.00129166	4.58716	1.22864	-0.652403	1.15046	-0.565182	0.57195	0.646296
scaffold00114	3638	3639	Dapma7bEVm022782t1	3	Uncharacterized protein	0.0314055	0.00202442	0.00309735	4.63915	145.462	8.14007	0.536129	14.449	2.54201e-47	6.65701e-46
scaffold00868	1696770	1696771	Dapma7bEVm015405t1	2	Tramtrack, alpha	0.976182	0.0272619	0.0307719	4.66667	1350.89	-2.53111	0.151729	-16.6805	1.81706e-62	7.70244e-61
scaffold00334	5962	5963	Dapma7bEVm027560t1	2	TE: Gag-pol polyprotein precursor	0.0245511	0.000503514	0.000907392	4.6729	3.9904	4.39831	1.22712	3.46838	0.000523603	0.00105406
scaffold02576	485	486	Dapma7bEVm024505t1	3	TE: Enzymatic polyprotein	0.0302834	0.0209569	0.024478	4.71409	0.592461	-1.39962	1.60358	-0.872612	0.382875	0.459371
scaffold02991	565	566	Dapma7bEVm024160t1	2	Uncharacterized protein	0.0242591	0.000295519	0.000564831	4.71698	81.151	6.60973	0.544539	11.8948	1.25987e-32	1.62123e-31
scaffold00687	1167939	1167940	Dapma7bEVm009799t1	2	Myosin heavy chain, non-muscle	0.97627	0.0455897	0.0474686	4.72441	19118.8	-0.255148	0.248038	-1.02866	0.303638	0.374583
scaffold02452	362271	362272	Dapma7bEVm009798t1	4	DNA polymerase III subunits gamma and tau	0.0211538	0.00548024	0.00750015	4.80769	3206.03	-2.30951	0.616916	-3.74359	0.000181408	0.000386843
scaffold00512	2789268	2789269	Dapma7bEVm011405t1	2	Neuron specific zinc finger transcription factor	0.0232372	0.00302949	0.00442063	4.81928	127.719	-0.766575	0.346774	-2.21043	0.0270753	0.0423899
scaffold01463	134085	134086	Dapma7bEVm000309t1	2	Uncharacterized protein	0.977253	0.0250722	0.028599	4.82759	2359.92	0.54054	0.221405	2.44142	0.0146298	0.0239903
scaffold02226	32859	32860	Dapma7bEVm023732t1	3	conserved protein	0.0289555	0.0128362	0.0159457	4.91952	45.6572	6.67408	0.603622	10.5741	3.93096e-26	3.54397e-25
scaffold00767	80862	80863	Dapma7bEVm023179t1	2	rve, Integrase core domain	0.026173	0.00144531	0.00230198	4.96894	0.563733	-0.0978951	1.86349	-0.0522331	0.958343	0.970134
scaffold00469	27931	27932	Dapma7bEVm008004t1	2	Paired box protein Pax-1	0.0306778	0.0125936	0.0156772	4.97184	171.757	0.181355	0.155355	1.16737	0.243061	0.30931
scaffold02581	1282928	1282929	Dapma7bEVm015769t1	2	PR domain zinc finger protein	0.0215278	0.0021906	0.00331632	5	2786.21	-0.857509	0.516484	-1.66027	0.0968598	0.136097
scaffold00114	1236	1237	Dapma7bEVm022781t1	4	Cell division protein ftsj	0.0275275	0.000879491	0.00148464	5	1774.57	9.66178	0.322463	29.6183	8.68867e-193	3.13062e-190
scaffold01654	125696	125697	Dapma7bEVm011218t1	4	Leucine-rich repeat-containing protein	0.0296053	0.00187987	0.00290119	5	1391.33	-1.39798	0.533351	-2.6211	0.00876461	0.0148731
scaffold00687	371654	371655	Dapma7bEVm018668t1	2	Uncharacterized protein	0.0266576	0.0359459	0.0389309	5.00899	827.968	-0.0749292	0.903601	-0.0829224	0.933913	0.952138
scaffold00512	3188738	3188739	Dapma7bEVm008369t1	3	Metalloproteinase inhibitor	0.0292735	0.0134591	0.0166321	5.02924	161.913	0.473242	0.268071	1.76539	0.0774976	0.111255
scaffold00868	1696785	1696786	Dapma7bEVm015405t1	2	Tramtrack, alpha	0.973623	0.0302223	0.0336109	5.03597	1350.89	-2.53111	0.151729	-16.6805	1.81706e-62	7.70244e-61
scaffold00311	727496	727497	Dapma7bEVm018439t1	3	Ecdysis triggering hormone receptor	0.0289925	0.0173353	0.0207617	5.05241	93.3614	-1.27572	0.262089	-4.86621	1.13758e-06	3.02227e-06
scaffold01409	411882	411883	Dapma7bEVm003657t1	3	Pyruvate dehydrogenase [acetyl-transferring]-phosphatase 2, mitochondrial	0.975155	0.0421633	0.0445009	5.06329	1521.59	-0.794844	0.158908	-5.00188	5.67727e-07	1.54746e-06
scaffold00568	1256900	1256901	Dapma7bEVm010134t1	3	ADP-ribosylation factor GTPase-activating protein	0.97499	0.0195683	0.023061	5.07246	4575.56	0.206331	0.181434	1.13722	0.255445	0.322887
scaffold00996	405121	405122	Dapma7bEVm015443t1	3	Bromodomain-containing protein 2	0.0287719	0.00967437	0.0124194	5.10204	1687.43	-0.487817	0.113592	-4.29446	1.75118e-05	4.18002e-05
scaffold00687	2135609	2135610	Dapma7bEVm001260t1	2	Dual oxidase	0.0273673	0.000867374	0.0014657	5.12821	1139.54	1.07256	0.437748	2.45017	0.0142787	0.0234497
contig22667	1330	1331	Dapma7bEVm022551t1	3	Uncharacterized protein	0.0372222	0.0120577	0.0150761	5.14832	0.503442	-1.35185	1.39828	-0.967841	0.333124	0.406613
contig29289	131	132	Dapma7bEVm017272t1	4	Uncharacterized protein	0.0572575	0.0207825	0.0243062	5.16544	7.10924	-4.98066	1.02383	-4.86556	1.14132e-06	3.03182e-06
scaffold02850	159448	159449	Dapma7bEVm007783t1	3	Uncharacterized protein	0.0248276	0.00181474	0.00281129	5.19481	623.415	0.904331	0.384699	2.35076	0.018735	0.0301613
scaffold01581	1509452	1509453	Dapma7bEVm023447t1	2	WD repeat-containing protein	0.974384	0.0409784	0.0434853	5.20231	959.761	-1.1494	0.136565	-8.41637	3.88319e-17	2.05445e-16
contig03559	707	708	Dapma7bEVm029416t1	4	brain chitinase and chia	0.0316846	0.043784	0.0459426	5.2953	393.858	4.15708	0.176898	23.4922	4.89986e-122	7.4201e-120
scaffold02861	259684	259685	Dapma7bEVm010959t1	2	Adiponectin receptor protein	0.973649	0.0291611	0.0326044	5.30303	9548.73	0.460924	0.183524	2.51151	0.0120215	0.0199694
scaffold01361	2357212	2357213	Dapma7bEVm000876t1	3	Arginine N-methyltransferase	0.972885	0.0399981	0.0426001	5.31915	5828.17	-1.47602	0.261168	-5.65159	1.58968e-08	4.89987e-08
scaffold00389	230528	230529	Dapma7bEVm006374t1	2	methyl-cpg binding protein	0.973264	0.0417326	0.044147	5.31915	450.751	0.63316	0.203646	3.10913	0.00187639	0.00351117
scaffold02581	1282974	1282975	Dapma7bEVm015769t1	2	PR domain zinc finger protein	0.023399	0.000963111	0.00161111	5.33333	2786.21	-0.857509	0.516484	-1.66027	0.0968598	0.136097
scaffold00930	181226	181227	Dapma7bEVm010455t1	4	Myc box-dependent-interacting protein	0.0246914	0.0029693	0.00434621	5.33333	3742.14	0.15592	0.18268	0.853512	0.393376	0.470538
scaffold02372	162347	162348	Dapma7bEVm010028t1	3	cGMP-dependent protein kinase, isozyme	0.0283816	0.0011975	0.00194987	5.33333	2698.94	-0.727437	0.26104	-2.78668	0.00532511	0.00933122
scaffold02077	2003	2004	Dapma7bEVm006788t1	2	LD18904p, Longevity assurance gene	0.972649	0.045907	0.0477351	5.36913	1900.5	-0.254676	0.126538	-2.01264	0.0441524	0.0664336
scaffold02076	168370	168371	Dapma7bEVm001574t1	3	Uncharacterized protein	0.0328042	0.00222975	0.00336864	5.37634	260.735	-0.398257	0.56323	-0.707081	0.479516	0.558643
scaffold00327	110825	110826	Dapma7bEVm022918t1	2	Expressed protein	0.0243148	0.00851976	0.0110984	5.40541	4.43432	3.33663	0.996987	3.2957	0.00098178	0.00190645
scaffold01579	302234	302235	Dapma7bEVm023437t1	4	Retrotrans_gag, Retrotransposon gag protein	0.0344695	0.00108642	0.00179106	5.40691	1.41649	-2.76784	1.16722	-2.37334	0.017628	0.0284896
scaffold00953	2677	2678	Dapma7bEVm006237t1	2	tRNA modification GTPase GTPBP3, mitochondrial	0.973312	0.046637	0.0483712	5.42636	332.16	0.447466	0.12463	3.59039	0.000330186	0.000683327
scaffold00512	575734	575735	Dapma7bEVm005439t1	3	Mab-21	0.0394092	0.0194216	0.0229123	5.42755	1318.11	1.14452	0.61535	1.85996	0.0628914	0.0919673
scaffold00811	4497	4498	Dapma7bEVm015470t1	3	TE: Retrovirus-related Pol polyprotein from transposon TNT 1-94	0.0253623	0.00042741	0.000784313	5.43478	73.5516	-7.27857	1.13575	-6.32003	2.61507e-10	9.16786e-10
scaffold01361	2237465	2237466	Dapma7bEVm010556t1	3	Nuclear receptor subfamily 6 group A member 1-A	0.0377752	0.0387573	0.041461	5.45071	4718.46	-0.939567	0.393247	-2.38925	0.0168829	0.0273778
scaffold00781	148402	148403	Dapma7bEVm007458t1	3	Homeobox protein PKNOX2	0.973083	0.0206605	0.0241893	5.46875	1208.89	-0.600901	0.127807	-4.70159	2.58148e-06	6.65036e-06
scaffold00715	36560	36561	Dapma7bEVm003500t1	3	KAT8 regulatory NSL complex subunit	0.0266458	0.00118914	0.00193835	5.47945	2425.62	-1.56384	0.171596	-9.11334	7.98874e-20	4.94809e-19
scaffold02850	789549	789550	Dapma7bEVm002986t1	3	Nuclear pore complex protein Nup160	0.0266458	0.00302913	0.00442063	5.47945	2627.49	-0.309595	0.219489	-1.41052	0.158385	0.211795
scaffold01581	1597651	1597652	Dapma7bEVm003881t1	3	39S ribosomal protein L15, mitochondrial	0.973191	0.0225795	0.026121	5.47945	2097.1	1.02602	0.145765	7.03889	1.93776e-12	7.80255e-12
scaffold01880	93133	93134	Dapma7bEVm006435t1	2	RNA-binding protein EIF1AD	0.973309	0.0437881	0.0459447	5.47945	989.253	1.98608	0.220752	8.99683	2.32323e-19	1.39795e-18
scaffold02409	124951	124952	Dapma7bEVm030211t1	2	Uncharacterized protein	0.0426253	0.0114347	0.0143996	5.4961	0.0812338	0.567928	1.91345	0.296808	0.766613	0.81709
scaffold03251	5387	5388	Dapma7bEVm024350t1	3	TE: Gag-pol polyprotein precursor	0.0287621	0.000152963	0.000314164	5.50459	0.408345	0.491482	1.8719	0.272902	0.784929	0.833042
scaffold00024	2022581	2022582	Dapma7bEVm003994t1	2	ATP-dependent RNA helicase DHX30	0.973616	0.0432174	0.0454335	5.50459	2948.31	0.367389	0.113251	3.24401	0.00117859	0.00226173
scaffold03154	3899	3900	Dapma7bEVm024284t1	3	TE: Gag-pol polyprotein precursor	0.0441196	0.00076723	0.00131484	5.5169	1.35617	3.49524	1.74744	1.97422	0.0483573	0.0722923
scaffold00868	1656269	1656270	Dapma7bEVm004063t1	3	CDD: F0F1 ATP synthase subunit B	0.030431	0.0264077	0.0299268	5.54264	974.726	-1.09242	0.166125	-6.57574	4.84122e-11	1.7812e-10
contig11680	319	320	Dapma7bEVm020164t1	2	Uncharacterized protein	0.0333333	0.0409467	0.043456	5.55556	0	NA	NA	NA	NA	NA
scaffold01992	119422	119423	Dapma7bEVm023633t1	3	TE: Polyprotein of viral origin	0.0267857	0.00345976	0.00497595	5.60748	2.45386	-0.122615	1.15544	-0.106102	0.915501	0.940016
scaffold00996	829	830	Dapma7bEVm005212t1	3	Angio-associated migratory cell protein	0.972006	0.0341117	0.0372326	5.61798	3142.32	-0.0279246	0.212282	-0.131545	0.895344	0.924269
scaffold01728	175390	175391	Dapma7bEVm023484t1	2	RT_LTR: Reverse transcriptases	0.0310941	0.0159576	0.0193227	5.62107	0.0812338	0.567928	1.91345	0.296808	0.766613	0.81709
scaffold00512	2284794	2284795	Dapma7bEVm005454t1	4	Leucine zipper tumor suppressor	0.0272222	0.00547311	0.00749086	5.6338	905.77	-0.607884	0.235435	-2.58194	0.00982457	0.0165429
scaffold02452	625458	625459	Dapma7bEVm010055t1	4	conserved protein	0.0309907	0.000723806	0.00124877	5.65517	1147.15	0.736052	0.319761	2.30189	0.0213413	0.0340165
scaffold01361	976963	976964	Dapma7bEVm003580t1	2	Cell division cycle 5 protein	0.968585	0.0435243	0.0457085	5.68182	3164.66	-0.225015	0.18366	-1.22517	0.22051	0.284213
scaffold00190	143046	143047	Dapma7bEVm005705t1	2	Exosome complex component RRP4	0.971065	0.0467323	0.0484545	5.69106	1190.37	1.148	0.2787	4.11912	3.80318e-05	8.77274e-05
scaffold03251	5395	5396	Dapma7bEVm024350t1	3	TE: Gag-pol polyprotein precursor	0.0288484	0.00180119	0.00279213	5.71877	0.408345	0.491482	1.8719	0.272902	0.784929	0.833042
scaffold02677	38897	38898	Dapma7bEVm023950t1	3	Uncharacterized protein daphplx:hxJGI_V11_119850	0.0423603	0.000760065	0.00130419	5.74713	0.243701	-0.284152	1.91061	-0.148402	0.882025	0.914767
scaffold00944	579656	579657	Dapma7bEVm007856t1	3	EG:80H7.2 protein, Pickel	0.047956	0.0329949	0.0362232	5.75397	1022.05	0.793647	0.0979149	8.10552	5.25223e-16	2.60097e-15
scaffold01019	149316	149317	Dapma7bEVm001135t1	2	Ras GTPase-activating protein-binding protein	0.973291	0.045254	0.0471874	5.76923	13051.2	-0.555328	0.162773	-3.41168	0.000645646	0.00128453
scaffold00512	3004411	3004412	Dapma7bEVm015536t1	2	Uncharacterized protein	0.0306026	0.0175483	0.0209837	5.78047	242.272	-1.00391	0.316061	-3.17616	0.00149239	0.00282705
scaffold02056	23348	23349	Dapma7bEVm023659t1	3	INT_REC_C, DNA breaking-rejoining enzymes	0.0348283	0.0246113	0.0281427	5.7971	0	NA	NA	NA	NA	NA
scaffold01654	125556	125557	Dapma7bEVm011218t1	4	Leucine-rich repeat-containing protein	0.0314103	0.00074283	0.00127735	5.81395	1391.33	-1.39798	0.533351	-2.6211	0.00876461	0.0148731
scaffold00248	114488	114489	Dapma7bEVm004595t1	2	Cyclin-dependent kinase 11B	0.972222	0.0478639	0.0494367	5.81395	1859.33	-0.708819	0.140725	-5.0369	4.73142e-07	1.29777e-06
scaffold00944	656853	656854	Dapma7bEVm003905t1	4	Zinc finger Ran-binding domain-containing protein	0.972336	0.0398929	0.0425029	5.83333	1352.6	2.00231	0.13401	14.9414	1.77121e-50	5.16245e-49
scaffold00005	588846	588847	Dapma7bEVm005323t1	4	Timeless-interacting, mRNA protein	0.97037	0.0280316	0.031512	5.88235	758.586	1.50819	0.121538	12.4093	2.32766e-35	3.51979e-34
scaffold00146	44482	44483	Dapma7bEVm002333t1	3	Ectonucleoside triphosphate diphosphohydrolase	0.974815	0.0350438	0.0381051	5.88235	4325.98	0.478632	0.208658	2.29385	0.0217988	0.0346982
scaffold02076	168379	168380	Dapma7bEVm001574t1	3	Uncharacterized protein	0.0369624	0.00135443	0.00217315	5.95238	260.735	-0.398257	0.56323	-0.707081	0.479516	0.558643
scaffold00389	230511	230512	Dapma7bEVm006374t1	2	methyl-cpg binding protein	0.967654	0.0251925	0.0287132	5.95238	450.751	0.63316	0.203646	3.10913	0.00187639	0.00351117
scaffold03157	5179	5180	Dapma7bEVm024290t1	2	conserved protein	0.0276449	0.0013935	0.00223013	5.97015	0.969781	1.1019	1.31387	0.843333	0.399042	0.47647
scaffold01663	368905	368906	Dapma7bEVm010333t1	3	Carboxyl-ester lipase	0.970513	0.0279381	0.0314285	6	3354.27	-1.79214	0.111552	-16.0653	4.4675e-58	1.6642e-56
scaffold00944	2017659	2017660	Dapma7bEVm001238t1	3	Uncharacterized protein	0.971692	0.0377082	0.0405057	6	4935.13	1.4741	0.122645	12.0192	2.81539e-33	3.75469e-32
scaffold00245	82052	82053	Dapma7bEVm011743t1	2	Multivesicular body subunit 12B	0.97012	0.033683	0.0368532	6.01504	1483.18	0.0224959	0.160979	0.139745	0.888862	0.920301
scaffold00930	1287344	1287345	Dapma7bEVm010481t1	2	Uncharacterized protein CG31342	0.031586	0.0019821	0.00303958	6.0241	1012.03	-0.578111	0.186884	-3.0934	0.00197877	0.00368757
scaffold02207	39679	39680	Dapma7bEVm018642t1	2	DNA-directed RNA polymerase I subunit RPA1	0.969405	0.0372402	0.04009	6.0241	4263.5	-0.726672	0.18214	-3.98962	6.6178e-05	0.000148549
scaffold01019	112809	112810	Dapma7bEVm010205t1	3	Signal-induced proliferation-associated 1 protein 1	0.025641	0.00237334	0.00355981	6.06061	1518.46	-0.960582	0.185372	-5.18188	2.19656e-07	6.20321e-07
scaffold02581	1281526	1281527	Dapma7bEVm015769t1	3	PR domain zinc finger protein	0.0353261	0.00302877	0.00442063	6.06061	2786.21	-0.857509	0.516484	-1.66027	0.0968598	0.136097
scaffold01463	134211	134212	Dapma7bEVm000309t1	2	Uncharacterized protein	0.970699	0.018639	0.0221202	6.06061	2359.92	0.54054	0.221405	2.44142	0.0146298	0.0239903
scaffold00687	1817555	1817556	Dapma7bEVm009448t1	4	P-selectin glycoprotein ligand	0.0261243	0.0361986	0.039154	6.07334	674.012	-1.27602	0.729799	-1.74842	0.0803907	0.115061
scaffold02060	121789	121790	Dapma7bEVm004674t1	2	Peptidyl-prolyl cis-trans isomerase, mitochondrial	0.970396	0.0278592	0.0313514	6.08696	5072.22	-0.780549	0.219077	-3.56289	0.000366796	0.000754235
scaffold00626	1068814	1068815	Dapma7bEVm005419t1	2	Transcription initiation factor TFIID subunit	0.0415187	0.00878208	0.0113879	6.1039	2360.4	-0.831642	0.122895	-6.76707	1.31419e-11	5.01443e-11
scaffold00930	181755	181756	Dapma7bEVm010455t1	4	Myc box-dependent-interacting protein	0.035	0.0225323	0.0260749	6.11094	3742.14	0.15592	0.18268	0.853512	0.393376	0.470538
scaffold00687	1992305	1992306	Dapma7bEVm004991t1	2	60S ribosomal protein L13a	0.967354	0.0309765	0.0342956	6.12245	44032.1	1.30844	0.156063	8.38407	5.11295e-17	2.68266e-16
scaffold03124	2059415	2059416	Dapma7bEVm002589t1	4	B-cell CLL/lymphoma 6 member B protein	0.0295246	0.000977254	0.00163067	6.12245	137.459	-2.02019	0.350065	-5.76831	8.00709e-09	2.52806e-08
scaffold00002	97415	97416	Dapma7bEVm022690t1	3	TE: Retrovirus-related Pol polyprotein from	0.038926	0.0179955	0.0214606	6.12763	3.57991	1.82945	0.907243	2.01744	0.0436492	0.0657286
scaffold00568	128486	128487	Dapma7bEVm003968t1	3	Eukaryotic translation initiation factor 4H	0.970112	0.044318	0.0463887	6.14035	3229.22	-0.0415644	0.211085	-0.196909	0.843899	0.882011
scaffold02962	95492	95493	Dapma7bEVm024130t1	2	Uncharacterized protein	0.0439985	0.0394017	0.0420469	6.16578	644.385	-0.976109	0.199532	-4.89189	9.98699e-07	2.6672e-06
scaffold00687	84509	84510	Dapma7bEVm000107t1	3	Uncharacterized protein	0.035575	0.000717193	0.00123937	6.17284	2986.51	-1.15436	0.518963	-2.22435	0.0261251	0.0410313
scaffold01361	356628	356629	Dapma7bEVm005357t1	2	Secreted ferritin g subunit precursor	0.0276833	0.0101874	0.0129894	6.18421	852.44	0.316237	0.863039	0.366426	0.714047	0.776887
scaffold03124	124275	124276	Dapma7bEVm000882t1	2	Casein kinase I	0.968549	0.0240608	0.0275872	6.19469	1257.03	-0.273567	0.131599	-2.07878	0.0376376	0.0574922
scaffold02060	161285	161286	Dapma7bEVm023665t1	3	TE: Reverse transcriptase	0.0387584	0.035806	0.0388089	6.19582	0.256936	-0.381843	1.89884	-0.198835	0.842392	0.880832
scaffold02056	23042	23043	Dapma7bEVm023659t1	4	INT_REC_C, DNA breaking-rejoining enzymes	0.0294872	0.00161203	0.00253132	6.25	0	NA	NA	NA	NA	NA
scaffold00568	437690	437691	Dapma7bEVm002084t1	3	Uncharacterized protein	0.0305708	0.000206307	0.000410498	6.25	4043.28	-1.27168	0.176154	-7.21911	5.23303e-13	2.17459e-12
scaffold02962	99300	99301	Dapma7bEVm024130t1	3	Uncharacterized protein	0.0477208	0.000293558	0.000561536	6.25	644.385	-0.976109	0.199532	-4.89189	9.98699e-07	2.6672e-06
scaffold02409	124930	124931	Dapma7bEVm030211t1	2	Uncharacterized protein	0.0402533	0.0017116	0.0026686	6.26987	0.0812338	0.567928	1.91345	0.296808	0.766613	0.81709
scaffold00626	710813	710814	Dapma7bEVm014943t1	4	Calmodulin regulated spectrin-associated protein 1 1	0.0373016	0.0266158	0.0301369	6.28079	3186.97	-1.89947	0.140585	-13.511	1.34718e-41	2.771e-40
scaffold00512	949896	949897	Dapma7bEVm005945t1	4	Wnt-10b	0.0302326	7.9024e-05	0.0001737	6.31579	52.9526	0.394764	0.28873	1.36736	0.171512	0.227412
scaffold00687	1992329	1992330	Dapma7bEVm004991t1	2	60S ribosomal protein L13a	0.967446	0.0416342	0.0440582	6.31579	44032.1	1.30844	0.156063	8.38407	5.11295e-17	2.68266e-16
scaffold02850	750713	750714	Dapma7bEVm001447t1	3	Splicing factor, suppressor of white-apricot	0.969406	0.0354403	0.0384733	6.31579	1154.54	1.18317	0.119457	9.90453	3.97838e-23	3.02218e-22
scaffold03150	6417	6418	Dapma7bEVm012970t1	2	spt3-associated factor	0.0344444	0.000835573	0.00141736	6.32911	6.38873	-1.59435	0.676394	-2.33809	0.0193828	0.0311458
scaffold00687	598255	598256	Dapma7bEVm004307t1	2	Succinyl-CoA ligase [ADP/GDP-forming] subunit alpha, mitochondrial	0.969136	0.0445967	0.0466253	6.32911	14517.1	0.0328328	0.126717	0.259104	0.795555	0.841798
scaffold02190	1204726	1204727	Dapma7bEVm005461t1	3	OTU domain-containing protein 7A	0.970988	0.0300001	0.0333917	6.32911	2392.8	-0.475527	0.197331	-2.40979	0.0159618	0.0260031
scaffold00531	74691	74692	Dapma7bEVm001781t1	2	Uncharacterized protein	0.0429514	0.0285787	0.0320509	6.34284	386.024	-0.876575	0.217732	-4.02582	5.67773e-05	0.000128371
scaffold00311	868547	868548	Dapma7bEVm005004t1	2	Sterol regulatory element-binding protein cleavage-activating protein	0.967038	0.0202512	0.0237668	6.36364	1777.05	-0.846857	0.127029	-6.66659	2.61807e-11	9.79806e-11
scaffold00687	535731	535732	Dapma7bEVm009824t1	3	Uncharacterized protein	0.0362101	0.000677472	0.00117838	6.37032	38294.9	-0.853117	0.748752	-1.13939	0.254542	0.322018
scaffold03154	5280	5281	Dapma7bEVm024284t1	3	TE: Gag-pol polyprotein precursor	0.0374756	0.00125307	0.00203026	6.37374	1.35617	3.49524	1.74744	1.97422	0.0483573	0.0722923
scaffold01396	13310	13311	Dapma7bEVm001832t1	2	SH2B adapter protein	0.968232	0.0385359	0.0412637	6.38298	1195.67	-0.193238	0.0877722	-2.20158	0.0276948	0.0432852
scaffold01005	1605464	1605465	Dapma7bEVm010020t1	3	Tyrosine-protein phosphatase 69D	0.973046	0.0306907	0.0340543	6.4	3754.45	-0.681797	0.106073	-6.42762	1.29615e-10	4.63023e-10
scaffold02850	478693	478694	Dapma7bEVm024031t1	2	Uncharacterized protein	0.0283525	0.0012309	0.001998	6.41026	20.0637	-0.595871	0.799054	-0.745675	0.455864	0.534934
scaffold00512	3486454	3486455	Dapma7bEVm006348t1	3	Spermidine synthase	0.965748	0.0354342	0.0384686	6.41026	4438.91	1.65363	0.250534	6.60043	4.09955e-11	1.51472e-10
scaffold02190	1028723	1028724	Dapma7bEVm005165t1	2	Coiled-coil domain-containing protein	0.965945	0.0457925	0.0476323	6.41026	5230.34	1.3373	0.16221	8.24424	1.66213e-16	8.49062e-16
scaffold02227	352134	352135	Dapma7bEVm023739t1	3	reverse transcriptase/ribonuclease h/methyltransferase	0.0292712	0.0288413	0.0323046	6.45161	0.0812338	0.567928	1.91345	0.296808	0.766613	0.81709
scaffold02689	84579	84580	Dapma7bEVm006267t1	3	Serine--tRNA ligase, mitochondrial	0.971726	0.0380833	0.0408509	6.45161	4026.16	1.18202	0.217786	5.42745	5.71653e-08	1.68925e-07
scaffold00311	919480	919481	Dapma7bEVm002978t1	2	Transmembrane protease serine	0.0442166	0.0134067	0.0165711	6.455	1914.94	-0.547737	0.658302	-0.832045	0.405384	0.483076
scaffold02850	480726	480727	Dapma7bEVm012441t1	2	Uncharacterized protein	0.0348526	0.000676334	0.00117679	6.49351	11.6039	-0.346249	0.43226	-0.800627	0.423347	0.501964
scaffold01581	583543	583544	Dapma7bEVm000097t1	2	Leucine-rich repeat-containing protein	0.968062	0.0311936	0.0345001	6.49351	7813.99	-0.115743	0.136195	-0.849836	0.395417	0.472654
scaffold01570	77543	77544	Dapma7bEVm012295t1	3	FAM177A1	0.968864	0.0144441	0.0177051	6.49351	1231.81	0.0230529	0.149856	0.153833	0.877741	0.911184
scaffold02486	34725	34726	Dapma7bEVm023833t1	2	conserved protein	0.0327924	0.000100294	0.000215208	6.52174	0.772567	0.0699938	1.70432	0.0393154	0.968639	0.97793
scaffold02190	1741367	1741368	Dapma7bEVm002369t1	4	Adenosine deaminase CECR1-A	0.965608	0.034793	0.0378692	6.52174	4397.7	0.34454	0.247542	1.39185	0.163969	0.218424
scaffold00996	419	420	Dapma7bEVm005212t1	2	Angio-associated migratory cell protein	0.9666	0.027842	0.0313336	6.55738	3142.32	-0.0279246	0.212282	-0.131545	0.895344	0.924269
scaffold02277	17015	17016	Dapma7bEVm025119t1	2	Uncharacterized protein	0.0341006	0.00135104	0.00216805	6.55738	1.99538	-3.20874	1.1441	-2.80688	0.00500239	0.00881078
scaffold02994	408745	408746	Dapma7bEVm000228t1	3	Uncharacterized protein LOC658236	0.0324074	0.00327424	0.00473783	6.57895	21595.3	1.61535	0.611054	2.64354	0.0082043	0.0139848
contig29289	109	110	Dapma7bEVm017272t1	4	Uncharacterized protein	0.0330087	0.000139642	0.000289606	6.57895	7.10924	-4.98066	1.02383	-4.86556	1.14132e-06	3.03182e-06
scaffold03217	11389	11390	Dapma7bEVm001907t1	3	Adenylyltransferase and sulfurtransferase MOCS3	0.0376068	0.0119158	0.0149154	6.58371	668.005	-0.0514571	0.159574	-0.322466	0.7471	0.805993
scaffold00389	686862	686863	Dapma7bEVm008396t1	3	Ras-related protein Rab-35	0.971781	0.0379217	0.0407083	6.59341	1092.83	1.70314	0.159025	10.7099	9.14547e-27	8.53986e-26
scaffold02649	42957	42958	Dapma7bEVm010157t1	4	High mobility group protein 20A	0.967059	0.0425331	0.0448511	6.60377	2775.91	-1.14684	0.186997	-6.13287	8.63094e-10	2.91718e-09
scaffold01581	879815	879816	Dapma7bEVm002112t1	2	Tankyrase-1	0.969818	0.0433182	0.0455145	6.61157	2833.37	-1.2974	0.116965	-11.0921	1.37067e-28	1.42015e-27
scaffold02994	635097	635098	Dapma7bEVm004509t1	4	Neurogenic protein mastermind	0.0319535	0.00215873	0.00327435	6.66667	2072.53	-1.81288	0.0858873	-21.1072	6.82758e-99	6.60568e-97
scaffold01361	2357016	2357017	Dapma7bEVm000876t1	4	Arginine N-methyltransferase	0.966548	0.0114315	0.0143964	6.66667	5828.17	-1.47602	0.261168	-5.65159	1.58968e-08	4.89987e-08
scaffold01616	2816	2817	Dapma7bEVm006501t1	4	Dual specificity mitogen-activated protein kinase kinase	0.967063	0.0293112	0.0327482	6.66667	2807.56	0.257645	0.0917516	2.80807	0.00498397	0.00878056
scaffold01361	1384217	1384218	Dapma7bEVm010262t1	2	Polycomb group protein Pc	0.967139	0.04166	0.044079	6.66667	1352.96	0.0571793	0.223497	0.255839	0.798076	0.84408
scaffold00944	954365	954366	Dapma7bEVm005692t1	3	39S ribosomal protein L4, mitochondrial	0.967572	0.0459121	0.047738	6.66667	2511.92	1.14677	0.171712	6.67846	2.41474e-11	9.05984e-11
scaffold00024	3366973	3366974	Dapma7bEVm004872t1	3	Ubiquitin carboxyl-terminal hydrolase isozyme L3	0.968795	0.0281178	0.0316023	6.66667	8352.46	-0.612132	0.251197	-2.43686	0.0148153	0.0242717
scaffold03124	1122100	1122101	Dapma7bEVm001042t1	2	Phosphorylase b kinase regulatory subunit alpha, liver	0.969559	0.0439489	0.0460748	6.66667	5977.74	-0.462128	0.119952	-3.8526	0.00011687	0.000254544
scaffold02560	71111	71112	Dapma7bEVm000729t1	2	Nucleoporin p58/p45	0.966061	0.0313645	0.0346668	6.71642	1622.91	0.312392	0.163822	1.9069	0.0565335	0.0834643
scaffold00868	1696637	1696638	Dapma7bEVm015405t1	2	Tramtrack, alpha	0.947902	0.0363545	0.0393015	6.71775	1350.89	-2.53111	0.151729	-16.6805	1.81706e-62	7.70244e-61
scaffold02101	113947	113948	Dapma7bEVm005866t1	2	Regulator of chromosome condensation	0.966228	0.0241314	0.0276547	6.73077	2973.47	0.300767	0.256088	1.17447	0.240208	0.306295
scaffold00311	86474	86475	Dapma7bEVm022900t1	2	Uncharacterized protein	0.0330867	0.000358468	0.000670105	6.75676	2590.15	1.67398	0.757677	2.20938	0.0271483	0.0424786
scaffold02452	365896	365897	Dapma7bEVm009798t1	4	DNA polymerase III subunits gamma and tau	0.0366533	0.000484712	0.00087699	6.75676	3206.03	-2.30951	0.616916	-3.74359	0.000181408	0.000386843
scaffold00996	226178	226179	Dapma7bEVm009583t1	3	Fem-1 B	0.0376121	0.00660427	0.00884624	6.75676	1968.67	0.369762	0.1309	2.82476	0.00473154	0.00837041
scaffold03130	273592	273593	Dapma7bEVm024266t1	3	Uncharacterized protein	0.0442927	0.0233281	0.0268701	6.75776	781.219	-5.24245	0.584589	-8.95276	3.4669e-19	2.06355e-18
scaffold02861	330451	330452	Dapma7bEVm007515t1	3	conserved protein	0.0286935	0.000647402	0.00113337	6.77966	33.3414	2.17854	0.432089	5.04092	4.63288e-07	1.27225e-06
scaffold00512	2600500	2600501	Dapma7bEVm001556t1	3	DnaJ subfamily A member	0.959524	0.0477884	0.0493832	6.77966	13351.4	0.900624	0.107122	8.40743	4.19078e-17	2.21159e-16
scaffold00389	23928	23929	Dapma7bEVm005840t1	2	Zinc finger BED domain-containing protein	0.969634	0.0431975	0.045419	6.77966	1045.76	-0.694951	0.112317	-6.18738	6.11715e-10	2.08814e-09
scaffold02166	355	356	Dapma7bEVm027243t1	2	Uncharacterized protein	0.969697	0.0222783	0.0258226	6.77966	445.456	-1.65849	0.280521	-5.91173	3.3854e-09	1.09653e-08
scaffold01969	56392	56393	Dapma7bEVm001638t1	3	A-kinase anchor protein	0.966576	0.013222	0.0163686	6.80272	502.844	0.895148	0.121753	7.35223	1.94924e-13	8.34567e-13
scaffold00868	773238	773239	Dapma7bEVm000035t1	2	Far upstream element-binding protein	0.965152	0.0227541	0.0262944	6.81818	12225.2	-1.08842	0.199692	-5.45047	5.02383e-08	1.48982e-07
scaffold02190	1453786	1453787	Dapma7bEVm006560t1	2	ATP-dependent	0.967422	0.015874	0.0192334	6.81818	1086.8	-0.0363161	0.17983	-0.201947	0.839958	0.878683
scaffold02665	154396	154397	Dapma7bEVm023928t1	2	TE: Reverse transcriptase	0.040653	0.00365414	0.00521863	6.84195	27.1117	-6.78242	1.01769	-6.66443	2.65689e-11	9.938e-11
scaffold01581	818995	818996	Dapma7bEVm015513t1	3	Glycerol-3-phosphate acyltransferase	0.966087	0.0422166	0.0445527	6.84932	6623.43	-0.32389	0.217633	-1.48824	0.136687	0.185583
scaffold03258	34437	34438	Dapma7bEVm002747t1	2	Uncharacterized protein CG3831	0.965289	0.0217028	0.0252343	6.86275	400.852	-0.721304	0.148801	-4.84733	1.25131e-06	3.31222e-06
scaffold02850	738841	738842	Dapma7bEVm002138t1	3	CCR4-NOT transcription complex subunit	0.967355	0.0367389	0.0396683	6.86275	7804.68	-0.738426	0.160706	-4.59488	4.32991e-06	1.09349e-05
scaffold00868	1283326	1283327	Dapma7bEVm010456t1	3	RE68041p, Semaphorin-5c	0.0292063	0.00049646	0.00089581	6.89655	3841.15	-0.922683	0.199851	-4.61683	3.89643e-06	9.88799e-06
scaffold03376	566325	566326	Dapma7bEVm010337t1	2	Uncharacterized protein	0.0341667	0.000759318	0.00130307	6.89655	2070.22	-0.0764278	0.658866	-0.115999	0.907653	0.933747
scaffold00512	3636201	3636202	Dapma7bEVm004176t1	2	Uncharacterized protein	0.967974	0.0323893	0.0356373	6.89655	694.311	-0.0200758	0.158828	-0.1264	0.899415	0.92783
scaffold00024	1841059	1841060	Dapma7bEVm003683t1	2	Parafibromin	0.947428	0.0376881	0.0404862	6.90476	1572.7	0.0984112	0.134791	0.730105	0.465326	0.544293
scaffold00944	1209753	1209754	Dapma7bEVm003943t1	3	Glutathione S-transferase S1	0.96621	0.03309	0.0363107	6.92308	5991.81	-0.365852	0.312748	-1.1698	0.242083	0.30831
scaffold01409	265682	265683	Dapma7bEVm023409t1	3	Uncharacterized protein	0.0352632	0.00590908	0.00801286	6.93069	1.35267	-2.58334	1.32909	-1.945	0.051775	0.07695
scaffold01363	332962	332963	Dapma7bEVm009522t1	2	ATP-dependent RNA helicase DDX4	0.963792	0.0117007	0.0146828	6.93069	7997.15	-0.653503	0.187341	-3.4883	0.000486103	0.000983636
scaffold00560	41947	41948	Dapma7bEVm023041t1	3	retropepsin_like_LTR_1, Retropepsins_like_LTR	0.0343915	0.00381167	0.00541934	6.94444	1.30032	-0.0508012	1.15163	-0.0440464	0.964867	0.975282
scaffold01663	312004	312005	Dapma7bEVm005446t1	3	conserved protein	0.0334743	0.000770229	0.00131892	6.97674	175.601	-0.262879	0.776358	-0.338609	0.734904	0.795464
scaffold00024	3076176	3076177	Dapma7bEVm003123t1	4	Glycerophosphocholine phosphodiesterase GPCPD1	0.963551	0.028152	0.0316307	6.97674	4528.42	-0.0519567	0.0884273	-0.587563	0.556825	0.632455
scaffold00868	773275	773276	Dapma7bEVm000035t1	2	Far upstream element-binding protein	0.966303	0.0068913	0.00919196	6.97674	12225.2	-1.08842	0.199692	-5.45047	5.02383e-08	1.48982e-07
scaffold02452	372075	372076	Dapma7bEVm004785t1	4	Solute carrier family 35 member G1	0.0434982	0.0117651	0.0147546	6.98808	392.47	0.452293	0.131279	3.4453	0.000570424	0.00114282
scaffold02121	556260	556261	Dapma7bEVm015628t1	2	Short stature homeobox protein	0.0383564	0.0105818	0.0134368	7.01204	17.6044	1.24208	0.335039	3.7083	0.000208651	0.000442365
scaffold00626	682175	682176	Dapma7bEVm006462t1	2	Transcription initiation factor TFIID subunit	0.962388	0.0180449	0.0215135	7.01754	2600.88	-1.02791	0.131784	-7.79993	6.19429e-15	2.8856e-14
scaffold00626	924600	924601	Dapma7bEVm001860t1	4	Xylulose kinase	0.963579	0.0403459	0.0429082	7.01754	1383.54	-0.284242	0.0983347	-2.89055	0.00384566	0.00689014
scaffold00248	79615	79616	Dapma7bEVm010150t1	3	Rho GTPase-activating protein	0.966503	0.0331074	0.036326	7.01754	981.662	0.12395	0.132518	0.935346	0.34961	0.424603
scaffold01581	1836394	1836395	Dapma7bEVm011323t1	2	G/T mismatch-specific thymine DNA glycosylase	0.964799	0.0118902	0.0148938	7.03125	1969.31	-1.56045	0.127124	-12.2748	1.23709e-34	1.78418e-33
scaffold01581	879787	879788	Dapma7bEVm002112t1	2	Tankyrase-1	0.965201	0.0191564	0.0226509	7.03125	2833.37	-1.2974	0.116965	-11.0921	1.37067e-28	1.42015e-27
scaffold00687	1458457	1458458	Dapma7bEVm001583t1	4	Group 3 secretory phospholipase A2	0.0422757	0.0015962	0.0025098	7.04225	1548.45	-1.04902	0.321787	-3.25996	0.00111428	0.00214698
scaffold03217	136499	136500	Dapma7bEVm010782t1	2	Proteasome subunit beta type-2	0.964696	0.0222541	0.0257994	7.04225	3770.8	1.6511	0.180318	9.15659	5.35653e-20	3.36259e-19
scaffold00781	148377	148378	Dapma7bEVm007458t1	3	Homeobox protein PKNOX2	0.965277	0.00883249	0.0114456	7.04225	1208.89	-0.600901	0.127807	-4.70159	2.58148e-06	6.65036e-06
scaffold02491	172220	172221	Dapma7bEVm023862t1	2	non-LTR retrotransposon R1Bmks ORF2 protein	0.0379142	0.00134929	0.00216573	7.05882	0.612174	0.958002	1.85095	0.546966	0.584402	0.658339
scaffold00531	74662	74663	Dapma7bEVm001781t1	2	Uncharacterized protein	0.0458132	0.0137857	0.0169852	7.06694	386.024	-0.876575	0.217732	-4.02582	5.67773e-05	0.000128371
scaffold00389	686985	686986	Dapma7bEVm008396t1	3	Ras-related protein Rab-35	0.959616	0.0472357	0.048916	7.07071	1092.83	1.70314	0.159025	10.7099	9.14547e-27	8.53986e-26
scaffold01361	2418170	2418171	Dapma7bEVm001590t1	2	Methylthioribose-1-phosphate isomerase	0.963815	0.0346134	0.0376948	7.07071	1673.57	1.35049	0.241591	5.59	2.27068e-08	6.91932e-08
scaffold01784	217848	217849	Dapma7bEVm023507t1	3	polyprotein of retroviral origin	0.0413738	0.0116444	0.0146212	7.07673	9.08886	4.336	0.734449	5.76702	8.06873e-09	2.54636e-08
scaffold01361	1649643	1649644	Dapma7bEVm006208t1	4	ETS-related transcription factor Elf-5	0.0544339	0.0353878	0.0384222	7.08166	1384.09	-2.0152	0.207486	-9.71208	2.67825e-22	1.93869e-21
scaffold02190	647253	647254	Dapma7bEVm010295t1	3	Cytochrome c1, heme protein, mitochondrial	0.964709	0.0156011	0.0189415	7.08661	27230.9	0.395343	0.119017	3.32173	0.0008946	0.00174723
scaffold01838	927	928	Dapma7bEVm000292t1	2	DNA replication licensing factor mcm5	0.96716	0.0231342	0.0266858	7.0922	1966.14	-0.266236	0.222097	-1.19873	0.230632	0.295545
scaffold00337	106375	106376	Dapma7bEVm018574t1	2	Transport protein Sec24A	0.95088	0.0318642	0.0351308	7.12296	5651.92	-1.1514	0.160625	-7.1682	7.59923e-13	3.13232e-12
scaffold03164	87739	87740	Dapma7bEVm028632t1	2	Homeobox protein Hox-A7	0.0289855	0.00524649	0.00720944	7.14286	3.89679	-1.60668	0.832093	-1.90453	0.0568415	0.0838539
scaffold00248	597909	597910	Dapma7bEVm006767t1	2	Serine/threonine-protein kinase Nek5	0.03367	0.00464383	0.00646223	7.14286	981.271	4.14403	0.152848	27.1087	7.76808e-162	2.00416e-159
scaffold00002	96787	96788	Dapma7bEVm022690t1	4	TE: Retrovirus-related Pol polyprotein from	0.0350877	0.000522288	0.000937329	7.14286	3.57991	1.82945	0.907243	2.01744	0.0436492	0.0657286
scaffold02545	34631	34632	Dapma7bEVm015000t1	2	Zinc finger protein	0.0362745	0.00212021	0.00322374	7.14286	2724.14	-0.269185	0.259947	-1.03554	0.300418	0.371138
scaffold00930	1149600	1149601	Dapma7bEVm003464t1	2	Polyadenylate binding protein II	0.956303	0.0356425	0.0386611	7.14286	3103.42	-0.699028	0.140801	-4.96463	6.88323e-07	1.86377e-06
scaffold00547	148239	148240	Dapma7bEVm003980t1	2	E3 ubiquitin-protein ligase listerin	0.964099	0.0261947	0.029717	7.14286	2785.57	-0.383863	0.136449	-2.81322	0.00490478	0.00864616
scaffold00848	92332	92333	Dapma7bEVm004916t1	2	Multiple coagulation factor deficiency protein	0.964286	0.0113171	0.0142649	7.14286	2855.85	0.163814	0.31485	0.520291	0.602861	0.676143
scaffold01361	2222561	2222562	Dapma7bEVm002567t1	4	Large proline-rich protein BAG6	0.966991	0.0146222	0.0179	7.14286	2995.09	-0.305237	0.140275	-2.17599	0.0295559	0.0459056
scaffold01348	122155	122156	Dapma7bEVm002808t1	3	mRNA export factor	0.0489899	0.0455675	0.0474585	7.15299	1542.87	0.746485	0.181422	4.11464	3.87783e-05	8.9358e-05
scaffold01581	91240	91241	Dapma7bEVm007266t1	2	Mitoferrin-1	0.0437378	0.0160311	0.0194027	7.18699	1882.77	0.156354	0.318959	0.490203	0.62399	0.69592
scaffold02409	124938	124939	Dapma7bEVm030211t1	2	Uncharacterized protein	0.0420504	0.000780836	0.00133494	7.1898	0.0812338	0.567928	1.91345	0.296808	0.766613	0.81709
scaffold00233	123474	123475	Dapma7bEVm022864t1	3	Pol protein	0.0498276	0.0318765	0.035136	7.19189	1.25731	-2.54275	1.25319	-2.03139	0.0422153	0.0637623
scaffold01409	382714	382715	Dapma7bEVm003504t1	3	Coatomer subunit alpha	0.964297	0.0443792	0.0464413	7.19424	8707.05	0.218413	0.220028	0.992662	0.320875	0.393431
scaffold00868	773484	773485	Dapma7bEVm000035t1	3	Far upstream element-binding protein	0.965615	0.0423194	0.0446391	7.2	12225.2	-1.08842	0.199692	-5.45047	5.02383e-08	1.48982e-07
scaffold00275	2263	2264	Dapma7bEVm015238t1	3	Uncharacterized protein	0.0448038	0.0184349	0.0219178	7.20225	28.0331	-6.14955	1.01251	-6.04715	1.47427e-09	4.90906e-09
scaffold00332	1597	1598	Dapma7bEVm030085t1	2	Uncharacterized protein	0.0365062	1.66156e-05	4.23564e-05	7.21649	8.19208	4.95051	0.904145	5.20618	1.92769e-07	5.46384e-07
scaffold00547	148224	148225	Dapma7bEVm003980t1	2	E3 ubiquitin-protein ligase listerin	0.960952	0.0423221	0.0446397	7.21649	2785.57	-0.383863	0.136449	-2.81322	0.00490478	0.00864616
scaffold01363	349053	349054	Dapma7bEVm011083t1	2	Transcription factor BTF3	0.96424	0.0371465	0.0400033	7.21649	15539.2	0.703991	0.154994	4.54206	5.57065e-06	1.3932e-05
scaffold00024	1117814	1117815	Dapma7bEVm005033t1	3	RING finger and CCCH-type zinc finger domain-containing protein	0.0430994	0.00747949	0.00987504	7.22202	6816.28	-0.441823	0.175671	-2.51506	0.0119011	0.0197875
scaffold00213	3389	3390	Dapma7bEVm022856t1	3	Tetratricopeptide repeat domain	0.0346273	0.000414746	0.000764368	7.22892	565.601	-0.922109	0.176759	-5.21664	1.822e-07	5.18044e-07
scaffold02994	308278	308279	Dapma7bEVm006402t1	3	F-box only 21 protein	0.964209	0.0446751	0.0466913	7.24638	642.289	0.405076	0.199122	2.03432	0.041919	0.0633468
scaffold02385	1315339	1315340	Dapma7bEVm009972t1	3	Uncharacterized protein	0.0481636	0.0441674	0.0462502	7.26151	156.641	-1.05089	0.27371	-3.83905	0.000123512	0.00026834
scaffold02190	1094524	1094525	Dapma7bEVm002176t1	4	H(+)/Cl(-) exchange transporter	0.0308772	0.00104557	0.00173136	7.27273	3864.53	-0.741983	0.132189	-5.61304	1.98797e-08	6.0898e-08
scaffold00084	355327	355328	Dapma7bEVm003078t1	2	Uncharacterized protein	0.0318519	0.00121701	0.00197816	7.27273	1375.35	0.13671	0.278332	0.491175	0.623302	0.695408
scaffold00311	86940	86941	Dapma7bEVm022900t1	3	Uncharacterized protein	0.0355556	0.0010913	0.00179758	7.27273	2590.15	1.67398	0.757677	2.20938	0.0271483	0.0424786
scaffold01581	570886	570887	Dapma7bEVm003255t1	4	G2/mitotic-specific cyclin-A	0.0389744	0.035661	0.0386715	7.27273	12336	-2.43808	0.229739	-10.6123	2.61255e-26	2.38208e-25
scaffold02962	95565	95566	Dapma7bEVm024130t1	2	Uncharacterized protein	0.0401338	0.000710768	0.00122956	7.27273	644.385	-0.976109	0.199532	-4.89189	9.98699e-07	2.6672e-06
scaffold02175	1729	1730	Dapma7bEVm007131t1	2	Uncharacterized protein	0.0352966	0.0232068	0.0267566	7.2807	34.4251	3.74903	0.432852	8.63858	5.69165e-18	3.14834e-17
scaffold00687	2082038	2082039	Dapma7bEVm000456t1	2	Uncharacterized protein	0.0558516	0.0193955	0.0228853	7.28246	1734.58	-0.592304	0.469158	-1.26248	0.206777	0.268466
scaffold01005	1282218	1282219	Dapma7bEVm004341t1	2	Cyclin N-terminal domain-containing protein 1/sw	0.963253	0.0248695	0.0283906	7.29167	231.222	-1.30769	0.19989	-6.5413	6.09872e-11	2.22622e-10
scaffold00944	1615842	1615843	Dapma7bEVm010123t1	3	Rab5 GDP/GTP exchange factor	0.964015	0.0442257	0.0463035	7.29167	1452.82	-0.0958165	0.0761455	-1.25833	0.208272	0.270188
scaffold00996	406190	406191	Dapma7bEVm015443t1	3	Bromodomain-containing protein 2	0.0309524	0.00010041	0.000215398	7.29167	1687.43	-0.487817	0.113592	-4.29446	1.75118e-05	4.18002e-05
scaffold01775	2153	2154	Dapma7bEVm012268t1	3	Uncharacterized protein	0.0365809	4.99053e-05	0.000115015	7.29167	31.6838	5.11267	0.558036	9.04199	1.53847e-19	9.36254e-19
scaffold01019	112079	112080	Dapma7bEVm010205t1	4	Signal-induced proliferation-associated 1 protein 1	0.0427632	0.00423807	0.00595441	7.3007	1518.46	-0.960582	0.185372	-5.18188	2.19656e-07	6.20321e-07
scaffold02372	218990	218991	Dapma7bEVm009561t1	3	FCH domain only protein	0.964702	0.0323954	0.0356422	7.30337	5201.56	-0.50111	0.12339	-4.06118	4.88245e-05	0.000111305
scaffold02487	33751	33752	Dapma7bEVm001971t1	2	Splicing factor	0.962402	0.0223728	0.0259185	7.31707	980.557	1.37374	0.0983318	13.9705	2.36072e-44	5.48768e-43
scaffold00054	585	586	Dapma7bEVm006334t1	2	Cyclin-D1-binding protein	0.962836	0.0308745	0.0342129	7.31707	695.539	0.486948	0.162265	3.00096	0.00269131	0.00493099
scaffold01663	70587	70588	Dapma7bEVm015306t1	3	Profilin	0.963935	0.0182222	0.0216957	7.31707	20817.2	0.320747	0.119069	2.69378	0.00706462	0.0121646
scaffold02076	146934	146935	Dapma7bEVm003337t1	4	Deoxyribonuclease TATDN1	0.963437	0.0298395	0.0332511	7.33945	1707.68	0.955671	0.16721	5.71541	1.09438e-08	3.41143e-08
scaffold03124	877237	877238	Dapma7bEVm004188t1	2	Nuclear hormone receptor HR96	0.961889	0.0433572	0.045551	7.35294	1748.96	-0.00889862	0.166263	-0.0535214	0.957317	0.969483
scaffold00024	1113604	1113605	Dapma7bEVm004400t1	4	Methyltransferase protein	0.963904	0.0221848	0.0257287	7.35294	4485.23	2.98061	0.175473	16.9861	1.04164e-64	4.75289e-63
scaffold02372	162344	162345	Dapma7bEVm010028t1	3	cGMP-dependent protein kinase, isozyme	0.0362691	0.000175852	0.000356116	7.35294	2698.94	-0.727437	0.26104	-2.78668	0.00532511	0.00933122
scaffold01361	746816	746817	Dapma7bEVm004026t1	2	Fibrinogen and fibronectin	0.0427451	0.000448016	0.000818387	7.35294	1664.68	-0.169924	0.491132	-0.345984	0.729355	0.790932
scaffold00093	42284	42285	Dapma7bEVm022773t1	3	conserved hypothetical protein	0.0375301	5.62501e-05	0.000128071	7.36842	0.290192	-0.455288	1.90981	-0.235498	0.813823	0.856215
scaffold02409	124910	124911	Dapma7bEVm030211t1	2	Uncharacterized protein	0.0450996	0.000646882	0.00113258	7.37012	0.0812338	0.567928	1.91345	0.296808	0.766613	0.81709
scaffold00944	2017670	2017671	Dapma7bEVm001238t1	3	Uncharacterized protein	0.963095	0.0264026	0.0299225	7.37705	4935.13	1.4741	0.122645	12.0192	2.81539e-33	3.75469e-32
scaffold02066	323030	323031	Dapma7bEVm009332t1	3	Uncharacterized protein	0.962996	0.0328129	0.0360457	7.38255	1126.23	-0.129006	0.185527	-0.695347	0.486838	0.564905
scaffold00243	173258	173259	Dapma7bEVm004789t1	4	Serine--pyruvate aminotransferase, mitochondrial	0.95457	0.0240971	0.027621	7.39635	4191.93	0.399496	0.142679	2.79996	0.00511083	0.00898511
scaffold01663	119530	119531	Dapma7bEVm003139t1	4	Ectonucleoside triphosphate diphosphohydrolase	0.0351852	0.00701079	0.0093303	7.40741	2296.48	0.511238	0.162448	3.14709	0.00164903	0.00310434
scaffold03276	152303	152304	Dapma7bEVm001684t1	2	Tudor domain-containing protein	0.963033	0.0450407	0.046995	7.40741	5177.16	-0.775158	0.0762898	-10.1607	2.96991e-24	2.41593e-23
scaffold03376	248705	248706	Dapma7bEVm015384t1	3	Transmembrane protein 183B	0.968687	0.0450407	0.046995	7.40741	700.831	0.599397	0.0875738	6.84451	7.67374e-12	2.97084e-11
scaffold02957	22335	22336	Dapma7bEVm003287t1	3	DNA-directed RNA polymerase I subunit RPA49	0.969002	0.0243264	0.0278528	7.40741	1849	0.792539	0.19426	4.0798	4.50753e-05	0.000103141
scaffold01230	1086	1087	Dapma7bEVm003535t1	3	Vacuolar protein sorting-associated protein	0.969638	0.0357055	0.0387119	7.40741	1450.51	-1.27667	0.148071	-8.62188	6.58645e-18	3.62506e-17
scaffold02125	3127	3128	Dapma7bEVm010908t1	2	TE: Enzymatic polyprotein	0.0401688	7.26681e-05	0.000161194	7.44681	1.60164	1.13867	1.10007	1.03807	0.299239	0.369788
scaffold00944	535021	535022	Dapma7bEVm002982t1	2	Serine/threonine-protein kinase LMTK1	0.965774	0.020852	0.0243744	7.44681	2630	-1.0428	0.0944265	-11.0434	2.3595e-28	2.4171e-27
scaffold00705	124502	124503	Dapma7bEVm023151t1	4	TE: Polyprotein of retroviral origin	0.0447587	0.00455071	0.0063455	7.45652	0.261917	-0.376944	1.89577	-0.197621	0.843341	0.881579
scaffold01253	236074	236075	Dapma7bEVm007741t1	3	Transmembrane protein 50A	0.0438086	0.0163538	0.0197371	7.49418	1944.44	1.16147	0.147942	7.85083	4.13297e-15	1.94924e-14
scaffold02861	644188	644189	Dapma7bEVm012521t1	3	Neuropeptide Y receptor type	0.0400966	0.00157342	0.00247875	7.5	47.0752	0.320329	0.398709	0.803473	0.421702	0.500126
scaffold03217	11392	11393	Dapma7bEVm001907t1	3	Adenylyltransferase and sulfurtransferase MOCS3	0.0607383	0.0277885	0.0312818	7.52066	668.005	-0.0514571	0.159574	-0.322466	0.7471	0.805993
scaffold01581	2087263	2087264	Dapma7bEVm002153t1	2	AP-1 complex subunit gamma-1	0.963826	0.0141972	0.0174309	7.52688	4924.72	-0.0812278	0.110188	-0.737171	0.461018	0.540032
scaffold01361	1384299	1384300	Dapma7bEVm010262t1	3	Polycomb group protein Pc	0.964678	0.0474045	0.0490479	7.52688	1352.96	0.0571793	0.223497	0.255839	0.798076	0.84408
scaffold02926	67515	67516	Dapma7bEVm024104t1	2	TE: Enzymatic polyprotein	0.0347594	0.00887898	0.0115023	7.54717	0.282891	1.05419	1.88114	0.564446	0.57245	0.646757
scaffold00944	245892	245893	Dapma7bEVm004548t1	2	conserved protein	0.0371517	0.000349822	0.000655958	7.54717	270.155	-0.857489	0.199442	-4.29926	1.71368e-05	4.09332e-05
scaffold03217	141903	141904	Dapma7bEVm005462t1	2	Serine/threonine-protein phosphatase 4 regulatory subunit 3B	0.962963	0.0185154	0.0219968	7.54717	3238.01	-0.717482	0.162311	-4.42039	9.85214e-06	2.41202e-05
scaffold01361	1262056	1262057	Dapma7bEVm010263t1	2	Ubiquitin carboxyl-terminal hydrolase	0.947896	0.0446789	0.0466929	7.56303	1384.52	-0.183549	0.14232	-1.28969	0.197158	0.257495
scaffold01361	690533	690534	Dapma7bEVm010912t1	2	DNA cross-link repair 1A protein	0.962038	0.0437711	0.0459337	7.56303	1091.84	-0.135253	0.152683	-0.885843	0.375702	0.451958
scaffold00512	2993167	2993168	Dapma7bEVm005476t1	3	XK-related protein	0.0410801	0.0016866	0.00263502	7.567	566.461	-1.46783	0.254029	-5.77793	7.56231e-09	2.39414e-08
scaffold00146	64606	64607	Dapma7bEVm000142t1	3	Mitogen-activated protein kinase kinase kinase 7-interacting protein 2/sw	0.963927	0.0313973	0.0346984	7.56757	1923.36	-0.640668	0.11679	-5.4856	4.12063e-08	1.22983e-07
scaffold02019	133875	133876	Dapma7bEVm001086t1	3	RAF proto-oncogene serine/threonine-protein kinase	0.0319048	0.00240406	0.00359903	7.57576	2452.18	-0.789526	0.0848948	-9.30001	1.40427e-20	9.10815e-20
scaffold01937	573005	573006	Dapma7bEVm010470t1	3	Inscuteable	0.0402711	0.00161931	0.00254145	7.57576	241.177	-2.64889	0.264709	-10.0018	1.4962e-23	1.16801e-22
scaffold00781	170187	170188	Dapma7bEVm005085t1	4	DDB1- and CUL4-associated factor	0.961012	0.0383459	0.0411036	7.57576	1271.13	0.753109	0.113418	6.64013	3.13411e-11	1.16604e-10
scaffold01361	864238	864239	Dapma7bEVm001619t1	2	ETHE1, mitochondrial	0.963278	0.0309656	0.0342889	7.59494	2718.44	0.538841	0.144653	3.72506	0.000195265	0.000415122
scaffold00930	1247696	1247697	Dapma7bEVm001065t1	3	N-alpha-acetyltransferase 25, NatB auxiliary subunit	0.964582	0.0215564	0.0250819	7.59494	3576.34	0.216102	0.105075	2.05665	0.0397202	0.0603821
scaffold01361	1262090	1262091	Dapma7bEVm010263t1	2	Ubiquitin carboxyl-terminal hydrolase	0.961682	0.0121439	0.0151759	7.60234	1384.52	-0.183549	0.14232	-1.28969	0.197158	0.257495
scaffold02003	251072	251073	Dapma7bEVm006610t1	2	Ribosomal RNA-processing protein	0.96337	0.0287913	0.032256	7.6087	1666.86	1.42309	0.146387	9.72148	2.44194e-22	1.7744e-21
scaffold01877	44226	44227	Dapma7bEVm000238t1	3	4-coumarate--CoA ligase	0.0350877	0.00162421	0.0025482	7.69231	4222.4	0.793064	0.786576	1.00825	0.313333	0.385315
scaffold02372	162341	162342	Dapma7bEVm010028t1	3	cGMP-dependent protein kinase, isozyme	0.0396398	0.000202768	0.000404173	7.69231	2698.94	-0.727437	0.26104	-2.78668	0.00532511	0.00933122
scaffold01361	2124713	2124714	Dapma7bEVm019541t1	2	Alpha-(1,3)-fucosyltransferase	0.0396825	0.00170843	0.00266502	7.69231	10.277	0.449027	0.63894	0.703143	0.481967	0.559999
scaffold00512	358279	358280	Dapma7bEVm018490t1	4	Homeobox protein HMX3-A	0.0473802	0.000154612	0.000317306	7.69231	30.8342	-0.557853	0.304554	-1.83114	0.0670795	0.0975592
scaffold03381	26580	26581	Dapma7bEVm006011t1	2	Methyl-CpG-binding domain protein	0.958642	0.0310259	0.034341	7.69231	598.967	0.651163	0.125323	5.19592	2.03715e-07	5.7647e-07
scaffold01937	15204	15205	Dapma7bEVm010127t1	2	Receptor-type tyrosine-protein phosphatase R	0.960625	0.01295	0.0160767	7.69231	641.849	-1.19491	0.0936936	-12.7528	3.0056e-37	5.0289e-36
scaffold01581	745917	745918	Dapma7bEVm009908t1	4	Rab GDP dissociation inhibitor beta	0.961881	0.0216846	0.0252145	7.69231	16523.4	-0.0641051	0.122048	-0.525246	0.599412	0.672745
scaffold01361	1487458	1487459	Dapma7bEVm023380t1	2	UDP-glucose 4-epimerase	0.962543	0.0390933	0.0417618	7.69231	9110	1.18314	0.24564	4.81658	1.46039e-06	3.84034e-06
scaffold02190	2046574	2046575	Dapma7bEVm002426t1	2	Mitochondrial folate transporter/carrier	0.964145	0.0476618	0.0492805	7.69231	3783.4	-0.472768	0.181811	-2.60032	0.00931362	0.0157371
scaffold02244	395934	395935	Dapma7bEVm011114t1	3	Protocadherin Fat	0.0535835	0.00865501	0.0112458	7.70555	2084.1	-1.79057	0.512526	-3.49357	0.000476607	0.000966064
scaffold00084	864511	864512	Dapma7bEVm000415t1	4	Aldehyde dehydrogenase, mitochondrial	0.962834	0.0201264	0.0236397	7.73481	7684.58	0.0359726	0.15231	0.236181	0.813293	0.855972
scaffold01361	625942	625943	Dapma7bEVm000170t1	3	Phosphatase 1 regulatory subunit 12A	0.959559	0.0186795	0.0221609	7.74648	2134.26	-0.858444	0.117189	-7.32528	2.38406e-13	1.01491e-12
scaffold00642	1224532	1224533	Dapma7bEVm015414t1	2	E3 ubiquitin-protein ligase znrf1	0.961275	0.029032	0.0324805	7.74648	1409.16	-0.152953	0.114356	-1.33751	0.181055	0.238664
scaffold02850	6970	6971	Dapma7bEVm010389t1	3	ATP-dependent RNA helicase DDX39A	0.961271	0.038319	0.0410789	7.75862	21537.9	0.624385	0.157474	3.96501	7.33924e-05	0.000163752
scaffold01574	558006	558007	Dapma7bEVm009485t1	2	Partitioning defective	0.961009	0.0211274	0.0246475	7.76699	2449.73	-3.69322	0.207828	-17.7684	1.24154e-70	6.40635e-69
scaffold00568	820626	820627	Dapma7bEVm001103t1	2	Arf-GAP with coiled-coil, ANK repeat and PH domain-containing protein	0.961386	0.0367823	0.0397034	7.76699	2204.27	-0.499583	0.10126	-4.93367	8.06975e-07	2.1721e-06
scaffold00024	2294581	2294582	Dapma7bEVm003830t1	2	Quinone oxidoreductase PIG3	0.962374	0.0173517	0.0207754	7.76699	1552.4	1.02763	0.173118	5.93599	2.92071e-09	9.49696e-09
scaffold03154	3677	3678	Dapma7bEVm024284t1	3	TE: Gag-pol polyprotein precursor	0.0399386	1.35003e-05	3.507e-05	7.77778	1.35617	3.49524	1.74744	1.97422	0.0483573	0.0722923
scaffold01253	26019	26020	Dapma7bEVm005050t1	2	Splicing factor 3A subunit	0.965134	0.0463299	0.0481092	7.79221	3880.9	-0.229585	0.142915	-1.60645	0.108176	0.15057
scaffold00568	1256983	1256984	Dapma7bEVm010134t1	4	ADP-ribosylation factor GTPase-activating protein	0.94442	0.040742	0.0432624	7.79915	4575.56	0.206331	0.181434	1.13722	0.255445	0.322887
scaffold02452	652377	652378	Dapma7bEVm005831t1	3	Phosphatase Slingshot	0.032002	0.000130928	0.000273257	7.8125	1824.22	-0.957346	0.125333	-7.63839	2.19959e-14	9.92593e-14
scaffold01937	554707	554708	Dapma7bEVm002106t1	4	Mediator of RNA polymerase II transcription subunit	0.0357369	0.0030957	0.00450859	7.8125	2823.48	-1.16914	0.0699733	-16.7083	1.1404e-62	4.88363e-61
scaffold00512	801390	801391	Dapma7bEVm013795t1	2	Doublesex- and mab-3-related transcription factor A1	0.0408333	0.00136103	0.00218319	7.8125	73.6624	-0.972136	0.22951	-4.23461	2.2895e-05	5.39353e-05
scaffold02190	647466	647467	Dapma7bEVm010295t1	2	Cytochrome c1, heme protein, mitochondrial	0.957407	0.0190937	0.0225867	7.8125	27230.9	0.395343	0.119017	3.32173	0.0008946	0.00174723
scaffold00512	3489095	3489096	Dapma7bEVm007709t1	3	UPF0468 protein C16orf80	0.960214	0.0317895	0.0350717	7.8125	430.13	2.10916	0.184248	11.4472	2.42775e-30	2.7469e-29
scaffold01937	14911	14912	Dapma7bEVm010127t1	2	Receptor-type tyrosine-protein phosphatase R	0.961764	0.0462951	0.0480813	7.8125	641.849	-1.19491	0.0936936	-12.7528	3.0056e-37	5.0289e-36
scaffold03376	441389	441390	Dapma7bEVm001694t1	2	Structural maintenance of chromosomes protein	0.9625	0.0317895	0.0350717	7.8125	1991.68	0.099922	0.222403	0.449284	0.653227	0.722971
scaffold02385	1229196	1229197	Dapma7bEVm004758t1	2	Glucose-fructose oxidoreductase domain-containing protein	0.966422	0.0381748	0.0409388	7.8125	1824.76	0.991355	0.139435	7.10981	1.162e-12	4.72994e-12
scaffold00494	32975	32976	Dapma7bEVm001854t1	2	Dual specificity protein phosphatase	0.0403613	0.00337516	0.00486533	7.8152	465.18	-0.654313	0.170224	-3.84377	0.000121159	0.000263337
scaffold00512	803597	803598	Dapma7bEVm013795t1	3	Doublesex- and mab-3-related transcription factor A1	0.0478907	0.0205462	0.0240762	7.81746	73.6624	-0.972136	0.22951	-4.23461	2.2895e-05	5.39353e-05
scaffold01005	296006	296007	Dapma7bEVm001518t1	3	BTB/POZ domain-containing protein	0.963881	0.0124137	0.015475	7.82123	716.314	-0.471159	0.235655	-1.99935	0.0455707	0.0684051
scaffold01920	155664	155665	Dapma7bEVm017345t1	2	Homeobox protein notochord	0.0395573	0.0295041	0.0329239	7.82509	5.01171	1.07795	0.711976	1.51579	0.129571	0.177002
scaffold01361	740331	740332	Dapma7bEVm002540t1	2	FYVE and coiled-coil domain-containing protein	0.962024	0.0405018	0.0430439	7.82609	860.802	-0.356761	0.174361	-2.0461	0.0407469	0.0617408
scaffold00084	40365	40366	Dapma7bEVm005354t1	3	cuticle protein	0.0582011	0.0157809	0.0191347	7.84091	123.051	0.223514	0.323748	0.690411	0.489936	0.567774
scaffold00512	2788672	2788673	Dapma7bEVm011405t1	2	Neuron specific zinc finger transcription factor	0.0371517	0.000376424	0.000700473	7.84314	127.719	-0.766575	0.346774	-2.21043	0.0270753	0.0423899
scaffold01348	845039	845040	Dapma7bEVm001688t1	2	Zinc finger matrin-type protein CG9776	0.0431849	0.000794488	0.0013549	7.84314	1503.15	-0.532188	0.100704	-5.28468	1.25926e-07	3.62898e-07
scaffold02121	812412	812413	Dapma7bEVm025795t1	2	Uncharacterized protein	0.0446429	0.000947484	0.00158834	7.84314	30.3977	-1.84001	0.470227	-3.9054	9.40687e-05	0.000206888
scaffold00324	482	483	Dapma7bEVm030083t1	2	Cc8L18.2	0.0462963	0.000383269	0.000712027	7.84314	0	NA	NA	NA	NA	NA
[truncated: 14,997 more rows]
