# Supplementary material for: Pattern of DNA Methylation in Daphnia: Evolutionary Perspective
Source: Genome Biol Evol. 2018 Jul 30;10(8):1988–2007. doi: 10.1093/gbe/evy155 (PMC6097596; doi:10.1093/gbe/evy155)
Supplement: Supplementary Data [file evy155_kvist_et_al_supplements.zip › S13_Table_DMC_exposures.xls]

## Sheet: summary
# S13 Table. Differentially methylated CpG sites in ageing (5day vs 14 day) and different exposures (arsenic, hypoxia, hyperoxia, 5'-azacitidine) in Daphnia magna Bham2.
# Analysed with methylKit, using the destranded method. CpGs filtered prior to analysis to remove potential SNPs, low coverage and extremely low/zero methylated CpGs.
# differential analysis: group 1 – group 0
# for age (group 1 = 5 day, group 0 = 14)
# for exposures (group 1 = treatment, group 0 = control)
exposure	number of DMC	hypomethylated	hypermethylated
age	247	107	140
arsenic	66	39	27
hypoxia	185	105	80
hyperoxia	207	111	96
5aza	10367	9815	552

## Sheet: age
# differentially methylated CpGs (DMC), using destranded filtered CpGs (group 1 – group 0)
# age (group 1 = 5 day, group 0 = 14)
# to get the sequence for the differentially methylated regions go to http://arthropods.eugenes.org:8091/gbrowse/cgi-bin/gbrowse/daphnia_magna7/
# add the scaffold name, start and stop positions in the “Landmark or Region” field, for example:
# http://arthropods.eugenes.org:8091/gbrowse/cgi-bin/gbrowse/daphnia_magna7/?name=scaffold03164:291301..291600
chr	start	end	geneID	feature	mean.meth.Bham2	p value	qvalue	meth.diff
contig15593	159	160			0.590057	3.58956e-14	1.35391e-09	55.4954
contig15593	133	134			0.598372	3.11058e-13	3.71653e-09	53.0193
contig27382	192	193			0.439982	3.94139e-13	3.71653e-09	61.4873
contig27499	236	237			0.193901	2.50679e-13	3.71653e-09	-35.1978
scaffold02867	31207	31208			0.201682	1.10745e-12	8.35417e-09	44.1667
contig16981	189	190			0.310006	4.50374e-12	2.8312e-08	-56.9632
scaffold02867	31198	31199			0.172228	5.6104e-12	2.83848e-08	41.0714
contig15593	174	175			0.679013	6.02044e-12	2.83848e-08	47.1959
contig53563	56	57			0.205772	1.67866e-11	7.03507e-08	-43.2836
contig27499	232	233			0.185946	1.04578e-10	3.94447e-07	-32.4228
scaffold01847	3756	3757	Dapma7bEVm015522t1/Dapma7bEVm015635t1/Dapma7bEVm020394t1		0.272725	1.25495e-10	4.09616e-07	-37.7084
contig36943	38	39			0.716117	1.3032e-10	4.09616e-07	57.4987
contig11272	349	350			0.231453	2.92782e-10	6.83308e-07	-39.2258
contig15593	271	272			0.607843	3.07977e-10	6.83308e-07	53.3966
contig16036	56	57			0.285219	3.03084e-10	6.83308e-07	-48.2264
contig22648	103	104			0.19538	2.56679e-10	6.83308e-07	38.7013
contig32920	91	92			0.222046	3.00417e-10	6.83308e-07	-39.7348
contig10359	320	321			0.165189	4.02673e-10	8.43777e-07	-30.0451
contig22648	218	219			0.262269	4.74797e-10	9.42545e-07	50.0769
contig36943	26	27			0.516414	5.13545e-10	9.68493e-07	71.6667
contig15593	104	105			0.604101	6.89453e-10	1.23832e-06	49.7222
contig25926	99	100			0.555612	1.9163e-09	3.2854e-06	45.3425
scaffold00027	79006	79007	Dapma7bEVm030038t1	intron 9	0.808908	2.25501e-09	3.69801e-06	75
contig36943	18	19			0.555556	2.40714e-09	3.78302e-06	79.1667
contig22648	84	85			0.292016	3.3397e-09	5.03866e-06	46.3946
contig23134	18	19			0.199312	4.31168e-09	6.2549e-06	-31.8449
contig13795	100	101			0.166556	4.89174e-09	6.58952e-06	-32.7434
contig28910	27	28			0.286574	4.73624e-09	6.58952e-06	57.0588
contig10359	324	325			0.10592	1.22465e-08	1.452e-05	-25.5556
contig12431	311	312			0.252293	1.15507e-08	1.452e-05	-52.1127
contig12917	512	513			0.19541	1.23188e-08	1.452e-05	-31.6377
contig16187	270	271			0.191511	1.21424e-08	1.452e-05	-36.33
contig15593	266	267			0.603905	1.30788e-08	1.49487e-05	48.542
scaffold01871	36685	36686	Dapma7bEVm030171t1/Dapma7bEVm030577t1		0.833868	1.36483e-08	1.51408e-05	-66.4855
contig15593	102	103			0.620753	2.62339e-08	2.82711e-05	43.8567
contig28328	39	40			0.685846	3.00367e-08	3.147e-05	40.4615
contig10715	135	136			0.144181	5.38005e-08	5.48444e-05	-29.5455
contig30141	322	323			0.338837	1.14754e-07	0.000113902	-33.5706
scaffold00359	4944	4945	Dapma7bEVm009960t1	exon 2	0.429992	1.46476e-07	0.000138119	52.2569
scaffold01005	240908	240909	Dapma7bEVm015161t1	up 1kb	0.261988	1.44651e-07	0.000138119	-44.8372
contig30141	324	325			0.326067	1.52392e-07	0.000140193	-33.2415
contig19890	79	80			0.68345	2.48037e-07	0.000222749	-41.0675
contig28328	26	27			0.472004	2.80698e-07	0.000246218	41.1865
contig15593	153	154			0.767975	2.90844e-07	0.000249319	31.4975
scaffold02926	179434	179435	Dapma7bEVm017453t1/Dapma7bEVm015720t1		0.74462	4.03718e-07	0.000338387	54.35
contig05234	430	431			0.31746	4.48853e-07	0.00036804	-62.5
scaffold01847	13291	13292	Dapma7bEVm011496t1/Dapma7bEVm022418t1		0.0983316	7.91273e-07	0.000635004	-21.3783
contig15238	159	160			0.160965	1.01006e-06	0.000793699	-31.25
scaffold01735	5348	5349	Dapma7bEVm028851t1	exon 2	0.804766	1.2829e-06	0.000987516	44.9275
scaffold02066	355925	355926	Dapma7bEVm001552t1/Dapma7bEVm007038t1		0.229634	1.41863e-06	0.00104917	-41.6223
contig28328	15	16			0.477668	1.41483e-06	0.00104917	39.3382
scaffold02867	31098	31099			0.508922	1.54549e-06	0.00109986	61.6848
contig72227	226	227			0.101852	1.52771e-06	0.00109986	21.9512
scaffold00568	1702299	1702300	Dapma7bEVm004010t1/Dapma7bEVm000484t1		0.556792	1.60279e-06	0.00111952	45.614
scaffold02127	830	831	Dapma7bEVm003300t1	exon 3	0.792238	1.70617e-06	0.00117006	36.6667
contig14319	6	7			0.58504	1.79955e-06	0.00121206	46.0526
scaffold02803	2330	2331			0.195926	1.83576e-06	0.00121476	49.4624
contig12157	235	236			0.228378	2.065e-06	0.00134289	-32.4916
scaffold01663	368905	368906	Dapma7bEVm010333t1	exon 3	0.878472	2.14194e-06	0.00134649	25
contig16011	72	73			0.266751	2.11471e-06	0.00134649	-33.7691
contig30788	656	657			0.179654	2.25436e-06	0.00139393	-42.8571
scaffold02850	438502	438503			0.85119	2.55063e-06	0.00155169	37.037
scaffold02910	2116	2117	Dapma7bEVm007331t1	down 1kb	0.277357	2.70293e-06	0.00161824	50.4464
scaffold02019	76297	76298	Dapma7bEVm009909t1/Dapma7bEVm011842t1/Dapma7bEVm018378t1/Dapma7bEVm005646t1		0.624008	3.06035e-06	0.00178176	66.4286
contig26353	114	115			0.145995	3.07054e-06	0.00178176	-23.7621
scaffold02053	1980	1981	Dapma7bEVm023656t1/Dapma7bEVm007906t1		0.270228	3.13797e-06	0.0017933	-43.7057
contig17063	234	235			0.095281	4.48757e-06	0.0025263	-18.1818
contig44668	7	8			0.107689	4.82899e-06	0.00266217	-20
contig45313	115	116			0.147637	4.87009e-06	0.00266217	22.6306
contig26353	171	172			0.240278	5.51171e-06	0.00296986	-35.23
scaffold02962	66556	66557	Dapma7bEVm010415t1	exon 5	0.17033	6.37112e-06	0.00333758	34.1463
contig16166	190	191			0.24638	6.31064e-06	0.00333758	-33.1169
scaffold02803	2342	2343			0.194395	6.54668e-06	0.00338257	49.3976
contig26353	126	127			0.156105	6.84347e-06	0.00348813	-23.8397
scaffold02821	2585	2586	Dapma7bEVm024010t1	exon 1	0.394444	7.93742e-06	0.00399177	62.7711
scaffold02099	1028	1029			0.200758	8.58714e-06	0.0042617	-41.3793
scaffold01871	36780	36781	Dapma7bEVm030171t1/Dapma7bEVm030577t1		0.17451	1.00705e-05	0.00493298	-34.6939
scaffold00944	124807	124808	Dapma7bEVm005841t1/Dapma7bEVm000045t1		0.838555	1.04454e-05	0.00505099	29.5584
contig12917	516	517			0.0988757	1.10797e-05	0.0052899	-17.662
scaffold00024	3027463	3027464	Dapma7bEVm004944t1	exon 2	0.685703	1.19857e-05	0.00565095	46.875
scaffold00626	1067734	1067735	Dapma7bEVm005419t1	exon 1	0.659874	1.30786e-05	0.00609009	41.7925
scaffold03376	673797	673798	Dapma7bEVm018456t1	exon 7	0.112073	1.37706e-05	0.00633413	-20.4082
scaffold02821	2582	2583	Dapma7bEVm024010t1	exon 1	0.396825	1.4114e-05	0.00641384	62.1053
scaffold01361	832520	832521	Dapma7bEVm000940t1/Dapma7bEVm017340t1		0.14418	1.47812e-05	0.00648273	31.8182
scaffold02143	3373	3374			0.581455	1.44488e-05	0.00648273	33.8526
contig27381	144	145			0.781944	1.47441e-05	0.00648273	50.641
scaffold00024	1611366	1611367			0.160714	1.51118e-05	0.00655155	-32.5
contig16166	127	128			0.157421	1.70669e-05	0.00731511	-23.5561
scaffold03126	4912	4913			0.0885417	1.72624e-05	0.00731577	15.5914
scaffold02581	142738	142739	Dapma7bEVm009858t1	exon 12	0.143059	1.82359e-05	0.00759774	29.0323
contig14319	117	118			0.438335	1.83306e-05	0.00759774	62.9885
contig11971	228	229			0.0823276	1.92682e-05	0.00789953	-19.904
contig12157	239	240			0.173566	1.97193e-05	0.00791245	-22.527
contig28189	1159	1160			0.567157	1.95115e-05	0.00791245	52.5641
scaffold02837	5983	5984			0.667775	1.99903e-05	0.00793676	45.3869
scaffold00235	44928	44929	Dapma7bEVm022872t1	exon 7	0.183333	2.05121e-05	0.00805909	-36.6667
scaffold01036	422970	422971	Dapma7bEVm018468t1/Dapma7bEVm023291t1/Dapma7bEVm029420t1/Dapma7bEVm029285t1/Dapma7bEVm002920t1/Dapma7bEVm016135t1		0.123677	2.11022e-05	0.00812177	-25
contig46726	211	212			0.809942	2.10184e-05	0.00812177	40.7407
scaffold00687	874019	874020	Dapma7bEVm028506t1/Dapma7bEVm010502t1/Dapma7bEVm003838t1		0.232251	2.15135e-05	0.00819639	-42.131
contig16166	123	124			0.112081	2.2506e-05	0.00848881	-19.5915
contig14319	326	327			0.76929	2.53494e-05	0.0094666	32.9738
contig25926	5	6			0.476344	2.65128e-05	0.00980399	33.613
scaffold00525	1492	1493	Dapma7bEVm017328t1	down 1kb	0.706011	2.71532e-05	0.00994334	43.6765
contig26353	136	137			0.175235	2.87382e-05	0.0104226	-24.6717
contig26353	133	134			0.173723	2.96664e-05	0.0106567	-24.3557
contig14319	119	120			0.496131	3.05522e-05	0.0108714	66.0714
scaffold02060	161604	161605	Dapma7bEVm023665t1	exon 3	0.10974	3.27485e-05	0.011544	-23.913
contig28327	42	43			0.826738	3.31398e-05	0.0115738	36.3636
contig38063	168	169			0.0784479	3.77246e-05	0.0130541	-15.1899
scaffold02568	1050	1051			0.170557	3.83715e-05	0.0131572	-26.1749
scaffold00687	447430	447431	Dapma7bEVm028294t1/Dapma7bEVm014718t1/Dapma7bEVm026667t1/Dapma7bEVm010825t1		0.570798	3.88663e-05	0.0132068	49.7186
scaffold00248	92079	92080	Dapma7bEVm004767t1/Dapma7bEVm006865t1		0.411111	4.35814e-05	0.0146768	-62.2222
scaffold02190	1405591	1405592			0.155051	4.46003e-05	0.014887	-31.8182
scaffold02649	73575	73576	Dapma7bEVm008388t1/Dapma7bEVm001858t1		0.791667	4.78408e-05	0.0158286	35.4396
scaffold00944	124797	124798	Dapma7bEVm005841t1/Dapma7bEVm000045t1		0.852013	5.07208e-05	0.0159424	27.9167
scaffold01361	2186324	2186325	Dapma7bEVm028577t1/Dapma7bEVm021580t1		0.534242	4.93075e-05	0.0159424	37.3563
scaffold01581	538074	538075	Dapma7bEVm016705t1/Dapma7bEVm021460t1/Dapma7bEVm020148t1		0.112281	5.04263e-05	0.0159424	-22.9167
scaffold03326	572614	572615	Dapma7bEVm007792t1	exon 2	0.134454	4.91185e-05	0.0159424	26.3158
contig28910	189	190			0.171413	4.99787e-05	0.0159424	29.7607
contig50086	125	126			0.787963	5.02302e-05	0.0159424	38.8889
scaffold02019	51990	51991	Dapma7bEVm027743t1/Dapma7bEVm014971t1		0.145542	5.14531e-05	0.0160389	-31.25
contig32978	508	509			0.788866	5.19961e-05	0.0160753	-44.8889
scaffold00211	53962	53963	Dapma7bEVm010719t1/Dapma7bEVm004514t1		0.815046	5.28227e-05	0.0161981	-32.3099
scaffold00512	181115	181116	Dapma7bEVm011414t1	exon 5	0.118981	5.68555e-05	0.0172767	23.0769
scaffold00642	1420745	1420746	Dapma7bEVm001295t1/Dapma7bEVm011725t1		0.0959848	5.76566e-05	0.0172767	21.6667
contig44878	45	46			0.68959	5.77144e-05	0.0172767	28.1242
scaffold00261	14215	14216	Dapma7bEVm003900t1	exon 3	0.596681	6.11895e-05	0.0181728	50.2874
contig25645	1476	1477			0.420934	6.1763e-05	0.0181998	45.2015
scaffold00512	2158183	2158184	Dapma7bEVm014595t1	up 1kb	0.462838	6.37352e-05	0.018492	47.2835
scaffold02190	1209781	1209782	Dapma7bEVm000719t1	exon 1	0.922222	6.36361e-05	0.018492	16.6667
scaffold02837	5966	5967			0.821211	6.5584e-05	0.0188832	32.8529
scaffold00341	359220	359221	Dapma7bEVm029238t1/Dapma7bEVm000644t1		0.119904	6.61625e-05	0.0189054	22.449
scaffold00694	1843	1844			0.221095	6.86518e-05	0.0194692	35.6625
scaffold02077	1882	1883	Dapma7bEVm006788t1	exon 2	0.88125	7.09424e-05	0.0199084	25
scaffold03124	883732	883733	Dapma7bEVm005749t1/Dapma7bEVm011195t1		0.220763	7.12562e-05	0.0199084	-38.0515
scaffold01581	2253611	2253612	Dapma7bEVm023453t1/Dapma7bEVm006010t1/Dapma7bEVm002415t1/Dapma7bEVm000670t1		0.804085	7.37023e-05	0.0204404	37.963
scaffold00944	732916	732917	Dapma7bEVm004567t1/Dapma7bEVm005625t1/Dapma7bEVm027910t1		0.748611	7.47154e-05	0.0205701	-40.8034
contig62175	75	76			0.151614	7.57821e-05	0.0207127	23.3746
scaffold01005	1619382	1619383	Dapma7bEVm023283t1	exon 1	0.811869	7.67415e-05	0.020824	-37.931
contig26543	249	250			0.188988	8.26531e-05	0.0222679	26.69
scaffold00626	1125269	1125270			0.1875	8.77134e-05	0.0231355	-37.5
scaffold02677	62576	62577			0.101152	8.7415e-05	0.0231355	-19.6429
contig63330	142	143			0.414006	8.71579e-05	0.0231355	37.5786
scaffold00512	162361	162362	Dapma7bEVm011918t1/Dapma7bEVm002250t1		0.734524	9.11678e-05	0.0238796	44.2963
scaffold01847	3826	3827	Dapma7bEVm015635t1/Dapma7bEVm020394t1/Dapma7bEVm011675t1		0.243256	9.47089e-05	0.024636	-30
scaffold00687	598697	598698	Dapma7bEVm004307t1	exon 4	0.439087	9.64501e-05	0.0249171	37.1667
scaffold02762	127835	127836	Dapma7bEVm030262t1/Dapma7bEVm023988t1		0.109459	9.81614e-05	0.0251867	-21.6216
scaffold02190	1347802	1347803	Dapma7bEVm006437t1	exon 1	0.770833	0.000100486	0.0256089	45
scaffold00337	415218	415219	Dapma7bEVm009499t1/Dapma7bEVm022934t1		0.130952	0.000104553	0.0262901	26.6667
scaffold02677	142327	142328			0.0775439	0.000104445	0.0262901	-14.8148
scaffold00443	85073	85074	Dapma7bEVm004289t1	exon 1	0.808333	0.000107303	0.0266265	40
scaffold00687	947545	947546	Dapma7bEVm028995t1/Dapma7bEVm005823t1		0.526711	0.000106709	0.0266265	42.736
contig33563	220	221			0.111111	0.000108029	0.0266316	21.4286
scaffold01348	790687	790688	Dapma7bEVm001435t1	intron 5	0.863757	0.000111513	0.0272401	26.8182
scaffold02019	5548	5549	Dapma7bEVm002533t1	exon 13	0.122004	0.000112664	0.0272401	-21.875
contig45313	119	120			0.126075	0.000112017	0.0272401	18.0728
scaffold00316	4110	4111			0.270768	0.000113478	0.0272621	31.6667
scaffold01764	58856	58857	Dapma7bEVm018576t1/Dapma7bEVm010954t1		0.847222	0.000114447	0.027321	31.5789
scaffold00872	310134	310135			0.310185	0.000117148	0.0277899	60.4167
scaffold00235	44920	44921	Dapma7bEVm022872t1	exon 7	0.175926	0.000120009	0.0279412	-34.4828
scaffold00868	1070895	1070896	Dapma7bEVm000451t1	exon 5	0.19709	0.000120009	0.0279412	-34.4828
scaffold01348	808852	808853	Dapma7bEVm002448t1/Dapma7bEVm005679t1		0.425926	0.000119333	0.0279412	49.4253
scaffold02861	204630	204631	Dapma7bEVm025187t1/Dapma7bEVm009629t1		0.0640365	0.00012167	0.0281543	-10.7692
scaffold00211	53931	53932	Dapma7bEVm010719t1	exon 3	0.765873	0.000125066	0.028256	-33.3751
scaffold00359	4896	4897	Dapma7bEVm009960t1	exon 2	0.473418	0.000124503	0.028256	39.3103
scaffold00996	240027	240028	Dapma7bEVm004825t1	intron 1	0.870014	0.000125106	0.028256	26.6667
scaffold02762	127788	127789	Dapma7bEVm030262t1/Dapma7bEVm023988t1		0.131972	0.000123777	0.028256	-23.4127
scaffold00402	140580	140581	Dapma7bEVm022982t1	down 1kb	0.1	0.000126008	0.0282902	-20
scaffold00930	1274187	1274188	Dapma7bEVm007412t1	exon 3	0.871032	0.000127264	0.0284032	23.2558
scaffold00642	173998	173999	Dapma7bEVm010771t1	intron 2	0.157407	0.000128046	0.0284096	23.6842
scaffold01005	1194835	1194836	Dapma7bEVm001195t1	intron 5	0.12197	0.000131742	0.0290587	25.7143
scaffold00115	533681	533682			0.343386	0.000136414	0.0296027	-50.7576
scaffold00337	415214	415215	Dapma7bEVm009499t1/Dapma7bEVm022934t1		0.114286	0.000136563	0.0296027	25
scaffold01463	115126	115127	Dapma7bEVm003860t1	exon 3	0.0984211	0.000136117	0.0296027	-20.3125
scaffold01579	200794	200795	Dapma7bEVm000152t1	intron 4	0.32597	0.000146927	0.0316673	27.845
scaffold00670	1396	1397			0.403434	0.000151736	0.0325179	42.2025
scaffold02626	100696	100697	Dapma7bEVm018763t1/Dapma7bEVm011497t1		0.838143	0.000156791	0.0332706	33.3333
contig13515	183	184			0.0548387	0.000157012	0.0332706	-14.8148
scaffold02167	314381	314382	Dapma7bEVm001079t1	exon 2	0.80463	0.000158379	0.0333728	38.7097
scaffold01871	36835	36836	Dapma7bEVm030171t1/Dapma7bEVm030577t1		0.0856107	0.000160724	0.0336788	-16.0714
scaffold00891	2186	2187			0.456169	0.000162796	0.0339245	34.9375
scaffold01784	52750	52751	Dapma7bEVm023500t1	exon 5	0.351521	0.000163973	0.033982	-31.7957
scaffold03072	18929	18930	Dapma7bEVm022232t1/Dapma7bEVm004485t1		0.839015	0.000169775	0.0349921	31.0345
scaffold00626	908059	908060	Dapma7bEVm009566t1/Dapma7bEVm028338t1/Dapma7bEVm023091t1		0.523148	0.000172139	0.0352865	53.5354
scaffold00084	651	652	Dapma7bEVm008759t1/Dapma7bEVm013994t1/Dapma7bEVm026559t1		0.658135	0.00018245	0.0357201	43.8312
scaffold00211	53927	53928	Dapma7bEVm010719t1	exon 3	0.760714	0.000184867	0.0357201	-31.2317
scaffold00313	1420	1421			0.702742	0.000185619	0.0357201	48.0702
scaffold00512	297555	297556	Dapma7bEVm002139t1	intron 1	0.437757	0.000177208	0.0357201	-41.9048
scaffold01774	1104	1105	Dapma7bEVm021411t1/Dapma7bEVm003127t1/Dapma7bEVm021347t1		0.708333	0.00018355	0.0357201	45.8333
scaffold01847	12340	12341	Dapma7bEVm011496t1/Dapma7bEVm022418t1		0.154613	0.000184314	0.0357201	-22.2606
scaffold02568	1053	1054			0.149943	0.000179469	0.0357201	-22.764
scaffold02865	320358	320359	Dapma7bEVm000478t1/Dapma7bEVm008250t1		0.559078	0.000182968	0.0357201	43.8031
scaffold03025	289342	289343	Dapma7bEVm001579t1	exon 4	0.162393	0.00018232	0.0357201	-25
contig07737	624	625			0.0520493	0.000185017	0.0357201	-10.2041
contig12431	247	248			0.108696	0.000178386	0.0357201	-19.5876
contig15951	382	383			0.280495	0.000185127	0.0357201	-36.6259
scaffold01274	365000	365001	Dapma7bEVm006992t1/Dapma7bEVm008443t1		0.5875	0.000188186	0.0360304	-67.8571
scaffold00402	140588	140589	Dapma7bEVm022982t1	down 1kb	0.0958333	0.000196776	0.0374848	-19.5652
scaffold02452	513080	513081	Dapma7bEVm000892t1	exon 3	0.397222	0.00019978	0.0378657	-68.9474
scaffold01036	168396	168397	Dapma7bEVm009269t1/Dapma7bEVm011498t1/Dapma7bEVm007606t1		0.238095	0.000202393	0.0381692	50
scaffold02077	1910	1911	Dapma7bEVm006788t1	exon 2	0.799879	0.000204874	0.0382545	30.1282
scaffold02821	2345	2346	Dapma7bEVm024010t1	exon 1	0.0782967	0.000204635	0.0382545	14.2857
scaffold01794	25793	25794	Dapma7bEVm002958t1	exon 3	0.23765	0.000209782	0.0389781	30.566
scaffold01036	431318	431319	Dapma7bEVm018468t1/Dapma7bEVm029420t1/Dapma7bEVm028408t1/Dapma7bEVm029603t1/Dapma7bEVm021258t1		0.0910494	0.000213793	0.0394961	-19.3548
scaffold02794	113448	113449	Dapma7bEVm011289t1	exon 2	0.0939153	0.000215712	0.0394961	-17.3077
contig11247	30	31			0.15076	0.000214859	0.0394961	-28.0252
contig02891	1330	1331	Dapma7bEVm030587t1/Dapma7bEVm026610t1		0.569444	0.000217593	0.0396481	65.7143
scaffold00146	98652	98653			0.662199	0.00021906	0.0397235	28.4152
contig49772	97	98			0.0780808	0.000224219	0.0404644	-14.8148
scaffold01005	1220442	1220443	Dapma7bEVm004021t1	exon 7	0.134259	0.000227039	0.0407784	-25
scaffold01361	2261132	2261133	Dapma7bEVm028375t1/Dapma7bEVm009736t1		0.0573264	0.000231695	0.0414173	-12.1622
scaffold00781	408820	408821	Dapma7bEVm016080t1	exon 1	0.130556	0.000236909	0.0419518	-25.9259
scaffold03102	338657	338658	Dapma7bEVm024216t1	exon 5	0.0672878	0.000236493	0.0419518	15
scaffold01253	468267	468268	Dapma7bEVm021262t1/Dapma7bEVm013822t1/Dapma7bEVm027836t1		0.271722	0.000241153	0.0425037	35.2439
scaffold01165	1030	1031			0.921856	0.000243685	0.0427502	19.0476
contig42263	217	218			0.0883191	0.000248846	0.0434535	-16.3265
contig49772	17	18			0.0926402	0.000250807	0.0435942	-17.0917
scaffold02244	426683	426684			0.110248	0.000256783	0.0444282	25
scaffold01574	446147	446148	Dapma7bEVm024547t1/Dapma7bEVm000425t1		0.788889	0.000259984	0.044573	38.4615
contig22841	819	820			0.272424	0.000258957	0.044573	26.0731
scaffold02385	721133	721134	Dapma7bEVm005847t1	exon 2	0.599206	0.000266414	0.0454687	55.6322
scaffold00944	698977	698978	Dapma7bEVm002434t1/Dapma7bEVm027791t1/Dapma7bEVm003211t1		0.874242	0.000269517	0.0455686	25
scaffold02372	68381	68382	Dapma7bEVm013047t1	exon 1	0.338426	0.000270624	0.0455686	48.8696
scaffold02506	132131	132132	Dapma7bEVm027485t1/Dapma7bEVm000620t1		0.842262	0.000269232	0.0455686	31.8182
scaffold01253	169744	169745	Dapma7bEVm022088t1/Dapma7bEVm000599t1		0.803846	0.000274249	0.0459739	34.902
scaffold00389	282344	282345	Dapma7bEVm005635t1	intron 3	0.830808	0.000276436	0.0461354	29.1667
scaffold02121	255702	255703	Dapma7bEVm007948t1	exon 1	0.330027	0.000281675	0.0467167	29.7187
contig13795	96	97			0.0693219	0.000282396	0.0467167	-15
scaffold02385	947882	947883	Dapma7bEVm015290t1	exon 2	0.166234	0.000285251	0.0467787	34.7826
scaffold03258	179584	179585	Dapma7bEVm009930t1	exon 3	0.0979853	0.000284854	0.0467787	-21.6216
scaffold00207	820	821	Dapma7bEVm012518t1	down 1kb	0.544444	0.000287901	0.0468186	43.4046
scaffold02121	89858	89859			0.687626	0.000287977	0.0468186	41.6667
scaffold01348	909381	909382	Dapma7bEVm007174t1/Dapma7bEVm008661t1/Dapma7bEVm001083t1		0.899306	0.000293884	0.0473705	21.0526
contig11127	180	181			0.157615	0.000293055	0.0473705	-22.7273
scaffold00568	647817	647818	Dapma7bEVm011902t1	down 1kb	0.623184	0.000298014	0.0477988	-49.0476
scaffold02902	19189	19190	Dapma7bEVm012856t1	exon 3	0.669907	0.000300212	0.0477988	49.2823
scaffold03124	140136	140137	Dapma7bEVm024233t1/Dapma7bEVm000264t1		0.116343	0.000300343	0.0477988	-16
scaffold00198	30105	30106	Dapma7bEVm030065t1	exon 12	0.0662338	0.000310615	0.0478194	-11.1018
scaffold00233	194936	194937	Dapma7bEVm022869t1	intron 1	0.077381	0.00030576	0.0478194	17.0213
scaffold00311	609307	609308	Dapma7bEVm010449t1	up 1kb	0.279835	0.000303404	0.0478194	-35
scaffold00642	1819944	1819945	Dapma7bEVm003444t1	intron 1	0.445744	0.000310472	0.0478194	44.9353
scaffold00944	889380	889381	Dapma7bEVm003779t1	intron 1	0.500649	0.000307875	0.0478194	54.2484
scaffold01036	30906	30907	Dapma7bEVm000714t1/Dapma7bEVm006755t1		0.140476	0.000307887	0.0478194	-26.087
scaffold03248	2324	2325	Dapma7bEVm026741t1	intron 3	0.44387	0.000310605	0.0478194	38.4694
contig25925	139	140			0.939855	0.000303306	0.0478194	18.4211
scaffold00944	631136	631137	Dapma7bEVm023235t1/Dapma7bEVm000606t1		0.917763	0.000319174	0.0489374	-24.2424
scaffold02861	554058	554059	Dapma7bEVm000957t1	exon 2	0.899359	0.00032604	0.0497877	19.3548

## Sheet: arsenic
# differentially methylated CpGs (DMC), using destranded filtered CpGs (group 1 – group 0)
# arsenic (group 1) - control (group 0)
# to get the sequence for the differentially methylated regions go to http://arthropods.eugenes.org:8091/gbrowse/cgi-bin/gbrowse/daphnia_magna7/
# add the scaffold name, start and stop positions in the “Landmark or Region” field, for example:
# http://arthropods.eugenes.org:8091/gbrowse/cgi-bin/gbrowse/daphnia_magna7/?name=scaffold03164:291301..291600
chr	start	end	geneID	feature	mean.meth.Bham2	p value	qvalue	meth.diff
scaffold02867	31198	31199			0.172228	2.14128e-13	4.45031e-09	45.2174
scaffold01871	36685	36686	Dapma7bEVm030171t1/Dapma7bEVm030577t1		0.833868	2.62894e-12	2.73192e-08	-73.878
scaffold01871	36699	36700	Dapma7bEVm030171t1/Dapma7bEVm030577t1		0.793333	7.68935e-12	5.32704e-08	-69.4444
scaffold01871	36689	36690	Dapma7bEVm030171t1/Dapma7bEVm030577t1		0.975	5.79006e-11	3.00843e-07	-72.3567
contig32978	508	509			0.788866	9.18847e-11	3.81936e-07	-65.5018
scaffold02867	31207	31208			0.201682	3.60944e-09	1.25027e-05	34.4828
contig63963	132	133			0.34193	5.53311e-09	1.64281e-05	59.7222
scaffold01871	36675	36676	Dapma7bEVm030171t1/Dapma7bEVm030577t1		0.916667	7.11283e-09	1.84786e-05	-67.0691
scaffold01865	6390	6391	Dapma7bEVm004988t1	exon 2	0.974868	1.10573e-07	0.000255344	-35.9375
contig46688	96	97			0.0644528	2.59522e-07	0.000539375	17.1049
contig46688	67	68			0.0458333	3.45032e-07	0.000651905	23.039
contig37478	1494	1495			0.847078	4.13497e-07	0.000716158	-61.7424
scaffold02713	12964	12965			0.249222	6.62092e-07	0.0010585	41.2023
contig16981	189	190			0.310006	1.12143e-06	0.00166479	-35.4268
contig36943	18	19			0.555556	1.45538e-06	0.00201651	57.598
scaffold01847	3756	3757	Dapma7bEVm015522t1/Dapma7bEVm015635t1/Dapma7bEVm020394t1		0.272725	1.98888e-06	0.00258349	-30.639
contig47868	135	136			0.116547	2.7819e-06	0.00340103	-14.4231
contig63963	113	114			0.392075	3.30261e-06	0.00381331	51.5198
scaffold01865	6387	6388	Dapma7bEVm004988t1	exon 2	0.947058	3.75539e-06	0.00410789	-31.7523
contig28910	27	28			0.286574	4.36031e-06	0.00453111	41.7397
contig24048	383	384			0.0185714	5.0216e-06	0.00496981	19.3182
scaffold00024	137638	137639	Dapma7bEVm001097t1	exon 4	0.91346	5.83732e-06	0.00551453	-25.5276
scaffold03124	1549932	1549933			0.0944056	6.63469e-06	0.00599529	40.613
contig27499	236	237			0.193901	7.41715e-06	0.00642308	-26.2986
contig12431	311	312			0.252293	8.62676e-06	0.00689591	-31.9292
contig12963	377	378			0.534017	8.34541e-06	0.00689591	-37.7778
scaffold00944	80128	80129	Dapma7bEVm009753t1	exon 2	0.201788	1.14484e-05	0.00881247	-24.587
scaffold01409	400023	400024	Dapma7bEVm003486t1	exon 2	0.302767	1.34025e-05	0.00994823	-28.303
scaffold03124	1549927	1549928			0.0898962	1.41041e-05	0.010108	38.8889
contig44642	231	232			0.495833	1.86849e-05	0.0123541	-52.6099
contig15619	197	198			0.304135	1.83234e-05	0.0123541	-26.2701
contig16280	529	530			0.695954	1.90214e-05	0.0123541	-35.5088
contig19890	57	58			0.771434	2.08203e-05	0.0131126	-33.0913
contig11272	349	350			0.231453	2.63397e-05	0.0161009	-25.9862
scaffold00115	498742	498743	Dapma7bEVm028822t1	exon 1	0.569048	2.85501e-05	0.0169007	61.1111
scaffold03124	1549920	1549921			0.0873397	2.92745e-05	0.0169007	37.1648
contig24352	78	79			0.423292	3.03129e-05	0.0170272	-34.3322
contig15593	102	103			0.620753	3.20484e-05	0.0175283	-35.9409
scaffold00261	13945	13946	Dapma7bEVm008164t1/Dapma7bEVm003900t1		0.649889	3.49364e-05	0.0186179	-63.4921
scaffold00891	2186	2187			0.456169	4.09997e-05	0.0208094	38.0625
contig25228	110	111			0.426759	4.20525e-05	0.0208094	-47.963
contig26442	143	144			0.388889	4.201e-05	0.0208094	-42.948
contig19890	69	70			0.676618	5.0817e-05	0.0245617	-45.5665
scaffold01663	368888	368889	Dapma7bEVm010333t1	exon 3	0.760648	5.97314e-05	0.0275872	37.8378
scaffold00024	2254321	2254322	Dapma7bEVm002054t1	exon 6	0.416667	5.85164e-05	0.0275872	50.2165
contig34491	225	226			0.0305291	6.26175e-05	0.0282915	24.3902
contig19890	79	80			0.68345	6.64651e-05	0.0293909	-31.6968
scaffold00512	162361	162362	Dapma7bEVm011918t1/Dapma7bEVm002250t1		0.734524	8.33632e-05	0.0358703	39.3793
scaffold01409	400032	400033	Dapma7bEVm003486t1	exon 2	0.184751	8.45694e-05	0.0358703	-17.9104
scaffold02066	549828	549829	Dapma7bEVm002770t1	exon 3	0.655556	8.86979e-05	0.0368143	43.285
scaffold02121	203254	203255	Dapma7bEVm011128t1/Dapma7bEVm008360t1		0.260238	9.03378e-05	0.0368143	59.0686
scaffold00024	2949370	2949371	Dapma7bEVm001131t1	exon 2	0.85	9.22801e-05	0.0368827	-36.1229
contig22700	46	47			0.402509	9.78428e-05	0.0383681	-22.7485
scaffold01348	808852	808853	Dapma7bEVm002448t1/Dapma7bEVm005679t1		0.425926	0.000107988	0.0414171	50.7586
scaffold00687	695114	695115	Dapma7bEVm003925t1	down 1kb	0.929167	0.000109604	0.0414171	-53.2091
scaffold00640	44248	44249	Dapma7bEVm021298t1	up 1kb	0.0723443	0.000112178	0.0416328	38.2353
scaffold01847	3888	3889	Dapma7bEVm015635t1/Dapma7bEVm020394t1/Dapma7bEVm011675t1		0.269961	0.000118676	0.0432718	-43.9409
contig71934	31	32			0.328889	0.000121214	0.0434351	-32.9811
scaffold02850	696147	696148	Dapma7bEVm013481t1	down 1kb	0.487013	0.000125832	0.0443258	-52.9762
contig16011	72	73			0.266751	0.000132201	0.0457932	-27.114
scaffold02066	355925	355926	Dapma7bEVm001552t1/Dapma7bEVm007038t1		0.229634	0.000142608	0.0471237	-38.0357
contig29541	97	98			0.281002	0.000145111	0.0471237	-42.7835
scaffold02227	198190	198191	Dapma7bEVm030455t1	intron 3	0.90044	0.000144997	0.0471237	18.6047
scaffold03164	219272	219273	Dapma7bEVm015075t1	intron 4	0.0587963	0.000142238	0.0471237	46.4286
contig28910	189	190			0.171413	0.000156811	0.0498649	23.6683
scaffold00510	3084	3085	Dapma7bEVm011399t1/Dapma7bEVm028625t1/Dapma7bEVm015854t1/Dapma7bEVm020303t1		0.339573	0.000158351	0.0498649	61.4583

## Sheet: hypoxia
# differentially methylated CpGs (DMC), using destranded filtered CpGs (group 1 – group 0)
# hypoxia (group 1) - normoxia (group 0)
# to get the sequence for the differentially methylated regions go to http://arthropods.eugenes.org:8091/gbrowse/cgi-bin/gbrowse/daphnia_magna7/
# add the scaffold name, start and stop positions in the “Landmark or Region” field, for example:
# http://arthropods.eugenes.org:8091/gbrowse/cgi-bin/gbrowse/daphnia_magna7/?name=scaffold03164:291301..291600
chr	start	end	geneID	feature	mean.meth.Bham2	p value	qvalue	meth.diff
contig16981	189	190			0.310006	9.96649e-20	2.12207e-15	-59.0909
contig15951	382	383			0.280495	2.79718e-17	2.97789e-13	-41.8642
contig24352	78	79			0.423292	3.08341e-16	1.64131e-12	-51.6698
contig16166	190	191			0.24638	2.93002e-16	1.64131e-12	-41.219
scaffold02867	31207	31208			0.201682	8.08522e-16	3.44302e-12	51.2821
scaffold02867	31198	31199			0.172228	4.0505e-15	1.43739e-11	48.0263
contig12431	311	312			0.252293	6.3553e-15	1.93311e-11	-49.1127
contig16280	496	497			0.550506	7.05537e-14	1.87779e-10	-71.4286
contig16187	270	271			0.191511	3.47354e-12	8.21765e-09	-36.12
contig10715	139	140			0.255997	5.25229e-12	1.11832e-08	-34.9275
contig22700	46	47			0.402509	9.19168e-12	1.77918e-08	-37.6
contig12917	512	513			0.19541	1.33782e-11	2.37375e-08	-31.2286
contig30141	167	168			0.59045	2.66221e-11	4.36031e-08	-53.6933
scaffold02803	2342	2343			0.194395	6.90235e-11	1.04975e-07	76.2712
contig32978	508	509			0.788866	9.87849e-11	1.23726e-07	-64.3856
contig15619	197	198			0.304135	8.76595e-11	1.23726e-07	-43.1818
contig16280	529	530			0.695954	9.47216e-11	1.23726e-07	-68.5185
contig15238	159	160			0.160965	4.01507e-10	4.7494e-07	-29.6107
contig19890	57	58			0.771434	4.57566e-10	5.12765e-07	-45.9649
contig22648	218	219			0.262269	4.85468e-10	5.16831e-07	42.2211
contig23103	814	815	Dapma7bEVm019581t1	exon 1	0.217819	1.07409e-09	1.08902e-06	-30.2053
contig19890	79	80			0.68345	1.89319e-09	1.83227e-06	-45.5748
scaffold01019	51578	51579	Dapma7bEVm010254t1	intron 2	0.157265	2.06365e-09	1.91041e-06	57.6389
contig16011	72	73			0.266751	2.37525e-09	2.10725e-06	-41.1765
contig32920	91	92			0.222046	3.41099e-09	2.90508e-06	-36.5441
scaffold00248	92079	92080	Dapma7bEVm004767t1/Dapma7bEVm006865t1		0.411111	3.65012e-09	2.98918e-06	-72.2222
contig13795	100	101			0.166556	3.83169e-09	3.02166e-06	-28.0559
contig45075	1201	1202	Dapma7bEVm012060t1	down 1kb	0.133333	5.16872e-09	3.93046e-06	59.0909
contig16166	127	128			0.157421	8.50821e-09	6.24681e-06	-25.3228
contig22648	103	104			0.19538	1.11847e-08	7.93818e-06	27.8058
contig10359	324	325			0.10592	4.29417e-08	2.94941e-05	-23.3333
contig10317	945	946			0	5.40264e-08	3.59479e-05	22.7273
contig11247	30	31			0.15076	6.74891e-08	4.3545e-05	-27.2592
scaffold00211	53931	53932	Dapma7bEVm010719t1	exon 3	0.765873	7.0176e-08	4.39468e-05	-53.3298
scaffold00211	53927	53928	Dapma7bEVm010719t1	exon 3	0.760714	7.86616e-08	4.78534e-05	-51.3258
scaffold03326	572614	572615	Dapma7bEVm007792t1	exon 2	0.134454	1.41272e-07	8.35548e-05	41.0256
contig46726	211	212			0.809942	1.62783e-07	9.36752e-05	39.4587
contig06690	230	231	Dapma7bEVm027607t1/Dapma7bEVm001550t1		0	2.65033e-07	0.000148503	25.731
scaffold02713	12964	12965			0.249222	3.45928e-07	0.00018886	41.6084
contig28903	555	556			0.180984	3.74011e-07	0.000199087	-24.1674
scaffold03025	113142	113143			0.289627	4.68877e-07	0.000243497	-39.4737
contig10359	320	321			0.165189	7.13325e-07	0.000361623	-23.7495
scaffold01036	1136031	1136032	Dapma7bEVm006421t1	down 1kb	0.399868	7.4538e-07	0.000369086	50.7071
contig19890	69	70			0.676618	1.23828e-06	0.000593042	-48.5278
contig10715	135	136			0.144181	1.25337e-06	0.000593042	-23.7484
contig57912	864	865			0.0299002	1.31762e-06	0.000609889	19.5081
scaffold03033	72220	72221	Dapma7bEVm006592t1/Dapma7bEVm009667t1		0.983142	2.01382e-06	0.000912306	-36.3636
contig16187	266	267			0.19127	2.13814e-06	0.000948448	-25.0323
contig28910	189	190			0.171413	2.43685e-06	0.00103771	30.349
contig23134	18	19			0.199312	2.38992e-06	0.00103771	-27.5242
scaffold03170	1446	1447	Dapma7bEVm024296t1	down 1kb	0.325126	2.57522e-06	0.00107513	50.5388
scaffold02076	531777	531778	Dapma7bEVm007953t1/Dapma7bEVm001730t1		0.814214	2.71705e-06	0.00111253	-45.6426
scaffold00944	889380	889381	Dapma7bEVm003779t1	intron 1	0.500649	3.11577e-06	0.00122854	64.7059
scaffold00211	53962	53963	Dapma7bEVm010719t1/Dapma7bEVm004514t1		0.815046	3.11574e-06	0.00122854	-41.6667
scaffold01877	109963	109964			0.509297	3.99014e-06	0.0015447	-48.9331
scaffold03025	113139	113140			0.371032	4.27768e-06	0.00159791	-48.5991
contig30141	156	157			0.479053	4.27617e-06	0.00159791	-46.7914
scaffold00024	1611366	1611367			0.160714	4.80735e-06	0.0017648	-32.5
contig11127	180	181			0.157615	6.07013e-06	0.00215409	-21.5517
scaffold00868	908221	908222	Dapma7bEVm010492t1	exon 8	0.16125	6.00382e-06	0.00215409	-22.9508
contig24352	82	83			0.176773	7.1601e-06	0.00249924	-20.24
scaffold01871	36675	36676	Dapma7bEVm030171t1/Dapma7bEVm030577t1		0.916667	7.86317e-06	0.00270038	-53.0159
contig38063	168	169			0.0784479	8.23405e-06	0.00275112	-15.1899
scaffold01005	240908	240909	Dapma7bEVm015161t1	up 1kb	0.261988	8.26935e-06	0.00275112	-40.5039
contig57912	853	854			0.0418985	9.36659e-06	0.00306822	17.713
scaffold02003	16897	16898	Dapma7bEVm001132t1	exon 4	0.814087	9.80333e-06	0.00316263	-57.9545
scaffold02568	1050	1051			0.170557	1.03597e-05	0.00327064	-27.69
scaffold00944	124807	124808	Dapma7bEVm005841t1/Dapma7bEVm000045t1		0.838555	1.04454e-05	0.00327064	29.5584
contig17063	234	235			0.095281	1.21722e-05	0.0037561	-18.1818
scaffold00261	3153	3154	Dapma7bEVm001794t1	intron 3	0.807804	1.24639e-05	0.00379119	-52.4653
scaffold01847	3935	3936	Dapma7bEVm015635t1/Dapma7bEVm020394t1/Dapma7bEVm011675t1		0.280067	1.5691e-05	0.00470555	-27.9942
contig22648	84	85			0.292016	1.79137e-05	0.00523267	24.2276
scaffold00568	1163047	1163048			0.347714	1.79402e-05	0.00523267	-33.6759
scaffold02127	830	831	Dapma7bEVm003300t1	exon 3	0.792238	1.90456e-05	0.00540693	34.6429
scaffold00211	53970	53971	Dapma7bEVm010719t1/Dapma7bEVm004514t1		0.803549	1.89615e-05	0.00540693	-40.119
scaffold00311	436459	436460	Dapma7bEVm007638t1	exon 2	0.766321	2.73784e-05	0.00767031	30.2361
scaffold02537	178867	178868	Dapma7bEVm010671t1	down 1kb	0.378706	2.86443e-05	0.00792074	-35.3378
scaffold01581	546994	546995	Dapma7bEVm016705t1/Dapma7bEVm001368t1		0.0821429	2.98513e-05	0.00814867	33.6061
scaffold00367	142233	142234	Dapma7bEVm002058t1/Dapma7bEVm028792t1		0.883838	3.04064e-05	0.00819513	-44.8157
contig06690	215	216	Dapma7bEVm027607t1/Dapma7bEVm001550t1		0.0166667	3.21471e-05	0.00855598	26.4071
scaffold00891	2186	2187			0.456169	3.3508e-05	0.00880809	37.1579
contig30141	174	175			0.615445	3.47587e-05	0.00902543	-37.931
scaffold00198	30105	30106	Dapma7bEVm030065t1	exon 12	0.0662338	3.6762e-05	0.0094306	-11.9565
contig30287	549	550			0.173171	3.75372e-05	0.00951482	24.0054
scaffold03217	109447	109448	Dapma7bEVm007549t1/Dapma7bEVm009636t1		0.845893	3.81687e-05	0.00953042	26.8293
scaffold03072	18929	18930	Dapma7bEVm022232t1/Dapma7bEVm004485t1		0.839015	3.85078e-05	0.00953042	31.0345
scaffold00944	124809	124810	Dapma7bEVm005841t1/Dapma7bEVm000045t1		0.787126	3.89415e-05	0.00953042	28.9537
scaffold00440	6113	6114			0.0223058	4.471e-05	0.0108178	15.6863
scaffold03130	143483	143484			0.140476	4.53685e-05	0.0108538	25.6061
scaffold01361	694519	694520			0.986111	4.60015e-05	0.010883	-52.6786
scaffold01463	23235	23236	Dapma7bEVm004061t1	exon 5	0.75347	4.93564e-05	0.0114228	-42.9268
contig30141	177	178			0.639051	4.92816e-05	0.0114228	-38.2324
scaffold03025	113133	113134			0.318272	5.02758e-05	0.0115105	-36.1111
contig12917	516	517			0.0988757	5.56125e-05	0.0125969	-15.176
scaffold03297	54701	54702	Dapma7bEVm015859t1	intron 1	0.0562517	5.71712e-05	0.0128136	24.7799
contig11681	467	468			0.327887	5.85756e-05	0.0129916	37.0797
scaffold00024	3517079	3517080	Dapma7bEVm001187t1/Dapma7bEVm006465t1		0.0314815	6.24863e-05	0.0135761	26.5306
scaffold02802	88123	88124	Dapma7bEVm030269t1/Dapma7bEVm024003t1		0.0214286	6.23663e-05	0.0135761	20.6349
scaffold00781	594024	594025	Dapma7bEVm001885t1/Dapma7bEVm011129t1		0.990196	6.51579e-05	0.0140136	-26.5625
scaffold00048	1589	1590	Dapma7bEVm027909t1	intron 1	0.382604	7.14864e-05	0.0150702	45.6845
scaffold00944	732973	732974	Dapma7bEVm004567t1/Dapma7bEVm005625t1/Dapma7bEVm027910t1		0.943182	7.09424e-05	0.0150702	-25
scaffold01745	57407	57408	Dapma7bEVm000600t1	exon 7	0.0799679	7.6633e-05	0.0159968	22.6415
scaffold01663	368888	368889	Dapma7bEVm010333t1	exon 3	0.760648	8.13294e-05	0.0168123	34.9807
contig44668	7	8			0.107689	8.93524e-05	0.0182933	-18.6667
contig30141	113	114			0.187169	9.40259e-05	0.0190667	-15.0943
scaffold03326	527862	527863	Dapma7bEVm002996t1	exon 1	0.408896	9.663e-05	0.0193213	42.5
scaffold01924	188179	188180	Dapma7bEVm011813t1/Dapma7bEVm028681t1		0.540741	9.7096e-05	0.0193213	-50.4505
scaffold00687	695114	695115	Dapma7bEVm003925t1	down 1kb	0.929167	0.00010409	0.0205212	-52.1739
scaffold00084	700564	700565	Dapma7bEVm016629t1/Dapma7bEVm005967t1/Dapma7bEVm001616t1/Dapma7bEVm005133t1		0	0.000105955	0.0206973	37.8378
scaffold01758	2242	2243			0.301969	0.000107778	0.020862	-34.3396
contig53284	626	627	Dapma7bEVm012584t1/Dapma7bEVm016020t1		0.599868	0.000114072	0.0218814	-40.2948
scaffold02043	1626	1627			0.127315	0.000119463	0.0227108	-22.8571
contig02585	568	569	Dapma7bEVm028074t1	up 1kb	0.122164	0.000124218	0.0232739	-15.1389
scaffold00944	124797	124798	Dapma7bEVm005841t1/Dapma7bEVm000045t1		0.852013	0.000124611	0.0232739	26.3636
scaffold00915	938506	938507	Dapma7bEVm005041t1	exon 2	0.605622	0.00012576	0.0232843	-44.0789
contig01050	277	278			0.132112	0.00012805	0.0235039	-14.9254
scaffold02979	72658	72659	Dapma7bEVm000485t1	exon 4	0.0466641	0.000134742	0.0245209	37.8182
scaffold01348	790687	790688	Dapma7bEVm001435t1	intron 5	0.863757	0.000137647	0.0248372	25.4545
scaffold03217	109440	109441	Dapma7bEVm007549t1/Dapma7bEVm009636t1		0.631802	0.000146393	0.0261934	38.103
scaffold00510	3084	3085	Dapma7bEVm011399t1/Dapma7bEVm028625t1/Dapma7bEVm015854t1/Dapma7bEVm020303t1		0.339573	0.000148272	0.0263086	65.1515
scaffold00642	1228874	1228875	Dapma7bEVm002212t1	exon 1	0.316706	0.000161209	0.0283676	35.1267
scaffold01663	368905	368906	Dapma7bEVm010333t1	exon 3	0.878472	0.000166953	0.0291376	23.0769
contig40871	158	159			0.200265	0.000168701	0.0292032	-30.9237
scaffold00568	647817	647818	Dapma7bEVm011902t1	down 1kb	0.623184	0.000182294	0.0306478	-51.2315
scaffold01581	972275	972276	Dapma7bEVm021167t1/Dapma7bEVm028599t1/Dapma7bEVm009504t1		0.420357	0.000181593	0.0306478	-32.4917
scaffold00190	220725	220726	Dapma7bEVm014224t1	down 1kb	0.0834686	0.000182804	0.0306478	24.5283
scaffold02994	201395	201396	Dapma7bEVm010060t1	exon 1	0.071341	0.000182479	0.0306478	41.1613
scaffold03165	32967	32968	Dapma7bEVm010581t1	exon 4	0.124555	0.000192021	0.031694	-21.2121
scaffold03116	186449	186450			0.988889	0.000191017	0.031694	-25.641
scaffold03235	31482	31483	Dapma7bEVm027258t1	down 1kb	0	0.000196623	0.032204	10.9489
scaffold01409	400023	400024	Dapma7bEVm003486t1	exon 2	0.302767	0.000202148	0.0326072	-23.5463
contig06349	74	75			0.0461538	0.000201396	0.0326072	38.2353
scaffold02094	11328	11329			0.108466	0.00020611	0.0326929	-15.0052
scaffold00753	2204	2205	Dapma7bEVm002337t1	exon 3	0.201713	0.000211892	0.0326929	-29.6296
scaffold03170	1457	1458	Dapma7bEVm024296t1	down 1kb	0.335904	0.00021118	0.0326929	37.913
scaffold02962	66556	66557	Dapma7bEVm010415t1	exon 5	0.17033	0.000206965	0.0326929	25
scaffold00944	1407051	1407052	Dapma7bEVm000130t1	exon 4	0.312232	0.000210998	0.0326929	-29.7473
scaffold00084	700553	700554	Dapma7bEVm016629t1/Dapma7bEVm005967t1/Dapma7bEVm001616t1/Dapma7bEVm005133t1		0	0.000210408	0.0326929	35.8974
contig44878	45	46			0.68959	0.000215965	0.0328453	25.4331
scaffold02099	1028	1029			0.200758	0.000215918	0.0328453	-37.931
scaffold02545	47442	47443	Dapma7bEVm004850t1/Dapma7bEVm030722t1/Dapma7bEVm005199t1		0.360185	0.000227757	0.0339637	34.3711
scaffold03033	72236	72237	Dapma7bEVm006592t1/Dapma7bEVm009667t1		0.93428	0.000228098	0.0339637	-30.995
scaffold01663	22792	22793	Dapma7bEVm015374t1	exon 4	0.75	0.000228104	0.0339637	37.5
contig28328	26	27			0.472004	0.000234262	0.0346384	28.7518
scaffold02994	430829	430830	Dapma7bEVm001495t1/Dapma7bEVm008192t1		0.912202	0.000252701	0.0365841	20
scaffold01847	3826	3827	Dapma7bEVm015635t1/Dapma7bEVm020394t1/Dapma7bEVm011675t1		0.243256	0.000249655	0.0365841	-29.0411
scaffold02121	592269	592270	Dapma7bEVm001898t1	exon 3	0.904274	0.000257039	0.0365841	20.6897
scaffold03276	245707	245708	Dapma7bEVm009797t1	exon 8	0.142659	0.00025438	0.0365841	-21.6216
contig06349	65	66			0.06	0.000257692	0.0365841	52
contig50396	1383	1384			0.0222222	0.00025773	0.0365841	21.9512
scaffold02931	3814	3815			0.0270563	0.000261975	0.0369403	8.84354
scaffold00642	225807	225808	Dapma7bEVm003540t1	exon 3	0.734541	0.000278466	0.0390073	24.4792
contig47680	14	15			0.622588	0.00028934	0.0402657	35.0267
scaffold00146	63122	63123			0.539129	0.000293035	0.0405151	50.188
scaffold01361	1928310	1928311	Dapma7bEVm001938t1/Dapma7bEVm010001t1/Dapma7bEVm004318t1		0.976307	0.000295324	0.0405682	-23.2558
contig44642	231	232			0.495833	0.000297256	0.0405718	-47.1317
scaffold02452	491237	491238	Dapma7bEVm011145t1/Dapma7bEVm023821t1		0.0887874	0.000300343	0.040732	-16
scaffold03194	106177	106178			0.0569913	0.000312167	0.0417058	-8.75
scaffold03170	1501	1502	Dapma7bEVm024296t1	down 1kb	0.321531	0.000310952	0.0417058	34.5041
scaffold00568	1650098	1650099	Dapma7bEVm016874t1/Dapma7bEVm027649t1		0.0454545	0.000313399	0.0417058	26.3158
contig06574	1025	1026			0.787839	0.000315584	0.0417357	33.5088
scaffold02019	76297	76298	Dapma7bEVm009909t1/Dapma7bEVm011842t1/Dapma7bEVm018378t1/Dapma7bEVm005646t1		0.624008	0.000323077	0.0424629	47.0383
scaffold01361	824488	824489	Dapma7bEVm006819t1	exon 4	0.804274	0.000332788	0.0432058	-42.3993
scaffold03170	1433	1434	Dapma7bEVm024296t1	down 1kb	0.364737	0.000332343	0.0432058	46.4286
contig11473	1167	1168			0.0272904	0.00033654	0.0434282	20.9302
scaffold03124	49472	49473	Dapma7bEVm000874t1	exon 3	0.968567	0.00034577	0.0443504	-22
scaffold02938	197081	197082	Dapma7bEVm024111t1	intron 1	0.117499	0.000350926	0.0443824	-17.7778
scaffold02036	528	529	Dapma7bEVm023654t1	exon 3	0.0612151	0.000352159	0.0443824	-8.95522
scaffold00512	877954	877955	Dapma7bEVm008413t1/Dapma7bEVm009860t1		0.0357143	0.000352273	0.0443824	31.4286
scaffold01274	306590	306591	Dapma7bEVm003250t1	exon 4	0.841667	0.000362701	0.0454274	-52.2105
scaffold02916	33413	33414	Dapma7bEVm009179t1/Dapma7bEVm009866t1		0.0416667	0.000372549	0.0463879	16.2791
scaffold00084	700568	700569	Dapma7bEVm016629t1/Dapma7bEVm005967t1/Dapma7bEVm001616t1/Dapma7bEVm005133t1		0.0166667	0.000375461	0.0464787	31.5789
scaffold01348	625746	625747	Dapma7bEVm000953t1/Dapma7bEVm030754t1/Dapma7bEVm007002t1		0.930476	0.000393638	0.0481688	-38.0952
scaffold03111	161371	161372	Dapma7bEVm006226t1	exon 1	0.871429	0.000392168	0.0481688	-27.6596
scaffold02444	73730	73731	Dapma7bEVm004919t1/Dapma7bEVm004190t1		0.648168	0.000400338	0.0487088	44
scaffold01581	1538837	1538838	Dapma7bEVm016754t1/Dapma7bEVm021188t1/Dapma7bEVm018290t1		0.118091	0.000404921	0.0489865	-21.875
contig36943	26	27			0.516414	0.000426457	0.0498485	40.9756
contig06557	102	103			0.229101	0.000429277	0.0498485	-11.8644
scaffold02522	2975	2976	Dapma7bEVm014962t1	exon 3	0.183862	0.000424376	0.0498485	-21.2121
scaffold02437	3552	3553	Dapma7bEVm000514t1/Dapma7bEVm023810t1		0.662549	0.000419447	0.0498485	43.8889
scaffold03004	6255	6256	Dapma7bEVm013643t1	intron 1	0.320168	0.000415925	0.0498485	-22.0349
scaffold02452	330728	330729	Dapma7bEVm005569t1/Dapma7bEVm002088t1		0.803888	0.000425851	0.0498485	-44.0217
scaffold00440	6103	6104			0.0144928	0.000422728	0.0498485	11.1111
scaffold02003	155244	155245	Dapma7bEVm030185t1	intron 2	0.0151515	0.000430777	0.0498485	22.5806
contig44066	819	820			0.673611	0.00043316	0.0498534	-49.2857

## Sheet: hyperoxia
# differentially methylated CpGs (DMC), using destranded filtered CpGs (group 1 – group 0)
# hyperoxia (group 1) - normoxia (group 0)
# to get the sequence for the differentially methylated regions go to http://arthropods.eugenes.org:8091/gbrowse/cgi-bin/gbrowse/daphnia_magna7/
# add the scaffold name, start and stop positions in the “Landmark or Region” field, for example:
# http://arthropods.eugenes.org:8091/gbrowse/cgi-bin/gbrowse/daphnia_magna7/?name=scaffold03164:291301..291600
chr	start	end	geneID	feature	mean.meth.Bham2	p value	qvalue	meth.diff
contig16981	189	190			0.310006	2.72836e-16	3.50411e-12	-54.4613
scaffold02867	31198	31199			0.172228	6.07559e-16	3.50411e-12	52.6786
contig16280	496	497			0.550506	4.28166e-16	3.50411e-12	-67.7922
scaffold00211	53962	53963	Dapma7bEVm010719t1/Dapma7bEVm004514t1		0.815046	1.22869e-14	5.31487e-11	-80.1491
contig12917	512	513			0.19541	7.20394e-14	2.19409e-10	-34.5664
contig16280	529	530			0.695954	7.60843e-14	2.19409e-10	-66.3446
contig10715	139	140			0.255997	4.77658e-13	1.18067e-09	-36.7213
contig12157	235	236			0.228378	1.83928e-12	3.97803e-09	-35.5086
scaffold02803	2330	2331			0.195926	3.32099e-12	6.38462e-09	77.9817
contig27499	232	233			0.185946	4.27752e-12	7.4012e-09	-31.838
scaffold00211	53970	53971	Dapma7bEVm010719t1/Dapma7bEVm004514t1		0.803549	1.16655e-11	1.83493e-08	-72.3345
contig16166	190	191			0.24638	2.32891e-11	2.63778e-08	-38.1239
contig32920	91	92			0.222046	2.07543e-11	2.63778e-08	-37.6464
scaffold01871	36699	36700	Dapma7bEVm030171t1/Dapma7bEVm030577t1		0.793333	2.39223e-11	2.63778e-08	-70.0926
scaffold02803	2309	2310			0.0925926	2.4392e-11	2.63778e-08	76.3158
scaffold02803	2315	2316			0.0977011	2.35901e-11	2.63778e-08	74.5614
scaffold02803	2342	2343			0.194395	2.98762e-11	3.01534e-08	78.4314
contig15619	197	198			0.304135	3.13688e-11	3.01534e-08	-39.7335
scaffold02803	2320	2321			0.0933333	4.9596e-11	4.51651e-08	75.4717
scaffold02803	2293	2294			0.0862069	1.48958e-10	1.28868e-07	69.3182
contig16187	270	271			0.191511	1.59239e-10	1.31202e-07	-38.1818
scaffold00211	53931	53932	Dapma7bEVm010719t1	exon 3	0.765873	2.23066e-10	1.75437e-07	-69.2481
scaffold00211	53927	53928	Dapma7bEVm010719t1	exon 3	0.760714	2.49961e-10	1.88042e-07	-67.3797
contig15951	382	383			0.280495	3.17508e-10	2.28904e-07	-36.3817
contig16011	72	73			0.266751	9.93257e-10	6.87436e-07	-39.4221
contig19890	57	58			0.771434	3.73298e-09	2.48424e-06	-46.7897
contig22648	103	104			0.19538	5.24742e-09	3.36273e-06	28.3565
contig30141	167	168			0.59045	7.57485e-09	4.51946e-06	-48.0329
scaffold01361	1458789	1458790			0.440873	7.42971e-09	4.51946e-06	57.9953
contig22648	218	219			0.262269	1.49433e-08	8.61861e-06	36.6734
contig19890	79	80			0.68345	2.57735e-08	1.43854e-05	-45.4002
scaffold03124	1549932	1549933			0.0944056	3.60973e-08	1.9518e-05	53.4722
scaffold03124	1549927	1549928			0.0898962	5.99408e-08	3.14282e-05	53.3333
scaffold00248	92079	92080	Dapma7bEVm004767t1/Dapma7bEVm006865t1		0.411111	6.60873e-08	3.26709e-05	-72.2222
scaffold00725	381968	381969	Dapma7bEVm002699t1	down 1kb	0.877778	6.48226e-08	3.26709e-05	-47.9982
scaffold01877	109963	109964			0.509297	7.02546e-08	3.37663e-05	-54.3313
scaffold00868	270221	270222	Dapma7bEVm023198t1/Dapma7bEVm000410t1		0.0888889	7.40958e-08	3.46499e-05	47.5
scaffold01745	57407	57408	Dapma7bEVm000600t1	exon 7	0.0799679	8.00702e-08	3.64584e-05	39.5833
contig27499	236	237			0.193901	9.33682e-08	4.14233e-05	-28.5336
scaffold01581	306994	306995	Dapma7bEVm004092t1/Dapma7bEVm001393t1		0.626436	9.7814e-08	4.23108e-05	-49.6533
contig57912	864	865			0.0299002	1.11412e-07	4.68823e-05	27.5188
scaffold00868	1410611	1410612	Dapma7bEVm010191t1/Dapma7bEVm008434t1		0.31746	1.13801e-07	4.68823e-05	75.8772
scaffold00261	3153	3154	Dapma7bEVm001794t1	intron 3	0.807804	1.18309e-07	4.76058e-05	-66.8514
scaffold03124	1549920	1549921			0.0873397	1.80953e-07	7.11579e-05	51.1111
scaffold02569	229460	229461	Dapma7bEVm006744t1/Dapma7bEVm007919t1		0.850397	1.90768e-07	7.33505e-05	-55.4779
scaffold02713	12964	12965			0.249222	2.00817e-07	7.55358e-05	43.6286
contig24352	78	79			0.423292	2.14923e-07	7.91216e-05	-40.3963
scaffold00944	124797	124798	Dapma7bEVm005841t1/Dapma7bEVm000045t1		0.852013	2.21827e-07	7.99619e-05	30
contig57912	853	854			0.0418985	2.35079e-07	8.30096e-05	24.2176
contig23103	814	815	Dapma7bEVm019581t1	exon 1	0.217819	3.0551e-07	0.000105722	-28.0799
contig10715	135	136			0.144181	3.92954e-07	0.000133316	-24.821
scaffold00389	861299	861300	Dapma7bEVm000791t1	exon 3	0.609327	7.14911e-07	0.000237881	47.7273
scaffold00944	889380	889381	Dapma7bEVm003779t1	intron 1	0.500649	8.53009e-07	0.000278476	71.9251
contig16166	127	128			0.157421	1.06131e-06	0.000340064	-23.298
scaffold03124	1284383	1284384	Dapma7bEVm000129t1	exon 2	1	1.5314e-06	0.000481768	-42.8571
contig32978	508	509			0.788866	1.56515e-06	0.000483592	-50
scaffold01036	1136031	1136032	Dapma7bEVm006421t1	down 1kb	0.399868	1.64085e-06	0.000498087	49.8413
contig22648	84	85			0.292016	2.06456e-06	0.0006159	28.1548
scaffold00944	124809	124810	Dapma7bEVm005841t1/Dapma7bEVm000045t1		0.787126	2.23952e-06	0.00065677	30.9729
contig15951	386	387			0.0895613	2.4144e-06	0.000696254	-16.4601
scaffold01361	824488	824489	Dapma7bEVm006819t1	exon 4	0.804274	2.6279e-06	0.000721736	-62.3512
scaffold00512	2118468	2118469	Dapma7bEVm025983t1/Dapma7bEVm011696t1		0.483796	2.59842e-06	0.000721736	58.5507
scaffold01141	413	414	Dapma7bEVm029043t1	exon 2	0.744479	2.58935e-06	0.000721736	-48.5431
scaffold00944	124807	124808	Dapma7bEVm005841t1/Dapma7bEVm000045t1		0.838555	2.72653e-06	0.000729348	29.8148
scaffold03394	23482	23483			0.238889	2.73992e-06	0.000729348	-30.9581
scaffold00510	3084	3085	Dapma7bEVm011399t1/Dapma7bEVm028625t1/Dapma7bEVm015854t1/Dapma7bEVm020303t1		0.339573	3.22897e-06	0.000846507	78.0702
contig22700	46	47			0.402509	3.88814e-06	0.0010041	-27.7235
scaffold03242	2994	2995	Dapma7bEVm002131t1	exon 2	0.92963	4.19961e-06	0.00106859	-41.1765
scaffold00626	64378	64379			0.672187	4.41569e-06	0.00110729	49.2063
scaffold00131	3654	3655	Dapma7bEVm022793t1	exon 4	0.0605413	4.54872e-06	0.00112435	22.987
scaffold00868	1425909	1425910	Dapma7bEVm006514t1	exon 4	0.405628	5.20364e-06	0.00126812	-50
contig28903	555	556			0.180984	5.80256e-06	0.00139443	-22.8692
contig13795	100	101			0.166556	7.00313e-06	0.00165989	-21.7607
contig37478	1494	1495			0.847078	7.34072e-06	0.00169351	-53.6542
scaffold01141	429	430	Dapma7bEVm029043t1	exon 2	0.709644	7.27134e-06	0.00169351	-51.7974
scaffold01361	90930	90931	Dapma7bEVm002392t1	intron 6	0.626213	7.93828e-06	0.00180727	32.0426
contig44642	231	232			0.495833	9.14244e-06	0.00205438	-54.4796
scaffold02452	891586	891587			0.948413	9.58729e-06	0.00212673	-36.9518
scaffold00694	1843	1844			0.221095	1.02629e-05	0.00224778	39.308
contig44878	45	46			0.68959	1.09254e-05	0.00236297	30.2597
contig10359	324	325			0.10592	1.10881e-05	0.00236855	-22.1073
scaffold00024	3184591	3184592	Dapma7bEVm006911t1/Dapma7bEVm002783t1		0.344165	1.15263e-05	0.00243213	-31.5789
scaffold03111	161371	161372	Dapma7bEVm006226t1	exon 1	0.871429	1.20953e-05	0.00252144	-41.6667
scaffold02762	2184	2185	Dapma7bEVm003277t1/Dapma7bEVm015558t1		0.464744	1.22793e-05	0.00252932	45.3804
scaffold01348	790687	790688	Dapma7bEVm001435t1	intron 5	0.863757	1.31859e-05	0.00268411	27.3365
scaffold00944	860619	860620	Dapma7bEVm005993t1	exon 5	0.12037	1.39159e-05	0.00279979	33.9623
scaffold02581	1153813	1153814	Dapma7bEVm014949t1	intron 3	0.0416667	1.42311e-05	0.00283028	36.1111
contig15593	102	103			0.620753	1.45297e-05	0.00285683	33.1759
scaffold00512	297555	297556	Dapma7bEVm002139t1	intron 1	0.437757	1.62166e-05	0.00315267	-49.0476
scaffold00996	220333	220334	Dapma7bEVm006444t1/Dapma7bEVm002869t1		0.504762	1.97502e-05	0.003797	-47.8947
scaffold02066	355925	355926	Dapma7bEVm001552t1/Dapma7bEVm007038t1		0.229634	2.27237e-05	0.00432064	-43.75
scaffold03242	3032	3033	Dapma7bEVm002131t1	exon 2	0.444444	2.35178e-05	0.00442303	-44.9223
scaffold00024	1944190	1944191	Dapma7bEVm006520t1	exon 4	0.0277778	2.49442e-05	0.00464085	30
scaffold00221	7602	7603	Dapma7bEVm024615t1/Dapma7bEVm001861t1		0.89011	2.54484e-05	0.00468429	-52.1739
contig15238	159	160			0.160965	2.59124e-05	0.00471948	-23.0533
scaffold00158	56897	56898	Dapma7bEVm002180t1	exon 3	0.385185	2.96583e-05	0.00534547	-45.8592
scaffold01005	1455791	1455792	Dapma7bEVm001409t1	exon 3	0.597962	3.37747e-05	0.00602464	-48.366
scaffold00024	2910455	2910456	Dapma7bEVm003549t1	exon 3	0.0518519	3.63778e-05	0.00642275	36
contig06574	1025	1026			0.787839	3.73564e-05	0.00652891	34.3421
scaffold00106	66876	66877	Dapma7bEVm022780t1	exon 1	0.750753	3.82322e-05	0.00654966	-30.8442
contig15729	185	186			0.217461	3.80128e-05	0.00654966	-27.9375
contig38063	168	169			0.0784479	4.1103e-05	0.00692175	-15.1899
scaffold02452	609316	609317	Dapma7bEVm015171t1	exon 5	0.116162	4.12043e-05	0.00692175	52.1739
contig19890	69	70			0.676618	4.30585e-05	0.00710792	-43.9286
scaffold02891	192535	192536	Dapma7bEVm030284t1	intron 11	0.4018	4.31342e-05	0.00710792	-30.2609
scaffold03031	222562	222563	Dapma7bEVm030314t1	intron 8	0.16078	4.95015e-05	0.00808022	-23.2877
scaffold01005	1149868	1149869	Dapma7bEVm000043t1	exon 9	0.625433	5.20699e-05	0.00842002	-47.9965
contig63963	104	105			0.209658	5.64198e-05	0.00903895	31.8426
contig58688	18	19			0.347381	6.03158e-05	0.00957447	-42.2222
contig16166	123	124			0.112081	6.42719e-05	0.0101097	-17.3303
scaffold01943	92942	92943	Dapma7bEVm023618t1	exon 1	0	6.88076e-05	0.0107257	28.5714
scaffold01663	22792	22793	Dapma7bEVm015374t1	exon 4	0.75	8.15301e-05	0.0125954	37.5
contig11247	30	31			0.15076	8.32461e-05	0.0127466	-23.5139
scaffold03213	165277	165278	Dapma7bEVm029128t1	intron 5	0.263426	8.41869e-05	0.0127776	30.3279
contig12157	239	240			0.173566	8.8043e-05	0.0132467	-18.9409
contig26353	114	115			0.145995	9.15504e-05	0.0136557	-21.3117
scaffold00024	2938791	2938792	Dapma7bEVm000693t1	exon 3	0.74257	9.43118e-05	0.0139473	50.5556
scaffold02677	142327	142328			0.0775439	9.77763e-05	0.0143371	-14.8148
scaffold00568	934800	934801	Dapma7bEVm000027t1/Dapma7bEVm030423t1/Dapma7bEVm007214t1		0.235732	9.97297e-05	0.0145007	-29.6296
scaffold03258	606234	606235	Dapma7bEVm007142t1	exon 2	0.203241	0.000104972	0.0151358	58.5859
contig30141	113	114			0.187169	0.00010757	0.015256	-15.0943
contig27381	131	132			0.200397	0.000106711	0.015256	46.4865
scaffold00891	2186	2187			0.456169	0.000108642	0.0152828	38
scaffold01005	1455788	1455789	Dapma7bEVm001409t1	exon 3	0.72499	0.000110622	0.0154358	-43.2432
scaffold03164	219272	219273	Dapma7bEVm015075t1	intron 4	0.0587963	0.000116873	0.0161776	46.2821
scaffold02658	1335	1336			0.114286	0.000118809	0.016315	26.3158
scaffold00725	289343	289344	Dapma7bEVm000121t1	exon 3	0.154953	0.000125998	0.0171661	-23.5294
scaffold00024	1611366	1611367			0.160714	0.000132504	0.0179114	-32.5
scaffold00190	220725	220726	Dapma7bEVm014224t1	down 1kb	0.0834686	0.000140051	0.0187848	26.087
scaffold00872	402260	402261	Dapma7bEVm001158t1	exon 2	0.435606	0.000148568	0.0194742	-48.4472
scaffold01361	1863239	1863240	Dapma7bEVm004747t1	exon 2	0.0277778	0.000147531	0.0194742	33.3732
contig29820	153	154	Dapma7bEVm021400t1	up 1kb	0	0.000147284	0.0194742	12.0301
scaffold02891	192572	192573	Dapma7bEVm030284t1	intron 11	0.28528	0.000156786	0.020397	-31.2847
scaffold00568	1702299	1702300	Dapma7bEVm004010t1/Dapma7bEVm000484t1		0.556792	0.000159279	0.0205666	38.4058
scaffold01348	790693	790694	Dapma7bEVm001435t1	intron 5	0.841031	0.00016532	0.0211886	24.5306
scaffold00665	2620	2621			0.136188	0.000169621	0.0214224	-13.9385
scaffold00994	452	453			0	0.0001688	0.0214224	8.18182
scaffold03124	124200	124201	Dapma7bEVm000882t1	exon 2	0.81097	0.000175057	0.0217909	-30.5556
scaffold03397	42162	42163	Dapma7bEVm024466t1	exon 8	0.0181932	0.000173803	0.0217909	13.1105
scaffold00512	351044	351045			0.241088	0.00017783	0.0218112	43.9206
contig57912	780	781			0.0570646	0.000178908	0.0218112	15.121
contig01458	330	331			0.0473856	0.000179002	0.0218112	30.7692
scaffold03129	122826	122827	Dapma7bEVm030326t1	intron 9	0.260599	0.000202498	0.0245017	-32.8671
scaffold00311	30523	30524	Dapma7bEVm000330t1/Dapma7bEVm029651t1		0.424735	0.000212231	0.025501	-50
scaffold00086	14017	14018	Dapma7bEVm030049t1	intron 5	0.30065	0.000218053	0.0260199	-34.3434
contig10359	320	321			0.165189	0.000227138	0.026499	-19.6567
scaffold01581	546994	546995	Dapma7bEVm016705t1/Dapma7bEVm001368t1		0.0821429	0.000223768	0.026499	29.8683
contig33973	159	160			0.0789221	0.000228195	0.026499	24.0027
scaffold01921	3262	3263			0	0.000227955	0.026499	26.1905
contig42774	345	346			0.188818	0.000236958	0.0271691	25.7306
scaffold00024	2031351	2031352	Dapma7bEVm002416t1	exon 2	0.89952	0.000237106	0.0271691	-28.4553
scaffold01036	247042	247043			0.0361111	0.00024819	0.0282521	37.8788
scaffold01574	84329	84330	Dapma7bEVm007221t1/Dapma7bEVm024714t1/Dapma7bEVm007392t1		0.733165	0.000260009	0.0294041	35.4839
scaffold02891	192530	192531	Dapma7bEVm030284t1	intron 11	0.377775	0.000269878	0.0303219	-26.541
scaffold00568	647817	647818	Dapma7bEVm011902t1	down 1kb	0.623184	0.000279689	0.0312215	-50
scaffold01214	410	411	Dapma7bEVm012890t1	down 1kb	0.308532	0.000292343	0.0322184	-34.4828
scaffold00848	126462	126463	Dapma7bEVm000307t1	intron 3	0.995238	0.00029211	0.0322184	-11.1111
scaffold02019	5548	5549	Dapma7bEVm002533t1	exon 13	0.122004	0.000295065	0.0323126	-21.875
scaffold02665	137169	137170			0.0444444	0.000302728	0.0329432	31.5972
scaffold01361	690758	690759	Dapma7bEVm010912t1/Dapma7bEVm007510t1		0.820437	0.000322596	0.0348859	27.7778
contig30141	125	126			0.167726	0.000327046	0.0351474	-11.5385
contig11681	467	468			0.327887	0.000338131	0.0352442	35.5455
scaffold01924	188179	188180	Dapma7bEVm011813t1/Dapma7bEVm028681t1		0.540741	0.000335486	0.0352442	-50.6667
scaffold02891	192568	192569	Dapma7bEVm030284t1	intron 11	0.325223	0.000337559	0.0352442	-26.8519
scaffold02094	7077	7078			0.0860627	0.000337682	0.0352442	-12.0906
scaffold00763	183603	183604	Dapma7bEVm010398t1/Dapma7bEVm008097t1		0	0.000332536	0.0352442	21.9512
scaffold02491	175280	175281			0	0.000350286	0.0362925	11.25
scaffold00727	1989	1990	Dapma7bEVm008931t1	intron 1	0.0138889	0.000352795	0.0363349	23.9593
scaffold00745	15481	15482	Dapma7bEVm010679t1/Dapma7bEVm028025t1/Dapma7bEVm005696t1		0.786898	0.000361941	0.0370563	31.5179
scaffold00944	1407051	1407052	Dapma7bEVm000130t1	exon 4	0.312232	0.000365895	0.0370923	-33.3333
scaffold01863	192243	192244	Dapma7bEVm005852t1/Dapma7bEVm010802t1		0.910831	0.000369771	0.0370923	-29.1667
scaffold00704	159763	159764	Dapma7bEVm000787t1/Dapma7bEVm005464t1		0.0217391	0.000370868	0.0370923	17.8571
scaffold02936	3450	3451	Dapma7bEVm006275t1	exon 1	0.0507937	0.000369233	0.0370923	27.5
scaffold01036	33331	33332	Dapma7bEVm006755t1	exon 3	0.29698	0.000382704	0.0378386	37.5
scaffold03376	66488	66489	Dapma7bEVm003777t1/Dapma7bEVm003394t1		0	0.000380788	0.0378386	20.9302
scaffold01361	1561562	1561563	Dapma7bEVm005602t1	exon 3	0.0893935	0.000387138	0.0380596	28.264
scaffold00512	297562	297563	Dapma7bEVm002139t1	intron 1	0.513141	0.000392678	0.0383861	-42.0168
scaffold02581	843772	843773	Dapma7bEVm006167t1	exon 1	0.890476	0.00039539	0.0384341	25.8065
scaffold01654	205497	205498			0.0580808	0.000398625	0.038532	27.2907
scaffold02598	54826	54827	Dapma7bEVm002972t1	exon 3	0.405754	0.000402124	0.0386543	-34.2727
scaffold01409	400032	400033	Dapma7bEVm003486t1	exon 2	0.184751	0.000437849	0.0410984	-17.9104
scaffold02452	888502	888503	Dapma7bEVm004637t1	exon 2	0.805736	0.000437385	0.0410984	36
scaffold02880	20047	20048	Dapma7bEVm024069t1	up 1kb	0.213563	0.000439426	0.0410984	-17.7934
contig11786	870	871			0.987179	0.000436944	0.0410984	-32.1429
scaffold03342	63312	63313	Dapma7bEVm029330t1	intron 1	0.0451909	0.000432203	0.0410984	17.2348
scaffold00687	1674704	1674705			0.00877193	0.000446496	0.0415351	22.2222
contig01458	316	317			0.037037	0.000458723	0.0424443	22.9592
contig06359	1468	1469			0.19662	0.00046656	0.0429398	-21.0526
contig24352	82	83			0.176773	0.000476415	0.0433853	-18.5825
scaffold03031	222553	222554	Dapma7bEVm030314t1	intron 8	0.130792	0.000476297	0.0433853	-17.6471
contig10306	340	341			0.144554	0.000485237	0.0439573	22.9592
scaffold03096	70972	70973			0.00793651	0.000501867	0.045227	13.1579
scaffold00687	1168097	1168098	Dapma7bEVm028995t1/Dapma7bEVm009799t1		0.954862	0.000510476	0.0454147	-23.886
scaffold03123	1419	1420	Dapma7bEVm028950t1	exon 4	0.291607	0.000517074	0.0454147	-31.9347
scaffold00642	529708	529709	Dapma7bEVm002326t1	intron 4	0.597024	0.000513063	0.0454147	-51.8182
contig01808	300	301			0.268886	0.000514838	0.0454147	-24.8826
scaffold00700	477	478	Dapma7bEVm002331t1	down 1kb	0	0.0005153	0.0454147	36.3636
scaffold00024	157276	157277	Dapma7bEVm003138t1	exon 3	0.651082	0.000526022	0.0459673	31.4171
scaffold02190	1657354	1657355	Dapma7bEVm011246t1/Dapma7bEVm006527t1		0.761081	0.000539301	0.0466564	32.1429
scaffold01801	15030	15031	Dapma7bEVm028354t1/Dapma7bEVm009662t1/Dapma7bEVm029632t1		0.473485	0.000538711	0.0466564	-16.6816
contig22648	48	49			0.223914	0.000556624	0.0474435	28.4413
scaffold01361	1932925	1932926	Dapma7bEVm005327t1	down 1kb	0.844092	0.000555674	0.0474435	-32.5926
scaffold00687	1012864	1012865	Dapma7bEVm028995t1/Dapma7bEVm006824t1		0.0277778	0.000556203	0.0474435	40.2821
scaffold00277	396	397			0.0208333	0.000562769	0.0477321	47.0588
contig62885	260	261			0.661343	0.000568335	0.0478702	-32.8092
contig34402	265	266			0.0350242	0.000569931	0.0478702	13.2075
contig41011	146	147			0.345172	0.000587277	0.0490889	46.9208

## Sheet: 5aza
# differentially methylated CpGs (DMC), using destranded filtered CpGs (group 1 – group 0)
# 5aza (group 1) - control (group 0)
# to get the sequence for the differentially methylated regions go to http://arthropods.eugenes.org:8091/gbrowse/cgi-bin/gbrowse/daphnia_magna7/
# add the scaffold name, start and stop positions in the “Landmark or Region” field, for example:
# http://arthropods.eugenes.org:8091/gbrowse/cgi-bin/gbrowse/daphnia_magna7/?name=scaffold03164:291301..291600
chr	start	end	geneID	feature	mean.meth.Bham2	p value	qvalue	meth.diff
scaffold00781	129048	129049	Dapma7bEVm001488t1	exon 1	0.956508	4.71601e-13	8.04517e-09	-42.4044
scaffold02581	1469584	1469585	Dapma7bEVm010450t1	exon 1	0.990196	1.46449e-12	1.24916e-08	-41.9355
scaffold02850	438502	438503			0.85119	1.19577e-11	5.36348e-08	-54.386
scaffold00146	9082	9083	Dapma7bEVm007304t1/Dapma7bEVm007608t1		0.958333	1.25761e-11	5.36348e-08	-58
contig32980	147	148			0.726346	3.1448e-11	1.07296e-07	-49.8007
scaffold01005	1373	1374	Dapma7bEVm009810t1	exon 3	0.974074	5.80039e-11	1.41358e-07	-31.8681
scaffold00626	477130	477131	Dapma7bEVm002257t1	exon 3	0.971133	5.14933e-11	1.41358e-07	-36.8421
scaffold01937	558918	558919	Dapma7bEVm013797t1/Dapma7bEVm015454t1		0.865395	8.23138e-11	1.56024e-07	-53.0612
scaffold00512	140343	140344	Dapma7bEVm005540t1	exon 4	0.898529	8.12378e-11	1.56024e-07	-51.297
contig52730	1086	1087			0.85602	2.27285e-10	3.87731e-07	-36.4407
scaffold02916	44296	44297	Dapma7bEVm012665t1/Dapma7bEVm002837t1/Dapma7bEVm006000t1		0.995098	2.82694e-10	4.01879e-07	-39.6552
scaffold02581	961100	961101	Dapma7bEVm005918t1	exon 3	0.931575	2.61827e-10	4.01879e-07	-42.2648
scaffold00084	838580	838581	Dapma7bEVm016629t1	intron 5	0.989583	3.20009e-10	4.19933e-07	-40.13
scaffold00146	98652	98653			0.662199	4.30487e-10	4.75785e-07	-44.0256
scaffold01361	2054464	2054465	Dapma7bEVm001175t1/Dapma7bEVm015490t1		0.957011	4.82021e-10	4.75785e-07	-41.8364
contig06574	588	589			0.984848	5.02021e-10	4.75785e-07	-42.623
scaffold02078	1029	1030			0.93814	4.73961e-10	4.75785e-07	-40.0234
scaffold01339	1632	1633			0.965774	4.77386e-10	4.75785e-07	-40.3846
scaffold02101	329029	329030	Dapma7bEVm003044t1	exon 1	0.934872	6.34361e-10	5.69565e-07	-42.3529
scaffold01036	148353	148354	Dapma7bEVm009269t1/Dapma7bEVm011498t1/Dapma7bEVm011025t1		0.747222	8.40838e-10	7.17204e-07	-59.6972
scaffold02830	169739	169740	Dapma7bEVm005168t1/Dapma7bEVm027967t1		0.954167	9.05267e-10	7.31929e-07	-51.1111
contig22648	212	213			0.108658	9.43911e-10	7.31929e-07	55.9002
scaffold00687	809093	809094	Dapma7bEVm005912t1/Dapma7bEVm008261t1/Dapma7bEVm011366t1		0.958333	1.03126e-09	7.64896e-07	-46.4286
scaffold00443	91690	91691	Dapma7bEVm008329t1/Dapma7bEVm029355t1/Dapma7bEVm011045t1		0.931762	1.14763e-09	8.04801e-07	-46.4886
scaffold01361	2418202	2418203	Dapma7bEVm001590t1	exon 2	0.955392	1.17942e-09	8.04801e-07	-51.5853
scaffold00084	472203	472204	Dapma7bEVm007547t1	exon 2	0.946528	1.3692e-09	8.98369e-07	-47.619
scaffold00704	109713	109714	Dapma7bEVm000787t1/Dapma7bEVm004027t1		0.707438	1.45624e-09	9.20087e-07	-62.0918
scaffold01361	2356962	2356963	Dapma7bEVm000876t1	exon 4	0.69795	2.38807e-09	1.45496e-06	-52.8139
contig27178	506	507	Dapma7bEVm028291t1	down 1kb	0.826753	2.55216e-09	1.50131e-06	-49.0132
scaffold00190	440685	440686	Dapma7bEVm002807t1/Dapma7bEVm000820t1		0.926077	2.88397e-09	1.58705e-06	-47.0527
scaffold00996	182208	182209	Dapma7bEVm002609t1	exon 1	1	2.79832e-09	1.58705e-06	-45
scaffold02452	69682	69683	Dapma7bEVm000512t1	intron 4	1	3.41369e-09	1.81984e-06	-40.3846
scaffold01463	134322	134323	Dapma7bEVm000309t1	exon 2	0.947734	3.73398e-09	1.93027e-06	-40.5444
scaffold00687	678390	678391	Dapma7bEVm010720t1	exon 10	0.74311	4.96706e-09	2.49219e-06	-59.6667
scaffold00084	615783	615784	Dapma7bEVm016629t1/Dapma7bEVm002856t1/Dapma7bEVm010724t1		1	5.51033e-09	2.67598e-06	-28.0899
scaffold01361	1418309	1418310	Dapma7bEVm028307t1	exon 2	0.991228	5.6471e-09	2.67598e-06	-39.6552
scaffold00626	564810	564811	Dapma7bEVm003134t1/Dapma7bEVm025083t1		0.956362	6.09133e-09	2.80848e-06	-48
scaffold01574	352366	352367	Dapma7bEVm026761t1/Dapma7bEVm025045t1/Dapma7bEVm017174t1		0.630282	6.56362e-09	2.9466e-06	-49.6032
contig25925	139	140			0.939855	6.97988e-09	3.03875e-06	-37.931
scaffold02861	562110	562111	Dapma7bEVm029701t1/Dapma7bEVm009399t1		0.881944	7.12516e-09	3.03875e-06	-70
scaffold01409	412130	412131	Dapma7bEVm003657t1	intron 2	0.867511	7.58123e-09	3.1544e-06	-45
scaffold02385	873278	873279	Dapma7bEVm002090t1	intron 2	0.920513	7.8747e-09	3.16072e-06	-40.625
scaffold01361	2357016	2357017	Dapma7bEVm000876t1	exon 4	0.980392	7.96698e-09	3.16072e-06	-35.4839
scaffold02190	1204949	1204950	Dapma7bEVm005461t1	exon 4	1	8.36907e-09	3.18953e-06	-43.6364
contig01993	262	263			0.858171	8.41352e-09	3.18953e-06	-48.071
scaffold00248	178087	178088			0.991228	8.64669e-09	3.20666e-06	-37.2549
scaffold03124	1953103	1953104	Dapma7bEVm005816t1	exon 2	0.964555	9.22116e-09	3.21033e-06	-35.4839
scaffold01581	1871410	1871411	Dapma7bEVm006220t1	exon 1	0.79234	9.03943e-09	3.21033e-06	-50.3387
scaffold02581	961054	961055	Dapma7bEVm005918t1	exon 3	0.858636	9.20619e-09	3.21033e-06	-46.8023
scaffold01581	2513502	2513503	Dapma7bEVm023453t1/Dapma7bEVm029231t1/Dapma7bEVm009555t1		0.903464	9.72937e-09	3.31952e-06	-44.0956
scaffold02066	42621	42622	Dapma7bEVm011231t1	intron 1	0.925926	1.02549e-08	3.43023e-06	-48.2692
scaffold03165	16966	16967	Dapma7bEVm027989t1/Dapma7bEVm012229t1/Dapma7bEVm005353t1		0.971429	1.17752e-08	3.86299e-06	-46.8519
scaffold00115	185675	185676	Dapma7bEVm004558t1	exon 2	0.878567	1.36406e-08	4.30737e-06	-47.2727
scaffold00753	2543	2544	Dapma7bEVm002337t1	exon 3	0.990741	1.40386e-08	4.30737e-06	-37.5
scaffold00084	616136	616137	Dapma7bEVm016629t1/Dapma7bEVm002856t1/Dapma7bEVm010724t1		0.76113	1.41397e-08	4.30737e-06	-46.1538
scaffold02118	5042	5043	Dapma7bEVm014466t1/Dapma7bEVm026216t1		0.937179	1.37745e-08	4.30737e-06	-47.3684
scaffold02121	237046	237047	Dapma7bEVm002422t1	exon 4	1	1.47401e-08	4.41149e-06	-55.1724
scaffold01838	1171	1172	Dapma7bEVm000292t1	exon 3	0.870701	1.5089e-08	4.43805e-06	-37.419
scaffold03124	124275	124276	Dapma7bEVm000882t1	exon 2	0.989583	1.56072e-08	4.51268e-06	-38.3333
scaffold02452	505816	505817	Dapma7bEVm001151t1/Dapma7bEVm007413t1		0.906548	1.64453e-08	4.67576e-06	-41.0783
scaffold02902	90615	90616	Dapma7bEVm006661t1/Dapma7bEVm005882t1/Dapma7bEVm028040t1		0.933712	1.72218e-08	4.73858e-06	-34.6939
scaffold00504	2178	2179	Dapma7bEVm004815t1	exon 1	0.965079	1.70192e-08	4.73858e-06	-38.4615
scaffold01361	692205	692206	Dapma7bEVm010912t1/Dapma7bEVm007510t1		0.968186	1.77205e-08	4.7984e-06	-42.5214
scaffold03033	11973	11974	Dapma7bEVm018481t1/Dapma7bEVm029195t1		0.894326	1.84471e-08	4.91709e-06	-49.4318
scaffold00687	1992374	1992375	Dapma7bEVm004991t1	exon 2	0.961874	1.97185e-08	5.17513e-06	-48.9362
scaffold00687	2013867	2013868	Dapma7bEVm010269t1	exon 2	0.810897	2.02697e-08	5.2392e-06	-55.0595
scaffold03154	76134	76135	Dapma7bEVm002535t1	exon 3	0.986111	2.15424e-08	5.48505e-06	-40
scaffold01361	1418267	1418268	Dapma7bEVm028307t1	exon 2	0.90129	2.24791e-08	5.63938e-06	-48.7855
scaffold01253	235886	235887	Dapma7bEVm006844t1/Dapma7bEVm007741t1		0.610927	2.39509e-08	5.83693e-06	-45.0216
scaffold03124	84956	84957	Dapma7bEVm001461t1	exon 6	0.835897	2.38814e-08	5.83693e-06	-56.4935
scaffold01463	134196	134197	Dapma7bEVm000309t1	exon 2	0.945238	2.51277e-08	6.03748e-06	-42.4225
scaffold01776	102061	102062	Dapma7bEVm005207t1	exon 4	0.972222	2.61504e-08	6.19592e-06	-45.614
scaffold03124	289595	289596	Dapma7bEVm018452t1	intron 2	0.988889	2.70664e-08	6.19773e-06	-38.2353
scaffold00725	196497	196498	Dapma7bEVm004182t1	intron 3	0.957792	2.72479e-08	6.19773e-06	-46.715
scaffold00568	1162468	1162469			0.833622	2.71772e-08	6.19773e-06	-41.4041
scaffold00944	79968	79969	Dapma7bEVm009753t1	exon 2	0.986111	2.88745e-08	6.48129e-06	-30.6452
scaffold02452	647592	647593	Dapma7bEVm005608t1/Dapma7bEVm002201t1		0.901389	2.98207e-08	6.60675e-06	-48.1818
scaffold01728	51515	51516	Dapma7bEVm001445t1	intron 4	0.921212	3.22131e-08	6.92542e-06	-35.5263
scaffold02140	186516	186517	Dapma7bEVm001370t1/Dapma7bEVm002470t1		0.972222	3.21631e-08	6.92542e-06	-46.5116
scaffold02066	525517	525518	Dapma7bEVm003995t1/Dapma7bEVm002892t1		0.952546	3.2477e-08	6.92542e-06	-36.304
scaffold01253	235922	235923	Dapma7bEVm006844t1/Dapma7bEVm007741t1		0.851116	3.35189e-08	7.05937e-06	-44.2424
scaffold01581	1371538	1371539	Dapma7bEVm005067t1/Dapma7bEVm009391t1		0.81925	3.51835e-08	7.31957e-06	-38.3504
contig22648	181	182			0.177877	3.73867e-08	7.64342e-06	41.942
contig22648	185	186			0.186638	3.76362e-08	7.64342e-06	43.0499
scaffold02649	43239	43240	Dapma7bEVm010157t1	exon 3	0.969697	3.89604e-08	7.81926e-06	-39.1892
scaffold00568	677736	677737	Dapma7bEVm005740t1	up 1kb	1	4.141e-08	8.21424e-06	-38.7755
scaffold01019	123042	123043			0.842216	4.20888e-08	8.25292e-06	-40.9117
contig01993	251	252			0.754472	4.34153e-08	8.40479e-06	-47.3725
scaffold00996	182205	182206	Dapma7bEVm002609t1	exon 1	0.917949	4.38486e-08	8.40479e-06	-46.6162
scaffold02452	505877	505878	Dapma7bEVm001151t1/Dapma7bEVm007413t1		0.899879	4.53588e-08	8.59766e-06	-40.5121
contig28327	42	43			0.826738	4.96169e-08	9.30141e-06	-48.6111
scaffold01348	40464	40465	Dapma7bEVm002096t1/Dapma7bEVm013131t1/Dapma7bEVm014019t1		0.955357	5.33567e-08	9.78739e-06	-43.1034
scaffold02066	525538	525539	Dapma7bEVm003995t1/Dapma7bEVm002892t1		1	5.29673e-08	9.78739e-06	-29.7297
scaffold00084	472224	472225	Dapma7bEVm007547t1	exon 2	0.826729	5.41393e-08	9.80217e-06	-64.1053
scaffold01728	42047	42048			0.911111	5.45865e-08	9.80217e-06	-61.5385
scaffold00512	2855673	2855674	Dapma7bEVm000523t1/Dapma7bEVm005586t1		1	5.80449e-08	1.03146e-05	-46.3415
scaffold01735	5348	5349	Dapma7bEVm028851t1	exon 2	0.804766	6.12678e-08	1.07226e-05	-51.0204
scaffold00642	1701956	1701957	Dapma7bEVm028427t1/Dapma7bEVm010022t1		1	6.21769e-08	1.07226e-05	-36.3636
scaffold02078	1044	1045			0.962198	6.22261e-08	1.07226e-05	-30.5882
scaffold03057	221925	221926	Dapma7bEVm027842t1/Dapma7bEVm003826t1/Dapma7bEVm006612t1		0.920343	6.31865e-08	1.07792e-05	-44.7619
scaffold01937	456654	456655	Dapma7bEVm001023t1	exon 2	0.797959	6.60997e-08	1.09477e-05	-34.1486
scaffold00848	126513	126514	Dapma7bEVm000307t1	exon 4	0.873355	6.5589e-08	1.09477e-05	-30.9768
scaffold00868	1696770	1696771	Dapma7bEVm015405t1	exon 2	0.987179	6.5954e-08	1.09477e-05	-27.7778
contig18180	890	891			0.972944	7.07886e-08	1.16116e-05	-58.5366
scaffold01361	1557460	1557461	Dapma7bEVm006472t1/Dapma7bEVm004607t1		0.960417	7.2318e-08	1.16685e-05	-37.5
scaffold00966	449482	449483	Dapma7bEVm010219t1	exon 2	0.993333	7.25037e-08	1.16685e-05	-32.7586
scaffold01363	256425	256426	Dapma7bEVm009905t1/Dapma7bEVm003871t1		1	7.4376e-08	1.1858e-05	-42.8571
scaffold01161	3639	3640			0.893651	7.61162e-08	1.2023e-05	-40.8546
contig01993	179	180			0.684168	7.81051e-08	1.2224e-05	-35.8058
scaffold02076	48480	48481	Dapma7bEVm003331t1	intron 1	0.989583	8.11838e-08	1.25903e-05	-27.027
scaffold00725	649320	649321	Dapma7bEVm001963t1	exon 2	0.980392	9.0302e-08	1.38783e-05	-28.7356
scaffold03124	181037	181038	Dapma7bEVm000909t1	exon 1	0.899582	9.33281e-08	1.42153e-05	-35.063
scaffold00386	2781	2782	Dapma7bEVm027625t1	exon 6	0.750378	9.52096e-08	1.43735e-05	-37.6915
scaffold00715	63671	63672	Dapma7bEVm006712t1/Dapma7bEVm022332t1		0.975	9.65141e-08	1.44426e-05	-48.7179
scaffold02121	255702	255703	Dapma7bEVm007948t1	exon 1	0.330027	9.80349e-08	1.44928e-05	-40.3509
scaffold00024	14246	14247	Dapma7bEVm000090t1/Dapma7bEVm006203t1		0.924603	9.85487e-08	1.44928e-05	-43.1373
scaffold01463	134301	134302	Dapma7bEVm000309t1	exon 2	0.935902	1.01779e-07	1.47142e-05	-37.2363
scaffold01005	1060197	1060198			0.68554	1.01719e-07	1.47142e-05	-44.9903
scaffold02798	695	696	Dapma7bEVm024001t1/Dapma7bEVm014884t1		0.726552	1.17483e-07	1.67014e-05	-36.5212
scaffold00243	173258	173259	Dapma7bEVm004789t1	exon 4	0.955139	1.17359e-07	1.67014e-05	-32.3784
contig25863	221	222			0.916667	1.22004e-07	1.72008e-05	-55.5556
scaffold00248	362330	362331	Dapma7bEVm029251t1/Dapma7bEVm018660t1		0.727381	1.24226e-07	1.73706e-05	-56.713
scaffold03124	1842785	1842786	Dapma7bEVm009868t1	exon 2	0.964577	1.26066e-07	1.74845e-05	-31.8571
scaffold01019	176250	176251	Dapma7bEVm000888t1	down 1kb	0.975758	1.30308e-07	1.79271e-05	-28.169
scaffold00996	189892	189893			0.881419	1.33555e-07	1.81954e-05	-44.3939
scaffold02372	93591	93592	Dapma7bEVm004326t1	down 1kb	0.980392	1.34391e-07	1.81954e-05	-33.296
scaffold02190	847818	847819	Dapma7bEVm001098t1/Dapma7bEVm008898t1/Dapma7bEVm006170t1		0.935536	1.37123e-07	1.8419e-05	-34.2831
scaffold00687	108063	108064	Dapma7bEVm028856t1/Dapma7bEVm005469t1/Dapma7bEVm004846t1/Dapma7bEVm000749t1		0.928704	1.3858e-07	1.84693e-05	-37.5
scaffold03276	417074	417075	Dapma7bEVm016047t1	exon 3	0.670339	1.40499e-07	1.85799e-05	-45.5797
scaffold00084	342788	342789	Dapma7bEVm007770t1/Dapma7bEVm000206t1		0.944444	1.43515e-07	1.88328e-05	-59.375
scaffold00930	844932	844933	Dapma7bEVm014086t1	exon 5	0.522333	1.49375e-07	1.94521e-05	-34.402
scaffold00944	2065384	2065385	Dapma7bEVm028115t1/Dapma7bEVm007032t1		0.946429	1.51237e-07	1.95454e-05	-37.3939
scaffold00311	868630	868631	Dapma7bEVm005004t1	exon 2	0.87288	1.56835e-07	1.99664e-05	-35.5128
scaffold00687	1987287	1987288			0.968057	1.56643e-07	1.99664e-05	-21.5507
scaffold00868	773275	773276	Dapma7bEVm000035t1	exon 2	0.988889	1.62031e-07	2.03429e-05	-29.5082
scaffold00944	126056	126057	Dapma7bEVm005841t1/Dapma7bEVm000045t1		1	1.62224e-07	2.03429e-05	-42.5926
scaffold01581	2108361	2108362	Dapma7bEVm002531t1	exon 2	0.897348	1.6337e-07	2.03429e-05	-49.5086
scaffold02850	750621	750622	Dapma7bEVm001745t1/Dapma7bEVm001447t1		0.883926	1.72037e-07	2.12668e-05	-36.4153
scaffold01867	46966	46967	Dapma7bEVm001197t1	exon 1	1	1.77551e-07	2.17906e-05	-51.8519
scaffold01361	1418319	1418320	Dapma7bEVm028307t1	exon 2	1	1.8904e-07	2.27105e-05	-31.746
scaffold01361	1698324	1698325	Dapma7bEVm003503t1	exon 2	0.779167	1.87618e-07	2.27105e-05	-60.1307
scaffold03326	410828	410829	Dapma7bEVm012426t1	intron 2	0.969246	1.87866e-07	2.27105e-05	-38.2353
scaffold01348	418663	418664	Dapma7bEVm012686t1/Dapma7bEVm011022t1		0.983333	1.90912e-07	2.2775e-05	-25.3968
scaffold01005	1282218	1282219	Dapma7bEVm004341t1	exon 2	0.979167	1.95731e-07	2.31877e-05	-43.75
scaffold00443	22689	22690	Dapma7bEVm010840t1/Dapma7bEVm004465t1		0.992754	1.98645e-07	2.33706e-05	-35.6623
scaffold01253	494764	494765			1	2.01568e-07	2.3437e-05	-44.186
scaffold02372	93526	93527	Dapma7bEVm004326t1	down 1kb	0.963342	2.01957e-07	2.3437e-05	-30.8871
scaffold01361	1849858	1849859	Dapma7bEVm003939t1	exon 3	0.723637	2.07989e-07	2.37058e-05	-47.6597
scaffold00146	32725	32726	Dapma7bEVm002327t1	exon 2	1	2.08442e-07	2.37058e-05	-42.3077
scaffold00868	1632428	1632429	Dapma7bEVm013524t1/Dapma7bEVm000645t1		0.96633	2.06798e-07	2.37058e-05	-57.1429
scaffold02140	196686	196687	Dapma7bEVm003610t1	exon 3	0.962626	2.14149e-07	2.41038e-05	-31.6576
scaffold01937	174245	174246	Dapma7bEVm005492t1	intron 2	0.870335	2.14768e-07	2.41038e-05	-46.4127
scaffold02452	464107	464108	Dapma7bEVm005880t1	exon 4	1	2.2174e-07	2.47237e-05	-40.5405
scaffold02452	298005	298006	Dapma7bEVm002504t1/Dapma7bEVm005738t1/Dapma7bEVm001979t1		0.931481	2.25843e-07	2.50176e-05	-30.303
scaffold00687	49750	49751	Dapma7bEVm003562t1	intron 1	0.365605	2.36725e-07	2.6054e-05	-44.186
scaffold02190	2097166	2097167	Dapma7bEVm004566t1	exon 3	0.955051	2.41575e-07	2.6249e-05	-39.6825
scaffold00642	1890725	1890726	Dapma7bEVm018759t1/Dapma7bEVm000437t1/Dapma7bEVm026542t1		0.866227	2.40572e-07	2.6249e-05	-55.6287
scaffold02452	657435	657436	Dapma7bEVm003687t1	exon 1	0.979073	2.4555e-07	2.65121e-05	-29.4345
scaffold03217	109322	109323	Dapma7bEVm007549t1/Dapma7bEVm009636t1		0.918668	2.52614e-07	2.69338e-05	-37.4122
scaffold00626	964609	964610	Dapma7bEVm009877t1	intron 2	0.990196	2.51999e-07	2.69338e-05	-34.0426
scaffold01552	2283	2284			0.942203	2.6451e-07	2.75524e-05	-30.4348
scaffold03102	169012	169013	Dapma7bEVm003177t1	exon 2	0.81606	2.72952e-07	2.75524e-05	-46.4035
scaffold01581	2375713	2375714	Dapma7bEVm023453t1/Dapma7bEVm029231t1/Dapma7bEVm005648t1/Dapma7bEVm011812t1		0.935398	2.68207e-07	2.75524e-05	-44.8276
scaffold00930	257406	257407	Dapma7bEVm004033t1	exon 2	0.941253	2.62186e-07	2.75524e-05	-37.6543
scaffold00781	358055	358056	Dapma7bEVm005550t1	exon 4	0.852165	2.71957e-07	2.75524e-05	-50
scaffold00568	1474964	1474965	Dapma7bEVm004129t1/Dapma7bEVm002812t1		0.966931	2.62348e-07	2.75524e-05	-40
scaffold02066	42866	42867	Dapma7bEVm011231t1	intron 1	0.86746	2.66669e-07	2.75524e-05	-55
scaffold00389	1139603	1139604	Dapma7bEVm000418t1	intron 3	0.86633	2.67324e-07	2.75524e-05	-53.5714
scaffold00930	1377883	1377884	Dapma7bEVm001851t1/Dapma7bEVm006479t1		0.972944	2.70869e-07	2.75524e-05	-44.186
scaffold00676	3396	3397	Dapma7bEVm003174t1	exon 1	0.913105	2.89845e-07	2.78564e-05	-46.6833
scaffold00031	95923	95924	Dapma7bEVm029179t1/Dapma7bEVm026793t1/Dapma7bEVm009150t1		0.619889	2.88842e-07	2.78564e-05	-61.1111
scaffold02850	24945	24946	Dapma7bEVm005898t1	exon 2	0.944042	2.82923e-07	2.78564e-05	-37.2549
scaffold00093	203082	203083	Dapma7bEVm000115t1	exon 4	0.872475	2.89165e-07	2.78564e-05	-62.8205
scaffold01411	19575	19576	Dapma7bEVm007364t1/Dapma7bEVm006120t1		0.90153	2.90206e-07	2.78564e-05	-48
scaffold00568	934756	934757	Dapma7bEVm000027t1/Dapma7bEVm030423t1/Dapma7bEVm007214t1		0.965079	2.86973e-07	2.78564e-05	-33.9286
scaffold00512	691725	691726	Dapma7bEVm015143t1/Dapma7bEVm013753t1		0.983333	2.86726e-07	2.78564e-05	-44.8276
scaffold00084	615802	615803	Dapma7bEVm016629t1/Dapma7bEVm002856t1/Dapma7bEVm010724t1		0.8867	2.90929e-07	2.78564e-05	-35.7977
scaffold00245	35670	35671	Dapma7bEVm001342t1	intron 4	0.880604	2.83768e-07	2.78564e-05	-40.8913
scaffold01574	114829	114830	Dapma7bEVm003749t1/Dapma7bEVm029680t1		0.966346	2.92292e-07	2.78564e-05	-46.2418
scaffold00568	733399	733400	Dapma7bEVm004352t1	exon 1	0.97037	2.95015e-07	2.79597e-05	-34.9206
scaffold00446	550646	550647	Dapma7bEVm018341t1	exon 1	0.961759	3.10783e-07	2.92913e-05	-27.7429
scaffold00512	2561889	2561890	Dapma7bEVm005313t1/Dapma7bEVm003429t1/Dapma7bEVm005762t1		0.988095	3.14518e-07	2.93438e-05	-41.6667
scaffold00512	2413295	2413296	Dapma7bEVm027143t1/Dapma7bEVm004889t1		0.95941	3.165e-07	2.93438e-05	-38.8889
scaffold01273	556	557	Dapma7bEVm003712t1	exon 2	0.981481	3.15698e-07	2.93438e-05	-50
scaffold01581	2491690	2491691	Dapma7bEVm023453t1/Dapma7bEVm029231t1/Dapma7bEVm019196t1		0.979443	3.2121e-07	2.94603e-05	-24.3902
contig31437	466	467			0.758725	3.2002e-07	2.94603e-05	-60.5546
scaffold01581	1371541	1371542	Dapma7bEVm005067t1/Dapma7bEVm009391t1		0.803284	3.24966e-07	2.96454e-05	-36.5135
contig32945	38	39			0.837387	3.31238e-07	2.97985e-05	-31.7433
scaffold00715	64962	64963	Dapma7bEVm014850t1/Dapma7bEVm012837t1		0.911276	3.28509e-07	2.97985e-05	-39.6521
scaffold01005	1273	1274	Dapma7bEVm009810t1	exon 3	0.97123	3.31884e-07	2.97985e-05	-30.8824
scaffold03025	466327	466328	Dapma7bEVm006790t1/Dapma7bEVm004065t1		0.988889	3.61457e-07	3.0831e-05	-40.0473
scaffold01361	862452	862453	Dapma7bEVm018515t1/Dapma7bEVm009846t1/Dapma7bEVm001619t1		0.960328	3.47119e-07	3.0831e-05	-43.1311
scaffold01361	2418223	2418224	Dapma7bEVm001590t1	exon 2	0.949741	3.59588e-07	3.0831e-05	-37.0003
scaffold00547	52541	52542	Dapma7bEVm010207t1	exon 2	0.982456	3.60622e-07	3.0831e-05	-25
scaffold00996	137742	137743	Dapma7bEVm005062t1	exon 1	0.977586	3.50153e-07	3.0831e-05	-35.0239
scaffold01361	1473969	1473970	Dapma7bEVm021849t1/Dapma7bEVm002238t1		0.979167	3.5247e-07	3.0831e-05	-42.3729
scaffold00139	30008	30009	Dapma7bEVm024668t1	intron 2	0.886442	3.57275e-07	3.0831e-05	-39.7721
scaffold02385	849968	849969	Dapma7bEVm003533t1/Dapma7bEVm005888t1		1	3.58888e-07	3.0831e-05	-44.7368
scaffold02076	48383	48384	Dapma7bEVm003331t1	exon 2	0.93906	3.58766e-07	3.0831e-05	-33.969
scaffold03204	3236	3237			0.790492	3.5161e-07	3.0831e-05	-53.9526
contig08143	321	322			0.900285	3.68657e-07	3.12887e-05	-55.576
scaffold01830	50712	50713	Dapma7bEVm000241t1	exon 2	0.929167	3.84236e-07	3.24495e-05	-40.9091
scaffold03165	16758	16759	Dapma7bEVm027989t1/Dapma7bEVm012229t1/Dapma7bEVm005353t1		0.97625	3.89531e-07	3.27346e-05	-34.8505
scaffold01361	51248	51249	Dapma7bEVm001325t1/Dapma7bEVm012800t1		0.956863	4.01463e-07	3.35719e-05	-47.4359
scaffold02910	4248	4249			0.751623	4.05768e-07	3.37664e-05	-59.7518
scaffold00446	15947	15948	Dapma7bEVm013926t1/Dapma7bEVm001025t1		0.988889	4.10071e-07	3.39589e-05	-25.8065
scaffold01574	297317	297318	Dapma7bEVm005008t1/Dapma7bEVm001336t1		0.980392	4.24666e-07	3.49976e-05	-24.4186
scaffold00626	796567	796568	Dapma7bEVm029246t1/Dapma7bEVm018650t1		0.972028	4.28883e-07	3.50068e-05	-48.3624
scaffold02861	554058	554059	Dapma7bEVm000957t1	exon 2	0.899359	4.28695e-07	3.50068e-05	-31.25
scaffold00024	1840960	1840961	Dapma7bEVm003683t1	exon 2	0.972222	4.3499e-07	3.51921e-05	-31.8182
scaffold00890	2252	2253	Dapma7bEVm006173t1	exon 4	0.975	4.35278e-07	3.51921e-05	-62.5
scaffold00568	1731547	1731548	Dapma7bEVm010222t1	exon 2	0.972222	4.43694e-07	3.52051e-05	-23.1884
scaffold01725	100069	100070	Dapma7bEVm009772t1/Dapma7bEVm027140t1		0.934524	4.43308e-07	3.52051e-05	-38.0258
scaffold02876	49436	49437	Dapma7bEVm011251t1	exon 2	0.877633	4.43121e-07	3.52051e-05	-47.2727
contig23059	153	154			0.767087	4.38095e-07	3.52051e-05	-34.4156
scaffold01463	134190	134191	Dapma7bEVm000309t1	exon 2	0.87055	4.57893e-07	3.6097e-05	-39.5722
scaffold01937	456681	456682	Dapma7bEVm001023t1	exon 2	0.92553	4.61282e-07	3.6097e-05	-35.1776
scaffold01569	272633	272634	Dapma7bEVm005580t1/Dapma7bEVm004108t1		0.946784	4.60217e-07	3.6097e-05	-38.2541
scaffold03258	577389	577390	Dapma7bEVm000455t1	intron 1	0.983333	4.64012e-07	3.61448e-05	-52.7574
scaffold02140	118911	118912	Dapma7bEVm023702t1/Dapma7bEVm010436t1/Dapma7bEVm004096t1		0.953373	4.79566e-07	3.71866e-05	-37.6225
scaffold02230	64617	64618	Dapma7bEVm018640t1	exon 2	0.968056	4.82436e-07	3.72399e-05	-39.1388
scaffold01581	2413489	2413490	Dapma7bEVm023453t1/Dapma7bEVm029231t1/Dapma7bEVm000297t1/Dapma7bEVm027437t1/Dapma7bEVm028255t1		0.847222	4.88266e-07	3.73519e-05	-55.5556
scaffold00074	1876	1877	Dapma7bEVm012482t1	exon 1	0.77178	4.86305e-07	3.73519e-05	-51.0714
scaffold01579	170785	170786	Dapma7bEVm004039t1	exon 1	0.923401	4.94627e-07	3.76696e-05	-42.5532
scaffold01253	477210	477211	Dapma7bEVm002127t1	exon 3	0.959198	5.00441e-07	3.79429e-05	-32.2595
scaffold02066	172717	172718	Dapma7bEVm003030t1	exon 5	0.910504	5.14375e-07	3.86558e-05	-60.4286
scaffold03116	186304	186305			0.974074	5.12685e-07	3.86558e-05	-33.5328
scaffold00141	198183	198184	Dapma7bEVm004240t1/Dapma7bEVm004950t1		0.98	5.18656e-07	3.88066e-05	-57.1429
scaffold01581	1371533	1371534	Dapma7bEVm005067t1/Dapma7bEVm009391t1		0.817635	5.27862e-07	3.92237e-05	-35.119
scaffold00248	79526	79527	Dapma7bEVm010150t1	exon 2	0.875348	5.2883e-07	3.92237e-05	-46
scaffold01361	1262070	1262071	Dapma7bEVm010263t1	exon 2	0.979167	5.31808e-07	3.92738e-05	-32.2034
scaffold02794	83580	83581	Dapma7bEVm023996t1	intron 4	0.941498	5.39858e-07	3.95261e-05	-39.0625
scaffold02385	759069	759070			1	5.37772e-07	3.95261e-05	-32.7586
scaffold02385	1231514	1231515	Dapma7bEVm006370t1/Dapma7bEVm002753t1		0.966667	5.44817e-07	3.97187e-05	-44.1176
scaffold01581	1836244	1836245	Dapma7bEVm011323t1	exon 2	0.947964	5.48589e-07	3.97712e-05	-21.2766
scaffold02852	345245	345246	Dapma7bEVm004005t1	exon 3	0.980392	5.50199e-07	3.97712e-05	-35.1351
scaffold02227	198224	198225	Dapma7bEVm030455t1	intron 3	0.969444	5.58952e-07	4.02335e-05	-25.3521
contig11985	1001	1002			0.957407	5.64737e-07	4.0479e-05	-34.2759
scaffold00642	1321641	1321642	Dapma7bEVm003247t1	down 1kb	0.958333	5.71156e-07	4.07679e-05	-51.8519
scaffold01764	48684	48685	Dapma7bEVm000249t1	up 1kb	0.922619	5.78256e-07	4.11026e-05	-54.1126
scaffold02361	81865	81866	Dapma7bEVm002329t1	intron 2	0.948529	5.94423e-07	4.20326e-05	-43.0065
scaffold00930	469655	469656	Dapma7bEVm018565t1	exon 2	0.985653	5.98731e-07	4.20326e-05	-34.5789
scaffold03376	363273	363274	Dapma7bEVm000548t1/Dapma7bEVm004181t1		0.915984	5.9793e-07	4.20326e-05	-46.6829
scaffold02837	5966	5967			0.821211	6.05507e-07	4.23341e-05	-48.8124
scaffold03326	90408	90409	Dapma7bEVm005422t1	exon 3	0.690806	6.10337e-07	4.24976e-05	-48.3333
scaffold02385	1036468	1036469	Dapma7bEVm010489t1/Dapma7bEVm023797t1/Dapma7bEVm003618t1		0.972002	6.16097e-07	4.27243e-05	-31.9356
scaffold01005	295974	295975	Dapma7bEVm001518t1	exon 3	0.926353	6.18755e-07	4.27349e-05	-40.7563
scaffold02190	1936283	1936284	Dapma7bEVm028322t1/Dapma7bEVm009498t1		0.944444	6.27559e-07	4.31682e-05	-40.4255
scaffold02190	2097112	2097113	Dapma7bEVm004566t1	intron 2	0.89044	6.31844e-07	4.32884e-05	-42.2973
scaffold00930	551732	551733	Dapma7bEVm007920t1	down 1kb	0.926307	6.35297e-07	4.33508e-05	-38.2576
scaffold02852	345393	345394	Dapma7bEVm004005t1	exon 3	0.972222	6.38754e-07	4.34131e-05	-41.3043
scaffold01581	602776	602777	Dapma7bEVm016705t1/Dapma7bEVm007463t1		1	6.54211e-07	4.34756e-05	-28.125
scaffold02556	324	325			0.916346	6.43871e-07	4.34756e-05	-39.2367
scaffold01348	373916	373917	Dapma7bEVm012686t1/Dapma7bEVm011389t1		0.968576	6.49222e-07	4.34756e-05	-35.1696
scaffold00024	572991	572992	Dapma7bEVm002254t1/Dapma7bEVm004219t1		0.90119	6.54812e-07	4.34756e-05	-52.6565
scaffold00389	659656	659657			0.637935	6.54965e-07	4.34756e-05	-40.6495
scaffold02372	344462	344463	Dapma7bEVm026374t1	down 1kb	0.857176	6.50972e-07	4.34756e-05	-50.4327
scaffold01581	1682646	1682647	Dapma7bEVm026351t1	up 1kb	0.941625	6.66206e-07	4.40504e-05	-38.6887
scaffold03057	198445	198446	Dapma7bEVm003632t1	exon 3	0.991667	6.73553e-07	4.41936e-05	-28.9855
scaffold00084	342672	342673	Dapma7bEVm007770t1/Dapma7bEVm000206t1		0.773333	6.71932e-07	4.41936e-05	-60.5
scaffold02723	17265	17266	Dapma7bEVm009672t1	exon 2	0.980513	6.8009e-07	4.44515e-05	-25.2069
scaffold00687	712479	712480	Dapma7bEVm027486t1	exon 2	1	6.86149e-07	4.45065e-05	-22.2222
scaffold02581	76581	76582	Dapma7bEVm008465t1	exon 2	0.957071	6.84555e-07	4.45065e-05	-37.037
scaffold03124	1719564	1719565	Dapma7bEVm020210t1/Dapma7bEVm011162t1		0.96551	6.92205e-07	4.47292e-05	-33.371
scaffold00547	148348	148349	Dapma7bEVm015924t1/Dapma7bEVm003980t1		0.756563	6.991e-07	4.50043e-05	-46.1761
scaffold00848	126462	126463	Dapma7bEVm000307t1	intron 3	0.995238	7.1199e-07	4.5321e-05	-23.6301
scaffold00704	109782	109783	Dapma7bEVm000787t1/Dapma7bEVm004027t1		0.96875	7.11405e-07	4.5321e-05	-31.1111
scaffold00626	260803	260804	Dapma7bEVm023070t1/Dapma7bEVm004273t1/Dapma7bEVm019148t1/Dapma7bEVm019149t1		1	7.10963e-07	4.5321e-05	-31.8841
scaffold01574	340407	340408	Dapma7bEVm002364t1	exon 2	0.94888	7.2404e-07	4.59167e-05	-28.5714
scaffold00568	677730	677731	Dapma7bEVm005740t1	up 1kb	1	7.35027e-07	4.62695e-05	-39.4737
scaffold02385	481949	481950	Dapma7bEVm004502t1/Dapma7bEVm002873t1		0.807692	7.33395e-07	4.62695e-05	-56.3218
scaffold00944	1068053	1068054			0.980952	7.44285e-07	4.668e-05	-41.0101
scaffold03390	17945	17946	Dapma7bEVm006478t1	exon 2	1	7.63965e-07	4.69423e-05	-30.6452
scaffold01361	1928169	1928170	Dapma7bEVm001938t1/Dapma7bEVm010001t1/Dapma7bEVm004318t1		1	7.63965e-07	4.69423e-05	-30.6452
scaffold02876	49442	49443	Dapma7bEVm011251t1	exon 2	0.701136	7.54519e-07	4.69423e-05	-50.8373
scaffold00493	1690	1691			0.887963	7.59309e-07	4.69423e-05	-50
scaffold00687	77820	77821	Dapma7bEVm028340t1/Dapma7bEVm009588t1		0.896871	7.56247e-07	4.69423e-05	-31.6576
scaffold00966	121582	121583	Dapma7bEVm006593t1/Dapma7bEVm007100t1		0.937322	7.64977e-07	4.69423e-05	-57.1429
contig37553	382	383	Dapma7bEVm011008t1	exon 2	0.540478	7.71246e-07	4.71574e-05	-36.8441
scaffold00872	344685	344686	Dapma7bEVm004505t1	exon 2	0.966667	7.789e-07	4.74552e-05	-32.3871
scaffold00024	2265946	2265947			0.845583	7.85737e-07	4.76845e-05	-51.4894
scaffold03124	245075	245076	Dapma7bEVm009975t1/Dapma7bEVm028397t1		0.954762	7.88253e-07	4.76845e-05	-40
scaffold00930	1247795	1247796	Dapma7bEVm001065t1	exon 3	0.940021	7.95233e-07	4.77935e-05	-35.6961
scaffold02864	10948	10949	Dapma7bEVm024057t1/Dapma7bEVm007461t1/Dapma7bEVm028156t1		0.987179	7.95659e-07	4.77935e-05	-34.8837
scaffold00944	982796	982797	Dapma7bEVm000109t1	exon 1	1	8.00538e-07	4.79179e-05	-46.5116
scaffold02066	42818	42819	Dapma7bEVm011231t1	intron 1	1	8.08987e-07	4.79333e-05	-33.3333
scaffold00868	1117175	1117176	Dapma7bEVm003258t1/Dapma7bEVm007937t1		0.957407	8.09224e-07	4.79333e-05	-45.9742
scaffold01581	15406	15407	Dapma7bEVm001896t1	exon 4	0.969697	8.08987e-07	4.79333e-05	-33.3333
scaffold01570	77543	77544	Dapma7bEVm012295t1	exon 3	0.97619	8.3199e-07	4.87737e-05	-25.8065
scaffold00389	230528	230529	Dapma7bEVm006374t1/Dapma7bEVm006841t1		0.968371	8.2894e-07	4.87737e-05	-29.5775
scaffold00190	143155	143156	Dapma7bEVm005130t1/Dapma7bEVm005705t1/Dapma7bEVm015004t1		0.851111	8.30287e-07	4.87737e-05	-45.7143
scaffold02957	33244	33245	Dapma7bEVm002779t1	exon 3	1	8.517e-07	4.97582e-05	-28.5714
scaffold02580	707	708	Dapma7bEVm003804t1	exon 3	0.951852	8.77047e-07	5.03764e-05	-40.2276
scaffold00725	649275	649276	Dapma7bEVm001963t1	exon 2	0.889558	8.73388e-07	5.03764e-05	-37.3609
contig71309	215	216			0.635623	8.69668e-07	5.03764e-05	-48.5406
scaffold00568	548823	548824			0.944444	8.76129e-07	5.03764e-05	-42.8571
scaffold00642	1151260	1151261	Dapma7bEVm000364t1	exon 3	1	8.70721e-07	5.03764e-05	-32.5
scaffold02452	452712	452713	Dapma7bEVm009650t1	exon 5	0.897291	8.85075e-07	5.06669e-05	-42.4077
scaffold03373	6026	6027	Dapma7bEVm010599t1/Dapma7bEVm030716t1/Dapma7bEVm030711t1		0.876996	8.96507e-07	5.11497e-05	-39.899
scaffold03376	57859	57860			0.970588	9.14531e-07	5.20041e-05	-38.8889
scaffold02581	812397	812398	Dapma7bEVm004952t1/Dapma7bEVm000959t1		0.924432	9.21289e-07	5.22144e-05	-32.5231
scaffold00930	1274187	1274188	Dapma7bEVm007412t1	exon 3	0.871032	9.32862e-07	5.25213e-05	-35.5556
scaffold01005	479209	479210	Dapma7bEVm010393t1/Dapma7bEVm001718t1		0.892857	9.32186e-07	5.25213e-05	-51.6129
scaffold00337	181327	181328			0.866071	9.3621e-07	5.25364e-05	-38.9356
contig12840	994	995			0.902778	9.40846e-07	5.26235e-05	-46.4286
scaffold01361	1950052	1950053	Dapma7bEVm000434t1/Dapma7bEVm016783t1		0.773227	1.00074e-06	5.47575e-05	-33.6655
scaffold00024	2294608	2294609	Dapma7bEVm003830t1	exon 2	0.941667	9.89927e-07	5.47575e-05	-46.3415
scaffold00868	1435149	1435150	Dapma7bEVm004080t1	exon 5	0.97619	9.95987e-07	5.47575e-05	-37.8378
scaffold00687	948075	948076	Dapma7bEVm028995t1/Dapma7bEVm005823t1		0.898361	1.00147e-06	5.47575e-05	-40.1984
scaffold02077	1882	1883	Dapma7bEVm006788t1	exon 2	0.88125	9.89094e-07	5.47575e-05	-32.1429
scaffold00745	54225	54226	Dapma7bEVm023165t1/Dapma7bEVm008972t1		0.977778	9.91894e-07	5.47575e-05	-42.8571
scaffold01361	1736451	1736452	Dapma7bEVm003939t1/Dapma7bEVm002104t1		0.868972	9.88728e-07	5.47575e-05	-30.7955
scaffold03164	274027	274028	Dapma7bEVm006509t1	exon 2	0.886632	1.01971e-06	5.55676e-05	-34.0547
scaffold00512	2847078	2847079	Dapma7bEVm004232t1	intron 2	0.952614	1.0228e-06	5.55676e-05	-39.8333
scaffold01661	1058	1059	Dapma7bEVm005546t1	down 1kb	1	1.02936e-06	5.57466e-05	-48.4848
scaffold01339	1450	1451			0.990741	1.03626e-06	5.59427e-05	-28.4538
scaffold01253	113082	113083	Dapma7bEVm010234t1/Dapma7bEVm008091t1		0.962302	1.04219e-06	5.60852e-05	-27.5862
scaffold03390	18687	18688	Dapma7bEVm006478t1	exon 1	0.946006	1.05691e-06	5.66986e-05	-37.585
scaffold03376	470084	470085			0.987179	1.06104e-06	5.67415e-05	-36.8421
scaffold03258	169409	169410	Dapma7bEVm009751t1	exon 4	1	1.09456e-06	5.83513e-05	-38.2979
scaffold00868	722713	722714	Dapma7bEVm025444t1/Dapma7bEVm010206t1		0.979167	1.10219e-06	5.85751e-05	-30.7692
scaffold01581	1985171	1985172	Dapma7bEVm004113t1	exon 2	0.992424	1.11016e-06	5.86538e-05	-26.7606
scaffold02452	6599	6600	Dapma7bEVm002557t1	exon 3	0.930818	1.11055e-06	5.86538e-05	-39.7168
scaffold00024	3027463	3027464	Dapma7bEVm004944t1	exon 2	0.685703	1.12985e-06	5.93754e-05	-49.6528
scaffold02861	450283	450284	Dapma7bEVm000099t1	exon 10	0.886087	1.1329e-06	5.93754e-05	-30.6304
scaffold01151	172460	172461	Dapma7bEVm029069t1/Dapma7bEVm029085t1		0.543625	1.13465e-06	5.93754e-05	-44.6328
scaffold00531	179483	179484	Dapma7bEVm007351t1/Dapma7bEVm028843t1		0.948148	1.14484e-06	5.97252e-05	-54.5455
scaffold02452	6524	6525	Dapma7bEVm002557t1	exon 3	0.987179	1.15377e-06	6.00076e-05	-37.037
scaffold02190	1209840	1209841	Dapma7bEVm000719t1	exon 1	0.937657	1.15902e-06	6.00976e-05	-29.3981
scaffold00253	1130	1131	Dapma7bEVm013950t1	exon 2	0.656377	1.18412e-06	6.12129e-05	-47.2419
scaffold01005	534390	534391	Dapma7bEVm003762t1/Dapma7bEVm010476t1		0.96916	1.18977e-06	6.13189e-05	-32.231
scaffold00311	575953	575954	Dapma7bEVm013048t1/Dapma7bEVm013696t1/Dapma7bEVm009358t1		0.753878	1.20157e-06	6.16634e-05	-34.293
scaffold01361	1950155	1950156	Dapma7bEVm000434t1/Dapma7bEVm016783t1		0.979167	1.20368e-06	6.16634e-05	-28.0702
scaffold01581	1871397	1871398	Dapma7bEVm006220t1	exon 1	0.667538	1.20939e-06	6.17703e-05	-45.584
scaffold02140	268441	268442	Dapma7bEVm009516t1	exon 3	0.878301	1.21448e-06	6.18452e-05	-51.9146
scaffold00848	92332	92333	Dapma7bEVm004916t1	exon 2	0.942407	1.23823e-06	6.26806e-05	-27.8689
scaffold01348	909381	909382	Dapma7bEVm007174t1/Dapma7bEVm008661t1/Dapma7bEVm001083t1		0.899306	1.23458e-06	6.26806e-05	-34.0909
scaffold02957	52270	52271	Dapma7bEVm002375t1	exon 3	0.994048	1.25675e-06	6.34297e-05	-30.4443
scaffold00708	1312	1313			0.895767	1.27757e-06	6.42905e-05	-45.6522
scaffold00512	1441367	1441368	Dapma7bEVm002170t1/Dapma7bEVm018852t1/Dapma7bEVm029301t1		0.936508	1.28751e-06	6.45998e-05	-35.4839
scaffold01017	1846	1847	Dapma7bEVm013431t1	intron 1	0.9208	1.29655e-06	6.48627e-05	-41.5344
scaffold01463	134085	134086	Dapma7bEVm000309t1	exon 2	0.945887	1.32726e-06	6.60016e-05	-23.6842
scaffold00631	996	997	Dapma7bEVm026494t1	up 1kb	0.81769	1.33092e-06	6.60016e-05	-39.412
scaffold02452	804732	804733	Dapma7bEVm003107t1	up 1kb	0.795024	1.32517e-06	6.60016e-05	-54.0486
scaffold02076	337410	337411	Dapma7bEVm004351t1	up 1kb	0.945207	1.3543e-06	6.69664e-05	-41.8803
scaffold00018	125657	125658	Dapma7bEVm015232t1	exon 2	0.928344	1.36564e-06	6.73317e-05	-38.4942
scaffold02019	39059	39060			0.921429	1.37263e-06	6.74814e-05	-42.1189
scaffold01877	175950	175951	Dapma7bEVm015784t1	intron 11	0.580919	1.38987e-06	6.81329e-05	-42.0588
scaffold00389	231587	231588	Dapma7bEVm006374t1/Dapma7bEVm006841t1		0.939815	1.39846e-06	6.83576e-05	-41.686
scaffold00626	682306	682307	Dapma7bEVm006462t1	intron 1	0.980952	1.41432e-06	6.89349e-05	-30.094
scaffold00868	1637798	1637799	Dapma7bEVm013524t1/Dapma7bEVm000645t1/Dapma7bEVm003370t1/Dapma7bEVm028531t1		0.967593	1.4218e-06	6.91022e-05	-21.9512
contig22648	159	160			0.200855	1.42704e-06	6.91597e-05	37.218
scaffold03326	580132	580133	Dapma7bEVm007600t1/Dapma7bEVm007831t1		0.987179	1.43763e-06	6.94313e-05	-37.4094
contig12461	396	397			0.238215	1.44078e-06	6.94313e-05	-34.2105
scaffold01253	263100	263101	Dapma7bEVm001504t1/Dapma7bEVm028044t1		1	1.45494e-06	6.99162e-05	-41.8182
scaffold00944	2040989	2040990	Dapma7bEVm027601t1/Dapma7bEVm015343t1/Dapma7bEVm017728t1		0.950549	1.46359e-06	7.01345e-05	-34.7826
contig18888	1173	1174	Dapma7bEVm026670t1	intron 1	0.663559	1.47609e-06	7.01481e-05	-51.1442
scaffold00084	761930	761931	Dapma7bEVm016629t1/Dapma7bEVm008280t1/Dapma7bEVm005261t1		0.987179	1.47056e-06	7.01481e-05	-30.6122
scaffold01954	3989	3990	Dapma7bEVm006311t1/Dapma7bEVm003959t1		0.98716	1.47622e-06	7.01481e-05	-26.069
scaffold00687	2086428	2086429	Dapma7bEVm000856t1	exon 2	0.949074	1.4844e-06	7.03409e-05	-35
scaffold02581	86508	86509	Dapma7bEVm027186t1/Dapma7bEVm027175t1/Dapma7bEVm000465t1		0.941667	1.49536e-06	7.06642e-05	-58.069
scaffold02077	2086	2087	Dapma7bEVm006788t1	exon 2	0.946	1.50442e-06	7.08958e-05	-33.9762
scaffold02361	82604	82605	Dapma7bEVm002329t1	exon 5	0.968487	1.51736e-06	7.09181e-05	-34
scaffold01361	1165820	1165821	Dapma7bEVm007254t1	exon 1	0.962022	1.51341e-06	7.09181e-05	-23.4255
scaffold02140	67988	67989	Dapma7bEVm001259t1/Dapma7bEVm007321t1		0.926675	1.51569e-06	7.09181e-05	-40.625
scaffold02649	73575	73576	Dapma7bEVm008388t1/Dapma7bEVm001858t1		0.791667	1.53141e-06	7.09912e-05	-38.3761
scaffold02127	830	831	Dapma7bEVm003300t1	exon 3	0.792238	1.52799e-06	7.09912e-05	-33.7037
scaffold01663	331371	331372	Dapma7bEVm005508t1/Dapma7bEVm005209t1		0.971429	1.52351e-06	7.09912e-05	-53.5714
scaffold00031	133500	133501	Dapma7bEVm030037t1/Dapma7bEVm018483t1		0.897727	1.54225e-06	7.12999e-05	-41.3488
scaffold01270	3752	3753	Dapma7bEVm000697t1/Dapma7bEVm008114t1		0.523764	1.57249e-06	7.25013e-05	-52.7778
scaffold01581	491213	491214	Dapma7bEVm007071t1/Dapma7bEVm010237t1		0.820254	1.59204e-06	7.30791e-05	-36.3553
scaffold01581	2214778	2214779	Dapma7bEVm027490t1/Dapma7bEVm023453t1/Dapma7bEVm009281t1/Dapma7bEVm015817t1		0.97792	1.59359e-06	7.30791e-05	-35.6164
scaffold00211	31983	31984	Dapma7bEVm002885t1/Dapma7bEVm016545t1		0.954741	1.60011e-06	7.31814e-05	-25.1958
scaffold00512	3102942	3102943			1	1.60588e-06	7.32491e-05	-28.5714
scaffold01361	1950121	1950122	Dapma7bEVm000434t1/Dapma7bEVm016783t1		0.975574	1.62774e-06	7.4048e-05	-24.2745
scaffold00568	1387687	1387688	Dapma7bEVm008652t1/Dapma7bEVm010329t1		0.984848	1.63669e-06	7.40524e-05	-43.9024
scaffold01361	456963	456964	Dapma7bEVm015378t1/Dapma7bEVm004201t1/Dapma7bEVm011558t1/Dapma7bEVm019203t1/Dapma7bEVm014984t1		1	1.63319e-06	7.40524e-05	-25
scaffold02581	810780	810781	Dapma7bEVm002319t1/Dapma7bEVm004952t1/Dapma7bEVm000959t1		0.806751	1.64085e-06	7.40524e-05	-50.3205
scaffold00106	52010	52011	Dapma7bEVm010346t1	exon 1	1	1.64717e-06	7.41411e-05	-54.1667
scaffold01581	1917224	1917225	Dapma7bEVm018399t1/Dapma7bEVm025724t1		0.820424	1.65555e-06	7.43222e-05	-43.3512
scaffold00024	2134238	2134239	Dapma7bEVm009941t1	exon 2	0.835065	1.68064e-06	7.52507e-05	-45.9615
scaffold03217	109447	109448	Dapma7bEVm007549t1/Dapma7bEVm009636t1		0.845893	1.71341e-06	7.61186e-05	-34.0686
contig28328	39	40			0.685846	1.70766e-06	7.61186e-05	-33.4615
scaffold00781	129007	129008	Dapma7bEVm000357t1/Dapma7bEVm001488t1		0.961887	1.71028e-06	7.61186e-05	-22.2626
scaffold00727	1824	1825	Dapma7bEVm008931t1	exon 2	0.886135	1.76059e-06	7.72091e-05	-36.9424
scaffold03057	212466	212467	Dapma7bEVm004238t1	exon 2	1	1.74893e-06	7.72091e-05	-26.4706
scaffold00311	478339	478340	Dapma7bEVm022908t1	exon 3	0.717866	1.75941e-06	7.72091e-05	-47.9545
scaffold00311	410381	410382	Dapma7bEVm003037t1/Dapma7bEVm025808t1/Dapma7bEVm016778t1		0.790124	1.75736e-06	7.72091e-05	-36.2651
contig50086	125	126			0.787963	1.7436e-06	7.72091e-05	-41.6667
scaffold02452	28145	28146	Dapma7bEVm002961t1	exon 2	0.969281	1.78393e-06	7.78325e-05	-34.8837
scaffold01794	44094	44095			0.95	1.78374e-06	7.78325e-05	-45.8333
scaffold00512	49730	49731	Dapma7bEVm023001t1/Dapma7bEVm009795t1		0.955364	1.79651e-06	7.81076e-05	-37.6847
scaffold01574	345077	345078	Dapma7bEVm002692t1	exon 3	1	1.79939e-06	7.81076e-05	-30
scaffold03033	11949	11950	Dapma7bEVm018481t1/Dapma7bEVm029195t1		0.969148	1.81307e-06	7.81786e-05	-31.8627
scaffold00996	296648	296649	Dapma7bEVm003741t1/Dapma7bEVm024973t1		0.955437	1.80567e-06	7.81786e-05	-23.4375
scaffold03124	1357143	1357144	Dapma7bEVm004105t1	exon 3	0.918182	1.81936e-06	7.81786e-05	-37.619
scaffold01581	1686054	1686055	Dapma7bEVm003467t1	exon 2	0.761111	1.81706e-06	7.81786e-05	-54.0698
scaffold02581	572173	572174	Dapma7bEVm001051t1	exon 3	0.957792	1.83181e-06	7.84436e-05	-39.2857
scaffold00389	113224	113225	Dapma7bEVm003465t1	exon 2	0.94312	1.84392e-06	7.84436e-05	-31.2687
scaffold00944	367751	367752	Dapma7bEVm006648t1/Dapma7bEVm006383t1/Dapma7bEVm015270t1		0.880159	1.84049e-06	7.84436e-05	-41.6118
scaffold00074	1739	1740	Dapma7bEVm012482t1	exon 1	0.678669	1.83862e-06	7.84436e-05	-57.8579
scaffold00930	24086	24087	Dapma7bEVm000137t1	intron 2	0.868943	1.85958e-06	7.85224e-05	-32.1109
contig25974	664	665			0.859667	1.85615e-06	7.85224e-05	-35.7754
scaffold00024	3076176	3076177	Dapma7bEVm003123t1	exon 4	1	1.85751e-06	7.85224e-05	-32.6923
scaffold00944	785317	785318	Dapma7bEVm002171t1	exon 9	0.944958	1.90474e-06	8.02309e-05	-44.375
scaffold02140	111293	111294	Dapma7bEVm027905t1/Dapma7bEVm004524t1		0.757024	1.91237e-06	8.03539e-05	-35.8871
scaffold03124	1719517	1719518	Dapma7bEVm020210t1/Dapma7bEVm011162t1		1	1.97294e-06	8.2695e-05	-29.7297
scaffold00005	109407	109408	Dapma7bEVm015243t1/Dapma7bEVm028953t1/Dapma7bEVm022692t1		0.888889	1.99813e-06	8.35458e-05	-36.8421
scaffold00084	433509	433510	Dapma7bEVm000179t1	exon 1	0.964286	2.00591e-06	8.36659e-05	-33.3333
scaffold00311	410387	410388	Dapma7bEVm003037t1/Dapma7bEVm025808t1/Dapma7bEVm016778t1		0.889036	2.12928e-06	8.8595e-05	-34.8743
scaffold00944	124807	124808	Dapma7bEVm005841t1/Dapma7bEVm000045t1		0.838555	2.15117e-06	8.92882e-05	-30.9341
scaffold00084	782095	782096	Dapma7bEVm016629t1/Dapma7bEVm008280t1/Dapma7bEVm002262t1/Dapma7bEVm000017t1		0.831089	2.18156e-06	9.00437e-05	-36.297
scaffold01361	1418273	1418274	Dapma7bEVm028307t1	exon 2	0.969697	2.18521e-06	9.00437e-05	-30.3571
scaffold00512	2847246	2847247	Dapma7bEVm004232t1	intron 2	0.95	2.18368e-06	9.00437e-05	-29.0743
scaffold01409	165131	165132	Dapma7bEVm009582t1	exon 1	0.972028	2.19399e-06	9.01877e-05	-31.8182
scaffold00024	2134252	2134253	Dapma7bEVm009941t1	exon 2	0.783726	2.22644e-06	9.13016e-05	-33.621
scaffold00944	124797	124798	Dapma7bEVm005841t1/Dapma7bEVm000045t1		0.852013	2.2436e-06	9.1719e-05	-32.1632
scaffold00245	31848	31849	Dapma7bEVm001483t1	exon 3	0.781792	2.24737e-06	9.1719e-05	-43.9946
scaffold00084	498852	498853	Dapma7bEVm030425t1	intron 3	0.980849	2.25765e-06	9.17604e-05	-28.5714
scaffold00024	3290742	3290743	Dapma7bEVm001441t1	exon 2	0.972222	2.25914e-06	9.17604e-05	-34.7826
scaffold02798	596	597	Dapma7bEVm024001t1/Dapma7bEVm014884t1		0.632565	2.28005e-06	9.19914e-05	-34.5813
scaffold01361	1950077	1950078	Dapma7bEVm000434t1/Dapma7bEVm016783t1		0.967262	2.28101e-06	9.19914e-05	-20.481
scaffold02190	1607294	1607295	Dapma7bEVm013028t1	up 1kb	0.985397	2.27391e-06	9.19914e-05	-28.3019
scaffold00568	1659802	1659803	Dapma7bEVm016874t1/Dapma7bEVm013975t1		1	2.29087e-06	9.21712e-05	-50
scaffold01764	58856	58857	Dapma7bEVm018576t1/Dapma7bEVm010954t1		0.847222	2.31365e-06	9.28688e-05	-39.2857
scaffold01230	937	938	Dapma7bEVm003535t1	exon 3	0.845468	2.32199e-06	9.29847e-05	-49.9374
scaffold01574	403841	403842	Dapma7bEVm004243t1	exon 1	0.815476	2.32791e-06	9.30036e-05	-43.4343
scaffold00568	1691359	1691360	Dapma7bEVm001323t1/Dapma7bEVm005410t1/Dapma7bEVm004130t1		0.971429	2.34214e-06	9.33534e-05	-47.8261
scaffold00996	190121	190122			1	2.36111e-06	9.389e-05	-26.6667
contig25926	99	100			0.555612	2.36721e-06	9.39136e-05	-39.8586
scaffold00568	1256900	1256901	Dapma7bEVm009888t1/Dapma7bEVm010134t1		0.990196	2.39044e-06	9.46151e-05	-24.0741
contig32945	68	69			0.781475	2.39865e-06	9.47204e-05	-31.8527
scaffold00642	1101080	1101081	Dapma7bEVm006564t1	exon 1	1	2.44239e-06	9.58924e-05	-27.4194
scaffold01361	1818295	1818296	Dapma7bEVm003939t1/Dapma7bEVm028446t1/Dapma7bEVm010153t1/Dapma7bEVm012036t1		0.95207	2.43478e-06	9.58924e-05	-37.1429
scaffold03376	378631	378632	Dapma7bEVm026565t1	exon 3	0.825253	2.44519e-06	9.58924e-05	-59.4293
scaffold01865	6424	6425	Dapma7bEVm004988t1	exon 2	0.922553	2.45194e-06	9.59366e-05	-32.7586
scaffold00211	31909	31910	Dapma7bEVm002885t1	exon 2	0.965812	2.48155e-06	9.68728e-05	-29.128
scaffold00024	2134036	2134037	Dapma7bEVm009941t1	exon 2	0.988095	2.50974e-06	9.77497e-05	-30
scaffold01764	14277	14278	Dapma7bEVm008234t1	intron 1	0.987179	2.52256e-06	9.80251e-05	-33.9623
scaffold02385	1036471	1036472	Dapma7bEVm010489t1/Dapma7bEVm023797t1/Dapma7bEVm003618t1		0.930969	2.53153e-06	9.81502e-05	-29.2694
scaffold00804	137	138	Dapma7bEVm011776t1	down 1kb	1	2.55084e-06	9.86745e-05	-32.3529
scaffold03376	429710	429711	Dapma7bEVm006286t1	exon 3	0.811043	2.56301e-06	9.86978e-05	-42.0408
scaffold01763	223560	223561	Dapma7bEVm003367t1/Dapma7bEVm004553t1		0.790507	2.56054e-06	9.86978e-05	-47.1795
scaffold03276	417064	417065	Dapma7bEVm016047t1	exon 3	0.770164	2.587e-06	9.93257e-05	-35.3604
scaffold02019	76297	76298	Dapma7bEVm009909t1/Dapma7bEVm011842t1/Dapma7bEVm018378t1/Dapma7bEVm005646t1		0.624008	2.59096e-06	9.93257e-05	-59.1026
scaffold01581	2425934	2425935	Dapma7bEVm023453t1/Dapma7bEVm029231t1/Dapma7bEVm005397t1		0.864146	2.64403e-06	0.000101133	-42.0429
scaffold00568	1725976	1725977	Dapma7bEVm008054t1	exon 2	1	2.65418e-06	0.000101294	-39.5349
scaffold02077	1910	1911	Dapma7bEVm006788t1	exon 2	0.799879	2.66832e-06	0.000101505	-35.0758
scaffold00944	1615552	1615553	Dapma7bEVm010123t1	exon 3	0.89539	2.67161e-06	0.000101505	-39.5306
scaffold01005	1080449	1080450	Dapma7bEVm011229t1/Dapma7bEVm006106t1		0.96303	2.68371e-06	0.000101738	-33.8082
scaffold03124	606673	606674	Dapma7bEVm014770t1/Dapma7bEVm010870t1		0.952083	2.70836e-06	0.000102445	-40.4762
scaffold02162	2877	2878	Dapma7bEVm008909t1/Dapma7bEVm007923t1		0.836975	2.72402e-06	0.000102809	-50.8333
scaffold01361	2443249	2443250	Dapma7bEVm010838t1	exon 3	0.9651	2.81087e-06	0.000105853	-32.5
scaffold03102	83870	83871			1	2.82602e-06	0.000106189	-44.4444
scaffold01574	105366	105367	Dapma7bEVm015311t1	exon 2	1	2.84652e-06	0.000106724	-20.4545
scaffold02994	192481	192482			0.966346	2.93813e-06	0.000109677	-40.5316
scaffold03276	402992	402993			0.947222	2.93277e-06	0.000109677	-33.3333
scaffold02121	647833	647834	Dapma7bEVm001962t1/Dapma7bEVm000913t1		0.96345	2.95433e-06	0.000109785	-27.8689
scaffold01581	1836116	1836117	Dapma7bEVm011323t1	exon 2	0.992063	2.96032e-06	0.000109785	-34.0909
contig27052	362	363			0.972222	2.95922e-06	0.000109785	-52.9412
scaffold00996	401509	401510			1	2.97887e-06	0.000110233	-25
scaffold01348	373952	373953	Dapma7bEVm012686t1/Dapma7bEVm011389t1		0.984848	2.99124e-06	0.000110451	-29.5082
scaffold00568	1164984	1164985	Dapma7bEVm002320t1	exon 3	0.849191	3.05093e-06	0.000111928	-37.5953
scaffold02190	351817	351818	Dapma7bEVm009469t1	intron 1	0.952381	3.04836e-06	0.000111928	-47.5
scaffold00687	941448	941449	Dapma7bEVm028995t1/Dapma7bEVm015730t1/Dapma7bEVm023134t1/Dapma7bEVm013492t1		0.757912	3.03928e-06	0.000111928	-52.5
scaffold02452	69663	69664	Dapma7bEVm000512t1	intron 4	0.85463	3.06317e-06	0.000112136	-47.8591
scaffold00512	106215	106216	Dapma7bEVm028309t1/Dapma7bEVm009472t1		0.97792	3.07125e-06	0.000112191	-31.4815
scaffold00944	863380	863381	Dapma7bEVm005685t1/Dapma7bEVm023238t1/Dapma7bEVm003050t1		0.923611	3.1119e-06	0.000113433	-49.3295
scaffold00944	435802	435803	Dapma7bEVm010922t1/Dapma7bEVm013593t1		0.789995	3.12089e-06	0.000113518	-56.4206
scaffold00024	1544244	1544245	Dapma7bEVm006316t1/Dapma7bEVm002754t1		0.902335	3.15867e-06	0.000114162	-37.2349
scaffold00568	1551289	1551290	Dapma7bEVm016874t1/Dapma7bEVm012064t1/Dapma7bEVm005467t1		1	3.15206e-06	0.000114162	-36.1702
scaffold02569	24042	24043			0.946296	3.146e-06	0.000114162	-44.6909
scaffold01581	235065	235066	Dapma7bEVm000131t1	exon 2	0.914412	3.16594e-06	0.000114183	-41.1681
scaffold00248	321082	321083	Dapma7bEVm004134t1	exon 1	0.939484	3.19812e-06	0.000115101	-38.0817
contig21659	1638	1639			0.75889	3.20868e-06	0.000115238	-51.9164
scaffold02452	557956	557957			0.981481	3.22763e-06	0.000115675	-36.9565
scaffold00944	2070213	2070214	Dapma7bEVm006145t1/Dapma7bEVm000669t1		0.891733	3.24778e-06	0.000116153	-39.7974
contig24392	427	428	Dapma7bEVm006940t1/Dapma7bEVm028107t1		0.832572	3.30205e-06	0.000117847	-44.4444
scaffold02994	224493	224494	Dapma7bEVm005496t1	exon 5	0.860882	3.33559e-06	0.000118795	-28.1823
scaffold01361	1473656	1473657	Dapma7bEVm021849t1/Dapma7bEVm002238t1		0.958333	3.35417e-06	0.000119149	-30.4348
scaffold02066	346460	346461	Dapma7bEVm018484t1/Dapma7bEVm006495t1		0.75672	3.35951e-06	0.000119149	-41.1126
scaffold00781	148541	148542	Dapma7bEVm007458t1	exon 3	0.922422	3.38627e-06	0.000119849	-26.1712
scaffold00024	1781688	1781689	Dapma7bEVm001089t1/Dapma7bEVm004450t1		0.943182	3.3964e-06	0.000119959	-41.1429
scaffold02098	62196	62197			0.886905	3.42236e-06	0.000120316	-48
scaffold02581	1469335	1469336	Dapma7bEVm010450t1	exon 1	0.988889	3.45414e-06	0.000120316	-35.324
scaffold00642	1797555	1797556	Dapma7bEVm009449t1/Dapma7bEVm029409t1		0.969444	3.45028e-06	0.000120316	-32.0755
scaffold00568	820456	820457	Dapma7bEVm001103t1	exon 1	0.981481	3.42457e-06	0.000120316	-24.5902
scaffold02452	671296	671297	Dapma7bEVm003689t1	intron 1	0.92619	3.43845e-06	0.000120316	-35.4631
scaffold00631	1003	1004	Dapma7bEVm026494t1	up 1kb	0.843038	3.42997e-06	0.000120316	-38.5422
scaffold01005	27719	27720	Dapma7bEVm004980t1/Dapma7bEVm003725t1		0.988095	3.45589e-06	0.000120316	-35.2941
scaffold02078	1321	1322			0.981481	3.51555e-06	0.000122144	-21.519
scaffold00944	1338202	1338203	Dapma7bEVm013914t1	exon 2	0.884722	3.55792e-06	0.000123365	-53.125
scaffold00294	1911	1912	Dapma7bEVm030453t1/Dapma7bEVm004081t1		1	3.58158e-06	0.000123934	-36.3636
scaffold00753	2573	2574	Dapma7bEVm002337t1	exon 3	0.907077	3.59788e-06	0.000124245	-26.8657
scaffold01581	1384166	1384167	Dapma7bEVm018470t1	down 1kb	0.798433	3.62206e-06	0.000124274	-34.287
scaffold00512	3102881	3102882			0.95873	3.62786e-06	0.000124274	-23.1884
scaffold00996	161290	161291	Dapma7bEVm007205t1	exon 1	0.920023	3.61643e-06	0.000124274	-39.5833
scaffold00931	1232	1233	Dapma7bEVm018121t1	exon 2	0.949134	3.61543e-06	0.000124274	-42.3077
scaffold00443	33347	33348	Dapma7bEVm005287t1/Dapma7bEVm011458t1		0.925463	3.65164e-06	0.000124589	-39.3488
scaffold00944	210168	210169	Dapma7bEVm004386t1/Dapma7bEVm005704t1		0.883658	3.6501e-06	0.000124589	-43.4783
scaffold02865	332324	332325	Dapma7bEVm003842t1	up 1kb	0.461794	3.68966e-06	0.000125635	-44.3723
scaffold00531	3374	3375			0.97096	3.70442e-06	0.000125886	-32.6746
scaffold00687	373232	373233	Dapma7bEVm018668t1/Dapma7bEVm010769t1		0.742262	3.71707e-06	0.000126065	-48.1366
scaffold01463	134211	134212	Dapma7bEVm000309t1	exon 2	1	3.72632e-06	0.000126128	-25.3731
scaffold02190	1462320	1462321	Dapma7bEVm002043t1/Dapma7bEVm028039t1/Dapma7bEVm005862t1		0.909601	3.74501e-06	0.000126259	-45.6349
scaffold00658	3907	3908	Dapma7bEVm009130t1/Dapma7bEVm006850t1		0.969281	3.73812e-06	0.000126259	-34.5455
scaffold02979	72172	72173	Dapma7bEVm000485t1	exon 2	1	3.80962e-06	0.000127894	-25.974
scaffold03165	164345	164346	Dapma7bEVm010029t1	exon 2	0.936508	3.80318e-06	0.000127894	-36.9006
scaffold00868	1696785	1696786	Dapma7bEVm015405t1	exon 2	1	3.81598e-06	0.000127894	-23.6842
scaffold00311	564715	564716	Dapma7bEVm000507t1	exon 12	0.916122	3.83503e-06	0.000128029	-44.4444
scaffold01776	101956	101957	Dapma7bEVm005207t1	exon 5	0.943182	3.8344e-06	0.000128029	-43.4003
scaffold02140	84459	84460	Dapma7bEVm008543t1	intron 1	0.64507	3.84494e-06	0.000128109	-52.1769
scaffold00084	857979	857980	Dapma7bEVm016629t1/Dapma7bEVm000429t1/Dapma7bEVm006939t1		0.937729	3.87244e-06	0.000128774	-45.7143
scaffold02285	49852	49853	Dapma7bEVm001950t1/Dapma7bEVm014881t1		0.981481	3.89218e-06	0.000128928	-31.1111
scaffold01463	27021	27022	Dapma7bEVm003839t1	intron 1	0.847222	3.8854e-06	0.000128928	-40.6952
scaffold00868	1071924	1071925	Dapma7bEVm000451t1	exon 2	0.983292	3.90134e-06	0.000128981	-35.0327
scaffold01361	2418158	2418159	Dapma7bEVm001590t1	exon 2	0.968661	3.97047e-06	0.000131012	-35.1852
scaffold00446	320582	320583	Dapma7bEVm001093t1	exon 2	0.915242	4.03125e-06	0.000132761	-38.4615
scaffold00626	961905	961906	Dapma7bEVm003082t1	down 1kb	0.979167	4.04527e-06	0.000132966	-39.3939
scaffold02723	17130	17131	Dapma7bEVm009672t1	exon 2	0.986111	4.05977e-06	0.000133117	-27.1429
scaffold02867	31098	31099			0.508922	4.06548e-06	0.000133117	-59.25
scaffold02450	5441	5442	Dapma7bEVm010264t1	exon 1	0.978836	4.11524e-06	0.000134489	-37.8205
scaffold01581	1103969	1103970	Dapma7bEVm023443t1/Dapma7bEVm001239t1		0.972222	4.13443e-06	0.000134858	-30.7692
scaffold00512	2876929	2876930	Dapma7bEVm020838t1/Dapma7bEVm026784t1/Dapma7bEVm023024t1/Dapma7bEVm004499t1		1	4.17882e-06	0.000136045	-46.9697
scaffold02581	317417	317418	Dapma7bEVm023885t1/Dapma7bEVm028417t1/Dapma7bEVm023886t1/Dapma7bEVm016054t1/Dapma7bEVm023887t1		0.82037	4.19436e-06	0.000136291	-61.5385
scaffold00966	160130	160131	Dapma7bEVm006863t1	exon 4	0.989583	4.20654e-06	0.000136427	-39.8505
contig07844	721	722			0.97271	4.22964e-06	0.000136899	-34.6154
scaffold01581	516808	516809	Dapma7bEVm003516t1/Dapma7bEVm025494t1		0.970317	4.23715e-06	0.000136899	-30.7837
scaffold02121	331141	331142	Dapma7bEVm001180t1	exon 2	0.95463	4.24674e-06	0.00013695	-28.2143
scaffold00106	67048	67049	Dapma7bEVm022780t1	exon 2	0.793441	4.28641e-06	0.000137349	-26.708
scaffold02190	1453786	1453787	Dapma7bEVm006560t1/Dapma7bEVm001746t1		0.984848	4.28675e-06	0.000137349	-26.5306
scaffold00084	129893	129894	Dapma7bEVm007365t1/Dapma7bEVm001462t1		0.921814	4.27807e-06	0.000137349	-33.2616
scaffold01969	56392	56393	Dapma7bEVm001638t1	exon 3	0.986111	4.29133e-06	0.000137349	-25
scaffold01253	529382	529383	Dapma7bEVm005703t1	exon 3	0.96875	4.36784e-06	0.000138498	-34.2105
scaffold00687	79796	79797	Dapma7bEVm000763t1	exon 3	0.987179	4.34303e-06	0.000138498	-28.3333
scaffold01361	1861521	1861522	Dapma7bEVm010817t1	exon 3	0.974359	4.36135e-06	0.000138498	-30.6122
contig52341	773	774			0.667743	4.35375e-06	0.000138498	-39.8222
scaffold01036	24297	24298	Dapma7bEVm002352t1	up 1kb	0.987179	4.36135e-06	0.000138498	-30.6122
scaffold00944	2070298	2070299	Dapma7bEVm006145t1/Dapma7bEVm000669t1		0.943552	4.40347e-06	0.000139111	-35.5952
contig35164	533	534			0.516865	4.40034e-06	0.000139111	-39.0152
scaffold02190	643909	643910	Dapma7bEVm023710t1/Dapma7bEVm002638t1		0.786932	4.45476e-06	0.000139335	-41.0784
scaffold00687	102814	102815	Dapma7bEVm028856t1/Dapma7bEVm005283t1/Dapma7bEVm005469t1		0.965774	4.47588e-06	0.000139335	-27.6876
scaffold02452	28226	28227	Dapma7bEVm002961t1	exon 2	0.958333	4.43005e-06	0.000139335	-28.2609
scaffold01019	105525	105526	Dapma7bEVm010205t1	down 1kb	0.962179	4.46782e-06	0.000139335	-19.697
scaffold01763	50220	50221	Dapma7bEVm010159t1	intron 3	1	4.4494e-06	0.000139335	-32.5581
scaffold00626	477477	477478	Dapma7bEVm002257t1	exon 2	0.941667	4.42362e-06	0.000139335	-40.9582
scaffold03373	1508	1509	Dapma7bEVm021264t1/Dapma7bEVm010599t1		0.976068	4.44633e-06	0.000139335	-28.3019
scaffold02076	509112	509113			0.922276	4.47461e-06	0.000139335	-45.5236
scaffold00220	20663	20664	Dapma7bEVm010700t1	exon 2	0.90873	4.51351e-06	0.000139513	-30.3166
scaffold00915	196188	196189	Dapma7bEVm002219t1	exon 1	0.881032	4.53886e-06	0.000139513	-42.1138
scaffold02452	42656	42657	Dapma7bEVm003521t1	exon 3	0.971065	4.51268e-06	0.000139513	-33.9286
scaffold00084	938861	938862	Dapma7bEVm005241t1/Dapma7bEVm027974t1/Dapma7bEVm001928t1/Dapma7bEVm010652t1		0.967875	4.53845e-06	0.000139513	-34.2949
scaffold00626	306909	306910			0.922232	4.50058e-06	0.000139513	-41.0204
scaffold00930	1327462	1327463	Dapma7bEVm015092t1/Dapma7bEVm029601t1/Dapma7bEVm004394t1/Dapma7bEVm023230t1		0.92803	4.51798e-06	0.000139513	-39.5833
scaffold00446	306509	306510			0.905301	4.53383e-06	0.000139513	-47.4877
scaffold00024	1872996	1872997	Dapma7bEVm003750t1	exon 1	1	4.57366e-06	0.00014033	-29.3103
scaffold00512	3710167	3710168	Dapma7bEVm003998t1	exon 1	0.988095	4.58913e-06	0.000140552	-33.3333
scaffold00715	62113	62114	Dapma7bEVm006712t1/Dapma7bEVm022332t1		1	4.60263e-06	0.000140713	-25.4902
scaffold02118	6809	6810			0.92963	4.67465e-06	0.000141897	-35.5932
scaffold01361	1148794	1148795	Dapma7bEVm006298t1	exon 3	0.933712	4.6532e-06	0.000141897	-30
scaffold00944	785206	785207	Dapma7bEVm002171t1	exon 9	0.881481	4.66408e-06	0.000141897	-36.0412
scaffold01348	40513	40514	Dapma7bEVm002096t1/Dapma7bEVm013131t1/Dapma7bEVm014019t1		1	4.67465e-06	0.000141897	-35.5932
scaffold00868	1696543	1696544	Dapma7bEVm015405t1	exon 2	0.97792	4.69657e-06	0.000142309	-30.22
scaffold00115	185494	185495	Dapma7bEVm004558t1	exon 3	0.972222	4.72263e-06	0.000142845	-34.2857
scaffold00024	14165	14166	Dapma7bEVm000090t1/Dapma7bEVm006203t1		0.979167	4.80735e-06	0.00014515	-32.5
scaffold00944	631038	631039	Dapma7bEVm023235t1/Dapma7bEVm000606t1		0.981481	4.92154e-06	0.000148336	-36.7127
scaffold01969	105905	105906	Dapma7bEVm007936t1	exon 2	0.839153	4.93683e-06	0.000148534	-51.2632
scaffold00005	618100	618101	Dapma7bEVm022694t1/Dapma7bEVm007005t1		0.984848	5.0336e-06	0.000150913	-43.7255
scaffold00316	4110	4111			0.270768	5.02795e-06	0.000150913	-37.0155
contig17714	186	187			0.575574	5.06281e-06	0.000151456	-35.2345
scaffold01348	418719	418720	Dapma7bEVm012686t1/Dapma7bEVm011022t1		0.924366	5.07834e-06	0.000151456	-28.1576
scaffold00687	108056	108057	Dapma7bEVm028856t1/Dapma7bEVm005469t1/Dapma7bEVm004846t1/Dapma7bEVm000749t1		0.807407	5.0726e-06	0.000151456	-46.0287
scaffold00763	237431	237432	Dapma7bEVm014973t1/Dapma7bEVm028873t1/Dapma7bEVm007940t1		0.165872	5.0939e-06	0.000151655	-20.1735
scaffold02140	165847	165848	Dapma7bEVm001138t1/Dapma7bEVm007652t1		1	5.15829e-06	0.000152507	-22.2222
scaffold01899	39618	39619	Dapma7bEVm000664t1	exon 2	0.930556	5.15642e-06	0.000152507	-39.4737
scaffold01581	1917247	1917248	Dapma7bEVm018399t1/Dapma7bEVm025724t1		0.908631	5.14814e-06	0.000152507	-37.3027
scaffold02121	213183	213184	Dapma7bEVm006567t1	exon 3	0.95	5.14344e-06	0.000152507	-43.2432
scaffold00024	3404019	3404020	Dapma7bEVm022733t1/Dapma7bEVm005134t1		0.964815	5.19094e-06	0.000152679	-37.5
scaffold00568	638354	638355	Dapma7bEVm003254t1/Dapma7bEVm000808t1		1	5.17386e-06	0.000152679	-34.1463
scaffold02865	322462	322463	Dapma7bEVm003638t1	exon 2	1	5.19094e-06	0.000152679	-37.5
scaffold00190	194681	194682	Dapma7bEVm015910t1/Dapma7bEVm017619t1		0.991228	5.21609e-06	0.000152684	-29.1667
scaffold00531	57298	57299	Dapma7bEVm004990t1/Dapma7bEVm002400t1/Dapma7bEVm003786t1		0.989474	5.21796e-06	0.000152684	-42.5972
scaffold02850	365145	365146	Dapma7bEVm018247t1/Dapma7bEVm025241t1/Dapma7bEVm012864t1		0.655238	5.20264e-06	0.000152684	-57.9762
scaffold01361	2478095	2478096	Dapma7bEVm004304t1	exon 4	0.957672	5.23757e-06	0.000152995	-34.0909
scaffold00704	79115	79116	Dapma7bEVm000787t1/Dapma7bEVm004587t1		0.979167	5.26898e-06	0.000153293	-42.2969
scaffold00996	296598	296599	Dapma7bEVm003741t1/Dapma7bEVm024973t1		0.942593	5.2601e-06	0.000153293	-28.8803
scaffold02019	82410	82411	Dapma7bEVm016225t1	exon 4	0.986111	5.29268e-06	0.000153293	-25.4237
scaffold02285	14851	14852	Dapma7bEVm006483t1/Dapma7bEVm000907t1		0.911623	5.28847e-06	0.000153293	-32.3103
scaffold02452	452340	452341	Dapma7bEVm009650t1	exon 5	0.922695	5.29266e-06	0.000153293	-35.7447
scaffold01036	765993	765994			0.988095	5.3581e-06	0.000154898	-23.6111
scaffold01725	70052	70053	Dapma7bEVm010099t1/Dapma7bEVm018520t1/Dapma7bEVm014285t1		0.756376	5.36628e-06	0.000154898	-50.4762
scaffold00781	170168	170169	Dapma7bEVm005085t1	exon 4	0.9625	5.3829e-06	0.000155116	-33.3333
scaffold00687	817122	817123	Dapma7bEVm000140t1/Dapma7bEVm017149t1		0.993333	5.41887e-06	0.000155889	-23.5714
scaffold01663	287918	287919	Dapma7bEVm004124t1/Dapma7bEVm016504t1		0.960784	5.42929e-06	0.000155926	-41.2698
scaffold00512	1512846	1512847	Dapma7bEVm002875t1/Dapma7bEVm008855t1/Dapma7bEVm001022t1		0.817857	5.48307e-06	0.000157205	-44.3223
scaffold01361	1859175	1859176	Dapma7bEVm006914t1/Dapma7bEVm010817t1		0.941711	5.52946e-06	0.000158269	-39.7754
scaffold03124	1116196	1116197	Dapma7bEVm011553t1/Dapma7bEVm006845t1		0.949879	5.54151e-06	0.000158349	-30.7717
scaffold03326	528072	528073	Dapma7bEVm002996t1/Dapma7bEVm006060t1		0.983333	5.59698e-06	0.000159666	-23.5294
contig27178	658	659	Dapma7bEVm028291t1	down 1kb	0.764957	5.65793e-06	0.000160747	-51.0033
scaffold02452	390357	390358	Dapma7bEVm001813t1/Dapma7bEVm027643t1		0.9625	5.66312e-06	0.000160747	-37.1429
scaffold00531	147492	147493	Dapma7bEVm000511t1/Dapma7bEVm013763t1/Dapma7bEVm004074t1		1	5.66312e-06	0.000160747	-37.1429
scaffold01361	740372	740373	Dapma7bEVm016776t1/Dapma7bEVm002540t1		0.92982	5.7028e-06	0.000161604	-35.5556
scaffold00389	312851	312852			0.983333	5.90194e-06	0.000166186	-29.1667
scaffold03124	1371210	1371211	Dapma7bEVm001897t1	exon 3	0.914915	5.88087e-06	0.000166186	-34.0222
scaffold00512	2631580	2631581	Dapma7bEVm004971t1	exon 2	1	5.90194e-06	0.000166186	-29.1667
scaffold00389	826735	826736	Dapma7bEVm005821t1	exon 2	0.979167	5.90347e-06	0.000166186	-46.3415
scaffold00626	696971	696972	Dapma7bEVm014943t1	intron 1	0.919698	5.92428e-06	0.000166498	-28.6458
scaffold02861	536444	536445			0.882456	5.94164e-06	0.000166503	-36.7325
scaffold00725	806752	806753	Dapma7bEVm007847t1	down 1kb	0.902778	5.944e-06	0.000166503	-51.6129
scaffold02372	218990	218991	Dapma7bEVm009561t1	exon 3	0.987179	6.01716e-06	0.000166885	-36.8421
scaffold02011	4110	4111	Dapma7bEVm012670t1/Dapma7bEVm004666t1		0.923718	6.05548e-06	0.000166885	-36
scaffold00944	631170	631171	Dapma7bEVm023235t1/Dapma7bEVm000606t1		0.9475	5.98521e-06	0.000166885	-36.4253
scaffold00211	32901	32902	Dapma7bEVm002885t1/Dapma7bEVm016545t1		0.757143	6.02678e-06	0.000166885	-36.0963
scaffold00020	1470	1471	Dapma7bEVm005758t1/Dapma7bEVm005757t1/Dapma7bEVm005175t1		0.972222	6.05548e-06	0.000166885	-36
scaffold02066	36409	36410	Dapma7bEVm011144t1	intron 1	0.979933	6.04493e-06	0.000166885	-25
scaffold02852	345049	345050	Dapma7bEVm004005t1	exon 2	0.97037	6.0287e-06	0.000166885	-38.1818
scaffold01348	944959	944960	Dapma7bEVm025633t1/Dapma7bEVm029675t1		0.481099	5.9916e-06	0.000166885	-41.5745
scaffold00084	342770	342771	Dapma7bEVm007770t1/Dapma7bEVm000206t1		0.979167	6.02733e-06	0.000166885	-45.9459
scaffold00930	910088	910089	Dapma7bEVm006957t1	exon 2	0.887897	6.0287e-06	0.000166885	-38.1818
scaffold00106	67046	67047	Dapma7bEVm022780t1	exon 2	0.821247	6.068e-06	0.000166961	-28.0968
scaffold00642	1786044	1786045	Dapma7bEVm023104t1/Dapma7bEVm006087t1/Dapma7bEVm009449t1		0.971065	6.15075e-06	0.000168423	-35.3723
scaffold02994	245474	245475			1	6.14e-06	0.000168423	-50
scaffold01663	328394	328395	Dapma7bEVm001806t1/Dapma7bEVm005508t1		0.621744	6.14599e-06	0.000168423	-42.4731
scaffold02916	44313	44314	Dapma7bEVm012665t1/Dapma7bEVm002837t1/Dapma7bEVm006000t1		0.950451	6.17162e-06	0.000168724	-28.2456
scaffold00024	3291264	3291265	Dapma7bEVm001441t1	exon 3	0.964957	6.22209e-06	0.000168751	-36
scaffold00084	472227	472228	Dapma7bEVm007547t1	exon 2	0.878053	6.1953e-06	0.000168751	-51.1163
scaffold00568	1731591	1731592	Dapma7bEVm010222t1	exon 2	1	6.22064e-06	0.000168751	-20.9677
scaffold02850	24975	24976	Dapma7bEVm005898t1	exon 2	0.943722	6.19968e-06	0.000168751	-39.122
scaffold02957	33291	33292	Dapma7bEVm002779t1	exon 3	0.987179	6.20342e-06	0.000168751	-35.1351
scaffold02190	1743575	1743576	Dapma7bEVm002369t1/Dapma7bEVm007119t1		0.979167	6.27573e-06	0.000169936	-27.5362
scaffold01005	534826	534827	Dapma7bEVm003762t1/Dapma7bEVm010476t1/Dapma7bEVm015404t1		0.759968	6.28842e-06	0.000170009	-44.9134
scaffold01569	250789	250790	Dapma7bEVm010560t1	exon 1	1	6.37112e-06	0.00017154	-34.1463
scaffold00944	1398061	1398062	Dapma7bEVm002041t1/Dapma7bEVm001249t1		0.984848	6.35886e-06	0.00017154	-30
scaffold00024	860203	860204	Dapma7bEVm006482t1	exon 1	0.885159	6.37519e-06	0.00017154	-37
scaffold01574	92387	92388	Dapma7bEVm010267t1	exon 2	1	6.41148e-06	0.000171823	-29.0323
scaffold03311	147403	147404	Dapma7bEVm002669t1	exon 1	0.790179	6.40503e-06	0.000171823	-41.6586
scaffold00512	24636	24637	Dapma7bEVm023001t1/Dapma7bEVm002672t1/Dapma7bEVm003154t1		0.989583	6.41593e-06	0.000171823	-40
scaffold02285	9358	9359	Dapma7bEVm003327t1/Dapma7bEVm004354t1		1	6.43381e-06	0.000171825	-31.9149
scaffold00149	36283	36284	Dapma7bEVm003192t1/Dapma7bEVm006083t1		1	6.44622e-06	0.000171825	-46.6667
scaffold00848	31210	31211	Dapma7bEVm001520t1/Dapma7bEVm026123t1/Dapma7bEVm013398t1		1	6.44622e-06	0.000171825	-46.6667
scaffold00084	342026	342027	Dapma7bEVm007770t1	exon 1	0.23898	6.46349e-06	0.000172016	-34.2105
scaffold00211	53995	53996	Dapma7bEVm010719t1/Dapma7bEVm004514t1		0.876969	6.50061e-06	0.000172735	-39.5022
scaffold00944	768203	768204	Dapma7bEVm026001t1	down 1kb	0.939394	6.51413e-06	0.000172825	-45
scaffold01151	165761	165762			0.97096	6.53092e-06	0.000173001	-23.5294
scaffold02385	1020686	1020687			0.990741	6.5457e-06	0.000173124	-34.8837
scaffold00781	148377	148378	Dapma7bEVm024999t1/Dapma7bEVm007458t1		0.983333	6.57048e-06	0.00017351	-24.0741
scaffold01579	201538	201539	Dapma7bEVm000152t1/Dapma7bEVm000932t1		0.806294	6.59516e-06	0.000173817	-28.2174
scaffold00944	2040993	2040994	Dapma7bEVm027601t1/Dapma7bEVm015343t1/Dapma7bEVm017728t1		0.881944	6.60247e-06	0.000173817	-37.4545
scaffold02190	1936251	1936252	Dapma7bEVm028322t1/Dapma7bEVm009498t1		0.97619	6.62084e-06	0.000174032	-32.0755
scaffold00725	835566	835567	Dapma7bEVm013059t1/Dapma7bEVm000688t1		0.853075	6.68048e-06	0.000174792	-44.2029
scaffold02850	746444	746445	Dapma7bEVm001745t1	exon 2	0.979167	6.67566e-06	0.000174792	-31.8182
scaffold01937	174271	174272	Dapma7bEVm005492t1	exon 2	0.907407	6.67566e-06	0.000174792	-31.8182
scaffold00024	1084192	1084193	Dapma7bEVm029386t1/Dapma7bEVm018628t1		0.929076	6.70752e-06	0.00017523	-32.3088
scaffold01422	1200	1201	Dapma7bEVm014775t1/Dapma7bEVm009375t1		0.97619	6.76786e-06	0.000176536	-31.1111
scaffold00725	649348	649349	Dapma7bEVm001963t1	exon 2	0.992424	6.78585e-06	0.000176735	-25.4195
scaffold00568	1165131	1165132	Dapma7bEVm002320t1	exon 3	0.980519	6.79683e-06	0.000176752	-33.1583
scaffold00966	211287	211288	Dapma7bEVm012228t1	exon 4	0.840278	6.81554e-06	0.000176968	-51.9763
scaffold00568	1143008	1143009	Dapma7bEVm006084t1/Dapma7bEVm019355t1		0.991667	6.85356e-06	0.000177685	-21.7391
scaffold00531	178060	178061	Dapma7bEVm007837t1/Dapma7bEVm007351t1		0.958095	6.87345e-06	0.00017793	-52.4286
scaffold00024	1841059	1841060	Dapma7bEVm003683t1	exon 2	0.97052	6.93093e-06	0.000178845	-26.2745
scaffold00084	537952	537953	Dapma7bEVm030425t1/Dapma7bEVm028782t1		0.713672	6.94024e-06	0.000178845	-54.1746
scaffold00007	483552	483553	Dapma7bEVm004110t1	down 1kb	0.94302	6.92629e-06	0.000178845	-40.5844
scaffold02850	577963	577964	Dapma7bEVm014809t1	exon 1	0.80119	6.96342e-06	0.000179172	-48.0114
scaffold00568	928208	928209	Dapma7bEVm000027t1/Dapma7bEVm030423t1		0.679729	6.99396e-06	0.000179687	-49.7674
scaffold03376	70130	70131	Dapma7bEVm001591t1/Dapma7bEVm000801t1		0.966667	7.04216e-06	0.000180653	-29.0909
scaffold03057	221903	221904	Dapma7bEVm027842t1/Dapma7bEVm003826t1/Dapma7bEVm006612t1		0.943592	7.1051e-06	0.000180907	-34.9548
scaffold00337	106375	106376	Dapma7bEVm018574t1/Dapma7bEVm029221t1/Dapma7bEVm022927t1		0.964178	7.08657e-06	0.000180907	-24.4889
scaffold00084	606860	606861	Dapma7bEVm016629t1/Dapma7bEVm001449t1/Dapma7bEVm003636t1		0.943242	7.09023e-06	0.000180907	-34.127
scaffold01361	862422	862423	Dapma7bEVm018515t1/Dapma7bEVm009846t1/Dapma7bEVm001619t1		0.893182	7.08509e-06	0.000180907	-43.4752
scaffold00781	349283	349284	Dapma7bEVm005849t1	exon 1	0.979167	7.09771e-06	0.000180907	-28.5714
scaffold02066	525413	525414	Dapma7bEVm003995t1/Dapma7bEVm002892t1		0.836115	7.11907e-06	0.000180993	-44.2424
scaffold03124	839690	839691	Dapma7bEVm009895t1/Dapma7bEVm026426t1		0.974206	7.18363e-06	0.000182362	-33.7778
scaffold00024	2427306	2427307	Dapma7bEVm002007t1	exon 1	0.99359	7.20839e-06	0.000182719	-27.1429
scaffold01005	814639	814640	Dapma7bEVm006277t1	exon 1	0.989583	7.2562e-06	0.000182744	-25.8621
contig18097	373	374	Dapma7bEVm014426t1	down 1kb	0.671703	7.22353e-06	0.000182744	-40.267
scaffold00568	1132335	1132336	Dapma7bEVm005750t1/Dapma7bEVm005527t1		0.962963	7.26766e-06	0.000182744	-33.3333
scaffold02164	1561	1562			0.986667	7.27364e-06	0.000182744	-34.4517
scaffold03258	693162	693163	Dapma7bEVm011529t1	exon 5	0.965608	7.26197e-06	0.000182744	-35.5556
scaffold01581	84566	84567	Dapma7bEVm011298t1/Dapma7bEVm004626t1		0.984848	7.24063e-06	0.000182744	-44.4444
scaffold01581	179706	179707	Dapma7bEVm006469t1	exon 2	0.981481	7.42752e-06	0.000186336	-41.4141
scaffold03376	57793	57794			0.988095	7.50402e-06	0.000187978	-42.3077
scaffold00944	2107136	2107137	Dapma7bEVm004992t1	exon 2	0.898951	7.52319e-06	0.000188182	-27.4409
scaffold01579	170788	170789	Dapma7bEVm004039t1	exon 1	0.85475	7.556e-06	0.000188726	-39.916
scaffold02135	4586	4587	Dapma7bEVm028673t1	down 1kb	0.693038	7.70198e-06	0.000192091	-50.336
scaffold00359	4539	4540	Dapma7bEVm009960t1	exon 2	0.729351	7.81223e-06	0.000194556	-44.8623
contig09282	164	165			0.600156	7.93928e-06	0.000197432	-41.2759
scaffold01361	1262056	1262057	Dapma7bEVm010263t1	exon 2	0.939153	7.96474e-06	0.000197777	-29.7059
contig07085	303	304	Dapma7bEVm010934t1	down 1kb	0.960724	8.01859e-06	0.000198825	-25.6598
scaffold01579	170853	170854	Dapma7bEVm004039t1	exon 1	0.981481	8.05134e-06	0.000199347	-34.5455
scaffold01265	53905	53906	Dapma7bEVm009572t1/Dapma7bEVm004473t1		0.88125	8.08119e-06	0.000199745	-44.0285
scaffold01863	155939	155940	Dapma7bEVm005059t1	exon 2	0.993333	8.09084e-06	0.000199745	-34.2006
scaffold00106	59669	59670	Dapma7bEVm008393t1	exon 2	1	8.12104e-06	0.000200201	-53.8462
scaffold00966	449529	449530	Dapma7bEVm010219t1	intron 2	0.987179	8.15393e-06	0.000200722	-20.2899
scaffold00944	785368	785369	Dapma7bEVm002171t1	intron 9	0.852614	8.2271e-06	0.000202231	-38.0952
scaffold02452	435606	435607	Dapma7bEVm020239t1/Dapma7bEVm012150t1/Dapma7bEVm003568t1		0.965741	8.24627e-06	0.000202411	-30.4348
scaffold00469	535	536	Dapma7bEVm005232t1	exon 1	1	8.31457e-06	0.000202733	-28.5714
scaffold01574	84427	84428	Dapma7bEVm007221t1/Dapma7bEVm024714t1/Dapma7bEVm007392t1		0.957407	8.30739e-06	0.000202733	-32.2605
scaffold00642	1236046	1236047	Dapma7bEVm009901t1	exon 3	0.983333	8.28394e-06	0.000202733	-29.3103
scaffold00763	182836	182837	Dapma7bEVm002922t1/Dapma7bEVm010398t1		0.97619	8.31881e-06	0.000202733	-35.7143
scaffold01361	1097209	1097210	Dapma7bEVm005517t1/Dapma7bEVm028813t1		0.906494	8.29662e-06	0.000202733	-53.1429
scaffold00024	3226895	3226896	Dapma7bEVm002584t1		1	8.42683e-06	0.000203909	-28.5714
scaffold01363	9671	9672	Dapma7bEVm010246t1/Dapma7bEVm015303t1/Dapma7bEVm028467t1		0.964015	8.41551e-06	0.000203909	-32.5
scaffold02076	548758	548759	Dapma7bEVm001850t1/Dapma7bEVm006886t1		0.972222	8.41551e-06	0.000203909	-32.5
scaffold02385	360219	360220			0.966667	8.42315e-06	0.000203909	-33.3333
scaffold02850	791038	791039	Dapma7bEVm002986t1/Dapma7bEVm002545t1		1	8.41318e-06	0.000203909	-37.5
scaffold01552	2322	2323			0.990196	8.43987e-06	0.000203935	-25.4237
scaffold00626	1067734	1067735	Dapma7bEVm005419t1	exon 1	0.659874	8.4834e-06	0.000204408	-38.4591
scaffold02166	355	356	Dapma7bEVm027243t1/Dapma7bEVm014927t1		0.966667	8.48112e-06	0.000204408	-28
scaffold01019	149105	149106	Dapma7bEVm001135t1	exon 3	0.845205	8.51504e-06	0.00020461	-32.1377
scaffold01581	544825	544826	Dapma7bEVm016705t1/Dapma7bEVm001368t1		1	8.51578e-06	0.00020461	-38.2353
scaffold00626	1068067	1068068	Dapma7bEVm005419t1	exon 1	0.873559	8.57935e-06	0.000205558	-40.5946
scaffold00005	663948	663949	Dapma7bEVm004748t1	exon 4	0.819444	8.56892e-06	0.000205558	-45.9459
scaffold01574	114838	114839	Dapma7bEVm003749t1/Dapma7bEVm029680t1		1	8.60144e-06	0.000205799	-26.3158
scaffold00996	240027	240028	Dapma7bEVm004825t1	intron 1	0.870014	8.66151e-06	0.000206656	-31.7073
scaffold00024	1104062	1104063	Dapma7bEVm004122t1	exon 2	0.988889	8.65977e-06	0.000206656	-40.4762
scaffold01005	1340992	1340993	Dapma7bEVm011454t1	intron 1	0.987179	8.71731e-06	0.000207697	-27.0833
scaffold02452	434420	434421	Dapma7bEVm020239t1/Dapma7bEVm012150t1/Dapma7bEVm003568t1		0.945767	8.79685e-06	0.000208916	-26.2295
scaffold01361	1792889	1792890	Dapma7bEVm003939t1/Dapma7bEVm002894t1/Dapma7bEVm004297t1/Dapma7bEVm017875t1		1	8.79716e-06	0.000208916	-24.5614
scaffold00007	220815	220816	Dapma7bEVm004518t1	exon 3	0.832672	8.80522e-06	0.000208916	-58.3732
scaffold02649	37132	37133			0.966667	8.83674e-06	0.000209359	-32.144
scaffold02230	46627	46628	Dapma7bEVm004497t1	exon 2	0.945419	8.84842e-06	0.000209359	-34.3763
scaffold02452	6386	6387	Dapma7bEVm002557t1	exon 4	0.97619	8.88833e-06	0.000210012	-40.5405
scaffold01725	70065	70066	Dapma7bEVm010099t1/Dapma7bEVm014285t1		0.718374	8.92294e-06	0.000210247	-46.6917
scaffold00243	646151	646152	Dapma7bEVm011488t1	exon 2	0.369128	8.92228e-06	0.000210247	-44.9834
scaffold02452	172944	172945	Dapma7bEVm015248t1/Dapma7bEVm005132t1/Dapma7bEVm015862t1		1	8.9536e-06	0.00021057	-36.3636
scaffold01253	472394	472395	Dapma7bEVm000239t1	exon 2	0.70873	8.96134e-06	0.00021057	-38.8889
scaffold00141	189094	189095	Dapma7bEVm006934t1	exon 2	0.92803	9.01991e-06	0.000211655	-44.3452
contig15729	62	63			0.116849	9.10448e-06	0.000213346	30.4809
scaffold00715	62482	62483	Dapma7bEVm006712t1/Dapma7bEVm022332t1		0.966667	9.13004e-06	0.000213359	-30.2326
scaffold02850	750713	750714	Dapma7bEVm001745t1/Dapma7bEVm001447t1		0.979779	9.13004e-06	0.000213359	-30.2326
scaffold00687	1800108	1800109	Dapma7bEVm030568t1/Dapma7bEVm001150t1		1	9.18999e-06	0.000214228	-47.2222
scaffold00687	800858	800859	Dapma7bEVm002809t1	intron 1	0.865741	9.20489e-06	0.000214228	-41.4634
scaffold01574	558006	558007	Dapma7bEVm026422t1/Dapma7bEVm009485t1		0.976068	9.20206e-06	0.000214228	-32.4324
scaffold01924	188465	188466	Dapma7bEVm011813t1/Dapma7bEVm028681t1		0.905159	9.23075e-06	0.000214245	-47.9437
scaffold02861	536429	536430			0.941799	9.22356e-06	0.000214245	-35.5349
scaffold00687	447430	447431	Dapma7bEVm028294t1/Dapma7bEVm014718t1/Dapma7bEVm026667t1/Dapma7bEVm010825t1		0.570798	9.24807e-06	0.000214355	-47.1545
contig27387	635	636			0.981481	9.30832e-06	0.000214874	-28.3333
scaffold02962	105436	105437	Dapma7bEVm001740t1	exon 3	0.880471	9.30271e-06	0.000214874	-41.1765
scaffold02600	2129	2130			0.951389	9.32085e-06	0.000214874	-64.0097
scaffold00024	3505271	3505272	Dapma7bEVm001187t1/Dapma7bEVm009779t1		0.920635	9.31191e-06	0.000214874	-52.9412
scaffold00725	737911	737912	Dapma7bEVm003065t1	exon 1	0.933333	9.35189e-06	0.000215299	-44.7619
scaffold03376	57841	57842			0.983333	9.38055e-06	0.000215668	-43.3333
scaffold00245	83800	83801	Dapma7bEVm011743t1/Dapma7bEVm022880t1/Dapma7bEVm003996t1/Dapma7bEVm019154t1		0.661587	9.40909e-06	0.000216033	-50.9286
scaffold02452	313048	313049	Dapma7bEVm002247t1	exon 3	0.880189	9.50438e-06	0.000217927	-38.8095
scaffold01764	169466	169467	Dapma7bEVm011774t1/Dapma7bEVm010786t1		0.990196	9.6039e-06	0.000217986	-28.7221
scaffold01361	2289091	2289092	Dapma7bEVm010803t1/Dapma7bEVm000420t1		0.926852	9.62022e-06	0.000217986	-33.5235
scaffold01581	602780	602781	Dapma7bEVm016705t1/Dapma7bEVm007463t1		0.990741	9.59914e-06	0.000217986	-28.2719
scaffold01937	139030	139031	Dapma7bEVm001076t1/Dapma7bEVm008029t1/Dapma7bEVm000692t1		0.771825	9.56267e-06	0.000217986	-54.803
scaffold00915	382511	382512	Dapma7bEVm003104t1	exon 3	0.952579	9.59121e-06	0.000217986	-33.4423
scaffold00024	2939929	2939930	Dapma7bEVm000693t1/Dapma7bEVm022729t1		0.956699	9.56902e-06	0.000217986	-31.25
scaffold00446	365348	365349	Dapma7bEVm000613t1/Dapma7bEVm004602t1		0.946296	9.57724e-06	0.000217986	-26.6038
scaffold01569	233206	233207	Dapma7bEVm003510t1	down 1kb	0.988095	9.62192e-06	0.000217986	-32.9125
scaffold03124	606759	606760	Dapma7bEVm010870t1	exon 3	0.870481	9.61501e-06	0.000217986	-36.3544
scaffold01361	1034911	1034912	Dapma7bEVm007781t1/Dapma7bEVm000658t1		1	9.70653e-06	0.000219611	-35
scaffold02121	592203	592204	Dapma7bEVm001898t1	exon 3	0.923355	9.75471e-06	0.000220408	-34.4115
scaffold03124	606706	606707	Dapma7bEVm014770t1/Dapma7bEVm010870t1		1	9.79872e-06	0.00022111	-33.3333
scaffold00248	493927	493928	Dapma7bEVm022887t1	exon 2	0.986111	9.84891e-06	0.000221656	-48.5185
scaffold02848	957	958	Dapma7bEVm026197t1/Dapma7bEVm012865t1		0.651178	9.83836e-06	0.000221656	-58.9474
scaffold00568	1387680	1387681	Dapma7bEVm008652t1/Dapma7bEVm010329t1		0.986111	9.8813e-06	0.000222092	-32
scaffold00872	121411	121412	Dapma7bEVm007260t1/Dapma7bEVm002027t1		0.961806	9.9587e-06	0.000223537	-39.7222
scaffold01361	1818432	1818433	Dapma7bEVm003939t1/Dapma7bEVm028446t1/Dapma7bEVm010153t1/Dapma7bEVm012036t1		0.942372	9.98226e-06	0.000223747	-28.1359
scaffold03242	25763	25764	Dapma7bEVm003088t1/Dapma7bEVm018665t1		0.981481	9.99429e-06	0.000223747	-37.2093
scaffold02167	8793	8794	Dapma7bEVm006227t1/Dapma7bEVm028244t1		0.975589	1.00222e-05	0.00022388	-27.6923
scaffold01936	2332	2333	Dapma7bEVm005203t1	exon 3	1	1.00265e-05	0.00022388	-28.5714
scaffold03258	456872	456873	Dapma7bEVm002604t1/Dapma7bEVm012298t1		0.958333	1.01178e-05	0.000225623	-40.625
scaffold00243	591137	591138	Dapma7bEVm002786t1	exon 1	0.966667	1.02319e-05	0.000227872	-41.7647
scaffold01574	540442	540443	Dapma7bEVm023433t1/Dapma7bEVm007594t1/Dapma7bEVm005139t1		0.863625	1.02493e-05	0.000227962	-37.1304
scaffold00211	12113	12114	Dapma7bEVm027816t1/Dapma7bEVm030411t1/Dapma7bEVm002634t1		0.808482	1.03152e-05	0.000228186	-34.2458
contig52260	143	144	Dapma7bEVm022643t1	down 1kb	0.306265	1.03091e-05	0.000228186	-24.399
scaffold00024	2294520	2294521	Dapma7bEVm003830t1	exon 2	0.95119	1.03308e-05	0.000228186	-30.6386
contig52730	864	865			0.319298	1.03249e-05	0.000228186	-29.734
scaffold00725	649253	649254	Dapma7bEVm001963t1	exon 2	0.933013	1.03121e-05	0.000228186	-32.21
contig13126	1086	1087			0.90846	1.03427e-05	0.000228186	-34.8584
scaffold02372	74333	74334	Dapma7bEVm002222t1/Dapma7bEVm001956t1		0.99359	1.03597e-05	0.000228186	-27.69
scaffold00367	120898	120899	Dapma7bEVm014922t1	down 1kb	0.979167	1.03665e-05	0.000228186	-45.2381
scaffold01186	121283	121284	Dapma7bEVm004213t1	exon 3	0.849771	1.03939e-05	0.000228202	-30.6731
scaffold00341	366470	366471	Dapma7bEVm005590t1	intron 3	0.97619	1.03887e-05	0.000228202	-50
scaffold00642	523409	523410	Dapma7bEVm006789t1/Dapma7bEVm005213t1		0.97619	1.0564e-05	0.000231637	-35.7143
scaffold00024	2923812	2923813	Dapma7bEVm015976t1	exon 3	0.97619	1.06113e-05	0.000232377	-39.1304
scaffold00532	5525	5526	Dapma7bEVm002075t1	exon 1	0.810806	1.06465e-05	0.000232848	-54.4643
scaffold01581	2491671	2491672	Dapma7bEVm023453t1/Dapma7bEVm029231t1/Dapma7bEVm019196t1		0.981944	1.06663e-05	0.000232982	-30.604
scaffold01036	994443	994444	Dapma7bEVm015524t1/Dapma7bEVm029328t1/Dapma7bEVm013073t1/Dapma7bEVm018984t1		0.615545	1.07291e-05	0.000234054	-32.0789
scaffold00868	1696705	1696706	Dapma7bEVm015405t1	exon 2	0.975758	1.08293e-05	0.000234214	-31.2941
scaffold01363	308324	308325			0.966049	1.08325e-05	0.000234214	-34.3537
scaffold02581	75379	75380	Dapma7bEVm015071t1/Dapma7bEVm019960t1/Dapma7bEVm008465t1		0.939815	1.07537e-05	0.000234214	-38.3333
contig59988	61	62			0.889835	1.08089e-05	0.000234214	-32.6891
scaffold01361	1643554	1643555	Dapma7bEVm012692t1	exon 3	0.988095	1.07827e-05	0.000234214	-24.2424
scaffold01763	196849	196850	Dapma7bEVm013803t1	exon 8	1	1.07897e-05	0.000234214	-44
scaffold00687	466048	466049	Dapma7bEVm005048t1	intron 1	0.968182	1.08325e-05	0.000234214	-34.3537
scaffold01569	272526	272527	Dapma7bEVm005580t1/Dapma7bEVm004108t1		0.916667	1.09459e-05	0.000236366	-42.8571
scaffold01019	189522	189523	Dapma7bEVm004765t1/Dapma7bEVm011758t1		1	1.09901e-05	0.00023702	-34.0426
scaffold00944	1406501	1406502	Dapma7bEVm028213t1/Dapma7bEVm000130t1		0.801667	1.10496e-05	0.000238003	-47.0046
scaffold02802	115304	115305	Dapma7bEVm028502t1/Dapma7bEVm010467t1		0.424369	1.1076e-05	0.000238271	-42.8947
scaffold02301	484	485	Dapma7bEVm007829t1	exon 1	0.794156	1.10902e-05	0.000238276	-41.3889
scaffold00568	1143049	1143050	Dapma7bEVm006084t1/Dapma7bEVm019355t1		0.964646	1.11206e-05	0.000238628	-28.0231
scaffold03102	13960	13961	Dapma7bEVm000284t1/Dapma7bEVm003345t1/Dapma7bEVm017600t1		0.939167	1.11574e-05	0.000239117	-28.4043
scaffold01581	1452020	1452021	Dapma7bEVm009817t1	exon 1	0.887494	1.1258e-05	0.00024097	-32.043
scaffold01937	456430	456431	Dapma7bEVm001023t1	exon 2	0.928855	1.1285e-05	0.000241245	-31.7396
scaffold00868	1632474	1632475	Dapma7bEVm013524t1/Dapma7bEVm000645t1		0.976786	1.13166e-05	0.000241617	-23.8137
scaffold03124	181008	181009	Dapma7bEVm000909t1	intron 1	0.927007	1.14014e-05	0.000242624	-27.7615
scaffold00687	817304	817305	Dapma7bEVm000140t1/Dapma7bEVm017149t1		0.987179	1.14348e-05	0.000242624	-30.7692
contig52730	1057	1058			0.831694	1.14225e-05	0.000242624	-25.6307
scaffold01253	461831	461832	Dapma7bEVm003869t1/Dapma7bEVm007083t1/Dapma7bEVm003002t1		0.938428	1.14285e-05	0.000242624	-27.209
scaffold02560	38688	38689	Dapma7bEVm001301t1/Dapma7bEVm001904t1		1	1.14348e-05	0.000242624	-30.7692
scaffold00903	60215	60216	Dapma7bEVm000895t1	intron 3	0.967725	1.15719e-05	0.000245228	-36.1364
scaffold02372	74354	74355	Dapma7bEVm002222t1/Dapma7bEVm001956t1		0.914674	1.16232e-05	0.000246009	-33.0409
scaffold01856	618	619	Dapma7bEVm014133t1	intron 2	0.962963	1.16843e-05	0.000246997	-35.7143
scaffold03025	466283	466284	Dapma7bEVm006790t1/Dapma7bEVm004065t1		0.987179	1.18307e-05	0.000248211	-31.8076
contig16208	438	439			0.893681	1.18325e-05	0.000248211	-31.0438
scaffold03311	147356	147357	Dapma7bEVm002669t1	intron 1	0.913552	1.18577e-05	0.000248211	-33.1829
scaffold02581	570328	570329	Dapma7bEVm009950t1	exon 2	0.833298	1.18739e-05	0.000248211	-36.1184
scaffold02285	13451	13452	Dapma7bEVm006483t1/Dapma7bEVm000907t1		0.916667	1.19227e-05	0.000248211	-43.3673
scaffold02850	605790	605791			0.970588	1.1765e-05	0.000248211	-23.7288
scaffold02452	641161	641162	Dapma7bEVm012026t1/Dapma7bEVm007236t1		0.892857	1.18657e-05	0.000248211	-42.1053
scaffold02994	419380	419381	Dapma7bEVm002621t1	exon 4	0.900298	1.19182e-05	0.000248211	-38.9792
scaffold01361	2222118	2222119	Dapma7bEVm005250t1/Dapma7bEVm027977t1/Dapma7bEVm002567t1		0.97619	1.19161e-05	0.000248211	-41.0256
scaffold00872	46877	46878	Dapma7bEVm007018t1	exon 2	0.922222	1.19192e-05	0.000248211	-61.6667
contig35395	363	364			0.685065	1.19309e-05	0.000248211	-45.3061
scaffold00715	148082	148083	Dapma7bEVm000968t1	exon 2	0.781429	1.17762e-05	0.000248211	-56.8216
scaffold02076	548955	548956	Dapma7bEVm001850t1/Dapma7bEVm006886t1		0.840952	1.1867e-05	0.000248211	-52.2113
scaffold00367	121021	121022	Dapma7bEVm014922t1	down 1kb	0.987179	1.1999e-05	0.00024915	-29.7872
scaffold01922	2217	2218	Dapma7bEVm028272t1	exon 3	0.739601	1.20053e-05	0.00024915	-56.4103
scaffold01019	149141	149142	Dapma7bEVm001135t1	exon 3	1	1.20371e-05	0.000249508	-23.913
scaffold00443	5707	5708	Dapma7bEVm028170t1	down 1kb	0.984848	1.20648e-05	0.000249778	-31.8182
scaffold00359	4944	4945	Dapma7bEVm009960t1	exon 2	0.429992	1.20838e-05	0.000249801	-45.3065
scaffold03217	155472	155473	Dapma7bEVm007549t1/Dapma7bEVm024319t1/Dapma7bEVm012034t1		1	1.20952e-05	0.000249801	-30.5556
scaffold01574	256986	256987	Dapma7bEVm001891t1/Dapma7bEVm004613t1		0.971065	1.21523e-05	0.000250678	-35
scaffold01745	8348	8349	Dapma7bEVm012202t1	exon 3	0.921687	1.22433e-05	0.000251251	-35.9563
scaffold00531	3467	3468			0.825856	1.22196e-05	0.000251251	-34.0686
contig52730	999	1000			0.829094	1.22685e-05	0.000251251	-34.8052
scaffold00930	37018	37019	Dapma7bEVm016799t1/Dapma7bEVm014603t1/Dapma7bEVm002309t1		0.984848	1.2234e-05	0.000251251	-27.9412
scaffold02506	132131	132132	Dapma7bEVm027485t1/Dapma7bEVm000620t1		0.842262	1.22118e-05	0.000251251	-37.8378
scaffold02121	580304	580305	Dapma7bEVm026040t1/Dapma7bEVm004353t1		0.979167	1.22625e-05	0.000251251	-45.1613
scaffold01019	149316	149317	Dapma7bEVm001135t1	exon 2	0.983333	1.22876e-05	0.000251341	-23.8806
scaffold03057	310254	310255	Dapma7bEVm015025t1	exon 3	0.932269	1.238e-05	0.000252624	-26.2614
scaffold01937	442187	442188	Dapma7bEVm010119t1	exon 2	0.736574	1.23794e-05	0.000252624	-44.5831
scaffold00944	1615541	1615542	Dapma7bEVm010123t1	exon 3	0.95625	1.24511e-05	0.000253772	-30.2619
scaffold02837	5983	5984			0.667775	1.24772e-05	0.000254	-50.625
scaffold00024	3076139	3076140	Dapma7bEVm003123t1	exon 4	0.642392	1.26212e-05	0.000256625	-43.7778
scaffold03124	1371104	1371105	Dapma7bEVm001897t1	exon 3	0.963938	1.26434e-05	0.000256771	-24.2424
scaffold02723	13778	13779	Dapma7bEVm004780t1	exon 2	0.965278	1.26821e-05	0.000257249	-29.5082
scaffold02850	738601	738602	Dapma7bEVm002138t1	exon 3	0.903865	1.27385e-05	0.000258088	-27.8439
scaffold00642	1986456	1986457	Dapma7bEVm003639t1	down 1kb	0.990196	1.28098e-05	0.000259224	-32.6531
contig44878	4	5			0.55618	1.28676e-05	0.000259778	-30.2174
scaffold00781	692356	692357	Dapma7bEVm002323t1	exon 4	0.989583	1.28545e-05	0.000259778	-24
scaffold00944	1746074	1746075	Dapma7bEVm004374t1	intron 1	1	1.30476e-05	0.000263099	-23.6364
scaffold00084	864511	864512	Dapma7bEVm016629t1/Dapma7bEVm000415t1		1	1.30754e-05	0.000263212	-29.6296
scaffold01339	1534	1535			0.963593	1.3084e-05	0.000263212	-28.1696
scaffold00024	1665978	1665979			0.983333	1.31064e-05	0.000263351	-26.087
scaffold02482	69366	69367	Dapma7bEVm023831t1/Dapma7bEVm000683t1		0.974432	1.31651e-05	0.000263909	-28.3753
scaffold01409	165037	165038	Dapma7bEVm009582t1	exon 1	0.976984	1.31534e-05	0.000263909	-27.89
scaffold02507	57193	57194	Dapma7bEVm018359t1/Dapma7bEVm028747t1		0.640508	1.32024e-05	0.000264347	-42.1233
scaffold02101	113883	113884	Dapma7bEVm005866t1	exon 2	1	1.32325e-05	0.000264639	-35.7143
scaffold01574	105411	105412	Dapma7bEVm015311t1	exon 2	0.95211	1.33777e-05	0.00026723	-30.5288
scaffold02190	2018544	2018545	Dapma7bEVm017796t1	intron 2	0.706349	1.34022e-05	0.000267406	-49.6525
scaffold02560	66852	66853	Dapma7bEVm000821t1	exon 2	0.828947	1.34601e-05	0.000268247	-33.4074
scaffold02649	43453	43454	Dapma7bEVm010157t1	intron 2	1	1.35361e-05	0.000269446	-39.1304
scaffold01361	2468584	2468585	Dapma7bEVm002957t1/Dapma7bEVm008076t1		1	1.36012e-05	0.000270376	-21.0526
scaffold00944	579806	579807	Dapma7bEVm000858t1/Dapma7bEVm007856t1		0.918211	1.36189e-05	0.000270376	-28.0459
scaffold00190	192761	192762	Dapma7bEVm007012t1	exon 3	0.979167	1.36303e-05	0.000270376	-33.619
scaffold00311	174366	174367	Dapma7bEVm003269t1/Dapma7bEVm007162t1		0.975275	1.36605e-05	0.00027066	-31.8261
scaffold03376	248644	248645	Dapma7bEVm015384t1	exon 3	0.984848	1.37601e-05	0.000272003	-40
scaffold01005	1341101	1341102	Dapma7bEVm011454t1	intron 1	0.581665	1.37496e-05	0.000272003	-41.2604
scaffold00687	1987532	1987533			0.969907	1.38028e-05	0.000272529	-29.3567
scaffold00725	660590	660591	Dapma7bEVm008421t1/Dapma7bEVm028250t1		0.74014	1.3858e-05	0.000273303	-52.1645
scaffold01654	102221	102222	Dapma7bEVm001796t1/Dapma7bEVm007561t1		0.838889	1.3941e-05	0.000274622	-51.2903
scaffold01581	2362262	2362263	Dapma7bEVm023453t1/Dapma7bEVm029231t1/Dapma7bEVm004197t1		1	1.40227e-05	0.000275914	-22.7273
scaffold00568	1754257	1754258	Dapma7bEVm002713t1	exon 2	0.964815	1.40423e-05	0.000275982	-31.25
scaffold00944	535021	535022	Dapma7bEVm002982t1/Dapma7bEVm002841t1		0.974359	1.41229e-05	0.000277088	-27.451
scaffold01361	238184	238185			0.568056	1.41311e-05	0.000277088	-44.8476
scaffold00494	93639	93640	Dapma7bEVm003299t1	exon 1	0.976852	1.42134e-05	0.000278381	-41.9591
scaffold02876	49635	49636	Dapma7bEVm011251t1	exon 2	0.813095	1.42661e-05	0.000278774	-37.2283
scaffold01151	137499	137500	Dapma7bEVm007213t1/Dapma7bEVm023309t1/Dapma7bEVm004362t1		0.972222	1.42501e-05	0.000278774	-32.1083
scaffold01361	696178	696179			0.904512	1.42976e-05	0.000278827	-39.5588
scaffold00024	3085185	3085186	Dapma7bEVm004799t1	intron 2	0.988889	1.43015e-05	0.000278827	-40.0794
scaffold00687	1878329	1878330	Dapma7bEVm002781t1	exon 2	0.859711	1.43904e-05	0.000280239	-27.9934
scaffold01361	1557373	1557374	Dapma7bEVm006472t1/Dapma7bEVm004607t1		1	1.44145e-05	0.000280389	-39.0244
scaffold01581	84431	84432	Dapma7bEVm011298t1/Dapma7bEVm004626t1		1	1.47484e-05	0.000286232	-36.1702
scaffold00504	2170	2171	Dapma7bEVm004815t1	exon 1	0.90625	1.47343e-05	0.000286232	-31.3611
scaffold00763	66192	66193	Dapma7bEVm016346t1/Dapma7bEVm015094t1/Dapma7bEVm029262t1/Dapma7bEVm000200t1		0.943452	1.47909e-05	0.000286405	-30
scaffold03057	221958	221959	Dapma7bEVm027842t1/Dapma7bEVm003826t1/Dapma7bEVm006612t1		1	1.47804e-05	0.000286405	-47.8261
scaffold00024	2294581	2294582	Dapma7bEVm003830t1	exon 2	1	1.48308e-05	0.000286852	-26.2295
contig32906	172	173			0.718669	1.49408e-05	0.000288652	-51.5152
scaffold01579	200794	200795	Dapma7bEVm000152t1	intron 4	0.32597	1.49795e-05	0.000289072	-28.7546
scaffold00560	73021	73022	Dapma7bEVm008255t1/Dapma7bEVm029660t1		0.984848	1.50052e-05	0.000289241	-48.9412
scaffold03124	300790	300791	Dapma7bEVm007377t1	exon 2	0.865774	1.50238e-05	0.000289272	-42.5893
scaffold02830	176477	176478	Dapma7bEVm004679t1	exon 2	0.988095	1.50651e-05	0.000289741	-27.9412
scaffold00084	570858	570859	Dapma7bEVm016629t1/Dapma7bEVm002155t1		0.974032	1.51192e-05	0.000290453	-23.0645
scaffold02569	173562	173563	Dapma7bEVm004312t1/Dapma7bEVm007630t1		0.446958	1.5197e-05	0.000291621	-44.0087
scaffold00211	55389	55390	Dapma7bEVm010719t1/Dapma7bEVm004514t1/Dapma7bEVm027904t1		0.798937	1.52676e-05	0.000292646	-40.8907
scaffold00704	159390	159391	Dapma7bEVm000787t1/Dapma7bEVm005464t1		0.962963	1.53872e-05	0.000294607	-32
scaffold00084	368353	368354			0.990196	1.54079e-05	0.000294672	-30
scaffold01518	2599	2600	Dapma7bEVm002926t1	exon 4	0.967593	1.54819e-05	0.000295756	-30.9524
scaffold00781	674547	674548	Dapma7bEVm002143t1	intron 1	0.931624	1.54998e-05	0.000295766	-48.2639
scaffold01574	297339	297340	Dapma7bEVm005008t1/Dapma7bEVm001336t1		0.944947	1.55858e-05	0.000297076	-23.3333
scaffold01009	33854	33855	Dapma7bEVm006449t1	exon 2	0.955437	1.56525e-05	0.000298014	-30.2326
scaffold00568	681885	681886	Dapma7bEVm007253t1	exon 1	1	1.58374e-05	0.00030077	-35.7143
scaffold00443	85073	85074	Dapma7bEVm004289t1	exon 1	0.808333	1.58501e-05	0.00030077	-46.4286
scaffold02190	781837	781838	Dapma7bEVm001096t1	exon 2	0.981481	1.58501e-05	0.00030077	-46.4286
scaffold02337	2487	2488			1	1.58779e-05	0.000300962	-38.8889
scaffold02861	259859	259860	Dapma7bEVm010959t1	exon 2	0.931503	1.59293e-05	0.000301601	-24.5614
scaffold03124	1145193	1145194	Dapma7bEVm018869t1	intron 2	0.698931	1.59991e-05	0.000302586	-49.5356
scaffold02830	181523	181524	Dapma7bEVm007432t1	exon 1	0.992424	1.61038e-05	0.000304229	-25.4237
scaffold02581	570276	570277	Dapma7bEVm009950t1	exon 2	0.980324	1.61561e-05	0.00030488	-33.1893
scaffold01409	220287	220288	Dapma7bEVm026642t1/Dapma7bEVm026880t1/Dapma7bEVm003057t1		0.988889	1.62074e-05	0.000305509	-39.3714
scaffold01943	93299	93300	Dapma7bEVm023618t1	exon 1	1	1.62532e-05	0.000306035	-37.5
scaffold01569	212005	212006	Dapma7bEVm004247t1	exon 2	0.867791	1.63337e-05	0.000306535	-36.1569
scaffold00944	241218	241219	Dapma7bEVm014944t1/Dapma7bEVm010898t1		0.861953	1.63337e-05	0.000306535	-36.1569
scaffold01569	259463	259464	Dapma7bEVm006752t1/Dapma7bEVm008384t1		0.960784	1.63276e-05	0.000306535	-27.7267
scaffold01348	373987	373988	Dapma7bEVm012686t1/Dapma7bEVm011389t1		0.965873	1.63826e-05	0.000306862	-35.2941
scaffold00139	30106	30107	Dapma7bEVm024668t1	intron 2	0.963889	1.63871e-05	0.000306862	-27.0833
scaffold01361	1473872	1473873	Dapma7bEVm021849t1/Dapma7bEVm002238t1		1	1.64632e-05	0.00030694	-32.0755
scaffold01361	1473817	1473818	Dapma7bEVm021849t1/Dapma7bEVm002238t1		1	1.64445e-05	0.00030694	-25.3968
scaffold03057	231663	231664	Dapma7bEVm004653t1		0.915315	1.64276e-05	0.00030694	-33.7879
scaffold00389	827017	827018	Dapma7bEVm005821t1	exon 1	1	1.64632e-05	0.00030694	-32.0755
contig56654	209	210			0.562882	1.64875e-05	0.000307058	-54.3124
scaffold03326	35528	35529	Dapma7bEVm002738t1	exon 2	0.860443	1.659e-05	0.00030863	-37.5175
scaffold02101	235167	235168	Dapma7bEVm016777t1/Dapma7bEVm001680t1		0.790614	1.67905e-05	0.000310704	-31.1765
scaffold01581	2372513	2372514	Dapma7bEVm023453t1/Dapma7bEVm029231t1/Dapma7bEVm002683t1		0.87963	1.67367e-05	0.000310704	-34.6939
scaffold02372	6336	6337	Dapma7bEVm028406t1/Dapma7bEVm009891t1		1	1.67926e-05	0.000310704	-55.5556
scaffold00146	11398	11399	Dapma7bEVm007608t1	down 1kb	1	1.67511e-05	0.000310704	-25.4902
scaffold00715	148077	148078	Dapma7bEVm000968t1	exon 2	1	1.67923e-05	0.000310704	-41.9355
scaffold00944	8732	8733	Dapma7bEVm000217t1/Dapma7bEVm024693t1		0.967572	1.68757e-05	0.000311904	-26.3158
scaffold03326	362762	362763	Dapma7bEVm012426t1/Dapma7bEVm005381t1		0.886587	1.68957e-05	0.000311936	-32.4113
scaffold00007	586720	586721	Dapma7bEVm011890t1/Dapma7bEVm008328t1		0.984848	1.70498e-05	0.000314441	-40.625
scaffold00512	2631610	2631611	Dapma7bEVm004971t1	exon 2	0.580905	1.71371e-05	0.000315709	-36.8659
scaffold00568	1021708	1021709	Dapma7bEVm009627t1	intron 7	0.990196	1.72008e-05	0.000315965	-31.2057
scaffold03033	12174	12175	Dapma7bEVm018481t1/Dapma7bEVm029195t1		0.934848	1.72621e-05	0.000315965	-41.9048
scaffold00494	15894	15895	Dapma7bEVm006523t1/Dapma7bEVm004348t1		0.936287	1.71753e-05	0.000315965	-33.4034
scaffold03025	554071	554072	Dapma7bEVm000538t1	intron 4	0.821296	1.72459e-05	0.000315965	-47.7679
scaffold01361	862440	862441	Dapma7bEVm018515t1/Dapma7bEVm009846t1/Dapma7bEVm001619t1		0.975	1.72621e-05	0.000315965	-41.9048
scaffold00715	65014	65015	Dapma7bEVm014850t1/Dapma7bEVm012837t1		0.859357	1.72384e-05	0.000315965	-41.0482
scaffold02066	149587	149588	Dapma7bEVm001291t1	exon 3	0.833003	1.72986e-05	0.000316294	-43.0913
scaffold00966	179152	179153	Dapma7bEVm025092t1/Dapma7bEVm006984t1		0.993056	1.73811e-05	0.00031695	-23.7392
scaffold01361	1980739	1980740	Dapma7bEVm000475t1	intron 8	0.728169	1.73903e-05	0.00031695	-38.9334
scaffold00868	773400	773401	Dapma7bEVm000035t1	exon 3	0.922078	1.73562e-05	0.00031695	-43.9394
scaffold01581	1619947	1619948	Dapma7bEVm009511t1/Dapma7bEVm007595t1/Dapma7bEVm028174t1		0.731878	1.74098e-05	0.000316967	-50.3226
scaffold02452	69793	69794	Dapma7bEVm000512t1	exon 4	1	1.75228e-05	0.000318346	-22.0339
scaffold00443	22702	22703	Dapma7bEVm010840t1/Dapma7bEVm004465t1		0.959244	1.75108e-05	0.000318346	-26.622
scaffold00704	193062	193063	Dapma7bEVm007069t1	exon 1	1	1.75569e-05	0.000318625	-35.2941
scaffold02118	5047	5048	Dapma7bEVm014466t1/Dapma7bEVm026216t1		0.911039	1.75913e-05	0.000318893	-39.4242
contig28328	43	44			0.336957	1.7609e-05	0.000318893	-48.6486
scaffold00781	354972	354973			0.886508	1.76646e-05	0.000319473	-44.9864
contig25960	274	275			0.807521	1.76951e-05	0.000319473	-44.2049
scaffold01992	216204	216205	Dapma7bEVm000459t1	exon 3	0.986111	1.76973e-05	0.000319473	-37.1429
scaffold00446	379427	379428	Dapma7bEVm004149t1	exon 1	1	1.78291e-05	0.000320985	-35.4839
contig48397	281	282			0.0328283	1.78159e-05	0.000320985	22.7718
scaffold03124	2026663	2026664	Dapma7bEVm024248t1/Dapma7bEVm004685t1		0.917696	1.78375e-05	0.000320985	-34.1749
scaffold00568	896974	896975	Dapma7bEVm002370t1	exon 2	0.826443	1.80582e-05	0.000324615	-34.8599
scaffold01937	387793	387794	Dapma7bEVm000063t1	exon 6	0.920626	1.8132e-05	0.000325598	-40.0784
scaffold00687	678330	678331	Dapma7bEVm010720t1	exon 10	0.953704	1.81642e-05	0.000325834	-31.8182
scaffold01186	121422	121423	Dapma7bEVm004213t1	exon 3	0.825595	1.82531e-05	0.000327085	-45.0231
scaffold01365	6610	6611			0.95873	1.84133e-05	0.000329609	-32.5581
scaffold01422	1427	1428	Dapma7bEVm014775t1/Dapma7bEVm009375t1		0.932498	1.84555e-05	0.000329673	-35.0331
scaffold01396	2322	2323			1	1.84413e-05	0.000329673	-38.6364
scaffold02385	169257	169258	Dapma7bEVm007023t1	up 1kb	0.952381	1.84929e-05	0.000329995	-21.8182
scaffold00882	1536	1537	Dapma7bEVm005908t1	intron 2	0.979167	1.85654e-05	0.00033083	-31.0345
scaffold02076	312547	312548	Dapma7bEVm029690t1/Dapma7bEVm029613t1/Dapma7bEVm027100t1		0.782672	1.85785e-05	0.00033083	-51.0369
scaffold01463	134280	134281	Dapma7bEVm000309t1	exon 2	0.89726	1.86151e-05	0.000331137	-32.2535
scaffold00687	1272096	1272097	Dapma7bEVm028995t1/Dapma7bEVm003598t1/Dapma7bEVm027660t1		0.904762	1.89125e-05	0.000336076	-38.4615
scaffold02398	3831	3832			0.915179	1.89749e-05	0.000336834	-36.412
contig23563	162	163			0.843645	1.90246e-05	0.000337366	-47.0833
scaffold01409	411895	411896	Dapma7bEVm003657t1	exon 3	0.986343	1.90757e-05	0.000337569	-19.7674
contig42004	80	81			0.813399	1.90585e-05	0.000337569	-43.6147
scaffold01361	1583386	1583387	Dapma7bEVm023382t1/Dapma7bEVm002500t1/Dapma7bEVm008092t1/Dapma7bEVm005922t1		0.927553	1.91924e-05	0.000338037	-34.8115
scaffold01005	1060214	1060215			0.83884	1.92291e-05	0.000338037	-36.5067
scaffold03213	36874	36875	Dapma7bEVm029128t1	exon 6	0.186274	1.91881e-05	0.000338037	-23.9819
scaffold00944	1859146	1859147	Dapma7bEVm006959t1	exon 1	0.875388	1.91766e-05	0.000338037	-32.5
scaffold01005	296006	296007	Dapma7bEVm001518t1	exon 3	0.939394	1.92058e-05	0.000338037	-25.9259
scaffold00930	407760	407761	Dapma7bEVm003836t1/Dapma7bEVm010927t1		1	1.92035e-05	0.000338037	-27.6596
scaffold00568	1256835	1256836	Dapma7bEVm009888t1/Dapma7bEVm010134t1		0.886667	1.92408e-05	0.000338037	-39.0244
scaffold01581	1912262	1912263	Dapma7bEVm015153t1/Dapma7bEVm026644t1		0.702922	1.92716e-05	0.000338229	-37.3387
scaffold01569	123235	123236	Dapma7bEVm006328t1/Dapma7bEVm013206t1		0.923737	1.94065e-05	0.000340248	-54.8077
scaffold02081	5685	5686	Dapma7bEVm028005t1/Dapma7bEVm005477t1/Dapma7bEVm014876t1		0.921931	1.95612e-05	0.00034235	-31.3028
scaffold02066	322949	322950	Dapma7bEVm009332t1/Dapma7bEVm003117t1		0.804048	1.95666e-05	0.00034235	-42.8755
scaffold01763	136450	136451			0.976852	1.9711e-05	0.000344524	-38.7097
scaffold03102	13958	13959	Dapma7bEVm000284t1/Dapma7bEVm003345t1/Dapma7bEVm017600t1		0.920296	1.97522e-05	0.000344539	-30.0531
contig09627	504	505			0.727726	1.97502e-05	0.000344539	-47.8947
scaffold02190	1608622	1608623	Dapma7bEVm013028t1	exon 1	0.90873	1.97889e-05	0.000344826	-34.0426
scaffold00540	2943	2944			0.91811	1.98999e-05	0.000346406	-42.9402
scaffold00311	868646	868647	Dapma7bEVm005004t1	exon 2	0.929861	1.99397e-05	0.000346746	-27.8947
scaffold00640	50316	50317	Dapma7bEVm027665t1/Dapma7bEVm023097t1/Dapma7bEVm001952t1/Dapma7bEVm008088t1		0.89471	2.00544e-05	0.000348385	-27.1505
scaffold00626	1052975	1052976	Dapma7bEVm002089t1	exon 1	0.817755	2.01986e-05	0.000350532	-33.8983
scaffold00944	1752290	1752291	Dapma7bEVm005308t1	exon 2	0.785714	2.02853e-05	0.00035168	-62.5
scaffold02101	198524	198525	Dapma7bEVm006364t1	up 1kb	0.979167	2.03553e-05	0.000352535	-56.5217
scaffold00568	548732	548733	Dapma7bEVm013605t1	down 1kb	1	2.04525e-05	0.000353239	-34.0909
scaffold01005	1259870	1259871	Dapma7bEVm005565t1/Dapma7bEVm027879t1		0.91015	2.04581e-05	0.000353239	-40.6977
scaffold01348	297703	297704	Dapma7bEVm012686t1/Dapma7bEVm003271t1		0.922222	2.04403e-05	0.000353239	-51.2133
scaffold02452	144999	145000	Dapma7bEVm015248t1/Dapma7bEVm001459t1/Dapma7bEVm002109t1		0.894259	2.04945e-05	0.000353509	-41.4067
scaffold01361	782696	782697	Dapma7bEVm029248t1/Dapma7bEVm008036t1		0.773962	2.06341e-05	0.000355513	-41.2867
scaffold00443	33415	33416	Dapma7bEVm005287t1/Dapma7bEVm011458t1		0.981481	2.06523e-05	0.000355513	-28.4677
scaffold01409	165090	165091	Dapma7bEVm009582t1	exon 1	0.96875	2.07052e-05	0.000355705	-35.0379
scaffold01569	212102	212103	Dapma7bEVm004247t1	exon 2	0.943226	2.07047e-05	0.000355705	-36.5812
scaffold03124	123993	123994	Dapma7bEVm000882t1	exon 2	0.939583	2.07971e-05	0.000356925	-30.5184
scaffold02066	322896	322897	Dapma7bEVm009332t1/Dapma7bEVm003117t1		0.957504	2.08557e-05	0.000357212	-34.5165
scaffold01274	364145	364146	Dapma7bEVm006992t1/Dapma7bEVm008443t1		0.97619	2.08412e-05	0.000357212	-32.0755
scaffold03343	28952	28953	Dapma7bEVm015480t1	exon 3	0.962699	2.11022e-05	0.000361072	-25
scaffold02675	3906	3907	Dapma7bEVm023933t1	intron 1	0.928235	2.11576e-05	0.000361294	-33.5
scaffold02861	816415	816416	Dapma7bEVm015585t1	down 1kb	0.964474	2.11576e-05	0.000361294	-33.5
scaffold00626	1168794	1168795	Dapma7bEVm006739t1	exon 3	0.975589	2.12641e-05	0.000362585	-21.7391
scaffold02167	8623	8624	Dapma7bEVm006227t1/Dapma7bEVm028244t1		0.919974	2.12757e-05	0.000362585	-34.8684
scaffold00725	235609	235610	Dapma7bEVm027946t1	intron 2	0.944444	2.16338e-05	0.000368268	-48.1481
scaffold00626	883957	883958	Dapma7bEVm002487t1	exon 2	0.936111	2.16523e-05	0.000368268	-40.6766
scaffold00944	2113446	2113447	Dapma7bEVm004992t1	exon 17	0.934447	2.17041e-05	0.000368782	-25.2843
scaffold01574	389277	389278	Dapma7bEVm007287t1	exon 5	0.977754	2.18531e-05	0.000370891	-27.1825
scaffold01005	811911	811912	Dapma7bEVm003268t1	exon 2	0.8971	2.18718e-05	0.000370891	-45.0169
scaffold00024	1479457	1479458	Dapma7bEVm001972t1/Dapma7bEVm003846t1		1	2.19382e-05	0.000371649	-47.5
scaffold02011	45508	45509	Dapma7bEVm003729t1/Dapma7bEVm004266t1		0.943651	2.19928e-05	0.000372204	-31.3333
scaffold00084	838587	838588	Dapma7bEVm016629t1	intron 5	0.954745	2.21622e-05	0.000374328	-23.4375
scaffold01036	1130462	1130463	Dapma7bEVm010921t1	exon 3	0.928968	2.21565e-05	0.000374328	-42.4242
scaffold00243	646146	646147	Dapma7bEVm011488t1	exon 2	0.345903	2.22167e-05	0.000374878	-41.7582
scaffold00005	109404	109405	Dapma7bEVm015243t1/Dapma7bEVm028953t1/Dapma7bEVm022692t1		0.971429	2.24393e-05	0.000378259	-37.619
scaffold01361	2054540	2054541	Dapma7bEVm001175t1/Dapma7bEVm015490t1		0.978495	2.25411e-05	0.0003796	-27.0124
scaffold03342	262373	262374	Dapma7bEVm024426t1/Dapma7bEVm005088t1/Dapma7bEVm027960t1		0.918182	2.26889e-05	0.000380234	-20.9677
scaffold01581	2253611	2253612	Dapma7bEVm023453t1/Dapma7bEVm006010t1/Dapma7bEVm002415t1/Dapma7bEVm000670t1		0.804085	2.2788e-05	0.000380234	-36.7571
scaffold00568	934446	934447	Dapma7bEVm000027t1/Dapma7bEVm030423t1/Dapma7bEVm007214t1		0.874074	2.26489e-05	0.000380234	-33.3333
scaffold00512	2118501	2118502	Dapma7bEVm025983t1/Dapma7bEVm011696t1		0.948413	2.27185e-05	0.000380234	-35.6522
scaffold00642	1224162	1224163	Dapma7bEVm015414t1	exon 2	0.980519	2.26405e-05	0.000380234	-23.7957
scaffold00166	28562	28563	Dapma7bEVm010768t1	exon 3	0.986111	2.27383e-05	0.000380234	-25.4902
scaffold02285	13270	13271	Dapma7bEVm006483t1/Dapma7bEVm000907t1		0.975589	2.2788e-05	0.000380234	-36.7571
scaffold00084	274955	274956	Dapma7bEVm002685t1	intron 1	0.719118	2.27591e-05	0.000380234	-41.9887
scaffold00359	4561	4562	Dapma7bEVm009960t1	exon 2	0.666675	2.28016e-05	0.000380234	-42.2347
scaffold00966	412050	412051	Dapma7bEVm009620t1	exon 3	0.855	2.26134e-05	0.000380234	-38.4738
scaffold00626	419962	419963	Dapma7bEVm001750t1	exon 3	0.978836	2.28355e-05	0.000380426	-25.5814
scaffold00944	508921	508922	Dapma7bEVm023234t1/Dapma7bEVm004948t1		1	2.28838e-05	0.000380488	-30.5085
scaffold01348	830299	830300	Dapma7bEVm005485t1	exon 1	0.912418	2.28684e-05	0.000380488	-29.9494
scaffold00024	2910846	2910847	Dapma7bEVm003549t1/Dapma7bEVm007517t1		0.988095	2.29556e-05	0.000381311	-31.3725
scaffold01922	2230	2231	Dapma7bEVm028272t1	exon 3	0.70766	2.29816e-05	0.000381372	-45.2153
scaffold01213	4931	4932	Dapma7bEVm010479t1/Dapma7bEVm007139t1		0.932498	2.31163e-05	0.000383234	-35.9337
scaffold00084	546869	546870	Dapma7bEVm016629t1/Dapma7bEVm004705t1/Dapma7bEVm000480t1		0.984848	2.31595e-05	0.000383577	-25.641
scaffold03217	109429	109430	Dapma7bEVm007549t1/Dapma7bEVm009636t1		0.854961	2.32741e-05	0.000384466	-29.0226
scaffold00443	22626	22627	Dapma7bEVm010840t1/Dapma7bEVm004465t1		0.971133	2.32808e-05	0.000384466	-25.4202
scaffold02140	84651	84652	Dapma7bEVm008543t1	exon 1	0.782665	2.32677e-05	0.000384466	-33.9491
scaffold01005	209944	209945	Dapma7bEVm026908t1/Dapma7bEVm001531t1		0.43839	2.33188e-05	0.000384722	-49.8102
scaffold01409	220204	220205	Dapma7bEVm026642t1/Dapma7bEVm026880t1/Dapma7bEVm003057t1		0.974359	2.34167e-05	0.000384828	-35.9432
scaffold03124	1842608	1842609	Dapma7bEVm009868t1	exon 2	0.990196	2.33752e-05	0.000384828	-22.5806
scaffold01579	146984	146985	Dapma7bEVm006486t1/Dapma7bEVm006557t1		0.927369	2.34726e-05	0.000384828	-44.8889
scaffold00687	692525	692526	Dapma7bEVm005075t1/Dapma7bEVm007467t1/Dapma7bEVm003925t1		0.898119	2.34708e-05	0.000384828	-35.0377
scaffold00915	861956	861957	Dapma7bEVm003356t1/Dapma7bEVm002013t1		0.916667	2.34819e-05	0.000384828	-35.4167
scaffold00729	981	982	Dapma7bEVm003148t1	exon 2	0.953209	2.34831e-05	0.000384828	-32.8125
scaffold01776	102370	102371	Dapma7bEVm005207t1	exon 3	0.966387	2.33844e-05	0.000384828	-44
scaffold00568	1256983	1256984	Dapma7bEVm010134t1	exon 4	0.971591	2.36704e-05	0.000387153	-29.188
scaffold00084	657177	657178	Dapma7bEVm016629t1/Dapma7bEVm000875t1/Dapma7bEVm004596t1		1	2.36626e-05	0.000387153	-25
scaffold03057	220455	220456	Dapma7bEVm027842t1/Dapma7bEVm003826t1/Dapma7bEVm006612t1		0.788465	2.36998e-05	0.000387262	-32.0375
scaffold01005	208496	208497			0.676974	2.3751e-05	0.000387487	-38.2941
scaffold02452	888816	888817	Dapma7bEVm004637t1/Dapma7bEVm004985t1		0.981424	2.38044e-05	0.000387487	-23.5294
scaffold00531	28643	28644	Dapma7bEVm001231t1/Dapma7bEVm015870t1		0.850463	2.37913e-05	0.000387487	-38.5897
scaffold02649	7750	7751	Dapma7bEVm012200t1/Dapma7bEVm023921t1/Dapma7bEVm003047t1		0.803283	2.37934e-05	0.000387487	-42.7124
scaffold01005	1341159	1341160	Dapma7bEVm011454t1	intron 1	0.446825	2.39356e-05	0.00038925	-42.4242
scaffold02581	1276036	1276037	Dapma7bEVm027462t1	intron 4	0.894911	2.40942e-05	0.000391457	-35.6676
scaffold01579	201368	201369	Dapma7bEVm000152t1/Dapma7bEVm000932t1		0.854059	2.41308e-05	0.000391646	-26.3158
scaffold00944	1068152	1068153			1	2.41518e-05	0.000391646	-17.7778
scaffold00024	1873032	1873033	Dapma7bEVm003750t1	exon 1	1	2.43192e-05	0.00039195	-25.8065
scaffold00531	147286	147287	Dapma7bEVm000511t1/Dapma7bEVm013763t1/Dapma7bEVm004074t1		0.959524	2.43313e-05	0.00039195	-43.3333
scaffold00642	1818713	1818714	Dapma7bEVm002428t1/Dapma7bEVm007886t1/Dapma7bEVm003444t1		0.893021	2.432e-05	0.00039195	-31.0256
scaffold00626	796486	796487	Dapma7bEVm029246t1/Dapma7bEVm018650t1		0.878386	2.43313e-05	0.00039195	-43.3333
scaffold00512	3081160	3081161	Dapma7bEVm004231t1	exon 1	0.863283	2.42951e-05	0.00039195	-41.6534
scaffold03276	151861	151862	Dapma7bEVm001684t1	exon 4	0.95098	2.4312e-05	0.00039195	-29.6296
scaffold02190	570924	570925	Dapma7bEVm009874t1	exon 3	0.886927	2.42973e-05	0.00039195	-36.5646
scaffold00655	1689	1690	Dapma7bEVm021817t1/Dapma7bEVm006642t1/Dapma7bEVm025649t1		0.472767	2.43557e-05	0.000391973	-35.1852
scaffold00002	63216	63217	Dapma7bEVm000500t1/Dapma7bEVm027472t1		0.96633	2.4391e-05	0.00039217	-40.9091
scaffold02452	172922	172923	Dapma7bEVm015248t1/Dapma7bEVm005132t1		1	2.44659e-05	0.000393004	-30.7692
scaffold00031	133600	133601	Dapma7bEVm030037t1/Dapma7bEVm018483t1		0.921902	2.46129e-05	0.000394988	-42.6573
scaffold02076	382250	382251	Dapma7bEVm025854t1	exon 3	0.670833	2.46357e-05	0.000394988	-50.5291
scaffold03165	16931	16932	Dapma7bEVm027989t1/Dapma7bEVm012229t1/Dapma7bEVm005353t1		0.949134	2.47094e-05	0.000395798	-35
scaffold01253	468080	468081	Dapma7bEVm021262t1/Dapma7bEVm013822t1/Dapma7bEVm027836t1		0.491425	2.48331e-05	0.000397406	-41.835
scaffold02994	430829	430830	Dapma7bEVm001495t1/Dapma7bEVm008192t1		0.912202	2.48655e-05	0.000397552	-36.5385
scaffold00868	1841610	1841611	Dapma7bEVm003283t1	exon 2	0.991667	2.50014e-05	0.00039935	-24.5902
scaffold02385	1020764	1020765			0.939244	2.51407e-05	0.0004012	-28.3333
scaffold01005	1080480	1080481	Dapma7bEVm011229t1/Dapma7bEVm006106t1		0.972944	2.5278e-05	0.000403014	-23.913
scaffold00687	653518	653519	Dapma7bEVm001367t1	up 1kb	0.97096	2.53019e-05	0.000403019	-24.5614
scaffold00084	651	652	Dapma7bEVm008759t1/Dapma7bEVm013994t1/Dapma7bEVm026559t1		0.658135	2.53602e-05	0.00040357	-47.0635
scaffold00725	187029	187030	Dapma7bEVm001901t1	intron 1	0.988095	2.54326e-05	0.000404339	-28.3333
scaffold01361	1182342	1182343	Dapma7bEVm006848t1/Dapma7bEVm007797t1		1	2.54559e-05	0.000404339	-37.037
scaffold01019	176393	176394	Dapma7bEVm000888t1	down 1kb	0.924837	2.55966e-05	0.000406196	-32.1083
scaffold00687	1800105	1800106	Dapma7bEVm030568t1/Dapma7bEVm001150t1		0.947917	2.57384e-05	0.000408066	-43.2432
scaffold00930	96595	96596	Dapma7bEVm010468t1/Dapma7bEVm006737t1		0.948413	2.58011e-05	0.00040868	-29.7872
scaffold00389	822766	822767	Dapma7bEVm007763t1/Dapma7bEVm005821t1		1	2.58401e-05	0.000408918	-28.5714
scaffold03102	243641	243642			1	2.60338e-05	0.000411602	-29.0323
scaffold00311	478371	478372	Dapma7bEVm022908t1	exon 3	0.69902	2.61607e-05	0.000413138	-43.4759
scaffold00872	364923	364924	Dapma7bEVm000344t1	exon 2	0.989583	2.61794e-05	0.000413138	-37.7628
contig25925	65	66			0.909188	2.62103e-05	0.000413243	-29.8723
scaffold00568	934699	934700	Dapma7bEVm000027t1/Dapma7bEVm030423t1/Dapma7bEVm007214t1		1	2.62372e-05	0.000413286	-25.4545
scaffold00687	1168097	1168098	Dapma7bEVm028995t1/Dapma7bEVm009799t1		0.954862	2.63846e-05	0.000415224	-26.3575
scaffold01363	63240	63241	Dapma7bEVm005808t1	exon 2	0.700346	2.6438e-05	0.00041568	-44.3158
scaffold03124	879974	879975	Dapma7bEVm005624t1/Dapma7bEVm006142t1		1	2.65167e-05	0.000416535	-27.7778
scaffold00868	35741	35742	Dapma7bEVm003637t1	exon 2	0.983333	2.66324e-05	0.000417967	-47.8261
scaffold01348	790687	790688	Dapma7bEVm001435t1	intron 5	0.863757	2.68932e-05	0.000420897	-27.3976
scaffold02452	833392	833393	Dapma7bEVm023822t1/Dapma7bEVm011065t1		0.95303	2.68749e-05	0.000420897	-39.4737
scaffold00725	649086	649087	Dapma7bEVm001963t1	exon 2	0.828175	2.68497e-05	0.000420897	-39.3939
scaffold02649	37149	37150			1	2.6953e-05	0.000421446	-22.5806
scaffold03164	300353	300354	Dapma7bEVm002574t1	exon 4	0.97716	2.70004e-05	0.000421446	-22.0369
scaffold02861	532897	532898	Dapma7bEVm000901t1/Dapma7bEVm027523t1		0.874561	2.70023e-05	0.000421446	-38.1854
contig07085	319	320	Dapma7bEVm010934t1	down 1kb	0.940741	2.70762e-05	0.000422212	-20
scaffold00930	192557	192558	Dapma7bEVm007495t1/Dapma7bEVm006675t1		0.844826	2.71596e-05	0.00042248	-41.5484
scaffold01361	1165638	1165639	Dapma7bEVm007254t1	intron 1	0.985809	2.71677e-05	0.00042248	-22.9746
scaffold02794	208096	208097	Dapma7bEVm009915t1	exon 1	0.979167	2.71353e-05	0.00042248	-23.4848
scaffold01661	679	680			0.968056	2.73454e-05	0.000424857	-29.5455
scaffold00084	902086	902087	Dapma7bEVm021381t1/Dapma7bEVm000704t1		0.883403	2.74564e-05	0.000426194	-37.1212
scaffold01036	242731	242732	Dapma7bEVm010253t1	exon 4	0.958333	2.75106e-05	0.000426259	-34.2857
scaffold01315	89754	89755	Dapma7bEVm011330t1	exon 1	0.932197	2.75093e-05	0.000426259	-41.8605
scaffold02919	842	843	Dapma7bEVm028926t1	exon 2	1	2.75966e-05	0.000427204	-19.5122
scaffold00024	1552323	1552324	Dapma7bEVm003315t1	exon 3	0.808757	2.76289e-05	0.000427316	-34.4523
scaffold01265	72611	72612	Dapma7bEVm004115t1	down 1kb	0.972222	2.76929e-05	0.000427917	-31.8182
contig06042	101	102	Dapma7bEVm028564t1	intron 1	0.521645	2.78402e-05	0.000429804	-34.6667
scaffold01036	807509	807510	Dapma7bEVm006191t1	intron 3	0.478326	2.7898e-05	0.000430126	-39.1915
scaffold02190	1072455	1072456	Dapma7bEVm023713t1/Dapma7bEVm013218t1		0.947811	2.79115e-05	0.000430126	-52.7778
scaffold00915	1005883	1005884	Dapma7bEVm027587t1/Dapma7bEVm003792t1		0.972028	2.80007e-05	0.000431112	-34.375
scaffold00512	2561931	2561932	Dapma7bEVm005313t1/Dapma7bEVm003429t1/Dapma7bEVm005762t1		0.94596	2.80283e-05	0.000431147	-40.9926
scaffold01764	109858	109859	Dapma7bEVm003858t1/Dapma7bEVm004904t1/Dapma7bEVm020603t1		0.558282	2.80885e-05	0.000431684	-41.294
scaffold00930	14855	14856			0.969124	2.81396e-05	0.00043208	-32.1135
scaffold03124	1284383	1284384	Dapma7bEVm000129t1	exon 2	1	2.82261e-05	0.000433018	-41.3043
scaffold01899	111400	111401	Dapma7bEVm000438t1/Dapma7bEVm004360t1		0.902778	2.83107e-05	0.000433927	-39.375
scaffold00359	110129	110130	Dapma7bEVm011422t1/Dapma7bEVm022953t1/Dapma7bEVm016488t1/Dapma7bEVm017799t1/Dapma7bEVm012393t1/Dapma7bEVm011321t1/Dapma7bEVm029400t1/Dapma7bEVm000065t1		0.986111	2.84266e-05	0.000435312	-32.5581
scaffold00687	373213	373214	Dapma7bEVm018668t1/Dapma7bEVm010769t1		0.859975	2.84902e-05	0.000435895	-38.7806
contig10487	1240	1241			1	2.85486e-05	0.000436052	-46.1538
scaffold02452	6352	6353	Dapma7bEVm002557t1	exon 4	0.988095	2.85772e-05	0.000436052	-36.1111
scaffold01894	354	355	Dapma7bEVm010240t1	exon 2	0.97619	2.85772e-05	0.000436052	-36.1111
scaffold02227	198574	198575	Dapma7bEVm030455t1/Dapma7bEVm027402t1		0.838427	2.86207e-05	0.000436326	-33.2698
contig05595	330	331			0.644841	2.8797e-05	0.000438621	-50.3704
scaffold00512	2713198	2713199	Dapma7bEVm001528t1	exon 2	0.8672	2.89995e-05	0.000441312	-41.4286
scaffold00930	853626	853627	Dapma7bEVm011766t1	intron 1	0.968182	2.90728e-05	0.000442033	-38.9964
scaffold00642	1378289	1378290	Dapma7bEVm001384t1/Dapma7bEVm006018t1		0.96875	2.91386e-05	0.000442639	-22.5
contig63330	142	143			0.414006	2.93048e-05	0.000443978	-37
scaffold00687	1070350	1070351	Dapma7bEVm028995t1	intron 2	0.978333	2.92917e-05	0.000443978	-23.0755
scaffold00944	2057827	2057828	Dapma7bEVm027601t1/Dapma7bEVm005776t1/Dapma7bEVm007884t1		0.974206	2.92958e-05	0.000443978	-35.8586
scaffold00626	677158	677159	Dapma7bEVm001587t1	intron 4	0.95928	2.95562e-05	0.000447389	-26.4706
scaffold00568	936762	936763	Dapma7bEVm000027t1/Dapma7bEVm030423t1/Dapma7bEVm018501t1/Dapma7bEVm029206t1		0.940285	2.98362e-05	0.000451227	-33.2175
scaffold00024	1374562	1374563	Dapma7bEVm003578t1	exon 3	0.964815	2.98689e-05	0.000451322	-28.5714
scaffold00687	339788	339789	Dapma7bEVm023118t1/Dapma7bEVm001893t1		0.941919	2.99174e-05	0.000451655	-37.931
scaffold02850	262939	262940			0.976763	3.01148e-05	0.000451759	-38.0952
scaffold00494	93588	93589	Dapma7bEVm003299t1	exon 1	0.943732	3.00351e-05	0.000451759	-26.2183
scaffold00005	854653	854654	Dapma7bEVm004430t1/Dapma7bEVm017640t1/Dapma7bEVm003595t1		0.908242	3.01627e-05	0.000451759	-60.75
scaffold01361	1377569	1377570	Dapma7bEVm014930t1	up 1kb	0.87847	2.99817e-05	0.000451759	-34.3465
contig25653	237	238			1	3.01622e-05	0.000451759	-36.5854
scaffold02902	70924	70925	Dapma7bEVm008379t1/Dapma7bEVm009637t1		0.951211	3.00928e-05	0.000451759	-36.5385
scaffold03124	883885	883886	Dapma7bEVm005749t1/Dapma7bEVm011195t1		0.951389	3.00103e-05	0.000451759	-39.8485
scaffold01411	41306	41307	Dapma7bEVm005521t1	intron 1	0.975	3.00595e-05	0.000451759	-44.8276
scaffold02581	1476840	1476841	Dapma7bEVm002834t1	exon 4	1	3.01587e-05	0.000451759	-42.8571
scaffold02794	59889	59890	Dapma7bEVm023996t1	intron 4	0.92298	3.01905e-05	0.000451779	-31.0606
scaffold01579	203407	203408	Dapma7bEVm000932t1	exon 3	0.921148	3.02185e-05	0.000451802	-40.7197
scaffold00704	98607	98608	Dapma7bEVm000787t1/Dapma7bEVm007512t1		0.951808	3.03646e-05	0.000453191	-33.1608
scaffold01041	35101	35102	Dapma7bEVm028633t1	exon 2	0.949814	3.03641e-05	0.000453191	-30.7668
scaffold00531	3431	3432			0.922213	3.04362e-05	0.000453864	-27.5125
scaffold00687	1800235	1800236	Dapma7bEVm030568t1/Dapma7bEVm001150t1		0.914425	3.05497e-05	0.00045476	-28.6992
scaffold00560	73127	73128	Dapma7bEVm008255t1/Dapma7bEVm029660t1		0.94	3.05398e-05	0.00045476	-48.1481
scaffold01581	2420369	2420370	Dapma7bEVm023453t1/Dapma7bEVm029231t1/Dapma7bEVm001477t1/Dapma7bEVm021094t1		0.972478	3.06773e-05	0.000455468	-35.2406
scaffold02979	239161	239162	Dapma7bEVm000212t1	up 1kb	0.989583	3.06483e-05	0.000455468	-44
scaffold00588	2498	2499			0.85625	3.06746e-05	0.000455468	-33.8358
scaffold00568	1702299	1702300	Dapma7bEVm004010t1/Dapma7bEVm000484t1		0.556792	3.07998e-05	0.000456798	-39.364
scaffold00443	91702	91703	Dapma7bEVm008329t1/Dapma7bEVm029355t1/Dapma7bEVm011045t1		0.920192	3.08204e-05	0.000456798	-33.3333
scaffold01005	721816	721817	Dapma7bEVm007020t1/Dapma7bEVm001117t1		0.92803	3.10337e-05	0.000458125	-35
scaffold00504	2221	2222	Dapma7bEVm004815t1	exon 1	0.983333	3.10411e-05	0.000458125	-24.4322
scaffold00531	3371	3372			0.984848	3.11248e-05	0.000458125	-22.5806
scaffold02143	3342	3343			0.592586	3.10728e-05	0.000458125	-29.8246
contig15729	54	55			0.111078	3.11112e-05	0.000458125	31.5476
scaffold00146	11274	11275	Dapma7bEVm007608t1	down 1kb	0.726408	3.10068e-05	0.000458125	-37.8558
scaffold01616	2816	2817	Dapma7bEVm006501t1	exon 4	1	3.11248e-05	0.000458125	-22.5806
scaffold00243	244982	244983	Dapma7bEVm004528t1	exon 1	1	3.09404e-05	0.000458125	-25.4545
scaffold02861	481355	481356	Dapma7bEVm003802t1	exon 3	0.875905	3.11627e-05	0.000458287	-37.7273
scaffold01654	1257	1258	Dapma7bEVm003278t1	exon 5	1	3.12039e-05	0.000458499	-22.2222
scaffold03326	498899	498900	Dapma7bEVm010034t1	exon 2	0.941809	3.1312e-05	0.00045914	-21.6276
contig00229	1531	1532	Dapma7bEVm027264t1/Dapma7bEVm009051t1		1	3.13283e-05	0.00045914	-26
scaffold02076	431782	431783	Dapma7bEVm000893t1	exon 2	0.93266	3.13186e-05	0.00045914	-34.7826
scaffold01427	1275	1276	Dapma7bEVm013306t1	exon 2	0.752588	3.13835e-05	0.000459553	-41.8876
scaffold00396	991	992	Dapma7bEVm012088t1	up 1kb	0.573329	3.14651e-05	0.000459565	-42.8986
scaffold00024	860172	860173	Dapma7bEVm006482t1	exon 1	0.810316	3.14211e-05	0.000459565	-31.1817
scaffold01663	328488	328489	Dapma7bEVm001806t1/Dapma7bEVm005508t1		0.886364	3.14588e-05	0.000459565	-29.7872
scaffold01005	669461	669462	Dapma7bEVm008227t1	exon 4	1	3.15693e-05	0.000460693	-31.0345
scaffold01361	1513221	1513222	Dapma7bEVm003305t1	exon 3	0.837963	3.16414e-05	0.00046135	-35.3333
scaffold03326	527973	527974	Dapma7bEVm002996t1	exon 1	0.993333	3.20071e-05	0.000465529	-19.811
scaffold00115	113852	113853	Dapma7bEVm002981t1	exon 3	0.930556	3.20099e-05	0.000465529	-41.4861
scaffold00311	410264	410265	Dapma7bEVm003037t1/Dapma7bEVm025808t1/Dapma7bEVm016778t1		0.834998	3.19878e-05	0.000465529	-34.0502
scaffold01005	669418	669419	Dapma7bEVm008227t1	exon 4	0.816667	3.21474e-05	0.000467131	-38.6161
scaffold01569	23247	23248	Dapma7bEVm007643t1	exon 3	0.981863	3.22478e-05	0.000468191	-26.6667
scaffold00024	1999889	1999890	Dapma7bEVm011570t1	exon 4	0.953704	3.24371e-05	0.000470139	-26.4151
contig03652	147	148			0.108889	3.24217e-05	0.000470139	-15.3853
scaffold03124	249586	249587	Dapma7bEVm009829t1/Dapma7bEVm004120t1		0.874459	3.25605e-05	0.000470764	-46.1538
scaffold00996	182471	182472	Dapma7bEVm002609t1	exon 1	0.941527	3.2563e-05	0.000470764	-25.5282
contig30141	322	323			0.338837	3.25244e-05	0.000470764	26.3695
scaffold01253	169744	169745	Dapma7bEVm022088t1/Dapma7bEVm000599t1		0.803846	3.26641e-05	0.000471392	-43.3333
scaffold00024	1612869	1612870	Dapma7bEVm010653t1/Dapma7bEVm028717t1/Dapma7bEVm012108t1		0.886111	3.27167e-05	0.000471392	-33.5165
scaffold02167	296230	296231	Dapma7bEVm000069t1	intron 1	0.934548	3.26804e-05	0.000471392	-28.8889
scaffold03276	244341	244342	Dapma7bEVm012920t1/Dapma7bEVm009797t1		0.901852	3.2717e-05	0.000471392	-29.9451
scaffold02861	536238	536239			0.953869	3.2832e-05	0.000472251	-35.4839
scaffold03376	676402	676403	Dapma7bEVm018456t1	up 1kb	0.909455	3.28136e-05	0.000472251	-39.8325
scaffold00106	21211	21212	Dapma7bEVm010994t1	exon 2	0.991228	3.29973e-05	0.000474229	-29.5455
scaffold02452	258109	258110	Dapma7bEVm028596t1	intron 2	0.912698	3.31958e-05	0.000476452	-33.3684
scaffold01361	1856718	1856719	Dapma7bEVm001775t1	exon 3	0.942617	3.32078e-05	0.000476452	-36.8421
scaffold01361	1932946	1932947	Dapma7bEVm005327t1	down 1kb	0.884656	3.33509e-05	0.000477515	-43.407
scaffold00626	1353107	1353108	Dapma7bEVm000557t1	exon 6	0.916005	3.33469e-05	0.000477515	-34.9537
scaffold02385	433133	433134	Dapma7bEVm010566t1	intron 1	0.50071	3.33659e-05	0.000477515	-41.1765
scaffold02076	48462	48463	Dapma7bEVm003331t1	intron 1	0.968529	3.35466e-05	0.0004797	-25.3017
scaffold00996	403524	403525	Dapma7bEVm015443t1	exon 1	0.966667	3.36062e-05	0.000479747	-35.2941
scaffold02581	926794	926795	Dapma7bEVm010752t1/Dapma7bEVm001113t1		0.857474	3.35857e-05	0.000479747	-51.3043
scaffold00024	2910912	2910913	Dapma7bEVm003549t1/Dapma7bEVm007517t1		0.977778	3.36892e-05	0.00048053	-35.5556
scaffold00211	12391	12392	Dapma7bEVm027816t1/Dapma7bEVm030411t1/Dapma7bEVm002634t1		0.771994	3.37193e-05	0.000480558	-35.8082
scaffold00626	1067755	1067756	Dapma7bEVm005419t1	exon 1	0.845129	3.40678e-05	0.000484446	-35.1257
scaffold02837	59642	59643	Dapma7bEVm003142t1	intron 2	0.983333	3.40396e-05	0.000484446	-34.2857
scaffold02385	810685	810686	Dapma7bEVm015380t1	up 1kb	0.979779	3.40773e-05	0.000484446	-26.5714
scaffold02957	22335	22336	Dapma7bEVm003287t1	exon 3	0.988095	3.4128e-05	0.000484762	-25.641
scaffold00868	722659	722660	Dapma7bEVm025444t1/Dapma7bEVm010206t1		1	3.41786e-05	0.000485077	-19.7183
scaffold00084	270104	270105	Dapma7bEVm002292t1	exon 2	0.934028	3.42836e-05	0.000485355	-40.3922
scaffold01574	340418	340419	Dapma7bEVm002364t1	exon 2	0.882758	3.42638e-05	0.000485355	-34.8684
scaffold00781	594042	594043	Dapma7bEVm001885t1/Dapma7bEVm011129t1		1	3.42471e-05	0.000485355	-21.8182
scaffold01361	1458479	1458480			0.988889	3.43227e-05	0.000485507	-29.1667
scaffold03376	2506	2507	Dapma7bEVm003075t1	exon 2	0.945	3.45695e-05	0.000488586	-33.0233
scaffold01920	160844	160845	Dapma7bEVm005298t1	exon 4	0.578066	3.45977e-05	0.000488586	-59.5238
scaffold00005	589007	589008	Dapma7bEVm005323t1	exon 5	0.932692	3.48112e-05	0.000491195	-43.75
scaffold02581	55993	55994	Dapma7bEVm003567t1/Dapma7bEVm010469t1		0.904167	3.48948e-05	0.000491235	-33.3333
scaffold00687	77766	77767	Dapma7bEVm028340t1/Dapma7bEVm009588t1		0.786099	3.49175e-05	0.000491235	-26.0068
scaffold00341	336917	336918	Dapma7bEVm010184t1	exon 2	0.854427	3.49292e-05	0.000491235	-34.4293
scaffold01363	9632	9633	Dapma7bEVm010246t1/Dapma7bEVm015303t1/Dapma7bEVm028467t1		1	3.4897e-05	0.000491235	-33.3333
scaffold00389	861006	861007	Dapma7bEVm000791t1	exon 2	0.901709	3.50192e-05	0.000492094	-29.1071
scaffold00008	5048	5049	Dapma7bEVm010043t1	exon 3	1	3.51723e-05	0.000493839	-31.5789
scaffold00872	47058	47059	Dapma7bEVm007018t1	exon 2	0.988889	3.53403e-05	0.00049579	-32.3436
scaffold00725	144711	144712	Dapma7bEVm000906t1/Dapma7bEVm027524t1/Dapma7bEVm016173t1		0.937037	3.53984e-05	0.000496197	-39.4444
scaffold00494	11713	11714	Dapma7bEVm004193t1	exon 4	0.8128	3.54426e-05	0.000496408	-40.5925
scaffold01151	71495	71496	Dapma7bEVm008866t1/Dapma7bEVm008370t1		0.976068	3.55289e-05	0.000496801	-33.3333
scaffold00868	1410759	1410760	Dapma7bEVm010191t1/Dapma7bEVm008434t1		1	3.55289e-05	0.000496801	-33.3333
scaffold01863	192661	192662	Dapma7bEVm010802t1	exon 2	0.932054	3.55963e-05	0.000497337	-41.75
scaffold02452	390401	390402	Dapma7bEVm001813t1/Dapma7bEVm027643t1		0.812753	3.56576e-05	0.000497784	-41.9355
scaffold00642	1399492	1399493			1	3.5711e-05	0.000498123	-24.5283
scaffold01581	1950245	1950246	Dapma7bEVm003071t1	exon 4	1	3.58125e-05	0.00049913	-30
scaffold01581	1954799	1954800	Dapma7bEVm001028t1	exon 4	0.735573	3.59055e-05	0.000500019	-37.5039
contig42063	58	59			0.686216	3.60135e-05	0.000501113	-39.5299
scaffold01019	127970	127971	Dapma7bEVm005824t1	exon 2	1	3.61866e-05	0.000503112	-25
scaffold02060	161451	161452	Dapma7bEVm023665t1	exon 3	0.418346	3.62419e-05	0.00050347	-25.662
scaffold01411	104452	104453	Dapma7bEVm002347t1	exon 4	0.959893	3.62764e-05	0.000503539	-29.7348
scaffold02850	214035	214036	Dapma7bEVm002413t1	exon 3	0.789507	3.64697e-05	0.000505811	-42.6025
scaffold00944	1432712	1432713			0.875374	3.65771e-05	0.000506888	-31.0078
scaffold03165	164293	164294	Dapma7bEVm010029t1	exon 2	0.951017	3.67237e-05	0.00050816	-19.8777
scaffold01036	765709	765710			0.988889	3.67285e-05	0.00050816	-25.7793
scaffold01937	456423	456424	Dapma7bEVm001023t1	exon 2	1	3.68992e-05	0.000509899	-20.3125
scaffold02452	6566	6567	Dapma7bEVm002557t1	exon 3	0.936129	3.69438e-05	0.000509899	-32.2222
scaffold00512	1317437	1317438	Dapma7bEVm000678t1	exon 2	1	3.69333e-05	0.000509899	-37.1429
scaffold00915	474493	474494	Dapma7bEVm005218t1/Dapma7bEVm005368t1/Dapma7bEVm000528t1		0.851515	3.69885e-05	0.000510103	-41.2886
scaffold01361	1148988	1148989	Dapma7bEVm006298t1	exon 3	0.972222	3.70969e-05	0.000511184	-28.125
scaffold01581	1836262	1836263	Dapma7bEVm011323t1	exon 2	0.988506	3.71643e-05	0.000511699	-21.1239
scaffold03057	222292	222293	Dapma7bEVm027842t1/Dapma7bEVm003826t1/Dapma7bEVm006612t1		0.959259	3.72468e-05	0.000512423	-22.5352
scaffold01574	165495	165496	Dapma7bEVm000836t1	exon 3	0.94494	3.73091e-05	0.000512865	-37.5905
scaffold00084	657157	657158	Dapma7bEVm016629t1/Dapma7bEVm000875t1/Dapma7bEVm004596t1		1	3.7362e-05	0.00051318	-23.913
scaffold00018	125362	125363	Dapma7bEVm008107t1/Dapma7bEVm015232t1		1	3.75409e-05	0.000515222	-38.2353
scaffold00944	2091647	2091648	Dapma7bEVm027631t1/Dapma7bEVm002514t1		1	3.77411e-05	0.000516308	-25
scaffold00944	1121994	1121995	Dapma7bEVm003049t1	exon 3	0.965608	3.77198e-05	0.000516308	-33.1464
scaffold02861	667852	667853	Dapma7bEVm000267t1	intron 4	0.776862	3.76508e-05	0.000516308	-43.5
scaffold02626	49552	49553	Dapma7bEVm025165t1/Dapma7bEVm004183t1/Dapma7bEVm013909t1		0.977778	3.76814e-05	0.000516308	-34.1308
contig23039	908	909	Dapma7bEVm022556t1	exon 4	0.953846	3.79844e-05	0.00051922	-50
scaffold01361	1262090	1262091	Dapma7bEVm010263t1	exon 2	1	3.81091e-05	0.000520091	-24
scaffold00024	1113604	1113605	Dapma7bEVm004400t1	exon 4	0.972222	3.81091e-05	0.000520091	-24
scaffold00725	250282	250283	Dapma7bEVm009563t1	exon 2	0.988095	3.81813e-05	0.00052066	-20.7547
scaffold00389	282170	282171	Dapma7bEVm005635t1	exon 2	0.975589	3.82802e-05	0.000521592	-23.5294
scaffold02227	240764	240765	Dapma7bEVm005854t1	exon 1	0.972222	3.83933e-05	0.000522299	-45.8333
scaffold00190	380891	380892	Dapma7bEVm003243t1	exon 3	0.818708	3.83921e-05	0.000522299	-43.9007
scaffold02486	31237	31238	Dapma7bEVm023833t1	down 1kb	0.0347443	3.84898e-05	0.000523193	16.1661
scaffold01361	1097548	1097549	Dapma7bEVm005517t1/Dapma7bEVm028813t1		0.93287	3.85926e-05	0.000524174	-37.9953
scaffold01361	1928310	1928311	Dapma7bEVm001938t1/Dapma7bEVm010001t1/Dapma7bEVm004318t1		0.976307	3.87068e-05	0.000524888	-38.872
scaffold03025	101170	101171	Dapma7bEVm001199t1	exon 3	0.75873	3.87068e-05	0.000524888	-38.872
scaffold00007	431796	431797	Dapma7bEVm009966t1	intron 2	0	3.87588e-05	0.000525177	30.303
scaffold01151	245885	245886	Dapma7bEVm003338t1/Dapma7bEVm001828t1		0.547327	3.89274e-05	0.000527042	-40.8514
scaffold00715	61977	61978	Dapma7bEVm006712t1/Dapma7bEVm022332t1		0.880298	3.89716e-05	0.000527061	-33.4091
scaffold02143	976	977			0.597807	3.89905e-05	0.000527061	-34.1076
scaffold01361	1513084	1513085	Dapma7bEVm003305t1	exon 4	0.977376	3.90546e-05	0.000527127	-25.5957
scaffold00626	419771	419772	Dapma7bEVm001750t1	exon 2	0.970858	3.90573e-05	0.000527127	-22.8571
scaffold00944	2014753	2014754	Dapma7bEVm028462t1/Dapma7bEVm027601t1/Dapma7bEVm006095t1/Dapma7bEVm006623t1		0.866667	3.90898e-05	0.00052715	-46.1538
contig19890	79	80			0.68345	3.91546e-05	0.000527189	31.6399
scaffold03165	16957	16958	Dapma7bEVm027989t1/Dapma7bEVm012229t1/Dapma7bEVm005353t1		0.988095	3.91379e-05	0.000527189	-34.0213
contig40579	150	151			0.591231	3.92217e-05	0.000527262	-26.3789
scaffold00642	445520	445521	Dapma7bEVm000668t1/Dapma7bEVm000782t1		0.984848	3.91981e-05	0.000527262	-33.0719
scaffold00031	121694	121695	Dapma7bEVm001402t1/Dapma7bEVm022738t1		0.985714	3.93409e-05	0.000528447	-28.8889
scaffold01569	211965	211966	Dapma7bEVm004247t1	exon 2	0.802457	3.94588e-05	0.000529002	-42.7632
scaffold01151	138834	138835	Dapma7bEVm023309t1/Dapma7bEVm004362t1/Dapma7bEVm007912t1		0.967419	3.94753e-05	0.000529002	-33.6735
scaffold02452	901881	901882	Dapma7bEVm004678t1	exon 3	0.936012	3.94524e-05	0.000529002	-38.3333
scaffold01023	4238	4239	Dapma7bEVm003897t1	exon 2	0.889015	3.96399e-05	0.000530791	-55.8696
scaffold01581	2087254	2087255	Dapma7bEVm002153t1	exon 2	0.980556	3.97718e-05	0.00053214	-23.4494
scaffold01165	1030	1031			0.921856	3.98061e-05	0.000532182	-22.449
scaffold00149	38130	38131	Dapma7bEVm006083t1	down 1kb	0.97037	3.99763e-05	0.000534038	-42.4359
scaffold00512	52523	52524	Dapma7bEVm011203t1/Dapma7bEVm004280t1		0.876389	4.01419e-05	0.000535831	-36.1672
scaffold00311	459133	459134	Dapma7bEVm004313t1/Dapma7bEVm003960t1		0.85	4.02374e-05	0.000536686	-46.8783
scaffold00944	2037826	2037827	Dapma7bEVm027601t1/Dapma7bEVm003621t1		0.983333	4.03956e-05	0.000538375	-26.4706
scaffold01363	256255	256256	Dapma7bEVm009905t1/Dapma7bEVm003871t1		0.972028	4.05582e-05	0.00054012	-41.3793
scaffold02385	675893	675894	Dapma7bEVm010507t1	exon 2	0.960157	4.06315e-05	0.000540499	-16.6667
scaffold01581	2420423	2420424	Dapma7bEVm023453t1/Dapma7bEVm029231t1/Dapma7bEVm001477t1/Dapma7bEVm021094t1		1	4.07451e-05	0.000540499	-21.519
scaffold03283	11201	11202	Dapma7bEVm004592t1	exon 4	0.948864	4.06922e-05	0.000540499	-38.3838
scaffold02190	1657458	1657459	Dapma7bEVm011246t1/Dapma7bEVm006527t1		0.816558	4.0711e-05	0.000540499	-48.3483
scaffold03326	362683	362684	Dapma7bEVm012426t1/Dapma7bEVm005381t1		0.940756	4.07299e-05	0.000540499	-37.3718
scaffold00005	242363	242364	Dapma7bEVm003479t1	down 1kb	0.95	4.08103e-05	0.000540825	-27.027
scaffold01361	1643503	1643504	Dapma7bEVm012692t1	intron 3	0.939715	4.08513e-05	0.000540825	-23.7485
scaffold01581	491252	491253	Dapma7bEVm007071t1/Dapma7bEVm010237t1		0.954772	4.08858e-05	0.000540825	-29.8946
scaffold00868	284849	284850	Dapma7bEVm023198t1/Dapma7bEVm003493t1/Dapma7bEVm003282t1		0.975589	4.08964e-05	0.000540825	-29.4118
scaffold00248	286936	286937	Dapma7bEVm000811t1	exon 3	0.972222	4.09589e-05	0.000541231	-32.2581
scaffold00642	1236037	1236038	Dapma7bEVm009901t1	exon 3	0.97619	4.10406e-05	0.000541472	-27.451
scaffold00684	3874	3875	Dapma7bEVm014229t1	down 1kb	0.699603	4.10389e-05	0.000541472	-51.1853
scaffold02190	643613	643614	Dapma7bEVm023710t1/Dapma7bEVm002638t1		0.906944	4.11768e-05	0.000542849	-38.8415
scaffold01363	9367	9368	Dapma7bEVm010246t1/Dapma7bEVm015303t1/Dapma7bEVm028467t1		0.986111	4.12196e-05	0.000542994	-31.1111
scaffold00547	148350	148351	Dapma7bEVm015924t1/Dapma7bEVm003980t1		0.688988	4.12859e-05	0.000543448	-39.2655
scaffold01574	105342	105343	Dapma7bEVm015311t1	exon 2	0.989583	4.13409e-05	0.000543752	-21.5891
scaffold02994	58017	58018	Dapma7bEVm000544t1	exon 2	0.944444	4.15774e-05	0.000546441	-34.0136
scaffold01253	462980	462981	Dapma7bEVm007083t1/Dapma7bEVm003002t1		0.875886	4.16875e-05	0.000547467	-34.7248
scaffold03258	390753	390754	Dapma7bEVm024357t1/Dapma7bEVm011207t1		0.925008	4.18241e-05	0.000548251	-32.2788
scaffold00944	535044	535045	Dapma7bEVm002982t1/Dapma7bEVm002841t1		0.913847	4.18177e-05	0.000548251	-34.0381
scaffold00146	9388	9389	Dapma7bEVm007608t1	exon 4	0.968661	4.18437e-05	0.000548251	-24.4444
scaffold00311	217813	217814	Dapma7bEVm002579t1	exon 2	1	4.19448e-05	0.000549154	-34.375
scaffold00868	722868	722869	Dapma7bEVm025444t1/Dapma7bEVm010206t1		0.983333	4.20231e-05	0.000549757	-25
scaffold00929	678	679	Dapma7bEVm015645t1	intron 2	0.615481	4.20716e-05	0.00054997	-45.5556
scaffold02581	961001	961002	Dapma7bEVm005918t1	exon 3	0.982639	4.2251e-05	0.000551893	-29.9435
scaffold01009	34222	34223	Dapma7bEVm006449t1	exon 2	1	4.25161e-05	0.00055493	-34.0909
scaffold02060	121789	121790	Dapma7bEVm000519t1/Dapma7bEVm004674t1		0.994253	4.26942e-05	0.000556805	-23.913
scaffold03164	234571	234572	Dapma7bEVm015075t1/Dapma7bEVm025972t1		0.979167	4.2725e-05	0.000556805	-32.5
scaffold03276	244353	244354	Dapma7bEVm012920t1/Dapma7bEVm009797t1		0.93521	4.28341e-05	0.0005578	-30.6522
contig44034	787	788			0.556217	4.309e-05	0.00056036	-48.9418
scaffold01361	1513043	1513044	Dapma7bEVm003305t1	exon 4	0.889021	4.30963e-05	0.00056036	-38.8031
scaffold02861	282665	282666	Dapma7bEVm011536t1/Dapma7bEVm011845t1		0.951389	4.33428e-05	0.000563136	-43.75
scaffold00190	387523	387524	Dapma7bEVm011556t1	exon 2	0.887973	4.35154e-05	0.000564237	-37.9369
scaffold03164	379752	379753	Dapma7bEVm028870t1/Dapma7bEVm024292t1		0.769841	4.35464e-05	0.000564237	-50
scaffold01274	359557	359558	Dapma7bEVm003100t1	exon 6	0.968056	4.35598e-05	0.000564237	-46
scaffold01937	229089	229090	Dapma7bEVm005591t1/Dapma7bEVm006113t1		1	4.35271e-05	0.000564237	-27.2727
scaffold01348	448896	448897	Dapma7bEVm009743t1/Dapma7bEVm015339t1		0.648151	4.36847e-05	0.000565424	-45.6757
scaffold00687	1168014	1168015	Dapma7bEVm028995t1/Dapma7bEVm009799t1		0.969136	4.38843e-05	0.000567361	-26.5517
scaffold02140	165806	165807	Dapma7bEVm001138t1/Dapma7bEVm007652t1		0.944313	4.39008e-05	0.000567361	-24.7265
scaffold03276	135140	135141	Dapma7bEVm002092t1	exon 2	0.988095	4.45685e-05	0.000575119	-26.2295
scaffold01574	114909	114910	Dapma7bEVm003749t1/Dapma7bEVm029680t1		0.945139	4.45513e-05	0.000575119	-28.6869
scaffold02190	879317	879318	Dapma7bEVm010968t1/Dapma7bEVm002256t1		0.983333	4.48219e-05	0.000577951	-19.6429
scaffold01005	13779	13780	Dapma7bEVm007981t1	exon 4	0.986111	4.49209e-05	0.00057868	-25.4237
contig30141	324	325			0.326067	4.49463e-05	0.00057868	25.8189
scaffold00687	1793563	1793564	Dapma7bEVm030568t1/Dapma7bEVm012409t1		0.582112	4.50654e-05	0.000578985	-45.9677
scaffold00389	686795	686796	Dapma7bEVm008396t1	exon 3	0.912301	4.50717e-05	0.000578985	-33.617
scaffold03376	66876	66877	Dapma7bEVm003777t1/Dapma7bEVm003394t1/Dapma7bEVm001591t1		0.633131	4.50484e-05	0.000578985	-40.1493
scaffold01036	413988	413989	Dapma7bEVm001671t1	exon 4	0.992063	4.51942e-05	0.000580121	-25.027
scaffold03276	135541	135542	Dapma7bEVm002092t1	exon 1	0.946704	4.52878e-05	0.000580886	-30.1587
scaffold01581	306994	306995	Dapma7bEVm004092t1/Dapma7bEVm001393t1		0.626436	4.56649e-05	0.000585282	-37.1861
scaffold00146	44484	44485	Dapma7bEVm002333t1	exon 3	0.981481	4.58254e-05	0.000586898	-23.2558
scaffold01663	331152	331153	Dapma7bEVm005508t1/Dapma7bEVm005209t1		0.340234	4.61665e-05	0.000590823	-33.0221
scaffold02190	1204726	1204727	Dapma7bEVm005461t1	exon 3	0.96875	4.6251e-05	0.000591461	-21.4286
scaffold02452	678076	678077	Dapma7bEVm025305t1/Dapma7bEVm000374t1		0.981481	4.63274e-05	0.000591994	-33.3333
scaffold00944	768137	768138	Dapma7bEVm026001t1	down 1kb	0.901389	4.65017e-05	0.000593674	-36.1111
scaffold00443	22716	22717	Dapma7bEVm010840t1/Dapma7bEVm004465t1		0.935735	4.65284e-05	0.000593674	-21.0061
scaffold00781	129166	129167	Dapma7bEVm001488t1	exon 1	0.969464	4.72699e-05	0.000602684	-15
scaffold01005	519380	519381	Dapma7bEVm008727t1/Dapma7bEVm000891t1/Dapma7bEVm027520t1		0.875926	4.74369e-05	0.00060391	-40.7843
scaffold01274	312490	312491			0.955	4.74369e-05	0.00060391	-40.7843
scaffold00146	44954	44955	Dapma7bEVm002333t1	exon 5	0.891026	4.75579e-05	0.000604549	-40.7407
scaffold00687	1168029	1168030	Dapma7bEVm028995t1/Dapma7bEVm009799t1		0.994253	4.75566e-05	0.000604549	-22.5754
scaffold01363	103828	103829	Dapma7bEVm005021t1	exon 3	0.922974	4.81171e-05	0.000611202	-42.5974
scaffold02143	1039	1040			0.383725	4.82283e-05	0.000611779	-35.7143
scaffold00626	1052938	1052939	Dapma7bEVm002089t1	exon 1	0.988095	4.82343e-05	0.000611779	-24.3902
scaffold02895	12650	12651	Dapma7bEVm026869t1/Dapma7bEVm006857t1		0.952381	4.82831e-05	0.000611943	-59.335
scaffold01574	257260	257261	Dapma7bEVm004613t1	exon 4	0.986111	4.83623e-05	0.000612492	-24.5177
scaffold01348	790693	790694	Dapma7bEVm001435t1	intron 5	0.841031	4.84763e-05	0.000613283	-28.2103
scaffold00687	597260	597261	Dapma7bEVm004307t1	up 1kb	0.932018	4.84967e-05	0.000613283	-29.9328
scaffold01894	821	822	Dapma7bEVm010240t1	exon 3	0.992424	4.87091e-05	0.000615058	-29.5789
scaffold01348	1021749	1021750			0.978291	4.86996e-05	0.000615058	-24.5283
scaffold02452	253436	253437	Dapma7bEVm001645t1	exon 2	1	4.89282e-05	0.000617367	-38.2353
scaffold02563	741	742	Dapma7bEVm012976t1	exon 1	0.911436	4.91023e-05	0.000619105	-37.166
scaffold00915	729794	729795	Dapma7bEVm023221t1/Dapma7bEVm003751t1/Dapma7bEVm013037t1/Dapma7bEVm028959t1		0.663063	4.97097e-05	0.000625503	-46.4893
scaffold00626	620851	620852	Dapma7bEVm005754t1	exon 4	0.875702	4.96565e-05	0.000625503	-44.1687
scaffold00944	982830	982831	Dapma7bEVm000109t1	exon 1	0.970471	4.97197e-05	0.000625503	-33.1502
scaffold01877	26604	26605	Dapma7bEVm000661t1	exon 1	0.91569	4.98331e-05	0.000625546	-32.4613
scaffold00007	483488	483489	Dapma7bEVm004110t1	down 1kb	0.968615	4.98123e-05	0.000625546	-31.1111
scaffold00704	159368	159369	Dapma7bEVm000787t1/Dapma7bEVm005464t1		0.900505	4.97882e-05	0.000625546	-34.2771
scaffold00944	1055049	1055050	Dapma7bEVm010459t1/Dapma7bEVm029368t1		0.89881	5.02883e-05	0.000630795	-44.4715
scaffold02852	345276	345277	Dapma7bEVm004005t1	exon 3	0.97162	5.03289e-05	0.000630841	-28.9494
scaffold00389	1144569	1144570	Dapma7bEVm002306t1/Dapma7bEVm002078t1/Dapma7bEVm009209t1		1	5.04263e-05	0.000631135	-22.9167
scaffold01361	2418086	2418087	Dapma7bEVm001590t1	exon 2	0.875	5.04054e-05	0.000631135	-44.5411
scaffold00568	1029648	1029649	Dapma7bEVm005103t1	exon 1	0.964286	5.0634e-05	0.000633269	-23.0769
scaffold01663	399717	399718	Dapma7bEVm009872t1/Dapma7bEVm012540t1		0.733872	5.12671e-05	0.000640718	-34.6154
scaffold02994	245421	245422			1	5.13709e-05	0.000641545	-23.3333
scaffold01361	1807247	1807248	Dapma7bEVm003939t1/Dapma7bEVm006885t1/Dapma7bEVm004049t1		0.972944	5.14531e-05	0.000642099	-31.25
scaffold00512	2990898	2990899	Dapma7bEVm005460t1/Dapma7bEVm005476t1		0.948148	5.1528e-05	0.000642099	-43.2432
scaffold02994	291615	291616			0.981481	5.15658e-05	0.000642099	-40
scaffold01361	2373280	2373281	Dapma7bEVm007423t1	exon 1	1	5.15658e-05	0.000642099	-40
scaffold00211	32867	32868	Dapma7bEVm002885t1/Dapma7bEVm016545t1		0.764426	5.16846e-05	0.000643108	-35.6545
scaffold00868	1505637	1505638	Dapma7bEVm010628t1	exon 1	0.9475	5.17878e-05	0.000643923	-33.2616
scaffold01764	369657	369658			0.966667	5.19724e-05	0.000645748	-24.3243
scaffold00944	1321692	1321693	Dapma7bEVm007230t1/Dapma7bEVm019043t1/Dapma7bEVm028133t1/Dapma7bEVm027783t1		0.485531	5.22284e-05	0.000647514	-48.6772
scaffold02100	16623	16624	Dapma7bEVm004671t1/Dapma7bEVm002365t1		1	5.22064e-05	0.000647514	-53.125
scaffold02121	523168	523169			0.958333	5.22169e-05	0.000647514	-27.2727
scaffold00642	1224128	1224129	Dapma7bEVm015414t1	exon 2	0.955108	5.23102e-05	0.000648057	-20.4253
scaffold01463	7762	7763			0.276599	5.23655e-05	0.000648272	-33.2323
scaffold00704	179160	179161	Dapma7bEVm010173t1	down 1kb	0.966667	5.24336e-05	0.000648644	-32.4324
scaffold00996	219054	219055	Dapma7bEVm004554t1/Dapma7bEVm006444t1/Dapma7bEVm002869t1		0.980392	5.25833e-05	0.000650025	-33.3333
scaffold02076	548858	548859	Dapma7bEVm001850t1/Dapma7bEVm006886t1		0.903091	5.27359e-05	0.000651387	-34.2857
scaffold00568	1029838	1029839	Dapma7bEVm005103t1	exon 1	0.968625	5.27699e-05	0.000651387	-20.1234
scaffold00248	320984	320985	Dapma7bEVm004134t1	exon 1	1	5.2879e-05	0.000652261	-33.3333
scaffold00494	121499	121500	Dapma7bEVm000448t1/Dapma7bEVm005981t1		0.931548	5.2939e-05	0.000652529	-32
scaffold00568	934308	934309	Dapma7bEVm000027t1/Dapma7bEVm030423t1/Dapma7bEVm007214t1		0.976763	5.31232e-05	0.000653896	-37.5102
scaffold01361	2474166	2474167	Dapma7bEVm001876t1/Dapma7bEVm027655t1/Dapma7bEVm001895t1		1	5.32032e-05	0.000653896	-37.5
scaffold02227	198315	198316	Dapma7bEVm030455t1	exon 3	0.8375	5.32032e-05	0.000653896	-37.5
scaffold01654	101834	101835	Dapma7bEVm001796t1/Dapma7bEVm007561t1		0.977778	5.32032e-05	0.000653896	-37.5
scaffold00512	203205	203206	Dapma7bEVm026380t1	down 1kb	0.984848	5.34733e-05	0.000656744	-31.8182
scaffold02078	1041	1042			0.965079	5.36234e-05	0.000658112	-22.5813
scaffold00868	773484	773485	Dapma7bEVm000035t1	exon 3	0.953846	5.40558e-05	0.000662466	-32.3529
scaffold02994	192338	192339			0.964815	5.40558e-05	0.000662466	-32.3529
scaffold01361	1165554	1165555	Dapma7bEVm007254t1	intron 1	0.935334	5.41379e-05	0.00066252	-20.8362
scaffold03217	136523	136524	Dapma7bEVm007549t1/Dapma7bEVm010782t1/Dapma7bEVm006948t1		0.886243	5.41302e-05	0.00066252	-37.5462
scaffold00763	181689	181690	Dapma7bEVm002922t1/Dapma7bEVm010398t1		0.95	5.45083e-05	0.000666575	-27.027
scaffold01348	212687	212688	Dapma7bEVm012686t1/Dapma7bEVm006283t1/Dapma7bEVm026165t1		0.749099	5.46092e-05	0.000666853	-36.6667
scaffold02895	13861	13862	Dapma7bEVm026869t1/Dapma7bEVm006857t1		1	5.45873e-05	0.000666853	-33.3333
scaffold03124	1422682	1422683	Dapma7bEVm003471t1/Dapma7bEVm004669t1		0.908368	5.47297e-05	0.000667846	-27.5799
scaffold02649	42957	42958	Dapma7bEVm010157t1	exon 4	0.983333	5.48138e-05	0.000667917	-27.6596
scaffold00944	300378	300379	Dapma7bEVm000509t1/Dapma7bEVm013749t1		0.918981	5.48138e-05	0.000667917	-27.6596
scaffold00190	387487	387488	Dapma7bEVm011556t1	exon 2	0.957692	5.51989e-05	0.000672129	-22.2222
scaffold00512	3278546	3278547	Dapma7bEVm018629t1	exon 2	0.966667	5.52717e-05	0.000672537	-24.4444
scaffold01899	39933	39934	Dapma7bEVm000664t1	exon 1	1	5.54012e-05	0.000673631	-52.6316
scaffold00007	287671	287672	Dapma7bEVm012810t1/Dapma7bEVm004648t1		0.882395	5.54731e-05	0.000674026	-42.8571
scaffold00359	4502	4503	Dapma7bEVm009960t1	exon 2	0.793132	5.55297e-05	0.000674232	-42.0021
scaffold00024	2361479	2361480	Dapma7bEVm000411t1	exon 2	1	5.55724e-05	0.000674271	-42.3077
scaffold00512	2558023	2558024	Dapma7bEVm003108t1	exon 2	0.895623	5.58669e-05	0.000676183	-33.3333
scaffold00626	477078	477079	Dapma7bEVm002257t1	intron 3	1	5.58834e-05	0.000676183	-24.0741
scaffold00868	1640295	1640296	Dapma7bEVm013524t1/Dapma7bEVm028531t1/Dapma7bEVm010674t1		0.772529	5.59222e-05	0.000676183	-41.9883
scaffold01361	1934480	1934481	Dapma7bEVm005327t1	exon 2	0.746215	5.59281e-05	0.000676183	-42.437
scaffold00311	332887	332888	Dapma7bEVm005528t1	exon 2	0.820513	5.58814e-05	0.000676183	-31.62
scaffold00930	1126535	1126536	Dapma7bEVm003653t1	exon 2	0.981481	5.60066e-05	0.000676651	-37.5
scaffold01581	2375751	2375752	Dapma7bEVm023453t1/Dapma7bEVm029231t1/Dapma7bEVm005648t1/Dapma7bEVm011812t1		0.939174	5.60815e-05	0.000676716	-28.125
scaffold01348	1212713	1212714	Dapma7bEVm005475t1	exon 2	0.705141	5.60913e-05	0.000676716	-39.1008
scaffold00915	312351	312352	Dapma7bEVm000617t1/Dapma7bEVm008570t1		0.940196	5.61508e-05	0.000676955	-34.2105
scaffold02452	490135	490136	Dapma7bEVm011145t1/Dapma7bEVm023821t1		0.652047	5.6348e-05	0.000678853	-38.4025
scaffold00512	3074543	3074544	Dapma7bEVm003718t1	exon 1	0.949074	5.67207e-05	0.000682561	-35.665
scaffold00781	129487	129488	Dapma7bEVm001488t1	exon 2	0.981313	5.67758e-05	0.000682561	-25.6254
scaffold01396	13310	13311	Dapma7bEVm001832t1	exon 2	0.968615	5.67461e-05	0.000682561	-24.5614
scaffold00944	489145	489146	Dapma7bEVm028474t1/Dapma7bEVm010299t1/Dapma7bEVm011463t1		0.944444	5.68336e-05	0.000682775	-38.9818
scaffold00024	1999877	1999878	Dapma7bEVm011570t1	exon 4	0.97716	5.68913e-05	0.000682987	-21.3333
scaffold00676	3424	3425	Dapma7bEVm003174t1	exon 1	0.944444	5.72266e-05	0.000686529	-29.7297
contig16669	819	820	Dapma7bEVm029515t1/Dapma7bEVm026994t1		0.867509	5.72916e-05	0.000686826	-28.6765
scaffold02867	31175	31176			0.508011	5.75367e-05	0.000688902	-24.6568
scaffold03313	6749	6750	Dapma7bEVm010807t1/Dapma7bEVm004254t1		0.913889	5.75455e-05	0.000688902	-49.441
scaffold00359	7693	7694	Dapma7bEVm009960t1/Dapma7bEVm005038t1		0.816887	5.77682e-05	0.000691083	-32.8327
scaffold00198	23304	23305	Dapma7bEVm013813t1/Dapma7bEVm026974t1/Dapma7bEVm027088t1		0.515036	5.78813e-05	0.000691465	-33.2415
scaffold02190	1465863	1465864	Dapma7bEVm028039t1/Dapma7bEVm006531t1/Dapma7bEVm009040t1		1	5.78632e-05	0.000691465	-35.1351
scaffold02861	627654	627655	Dapma7bEVm024051t1	exon 1	0.6921	5.81112e-05	0.000693311	-40.5303
scaffold01005	1098833	1098834	Dapma7bEVm002613t1	exon 3	0.900952	5.8117e-05	0.000693311	-48.7069
scaffold00781	368474	368475	Dapma7bEVm009123t1/Dapma7bEVm026583t1		0.77392	5.82149e-05	0.000693406	-35.1064
scaffold02190	2096941	2096942	Dapma7bEVm004566t1	exon 1	0.961874	5.82469e-05	0.000693406	-32.8488
scaffold01581	67407	67408	Dapma7bEVm004578t1	exon 3	1	5.81779e-05	0.000693406	-37.5
scaffold00378	47780	47781			0.916667	5.83442e-05	0.00069408	-37.037
scaffold01663	368905	368906	Dapma7bEVm010333t1	exon 3	0.878472	5.84778e-05	0.000695184	-18.0328
scaffold00868	154613	154614	Dapma7bEVm011376t1/Dapma7bEVm007141t1		0.984848	5.86246e-05	0.000696445	-50.3788
scaffold02581	1203251	1203252	Dapma7bEVm001709t1	exon 2	0.983333	5.89835e-05	0.00070022	-29.5455
scaffold00512	1864139	1864140	Dapma7bEVm001797t1/Dapma7bEVm008216t1		0.934028	5.91269e-05	0.000701434	-36.0054
scaffold01253	460146	460147	Dapma7bEVm003869t1/Dapma7bEVm007083t1		0.893597	5.91897e-05	0.000701692	-30.7692
scaffold01361	728653	728654	Dapma7bEVm016776t1/Dapma7bEVm004216t1/Dapma7bEVm002453t1		0.989583	5.92654e-05	0.000702101	-30
scaffold00115	432489	432490	Dapma7bEVm000266t1	exon 2	0.937576	5.96375e-05	0.000704038	-33.8827
scaffold01570	77575	77576	Dapma7bEVm012295t1	exon 3	0.915221	5.95184e-05	0.000704038	-23.7701
scaffold02100	7421	7422	Dapma7bEVm005468t1/Dapma7bEVm003815t1		0.900536	5.9609e-05	0.000704038	-30.7692
scaffold00261	59156	59157			0.887255	5.96545e-05	0.000704038	-38.9052
scaffold00930	1247790	1247791	Dapma7bEVm001065t1	exon 3	0.84733	5.96766e-05	0.000704038	-31.8182
scaffold00512	106301	106302	Dapma7bEVm028309t1/Dapma7bEVm009472t1		0.97619	5.95195e-05	0.000704038	-25
scaffold01937	15204	15205	Dapma7bEVm008147t1/Dapma7bEVm010127t1		1	5.99125e-05	0.000706333	-22.4138
scaffold02066	170900	170901	Dapma7bEVm010364t1	exon 3	0.731457	6.01176e-05	0.000706847	-48.2759
scaffold00115	187502	187503	Dapma7bEVm025930t1	exon 2	0.96875	6.01218e-05	0.000706847	-31.746
scaffold00568	1029970	1029971	Dapma7bEVm005103t1	exon 1	0.947348	6.00854e-05	0.000706847	-29.596
scaffold02078	1148	1149			0.929894	6.00267e-05	0.000706847	-46.4646
scaffold00149	34591	34592	Dapma7bEVm003192t1/Dapma7bEVm017200t1		0.977778	6.017e-05	0.000706926	-37.931
contig52730	1003	1004			0.821724	6.02221e-05	0.000707052	-30.4654
scaffold01005	1223129	1223130	Dapma7bEVm004021t1/Dapma7bEVm004806t1/Dapma7bEVm002956t1		0.928283	6.06337e-05	0.000711394	-30.3048
scaffold02626	100444	100445	Dapma7bEVm018763t1	exon 1	0.836429	6.08045e-05	0.000711929	-28.3976
scaffold02487	33615	33616	Dapma7bEVm001971t1	exon 2	0.65936	6.07349e-05	0.000711929	-36.9732
scaffold03164	273613	273614	Dapma7bEVm006509t1	exon 3	1	6.07654e-05	0.000711929	-26.8293
scaffold03124	1600124	1600125	Dapma7bEVm009929t1/Dapma7bEVm002221t1		0.974074	6.08901e-05	0.000712443	-24.6154
scaffold02452	888654	888655	Dapma7bEVm004637t1/Dapma7bEVm004985t1		1	6.10828e-05	0.000713906	-25.4545
scaffold01005	669477	669478	Dapma7bEVm008227t1	exon 4	1	6.11407e-05	0.000713906	-28.3019
scaffold02902	60320	60321	Dapma7bEVm010715t1	down 1kb	0.970588	6.11116e-05	0.000713906	-32.6087
scaffold01569	114051	114052	Dapma7bEVm010770t1/Dapma7bEVm006643t1		0.944444	6.14917e-05	0.000716532	-27.907
scaffold02609	406	407			0.974359	6.14769e-05	0.000716532	-36.6667
scaffold00446	279725	279726			0.980392	6.14797e-05	0.000716532	-31.0345
scaffold00329	73097	73098	Dapma7bEVm005672t1/Dapma7bEVm007682t1		0.97099	6.16722e-05	0.000717656	-25.5303
scaffold00337	10488	10489	Dapma7bEVm027828t1	exon 2	0.983333	6.16453e-05	0.000717656	-27.1186
scaffold00311	868442	868443	Dapma7bEVm005004t1	exon 2	0.817694	6.17868e-05	0.000717964	-24.0639
scaffold00626	238804	238805	Dapma7bEVm013498t1/Dapma7bEVm004945t1/Dapma7bEVm023069t1		0.966931	6.18249e-05	0.000717964	-37.1429
scaffold00005	332411	332412	Dapma7bEVm004051t1	exon 3	0.852034	6.18172e-05	0.000717964	-34.3595
scaffold03326	498923	498924	Dapma7bEVm010034t1	exon 2	0.980235	6.18686e-05	0.000717983	-24.1715
scaffold01036	835777	835778	Dapma7bEVm010019t1	intron 14	0.691985	6.20137e-05	0.00071891	-43.29
scaffold00930	183804	183805	Dapma7bEVm010455t1	intron 1	0.922778	6.20328e-05	0.00071891	-32.7649
scaffold01339	1320	1321			0.953873	6.21041e-05	0.000719039	-22.8928
scaffold02861	587611	587612			0.82592	6.21383e-05	0.000719039	-45.2033
scaffold01005	822635	822636	Dapma7bEVm003055t1	exon 4	0.957672	6.21704e-05	0.000719039	-43.2127
scaffold00626	294958	294959	Dapma7bEVm023071t1	intron 1	0.955357	6.2284e-05	0.000719864	-28
scaffold03147	180555	180556	Dapma7bEVm009887t1	exon 4	0.920111	6.23711e-05	0.000720383	-28.9372
scaffold00115	113864	113865	Dapma7bEVm002981t1	exon 3	1	6.24384e-05	0.000720672	-29.2683
scaffold00024	2331474	2331475	Dapma7bEVm004191t1/Dapma7bEVm007121t1		0.934524	6.25013e-05	0.000720911	-33.3333
scaffold00944	324232	324233	Dapma7bEVm005795t1	intron 1	0.870827	6.25823e-05	0.000721358	-28.4859
scaffold02730	3435	3436	Dapma7bEVm004460t1	intron 2	0.978408	6.26355e-05	0.000721484	-31.9127
scaffold01361	1966229	1966230	Dapma7bEVm011655t1/Dapma7bEVm028694t1		0.944895	6.28906e-05	0.000723933	-24.6165
scaffold00389	25863	25864	Dapma7bEVm001182t1	exon 3	0.966667	6.29532e-05	0.000724165	-30
scaffold00930	1447349	1447350	Dapma7bEVm000164t1/Dapma7bEVm005651t1		1	6.30955e-05	0.000724825	-42.8571
scaffold02569	221382	221383	Dapma7bEVm002217t1	exon 2	1	6.30955e-05	0.000724825	-42.8571
scaffold02398	3902	3903			0.969697	6.3499e-05	0.000728036	-30.7692
scaffold01463	134286	134287	Dapma7bEVm000309t1	exon 2	0.790863	6.34805e-05	0.000728036	-35
scaffold00212	43239	43240	Dapma7bEVm002145t1	exon 1	0.981818	6.35031e-05	0.000728036	-50
contig16208	455	456			0.877904	6.35956e-05	0.000728607	-26.4706
scaffold00882	1689	1690	Dapma7bEVm005908t1	exon 3	0.952381	6.38193e-05	0.000730679	-34.375
scaffold02019	109564	109565	Dapma7bEVm015011t1/Dapma7bEVm000752t1		0.874459	6.3916e-05	0.000731295	-37.4675
scaffold03376	148058	148059	Dapma7bEVm022084t1/Dapma7bEVm015030t1/Dapma7bEVm015738t1		0.898148	6.39796e-05	0.000731532	-38.7719
scaffold00446	171105	171106	Dapma7bEVm001349t1	exon 1	1	6.41045e-05	0.000732469	-36.3636
scaffold01943	78866	78867			0.921102	6.4293e-05	0.000734131	-23.8806
scaffold00944	2021059	2021060	Dapma7bEVm027601t1/Dapma7bEVm004339t1/Dapma7bEVm011791t1		0.988889	6.43525e-05	0.000734319	-23.913
contig35802	1234	1235			0.477146	6.46503e-05	0.000737224	-40.5834
scaffold00872	374445	374446	Dapma7bEVm010964t1/Dapma7bEVm000568t1		0.981481	6.48724e-05	0.000739263	-33.3333
scaffold01574	570870	570871	Dapma7bEVm004373t1	exon 2	0.788739	6.54113e-05	0.000743913	-35.1852
scaffold00253	1046	1047	Dapma7bEVm013950t1	exon 1	0.75312	6.54058e-05	0.000743913	-39.2915
scaffold00005	109319	109320	Dapma7bEVm015243t1/Dapma7bEVm028953t1/Dapma7bEVm022692t1		1	6.53673e-05	0.000743913	-26.3158
scaffold00966	170965	170966	Dapma7bEVm006536t1	exon 1	0.948413	6.57856e-05	0.000747672	-30.5322
scaffold02076	509216	509217			0.876157	6.6134e-05	0.000750639	-35.0543
scaffold00568	1256854	1256855	Dapma7bEVm009888t1/Dapma7bEVm010134t1		0.975589	6.61347e-05	0.000750639	-29.619
scaffold01569	282750	282751	Dapma7bEVm002577t1	exon 3	0.975275	6.62111e-05	0.000750926	-29.047
scaffold00024	1763160	1763161	Dapma7bEVm004102t1	exon 1	0.97619	6.6248e-05	0.000750926	-21.6667
scaffold02850	301298	301299	Dapma7bEVm003868t1/Dapma7bEVm010739t1		1	6.67013e-05	0.000751229	-39.3939
scaffold02830	136699	136700			0.952712	6.65961e-05	0.000751229	-22.6415
scaffold02076	121805	121806	Dapma7bEVm028099t1	exon 4	0.977778	6.67151e-05	0.000751229	-30.1976
scaffold00512	1883184	1883185	Dapma7bEVm000657t1	exon 2	0.972944	6.66487e-05	0.000751229	-29.6364
scaffold01005	1259801	1259802	Dapma7bEVm005565t1/Dapma7bEVm027879t1		0.848239	6.64452e-05	0.000751229	-37.5959
contig59988	67	68			0.842921	6.66795e-05	0.000751229	-28.8904
scaffold01036	765901	765902			0.970105	6.65801e-05	0.000751229	-25.1579
scaffold02994	608242	608243	Dapma7bEVm002063t1	up 1kb	0.471834	6.64054e-05	0.000751229	-38.7821
scaffold00944	1942432	1942433	Dapma7bEVm011042t1/Dapma7bEVm001625t1		0.859081	6.63486e-05	0.000751229	-48.6667
scaffold00868	745615	745616	Dapma7bEVm004762t1	exon 2	0.966667	6.67017e-05	0.000751229	-50
scaffold03124	1422632	1422633	Dapma7bEVm003471t1/Dapma7bEVm004669t1		0.917421	6.69452e-05	0.000752826	-28.1305
scaffold00158	53087	53088	Dapma7bEVm006937t1	up 1kb	0.991667	6.69288e-05	0.000752826	-24.5283
scaffold03276	135103	135104	Dapma7bEVm002092t1	exon 2	0.793682	6.71347e-05	0.000753993	-36.6071
scaffold00944	1944022	1944023	Dapma7bEVm001625t1/Dapma7bEVm004262t1		0.913005	6.71815e-05	0.000753993	-28.1392
scaffold02581	812032	812033	Dapma7bEVm004952t1/Dapma7bEVm000959t1		0.917487	6.71399e-05	0.000753993	-31.2259
scaffold00024	2427270	2427271	Dapma7bEVm002007t1	exon 1	0.994444	6.78967e-05	0.000761518	-19.2771
scaffold01361	924205	924206	Dapma7bEVm003167t1	exon 2	0.984848	6.82325e-05	0.000764781	-44.4444
scaffold00626	697094	697095	Dapma7bEVm014943t1	exon 2	0.839794	6.84587e-05	0.000766813	-32.1637
scaffold01574	84499	84500	Dapma7bEVm007221t1/Dapma7bEVm007392t1		0.720014	6.87504e-05	0.000769071	-37.1855
scaffold00024	2728278	2728279	Dapma7bEVm010307t1/Dapma7bEVm013190t1		0.886869	6.87083e-05	0.000769071	-47.8261
scaffold01361	1687359	1687360	Dapma7bEVm007167t1/Dapma7bEVm001221t1		1	6.91579e-05	0.000772616	-34.6154
scaffold01019	105540	105541	Dapma7bEVm010205t1	down 1kb	1	6.91529e-05	0.000772616	-18.5185
scaffold02450	5240	5241	Dapma7bEVm010264t1	up 1kb	0.97619	6.94471e-05	0.000775339	-19.1781
scaffold03376	429547	429548	Dapma7bEVm006286t1	exon 3	0.98226	6.96313e-05	0.000776887	-33.5
scaffold00024	3076104	3076105	Dapma7bEVm003123t1	exon 4	0.962963	6.99462e-05	0.000779381	-28.2051
scaffold02452	172925	172926	Dapma7bEVm015248t1/Dapma7bEVm005132t1/Dapma7bEVm015862t1		0.988889	6.99462e-05	0.000779381	-28.2051
scaffold01581	2491779	2491780	Dapma7bEVm023453t1/Dapma7bEVm029231t1/Dapma7bEVm019196t1		0.87575	7.01229e-05	0.000780839	-26
scaffold02545	47338	47339	Dapma7bEVm002630t1/Dapma7bEVm004850t1/Dapma7bEVm030722t1/Dapma7bEVm005199t1		0.916251	7.02009e-05	0.000781198	-29.078
scaffold00568	128486	128487	Dapma7bEVm003968t1	exon 3	0.961039	7.03173e-05	0.000781408	-29.0323
scaffold00568	831461	831462			0.361061	7.0403e-05	0.000781408	-33.9414
scaffold01361	1168133	1168134	Dapma7bEVm010498t1	exon 1	0.979167	7.03173e-05	0.000781408	-29.0323
scaffold01005	1459219	1459220	Dapma7bEVm006033t1/Dapma7bEVm008404t1		1	7.03828e-05	0.000781408	-40
scaffold00642	1533550	1533551	Dapma7bEVm030728t1	exon 3	0.947619	7.05991e-05	0.000783076	-27.7778
scaffold01361	17632	17633	Dapma7bEVm003597t1	down 1kb	0.950549	7.0883e-05	0.000785714	-21.875
scaffold01581	754885	754886	Dapma7bEVm030639t1/Dapma7bEVm023440t1		0.873717	7.10162e-05	0.000786679	-28.4411
scaffold00848	92372	92373	Dapma7bEVm004916t1	exon 2	0.990741	7.11254e-05	0.000787378	-26.5714
scaffold01663	287881	287882	Dapma7bEVm004124t1/Dapma7bEVm016504t1		0.865302	7.13517e-05	0.00078937	-39.7436
scaffold02066	398483	398484	Dapma7bEVm023672t1/Dapma7bEVm009359t1		0.824786	7.17741e-05	0.000791476	-44.7368
scaffold01361	2186324	2186325	Dapma7bEVm028577t1/Dapma7bEVm021580t1		0.534242	7.16328e-05	0.000791476	-33.1897
scaffold03376	557570	557571	Dapma7bEVm007173t1/Dapma7bEVm000108t1		1	7.16532e-05	0.000791476	-29.7872
scaffold01361	740676	740677	Dapma7bEVm016776t1/Dapma7bEVm002540t1		0.912302	7.16852e-05	0.000791476	-48.9279
scaffold00146	44482	44483	Dapma7bEVm002333t1	exon 3	1	7.17454e-05	0.000791476	-21.7391
scaffold01574	570797	570798	Dapma7bEVm004373t1	exon 3	0.975694	7.18549e-05	0.000791698	-26.3158
scaffold00389	299076	299077	Dapma7bEVm002666t1	exon 2	1	7.1887e-05	0.000791698	-26.1905
scaffold02850	438425	438426			0.829342	7.1964e-05	0.000792035	-32.8507
scaffold02385	243234	243235	Dapma7bEVm027882t1/Dapma7bEVm002724t1		0.872222	7.23398e-05	0.000795658	-47.7146
scaffold01253	346947	346948	Dapma7bEVm009149t1/Dapma7bEVm010349t1		0.664948	7.25015e-05	0.000796923	-41.7134
scaffold02830	176789	176790	Dapma7bEVm004679t1	exon 3	0.983333	7.26021e-05	0.000797515	-37.037
contig77025	266	267			0.444463	7.27631e-05	0.000798558	-25
scaffold02452	462153	462154	Dapma7bEVm006974t1/Dapma7bEVm005880t1		0.906587	7.28309e-05	0.000798558	-29.3583
contig28328	108	109			0.745455	7.28375e-05	0.000798558	-41.136
scaffold02190	905710	905711	Dapma7bEVm005350t1/Dapma7bEVm027988t1		0.90846	7.30865e-05	0.000800773	-38.9619
scaffold00745	17161	17162	Dapma7bEVm028025t1/Dapma7bEVm005696t1		0.977273	7.34447e-05	0.000804181	-21.2766
scaffold01361	94773	94774	Dapma7bEVm006807t1	exon 3	0.975275	7.35635e-05	0.000804965	-33.3131
scaffold03147	255750	255751	Dapma7bEVm007286t1	intron 1	0.958333	7.45524e-05	0.000814155	-26.5306
scaffold01361	1055029	1055030	Dapma7bEVm001069t1/Dapma7bEVm027552t1		0.673342	7.46897e-05	0.000814155	-38.7879
scaffold02569	169784	169785	Dapma7bEVm011141t1	exon 2	0.596759	7.46722e-05	0.000814155	-42.0596
scaffold00687	1272177	1272178	Dapma7bEVm028995t1/Dapma7bEVm003598t1/Dapma7bEVm027660t1		0.9	7.4631e-05	0.000814155	-33.2849
scaffold03204	3245	3246			0.785378	7.44645e-05	0.000814155	-44.4749
scaffold02794	59895	59896	Dapma7bEVm023996t1	intron 4	1	7.45203e-05	0.000814155	-23.4043
scaffold02190	1172275	1172276	Dapma7bEVm009633t1/Dapma7bEVm004876t1		0.888889	7.52275e-05	0.000819494	-42.6916
scaffold01581	2569962	2569963	Dapma7bEVm000010t1	exon 9	0.485697	7.53193e-05	0.00081997	-29.0541
scaffold01570	77473	77474	Dapma7bEVm012295t1	exon 3	0.983333	7.54916e-05	0.00082122	-24.2424
scaffold02081	113202	113203	Dapma7bEVm012094t1/Dapma7bEVm010595t1		0.971429	7.55304e-05	0.00082122	-27.1186
scaffold00930	1191764	1191765			0.841543	7.57638e-05	0.000822709	-37.0833
scaffold02506	131794	131795	Dapma7bEVm027485t1/Dapma7bEVm000620t1		1	7.57442e-05	0.000822709	-39.2857
scaffold00446	43005	43006	Dapma7bEVm013926t1/Dapma7bEVm003942t1		0.979167	7.58162e-05	0.000822754	-22.2222
scaffold02244	426746	426747			0.080719	7.59441e-05	0.000823618	-16.9492
contig00229	624	625	Dapma7bEVm027264t1/Dapma7bEVm009051t1		0.942857	7.6002e-05	0.000823723	-45.7176
scaffold00389	880986	880987	Dapma7bEVm003564t1/Dapma7bEVm002324t1		0.601447	7.65262e-05	0.000828877	-36.8357
scaffold02993	41804	41805	Dapma7bEVm024162t1/Dapma7bEVm004024t1		0.939672	7.65881e-05	0.000829022	-32.2521
scaffold00944	8763	8764	Dapma7bEVm000217t1/Dapma7bEVm024693t1		0.696065	7.67398e-05	0.000830055	-38.474
scaffold02143	867	868			0.41421	7.67809e-05	0.000830055	-35.5052
scaffold00687	465672	465673	Dapma7bEVm005048t1	exon 3	0.972222	7.69247e-05	0.000831083	-23.1818
scaffold01005	1149708	1149709	Dapma7bEVm000043t1	exon 8	0.971133	7.72825e-05	0.00083442	-25.0363
scaffold01969	56420	56421	Dapma7bEVm001638t1	exon 3	0.95137	7.7401e-05	0.000834643	-26.0772
scaffold01663	18860	18861	Dapma7bEVm003246t1	exon 3	1	7.73779e-05	0.000834643	-36
scaffold00953	2682	2683	Dapma7bEVm006237t1	exon 2	0.979604	7.74939e-05	0.000835117	-23.0769
scaffold01865	6390	6391	Dapma7bEVm004988t1	exon 2	0.974868	7.75687e-05	0.000835396	-23.9819
scaffold00512	2003960	2003961	Dapma7bEVm000828t1	exon 1	0.97619	7.76444e-05	0.000835684	-36.6667
scaffold02385	676000	676001	Dapma7bEVm010507t1	exon 2	0.916629	7.77855e-05	0.000836674	-26.8657
scaffold01141	794	795	Dapma7bEVm029043t1	up 1kb	0.931608	7.81487e-05	0.000838466	-35.5114
contig04762	69	70			0.0579318	7.8094e-05	0.000838466	21.9697
scaffold00510	1011	1012	Dapma7bEVm011399t1/Dapma7bEVm028625t1		0.924769	7.81487e-05	0.000838466	-35.5114
scaffold00512	2158183	2158184	Dapma7bEVm014595t1	up 1kb	0.462838	7.81456e-05	0.000838466	-44.4371
scaffold02227	192078	192079	Dapma7bEVm009447t1/Dapma7bEVm021987t1/Dapma7bEVm012893t1/Dapma7bEVm014781t1		0.965373	7.84759e-05	0.000840919	-26.5132
scaffold02824	386	387	Dapma7bEVm024011t1	exon 2	0.955514	7.84759e-05	0.000840919	-26.5132
scaffold00024	2331383	2331384	Dapma7bEVm004191t1/Dapma7bEVm007121t1		0.964015	7.90018e-05	0.000846023	-27.2727
scaffold01396	2143	2144			0.907738	7.91079e-05	0.000846628	-34.4828
scaffold00930	192592	192593	Dapma7bEVm007495t1/Dapma7bEVm006675t1		0.957071	7.92137e-05	0.000847229	-34.375
scaffold01361	2222104	2222105	Dapma7bEVm005250t1/Dapma7bEVm027977t1/Dapma7bEVm002567t1		0.981481	7.92753e-05	0.000847355	-30.6122
scaffold01636	29620	29621	Dapma7bEVm010593t1	exon 2	0.893519	7.96497e-05	0.000850181	-47.5
scaffold00084	472129	472130	Dapma7bEVm007547t1	exon 2	0.92131	7.97389e-05	0.000850181	-41.8919
scaffold00626	453386	453387	Dapma7bEVm010620t1	down 1kb	0.877381	7.96172e-05	0.000850181	-34.1463
scaffold02837	17750	17751	Dapma7bEVm018699t1	exon 3	0.914141	7.97088e-05	0.000850181	-42.1371
scaffold02076	570036	570037	Dapma7bEVm007795t1	exon 4	0.952381	7.97972e-05	0.00085027	-23.2143
scaffold00028	3528	3529	Dapma7bEVm007105t1	exon 4	0.989583	7.99044e-05	0.000850882	-34.4402
scaffold00547	52654	52655	Dapma7bEVm010207t1	exon 2	0.914583	8.00186e-05	0.000851566	-31.7073
scaffold02118	6411	6412	Dapma7bEVm014466t1/Dapma7bEVm026216t1		0.92619	8.0122e-05	0.000852134	-36.6667
scaffold01636	29482	29483	Dapma7bEVm010593t1	exon 2	0.977778	8.02296e-05	0.000852748	-41.6667
scaffold03231	2442	2443	Dapma7bEVm001889t1	exon 4	0.879915	8.05034e-05	0.000854857	-44.3723
scaffold01361	1639499	1639500	Dapma7bEVm028538t1/Dapma7bEVm010693t1/Dapma7bEVm006664t1		1	8.05284e-05	0.000854857	-32.3529
scaffold01569	259447	259448	Dapma7bEVm006752t1/Dapma7bEVm008384t1		0.981481	8.06697e-05	0.000855826	-21.2781
scaffold02581	1200576	1200577	Dapma7bEVm003233t1	exon 2	0.988095	8.07635e-05	0.000856288	-32
scaffold02082	988	989	Dapma7bEVm006108t1	intron 3	0.966667	8.08479e-05	0.00085665	-39.1304
scaffold02581	52538	52539	Dapma7bEVm003567t1	exon 4	0.948299	8.12504e-05	0.00086038	-32.0799
scaffold00512	2562003	2562004	Dapma7bEVm003429t1/Dapma7bEVm005762t1		0.864835	8.15819e-05	0.000863355	-35.5956
scaffold01361	1841365	1841366	Dapma7bEVm003939t1/Dapma7bEVm003551t1		0.984848	8.16434e-05	0.000863471	-30.5556
scaffold02444	13133	13134	Dapma7bEVm005226t1	exon 3	0.893333	8.17937e-05	0.000864524	-37.1429
scaffold00725	313627	313628	Dapma7bEVm015689t1	intron 1	0.647276	8.19984e-05	0.000866151	-55
scaffold02861	691520	691521	Dapma7bEVm025213t1/Dapma7bEVm012494t1		0.820472	8.21121e-05	0.000866815	-32.3497
scaffold00687	2194345	2194346	Dapma7bEVm011101t1/Dapma7bEVm016854t1		0.984848	8.22773e-05	0.000868022	-28.5714
scaffold03258	244457	244458	Dapma7bEVm003590t1	exon 2	0.954545	8.23415e-05	0.000868163	-22.807
scaffold00512	2908324	2908325	Dapma7bEVm005510t1	exon 2	0.916667	8.25147e-05	0.000869451	-35.0649
scaffold01865	6387	6388	Dapma7bEVm004988t1	exon 2	0.947058	8.27447e-05	0.000871337	-27.9388
scaffold01663	399692	399693	Dapma7bEVm009872t1/Dapma7bEVm012540t1		0.959837	8.28475e-05	0.000871881	-25.0152
scaffold00084	901939	901940	Dapma7bEVm021381t1/Dapma7bEVm000704t1		0.690194	8.30989e-05	0.000873988	-45.3243
scaffold01005	1107296	1107297	Dapma7bEVm004446t1	exon 3	0.988095	8.32344e-05	0.000874157	-32.5
scaffold00930	456043	456044	Dapma7bEVm004079t1	exon 4	0.527174	8.32688e-05	0.000874157	-39.3895
scaffold01574	8545	8546			0.923611	8.31701e-05	0.000874157	-57.75
scaffold03124	277094	277095	Dapma7bEVm015643t1	exon 1	1	8.3539e-05	0.000876455	-40
scaffold02230	46718	46719	Dapma7bEVm004497t1	exon 3	0.959402	8.37896e-05	0.000878032	-30.8313
scaffold02076	188210	188211			1	8.37923e-05	0.000878032	-36.3636
scaffold02190	1655767	1655768	Dapma7bEVm011246t1	exon 4	0.948232	8.40017e-05	0.000878608	-25.8034
scaffold00944	1321686	1321687	Dapma7bEVm007230t1/Dapma7bEVm019043t1/Dapma7bEVm028133t1/Dapma7bEVm027783t1		0.547439	8.39808e-05	0.000878608	-47.9064
scaffold00243	505999	506000	Dapma7bEVm011477t1/Dapma7bEVm004941t1		0.860065	8.39734e-05	0.000878608	-47.504
scaffold02066	525475	525476	Dapma7bEVm003995t1/Dapma7bEVm002892t1		0.839123	8.41263e-05	0.000879372	-34.585
scaffold00868	1632590	1632591	Dapma7bEVm013524t1/Dapma7bEVm000645t1		1	8.42601e-05	0.000880231	-19.403
contig16669	465	466	Dapma7bEVm029515t1/Dapma7bEVm026994t1		0.499087	8.44061e-05	0.000880899	-37.7778
scaffold02861	152571	152572	Dapma7bEVm015406t1	exon 1	0.97096	8.44774e-05	0.000880899	-34.0643
scaffold02121	645273	645274	Dapma7bEVm001962t1	exon 2	1	8.44789e-05	0.000880899	-25.5814
scaffold00024	1298303	1298304	Dapma7bEVm022719t1	exon 2	0.770856	8.45674e-05	0.000880904	-36.553
scaffold02794	162868	162869	Dapma7bEVm005356t1/Dapma7bEVm027990t1		0.684343	8.45827e-05	0.000880904	-49.8316
contig11595	22	23			0.825965	8.47705e-05	0.000881609	-44.0476
scaffold00146	29712	29713	Dapma7bEVm018498t1/Dapma7bEVm002327t1		0.904167	8.47798e-05	0.000881609	-41.8681
scaffold00944	982759	982760	Dapma7bEVm000109t1	exon 1	1	8.48055e-05	0.000881609	-38
contig30497	112	113			0.909524	8.48938e-05	0.00088199	-64.7059
scaffold03376	657349	657350	Dapma7bEVm006530t1	down 1kb	1	8.5087e-05	0.000883459	-31.0345
scaffold01348	622740	622741	Dapma7bEVm011021t1	exon 2	1	8.55338e-05	0.000887558	-27.027
scaffold00024	1840936	1840937	Dapma7bEVm003683t1	exon 2	0.905093	8.5691e-05	0.000888648	-48.5714
scaffold02482	69382	69383	Dapma7bEVm023831t1/Dapma7bEVm000683t1		0.952868	8.58852e-05	0.000890121	-25.0627
scaffold03311	104436	104437	Dapma7bEVm009586t1/Dapma7bEVm006423t1		0.973148	8.61127e-05	0.000891396	-28.1049
scaffold01581	1849518	1849519	Dapma7bEVm015554t1/Dapma7bEVm012847t1		0.762857	8.60916e-05	0.000891396	-60
scaffold02649	37311	37312			0.973545	8.63882e-05	0.000893706	-18.4615
contig44878	45	46			0.68959	8.67272e-05	0.000896669	-25.1782
contig23909	194	195			0.0388889	8.68173e-05	0.000897057	11.1111
scaffold00146	44424	44425	Dapma7bEVm002333t1	exon 3	0.953268	8.69716e-05	0.000898107	-28.0524
scaffold01396	13172	13173	Dapma7bEVm001832t1	exon 2	0.889502	8.71329e-05	0.000899229	-29.5932
scaffold00389	18171	18172	Dapma7bEVm004630t1	exon 2	1	8.74427e-05	0.00090188	-27.1429
scaffold00626	564837	564838	Dapma7bEVm003134t1/Dapma7bEVm025083t1		0.974567	8.76331e-05	0.000903298	-24.1832
scaffold03373	114469	114470	Dapma7bEVm026959t1/Dapma7bEVm004614t1		0.967593	8.77836e-05	0.000904303	-31.25
scaffold01764	23843	23844	Dapma7bEVm004221t1	exon 2	0.936111	8.79254e-05	0.000905217	-40.8144
scaffold01361	1698199	1698200	Dapma7bEVm003503t1	exon 2	1	8.7987e-05	0.000905305	-27.907
scaffold00687	467544	467545	Dapma7bEVm005048t1/Dapma7bEVm011269t1		0.812169	8.80502e-05	0.000905409	-42.3295
scaffold02650	71676	71677	Dapma7bEVm001759t1	exon 3	0.984848	8.82149e-05	0.00090601	-29.5455
scaffold00868	273297	273298	Dapma7bEVm023198t1/Dapma7bEVm004261t1		0.972222	8.81664e-05	0.00090601	-23.1132
scaffold01574	105558	105559	Dapma7bEVm015311t1	intron 1	1	8.84611e-05	0.000907992	-20.8333
scaffold00115	250751	250752	Dapma7bEVm008489t1	up 1kb	0.979167	8.87353e-05	0.000910259	-29.7872
scaffold02850	746482	746483	Dapma7bEVm001745t1	exon 2	0.933333	8.8886e-05	0.000911256	-38.2334
scaffold01581	2161800	2161801	Dapma7bEVm006997t1/Dapma7bEVm009343t1		0.987179	8.90543e-05	0.000912434	-17.8571
scaffold02649	101140	101141	Dapma7bEVm000102t1	exon 13	0.984848	8.93614e-05	0.000915031	-27.0376
scaffold00005	663954	663955	Dapma7bEVm004748t1	exon 4	0.780606	8.99297e-05	0.000920297	-55.314
scaffold02452	601381	601382	Dapma7bEVm011324t1	exon 2	0.956583	9.03913e-05	0.000924467	-31.9728
scaffold01036	247566	247567			0.542638	9.0496e-05	0.000924983	-42.5337
scaffold02385	1036352	1036353	Dapma7bEVm010489t1/Dapma7bEVm023797t1/Dapma7bEVm003618t1		0.874088	9.06556e-05	0.000926059	-38.5714
scaffold00626	477150	477151	Dapma7bEVm002257t1	exon 3	0.974684	9.07237e-05	0.000926201	-21.0405
scaffold02452	512648	512649	Dapma7bEVm028149t1/Dapma7bEVm000892t1		0.972222	9.09784e-05	0.000928246	-23.5294
scaffold02919	845	846	Dapma7bEVm028926t1	exon 2	0.985714	9.11504e-05	0.000929444	-20.0442
scaffold00687	4891	4892	Dapma7bEVm002538t1	exon 12	0.941919	9.12892e-05	0.000930303	-29.2683
scaffold00024	1840977	1840978	Dapma7bEVm003683t1	exon 2	0.968661	9.18063e-05	0.000935015	-23.3913
scaffold01339	1414	1415			0.952484	9.20336e-05	0.00093677	-26.5819
scaffold01411	25467	25468			0.990741	9.22391e-05	0.000938302	-27.6133
scaffold02076	122073	122074	Dapma7bEVm028099t1	exon 3	0.972222	9.24525e-05	0.000939912	-32.7941
scaffold02385	675772	675773	Dapma7bEVm010507t1	exon 2	0.984127	9.2736e-05	0.000942233	-24.5283
scaffold01005	1341155	1341156	Dapma7bEVm011454t1	intron 1	0.568165	9.29455e-05	0.000943799	-40.4433
scaffold00868	1696569	1696570	Dapma7bEVm015405t1	exon 2	0.942743	9.32547e-05	0.000946249	-24.3741
scaffold01581	1966837	1966838			0.860417	9.32976e-05	0.000946249	-40.4589
scaffold02385	439096	439097	Dapma7bEVm000825t1	intron 3	0.970962	9.33927e-05	0.00094665	-25.3048
scaffold02626	100531	100532	Dapma7bEVm018763t1	exon 1	0.992424	9.36644e-05	0.000948841	-26.8687
scaffold02066	549798	549799	Dapma7bEVm002770t1	intron 2	0.876068	9.38778e-05	0.000950438	-41.9459
scaffold00512	2854101	2854102	Dapma7bEVm000523t1/Dapma7bEVm005586t1		0.954772	9.4101e-05	0.000952133	-35.7143
scaffold00568	1143099	1143100	Dapma7bEVm006084t1/Dapma7bEVm019355t1		0.94232	9.41676e-05	0.000952242	-27.8187
scaffold00868	1113348	1113349	Dapma7bEVm004002t1/Dapma7bEVm004805t1		0.992424	9.46624e-05	0.000956679	-19.5122
scaffold00944	1237798	1237799	Dapma7bEVm012022t1/Dapma7bEVm005351t1		0.974432	9.4824e-05	0.000957177	-31.1845
scaffold03097	196	197			1	9.47974e-05	0.000957177	-45.4545
scaffold01361	1539209	1539210	Dapma7bEVm015931t1	exon 1	0.663209	9.55046e-05	0.000963477	-38.6346
scaffold01361	2373161	2373162	Dapma7bEVm007423t1	exon 2	0.933333	9.58331e-05	0.00096622	-33.3333
scaffold00512	203269	203270	Dapma7bEVm026380t1	down 1kb	0.991228	9.58939e-05	0.000966261	-20.4082
scaffold03111	161162	161163	Dapma7bEVm006226t1	exon 1	0.967634	9.61213e-05	0.00096741	-19.6627
scaffold03124	1576919	1576920	Dapma7bEVm000823t1/Dapma7bEVm001442t1		0.933291	9.61113e-05	0.00096741	-29.5496
scaffold00944	954365	954366	Dapma7bEVm005549t1/Dapma7bEVm005692t1		1	9.67243e-05	0.000972564	-26.6667
scaffold02450	5598	5599	Dapma7bEVm010264t1	exon 2	1	9.67474e-05	0.000972564	-45.8333
scaffold01581	2420429	2420430	Dapma7bEVm023453t1/Dapma7bEVm029231t1/Dapma7bEVm001477t1/Dapma7bEVm021094t1		0.983786	9.69977e-05	0.000973933	-20.2532
scaffold01715	2973	2974	Dapma7bEVm027493t1	exon 9	0.984848	9.69887e-05	0.000973933	-43.0556
contig13118	50	51	Dapma7bEVm015796t1	down 1kb	0.523143	9.70847e-05	0.000974232	-43.6975
scaffold01764	372445	372446	Dapma7bEVm001188t1	exon 4	0.983333	9.72938e-05	0.000975183	-21.1059
scaffold01411	104223	104224	Dapma7bEVm002347t1	exon 3	0.972222	9.72879e-05	0.000975183	-31.5789
scaffold02837	10042	10043	Dapma7bEVm028049t1/Dapma7bEVm012210t1/Dapma7bEVm024024t1		0.76891	9.75501e-05	0.000977178	-40.4334
scaffold02100	6179	6180	Dapma7bEVm005468t1	exon 2	0.972222	9.78164e-05	0.000979271	-28.5714
scaffold02797	3860	3861			0.466253	9.79741e-05	0.000979546	-30.3568
scaffold00996	161194	161195	Dapma7bEVm007205t1	exon 1	0.977679	9.80162e-05	0.000979546	-34.8718
scaffold02581	810771	810772	Dapma7bEVm002319t1/Dapma7bEVm004952t1/Dapma7bEVm000959t1		0.904933	9.80162e-05	0.000979546	-34.8718
scaffold00512	2991079	2991080	Dapma7bEVm005460t1/Dapma7bEVm005476t1		0.984848	9.84793e-05	0.000982344	-28.869
scaffold02452	6592	6593	Dapma7bEVm002557t1	exon 3	0.986111	9.84832e-05	0.000982344	-21.3115
scaffold00024	2952702	2952703	Dapma7bEVm004696t1	exon 3	1	9.85265e-05	0.000982344	-23.4043
scaffold03033	23734	23735	Dapma7bEVm027735t1/Dapma7bEVm029633t1/Dapma7bEVm004888t1		0.981818	9.84791e-05	0.000982344	-46.6667
scaffold00115	424476	424477	Dapma7bEVm005536t1/Dapma7bEVm002286t1		0.838996	9.85943e-05	0.000982446	-41.6376
scaffold00243	614906	614907	Dapma7bEVm002185t1/Dapma7bEVm001957t1		0.988095	9.88622e-05	0.000983392	-31.4286
scaffold02861	133057	133058	Dapma7bEVm006295t1/Dapma7bEVm011580t1		0.979167	9.88622e-05	0.000983392	-31.4286
scaffold02850	562029	562030	Dapma7bEVm001884t1/Dapma7bEVm005393t1		0.972222	9.88285e-05	0.000983392	-28.2051
scaffold01396	13062	13063	Dapma7bEVm001832t1	exon 2	0.980364	9.90175e-05	0.000984364	-18.5714
scaffold00084	76743	76744	Dapma7bEVm002340t1	up 1kb	0.963487	9.91127e-05	0.000984456	-29.4841
scaffold00446	287788	287789	Dapma7bEVm002115t1/Dapma7bEVm004822t1		0.908536	9.92e-05	0.000984456	-32.8188
scaffold02850	750666	750667	Dapma7bEVm001745t1/Dapma7bEVm001447t1		0.969841	9.91866e-05	0.000984456	-21.4643
scaffold02650	71757	71758	Dapma7bEVm001759t1	exon 3	1	9.93162e-05	0.000985037	-43.4783
scaffold02452	258276	258277	Dapma7bEVm028596t1	intron 1	0.797208	9.95081e-05	0.000986366	-36.773
contig14387	496	497			1	9.99875e-05	0.000990275	-31.7073
scaffold00944	435824	435825	Dapma7bEVm010922t1/Dapma7bEVm013593t1		0.790984	0.000100018	0.000990275	-46.0377
scaffold01253	372778	372779	Dapma7bEVm007978t1	up 1kb	0.917063	0.000100221	0.000991702	-38.5621
scaffold01799	1942	1943	Dapma7bEVm026858t1	up 1kb	0.858608	0.000100406	0.000992959	-49.4444
scaffold00079	59907	59908	Dapma7bEVm008026t1	exon 5	0.97619	0.000100592	0.000994225	-47.0588
scaffold01969	56526	56527	Dapma7bEVm001638t1	exon 4	0.901948	0.000101019	0.000997861	-31.0656
scaffold00568	733409	733410	Dapma7bEVm004352t1	exon 1	0.964555	0.000101154	0.000998619	-34.8967
scaffold00084	76734	76735	Dapma7bEVm002340t1	up 1kb	0.964402	0.000101235	0.000998842	-26.6722
scaffold02916	126328	126329	Dapma7bEVm004099t1	exon 1	0.991228	0.000101365	0.000999546	-29.4372
scaffold00568	1256909	1256910	Dapma7bEVm009888t1/Dapma7bEVm010134t1		1	0.000101553	0.00100082	-17.6471
scaffold00626	682338	682339	Dapma7bEVm006462t1	intron 1	1	0.000101763	0.00100231	-18.8679
scaffold01574	464461	464462	Dapma7bEVm009987t1/Dapma7bEVm002663t1		0.947685	0.000101965	0.00100353	-31.6604
scaffold02902	71052	71053	Dapma7bEVm008379t1/Dapma7bEVm009637t1		0.989583	0.000102005	0.00100353	-22.7635
scaffold02385	1036558	1036559	Dapma7bEVm010489t1/Dapma7bEVm023797t1/Dapma7bEVm003618t1		0.939271	0.00010212	0.00100386	-32.4976
scaffold00781	536035	536036	Dapma7bEVm006860t1/Dapma7bEVm014862t1		1	0.000102156	0.00100386	-44.4444
scaffold01253	94627	94628	Dapma7bEVm000871t1	exon 2	0.990196	0.000102335	0.00100504	-28.2051
scaffold02861	667962	667963	Dapma7bEVm000267t1	intron 4	0.622725	0.000102441	0.00100551	-38.6447
scaffold02190	1298027	1298028	Dapma7bEVm001021t1/Dapma7bEVm005820t1		1	0.0001027	0.00100633	-34.1463
scaffold02581	1383528	1383529	Dapma7bEVm014394t1/Dapma7bEVm020243t1		0.969281	0.000102709	0.00100633	-36.2727
scaffold01581	1966833	1966834			0.933608	0.00010276	0.00100633	-33.4225
scaffold00031	65180	65181	Dapma7bEVm001210t1	intron 2	0.942577	0.000102647	0.00100633	-31.0049
scaffold02563	623	624	Dapma7bEVm012976t1	exon 1	0.987179	0.000102924	0.00100677	-26
scaffold03025	101188	101189	Dapma7bEVm001199t1	exon 3	0.910913	0.000102912	0.00100677	-31.0606
scaffold01569	207615	207616			1	0.000103109	0.001008	-46.6667
scaffold02723	694	695	Dapma7bEVm002162t1	exon 2	1	0.000103472	0.00101097	-41.6667
scaffold01569	272654	272655	Dapma7bEVm005580t1/Dapma7bEVm004108t1		1	0.000103697	0.0010126	-20.3125
scaffold00687	687949	687950	Dapma7bEVm000135t1/Dapma7bEVm005075t1		0.966387	0.000103876	0.00101318	-28.7855
scaffold00781	594057	594058	Dapma7bEVm001885t1/Dapma7bEVm011129t1		0.984848	0.000103825	0.00101318	-23.0769
scaffold00642	245144	245145	Dapma7bEVm005971t1/Dapma7bEVm005105t1		0.948197	0.000103958	0.00101328	-24.8677
scaffold00389	23928	23929	Dapma7bEVm005840t1	exon 2	0.962963	0.000104005	0.00101328	-25.641
scaffold00676	3411	3412	Dapma7bEVm003174t1	exon 1	0.97037	0.000104413	0.00101667	-33.5124
scaffold02452	298021	298022	Dapma7bEVm002504t1/Dapma7bEVm005738t1/Dapma7bEVm001979t1		0.910212	0.000104799	0.00101926	-27.1075
scaffold01363	228495	228496	Dapma7bEVm013564t1/Dapma7bEVm006650t1		0.970929	0.000104789	0.00101926	-20.5986
scaffold00871	1791	1792	Dapma7bEVm004727t1	exon 4	0.810417	0.000104956	0.00102021	-33.0338
scaffold01005	684371	684372	Dapma7bEVm001156t1	exon 4	0.916389	0.000105393	0.00102292	-29.195
scaffold01581	2567426	2567427	Dapma7bEVm000010t1	exon 3	0.913214	0.000105303	0.00102292	-26.6612
scaffold02011	43054	43055	Dapma7bEVm003729t1	exon 1	0.931999	0.000105474	0.00102292	-38.0702
scaffold02581	196340	196341	Dapma7bEVm009801t1	exon 2	1	0.000105438	0.00102292	-42.1053
scaffold00115	206037	206038	Dapma7bEVm000163t1	intron 1	0.338594	0.000105693	0.00102395	-35.8525
scaffold01581	145242	145243	Dapma7bEVm001761t1/Dapma7bEVm010526t1/Dapma7bEVm026528t1		1	0.000105773	0.00102395	-23.5294
scaffold00084	124047	124048	Dapma7bEVm011136t1	exon 3	0.951587	0.000105881	0.00102395	-37.529
scaffold02926	210040	210041	Dapma7bEVm005603t1	exon 2	0.895833	0.000105773	0.00102395	-52
scaffold00642	227982	227983	Dapma7bEVm001335t1	exon 1	0.982937	0.000105857	0.00102395	-21.1264
scaffold00389	530705	530706	Dapma7bEVm002300t1	exon 3	1	0.00010611	0.00102559	-20
scaffold00359	124630	124631	Dapma7bEVm011639t1/Dapma7bEVm003616t1		0.907318	0.000106213	0.00102598	-34.87
scaffold02121	89858	89859			0.687626	0.000106271	0.00102598	-42.5439
scaffold01361	832320	832321	Dapma7bEVm000940t1/Dapma7bEVm017340t1		0.988889	0.000106908	0.00103155	-27.451
scaffold02121	218139	218140	Dapma7bEVm015190t1	exon 2	0.984848	0.000107489	0.00103657	-27.2485
scaffold00626	677456	677457	Dapma7bEVm001587t1	exon 3	0.894511	0.000107669	0.00103771	-41.4855
scaffold00367	120965	120966	Dapma7bEVm014922t1	down 1kb	0.987179	0.000108412	0.0010437	-29.5455
scaffold02902	77635	77636	Dapma7bEVm014515t1/Dapma7bEVm020782t1		0.990196	0.000108412	0.0010437	-29.5455
scaffold00568	928125	928126	Dapma7bEVm000027t1/Dapma7bEVm030423t1		0.370953	0.000108749	0.00104635	-35.9498
scaffold00947	519	520			0.886905	0.000109665	0.00105128	-42.8571
scaffold03376	636205	636206	Dapma7bEVm007173t1/Dapma7bEVm003702t1/Dapma7bEVm003793t1		0.862668	0.000109391	0.00105128	-43.2804
scaffold00944	111077	111078	Dapma7bEVm001058t1	intron 2	0.854368	0.000109692	0.00105128	-40.0338
scaffold02581	570246	570247	Dapma7bEVm009950t1	exon 2	0.984127	0.000109485	0.00105128	-28.3681
scaffold02372	20797	20798	Dapma7bEVm011130t1	exon 2	0.984848	0.000109665	0.00105128	-42.8571
scaffold01894	467	468	Dapma7bEVm010240t1	intron 2	0.964815	0.000109441	0.00105128	-39.2857
scaffold00084	386492	386493	Dapma7bEVm003010t1	exon 4	1	0.000109665	0.00105128	-42.8571
scaffold00243	80846	80847	Dapma7bEVm010392t1	exon 1	1	0.000110132	0.00105431	-20.4545
scaffold00930	1274045	1274046	Dapma7bEVm007412t1	exon 3	0.830992	0.000110083	0.00105431	-33.101
scaffold03057	310519	310520	Dapma7bEVm015025t1/Dapma7bEVm000393t1		1	0.000110253	0.00105487	-19.6429
scaffold00115	299819	299820	Dapma7bEVm015785t1/Dapma7bEVm013533t1/Dapma7bEVm006046t1		0.983333	0.00011045	0.0010557	-29.4118
scaffold02830	286231	286232	Dapma7bEVm004621t1	exon 3	0.880199	0.000110463	0.0010557	-38.1538
scaffold01663	235199	235200	Dapma7bEVm006408t1/Dapma7bEVm004594t1		0.895833	0.000110844	0.00105874	-38.4615
scaffold00106	52092	52093	Dapma7bEVm010346t1	intron 1	1	0.000111308	0.00106258	-27.0833
scaffold03217	136499	136500	Dapma7bEVm007549t1/Dapma7bEVm010782t1/Dapma7bEVm006948t1		0.972222	0.000111415	0.001063	-21.9512
scaffold01581	1682658	1682659	Dapma7bEVm026351t1	up 1kb	0.922487	0.000111751	0.00106562	-27.525
scaffold01569	207595	207596			0.979167	0.000112175	0.00106847	-42.5
contig24328	304	305			0.708269	0.000112175	0.00106847	-42.0536
scaffold00781	148389	148390	Dapma7bEVm024999t1/Dapma7bEVm007458t1		0.976431	0.000112719	0.00107245	-22.7757
scaffold00359	124520	124521	Dapma7bEVm011639t1/Dapma7bEVm003616t1		0.967593	0.000112699	0.00107245	-28.5714
scaffold01348	790969	790970	Dapma7bEVm001435t1	intron 5	0.966667	0.000112821	0.00107282	-41.6667
scaffold00687	1912288	1912289	Dapma7bEVm006050t1/Dapma7bEVm001116t1		0.547638	0.000113315	0.00107572	-35.1257
scaffold02121	218120	218121	Dapma7bEVm015190t1	exon 2	0.96633	0.000113314	0.00107572	-18.5714
scaffold01361	144795	144796	Dapma7bEVm005857t1	exon 2	0.893939	0.000113266	0.00107572	-26.7857
scaffold00146	9300	9301	Dapma7bEVm007304t1/Dapma7bEVm007608t1		0.834005	0.000113703	0.00107841	-40.6034
scaffold00243	372559	372560	Dapma7bEVm000505t1/Dapma7bEVm011220t1		0.929614	0.000113725	0.00107841	-30.5556
contig25925	42	43			0.931481	0.000114196	0.00108228	-29.5372
scaffold03102	83891	83892			0.96	0.000114406	0.00108367	-32.5581
scaffold02649	37233	37234			0.961553	0.000114493	0.00108389	-22.3835
scaffold03334	145113	145114	Dapma7bEVm011582t1	exon 2	0.991304	0.000114647	0.00108475	-28.3019
scaffold00084	124150	124151	Dapma7bEVm011136t1	exon 3	0.425309	0.00011501	0.00108758	-31.4264
scaffold03025	553670	553671	Dapma7bEVm000538t1	exon 3	1	0.000115159	0.00108771	-32.6531
scaffold02865	421542	421543	Dapma7bEVm001501t1	exon 1	0.986111	0.000115252	0.00108771	-41.7143
scaffold00687	813994	813995	Dapma7bEVm000140t1	down 1kb	0.890044	0.000115231	0.00108771	-31.8402
scaffold02078	934	935			0.974396	0.000115279	0.00108771	-18.6047
scaffold01411	41134	41135	Dapma7bEVm005521t1	exon 2	0.966667	0.00011556	0.00108945	-28.4091
scaffold00190	380884	380885	Dapma7bEVm003243t1	exon 3	0.811634	0.000115592	0.00108945	-41.7249
scaffold01361	1165854	1165855	Dapma7bEVm007254t1	exon 1	0.985119	0.000115744	0.00109029	-21.9697
scaffold02227	29798	29799	Dapma7bEVm000483t1	exon 2	0.988095	0.000115934	0.00109147	-32.1059
scaffold01458	1487	1488			0.8914	0.000116015	0.00109163	-30.7692
scaffold01361	625486	625487	Dapma7bEVm000170t1	exon 1	1	0.000116127	0.00109208	-26.1905
scaffold00687	1273292	1273293	Dapma7bEVm028995t1/Dapma7bEVm003598t1/Dapma7bEVm027660t1		0.971429	0.00011647	0.00109471	-31.3882
scaffold00763	230039	230040	Dapma7bEVm003034t1/Dapma7bEVm005865t1		1	0.000117031	0.00109937	-23.0769
scaffold02581	60908	60909	Dapma7bEVm000276t1	exon 1	1	0.000117324	0.00110152	-27.5
scaffold01764	19784	19785	Dapma7bEVm004703t1/Dapma7bEVm006390t1		0.920139	0.000117551	0.00110305	-24.8488
scaffold02190	1608966	1608967	Dapma7bEVm013028t1	exon 2	0.953704	0.000117729	0.00110411	-26.087
scaffold00687	20690	20691	Dapma7bEVm005167t1	exon 4	0.969444	0.000117849	0.00110463	-32.5397
scaffold01005	1186177	1186178	Dapma7bEVm011257t1/Dapma7bEVm015164t1		0.987179	0.00011798	0.00110524	-22.6415
scaffold00687	467717	467718	Dapma7bEVm011269t1	intron 3	0.971065	0.000118242	0.00110649	-28.811
scaffold01663	22392	22393	Dapma7bEVm015374t1	intron 2	0.340907	0.00011818	0.00110649	-25.4466
scaffold01581	15413	15414	Dapma7bEVm001896t1	exon 4	0.964286	0.000118652	0.00110932	-30.0581
scaffold01581	583543	583544	Dapma7bEVm016705t1/Dapma7bEVm000097t1		0.988889	0.000118675	0.00110932	-24.2424
scaffold01581	1226387	1226388	Dapma7bEVm000443t1	up 1kb	0.894444	0.000118849	0.00110973	-31.1051
scaffold01361	864238	864239	Dapma7bEVm001619t1/Dapma7bEVm014039t1		0.987179	0.000118809	0.00110973	-26.3158
scaffold00944	2070102	2070103	Dapma7bEVm006145t1/Dapma7bEVm000669t1		1	0.000119252	0.00111288	-25
scaffold00915	952473	952474	Dapma7bEVm023222t1/Dapma7bEVm004224t1/Dapma7bEVm001168t1		0.49127	0.000119343	0.00111312	-42.7928
contig43901	484	485			0.769048	0.000119615	0.00111445	-36.8073
scaffold01036	560826	560827	Dapma7bEVm002789t1	exon 3	0.979167	0.000119569	0.00111445	-26.6239
scaffold02385	675884	675885	Dapma7bEVm010507t1	exon 2	0.978403	0.000119744	0.00111503	-18.2817
scaffold00626	977849	977850	Dapma7bEVm002474t1	exon 3	0.966667	0.000120457	0.00112106	-28.5714
scaffold01361	1097301	1097302	Dapma7bEVm005517t1/Dapma7bEVm028813t1		0.961111	0.000121009	0.00112486	-26.5465
contig52730	907	908			0.813535	0.000121063	0.00112486	-28.257
scaffold01581	2241387	2241388	Dapma7bEVm023453t1/Dapma7bEVm002376t1/Dapma7bEVm003237t1		0.85	0.000120948	0.00112486	-31.4286
scaffold00687	1167897	1167898	Dapma7bEVm028995t1/Dapma7bEVm009799t1		0.909641	0.00012119	0.00112543	-29.3792
scaffold00446	170535	170536	Dapma7bEVm001349t1	intron 3	0.958333	0.000121494	0.00112601	-33.8315
scaffold02850	577957	577958	Dapma7bEVm014809t1	exon 1	0.720171	0.000121516	0.00112601	-39.2713
scaffold01574	92348	92349	Dapma7bEVm010267t1	exon 2	0.976046	0.000121447	0.00112601	-21.6402
scaffold03124	981731	981732	Dapma7bEVm006186t1	up 1kb	0.855556	0.000121395	0.00112601	-50
scaffold03033	14486	14487	Dapma7bEVm029195t1/Dapma7bEVm005940t1		0.821123	0.000121663	0.00112614	-34.9164
scaffold03124	362525	362526	Dapma7bEVm013508t1/Dapma7bEVm013760t1		1	0.000121614	0.00112614	-47.3684
scaffold02101	125144	125145	Dapma7bEVm006800t1	exon 2	0.89838	0.000121807	0.00112687	-32.7764
scaffold00044	1353	1354	Dapma7bEVm028619t1/Dapma7bEVm011353t1/Dapma7bEVm006412t1		0.988095	0.000122064	0.00112716	-34.7826
scaffold02190	1095269	1095270	Dapma7bEVm002176t1	exon 1	0.966793	0.000122076	0.00112716	-26.25
scaffold02101	378470	378471	Dapma7bEVm005032t1	exon 3	0.988095	0.00012217	0.00112716	-36.5854
contig27068	625	626			0.95291	0.000122162	0.00112716	-29.4439
scaffold01205	3566	3567	Dapma7bEVm006986t1	down 1kb	1	0.000121941	0.00112716	-27.2727
scaffold01036	765877	765878			0.973589	0.000123029	0.00113325	-24.1887
scaffold02581	572214	572215	Dapma7bEVm001051t1	exon 3	1	0.000123	0.00113325	-35.1351
scaffold03276	135175	135176	Dapma7bEVm002092t1	exon 2	0.971429	0.000123	0.00113325	-35.1351
scaffold00716	3248	3249			1	0.00012312	0.00113348	-33.3333
scaffold02625	13391	13392	Dapma7bEVm023912t1/Dapma7bEVm018398t1		0.910974	0.000123333	0.0011341	-31.2648
scaffold02649	37266	37267			0.830201	0.000123388	0.0011341	-26.051
contig25263	182	183			0.0611888	0.000123454	0.0011341	30.9091
scaffold00626	621977	621978	Dapma7bEVm005754t1/Dapma7bEVm012046t1		0.386905	0.000123339	0.0011341	60.7143
scaffold01361	643355	643356	Dapma7bEVm025684t1/Dapma7bEVm012365t1		0.95	0.000123809	0.00113675	-66.1905
scaffold01574	126063	126064	Dapma7bEVm000338t1	intron 2	0.979167	0.000123923	0.00113719	-51.1111
scaffold01205	3450	3451	Dapma7bEVm006986t1	down 1kb	0.854762	0.000124102	0.00113776	-30.061
scaffold03124	825156	825157			0.781645	0.000124119	0.00113776	-51.5805
scaffold02598	54159	54160	Dapma7bEVm002972t1	exon 2	0.923611	0.000124411	0.00113983	-32.4324
scaffold00005	404848	404849	Dapma7bEVm006122t1	exon 3	0.986111	0.000124988	0.0011445	-25.4545
scaffold02850	791032	791033	Dapma7bEVm002986t1/Dapma7bEVm002545t1		1	0.000125259	0.00114636	-30
scaffold01581	818995	818996	Dapma7bEVm021167t1/Dapma7bEVm015371t1/Dapma7bEVm015513t1		0.941667	0.00012576	0.00114972	-22.8571
scaffold00626	86261	86262	Dapma7bEVm015187t1/Dapma7bEVm027685t1/Dapma7bEVm002209t1		0.952381	0.000125716	0.00114972	-22.4138
scaffold01348	622941	622942	Dapma7bEVm011021t1	intron 1	0.941725	0.000126234	0.00115282	-34.8075
scaffold00996	403227	403228	Dapma7bEVm015443t1	exon 1	0.980324	0.000126189	0.00115282	-32.1572
scaffold00568	1512527	1512528	Dapma7bEVm013532t1/Dapma7bEVm013723t1		0.974359	0.000126397	0.00115369	-30.1887
scaffold00687	929686	929687	Dapma7bEVm028995t1/Dapma7bEVm011659t1/Dapma7bEVm006221t1		0.941101	0.0001268	0.00115595	-29.8921
scaffold01361	1148943	1148944	Dapma7bEVm006298t1	exon 3	0.963684	0.000126789	0.00115595	-25.1772
scaffold02076	548672	548673	Dapma7bEVm001850t1/Dapma7bEVm006886t1		0.945553	0.000126848	0.00115595	-24.1379
scaffold02979	218852	218853	Dapma7bEVm004286t1/Dapma7bEVm006135t1		0.864286	0.000127187	0.00115842	-48.9736
scaffold02861	285757	285758	Dapma7bEVm003120t1	exon 2	1	0.000127618	0.00116173	-31.8182
scaffold03102	29041	29042	Dapma7bEVm005023t1	exon 1	0.966667	0.000128361	0.001166	-33.3333
scaffold03258	719765	719766	Dapma7bEVm024360t1/Dapma7bEVm000440t1		0.950483	0.000128335	0.001166	-35.4895
scaffold00512	2680054	2680055	Dapma7bEVm009833t1	exon 2	0.921591	0.000128312	0.001166	-30.2885
scaffold02190	643805	643806	Dapma7bEVm023710t1/Dapma7bEVm002638t1		0.989583	0.000128177	0.001166	-18.5714
scaffold00190	448480	448481	Dapma7bEVm000820t1	down 1kb	0.853333	0.000129022	0.00117138	-37.6984
scaffold00930	551622	551623	Dapma7bEVm005406t1/Dapma7bEVm007920t1		1	0.0001291	0.00117146	-32.6087
scaffold01552	2245	2246			0.991228	0.000129213	0.00117187	-19.7368
scaffold00928	3147	3148	Dapma7bEVm019983t1	down 1kb	0.906303	0.000130088	0.00117918	-40.6667
scaffold00512	1859396	1859397	Dapma7bEVm027553t1	intron 3	1	0.000130162	0.00117922	-22.2222
scaffold02865	201358	201359	Dapma7bEVm006716t1	exon 1	0.97619	0.00013027	0.00117957	-22.9167
scaffold02665	83220	83221	Dapma7bEVm018963t1	exon 3	0.0138889	0.000130865	0.00118433	12.1212
scaffold01253	202741	202742	Dapma7bEVm009014t1	down 1kb	0.981481	0.00013096	0.00118456	-32.2034
scaffold02837	17833	17834	Dapma7bEVm018699t1	exon 2	0.933761	0.000131232	0.00118582	-23.4043
scaffold02581	1264422	1264423	Dapma7bEVm000427t1/Dapma7bEVm027462t1		0.668056	0.000131238	0.00118582	-44.0476
scaffold01663	6810	6811	Dapma7bEVm005151t1	intron 4	0.894444	0.000131739	0.00118909	-44.2006
scaffold02979	318839	318840	Dapma7bEVm001720t1	exon 5	0.961818	0.000131702	0.00118909	-35.6822
scaffold00642	1364981	1364982	Dapma7bEVm003232t1/Dapma7bEVm001642t1/Dapma7bEVm009921t1		1	0.000132246	0.00119303	-23.913
scaffold02190	1172188	1172189	Dapma7bEVm009633t1/Dapma7bEVm004876t1		0.986111	0.000132361	0.00119343	-39.9024
scaffold02190	643900	643901	Dapma7bEVm023710t1/Dapma7bEVm002638t1		0.901786	0.00013284	0.00119649	-25.7659
scaffold02227	40946	40947			0.916667	0.000132772	0.00119649	-33.9084
scaffold01863	155935	155936	Dapma7bEVm005059t1	exon 2	0.97619	0.000133499	0.00120138	-21.4286
scaffold00146	27975	27976	Dapma7bEVm002631t1	exon 1	0.972222	0.000133594	0.00120138	-28.5714
scaffold00930	1408242	1408243	Dapma7bEVm023232t1	intron 2	0.981481	0.000133594	0.00120138	-28.5714
scaffold01265	49842	49843	Dapma7bEVm004310t1	exon 4	0.897009	0.000133903	0.00120225	-35.3659
scaffold01361	1149032	1149033	Dapma7bEVm006298t1/Dapma7bEVm003332t1		0.482639	0.000133852	0.00120225	-44.2509
scaffold03376	657384	657385	Dapma7bEVm006530t1	down 1kb	1	0.000133791	0.00120225	-25.6757
scaffold03124	1536237	1536238	Dapma7bEVm026202t1	up 1kb	0.721972	0.000134163	0.00120333	-33.0303
scaffold01036	757254	757255	Dapma7bEVm023295t1/Dapma7bEVm002208t1		0.960648	0.000134142	0.00120333	-34.8694
scaffold00687	1008790	1008791	Dapma7bEVm028995t1/Dapma7bEVm001692t1/Dapma7bEVm005622t1		0.964286	0.000134518	0.00120588	-27.0833
scaffold01574	105059	105060	Dapma7bEVm015311t1	intron 2	0.981481	0.000134644	0.00120637	-35.3175
scaffold00354	501	502	Dapma7bEVm029652t1	exon 3	0.58987	0.000134723	0.00120644	-34.6945
scaffold00311	436459	436460	Dapma7bEVm007638t1	exon 2	0.766321	0.000135305	0.00121019	-28.7856
scaffold00504	2294	2295	Dapma7bEVm004815t1	exon 1	0.117852	0.000135305	0.00121019	-12.1212
scaffold01361	1719505	1719506	Dapma7bEVm009234t1	exon 1	0.775952	0.000135354	0.00121019	-41.5058
scaffold00512	3504859	3504860	Dapma7bEVm013325t1	exon 2	0.604419	0.000135446	0.00121038	-46.1538
scaffold02167	314381	314382	Dapma7bEVm001079t1	exon 2	0.80463	0.000136115	0.00121572	-37.5
scaffold00512	867670	867671	Dapma7bEVm004786t1/Dapma7bEVm010047t1		0.92963	0.000136328	0.00121635	-28.125
scaffold02190	1586309	1586310	Dapma7bEVm003643t1	exon 3	0.988095	0.000136317	0.00121635	-20
scaffold00512	229691	229692	Dapma7bEVm001033t1/Dapma7bEVm011371t1		0.951195	0.000136559	0.00121663	-23.1818
scaffold00243	506215	506216	Dapma7bEVm004941t1	exon 3	0.974432	0.000136555	0.00121663	-28.0702
contig50114	211	212			0.700714	0.000136573	0.00121663	-29.1939
scaffold01581	2410450	2410451	Dapma7bEVm023453t1/Dapma7bEVm029231t1/Dapma7bEVm000984t1/Dapma7bEVm000297t1/Dapma7bEVm027437t1		0.972222	0.000136738	0.00121746	-35.1533
contig24328	162	163			0.744709	0.000137148	0.00122047	-43.3566
scaffold00443	13942	13943	Dapma7bEVm005355t1/Dapma7bEVm000162t1		0.891468	0.000137498	0.00122197	-32.3077
scaffold00868	982840	982841	Dapma7bEVm004542t1	exon 1	0.941126	0.000137464	0.00122197	-32.875
scaffold01581	543219	543220	Dapma7bEVm016705t1/Dapma7bEVm023439t1/Dapma7bEVm001368t1		1	0.000137531	0.00122197	-35.5556
scaffold03124	603806	603807	Dapma7bEVm009011t1	exon 2	0.805934	0.000137656	0.00122224	-35.77
contig27052	394	395			0.846825	0.000137704	0.00122224	-46.3636
scaffold00024	3485175	3485176	Dapma7bEVm015891t1/Dapma7bEVm018146t1		0.944444	0.000137857	0.00122296	-41.9355
contig03653	118	119			0.600718	0.000138062	0.00122414	-40.6318
scaffold01274	253656	253657	Dapma7bEVm004884t1	exon 2	0.866809	0.000138625	0.00122658	-40.4187
scaffold00407	1252	1253	Dapma7bEVm029364t1/Dapma7bEVm028530t1		0.402712	0.000138578	0.00122658	-36.4286
scaffold00687	1053973	1053974	Dapma7bEVm028995t1/Dapma7bEVm003847t1		0.953247	0.000138564	0.00122658	-35.2941
contig16792	1029	1030			0.490869	0.000138529	0.00122658	-46.1111
scaffold00494	93620	93621	Dapma7bEVm003299t1	exon 1	0.969444	0.000139486	0.00123356	-30.1702
scaffold02994	310223	310224	Dapma7bEVm004052t1	exon 2	1	0.00014008	0.00123816	-38.8889
scaffold02285	46148	46149	Dapma7bEVm004724t1/Dapma7bEVm002927t1		0.914759	0.00014112	0.00124454	-36.9048
scaffold03147	255689	255690	Dapma7bEVm021653t1/Dapma7bEVm007286t1		1	0.000141238	0.00124454	-28.2051
scaffold03124	248141	248142	Dapma7bEVm009829t1	exon 4	0.919769	0.000141059	0.00124454	-41.875
scaffold00248	114379	114380	Dapma7bEVm004595t1/Dapma7bEVm022883t1		0.966583	0.000141208	0.00124454	-31.7633
scaffold02372	10690	10691	Dapma7bEVm028406t1/Dapma7bEVm000396t1/Dapma7bEVm005202t1		0.977778	0.000141224	0.00124454	-23.5294
scaffold00389	726588	726589	Dapma7bEVm006065t1	intron 4	0.877149	0.000140965	0.00124454	-30.9524
scaffold02865	159662	159663	Dapma7bEVm003487t1	exon 2	0.940689	0.000141428	0.00124492	-31.9444
contig31063	332	333			0.598285	0.000141388	0.00124492	-43.5165
scaffold03124	1883303	1883304	Dapma7bEVm004202t1/Dapma7bEVm009640t1		0.975275	0.000141872	0.00124767	-23.7656
scaffold00568	1387630	1387631	Dapma7bEVm008652t1/Dapma7bEVm010329t1		0.630471	0.000141887	0.00124767	-38.0952
scaffold00024	2031012	2031013	Dapma7bEVm002416t1	exon 2	0.981481	0.000142528	0.00125266	-36
scaffold01348	369070	369071	Dapma7bEVm012686t1/Dapma7bEVm002458t1		0.892915	0.00014264	0.00125301	-25.5896
scaffold00024	2427204	2427205	Dapma7bEVm002007t1	exon 1	0.992063	0.00014314	0.00125557	-24.3902
scaffold02452	505919	505920	Dapma7bEVm001151t1/Dapma7bEVm007413t1		0.919524	0.000143226	0.00125557	-32.6066
scaffold00547	266114	266115	Dapma7bEVm008231t1	intron 2	0.936508	0.000143079	0.00125557	-44.0393
contig01362	318	319	Dapma7bEVm012722t1	up 1kb	0.31444	0.000143226	0.00125557	-32.6066
scaffold03033	12219	12220	Dapma7bEVm018481t1/Dapma7bEVm029195t1		0.859005	0.000143447	0.00125686	-37.8205
scaffold00781	129087	129088	Dapma7bEVm001488t1	exon 1	0.937317	0.000143576	0.00125703	-22.0147
scaffold00389	231554	231555	Dapma7bEVm006374t1/Dapma7bEVm006841t1		0.953846	0.000143677	0.00125703	-23.2518
scaffold00446	550612	550613	Dapma7bEVm018341t1	exon 1	0.937963	0.000143688	0.00125703	-24.7172
scaffold01361	850477	850478	Dapma7bEVm029455t1/Dapma7bEVm003316t1		0.71746	0.000143964	0.00125816	-42.2833
scaffold01885	11158	11159			0.0390741	0.000143936	0.00125816	24.1462
scaffold00781	590314	590315	Dapma7bEVm001885t1	up 1kb	1	0.000144269	0.00126018	-26.6667
scaffold00568	128524	128525	Dapma7bEVm003968t1	exon 3	1	0.000144585	0.00126139	-30.7692
scaffold01019	189541	189542	Dapma7bEVm004765t1/Dapma7bEVm011758t1		0.972222	0.000144629	0.00126139	-29.7297
scaffold00146	29646	29647	Dapma7bEVm018498t1/Dapma7bEVm002327t1		1	0.000144578	0.00126139	-30.7692
scaffold01579	49841	49842	Dapma7bEVm003569t1	exon 1	0.844444	0.000145192	0.00126565	-31.7891
scaffold01253	234800	234801	Dapma7bEVm006844t1/Dapma7bEVm007741t1		0.983333	0.000145464	0.00126737	-23.6842
scaffold00093	203071	203072	Dapma7bEVm000115t1	exon 4	0.896825	0.000145704	0.00126752	-39.7619
scaffold00687	611259	611260	Dapma7bEVm000447t1	exon 1	0.981481	0.000145663	0.00126752	-25.8621
scaffold03258	107522	107523			0.98	0.000145704	0.00126752	-39.7619
scaffold01579	170881	170882	Dapma7bEVm004039t1	exon 1	0.864494	0.00014595	0.00126902	-35.1159
scaffold01005	1605464	1605465	Dapma7bEVm010020t1	exon 3	0.96633	0.000146074	0.00126944	-20.9677
scaffold00243	600249	600250	Dapma7bEVm001512t1	exon 4	0.924603	0.000146811	0.00127481	-36.3636
scaffold02861	536140	536141			0.990741	0.000146916	0.00127481	-22.7273
scaffold00512	25570	25571	Dapma7bEVm023001t1/Dapma7bEVm002672t1/Dapma7bEVm003154t1		1	0.000146916	0.00127481	-22.7273
scaffold01569	250980	250981	Dapma7bEVm010560t1	exon 1	0.892857	0.000147502	0.00127925	-46.1538
scaffold03294	558	559	Dapma7bEVm011884t1	exon 2	0.707251	0.000147827	0.00128077	-42.5
scaffold01574	108879	108880	Dapma7bEVm005748t1/Dapma7bEVm011940t1		1	0.000147754	0.00128077	-30.4348
scaffold03276	159956	159957			0.845238	0.000148269	0.00128394	-37.2054
scaffold00512	2127705	2127706	Dapma7bEVm010613t1	exon 5	0.974074	0.000148408	0.0012845	-23.8095
scaffold00915	723679	723680	Dapma7bEVm011816t1/Dapma7bEVm006029t1/Dapma7bEVm001450t1		0.8	0.000148568	0.00128522	-48.4472
contig50166	897	898	Dapma7bEVm022636t1	intron 1	0.45228	0.000149222	0.00128955	-40.4878
scaffold03129	59231	59232	Dapma7bEVm011703t1	exon 1	0.971429	0.000149295	0.00128955	-36.3445
contig20628	762	763	Dapma7bEVm009274t1	exon 3	0.972727	0.000149295	0.00128955	-36.3445
scaffold01186	63916	63917	Dapma7bEVm011688t1/Dapma7bEVm029725t1		0.929167	0.000149495	0.00129012	-34.2105
scaffold00642	1694025	1694026	Dapma7bEVm023103t1/Dapma7bEVm002522t1/Dapma7bEVm028427t1/Dapma7bEVm007992t1		0.930952	0.000149512	0.00129012	-39.3971
scaffold02902	53933	53934	Dapma7bEVm001036t1	exon 2	0.650586	0.000149661	0.00129075	-37.4396
scaffold00212	49551	49552	Dapma7bEVm010636t1	exon 4	1	0.00015028	0.00129544	-24.2424
scaffold01363	292722	292723	Dapma7bEVm010675t1	exon 4	0.933333	0.00015099	0.0013009	-24.1379
scaffold02533	1025	1026	Dapma7bEVm011088t1	down 1kb	0.822323	0.000151297	0.00130289	-46.4803
contig01569	481	482			0.97619	0.000151639	0.00130396	-21.3115
scaffold01005	537384	537385	Dapma7bEVm015404t1/Dapma7bEVm003040t1		0.960648	0.000151565	0.00130396	-26.9231
scaffold02850	592562	592563	Dapma7bEVm024035t1/Dapma7bEVm009780t1/Dapma7bEVm007672t1		1	0.000151651	0.00130396	-25.7143
scaffold01663	22448	22449	Dapma7bEVm015374t1	exon 3	1	0.000152003	0.00130633	-20.4545
scaffold01574	570831	570832	Dapma7bEVm004373t1	intron 2	0.917968	0.000152374	0.00130879	-30.6743
scaffold03207	35994	35995	Dapma7bEVm011921t1/Dapma7bEVm012771t1		0.197474	0.000152443	0.00130879	-20.1456
scaffold02794	129114	129115	Dapma7bEVm007149t1	intron 3	0.941667	0.000152683	0.00130905	-32.2581
contig21659	1598	1599			0.549987	0.000152703	0.00130905	-48.3982
scaffold00568	1481467	1481468	Dapma7bEVm005125t1	exon 2	0.944444	0.000152683	0.00130905	-32.2581
scaffold03124	277515	277516	Dapma7bEVm015643t1	exon 4	0.821429	0.00015284	0.00130956	-32.0602
scaffold00568	1075587	1075588	Dapma7bEVm028009t1/Dapma7bEVm007868t1		0.597393	0.000153295	0.00131214	-38.7363
scaffold02372	219099	219100	Dapma7bEVm009561t1	exon 3	0.974432	0.00015324	0.00131214	-29.2683
scaffold01942	598	599			0.931624	0.000153784	0.00131567	-33.254
[truncated: 8,373 more rows]

## Sheet: overlapping CpGs
# Differentially methylated CpGs (DMC), using destranded filtered CpGs (group 1 – group 0)
# The significant DMCs (qvalue<0.05) for each exposure are shown with “SIG”
# DMCs that overlap have “SIG” in multiple exposures
scaffold	start	end	geneID_feature	description	hypoxia	hyperoxia	arsenic	age	5aza
contig19890	79	80			SIG	SIG	SIG	SIG	SIG
contig32978	508	509			SIG	SIG	SIG	SIG	SIG
scaffold00891	2186	2187			SIG	SIG	SIG	SIG	SIG
scaffold02867	31198	31199			SIG	SIG	SIG	SIG
contig16011	72	73			SIG	SIG	SIG	SIG
contig16981	189	190			SIG	SIG	SIG	SIG
contig22648	103	104			SIG	SIG		SIG	SIG
contig44878	45	46			SIG	SIG		SIG	SIG
scaffold00211	53927	53928	Dapma7bEVm010719 exon 3	DDB1- and CUL4-associated factor	SIG	SIG		SIG	SIG
scaffold00944	124797	124798	Dapma7bEVm005841 exon 1	Spectrin domain with coiled-coils 1	SIG	SIG		SIG	SIG
scaffold00944	124807	124808	Dapma7bEVm005841 exon 1	Spectrin domain with coiled-coils 1	SIG	SIG		SIG	SIG
scaffold00944	889380	889381	Dapma7bEVm003779 intron 1	G2/mitotic-specific cyclin-B3	SIG	SIG		SIG	SIG
scaffold01348	790687	790688	Dapma7bEVm001435 intron 5	Transmembrane protein 214-A	SIG	SIG		SIG	SIG
contig19890	57	58			SIG	SIG	SIG
contig19890	69	70			SIG	SIG	SIG
contig44642	231	232			SIG	SIG	SIG
scaffold02713	12964	12965			SIG	SIG	SIG
contig15619	197	198			SIG	SIG	SIG
contig16280	529	530			SIG	SIG	SIG
contig22700	46	47			SIG	SIG	SIG
contig24352	78	79			SIG	SIG	SIG
scaffold00510	3084	3085	Dapma7bEVm011399_down.1kb/Dapma7bEVm015854_exon 1/Dapma7bEVm020303_exon 1/Dapma7bEVm028625_down.1kb		SIG	SIG	SIG
contig22648	84	85			SIG	SIG		SIG
contig22648	218	219			SIG	SIG		SIG
scaffold00211	53931	53932	Dapma7bEVm010719 exon 3	DDB1- and CUL4-associated factor	SIG	SIG		SIG
scaffold00211	53962	53963	Dapma7bEVm010719 exon 3	DDB1- and CUL4-associated factor	SIG	SIG		SIG
scaffold00568	647817	647818	Dapma7bEVm011902 down.1kb	Dehydrogenase/reductase sdr family member	SIG	SIG		SIG
scaffold02803	2342	2343			SIG	SIG		SIG
contig10359	320	321			SIG	SIG		SIG
contig10359	324	325			SIG	SIG		SIG
contig10715	135	136			SIG	SIG		SIG
contig11247	30	31			SIG	SIG		SIG
contig12917	512	513			SIG	SIG		SIG
contig13795	100	101			SIG	SIG		SIG
contig15238	159	160			SIG	SIG		SIG
contig15951	382	383			SIG	SIG		SIG
contig16166	127	128			SIG	SIG		SIG
contig16166	190	191			SIG	SIG		SIG
contig16187	270	271			SIG	SIG		SIG
contig32920	91	92			SIG	SIG		SIG
contig38063	168	169			SIG	SIG		SIG
scaffold00024	1611366	1611367			SIG	SIG		SIG
scaffold00248	92079	92080	Dapma7bEVm004767 exon 4	Phosphoglycerate kinase	SIG	SIG		SIG
contig06574	1025	1026			SIG	SIG			SIG
scaffold00261	3153	3154	Dapma7bEVm001794 intron 3	Serine/arginine repetitive matrix protein	SIG	SIG			SIG
scaffold00944	124809	124810	Dapma7bEVm005841 exon 1	Spectrin domain with coiled-coils 1	SIG	SIG			SIG
scaffold01877	109963	109964			SIG	SIG			SIG
contig28910	189	190			SIG		SIG	SIG
scaffold02867	31207	31208			SIG		SIG	SIG
contig12431	311	312			SIG		SIG	SIG
contig28328	26	27			SIG			SIG	SIG
scaffold01663	368905	368906	Dapma7bEVm010333 exon 3	Carboxyl-ester lipase	SIG			SIG	SIG
scaffold02019	76297	76298	Dapma7bEVm011842 exon 2	Zinc finger HIT domain-containing protein	SIG			SIG	SIG
scaffold02127	830	831	Dapma7bEVm003300 exon 3	Pyruvate dehydrogenase E1 component subunit beta, mitochondrial	SIG			SIG	SIG
scaffold02962	66556	66557	Dapma7bEVm010415 exon 5	Ribosome production factor	SIG			SIG	SIG
scaffold03072	18929	18930	Dapma7bEVm004485 exon 1	Coiled-coil-helix-coiled-coil-helix domain-containing protein 2, mitochondrial	SIG			SIG	SIG
scaffold03326	572614	572615	Dapma7bEVm007792 exon 2	A-kinase anchor protein 1, mitochondrial	SIG			SIG	SIG
contig15593	102	103				SIG	SIG	SIG
contig27499	236	237				SIG	SIG	SIG
scaffold02066	355925	355926	Dapma7bEVm007038 exon 2	Inositol hexakisphosphate kinase		SIG	SIG	SIG
scaffold00568	1702299	1702300	Dapma7bEVm000484 exon 2	Pseudouridylate synthase		SIG		SIG	SIG
scaffold00512	162361	162362	Dapma7bEVm002250_exon 3/Dapma7bEVm011918_exon 4				SIG	SIG	SIG
scaffold01348	808852	808853	Dapma7bEVm005679 exon 5	Nucleoporin protein			SIG	SIG	SIG
contig11681	467	468			SIG	SIG
contig30141	167	168			SIG	SIG
scaffold00190	220725	220726	Dapma7bEVm014224 down.1kb	Uncharacterized protein	SIG	SIG
scaffold00211	53970	53971	Dapma7bEVm010719 exon 3	DDB1- and CUL4-associated factor	SIG	SIG
scaffold00944	1407051	1407052	Dapma7bEVm000130 exon 4	DNA mismatch repair protein Msh2	SIG	SIG
scaffold01036	1136031	1136032	Dapma7bEVm006421 down.1kb	Rho GDP-dissociation inhibitor	SIG	SIG
scaffold01361	824488	824489	Dapma7bEVm006819 exon 4	Dehydrogenase/reductase SDR family member on chromosome X	SIG	SIG
scaffold01581	546994	546995	Dapma7bEVm001368 exon 8	Ubiquitin carboxyl-terminal hydrolase	SIG	SIG
scaffold01745	57407	57408	Dapma7bEVm000600 exon 7	Disks large	SIG	SIG
scaffold03111	161371	161372	Dapma7bEVm006226 exon 1	Selenoprotein o	SIG	SIG
contig10715	139	140			SIG	SIG
contig23103	814	815	Dapma7bEVm019581 exon 1	Uncharacterized aarF domain-containing protein	SIG	SIG
contig28903	555	556			SIG	SIG
contig30141	113	114			SIG	SIG
contig57912	853	854			SIG	SIG
scaffold01663	22792	22793	Dapma7bEVm015374 exon 4	Cytochrome b-c1 complex subunit 2, mitochondrial	SIG	SIG
scaffold01924	188179	188180	Dapma7bEVm011813 intron 5	Uncharacterized protein	SIG	SIG
contig16280	496	497			SIG	SIG
contig24352	82	83			SIG	SIG
contig57912	864	865			SIG	SIG
scaffold01409	400023	400024	Dapma7bEVm003486 exon 2	Uncharacterized protein	SIG		SIG
scaffold01663	368888	368889	Dapma7bEVm010333 exon 3	Carboxyl-ester lipase	SIG		SIG
scaffold00687	695114	695115	Dapma7bEVm003925 down.1kb	6-phosphogluconolactonase	SIG		SIG
scaffold01871	36675	36676	Dapma7bEVm030577 exon 1	Uncharacterized protein	SIG		SIG
scaffold01005	240908	240909	Dapma7bEVm015161 up.1kb	Glutamate dehydrogenase, mitochondrial	SIG			SIG
scaffold01847	3826	3827	Dapma7bEVm020394 exon 1	Cytochrome c oxidase subunit	SIG			SIG
contig11127	180	181			SIG			SIG
contig12917	516	517			SIG			SIG
contig17063	234	235			SIG			SIG
contig23134	18	19			SIG			SIG
contig36943	26	27			SIG			SIG
contig44668	7	8			SIG			SIG
contig46726	211	212			SIG			SIG
scaffold00198	30105	30106	Dapma7bEVm030065 exon 12	Atp-dependent rna helicase kurz	SIG			SIG
scaffold02099	1028	1029			SIG			SIG
scaffold02568	1050	1051			SIG			SIG
scaffold00311	436459	436460	Dapma7bEVm007638 exon 2	DCN1 protein 3	SIG				SIG
scaffold00367	142233	142234	Dapma7bEVm002058_exon 4/Dapma7bEVm028792_exon 2		SIG				SIG
scaffold00781	594024	594025	Dapma7bEVm011129 exon 2	WD repeat-containing protein	SIG				SIG
scaffold01361	694519	694520			SIG				SIG
scaffold01361	1928310	1928311	Dapma7bEVm010001 exon 4	60S ribosomal protein L26	SIG				SIG
scaffold01581	972275	972276	Dapma7bEVm009504 exon 3	Multiple PDZ domain protein	SIG				SIG
scaffold02076	531777	531778	Dapma7bEVm001730 exon 2	WD repeat-containing protein 3 variant	SIG				SIG
scaffold02994	430829	430830	Dapma7bEVm008192 exon 5	Checkpoint protein HUS1	SIG				SIG
scaffold03124	49472	49473	Dapma7bEVm000874 exon 3	conserved protein	SIG				SIG
scaffold03217	109440	109441	Dapma7bEVm009636 exon 2	Uncharacterized protein LOC659874	SIG				SIG
scaffold03217	109447	109448	Dapma7bEVm009636 exon 2	Uncharacterized protein LOC659874	SIG				SIG
scaffold01409	400032	400033	Dapma7bEVm003486 exon 2	Uncharacterized protein		SIG	SIG
contig37478	1494	1495				SIG	SIG
scaffold03124	1549920	1549921				SIG	SIG
scaffold03124	1549927	1549928				SIG	SIG
scaffold03124	1549932	1549933				SIG	SIG
scaffold01871	36699	36700	Dapma7bEVm030577 exon 1	Uncharacterized protein		SIG	SIG
scaffold03164	219272	219273	Dapma7bEVm015075 intron 4	Segmentation protein cap`n`collar		SIG	SIG
scaffold00512	297555	297556	Dapma7bEVm002139 intron 1	Condensin complex subunit		SIG		SIG
scaffold00694	1843	1844				SIG		SIG
scaffold02803	2330	2331				SIG		SIG
contig12157	235	236				SIG		SIG
contig12157	239	240				SIG		SIG
contig16166	123	124				SIG		SIG
contig26353	114	115				SIG		SIG
contig27499	232	233				SIG		SIG
scaffold02019	5548	5549	Dapma7bEVm002533 exon 13	Unc-79		SIG		SIG
scaffold02677	142327	142328				SIG		SIG
contig10306	340	341				SIG			SIG
contig15729	185	186				SIG			SIG
contig62885	260	261				SIG			SIG
scaffold00106	66876	66877	Dapma7bEVm022780 exon 1	TE: Retrovirus-related Pol Polyprotein from type-1 retrotransposable element R1		SIG			SIG
scaffold00221	7602	7603	Dapma7bEVm001861 intron 1	H/ACA ribonucleoprotein complex subunit		SIG			SIG
scaffold00687	1168097	1168098	Dapma7bEVm009799 exon 2	Myosin heavy chain, non-muscle		SIG			SIG
scaffold00745	15481	15482	Dapma7bEVm028025 exon 2	Nucleoporin NUP53		SIG			SIG
scaffold00848	126462	126463	Dapma7bEVm000307 intron 3	Ribosomal RNA processing protein 1 B		SIG			SIG
scaffold00944	860619	860620	Dapma7bEVm005993 exon 5	DNA repair protein RAD51 B		SIG			SIG
scaffold01348	790693	790694	Dapma7bEVm001435 intron 5	Transmembrane protein 214-A		SIG			SIG
scaffold01581	306994	306995	Dapma7bEVm001393 exon 12	foxp protein		SIG			SIG
scaffold02452	888502	888503	Dapma7bEVm004637 exon 2	Mannosyl-oligosaccharide alpha-1,2-mannosidase		SIG			SIG
scaffold02452	891586	891587				SIG			SIG
scaffold02569	229460	229461	Dapma7bEVm007919 exon 2	Histone deacetylase complex subunit SAP18		SIG			SIG
scaffold02581	843772	843773	Dapma7bEVm006167 exon 1	S phase cyclin A-associated protein in the endoplasmic reticulum		SIG			SIG
scaffold02803	2293	2294				SIG			SIG
scaffold02803	2309	2310				SIG			SIG
scaffold02803	2315	2316				SIG			SIG
scaffold02803	2320	2321				SIG			SIG
scaffold03124	124200	124201	Dapma7bEVm000882 exon 2	Casein kinase I		SIG			SIG
scaffold03124	1284383	1284384	Dapma7bEVm000129 exon 2	Breast carcinoma-amplified sequence		SIG			SIG
contig11272	349	350					SIG	SIG
contig28910	27	28					SIG	SIG
contig36943	18	19					SIG	SIG
scaffold01847	3756	3757	Dapma7bEVm020394 exon 1	Cytochrome c oxidase subunit			SIG	SIG
scaffold01871	36685	36686	Dapma7bEVm030577 exon 1	Uncharacterized protein			SIG	SIG
scaffold00024	2254321	2254322	Dapma7bEVm002054 exon 6	Polyadenylate-binding protein			SIG		SIG
scaffold01865	6387	6388	Dapma7bEVm004988 exon 2	E3 ubiquitin-protein ligase HERC2			SIG		SIG
scaffold01865	6390	6391	Dapma7bEVm004988 exon 2	E3 ubiquitin-protein ligase HERC2			SIG		SIG
scaffold02066	549828	549829	Dapma7bEVm002770 exon 3	Dolichyl-diphosphooligosaccharide--protein glycosyltransferase 48 kDa subunit			SIG		SIG
scaffold02227	198190	198191	Dapma7bEVm030455 intron 3	Myosin light chain kinase, smooth muscle			SIG		SIG
contig22841	819	820						SIG	SIG
contig25925	139	140						SIG	SIG
contig25926	99	100						SIG	SIG
contig26353	126	127						SIG	SIG
contig26353	133	134						SIG	SIG
contig26353	136	137						SIG	SIG
contig26543	249	250						SIG	SIG
contig28327	42	43						SIG	SIG
contig28328	15	16						SIG	SIG
contig28328	39	40						SIG	SIG
contig30141	322	323						SIG	SIG
contig30141	324	325						SIG	SIG
contig50086	125	126						SIG	SIG
contig63330	142	143						SIG	SIG
scaffold00024	3027463	3027464	Dapma7bEVm004944 exon 2	Glutathione S-transferase Mu				SIG	SIG
scaffold00084	651	652	Dapma7bEVm008759 exon 3	Uncharacterized protein				SIG	SIG
scaffold00146	98652	98653						SIG	SIG
scaffold00207	820	821	Dapma7bEVm012518 down.1kb	Uncharacterized protein				SIG	SIG
scaffold00316	4110	4111						SIG	SIG
scaffold00359	4896	4897	Dapma7bEVm009960 exon 2	Heat shock 70 kDa protein cognate				SIG	SIG
scaffold00359	4944	4945	Dapma7bEVm009960 exon 2	Heat shock 70 kDa protein cognate				SIG	SIG
scaffold00389	282344	282345	Dapma7bEVm005635 intron 3	Uncharacterized protein				SIG	SIG
scaffold00443	85073	85074	Dapma7bEVm004289 exon 1	Histone H4 transcription factor				SIG	SIG
scaffold00512	2158183	2158184	Dapma7bEVm014595 up.1kb	Uncharacterized protein				SIG	SIG
scaffold00525	1492	1493	Dapma7bEVm017328 down.1kb	LD23292p, Macroglobulin complement-related protein				SIG	SIG
scaffold00626	908059	908060	Dapma7bEVm009566_up.1kb/Dapma7bEVm023091_exon 1/Dapma7bEVm028338_exon 11					SIG	SIG
scaffold00626	1067734	1067735	Dapma7bEVm005419 exon 1	Transcription initiation factor TFIID subunit				SIG	SIG
scaffold00670	1396	1397						SIG	SIG
scaffold00687	447430	447431	Dapma7bEVm010825_down.1kb/Dapma7bEVm014718_up.1kb/Dapma7bEVm026667_exon 4/Dapma7bEVm028294_exon 4					SIG	SIG
scaffold00687	947545	947546	Dapma7bEVm005823 exon 4	Intraflagellar transport 122				SIG	SIG
scaffold00930	1274187	1274188	Dapma7bEVm007412 exon 3	Tubulin polyglutamylase TTLL5				SIG	SIG
scaffold00996	240027	240028	Dapma7bEVm004825 intron 1	Isocitrate dehydrogenase [NAD] subunit alpha, mitochondrial				SIG	SIG
scaffold01005	1194835	1194836	Dapma7bEVm001195 intron 5	Elongation factor Tu, mitochondrial				SIG	SIG
scaffold01005	1220442	1220443	Dapma7bEVm004021 exon 7	AP-1 complex subunit beta-1				SIG	SIG
scaffold01005	1619382	1619383	Dapma7bEVm023283 exon 1	ETS domain-containing protein Elk-1				SIG	SIG
scaffold01036	431318	431319	Dapma7bEVm018468_intron 2/Dapma7bEVm021258_down.1kb/Dapma7bEVm028408_exon 1/Dapma7bEVm029420_intron 5/Dapma7bEVm029603_exon 1					SIG	SIG
scaffold01165	1030	1031						SIG	SIG
scaffold01253	169744	169745	Dapma7bEVm000599 exon 1	Unc-80				SIG	SIG
scaffold01348	909381	909382	Dapma7bEVm008661 exon 2	Transmembrane protein				SIG	SIG
scaffold01361	2186324	2186325	Dapma7bEVm021580_exon 2/Dapma7bEVm028577_exon 3					SIG	SIG
scaffold01579	200794	200795	Dapma7bEVm000152 intron 4	Dedicator of cytokinesis protein				SIG	SIG
scaffold01581	2253611	2253612	Dapma7bEVm002415 exon 4	Ribonuclease P protein subunit p40				SIG	SIG
scaffold01735	5348	5349	Dapma7bEVm028851 exon 2	Uncharacterized protein				SIG	SIG
scaffold01764	58856	58857	Dapma7bEVm018576 exon 2	UPF0505 protein C16orf62				SIG	SIG
scaffold01774	1104	1105	Dapma7bEVm003127_exon 2/Dapma7bEVm021347_exon 2/Dapma7bEVm021411_up.1kb					SIG	SIG
scaffold02053	1980	1981	Dapma7bEVm007906 intron 3	Uncharacterized protein				SIG	SIG
scaffold02077	1882	1883	Dapma7bEVm006788 exon 2	LD18904p, Longevity assurance gene				SIG	SIG
scaffold02077	1910	1911	Dapma7bEVm006788 exon 2	LD18904p, Longevity assurance gene				SIG	SIG
scaffold02121	89858	89859						SIG	SIG
scaffold02121	255702	255703	Dapma7bEVm007948 exon 1	Uncharacterized protein				SIG	SIG
scaffold02143	3373	3374						SIG	SIG
scaffold02167	314381	314382	Dapma7bEVm001079 exon 2	Pyruvate dehydrogenase phosphatase regulatory subunit, mitochondrial				SIG	SIG
scaffold02190	1209781	1209782	Dapma7bEVm000719 exon 1	Histidine--tRNA ligase, cytoplasmic				SIG	SIG
scaffold02385	721133	721134	Dapma7bEVm005847 exon 2	Sensitized chromosome inheritance modifier				SIG	SIG
scaffold02506	132131	132132	Dapma7bEVm000620_intron 3/Dapma7bEVm027485_intron 4					SIG	SIG
scaffold02626	100696	100697	Dapma7bEVm018763 exon 1	THUMP domain-containing 2 protein				SIG	SIG
scaffold02649	73575	73576	Dapma7bEVm008388 exon 4	Prefoldin subunit				SIG	SIG
scaffold02837	5966	5967						SIG	SIG
scaffold02837	5983	5984						SIG	SIG
scaffold02850	438502	438503						SIG	SIG
scaffold02861	554058	554059	Dapma7bEVm000957 exon 2	alcohol dehydrogenase class				SIG	SIG
scaffold02865	320358	320359	Dapma7bEVm008250 exon 1	Gamma-glutamylcyclotransferase				SIG	SIG
scaffold02867	31098	31099						SIG	SIG
scaffold02902	19189	19190	Dapma7bEVm012856 exon 3	Uncharacterized protein				SIG	SIG
scaffold02910	2116	2117	Dapma7bEVm007331 down.1kb	CutA				SIG	SIG
scaffold03126	4912	4913						SIG	SIG
contig30141	156	157			SIG
contig30141	174	175			SIG
contig30141	177	178			SIG
contig30287	549	550			SIG
contig40871	158	159			SIG
contig44066	819	820			SIG
contig47680	14	15			SIG
contig50396	1383	1384			SIG
contig53284	626	627	Dapma7bEVm016020 exon 2	Uncharacterized protein	SIG
scaffold00048	1589	1590	Dapma7bEVm027909 intron 1	snRNA-activating protein complex subunit	SIG
scaffold00146	63122	63123			SIG
scaffold00568	1163047	1163048			SIG
scaffold00642	225807	225808	Dapma7bEVm003540 exon 3	Centrosome-associated zinc finger protein CP190	SIG
scaffold00642	1228874	1228875	Dapma7bEVm002212 exon 1	Colon cancer-associated protein mic1	SIG
scaffold00753	2204	2205	Dapma7bEVm002337 exon 3	Serine hydrolase protein	SIG
scaffold00868	908221	908222	Dapma7bEVm010492 exon 8	conserved protein	SIG
scaffold00915	938506	938507	Dapma7bEVm005041 exon 2	NMDA receptor-regulated protein	SIG
scaffold00944	732973	732974	Dapma7bEVm004567_exon 5/Dapma7bEVm005625_exon 5/Dapma7bEVm027910_exon 13		SIG
scaffold01274	306590	306591	Dapma7bEVm003250 exon 4	Sphingomyelin phosphodiesterase 3,EC:3.1.4.12/sw	SIG
scaffold01463	23235	23236	Dapma7bEVm004061 exon 5	CUB and sushi domain-containing protein 1/sw	SIG
scaffold01847	3935	3936	Dapma7bEVm020394 exon 1	Cytochrome c oxidase subunit	SIG
scaffold02036	528	529	Dapma7bEVm023654 exon 3	TE: Gag-pol polyprotein precursor	SIG
scaffold02094	11328	11329			SIG
scaffold02121	592269	592270	Dapma7bEVm001898 exon 3	Cytochrome b-c1 complex subunit 1, mitochondrial	SIG
scaffold02444	73730	73731	Dapma7bEVm004190 exon 12	Camp-dependent protein kinase catalytic subunit	SIG
scaffold02452	330728	330729	Dapma7bEVm005569 exon 1	DGCR14	SIG
scaffold02537	178867	178868	Dapma7bEVm010671 down.1kb	60S ribosomal protein L34	SIG
scaffold02545	47442	47443	Dapma7bEVm004850 exon 1	Transferase CAF17 , mitochondrial	SIG
scaffold02916	33413	33414	Dapma7bEVm009866 exon 10	FRAS1-related extracellular matrix protein	SIG
scaffold03004	6255	6256	Dapma7bEVm013643 intron 1	Uncharacterized protein	SIG
scaffold03033	72220	72221	Dapma7bEVm006592 exon 1	Voltage-gated hydrogen channel	SIG
scaffold03033	72236	72237	Dapma7bEVm006592 exon 1	Voltage-gated hydrogen channel	SIG
scaffold03116	186449	186450			SIG
scaffold03170	1433	1434	Dapma7bEVm024296 down.1kb	TE: Reverse transcriptase	SIG
scaffold03170	1446	1447	Dapma7bEVm024296 down.1kb	TE: Reverse transcriptase	SIG
scaffold03170	1457	1458	Dapma7bEVm024296 down.1kb	TE: Reverse transcriptase	SIG
scaffold03170	1501	1502	Dapma7bEVm024296 down.1kb	TE: Reverse transcriptase	SIG
scaffold03326	527862	527863	Dapma7bEVm002996 exon 1	Pre-mRNA-splicing factor ATP-dependent RNA helicase PRP16	SIG
contig01050	277	278			SIG
contig02585	568	569	Dapma7bEVm028074 up.1kb	Uncharacterized protein	SIG
contig16187	266	267			SIG
scaffold01581	1538837	1538838	Dapma7bEVm021188 exon 1	Histone h2a	SIG
scaffold01758	2242	2243			SIG
scaffold02003	16897	16898	Dapma7bEVm001132 exon 4	Tubulin tyrosine ligase family, member	SIG
scaffold02043	1626	1627			SIG
scaffold02452	491237	491238	Dapma7bEVm011145_intron 6/Dapma7bEVm023821_intron 3		SIG
scaffold02522	2975	2976	Dapma7bEVm014962 exon 3	Pollen-specific leucine-rich repeat extensin protein 1	SIG
scaffold02938	197081	197082	Dapma7bEVm024111 intron 1	reverse transcriptase/ribonuclease h/methyltransferase	SIG
scaffold03025	113133	113134			SIG
scaffold03025	113139	113140			SIG
scaffold03025	113142	113143			SIG
scaffold03130	143483	143484			SIG
scaffold03165	32967	32968	Dapma7bEVm010581 exon 4	Zinc finger C2HC domain-containing protein 1A	SIG
scaffold03194	106177	106178			SIG
scaffold03276	245707	245708	Dapma7bEVm009797 exon 8	Leucine-rich repeat serine/threonine-protein kinase	SIG
contig06349	65	66			SIG
contig06349	74	75			SIG
contig06557	102	103			SIG
contig06690	215	216	Dapma7bEVm027607 exon 1	Sex-determining protein fem-1	SIG
contig06690	230	231	Dapma7bEVm027607 exon 1	Sex-determining protein fem-1	SIG
contig10317	945	946			SIG
contig11473	1167	1168			SIG
contig45075	1201	1202	Dapma7bEVm012060 down.1kb	Uncharacterized protein	SIG
scaffold00024	3517079	3517080	Dapma7bEVm006465 exon 1	Centromere protein J	SIG
scaffold00084	700553	700554	Dapma7bEVm005967 exon 2	Alpha-(1,3)-fucosyltransferase 11	SIG
scaffold00084	700564	700565	Dapma7bEVm005967 exon 2	Alpha-(1,3)-fucosyltransferase 11	SIG
scaffold00084	700568	700569	Dapma7bEVm005967 exon 2	Alpha-(1,3)-fucosyltransferase 11	SIG
scaffold00440	6103	6104			SIG
scaffold00440	6113	6114			SIG
scaffold00512	877954	877955	Dapma7bEVm008413 exon 1	LD37882p, Phosphopantothenoylcysteine decarboxylase	SIG
scaffold00568	1650098	1650099	Dapma7bEVm027649 exon 4	CDK5 regulatory subunit-associated protein	SIG
scaffold01019	51578	51579	Dapma7bEVm010254 intron 2	RNA-binding 23 protein	SIG
scaffold01348	625746	625747	Dapma7bEVm000953 exon 7	FAM98A	SIG
scaffold02003	155244	155245	Dapma7bEVm030185 intron 2	Uncharacterized protein	SIG
scaffold02437	3552	3553	Dapma7bEVm023810 exon 4	transposase domain-containing protein	SIG
scaffold02802	88123	88124	Dapma7bEVm024003 exon 1	TE: Polyprotein of retroviral origin	SIG
scaffold02931	3814	3815			SIG
scaffold02979	72658	72659	Dapma7bEVm000485 exon 4	Membralin	SIG
scaffold02994	201395	201396	Dapma7bEVm010060 exon 1	Glycogen synthase kinase-3 beta	SIG
scaffold03235	31482	31483	Dapma7bEVm027258 down.1kb	Uncharacterized protein	SIG
scaffold03297	54701	54702	Dapma7bEVm015859 intron 1	TE: RNA-directed DNA polymerase from	SIG
contig01458	330	331				SIG
contig22648	48	49				SIG
contig27381	131	132				SIG
contig30141	125	126				SIG
contig33973	159	160				SIG
contig41011	146	147				SIG
contig57912	780	781				SIG
contig58688	18	19				SIG
scaffold00024	157276	157277	Dapma7bEVm003138 exon 3	Uncharacterized protein		SIG
scaffold00024	2031351	2031352	Dapma7bEVm002416 exon 2	Nucleoside diphosphate-linked moiety X motif 19, mitochondrial		SIG
scaffold00024	2910455	2910456	Dapma7bEVm003549 exon 3	Endoplasmic reticulum metallopeptidase		SIG
scaffold00024	2938791	2938792	Dapma7bEVm000693 exon 3	Asparagine synthetase domain-containing protein		SIG
scaffold00024	3184591	3184592	Dapma7bEVm006911 exon 4	DNA-directed RNA polymerase III subunit RPC8		SIG
scaffold00086	14017	14018	Dapma7bEVm030049 intron 5	Uncharacterized protein		SIG
scaffold00131	3654	3655	Dapma7bEVm022793 exon 4	Forkhead box protein K2		SIG
scaffold00158	56897	56898	Dapma7bEVm002180 exon 3	LD22449p, Transferrin		SIG
scaffold00311	30523	30524	Dapma7bEVm029651 exon 5	Uncharacterized protein		SIG
scaffold00389	861299	861300	Dapma7bEVm000791 exon 3	Cytokine receptor		SIG
scaffold00512	297562	297563	Dapma7bEVm002139 intron 1	Condensin complex subunit		SIG
scaffold00512	2118468	2118469	Dapma7bEVm011696 exon 1	F-box/WD repeat-containing protein		SIG
scaffold00568	934800	934801	Dapma7bEVm007214 exon 1	PH and SEC7 domain-containing protein		SIG
scaffold00642	529708	529709	Dapma7bEVm002326 intron 4	TBC1 domain family member 22A		SIG
scaffold00665	2620	2621				SIG
scaffold00725	381968	381969	Dapma7bEVm002699 down.1kb	Mitochondrial-processing peptidase subunit alpha		SIG
scaffold00868	270221	270222	Dapma7bEVm000410 exon 5	TOM1 protein 2		SIG
scaffold00868	1410611	1410612	Dapma7bEVm008434 exon 5	PHD finger protein 23B		SIG
scaffold00868	1425909	1425910	Dapma7bEVm006514 exon 4	FAM122A		SIG
scaffold00996	220333	220334	Dapma7bEVm002869_exon 1/Dapma7bEVm006444_exon 5			SIG
scaffold01005	1149868	1149869	Dapma7bEVm000043 exon 9	63 kDa sperm flagellar membrane protein		SIG
scaffold01005	1455788	1455789	Dapma7bEVm001409 exon 3	RNA-binding protein		SIG
scaffold01005	1455791	1455792	Dapma7bEVm001409 exon 3	RNA-binding protein		SIG
scaffold01036	33331	33332	Dapma7bEVm006755 exon 3	Uncharacterized protein LOC103314916		SIG
scaffold01141	413	414	Dapma7bEVm029043 exon 2	Uncharacterized protein		SIG
scaffold01361	90930	90931	Dapma7bEVm002392 intron 6	Actin-related protein		SIG
scaffold01361	1458789	1458790				SIG
scaffold01361	1561562	1561563	Dapma7bEVm005602 exon 3	Zinc finger protein and btb domain-containing protein		SIG
scaffold01361	1932925	1932926	Dapma7bEVm005327 down.1kb	ABC transporter glutamine-binding protein GlnH		SIG
scaffold02598	54826	54827	Dapma7bEVm002972 exon 3	Uncharacterized protein		SIG
scaffold02762	2184	2185	Dapma7bEVm003277 intron 6	E3 ubiquitin-protein ligase LRSAM1		SIG
scaffold02880	20047	20048	Dapma7bEVm024069 up.1kb	polyprotein of retroviral origin		SIG
scaffold02891	192530	192531	Dapma7bEVm030284 intron 11	Uncharacterized protein		SIG
scaffold02891	192535	192536	Dapma7bEVm030284 intron 11	Uncharacterized protein		SIG
scaffold02891	192568	192569	Dapma7bEVm030284 intron 11	Uncharacterized protein		SIG
scaffold02891	192572	192573	Dapma7bEVm030284 intron 11	Uncharacterized protein		SIG
scaffold03123	1419	1420	Dapma7bEVm028950 exon 4	Uncharacterized protein		SIG
scaffold03129	122826	122827	Dapma7bEVm030326 intron 9	Uncharacterized protein		SIG
scaffold03213	165277	165278	Dapma7bEVm029128 intron 5	Uncharacterized protein		SIG
scaffold03242	2994	2995	Dapma7bEVm002131 exon 2	Ubiquitin modifier-activating enzyme 1		SIG
scaffold03342	63312	63313	Dapma7bEVm029330 intron 1	TE: Polyprotein of retroviral origin		SIG
scaffold03394	23482	23483				SIG
scaffold03397	42162	42163	Dapma7bEVm024466 exon 8	Uncharacterized protein		SIG
contig06359	1468	1469				SIG
contig11786	870	871				SIG
contig15951	386	387				SIG
scaffold00626	64378	64379				SIG
scaffold00725	289343	289344	Dapma7bEVm000121 exon 3	Intersectin 1 long form variant		SIG
scaffold01141	429	430	Dapma7bEVm029043 exon 2	Uncharacterized protein		SIG
scaffold01214	410	411	Dapma7bEVm012890 down.1kb	Uncharacterized protein		SIG
scaffold01361	690758	690759	Dapma7bEVm010912 exon 2	DNA cross-link repair 1A protein		SIG
scaffold01574	84329	84330	Dapma7bEVm007392 intron 1	Uncharacterized protein		SIG
scaffold01801	15030	15031	Dapma7bEVm009662_exon 2/Dapma7bEVm028354_exon 1/Dapma7bEVm029632_exon 1			SIG
scaffold01863	192243	192244	Dapma7bEVm010802 exon 1	Disabled		SIG
scaffold02094	7077	7078				SIG
scaffold02190	1657354	1657355	Dapma7bEVm006527 exon 2	LanC protein 2		SIG
scaffold02658	1335	1336				SIG
scaffold03031	222553	222554	Dapma7bEVm030314 intron 8	Uncharacterized protein		SIG
scaffold03031	222562	222563	Dapma7bEVm030314 intron 8	Uncharacterized protein		SIG
scaffold03242	3032	3033	Dapma7bEVm002131 exon 2	Ubiquitin modifier-activating enzyme 1		SIG
scaffold03258	606234	606235	Dapma7bEVm007142 exon 2	PAXIP1-associated glutamate-rich protein		SIG
scaffold00512	351044	351045				SIG
scaffold00872	402260	402261	Dapma7bEVm001158 exon 2	Stress-induced-phosphoprotein		SIG
contig01458	316	317				SIG
contig01808	300	301				SIG
contig29820	153	154	Dapma7bEVm021400 up.1kb	Uncharacterized protein		SIG
contig34402	265	266				SIG
contig42774	345	346				SIG
contig63963	104	105				SIG
scaffold00024	1944190	1944191	Dapma7bEVm006520 exon 4	Actin-related protein		SIG
scaffold00277	396	397				SIG
scaffold00687	1012864	1012865	Dapma7bEVm006824_intron 5/Dapma7bEVm028995_intron 2			SIG
scaffold00687	1674704	1674705				SIG
scaffold00700	477	478	Dapma7bEVm002331 down.1kb	Citrate synthase 2, mitochondrial		SIG
scaffold00704	159763	159764	Dapma7bEVm000787_intron 1/Dapma7bEVm005464_intron 4			SIG
scaffold00727	1989	1990	Dapma7bEVm008931 intron 1	conserved protein		SIG
scaffold00763	183603	183604	Dapma7bEVm010398 exon 5	Cyclin-dependent kinase		SIG
scaffold00994	452	453				SIG
scaffold01036	247042	247043				SIG
scaffold01361	1863239	1863240	Dapma7bEVm004747 exon 2	WAS family protein		SIG
scaffold01654	205497	205498				SIG
scaffold01921	3262	3263				SIG
scaffold01943	92942	92943	Dapma7bEVm023618 exon 1	Polynucleotide 5`-hydroxyl-kinase NOL9		SIG
scaffold02452	609316	609317	Dapma7bEVm015171 exon 5	Mitogen-activated protein kinase kinase kinase kinase		SIG
scaffold02491	175280	175281				SIG
scaffold02581	1153813	1153814	Dapma7bEVm014949 intron 3	Brain-specific angiogenesis inhibitor		SIG
scaffold02665	137169	137170				SIG
scaffold02936	3450	3451	Dapma7bEVm006275 exon 1	Farnesyl pyrophosphate synthase		SIG
scaffold03096	70972	70973				SIG
scaffold03376	66488	66489	Dapma7bEVm003777 exon 2	Programmed cell death protein		SIG
contig34491	225	226					SIG
contig47868	135	136					SIG
contig71934	31	32					SIG
scaffold00024	137638	137639	Dapma7bEVm001097 exon 4	Leucine-zipper transcriptional regulator 1			SIG
scaffold00024	2949370	2949371	Dapma7bEVm001131 exon 2	GTP-binding protein			SIG
scaffold00115	498742	498743	Dapma7bEVm028822 exon 1	Uncharacterized protein			SIG
scaffold00261	13945	13946	Dapma7bEVm003900 exon 4	Succinate dehydrogenase [ubiquinone] iron-sulfur subunit, mitochondrial			SIG
scaffold00944	80128	80129	Dapma7bEVm009753 exon 2	Homeodomain-interacting protein kinase			SIG
scaffold01847	3888	3889	Dapma7bEVm020394 exon 1	Cytochrome c oxidase subunit			SIG
contig25228	110	111					SIG
contig29541	97	98					SIG
scaffold02850	696147	696148	Dapma7bEVm013481 down.1kb	Ragulator complex protein LAMTOR5			SIG
contig26442	143	144					SIG
contig46688	67	68					SIG
contig46688	96	97					SIG
contig63963	132	133					SIG
contig12963	377	378					SIG
contig24048	383	384					SIG
contig63963	113	114					SIG
scaffold00640	44248	44249	Dapma7bEVm021298 up.1kb	Uncharacterized protein			SIG
scaffold01871	36689	36690	Dapma7bEVm030577 exon 1	Uncharacterized protein			SIG
scaffold02121	203254	203255	Dapma7bEVm008360 exon 1	Uncharacterized protein CG9760			SIG
contig14319	6	7						SIG
contig14319	326	327						SIG
contig15593	266	267						SIG
contig15593	271	272						SIG
contig25926	5	6						SIG
contig26353	171	172						SIG
contig27381	144	145						SIG
contig27382	192	193						SIG
contig28189	1159	1160						SIG
contig45313	115	116						SIG
contig45313	119	120						SIG
contig62175	75	76						SIG
scaffold00233	194936	194937	Dapma7bEVm022869 intron 1	Uncharacterized protein				SIG
scaffold00341	359220	359221	Dapma7bEVm000644_up.1kb/Dapma7bEVm029238_up.1kb					SIG
scaffold00512	181115	181116	Dapma7bEVm011414 exon 5	Unconventional prefoldin RPB5 interactor				SIG
scaffold00642	1420745	1420746	Dapma7bEVm001295 exon 5	Golgi apparatus membrane protein TVP23 B				SIG
scaffold00642	1819944	1819945	Dapma7bEVm003444 intron 1	Meiotic nuclear division protein				SIG
scaffold00687	598697	598698	Dapma7bEVm004307 exon 4	Succinyl-CoA ligase [ADP/GDP-forming] subunit alpha, mitochondrial				SIG
scaffold00944	631136	631137	Dapma7bEVm000606 exon 1	Diacylglycerol kinase delta				SIG
scaffold00944	732916	732917	Dapma7bEVm004567_exon 5/Dapma7bEVm005625_exon 5/Dapma7bEVm027910_exon 13					SIG
scaffold01253	468267	468268	Dapma7bEVm021262 exon 1	Polyubiquitin-B				SIG
scaffold01361	832520	832521	Dapma7bEVm000940 intron 1	Tubulin beta-4B chain				SIG
scaffold01784	52750	52751	Dapma7bEVm023500 exon 5	Uncharacterized protein				SIG
scaffold01794	25793	25794	Dapma7bEVm002958 exon 3	CCR4-NOT transcription complex subunit				SIG
scaffold02372	68381	68382	Dapma7bEVm013047 exon 1	Uncharacterized protein				SIG
scaffold02385	947882	947883	Dapma7bEVm015290 exon 2	Dipeptidase				SIG
scaffold02452	513080	513081	Dapma7bEVm000892 exon 3	E3 ubiquitin-protein ligase MGRN1				SIG
scaffold02581	142738	142739	Dapma7bEVm009858 exon 12	1-phosphatidylinositol 4,5-bisphosphate phosphodiesterase epsilon-1				SIG
scaffold03102	338657	338658	Dapma7bEVm024216 exon 5	Serine threonine-protein kinase				SIG
scaffold03248	2324	2325	Dapma7bEVm026741 intron 3	Uncharacterized protein				SIG
contig02891	1330	1331	Dapma7bEVm030587 exon 1	Uncharacterized protein				SIG
contig05234	430	431						SIG
contig07737	624	625						SIG
contig11971	228	229						SIG
contig12431	247	248						SIG
contig13515	183	184						SIG
contig13795	96	97						SIG
contig14319	117	118						SIG
contig14319	119	120						SIG
contig15593	104	105						SIG
contig15593	133	134						SIG
contig15593	153	154						SIG
contig15593	159	160						SIG
contig15593	174	175						SIG
contig16036	56	57						SIG
contig25645	1476	1477						SIG
contig30788	656	657						SIG
contig33563	220	221						SIG
contig36943	38	39						SIG
contig42263	217	218						SIG
contig49772	17	18						SIG
contig49772	97	98						SIG
contig53563	56	57						SIG
contig72227	226	227						SIG
scaffold00027	79006	79007	Dapma7bEVm030038 intron 9	Uncharacterized protein				SIG
scaffold00115	533681	533682						SIG
scaffold00235	44920	44921	Dapma7bEVm022872 exon 7	TE: Retrovirus-related Pol polyprotein from transposon				SIG
scaffold00235	44928	44929	Dapma7bEVm022872 exon 7	TE: Retrovirus-related Pol polyprotein from transposon				SIG
scaffold00261	14215	14216	Dapma7bEVm003900 exon 3	Succinate dehydrogenase [ubiquinone] iron-sulfur subunit, mitochondrial				SIG
scaffold00311	609307	609308	Dapma7bEVm010449 up.1kb	DNA-dependent protein kinase catalytic subunit				SIG
scaffold00313	1420	1421						SIG
scaffold00337	415214	415215	Dapma7bEVm022934 exon 2	Uncharacterized protein				SIG
scaffold00337	415218	415219	Dapma7bEVm022934 exon 2	Uncharacterized protein				SIG
scaffold00402	140580	140581	Dapma7bEVm022982 down.1kb	Uncharacterized protein				SIG
scaffold00402	140588	140589	Dapma7bEVm022982 down.1kb	Uncharacterized protein				SIG
scaffold00626	1125269	1125270						SIG
scaffold00642	173998	173999	Dapma7bEVm010771 intron 2	Ras-related protein Rab-26				SIG
scaffold00687	874019	874020	Dapma7bEVm003838_down.1kb/Dapma7bEVm010502_exon 2/Dapma7bEVm028506_exon 2					SIG
scaffold00781	408820	408821	Dapma7bEVm016080 exon 1	Uncharacterized protein				SIG
scaffold00868	1070895	1070896	Dapma7bEVm000451 exon 5	RB1-inducible coiled-coil protein				SIG
scaffold00872	310134	310135						SIG
scaffold00944	698977	698978	Dapma7bEVm002434_exon 3/Dapma7bEVm003211_down.1kb/Dapma7bEVm027791_exon 3					SIG
scaffold01036	30906	30907	Dapma7bEVm000714 exon 10	Acid trehalase protein 1				SIG
scaffold01036	168396	168397	Dapma7bEVm007606_intron 2/Dapma7bEVm009269_intron 1/Dapma7bEVm011498_intron 4					SIG
scaffold01036	422970	422971	Dapma7bEVm002920_exon 2/Dapma7bEVm016135_exon 2/Dapma7bEVm018468_intron 3/Dapma7bEVm023291_intron 1/Dapma7bEVm029285_intron 1/Dapma7bEVm029420_intron 2					SIG
scaffold01274	365000	365001	Dapma7bEVm008443 exon 2	Uncharacterized protein LOC660380				SIG
scaffold01361	2261132	2261133	Dapma7bEVm009736_exon 1/Dapma7bEVm028375_exon 15					SIG
scaffold01463	115126	115127	Dapma7bEVm003860 exon 3	tRNA				SIG
scaffold01574	446147	446148	Dapma7bEVm000425_exon 1/Dapma7bEVm024547_exon 3					SIG
scaffold01581	538074	538075	Dapma7bEVm020148 exon 1	Histone H3.2				SIG
scaffold01847	12340	12341	Dapma7bEVm011496 exon 1	Uncharacterized protein				SIG
scaffold01847	13291	13292	Dapma7bEVm011496_up.1kb/Dapma7bEVm022418_down.1kb					SIG
scaffold01871	36780	36781	Dapma7bEVm030577 exon 1	Uncharacterized protein				SIG
scaffold01871	36835	36836	Dapma7bEVm030577 exon 1	Uncharacterized protein				SIG
scaffold02019	51990	51991	Dapma7bEVm014971_intron 1/Dapma7bEVm027743_intron 1					SIG
scaffold02060	161604	161605	Dapma7bEVm023665 exon 3	TE: Reverse transcriptase				SIG
scaffold02190	1347802	1347803	Dapma7bEVm006437 exon 1	type ii collagen				SIG
scaffold02190	1405591	1405592						SIG
scaffold02244	426683	426684						SIG
scaffold02568	1053	1054						SIG
scaffold02677	62576	62577						SIG
scaffold02762	127788	127789	Dapma7bEVm030262 exon 10	Uncharacterized protein				SIG
scaffold02762	127835	127836	Dapma7bEVm030262 exon 10	Uncharacterized protein				SIG
scaffold02794	113448	113449	Dapma7bEVm011289 exon 2	Uncharacterized protein				SIG
scaffold02821	2345	2346	Dapma7bEVm024010 exon 1	Uncharacterized protein				SIG
scaffold02821	2582	2583	Dapma7bEVm024010 exon 1	Uncharacterized protein				SIG
scaffold02821	2585	2586	Dapma7bEVm024010 exon 1	Uncharacterized protein				SIG
scaffold02861	204630	204631	Dapma7bEVm009629 exon 4	Chorion peroxidase precursor				SIG
scaffold02926	179434	179435	Dapma7bEVm017453 exon 2	Uncharacterized protein				SIG
scaffold03025	289342	289343	Dapma7bEVm001579 exon 4	Kelch domain-containing protein				SIG
scaffold03124	140136	140137	Dapma7bEVm000264_exon 1/Dapma7bEVm024233_exon 2					SIG
scaffold03124	883732	883733	Dapma7bEVm011195 exon 4	anaphase promoting complex subunit				SIG
scaffold03258	179584	179585	Dapma7bEVm009930 exon 3	60S ribosomal protein L23				SIG
scaffold03376	673797	673798	Dapma7bEVm018456 exon 7	DIS3 exonuclease 2				SIG
contig00226	473	474	Dapma7bEVm010644_exon 3/Dapma7bEVm028524_exon 3						SIG
contig00226	648	649	Dapma7bEVm010644_exon 2/Dapma7bEVm028524_exon 2						SIG
contig00226	675	676	Dapma7bEVm010644_exon 2/Dapma7bEVm028524_exon 2						SIG
contig00229	506	507	Dapma7bEVm009051_exon 1/Dapma7bEVm027264_exon 4						SIG
contig00229	574	575	Dapma7bEVm009051_exon 1/Dapma7bEVm027264_exon 4						SIG
contig00229	599	600	Dapma7bEVm009051_exon 1/Dapma7bEVm027264_exon 4						SIG
contig00229	624	625	Dapma7bEVm009051_exon 1/Dapma7bEVm027264_exon 4						SIG
contig00229	701	702	Dapma7bEVm009051_exon 1/Dapma7bEVm027264_exon 4						SIG
contig00229	1531	1532	Dapma7bEVm027264 exon 2	Uncharacterized protein					SIG
contig00268	1250	1251	Dapma7bEVm010426 exon 3	DTW domain-containing protein					SIG
contig00268	1342	1343	Dapma7bEVm010426 exon 3	DTW domain-containing protein					SIG
contig00301	589	590							SIG
contig00694	78	79							SIG
contig00713	73	74							SIG
contig00756	107	108							SIG
contig00766	223	224	Dapma7bEVm028117 intron 2	Replication factor C subunit					SIG
contig00770	307	308							SIG
contig00867	157	158							SIG
contig01218	832	833	Dapma7bEVm029583 exon 2	Aurora borealis					SIG
contig01362	318	319	Dapma7bEVm012722 up.1kb	Uncharacterized protein					SIG
contig01374	354	355							SIG
contig01374	384	385							SIG
contig01569	104	105							SIG
contig01569	345	346							SIG
contig01569	481	482							SIG
contig01569	514	515							SIG
contig01569	537	538							SIG
contig01835	231	232							SIG
contig01849	577	578							SIG
contig01849	587	588							SIG
contig01993	179	180							SIG
contig01993	251	252							SIG
contig01993	262	263							SIG
contig02192	101	102							SIG
contig02374	201	202							SIG
contig02411	103	104							SIG
contig02452	52	53							SIG
contig02835	127	128							SIG
contig02835	404	405							SIG
contig03020	494	495							SIG
contig03023	132	133							SIG
contig03028	85	86							SIG
contig03091	471	472							SIG
contig03091	512	513							SIG
contig03091	531	532							SIG
contig03222	326	327							SIG
contig03241	112	113							SIG
contig03252	361	362	Dapma7bEVm029218 exon 3	Uncharacterized protein					SIG
contig03336	231	232							SIG
contig03336	319	320							SIG
contig03352	328	329							SIG
contig03471	116	117							SIG
contig03652	147	148							SIG
contig03653	118	119							SIG
contig03774	180	181							SIG
contig03952	361	362	Dapma7bEVm015725 up.1kb	Uncharacterized protein					SIG
contig04055	774	775							SIG
contig04248	80	81							SIG
contig04397	182	183							SIG
contig04463	96	97							SIG
contig04599	40	41							SIG
contig04672	233	234							SIG
contig04762	41	42							SIG
contig04762	69	70							SIG
contig04892	299	300							SIG
contig05001	362	363							SIG
contig05234	321	322							SIG
contig05414	251	252							SIG
contig05544	1086	1087	Dapma7bEVm007668 exon 3	Copper transporter 1B, RE11491p					SIG
contig05594	253	254							SIG
contig05595	330	331							SIG
contig05962	501	502							SIG
contig06010	440	441							SIG
contig06010	474	475							SIG
contig06010	494	495							SIG
contig06010	537	538							SIG
contig06042	101	102	Dapma7bEVm028564 intron 1	Uncharacterized protein					SIG
contig06449	398	399							SIG
contig06460	725	726	Dapma7bEVm012485 exon 4	Uncharacterized protein					SIG
contig06460	813	814	Dapma7bEVm012485 exon 3	Uncharacterized protein					SIG
contig06574	588	589							SIG
contig06574	608	609							SIG
contig06574	1114	1115							SIG
contig06684	696	697							SIG
contig07085	303	304	Dapma7bEVm010934 down.1kb	Notchless protein					SIG
contig07085	319	320	Dapma7bEVm010934 down.1kb	Notchless protein					SIG
contig07085	437	438	Dapma7bEVm010934 down.1kb	Notchless protein					SIG
contig07132	43	44							SIG
contig07133	183	184	Dapma7bEVm030005 exon 2	Uncharacterized protein					SIG
contig07223	889	890							SIG
contig07265	1048	1049	Dapma7bEVm015265 exon 1	DNA-(apurinic or apyrimidinic site) lyase					SIG
contig07841	50	51	Dapma7bEVm007929 up.1kb	Uncharacterized protein					SIG
contig07844	721	722							SIG
contig07919	897	898							SIG
contig08143	321	322							SIG
contig08192	355	356							SIG
contig08213	109	110							SIG
contig08254	783	784							SIG
contig08263	855	856							SIG
contig08263	920	921							SIG
contig08303	726	727							SIG
contig08303	740	741							SIG
contig08303	752	753							SIG
contig08492	686	687							SIG
contig08689	1001	1002							SIG
contig08732	363	364							SIG
contig09004	88	89							SIG
contig09282	164	165							SIG
contig09282	532	533							SIG
contig09282	640	641							SIG
contig09300	374	375	Dapma7bEVm028951 exon 3	Uncharacterized protein					SIG
contig09300	697	698	Dapma7bEVm028951 exon 5	Uncharacterized protein					SIG
contig09334	130	131							SIG
contig09355	1438	1439							SIG
contig09604	429	430							SIG
contig09627	504	505							SIG
contig09631	860	861							SIG
contig09701	315	316							SIG
contig10137	586	587							SIG
contig10306	146	147							SIG
contig10348	966	967	Dapma7bEVm022536 exon 3	Chitobiosyldiphosphodolichol beta-mannosyltransferase					SIG
contig10487	1240	1241							SIG
contig10487	1514	1515							SIG
contig10865	965	966							SIG
contig10865	1008	1009							SIG
contig11281	246	247							SIG
contig11464	933	934							SIG
contig11464	966	967							SIG
contig11464	984	985							SIG
contig11590	359	360							SIG
contig11595	16	17							SIG
contig11595	22	23							SIG
contig11595	68	69							SIG
contig11595	70	71							SIG
contig11739	130	131							SIG
contig11786	849	850							SIG
contig11870	62	63							SIG
contig11870	87	88							SIG
contig11985	1001	1002							SIG
contig12227	159	160							SIG
contig12461	322	323							SIG
contig12461	396	397							SIG
contig12461	457	458							SIG
contig12710	568	569							SIG
contig12710	663	664							SIG
contig12825	166	167	Dapma7bEVm028267 up.1kb	core 1 udp-galactose:n-acetylgalactosamine-alpha-r beta galactosyltransferase					SIG
contig12840	994	995							SIG
contig13099	222	223							SIG
contig13118	50	51	Dapma7bEVm015796 down.1kb	Uncharacterized protein					SIG
contig13126	669	670							SIG
contig13126	999	1000							SIG
contig13126	1086	1087							SIG
contig13126	1235	1236							SIG
contig13515	250	251							SIG
contig14026	471	472							SIG
contig14062	31	32	Dapma7bEVm028089 down.1kb	DNA excision repair protein ERCC-1					SIG
contig14277	71	72							SIG
contig14387	136	137							SIG
contig14387	496	497							SIG
contig14387	536	537							SIG
contig14470	432	433							SIG
contig14470	450	451							SIG
contig14774	845	846	Dapma7bEVm013489 exon 3	Uncharacterized protein					SIG
contig14774	1064	1065	Dapma7bEVm013489 down.1kb	Uncharacterized protein					SIG
contig15246	145	146	Dapma7bEVm028064 exon 4	Ubiquitin-conjugating enzyme E2 Q2					SIG
contig15246	385	386	Dapma7bEVm028064 exon 3	Ubiquitin-conjugating enzyme E2 Q2					SIG
contig15338	851	852							SIG
contig15366	700	701	Dapma7bEVm028119 intron 3	Arginine and glutamate-rich protein 1-B					SIG
contig15537	213	214							SIG
contig15729	54	55							SIG
contig15729	62	63							SIG
contig15729	193	194							SIG
contig15729	201	202							SIG
contig16208	438	439							SIG
contig16208	455	456							SIG
contig16419	264	265							SIG
contig16669	465	466	Dapma7bEVm029515 exon 4	Uncharacterized protein					SIG
contig16669	819	820	Dapma7bEVm029515 intron 3	Uncharacterized protein					SIG
contig16741	774	775							SIG
contig16741	852	853							SIG
contig16741	893	894							SIG
contig16741	920	921							SIG
contig16792	1029	1030							SIG
contig16824	1341	1342							SIG
contig17509	347	348							SIG
contig17668	70	71							SIG
contig17714	41	42							SIG
contig17714	186	187							SIG
contig17988	112	113							SIG
contig18097	258	259	Dapma7bEVm014426 down.1kb	cpg binding protein					SIG
contig18097	373	374	Dapma7bEVm014426 down.1kb	cpg binding protein					SIG
contig18180	437	438							SIG
contig18180	890	891							SIG
contig18631	348	349	Dapma7bEVm027901 intron 2	Uncharacterized protein					SIG
contig18631	629	630	Dapma7bEVm027901 intron 1	Uncharacterized protein					SIG
contig18738	227	228							SIG
contig18838	338	339							SIG
contig18888	996	997	Dapma7bEVm026670 exon 2	FERM_C_MyoXV, Myosin XV					SIG
contig18888	1173	1174	Dapma7bEVm026670 intron 1	FERM_C_MyoXV, Myosin XV					SIG
contig18969	120	121							SIG
contig19180	48	49							SIG
contig19180	373	374							SIG
contig19240	257	258							SIG
contig19464	1096	1097	Dapma7bEVm013772 up.1kb	Uncharacterized protein					SIG
contig19464	1174	1175	Dapma7bEVm013772 up.1kb	Uncharacterized protein					SIG
contig19464	1410	1411	Dapma7bEVm013772 up.1kb	Uncharacterized protein					SIG
contig19853	145	146							SIG
contig19853	148	149							SIG
contig19899	284	285	Dapma7bEVm028817 exon 2	Uncharacterized protein					SIG
contig19912	465	466							SIG
contig20464	524	525							SIG
contig20487	1307	1308							SIG
contig20487	1329	1330							SIG
contig20597	1260	1261							SIG
contig20628	762	763	Dapma7bEVm009274 exon 3	Uncharacterized protein					SIG
contig21093	721	722	Dapma7bEVm025577 intron 2	Uncharacterized protein					SIG
contig21507	130	131							SIG
contig21659	1502	1503							SIG
contig21659	1598	1599							SIG
contig21659	1638	1639							SIG
contig21844	493	494							SIG
contig22422	344	345							SIG
contig22544	338	339	Dapma7bEVm028821 up.1kb	Transmembrane protein					SIG
contig22544	406	407	Dapma7bEVm028821 up.1kb	Transmembrane protein					SIG
contig22632	927	928	Dapma7bEVm019349 down.1kb	Uncharacterized protein					SIG
contig22648	123	124							SIG
contig22648	133	134							SIG
contig22648	150	151							SIG
contig22648	159	160							SIG
contig22648	181	182							SIG
contig22648	185	186							SIG
contig22648	212	213							SIG
contig22693	103	104							SIG
contig22716	174	175							SIG
contig22860	137	138							SIG
contig22860	198	199							SIG
contig22860	253	254							SIG
contig23039	908	909	Dapma7bEVm022556 exon 4	39S ribosomal protein L38, mitochondrial					SIG
contig23059	153	154							SIG
contig23060	1127	1128							SIG
contig23060	1130	1131							SIG
contig23382	563	564	Dapma7bEVm022561 exon 2	TE: Pogo transposable element with ZNF domain					SIG
contig23382	590	591	Dapma7bEVm022561 exon 2	TE: Pogo transposable element with ZNF domain					SIG
contig23446	20	21							SIG
contig23481	345	346	Dapma7bEVm028756 exon 2	Uncharacterized protein					SIG
contig23543	347	348							SIG
contig23563	160	161							SIG
contig23563	162	163							SIG
contig23563	227	228							SIG
contig23733	1098	1099							SIG
contig23733	1140	1141							SIG
contig23865	149	150							SIG
contig23909	194	195							SIG
contig24025	348	349							SIG
contig24255	941	942							SIG
contig24255	958	959							SIG
contig24255	979	980							SIG
contig24291	804	805							SIG
contig24328	162	163							SIG
contig24328	304	305							SIG
contig24328	335	336							SIG
contig24370	203	204							SIG
contig24392	427	428	Dapma7bEVm006940 exon 1	Uncharacterized protein					SIG
contig24392	589	590	Dapma7bEVm028107 exon 4	Uncharacterized protein					SIG
contig24392	606	607	Dapma7bEVm028107 exon 4	Uncharacterized protein					SIG
contig24392	637	638	Dapma7bEVm028107 exon 4	Uncharacterized protein					SIG
contig24980	627	628	Dapma7bEVm014583 exon 1	Uncharacterized protein					SIG
contig25196	574	575							SIG
contig25235	5	6							SIG
contig25263	182	183							SIG
contig25653	114	115							SIG
contig25653	237	238							SIG
contig25653	255	256							SIG
contig25761	977	978	Dapma7bEVm010744 exon 3	Nucleosome assembly protein 1 4					SIG
contig25821	619	620							SIG
contig25857	259	260							SIG
contig25863	221	222							SIG
contig25925	42	43							SIG
contig25925	65	66							SIG
contig25960	274	275							SIG
contig25960	276	277							SIG
contig25974	664	665							SIG
contig25974	797	798							SIG
contig25974	813	814							SIG
contig26249	1261	1262							SIG
contig26249	1871	1872							SIG
contig26492	423	424	Dapma7bEVm019680 exon 3	MIS12					SIG
contig26492	484	485	Dapma7bEVm019680 intron 2	MIS12					SIG
contig26550	172	173							SIG
contig26550	191	192							SIG
contig26550	378	379							SIG
contig26550	482	483							SIG
contig26721	1225	1226							SIG
contig26813	783	784							SIG
contig26959	110	111							SIG
contig26959	314	315							SIG
contig27052	362	363							SIG
contig27052	381	382							SIG
contig27052	394	395							SIG
contig27052	537	538							SIG
contig27068	540	541							SIG
contig27068	619	620							SIG
contig27068	625	626							SIG
contig27178	298	299	Dapma7bEVm028291 exon 2	Uncharacterized protein					SIG
contig27178	506	507	Dapma7bEVm028291 down.1kb	Uncharacterized protein					SIG
contig27178	595	596	Dapma7bEVm028291 down.1kb	Uncharacterized protein					SIG
contig27178	658	659	Dapma7bEVm028291 down.1kb	Uncharacterized protein					SIG
contig27382	12	13							SIG
contig27387	568	569							SIG
contig27387	635	636							SIG
contig27387	824	825							SIG
contig27439	1005	1006	Dapma7bEVm006069 exon 2	Ankyrin repeat domain-containing protein					SIG
contig27439	1034	1035	Dapma7bEVm006069 exon 2	Ankyrin repeat domain-containing protein					SIG
contig27439	1110	1111	Dapma7bEVm006069 exon 2	Ankyrin repeat domain-containing protein					SIG
contig27779	176	177							SIG
contig27799	242	243							SIG
contig27858	98	99							SIG
contig28185	613	614	Dapma7bEVm013927 exon 2	Uncharacterized protein					SIG
contig28189	877	878							SIG
contig28189	1017	1018							SIG
contig28189	1114	1115							SIG
contig28297	282	283	Dapma7bEVm026666 exon 2	Uncharacterized protein					SIG
contig28328	43	44							SIG
contig28328	108	109							SIG
contig28331	578	579							SIG
contig28575	1078	1079							SIG
contig28575	1093	1094							SIG
contig28592	902	903	Dapma7bEVm011888 exon 1	Uncharacterized protein					SIG
contig28592	1271	1272	Dapma7bEVm011888 down.1kb	Uncharacterized protein					SIG
contig28674	94	95							SIG
contig28771	644	645	Dapma7bEVm029127 up.1kb	Uncharacterized protein					SIG
contig29026	360	361							SIG
contig29164	1110	1111							SIG
contig29171	746	747							SIG
contig29417	508	509							SIG
contig29417	511	512							SIG
contig29513	719	720	Dapma7bEVm022585 exon 2	reverse transcriptase					SIG
contig29513	740	741	Dapma7bEVm022585 exon 2	reverse transcriptase					SIG
contig29513	803	804	Dapma7bEVm022585 exon 2	reverse transcriptase					SIG
contig29513	806	807	Dapma7bEVm022585 exon 2	reverse transcriptase					SIG
contig29523	404	405							SIG
contig29559	584	585	Dapma7bEVm025389 up.1kb	Uncharacterized protein					SIG
contig29588	596	597							SIG
contig29622	821	822							SIG
contig29622	842	843							SIG
contig29802	155	156							SIG
contig30038	168	169	Dapma7bEVm014143 down.1kb	Uncharacterized protein					SIG
contig30121	530	531							SIG
contig30497	112	113							SIG
contig30520	457	458	Dapma7bEVm029642 exon 2	Uncharacterized protein					SIG
contig30520	541	542	Dapma7bEVm029642 exon 2	Uncharacterized protein					SIG
contig30532	589	590	Dapma7bEVm011000 exon 2	28S ribosomal protein S33, mitochondrial					SIG
contig30532	608	609	Dapma7bEVm011000 exon 2	28S ribosomal protein S33, mitochondrial					SIG
contig30551	952	953	Dapma7bEVm008995 down.1kb	Centromere protein X					SIG
contig30551	964	965	Dapma7bEVm008995 down.1kb	Centromere protein X					SIG
contig30657	366	367							SIG
contig30657	604	605							SIG
contig30700	250	251							SIG
contig30901	1100	1101							SIG
contig31060	111	112							SIG
contig31063	332	333							SIG
contig31063	950	951							SIG
contig31415	86	87							SIG
contig31437	466	467							SIG
contig31665	494	495							SIG
contig31802	365	366							SIG
contig31899	492	493							SIG
contig31909	1110	1111							SIG
contig31972	285	286	Dapma7bEVm007913 intron 2	Uncharacterized protein C12orf45					SIG
contig31991	290	291							SIG
contig32337	398	399							SIG
contig32663	635	636	Dapma7bEVm028253 up.1kb	Uncharacterized protein					SIG
contig32663	690	691	Dapma7bEVm028253 up.1kb	Uncharacterized protein					SIG
contig32906	172	173							SIG
contig32945	5	6							SIG
contig32945	38	39							SIG
contig32945	68	69							SIG
contig32980	147	148							SIG
contig32980	182	183							SIG
contig33031	253	254							SIG
contig33033	213	214							SIG
contig33400	113	114							SIG
contig33532	1051	1052							SIG
contig33934	726	727							SIG
contig33934	783	784							SIG
contig33966	745	746	Dapma7bEVm007695 exon 3	Receptor expression-enhancing protein					SIG
contig33979	1122	1123							SIG
contig33979	1143	1144							SIG
contig33979	1200	1201							SIG
contig34226	263	264							SIG
contig34226	345	346							SIG
contig34433	526	527							SIG
contig34490	121	122							SIG
contig34515	165	166							SIG
contig34560	36	37							SIG
contig34560	115	116							SIG
contig34940	662	663							SIG
contig35164	533	534							SIG
contig35395	299	300							SIG
contig35395	363	364							SIG
contig35557	741	742							SIG
contig35802	1234	1235							SIG
contig35802	1451	1452							SIG
contig36173	337	338							SIG
contig36173	606	607							SIG
contig36280	90	91							SIG
contig36486	503	504	Dapma7bEVm028273 exon 3	Uncharacterized protein					SIG
contig36567	217	218							SIG
contig36655	251	252							SIG
contig36835	735	736	Dapma7bEVm029508 exon 3	Uncharacterized protein					SIG
contig36835	889	890	Dapma7bEVm029508 exon 4	Uncharacterized protein					SIG
contig37553	290	291	Dapma7bEVm011008 down.1kb	Uncharacterized protein					SIG
contig37553	303	304	Dapma7bEVm011008 down.1kb	Uncharacterized protein					SIG
contig37553	382	383	Dapma7bEVm011008 exon 2	Uncharacterized protein					SIG
contig38476	341	342							SIG
contig38546	487	488	Dapma7bEVm014502 exon 2	Uncharacterized protein					SIG
contig38546	550	551	Dapma7bEVm014502 down.1kb	Uncharacterized protein					SIG
contig38840	507	508	Dapma7bEVm013991 intron 2	Uncharacterized protein					SIG
contig38982	161	162	Dapma7bEVm027311 exon 1	Uncharacterized protein daphplx:hxAUG26res176g188t1					SIG
contig39137	65	66							SIG
contig39137	96	97							SIG
contig39137	105	106							SIG
contig39137	115	116							SIG
contig39137	124	125							SIG
contig39452	102	103	Dapma7bEVm015184 exon 2	Uncharacterized protein					SIG
contig39452	998	999	Dapma7bEVm015184 up.1kb	Uncharacterized protein					SIG
contig39767	107	108							SIG
contig39930	111	112							SIG
contig40579	150	151							SIG
contig40871	155	156							SIG
contig41073	444	445							SIG
contig41226	208	209							SIG
contig41429	157	158							SIG
contig41429	160	161							SIG
contig41429	186	187							SIG
contig41436	244	245							SIG
contig41884	639	640							SIG
contig42004	80	81							SIG
contig42004	108	109							SIG
contig42004	130	131							SIG
contig42042	527	528							SIG
contig42063	58	59							SIG
contig42063	71	72							SIG
contig42063	259	260							SIG
contig42780	18	19	Dapma7bEVm016537 exon 1	Uncharacterized protein					SIG
contig42780	224	225	Dapma7bEVm016537 exon 2	Uncharacterized protein					SIG
contig42872	242	243							SIG
contig43202	293	294							SIG
contig43266	339	340							SIG
contig43609	208	209							SIG
contig43609	266	267							SIG
contig43901	313	314							SIG
contig43901	359	360							SIG
contig43901	380	381							SIG
contig43901	484	485							SIG
contig43901	544	545							SIG
contig44004	804	805	Dapma7bEVm022618 exon 1	enzymatic polyprotein					SIG
contig44034	717	718							SIG
contig44034	787	788							SIG
contig44034	976	977							SIG
contig44047	373	374							SIG
contig44047	642	643							SIG
contig44059	1329	1330	Dapma7bEVm014608 up.1kb	Uncharacterized protein					SIG
contig44417	155	156							SIG
contig44513	134	135							SIG
contig44557	589	590	Dapma7bEVm028903 up.1kb	Uncharacterized protein					SIG
contig44675	143	144							SIG
contig44861	1842	1843							SIG
contig44878	4	5							SIG
contig44878	136	137							SIG
contig45075	568	569	Dapma7bEVm012060 exon 1	Uncharacterized protein					SIG
contig45075	592	593	Dapma7bEVm012060 exon 1	Uncharacterized protein					SIG
contig45076	257	258							SIG
contig45109	129	130							SIG
contig45128	871	872							SIG
contig45336	556	557	Dapma7bEVm029643 exon 2	Uncharacterized protein					SIG
contig45752	25	26							SIG
contig45893	224	225							SIG
contig46162	89	90							SIG
contig46162	157	158							SIG
contig46162	167	168							SIG
contig46162	193	194							SIG
contig46162	222	223							SIG
contig46356	57	58							SIG
contig46356	105	106							SIG
contig46793	792	793	Dapma7bEVm018796 up.1kb	Uncharacterized protein					SIG
contig47680	101	102							SIG
contig48397	281	282							SIG
contig48688	287	288	Dapma7bEVm022635 exon 1	Uncharacterized protein					SIG
contig48826	594	595							SIG
contig48826	655	656							SIG
contig48826	700	701							SIG
contig48996	509	510	Dapma7bEVm009290 exon 3	Uncharacterized protein					SIG
contig49479	250	251							SIG
contig49594	266	267							SIG
contig49613	518	519							SIG
contig49658	42	43							SIG
contig49827	233	234							SIG
contig49891	149	150							SIG
contig49891	244	245							SIG
contig49936	376	377							SIG
contig50114	211	212							SIG
contig50166	897	898	Dapma7bEVm022636 intron 1	Uncharacterized protein					SIG
contig50170	216	217							SIG
contig50425	1267	1268							SIG
contig50436	239	240							SIG
contig50498	112	113							SIG
contig50531	349	350							SIG
contig50536	283	284							SIG
contig50679	147	148							SIG
contig50681	451	452							SIG
contig50826	184	185							SIG
contig50937	79	80	Dapma7bEVm013396_down.1kb/Dapma7bEVm029213_down.1kb						SIG
contig50937	303	304	Dapma7bEVm029213 exon 2	Uncharacterized protein					SIG
contig51663	585	586	Dapma7bEVm029278 exon 3	Uncharacterized protein					SIG
contig51663	600	601	Dapma7bEVm029278 exon 3	Uncharacterized protein					SIG
contig51704	219	220	Dapma7bEVm030460 exon 1	Uncharacterized protein					SIG
contig52025	148	149							SIG
contig52260	143	144	Dapma7bEVm022643 down.1kb	Uncharacterized protein					SIG
contig52272	779	780	Dapma7bEVm028767 exon 2	Uncharacterized protein					SIG
contig52299	145	146							SIG
contig52324	391	392							SIG
contig52341	513	514							SIG
contig52341	773	774							SIG
contig52520	418	419							SIG
contig52520	465	466							SIG
contig52520	475	476							SIG
contig52520	498	499							SIG
contig52520	513	514							SIG
contig52520	517	518							SIG
contig52717	155	156							SIG
contig52723	82	83							SIG
contig52730	864	865							SIG
contig52730	907	908							SIG
contig52730	999	1000							SIG
contig52730	1003	1004							SIG
contig52730	1057	1058							SIG
contig52730	1086	1087							SIG
contig52730	1115	1116							SIG
contig52945	1078	1079							SIG
contig52960	564	565							SIG
contig53049	812	813	Dapma7bEVm009241_down.1kb/Dapma7bEVm028295_up.1kb						SIG
contig53065	321	322							SIG
contig53096	652	653							SIG
contig53872	323	324							SIG
contig53872	325	326							SIG
contig53872	353	354							SIG
contig53872	384	385							SIG
contig53955	437	438							SIG
contig53978	193	194							SIG
contig53981	280	281							SIG
contig54082	234	235							SIG
contig54207	211	212							SIG
contig54258	168	169							SIG
contig54674	514	515	Dapma7bEVm011239 exon 2	Uncharacterized protein					SIG
contig54674	817	818	Dapma7bEVm011239 down.1kb	Uncharacterized protein					SIG
contig54961	63	64							SIG
contig54961	116	117							SIG
contig55188	1386	1387							SIG
contig55457	590	591	Dapma7bEVm019514 exon 1	TE: Polyprotein of viral origin					SIG
contig55463	81	82							SIG
contig55688	225	226							SIG
contig55797	156	157							SIG
contig56246	755	756							SIG
contig56268	613	614							SIG
contig56507	245	246							SIG
contig56601	783	784	Dapma7bEVm013001 exon 1	Uncharacterized protein					SIG
contig56654	145	146							SIG
contig56654	209	210							SIG
contig56654	403	404							SIG
contig56804	219	220							SIG
contig56983	116	117							SIG
contig56983	178	179							SIG
contig56987	614	615	Dapma7bEVm022656 intron 2	Uncharacterized protein					SIG
contig57123	177	178							SIG
contig57571	797	798							SIG
contig57829	176	177							SIG
contig58175	103	104							SIG
contig58182	187	188							SIG
contig58449	135	136							SIG
contig58688	161	162							SIG
contig58808	364	365							SIG
contig59684	212	213							SIG
contig59988	15	16							SIG
contig59988	61	62							SIG
contig59988	63	64							SIG
contig59988	67	68							SIG
contig59988	95	96							SIG
contig59988	141	142							SIG
contig60036	345	346							SIG
contig60036	366	367							SIG
contig60036	373	374							SIG
contig60163	21	22							SIG
contig60163	43	44							SIG
contig60163	58	59							SIG
contig60456	59	60							SIG
contig61090	73	74							SIG
contig61478	344	345							SIG
contig62089	187	188							SIG
contig62174	268	269							SIG
contig62188	272	273							SIG
contig62415	466	467							SIG
contig62499	436	437							SIG
contig62877	471	472							SIG
contig62885	218	219							SIG
contig62998	969	970							SIG
contig63113	841	842							SIG
contig63184	444	445							SIG
contig63323	312	313							SIG
contig63480	155	156							SIG
contig63480	178	179							SIG
contig63496	189	190							SIG
contig63624	56	57							SIG
contig63658	565	566							SIG
contig63680	171	172							SIG
contig64110	133	134							SIG
contig64110	140	141							SIG
contig64210	600	601	Dapma7bEVm027799 exon 1	p53 regulated pa26 nuclear protein sestrin					SIG
contig64210	640	641	Dapma7bEVm027799 exon 1	p53 regulated pa26 nuclear protein sestrin					SIG
contig64255	51	52							SIG
contig64629	638	639	Dapma7bEVm029044 exon 1	Uncharacterized protein					SIG
contig64804	234	235							SIG
contig64804	247	248							SIG
contig65571	434	435							SIG
contig71214	94	95							SIG
contig71309	215	216							SIG
contig72780	633	634							SIG
contig75620	224	225							SIG
contig75620	310	311							SIG
contig75943	1228	1229							SIG
contig76736	82	83							SIG
contig76774	457	458	Dapma7bEVm029104 exon 1	Ribonuclease H					SIG
contig76774	918	919	Dapma7bEVm029104 up.1kb	Ribonuclease H					SIG
contig77025	135	136							SIG
contig77025	266	267							SIG
contig77065	406	407							SIG
contig77153	64	65							SIG
contig79848	18	19	Dapma7bEVm017098_exon 1/Dapma7bEVm017722_exon 1/Dapma7bEVm027013_exon 1						SIG
scaffold00002	62916	62917	Dapma7bEVm000500 exon 2	Thioredoxin domain-containing protein					SIG
scaffold00002	63216	63217	Dapma7bEVm000500_intron 3/Dapma7bEVm027472_intron 7						SIG
scaffold00005	877	878	Dapma7bEVm005360 intron 2	Akirin-2					SIG
scaffold00005	5772	5773	Dapma7bEVm008366 exon 3	Zinc finger C4H2 domain-containing protein					SIG
scaffold00005	5802	5803	Dapma7bEVm008366 exon 3	Zinc finger C4H2 domain-containing protein					SIG
scaffold00005	7862	7863							SIG
scaffold00005	78470	78471	Dapma7bEVm012851 up.1kb	Uncharacterized protein					SIG
scaffold00005	109319	109320	Dapma7bEVm015243_exon 2/Dapma7bEVm022692_exon 2/Dapma7bEVm028953_exon 1						SIG
scaffold00005	109404	109405	Dapma7bEVm015243_exon 2/Dapma7bEVm022692_exon 2/Dapma7bEVm028953_up.1kb						SIG
scaffold00005	109407	109408	Dapma7bEVm015243_exon 2/Dapma7bEVm022692_exon 2/Dapma7bEVm028953_up.1kb						SIG
scaffold00005	109424	109425	Dapma7bEVm015243_exon 2/Dapma7bEVm022692_exon 2/Dapma7bEVm028953_up.1kb						SIG
scaffold00005	149679	149680	Dapma7bEVm002964 exon 2	Kinase D-interacting substrate of 220 kDa					SIG
scaffold00005	163705	163706	Dapma7bEVm002294_up.1kb/Dapma7bEVm006678_exon 2/Dapma7bEVm006679_exon 3/Dapma7bEVm027204_down.1kb						SIG
scaffold00005	163797	163798	Dapma7bEVm006679 exon 2	Uncharacterized protein					SIG
scaffold00005	185143	185144							SIG
scaffold00005	242226	242227							SIG
scaffold00005	242330	242331	Dapma7bEVm003479 down.1kb	Nuclear pore complex protein Nup214					SIG
scaffold00005	242363	242364	Dapma7bEVm003479 down.1kb	Nuclear pore complex protein Nup214					SIG
scaffold00005	247951	247952	Dapma7bEVm003479 exon 4	Nuclear pore complex protein Nup214					SIG
scaffold00005	248331	248332	Dapma7bEVm003479 exon 2	Nuclear pore complex protein Nup214					SIG
scaffold00005	327813	327814	Dapma7bEVm007345_exon 1/Dapma7bEVm028020_exon 1						SIG
scaffold00005	332039	332040	Dapma7bEVm004051 exon 2	RNA polymerase II subunit A C-terminal domain phosphatase					SIG
scaffold00005	332068	332069	Dapma7bEVm004051 exon 2	RNA polymerase II subunit A C-terminal domain phosphatase					SIG
scaffold00005	332411	332412	Dapma7bEVm004051 exon 3	RNA polymerase II subunit A C-terminal domain phosphatase					SIG
scaffold00005	404602	404603	Dapma7bEVm006122 exon 2	DJ-1					SIG
scaffold00005	404848	404849	Dapma7bEVm006122 exon 3	DJ-1					SIG
scaffold00005	407190	407191	Dapma7bEVm000008 exon 23	Arginine-glutamic acid dipeptide repeats protein					SIG
scaffold00005	451077	451078							SIG
scaffold00005	451081	451082							SIG
scaffold00005	451164	451165							SIG
scaffold00005	478931	478932	Dapma7bEVm009685 exon 2	Nuclear receptor-binding protein					SIG
scaffold00005	479361	479362	Dapma7bEVm009685 exon 1	Nuclear receptor-binding protein					SIG
scaffold00005	555018	555019	Dapma7bEVm008208 exon 5	tRNA-splicing endonuclease subunit Sen2					SIG
scaffold00005	588846	588847	Dapma7bEVm005323 exon 4	Timeless-interacting, mRNA protein					SIG
scaffold00005	589007	589008	Dapma7bEVm005323 exon 5	Timeless-interacting, mRNA protein					SIG
scaffold00005	589313	589314	Dapma7bEVm005323 exon 5	Timeless-interacting, mRNA protein					SIG
scaffold00005	596598	596599	Dapma7bEVm006915 exon 4	39S ribosomal protein L40, mitochondrial					SIG
scaffold00005	596686	596687	Dapma7bEVm006915 exon 4	39S ribosomal protein L40, mitochondrial					SIG
scaffold00005	596692	596693	Dapma7bEVm006915 exon 4	39S ribosomal protein L40, mitochondrial					SIG
scaffold00005	617721	617722	Dapma7bEVm022694 exon 3	DDB1- and CUL4-associated factor 8 protein					SIG
scaffold00005	617807	617808	Dapma7bEVm022694 exon 3	DDB1- and CUL4-associated factor 8 protein					SIG
scaffold00005	618100	618101	Dapma7bEVm022694 intron 1	DDB1- and CUL4-associated factor 8 protein					SIG
scaffold00005	619315	619316	Dapma7bEVm007005 exon 2	UTP--glucose-1-phosphate uridylyltransferase					SIG
scaffold00005	619672	619673	Dapma7bEVm007005 exon 4	UTP--glucose-1-phosphate uridylyltransferase					SIG
scaffold00005	619765	619766	Dapma7bEVm007005 exon 4	UTP--glucose-1-phosphate uridylyltransferase					SIG
scaffold00005	643450	643451	Dapma7bEVm011827 exon 2	5`-AMP-activated protein kinase subunit beta-1					SIG
scaffold00005	663433	663434	Dapma7bEVm004748 intron 7	Peptidyl-prolyl cis-trans isomerase CWC27					SIG
scaffold00005	663948	663949	Dapma7bEVm004748 exon 4	Peptidyl-prolyl cis-trans isomerase CWC27					SIG
scaffold00005	663954	663955	Dapma7bEVm004748 exon 4	Peptidyl-prolyl cis-trans isomerase CWC27					SIG
scaffold00005	713929	713930							SIG
scaffold00005	749854	749855	Dapma7bEVm004069 exon 3	Double-strand-break repair protein rad21					SIG
scaffold00005	854653	854654	Dapma7bEVm004430 exon 3	60S ribosomal protein L19					SIG
scaffold00005	854992	854993	Dapma7bEVm003595_down.1kb/Dapma7bEVm004430_exon 4/Dapma7bEVm017640_exon 2						SIG
scaffold00005	855037	855038	Dapma7bEVm004430 exon 4	60S ribosomal protein L19					SIG
scaffold00005	857556	857557	Dapma7bEVm003595 exon 3	ATP-dependent RNA helicase SUPV3L1, mitochondrial					SIG
scaffold00005	857604	857605	Dapma7bEVm003595 intron 2	ATP-dependent RNA helicase SUPV3L1, mitochondrial					SIG
scaffold00005	858845	858846	Dapma7bEVm003595 up.1kb	ATP-dependent RNA helicase SUPV3L1, mitochondrial					SIG
scaffold00007	12026	12027	Dapma7bEVm004016 exon 3	YLP motif-containing protein					SIG
scaffold00007	12281	12282	Dapma7bEVm004016 exon 2	YLP motif-containing protein					SIG
scaffold00007	12296	12297	Dapma7bEVm004016 exon 2	YLP motif-containing protein					SIG
scaffold00007	77397	77398	Dapma7bEVm011214_exon 2/Dapma7bEVm018813_exon 13						SIG
scaffold00007	82568	82569	Dapma7bEVm011214 exon 9	DNA polymerase theta					SIG
scaffold00007	82809	82810	Dapma7bEVm011214_exon 9/Dapma7bEVm018813_exon 2						SIG
scaffold00007	93078	93079	Dapma7bEVm005205 exon 2	General transcription factor IIE subunit					SIG
scaffold00007	93330	93331	Dapma7bEVm005205 exon 3	General transcription factor IIE subunit					SIG
scaffold00007	93404	93405	Dapma7bEVm005205 exon 3	General transcription factor IIE subunit					SIG
scaffold00007	109591	109592	Dapma7bEVm005601_down.1kb/Dapma7bEVm008340_down.1kb						SIG
scaffold00007	119651	119652	Dapma7bEVm003650 intron 1	Kelch ECH-associated protein 1					SIG
scaffold00007	119776	119777	Dapma7bEVm003650 exon 1	Kelch ECH-associated protein 1					SIG
scaffold00007	215862	215863							SIG
scaffold00007	215897	215898							SIG
scaffold00007	215988	215989							SIG
scaffold00007	216037	216038							SIG
scaffold00007	220815	220816	Dapma7bEVm004518 exon 3	Regulator of nonsense transcripts					SIG
scaffold00007	287671	287672	Dapma7bEVm004648 exon 10	Ran GTPase-activating protein					SIG
scaffold00007	289521	289522	Dapma7bEVm004648 exon 3	Ran GTPase-activating protein					SIG
scaffold00007	295263	295264	Dapma7bEVm001714 exon 4	Importin-7					SIG
scaffold00007	295606	295607	Dapma7bEVm001714 exon 3	Importin-7					SIG
scaffold00007	298744	298745	Dapma7bEVm003716 exon 2	d-2-hydroxyglutarate dehydrogenase, mitochondrial					SIG
scaffold00007	298793	298794	Dapma7bEVm003716 intron 1	d-2-hydroxyglutarate dehydrogenase, mitochondrial					SIG
scaffold00007	382189	382190	Dapma7bEVm003509_exon 2/Dapma7bEVm022702_exon 2						SIG
scaffold00007	382212	382213	Dapma7bEVm003509_exon 2/Dapma7bEVm022702_exon 2						SIG
scaffold00007	382241	382242	Dapma7bEVm003509_exon 2/Dapma7bEVm022702_exon 2						SIG
scaffold00007	431796	431797	Dapma7bEVm009966 intron 2	Poly(rC)-binding protein					SIG
scaffold00007	442457	442458	Dapma7bEVm003753_exon 1/Dapma7bEVm009966_up.1kb/Dapma7bEVm022703_exon 11						SIG
scaffold00007	466760	466761	Dapma7bEVm006920 exon 2	Histone h3 type					SIG
scaffold00007	483304	483305	Dapma7bEVm004110 down.1kb	Proton-associated sugar transporter A					SIG
scaffold00007	483361	483362	Dapma7bEVm004110 down.1kb	Proton-associated sugar transporter A					SIG
scaffold00007	483384	483385	Dapma7bEVm004110 down.1kb	Proton-associated sugar transporter A					SIG
scaffold00007	483422	483423	Dapma7bEVm004110 down.1kb	Proton-associated sugar transporter A					SIG
scaffold00007	483431	483432	Dapma7bEVm004110 down.1kb	Proton-associated sugar transporter A					SIG
scaffold00007	483488	483489	Dapma7bEVm004110 down.1kb	Proton-associated sugar transporter A					SIG
scaffold00007	483552	483553	Dapma7bEVm004110 down.1kb	Proton-associated sugar transporter A					SIG
scaffold00007	586532	586533	Dapma7bEVm011890 exon 2	Sorting nexin-4					SIG
scaffold00007	586720	586721	Dapma7bEVm008328_up.1kb/Dapma7bEVm011890_up.1kb						SIG
scaffold00007	706585	706586							SIG
scaffold00007	706696	706697							SIG
scaffold00007	706769	706770							SIG
scaffold00008	5048	5049	Dapma7bEVm010043 exon 3	NADPH--cytochrome P450 reductase protein					SIG
scaffold00008	5074	5075	Dapma7bEVm010043 exon 3	NADPH--cytochrome P450 reductase protein					SIG
scaffold00008	5135	5136	Dapma7bEVm010043 exon 3	NADPH--cytochrome P450 reductase protein					SIG
scaffold00008	5302	5303	Dapma7bEVm010043 exon 2	NADPH--cytochrome P450 reductase protein					SIG
scaffold00009	1429	1430							SIG
scaffold00011	1912	1913	Dapma7bEVm029372 exon 3	Uncharacterized protein					SIG
scaffold00013	2208	2209	Dapma7bEVm001189 exon 11	Aladin					SIG
scaffold00014	1545	1546	Dapma7bEVm002833 up.1kb	Pre-mRNA-splicing factor					SIG
scaffold00014	1548	1549	Dapma7bEVm002833 up.1kb	Pre-mRNA-splicing factor					SIG
scaffold00015	3021	3022	Dapma7bEVm010297 exon 2	Rhomboid-related protein					SIG
scaffold00015	3083	3084	Dapma7bEVm010297 exon 2	Rhomboid-related protein					SIG
scaffold00017	2827	2828	Dapma7bEVm002223 exon 1	zinc finger fyve domain-containing protein					SIG
scaffold00017	2983	2984	Dapma7bEVm002223 exon 1	zinc finger fyve domain-containing protein					SIG
scaffold00018	125356	125357	Dapma7bEVm015232 exon 2	NADH dehydrogenase [ubiquinone] iron-sulfur protein 3, mitochondrial					SIG
scaffold00018	125362	125363	Dapma7bEVm015232 exon 2	NADH dehydrogenase [ubiquinone] iron-sulfur protein 3, mitochondrial					SIG
scaffold00018	125657	125658	Dapma7bEVm015232 exon 2	NADH dehydrogenase [ubiquinone] iron-sulfur protein 3, mitochondrial					SIG
scaffold00018	125679	125680	Dapma7bEVm015232 exon 2	NADH dehydrogenase [ubiquinone] iron-sulfur protein 3, mitochondrial					SIG
scaffold00018	188790	188791	Dapma7bEVm003085 exon 3	Trifunctional enzyme subunit alpha, mitochondrial					SIG
scaffold00018	188836	188837	Dapma7bEVm003085 exon 3	Trifunctional enzyme subunit alpha, mitochondrial					SIG
scaffold00018	234870	234871	Dapma7bEVm015749 exon 2	small nuclear ribonucleoprotein sm d1					SIG
scaffold00018	241648	241649	Dapma7bEVm000904 exon 4	Spastin					SIG
scaffold00018	250751	250752	Dapma7bEVm003089 exon 3	Oligomeric Golgi complex subunit					SIG
scaffold00018	262499	262500	Dapma7bEVm010575 exon 2	Molybdenum cofactor sulfurase					SIG
scaffold00020	1470	1471	Dapma7bEVm005757 exon 2	Guanylate kinase					SIG
scaffold00021	18113	18114	Dapma7bEVm022710 exon 8	TE: Retrovirus-related Pol polyprotein from					SIG
scaffold00022	1132	1133	Dapma7bEVm005999 exon 3	WD repeat-containing protein					SIG
scaffold00024	13850	13851	Dapma7bEVm000090 intron 2	Xaa-Pro dipeptidase					SIG
scaffold00024	14165	14166	Dapma7bEVm000090 exon 1	Xaa-Pro dipeptidase					SIG
scaffold00024	14246	14247	Dapma7bEVm000090 exon 1	Xaa-Pro dipeptidase					SIG
scaffold00024	14262	14263	Dapma7bEVm000090 exon 1	Xaa-Pro dipeptidase					SIG
scaffold00024	59782	59783							SIG
scaffold00024	60346	60347							SIG
scaffold00024	63748	63749	Dapma7bEVm003067 exon 2	PHD finger protein					SIG
scaffold00024	63844	63845	Dapma7bEVm003067 exon 3	PHD finger protein					SIG
scaffold00024	98978	98979	Dapma7bEVm012162 up.1kb	Methylmalonyl-CoA epimerase, mitochondrial					SIG
scaffold00024	99079	99080	Dapma7bEVm012162 up.1kb	Methylmalonyl-CoA epimerase, mitochondrial					SIG
scaffold00024	99089	99090	Dapma7bEVm012162 up.1kb	Methylmalonyl-CoA epimerase, mitochondrial					SIG
scaffold00024	99301	99302	Dapma7bEVm012162 exon 1	Methylmalonyl-CoA epimerase, mitochondrial					SIG
scaffold00024	104764	104765							SIG
scaffold00024	137543	137544	Dapma7bEVm001097 exon 3	Leucine-zipper transcriptional regulator 1					SIG
scaffold00024	137721	137722	Dapma7bEVm001097 exon 4	Leucine-zipper transcriptional regulator 1					SIG
scaffold00024	155340	155341	Dapma7bEVm002559 exon 2	Regulatory-associated protein of mTOR					SIG
scaffold00024	155561	155562	Dapma7bEVm002559 exon 1	Regulatory-associated protein of mTOR					SIG
scaffold00024	157040	157041	Dapma7bEVm003138 exon 3	Uncharacterized protein					SIG
scaffold00024	157045	157046	Dapma7bEVm003138 exon 3	Uncharacterized protein					SIG
scaffold00024	161030	161031							SIG
scaffold00024	164142	164143	Dapma7bEVm003666 exon 1	Influenza virus NS1A-binding protein					SIG
scaffold00024	164229	164230	Dapma7bEVm003666 exon 1	Influenza virus NS1A-binding protein					SIG
scaffold00024	212979	212980	Dapma7bEVm005628 up.1kb	Defective proboscis extension response					SIG
scaffold00024	237035	237036	Dapma7bEVm006551 exon 1	Methylosome protein 50					SIG
scaffold00024	237098	237099	Dapma7bEVm006551 exon 1	Methylosome protein 50					SIG
scaffold00024	449613	449614	Dapma7bEVm018454 exon 1	Serine/threonine-protein kinase/endoribonuclease IRE1					SIG
scaffold00024	449858	449859	Dapma7bEVm018454 exon 1	Serine/threonine-protein kinase/endoribonuclease IRE1					SIG
scaffold00024	532428	532429	Dapma7bEVm002254_exon 3/Dapma7bEVm027689_exon 3						SIG
scaffold00024	572991	572992	Dapma7bEVm004219 exon 4	Uncharacterized protein LOC659233					SIG
scaffold00024	603457	603458	Dapma7bEVm002254 intron 2	Uncharacterized protein					SIG
scaffold00024	653958	653959	Dapma7bEVm010146 exon 1	Zinc transporter SLC39A7					SIG
scaffold00024	666604	666605	Dapma7bEVm010557 exon 5	Laminin subunit gamma-3					SIG
scaffold00024	728083	728084	Dapma7bEVm005535 exon 3	Zinc finger protein Gfi-1b					SIG
scaffold00024	829847	829848	Dapma7bEVm002254_intron 2/Dapma7bEVm006996_exon 1/Dapma7bEVm022715_exon 17						SIG
scaffold00024	829877	829878	Dapma7bEVm002254_intron 2/Dapma7bEVm006996_exon 1/Dapma7bEVm022715_exon 17						SIG
scaffold00024	829909	829910	Dapma7bEVm002254_intron 2/Dapma7bEVm006996_exon 1/Dapma7bEVm022715_exon 17						SIG
scaffold00024	829946	829947	Dapma7bEVm002254_intron 2/Dapma7bEVm006996_exon 1/Dapma7bEVm022715_exon 17						SIG
scaffold00024	833960	833961	Dapma7bEVm002254_intron 2/Dapma7bEVm011150_exon 4/Dapma7bEVm022715_exon 4						SIG
scaffold00024	836781	836782	Dapma7bEVm012516 exon 1	Uncharacterized protein					SIG
scaffold00024	856186	856187	Dapma7bEVm006507 exon 3	Ubiquitin carboxyl-terminal hydrolase					SIG
scaffold00024	856595	856596	Dapma7bEVm006507 exon 5	Ubiquitin carboxyl-terminal hydrolase					SIG
scaffold00024	859907	859908	Dapma7bEVm006482 exon 2	Transmembrane 9 superfamily member					SIG
scaffold00024	860172	860173	Dapma7bEVm006482 exon 1	Transmembrane 9 superfamily member					SIG
scaffold00024	860203	860204	Dapma7bEVm006482 exon 1	Transmembrane 9 superfamily member					SIG
scaffold00024	888969	888970	Dapma7bEVm006159 exon 6	Pheromone and odorant receptor					SIG
scaffold00024	899329	899330	Dapma7bEVm006159 up.1kb	Pheromone and odorant receptor					SIG
scaffold00024	1055627	1055628	Dapma7bEVm002122 exon 2	Condensin-2 complex subunit G2					SIG
scaffold00024	1056915	1056916	Dapma7bEVm005771 exon 3	39S ribosomal protein L13, mitochondrial					SIG
scaffold00024	1084006	1084007	Dapma7bEVm018628 exon 2	Anoctamin-10					SIG
scaffold00024	1084192	1084193	Dapma7bEVm018628 exon 2	Anoctamin-10					SIG
scaffold00024	1085958	1085959	Dapma7bEVm005078 intron 1	Cell division cycle protein					SIG
scaffold00024	1086522	1086523	Dapma7bEVm005078 exon 4	Cell division cycle protein					SIG
scaffold00024	1090554	1090555	Dapma7bEVm003717 exon 3	C-terminal-binding protein					SIG
scaffold00024	1093843	1093844	Dapma7bEVm011051 exon 3	Macrophage erythroblast attacher					SIG
scaffold00024	1093884	1093885	Dapma7bEVm011051 exon 3	Macrophage erythroblast attacher					SIG
scaffold00024	1097828	1097829	Dapma7bEVm005074_exon 1/Dapma7bEVm027958_exon 1						SIG
scaffold00024	1103782	1103783	Dapma7bEVm004122 exon 4	Signal recognition particle 68 kDa protein					SIG
scaffold00024	1104062	1104063	Dapma7bEVm004122 exon 2	Signal recognition particle 68 kDa protein					SIG
scaffold00024	1106024	1106025	Dapma7bEVm003115 exon 3	Heat shock 70 kDa protein cognate					SIG
scaffold00024	1106135	1106136	Dapma7bEVm003115 exon 3	Heat shock 70 kDa protein cognate					SIG
scaffold00024	1106147	1106148	Dapma7bEVm003115 exon 3	Heat shock 70 kDa protein cognate					SIG
scaffold00024	1113604	1113605	Dapma7bEVm004400 exon 4	Methyltransferase protein					SIG
scaffold00024	1118045	1118046	Dapma7bEVm005033 exon 3	RING finger and CCCH-type zinc finger domain-containing protein					SIG
scaffold00024	1153674	1153675	Dapma7bEVm007655 exon 2	Hexaprenyldihydroxybenzoate methyltransferase, mitochondrial					SIG
scaffold00024	1153856	1153857	Dapma7bEVm007655 exon 3	Hexaprenyldihydroxybenzoate methyltransferase, mitochondrial					SIG
scaffold00024	1181003	1181004	Dapma7bEVm005370 exon 4	60S ribosomal protein L9					SIG
scaffold00024	1181255	1181256	Dapma7bEVm005370 exon 3	60S ribosomal protein L9					SIG
scaffold00024	1183056	1183057							SIG
scaffold00024	1183180	1183181							SIG
scaffold00024	1183182	1183183							SIG
scaffold00024	1183256	1183257							SIG
scaffold00024	1183343	1183344							SIG
scaffold00024	1191007	1191008	Dapma7bEVm005909 exon 4	Rho GTPase-activating protein 68F					SIG
scaffold00024	1241034	1241035	Dapma7bEVm003620 up.1kb	sp zinc finger transcription factor					SIG
scaffold00024	1264670	1264671	Dapma7bEVm003620 exon 5	sp zinc finger transcription factor					SIG
scaffold00024	1298303	1298304	Dapma7bEVm022719 exon 2	Uncharacterized protein					SIG
scaffold00024	1308081	1308082	Dapma7bEVm011563 exon 2	sp zinc finger transcription factor					SIG
scaffold00024	1308100	1308101	Dapma7bEVm011563 exon 2	sp zinc finger transcription factor					SIG
scaffold00024	1374109	1374110	Dapma7bEVm003578 exon 3	Zinc finger protein 354A					SIG
scaffold00024	1374288	1374289	Dapma7bEVm003578 exon 3	Zinc finger protein 354A					SIG
scaffold00024	1374441	1374442	Dapma7bEVm003578 exon 3	Zinc finger protein 354A					SIG
scaffold00024	1374498	1374499	Dapma7bEVm003578 exon 3	Zinc finger protein 354A					SIG
scaffold00024	1374562	1374563	Dapma7bEVm003578 exon 3	Zinc finger protein 354A					SIG
scaffold00024	1377814	1377815	Dapma7bEVm003578 down.1kb	Zinc finger protein 354A					SIG
scaffold00024	1426350	1426351	Dapma7bEVm005570 exon 2	UDP-glucose 6-dehydrogenase					SIG
scaffold00024	1453751	1453752	Dapma7bEVm005065 exon 2	CWF19 protein 2					SIG
scaffold00024	1453762	1453763	Dapma7bEVm005065 exon 2	CWF19 protein 2					SIG
scaffold00024	1476336	1476337							SIG
scaffold00024	1478213	1478214	Dapma7bEVm001972 intron 3	Arginase-2, mitochondrial					SIG
scaffold00024	1479457	1479458	Dapma7bEVm001972 intron 7	Arginase-2, mitochondrial					SIG
scaffold00024	1544244	1544245	Dapma7bEVm002754 exon 4	Uncharacterized protein					SIG
scaffold00024	1547684	1547685	Dapma7bEVm000703 exon 3	T-complex protein 1 subunit gamma					SIG
scaffold00024	1552323	1552324	Dapma7bEVm003315 exon 3	Peroxisomal membrane protein PEX13					SIG
scaffold00024	1611730	1611731	Dapma7bEVm010653_up.1kb/Dapma7bEVm028717_down.1kb						SIG
scaffold00024	1612848	1612849	Dapma7bEVm010653_exon 2/Dapma7bEVm012108_down.1kb/Dapma7bEVm028717_exon 8						SIG
scaffold00024	1612869	1612870	Dapma7bEVm010653_exon 2/Dapma7bEVm012108_down.1kb/Dapma7bEVm028717_exon 8						SIG
scaffold00024	1613098	1613099	Dapma7bEVm010653_exon 3/Dapma7bEVm012108_down.1kb/Dapma7bEVm028717_exon 7						SIG
scaffold00024	1613179	1613180	Dapma7bEVm010653_exon 3/Dapma7bEVm012108_down.1kb/Dapma7bEVm028717_exon 7						SIG
scaffold00024	1613206	1613207	Dapma7bEVm010653_exon 3/Dapma7bEVm012108_down.1kb/Dapma7bEVm028717_exon 7						SIG
scaffold00024	1613325	1613326	Dapma7bEVm010653_exon 4/Dapma7bEVm012108_down.1kb/Dapma7bEVm028717_exon 6						SIG
scaffold00024	1613382	1613383	Dapma7bEVm010653_exon 4/Dapma7bEVm012108_down.1kb/Dapma7bEVm028717_exon 6						SIG
scaffold00024	1613414	1613415	Dapma7bEVm010653_exon 4/Dapma7bEVm012108_down.1kb/Dapma7bEVm028717_exon 6						SIG
scaffold00024	1613589	1613590	Dapma7bEVm010653_down.1kb/Dapma7bEVm012108_exon 7/Dapma7bEVm028717_exon 5						SIG
scaffold00024	1615849	1615850	Dapma7bEVm006214 exon 3	E3 ubiquitin-protein ligase synoviolin					SIG
scaffold00024	1615875	1615876	Dapma7bEVm006214 exon 3	E3 ubiquitin-protein ligase synoviolin					SIG
scaffold00024	1615887	1615888	Dapma7bEVm006214 exon 3	E3 ubiquitin-protein ligase synoviolin					SIG
scaffold00024	1618557	1618558	Dapma7bEVm006214 down.1kb	E3 ubiquitin-protein ligase synoviolin					SIG
scaffold00024	1618569	1618570	Dapma7bEVm006214 down.1kb	E3 ubiquitin-protein ligase synoviolin					SIG
scaffold00024	1665964	1665965							SIG
scaffold00024	1665978	1665979							SIG
scaffold00024	1666166	1666167							SIG
scaffold00024	1666232	1666233							SIG
scaffold00024	1666269	1666270							SIG
scaffold00024	1666275	1666276							SIG
scaffold00024	1666294	1666295							SIG
scaffold00024	1669737	1669738	Dapma7bEVm008466_down.1kb/Dapma7bEVm020850_up.1kb						SIG
scaffold00024	1762634	1762635	Dapma7bEVm004102 exon 4	Disulfide-isomerase A5					SIG
scaffold00024	1762857	1762858							SIG
scaffold00024	1763138	1763139	Dapma7bEVm004102 exon 1	Disulfide-isomerase A5					SIG
scaffold00024	1763160	1763161	Dapma7bEVm004102 exon 1	Disulfide-isomerase A5					SIG
scaffold00024	1781658	1781659	Dapma7bEVm004450 intron 4	60S ribosomal protein L10					SIG
scaffold00024	1781688	1781689	Dapma7bEVm004450 exon 4	60S ribosomal protein L10					SIG
scaffold00024	1781714	1781715	Dapma7bEVm004450 exon 4	60S ribosomal protein L10					SIG
scaffold00024	1781796	1781797	Dapma7bEVm004450 intron 3	60S ribosomal protein L10					SIG
scaffold00024	1789954	1789955	Dapma7bEVm003798 exon 2	Protoheme IX farnesyltransferase, mitochondrial					SIG
scaffold00024	1789981	1789982	Dapma7bEVm003798 exon 2	Protoheme IX farnesyltransferase, mitochondrial					SIG
scaffold00024	1804068	1804069	Dapma7bEVm010993 exon 2	AN1-type zinc finger protein					SIG
scaffold00024	1822440	1822441	Dapma7bEVm002125 exon 2	Regulator of nonsense transcripts					SIG
scaffold00024	1822462	1822463	Dapma7bEVm002125 exon 2	Regulator of nonsense transcripts					SIG
scaffold00024	1822464	1822465	Dapma7bEVm002125 exon 2	Regulator of nonsense transcripts					SIG
scaffold00024	1822756	1822757	Dapma7bEVm002125 exon 3	Regulator of nonsense transcripts					SIG
scaffold00024	1822818	1822819	Dapma7bEVm002125 exon 3	Regulator of nonsense transcripts					SIG
scaffold00024	1840727	1840728	Dapma7bEVm003683 exon 3	Parafibromin					SIG
scaffold00024	1840742	1840743	Dapma7bEVm003683 exon 3	Parafibromin					SIG
scaffold00024	1840897	1840898	Dapma7bEVm003683 exon 2	Parafibromin					SIG
scaffold00024	1840936	1840937	Dapma7bEVm003683 exon 2	Parafibromin					SIG
scaffold00024	1840960	1840961	Dapma7bEVm003683 exon 2	Parafibromin					SIG
scaffold00024	1840977	1840978	Dapma7bEVm003683 exon 2	Parafibromin					SIG
scaffold00024	1841059	1841060	Dapma7bEVm003683 exon 2	Parafibromin					SIG
scaffold00024	1841105	1841106	Dapma7bEVm003683 exon 2	Parafibromin					SIG
scaffold00024	1841149	1841150	Dapma7bEVm003683 exon 2	Parafibromin					SIG
scaffold00024	1841158	1841159	Dapma7bEVm003683 exon 2	Parafibromin					SIG
scaffold00024	1841194	1841195	Dapma7bEVm003683 exon 2	Parafibromin					SIG
scaffold00024	1845437	1845438	Dapma7bEVm002276_exon 3/Dapma7bEVm027690_exon 3						SIG
scaffold00024	1872996	1872997	Dapma7bEVm003750 exon 1	Sedoheptulokinase					SIG
scaffold00024	1873032	1873033	Dapma7bEVm003750 exon 1	Sedoheptulokinase					SIG
scaffold00024	1888771	1888772	Dapma7bEVm022722 exon 11	Peritrophic matrix protein 9 precursor					SIG
scaffold00024	1913107	1913108	Dapma7bEVm004390 intron 3	conserved protein					SIG
scaffold00024	1944392	1944393	Dapma7bEVm006520 exon 3	Actin-related protein					SIG
scaffold00024	1944949	1944950	Dapma7bEVm006520 exon 2	Actin-related protein					SIG
scaffold00024	1963140	1963141	Dapma7bEVm005110 exon 2	Solute carrier family 2, facilitated glucose transporter member					SIG
scaffold00024	1963278	1963279	Dapma7bEVm005110 exon 2	Solute carrier family 2, facilitated glucose transporter member					SIG
scaffold00024	1999674	1999675	Dapma7bEVm011570 exon 5	Ras-related protein Rab-2A					SIG
scaffold00024	1999877	1999878	Dapma7bEVm011570 exon 4	Ras-related protein Rab-2A					SIG
scaffold00024	1999889	1999890	Dapma7bEVm011570 exon 4	Ras-related protein Rab-2A					SIG
scaffold00024	1999901	1999902	Dapma7bEVm011570 exon 4	Ras-related protein Rab-2A					SIG
scaffold00024	2000034	2000035	Dapma7bEVm011570 exon 3	Ras-related protein Rab-2A					SIG
scaffold00024	2019152	2019153	Dapma7bEVm003436 exon 3	Geminin, RE66227p					SIG
scaffold00024	2019276	2019277	Dapma7bEVm003436 exon 2	Geminin, RE66227p					SIG
scaffold00024	2022581	2022582	Dapma7bEVm003994 exon 2	ATP-dependent RNA helicase DHX30					SIG
scaffold00024	2028863	2028864	Dapma7bEVm004793 up.1kb	Homocysteine-responsive endoplasmic reticulum-resident ubiquitin domain member 2 protein					SIG
scaffold00024	2031012	2031013	Dapma7bEVm002416 exon 2	Nucleoside diphosphate-linked moiety X motif 19, mitochondrial					SIG
scaffold00024	2036465	2036466	Dapma7bEVm005828 exon 2	Membrane-bound transcription factor site-1 protease					SIG
scaffold00024	2036506	2036507	Dapma7bEVm005828 exon 2	Membrane-bound transcription factor site-1 protease					SIG
scaffold00024	2082873	2082874	Dapma7bEVm003043 intron 1	Hemicentin-2					SIG
scaffold00024	2133951	2133952	Dapma7bEVm009941 exon 2	Transport protein Sec16A					SIG
scaffold00024	2133964	2133965	Dapma7bEVm009941 exon 2	Transport protein Sec16A					SIG
scaffold00024	2134036	2134037	Dapma7bEVm009941 exon 2	Transport protein Sec16A					SIG
scaffold00024	2134087	2134088	Dapma7bEVm009941 exon 2	Transport protein Sec16A					SIG
scaffold00024	2134238	2134239	Dapma7bEVm009941 exon 2	Transport protein Sec16A					SIG
scaffold00024	2134252	2134253	Dapma7bEVm009941 exon 2	Transport protein Sec16A					SIG
scaffold00024	2134366	2134367	Dapma7bEVm009941 intron 1	Transport protein Sec16A					SIG
scaffold00024	2135705	2135706	Dapma7bEVm009941_up.1kb/Dapma7bEVm019172_up.1kb						SIG
scaffold00024	2151409	2151410	Dapma7bEVm007347 exon 2	Uncharacterized protein C16orf52					SIG
scaffold00024	2152862	2152863	Dapma7bEVm003629 exon 3	Polycomb protein suz12					SIG
scaffold00024	2156063	2156064	Dapma7bEVm007163 exon 1	histidine triad nucleotide binding protein					SIG
scaffold00024	2167749	2167750	Dapma7bEVm011898 exon 1	Polycomb group protein ASXL3					SIG
scaffold00024	2242135	2242136	Dapma7bEVm007825_exon 2/Dapma7bEVm028199_exon 2						SIG
scaffold00024	2254723	2254724	Dapma7bEVm002054 exon 4	Polyadenylate-binding protein					SIG
scaffold00024	2254998	2254999							SIG
scaffold00024	2259867	2259868							SIG
scaffold00024	2265946	2265947							SIG
scaffold00024	2294325	2294326	Dapma7bEVm003830 exon 1	Quinone oxidoreductase PIG3					SIG
scaffold00024	2294520	2294521	Dapma7bEVm003830 exon 2	Quinone oxidoreductase PIG3					SIG
scaffold00024	2294537	2294538	Dapma7bEVm003830 exon 2	Quinone oxidoreductase PIG3					SIG
scaffold00024	2294581	2294582	Dapma7bEVm003830 exon 2	Quinone oxidoreductase PIG3					SIG
scaffold00024	2294608	2294609	Dapma7bEVm003830 exon 2	Quinone oxidoreductase PIG3					SIG
scaffold00024	2294745	2294746	Dapma7bEVm003830 exon 2	Quinone oxidoreductase PIG3					SIG
scaffold00024	2320507	2320508	Dapma7bEVm022726 exon 2	Uncharacterized protein					SIG
scaffold00024	2331383	2331384	Dapma7bEVm004191 exon 3	ERGIC-53					SIG
scaffold00024	2331390	2331391	Dapma7bEVm004191 exon 3	ERGIC-53					SIG
scaffold00024	2331474	2331475	Dapma7bEVm004191 intron 2	ERGIC-53					SIG
scaffold00024	2331508	2331509	Dapma7bEVm004191 exon 2	ERGIC-53					SIG
scaffold00024	2332818	2332819	Dapma7bEVm007121 exon 2	Granulins					SIG
scaffold00024	2340076	2340077	Dapma7bEVm018590 exon 1	Presequence protease, mitochondrial					SIG
scaffold00024	2340147	2340148	Dapma7bEVm018590 exon 1	Presequence protease, mitochondrial					SIG
scaffold00024	2340157	2340158	Dapma7bEVm018590 exon 1	Presequence protease, mitochondrial					SIG
scaffold00024	2340397	2340398	Dapma7bEVm018590 exon 1	Presequence protease, mitochondrial					SIG
scaffold00024	2361479	2361480	Dapma7bEVm000411 exon 2	Uncharacterized protein					SIG
scaffold00024	2361617	2361618	Dapma7bEVm000411 exon 1	Uncharacterized protein					SIG
scaffold00024	2361619	2361620	Dapma7bEVm000411 exon 1	Uncharacterized protein					SIG
scaffold00024	2379176	2379177	Dapma7bEVm010048 exon 13	Snake venom 5`-nucleotidase					SIG
scaffold00024	2385662	2385663	Dapma7bEVm002611 exon 3	Nuclear cap-binding protein subunit					SIG
scaffold00024	2385674	2385675	Dapma7bEVm002611 exon 3	Nuclear cap-binding protein subunit					SIG
scaffold00024	2385782	2385783	Dapma7bEVm002611 exon 3	Nuclear cap-binding protein subunit					SIG
scaffold00024	2427120	2427121	Dapma7bEVm002007 exon 1	rRNA 2`-O-methyltransferase fibrillarin					SIG
scaffold00024	2427204	2427205	Dapma7bEVm002007 exon 1	rRNA 2`-O-methyltransferase fibrillarin					SIG
scaffold00024	2427252	2427253	Dapma7bEVm002007 exon 1	rRNA 2`-O-methyltransferase fibrillarin					SIG
scaffold00024	2427270	2427271	Dapma7bEVm002007 exon 1	rRNA 2`-O-methyltransferase fibrillarin					SIG
scaffold00024	2427288	2427289	Dapma7bEVm002007 exon 1	rRNA 2`-O-methyltransferase fibrillarin					SIG
scaffold00024	2427306	2427307	Dapma7bEVm002007 exon 1	rRNA 2`-O-methyltransferase fibrillarin					SIG
scaffold00024	2441251	2441252	Dapma7bEVm005863 exon 3	Kinesin heavy chain					SIG
scaffold00024	2441267	2441268	Dapma7bEVm005863 exon 3	Kinesin heavy chain					SIG
scaffold00024	2441297	2441298	Dapma7bEVm005863 exon 3	Kinesin heavy chain					SIG
scaffold00024	2461708	2461709	Dapma7bEVm009865 intron 1	Translation initiation factor IF-2					SIG
scaffold00024	2464423	2464424	Dapma7bEVm009865 intron 1	Translation initiation factor IF-2					SIG
scaffold00024	2711524	2711525	Dapma7bEVm004908 exon 3	Bridging integrator					SIG
scaffold00024	2711535	2711536	Dapma7bEVm004908 exon 3	Bridging integrator					SIG
scaffold00024	2711640	2711641	Dapma7bEVm004908 exon 3	Bridging integrator					SIG
scaffold00024	2728278	2728279	Dapma7bEVm010307 exon 2	Cytochrome b-c1 complex subunit Rieske, mitochondrial					SIG
scaffold00024	2728309	2728310	Dapma7bEVm010307 exon 2	Cytochrome b-c1 complex subunit Rieske, mitochondrial					SIG
scaffold00024	2728329	2728330	Dapma7bEVm010307 exon 2	Cytochrome b-c1 complex subunit Rieske, mitochondrial					SIG
scaffold00024	2728373	2728374	Dapma7bEVm010307 exon 2	Cytochrome b-c1 complex subunit Rieske, mitochondrial					SIG
scaffold00024	2757523	2757524	Dapma7bEVm002835 exon 2	DnaJ subfamily B member					SIG
scaffold00024	2760311	2760312	Dapma7bEVm005887 exon 1	EGF domain-specific O-linked N-acetylglucosamine transferase					SIG
scaffold00024	2762464	2762465	Dapma7bEVm005009 intron 1	1-phosphatidylinositol 4,5-bisphosphate phosphodiesterase beta-2					SIG
scaffold00024	2811647	2811648	Dapma7bEVm007710 exon 2	NF-kappa-B inhibitor-interacting Ras protein 2					SIG
scaffold00024	2813413	2813414	Dapma7bEVm001637_exon 3/Dapma7bEVm006931_up.1kb/Dapma7bEVm020521_exon 1/Dapma7bEVm021786_up.1kb						SIG
scaffold00024	2813419	2813420	Dapma7bEVm001637_exon 3/Dapma7bEVm006931_up.1kb/Dapma7bEVm020521_exon 1/Dapma7bEVm021786_up.1kb						SIG
scaffold00024	2821650	2821651							SIG
scaffold00024	2822124	2822125							SIG
scaffold00024	2870094	2870095	Dapma7bEVm007806 up.1kb	clip-domain serine protease					SIG
scaffold00024	2886029	2886030	Dapma7bEVm012780 intron 2	Uncharacterized protein					SIG
scaffold00024	2910511	2910512	Dapma7bEVm003549 exon 3	Endoplasmic reticulum metallopeptidase					SIG
scaffold00024	2910642	2910643	Dapma7bEVm003549 exon 2	Endoplasmic reticulum metallopeptidase					SIG
scaffold00024	2910812	2910813	Dapma7bEVm003549 exon 2	Endoplasmic reticulum metallopeptidase					SIG
scaffold00024	2910846	2910847	Dapma7bEVm003549 exon 2	Endoplasmic reticulum metallopeptidase					SIG
scaffold00024	2910905	2910906	Dapma7bEVm003549 exon 2	Endoplasmic reticulum metallopeptidase					SIG
scaffold00024	2910912	2910913	Dapma7bEVm003549 exon 2	Endoplasmic reticulum metallopeptidase					SIG
scaffold00024	2912906	2912907	Dapma7bEVm007517 exon 1	Uncharacterized protein					SIG
scaffold00024	2923812	2923813	Dapma7bEVm015976 exon 3	Leptin receptor gene-related protein					SIG
scaffold00024	2939929	2939930	Dapma7bEVm000693_up.1kb/Dapma7bEVm022729_down.1kb						SIG
scaffold00024	2939975	2939976	Dapma7bEVm000693_up.1kb/Dapma7bEVm022729_down.1kb						SIG
scaffold00024	2946293	2946294	Dapma7bEVm001131 down.1kb	GTP-binding protein					SIG
scaffold00024	2952702	2952703	Dapma7bEVm004696 exon 3	E3 ubiquitin-protein ligase arih1					SIG
scaffold00024	2952705	2952706	Dapma7bEVm004696 exon 3	E3 ubiquitin-protein ligase arih1					SIG
scaffold00024	2953152	2953153	Dapma7bEVm004696 exon 2	E3 ubiquitin-protein ligase arih1					SIG
scaffold00024	2968171	2968172	Dapma7bEVm006705_up.1kb/Dapma7bEVm015012_intron 47/Dapma7bEVm028890_intron 1						SIG
scaffold00024	2977991	2977992	Dapma7bEVm011984 exon 4	Transcription factor MafG					SIG
scaffold00024	2978000	2978001	Dapma7bEVm011984 exon 4	Transcription factor MafG					SIG
scaffold00024	3011070	3011071	Dapma7bEVm005645 exon 3	Valacyclovir hydrolase					SIG
scaffold00024	3011296	3011297	Dapma7bEVm005645 exon 2	Valacyclovir hydrolase					SIG
scaffold00024	3027311	3027312	Dapma7bEVm004944 exon 3	Glutathione S-transferase Mu					SIG
scaffold00024	3027410	3027411	Dapma7bEVm004944 intron 2	Glutathione S-transferase Mu					SIG
scaffold00024	3060255	3060256	Dapma7bEVm004546 exon 2	Importin-13					SIG
scaffold00024	3060336	3060337	Dapma7bEVm004546 exon 2	Importin-13					SIG
scaffold00024	3075798	3075799	Dapma7bEVm003123 exon 3	Glycerophosphocholine phosphodiesterase GPCPD1					SIG
scaffold00024	3076028	3076029	Dapma7bEVm003123 intron 3	Glycerophosphocholine phosphodiesterase GPCPD1					SIG
scaffold00024	3076104	3076105	Dapma7bEVm003123 exon 4	Glycerophosphocholine phosphodiesterase GPCPD1					SIG
scaffold00024	3076139	3076140	Dapma7bEVm003123 exon 4	Glycerophosphocholine phosphodiesterase GPCPD1					SIG
scaffold00024	3076176	3076177	Dapma7bEVm003123 exon 4	Glycerophosphocholine phosphodiesterase GPCPD1					SIG
scaffold00024	3076201	3076202	Dapma7bEVm003123 exon 4	Glycerophosphocholine phosphodiesterase GPCPD1					SIG
scaffold00024	3084922	3084923	Dapma7bEVm004799 exon 2	Cyclin-dependent kinase 9, GH21935p, Positive transcription elongation factor b small subunit					SIG
scaffold00024	3085185	3085186	Dapma7bEVm004799 intron 2	Cyclin-dependent kinase 9, GH21935p, Positive transcription elongation factor b small subunit					SIG
scaffold00024	3104265	3104266	Dapma7bEVm000116 exon 16	e3 ubiquitin-protein ligase ubr4 n-recognin-4 zinc finger ubr1-type protein 1 retinoblastoma-associated factor of kda kda retinoblastoma protein-associated factor rbaf600 p600					SIG
scaffold00024	3117260	3117261							SIG
scaffold00024	3117495	3117496	Dapma7bEVm004239_exon 2/Dapma7bEVm027878_exon 2						SIG
scaffold00024	3117590	3117591	Dapma7bEVm004239_exon 3/Dapma7bEVm027878_exon 3						SIG
scaffold00024	3175033	3175034	Dapma7bEVm010763 exon 2	Fructose-1,6-bisphosphatase isozyme					SIG
scaffold00024	3189749	3189750	Dapma7bEVm011146 exon 2	DNA-directed RNA polymerase III subunit RPC5					SIG
scaffold00024	3189781	3189782	Dapma7bEVm011146 exon 2	DNA-directed RNA polymerase III subunit RPC5					SIG
scaffold00024	3190094	3190095	Dapma7bEVm011146 exon 4	DNA-directed RNA polymerase III subunit RPC5					SIG
scaffold00024	3226340	3226341	Dapma7bEVm002584 intron 1	Ras GTPase-activating protein					SIG
scaffold00024	3226503	3226504	Dapma7bEVm002584 intron 1	Ras GTPase-activating protein					SIG
scaffold00024	3226895	3226896							SIG
scaffold00024	3290689	3290690	Dapma7bEVm001441 exon 2	Transcription factor					SIG
scaffold00024	3290742	3290743	Dapma7bEVm001441 exon 2	Transcription factor					SIG
scaffold00024	3291264	3291265	Dapma7bEVm001441 exon 3	Transcription factor					SIG
scaffold00024	3291323	3291324	Dapma7bEVm001441 exon 3	Transcription factor					SIG
scaffold00024	3291369	3291370	Dapma7bEVm001441 exon 3	Transcription factor					SIG
scaffold00024	3325381	3325382	Dapma7bEVm006077 exon 2	Splicing factor 3A subunit					SIG
scaffold00024	3366973	3366974	Dapma7bEVm004872 exon 3	Ubiquitin carboxyl-terminal hydrolase isozyme L3					SIG
scaffold00024	3390916	3390917	Dapma7bEVm003644 down.1kb	Melanization protease 1,					SIG
scaffold00024	3404019	3404020	Dapma7bEVm005134_intron 3/Dapma7bEVm022733_intron 3						SIG
scaffold00024	3407016	3407017	Dapma7bEVm004967_down.1kb/Dapma7bEVm007677_down.1kb						SIG
scaffold00024	3408296	3408297	Dapma7bEVm004967 exon 2	U6 snRNA-associated Sm protein LSm1					SIG
scaffold00024	3408304	3408305	Dapma7bEVm004967 exon 2	U6 snRNA-associated Sm protein LSm1					SIG
scaffold00024	3409360	3409361	Dapma7bEVm004034 exon 2	GPI ethanolamine phosphate transferase					SIG
scaffold00024	3409407	3409408	Dapma7bEVm004034 exon 2	GPI ethanolamine phosphate transferase					SIG
scaffold00024	3438715	3438716	Dapma7bEVm006246 exon 2	GPI mannosyltransferase					SIG
scaffold00024	3438962	3438963	Dapma7bEVm006246 exon 2	GPI mannosyltransferase					SIG
scaffold00024	3439092	3439093	Dapma7bEVm006246 exon 2	GPI mannosyltransferase					SIG
scaffold00024	3460533	3460534							SIG
scaffold00024	3460578	3460579							SIG
scaffold00024	3471909	3471910	Dapma7bEVm007639 exon 4	Methyltransferase protein 22					SIG
scaffold00024	3472098	3472099	Dapma7bEVm007639 exon 3	Methyltransferase protein 22					SIG
scaffold00024	3472166	3472167	Dapma7bEVm007639 exon 3	Methyltransferase protein 22					SIG
scaffold00024	3472207	3472208	Dapma7bEVm007639 intron 2	Methyltransferase protein 22					SIG
scaffold00024	3475032	3475033	Dapma7bEVm004332 exon 3	Activating signal cointegrator 1 complex subunit					SIG
scaffold00024	3481016	3481017	Dapma7bEVm011209 exon 2	Serine/threonine-protein kinase PAK					SIG
scaffold00024	3485165	3485166	Dapma7bEVm015891_up.1kb/Dapma7bEVm018146_up.1kb						SIG
scaffold00024	3485175	3485176	Dapma7bEVm015891_up.1kb/Dapma7bEVm018146_up.1kb						SIG
scaffold00024	3503082	3503083	Dapma7bEVm000339 exon 1	Snf2-related CBP activator					SIG
scaffold00024	3505271	3505272	Dapma7bEVm001187 exon 9	Pre-mRNA-processing factor					SIG
scaffold00024	3505533	3505534	Dapma7bEVm001187 exon 8	Pre-mRNA-processing factor					SIG
scaffold00024	3505651	3505652	Dapma7bEVm001187 exon 7	Pre-mRNA-processing factor					SIG
scaffold00024	3516892	3516893	Dapma7bEVm006465 exon 1	Centromere protein J					SIG
scaffold00024	3517050	3517051	Dapma7bEVm006465 exon 1	Centromere protein J					SIG
scaffold00024	3520346	3520347	Dapma7bEVm006305 exon 3	39S ribosomal protein L44, mitochondrial					SIG
scaffold00024	3521035	3521036	Dapma7bEVm001187_intron 1/Dapma7bEVm001539_exon 2/Dapma7bEVm006305_exon 1						SIG
scaffold00024	3521093	3521094	Dapma7bEVm001187_intron 1/Dapma7bEVm001539_exon 2/Dapma7bEVm006305_exon 1						SIG
scaffold00024	3521153	3521154	Dapma7bEVm001187_exon 1/Dapma7bEVm001539_exon 2/Dapma7bEVm006305_up.1kb						SIG
scaffold00024	3521511	3521512	Dapma7bEVm001539 exon 2	Methyltransferase protein 16					SIG
scaffold00028	1226	1227							SIG
scaffold00028	3528	3529	Dapma7bEVm007105 exon 4	Inosine triphosphate pyrophosphatase					SIG
scaffold00031	47891	47892	Dapma7bEVm002165 intron 2	Major facilitator superfamily domain-containing protein 6-A					SIG
scaffold00031	56271	56272	Dapma7bEVm002564 exon 2	Alpha-mannosidase 2x					SIG
scaffold00031	65180	65181	Dapma7bEVm001210 intron 2	Myc box-dependent-interacting protein					SIG
scaffold00031	95923	95924	Dapma7bEVm009150_intron 1/Dapma7bEVm026793_intron 2/Dapma7bEVm029179_intron 1						SIG
scaffold00031	96214	96215	Dapma7bEVm026793 intron 1	Uncharacterized protein					SIG
scaffold00031	121694	121695	Dapma7bEVm022738 exon 5	Signal peptide, CUB and EGF domain-containing protein					SIG
scaffold00031	121706	121707	Dapma7bEVm022738 exon 5	Signal peptide, CUB and EGF domain-containing protein					SIG
scaffold00031	128627	128628	Dapma7bEVm018483_exon 1/Dapma7bEVm029197_exon 1/Dapma7bEVm030037_exon 1						SIG
scaffold00031	128639	128640	Dapma7bEVm018483_exon 1/Dapma7bEVm029197_exon 1/Dapma7bEVm030037_exon 1						SIG
scaffold00031	128715	128716	Dapma7bEVm018483_exon 1/Dapma7bEVm029197_exon 1/Dapma7bEVm030037_exon 1						SIG
scaffold00031	128761	128762	Dapma7bEVm018483_exon 1/Dapma7bEVm029197_exon 1/Dapma7bEVm030037_exon 1						SIG
scaffold00031	133500	133501	Dapma7bEVm030037 exon 18	Denn domain-containing protein					SIG
scaffold00031	133600	133601	Dapma7bEVm030037 exon 19	Denn domain-containing protein					SIG
scaffold00031	133912	133913	Dapma7bEVm030037 exon 20	Denn domain-containing protein					SIG
scaffold00031	141814	141815	Dapma7bEVm028964 intron 3	Serine threonine-protein kinase					SIG
scaffold00035	268	269							SIG
scaffold00037	1534	1535	Dapma7bEVm015838 exon 1	Uncharacterized protein					SIG
scaffold00044	815	816	Dapma7bEVm006412_down.1kb/Dapma7bEVm011353_exon 2/Dapma7bEVm028619_exon 2						SIG
scaffold00044	1353	1354	Dapma7bEVm006412 exon 5	Phosphatidylinositol synthase					SIG
scaffold00044	1509	1510	Dapma7bEVm006412 exon 4	Phosphatidylinositol synthase					SIG
scaffold00045	12456	12457	Dapma7bEVm006842 exon 2	Transmembrane protein					SIG
scaffold00045	17068	17069	Dapma7bEVm004292 exon 8	Uncharacterized protein LOC660010					SIG
scaffold00045	17145	17146	Dapma7bEVm004292 exon 8	Uncharacterized protein LOC660010					SIG
scaffold00045	17205	17206	Dapma7bEVm004292 exon 8	Uncharacterized protein LOC660010					SIG
scaffold00050	18309	18310	Dapma7bEVm009898 exon 6	GPI transamidase component PIG-S					SIG
scaffold00050	18530	18531	Dapma7bEVm009898 exon 5	GPI transamidase component PIG-S					SIG
scaffold00050	18671	18672	Dapma7bEVm009898 exon 5	GPI transamidase component PIG-S					SIG
scaffold00050	18842	18843	Dapma7bEVm009898 exon 4	GPI transamidase component PIG-S					SIG
scaffold00054	585	586	Dapma7bEVm006334 exon 2	Cyclin-D1-binding protein					SIG
scaffold00056	33133	33134							SIG
scaffold00056	41627	41628	Dapma7bEVm001446 exon 7	ATP-binding cassette sub-family B member 10, mitochondrial					SIG
scaffold00056	42670	42671	Dapma7bEVm001446 exon 2	ATP-binding cassette sub-family B member 10, mitochondrial					SIG
scaffold00056	59329	59330	Dapma7bEVm006518_exon 2/Dapma7bEVm028083_exon 2						SIG
scaffold00056	60230	60231	Dapma7bEVm004104_down.1kb/Dapma7bEVm006518_exon 5/Dapma7bEVm028083_exon 4						SIG
scaffold00056	74438	74439							SIG
scaffold00069	1330	1331							SIG
scaffold00074	1678	1679	Dapma7bEVm012482 exon 1	Uncharacterized protein					SIG
scaffold00074	1739	1740	Dapma7bEVm012482 exon 1	Uncharacterized protein					SIG
scaffold00074	1876	1877	Dapma7bEVm012482 exon 1	Uncharacterized protein					SIG
scaffold00074	2110	2111	Dapma7bEVm012482 exon 1	Uncharacterized protein					SIG
scaffold00078	1441	1442							SIG
scaffold00079	5769	5770	Dapma7bEVm005970 exon 2	Galactoside 2-alpha-L-fucosyltransferase 2 protein					SIG
scaffold00079	5815	5816	Dapma7bEVm005970 exon 2	Galactoside 2-alpha-L-fucosyltransferase 2 protein					SIG
scaffold00079	5913	5914	Dapma7bEVm005970 exon 2	Galactoside 2-alpha-L-fucosyltransferase 2 protein					SIG
scaffold00079	59907	59908	Dapma7bEVm008026 exon 5	Alpha-ketoglutarate-dependent dioxygenase alkB					SIG
scaffold00082	22472	22473	Dapma7bEVm010630 exon 2	Selenide, water dikinase					SIG
scaffold00082	22499	22500	Dapma7bEVm010630 exon 2	Selenide, water dikinase					SIG
scaffold00082	24403	24404	Dapma7bEVm002395_down.1kb/Dapma7bEVm010630_down.1kb						SIG
scaffold00082	57535	57536	Dapma7bEVm022757 exon 2	Uncharacterized protein					SIG
scaffold00084	516	517	Dapma7bEVm008759 exon 3	Uncharacterized protein					SIG
scaffold00084	26685	26686	Dapma7bEVm003095 exon 3	Oligomeric Golgi complex subunit					SIG
scaffold00084	29435	29436	Dapma7bEVm003095 down.1kb	Oligomeric Golgi complex subunit					SIG
scaffold00084	38618	38619							SIG
scaffold00084	48000	48001	Dapma7bEVm018585 exon 7	Cuticle protein					SIG
scaffold00084	50051	50052	Dapma7bEVm022759 up.1kb	Uncharacterized protein					SIG
scaffold00084	76384	76385	Dapma7bEVm002340 up.1kb	U3 small nucleolar RNA-interacting protein					SIG
scaffold00084	76547	76548	Dapma7bEVm002340 up.1kb	U3 small nucleolar RNA-interacting protein					SIG
scaffold00084	76723	76724	Dapma7bEVm002340 up.1kb	U3 small nucleolar RNA-interacting protein					SIG
scaffold00084	76734	76735	Dapma7bEVm002340 up.1kb	U3 small nucleolar RNA-interacting protein					SIG
scaffold00084	76743	76744	Dapma7bEVm002340 up.1kb	U3 small nucleolar RNA-interacting protein					SIG
scaffold00084	77754	77755	Dapma7bEVm002340 exon 2	U3 small nucleolar RNA-interacting protein					SIG
scaffold00084	77774	77775	Dapma7bEVm002340 exon 2	U3 small nucleolar RNA-interacting protein					SIG
scaffold00084	83213	83214	Dapma7bEVm003488 exon 1	Condensin-2 complex subunit D3					SIG
scaffold00084	83751	83752	Dapma7bEVm003488 exon 1	Condensin-2 complex subunit D3					SIG
scaffold00084	113057	113058	Dapma7bEVm005349 exon 2	Methyltransferase protein 10					SIG
scaffold00084	124000	124001	Dapma7bEVm011136 exon 3	U4/U6 small nuclear ribonucleoprotein Prp3					SIG
scaffold00084	124047	124048	Dapma7bEVm011136 exon 3	U4/U6 small nuclear ribonucleoprotein Prp3					SIG
scaffold00084	124150	124151	Dapma7bEVm011136 exon 3	U4/U6 small nuclear ribonucleoprotein Prp3					SIG
scaffold00084	124249	124250	Dapma7bEVm011136 exon 3	U4/U6 small nuclear ribonucleoprotein Prp3					SIG
scaffold00084	129893	129894	Dapma7bEVm007365 intron 1	39S ribosomal protein L18, mitochondrial					SIG
scaffold00084	132866	132867	Dapma7bEVm001462 exon 3	Gametogenetin-binding protein					SIG
scaffold00084	134925	134926	Dapma7bEVm010884 exon 2	Uncharacterized protein LOC103312697					SIG
scaffold00084	136043	136044	Dapma7bEVm001674 exon 3	Transcription elongation factor SPT6					SIG
scaffold00084	136299	136300	Dapma7bEVm001674 exon 4	Transcription elongation factor SPT6					SIG
scaffold00084	136312	136313	Dapma7bEVm001674 exon 4	Transcription elongation factor SPT6					SIG
scaffold00084	163796	163797	Dapma7bEVm004371 exon 2	Transmembrane and ubiquitin domain-containing protein 1					SIG
scaffold00084	186870	186871	Dapma7bEVm009237 exon 1	Uncharacterized protein					SIG
scaffold00084	186914	186915	Dapma7bEVm009237 exon 1	Uncharacterized protein					SIG
scaffold00084	186927	186928	Dapma7bEVm009237 exon 1	Uncharacterized protein					SIG
scaffold00084	228400	228401	Dapma7bEVm001732_exon 3/Dapma7bEVm027635_exon 3						SIG
scaffold00084	228403	228404	Dapma7bEVm001732_exon 3/Dapma7bEVm027635_exon 3						SIG
scaffold00084	233778	233779	Dapma7bEVm003898 exon 3	Zinc finger protein 1					SIG
scaffold00084	233882	233883	Dapma7bEVm003898 exon 3	Zinc finger protein 1					SIG
scaffold00084	269056	269057	Dapma7bEVm002292 up.1kb	Cryptochrome DASH					SIG
scaffold00084	270104	270105	Dapma7bEVm002292 exon 2	Cryptochrome DASH					SIG
scaffold00084	274902	274903	Dapma7bEVm002685 exon 2	Ankyrin repeat and SAM domain-containing protein					SIG
scaffold00084	274955	274956	Dapma7bEVm002685 intron 1	Ankyrin repeat and SAM domain-containing protein					SIG
scaffold00084	332662	332663	Dapma7bEVm006360 exon 2	DNA-directed RNA polymerase II subunit RPB3					SIG
scaffold00084	332675	332676	Dapma7bEVm006360 exon 2	DNA-directed RNA polymerase II subunit RPB3					SIG
scaffold00084	332850	332851	Dapma7bEVm006360 exon 2	DNA-directed RNA polymerase II subunit RPB3					SIG
scaffold00084	342026	342027	Dapma7bEVm007770 exon 1	Uncharacterized protein					SIG
scaffold00084	342672	342673	Dapma7bEVm000206_down.1kb/Dapma7bEVm007770_down.1kb						SIG
scaffold00084	342759	342760	Dapma7bEVm000206_down.1kb/Dapma7bEVm007770_down.1kb						SIG
scaffold00084	342770	342771	Dapma7bEVm000206_down.1kb/Dapma7bEVm007770_down.1kb						SIG
scaffold00084	342788	342789	Dapma7bEVm000206_down.1kb/Dapma7bEVm007770_down.1kb						SIG
scaffold00084	355005	355006	Dapma7bEVm003078 exon 2	Uncharacterized protein					SIG
scaffold00084	355077	355078	Dapma7bEVm003078 exon 2	Uncharacterized protein					SIG
scaffold00084	368353	368354							SIG
scaffold00084	380820	380821							SIG
scaffold00084	380974	380975							SIG
scaffold00084	381010	381011							SIG
scaffold00084	381067	381068							SIG
scaffold00084	383568	383569	Dapma7bEVm005217 exon 3	Male-specific lethal-3					SIG
scaffold00084	386232	386233	Dapma7bEVm003010 exon 3	Type II inositol 3,4-bisphosphate 4-phosphatase					SIG
scaffold00084	386247	386248	Dapma7bEVm003010 exon 3	Type II inositol 3,4-bisphosphate 4-phosphatase					SIG
scaffold00084	386492	386493	Dapma7bEVm003010 exon 4	Type II inositol 3,4-bisphosphate 4-phosphatase					SIG
scaffold00084	393055	393056							SIG
scaffold00084	399494	399495	Dapma7bEVm006733 exon 1	Nitric oxide-associated protein					SIG
scaffold00084	408441	408442	Dapma7bEVm001827 exon 4	Major facilitator superfamily domain-containing protein					SIG
scaffold00084	413388	413389	Dapma7bEVm022761 exon 12	Proteasome activator complex subunit					SIG
scaffold00084	433272	433273	Dapma7bEVm000179 exon 2	Inturned					SIG
scaffold00084	433337	433338	Dapma7bEVm000179 intron 1	Inturned					SIG
scaffold00084	433420	433421	Dapma7bEVm000179 exon 1	Inturned					SIG
scaffold00084	433509	433510	Dapma7bEVm000179 exon 1	Inturned					SIG
scaffold00084	433534	433535	Dapma7bEVm000179 exon 1	Inturned					SIG
scaffold00084	472124	472125	Dapma7bEVm007547 exon 2	Guanosine-3`,5`-bis(diphosphate) 3`-pyrophosphohydrolase MESH1					SIG
scaffold00084	472129	472130	Dapma7bEVm007547 exon 2	Guanosine-3`,5`-bis(diphosphate) 3`-pyrophosphohydrolase MESH1					SIG
scaffold00084	472203	472204	Dapma7bEVm007547 exon 2	Guanosine-3`,5`-bis(diphosphate) 3`-pyrophosphohydrolase MESH1					SIG
scaffold00084	472224	472225	Dapma7bEVm007547 exon 2	Guanosine-3`,5`-bis(diphosphate) 3`-pyrophosphohydrolase MESH1					SIG
scaffold00084	472227	472228	Dapma7bEVm007547 exon 2	Guanosine-3`,5`-bis(diphosphate) 3`-pyrophosphohydrolase MESH1					SIG
scaffold00084	472347	472348	Dapma7bEVm007547 exon 2	Guanosine-3`,5`-bis(diphosphate) 3`-pyrophosphohydrolase MESH1					SIG
scaffold00084	472370	472371	Dapma7bEVm007547 exon 2	Guanosine-3`,5`-bis(diphosphate) 3`-pyrophosphohydrolase MESH1					SIG
scaffold00084	481799	481800	Dapma7bEVm007832_intron 3/Dapma7bEVm016838_down.1kb/Dapma7bEVm030425_intron 3						SIG
scaffold00084	498651	498652	Dapma7bEVm030425 intron 3	Uncharacterized protein					SIG
scaffold00084	498732	498733	Dapma7bEVm030425 intron 3	Uncharacterized protein					SIG
scaffold00084	498810	498811	Dapma7bEVm030425 intron 3	Uncharacterized protein					SIG
scaffold00084	498852	498853	Dapma7bEVm030425 intron 3	Uncharacterized protein					SIG
scaffold00084	503467	503468	Dapma7bEVm002203_intron 1/Dapma7bEVm030425_intron 3						SIG
scaffold00084	537952	537953	Dapma7bEVm030425 intron 3	Uncharacterized protein					SIG
scaffold00084	542904	542905	Dapma7bEVm002645_exon 3/Dapma7bEVm007508_up.1kb/Dapma7bEVm016629_intron 5/Dapma7bEVm022762_exon 1						SIG
scaffold00084	542916	542917	Dapma7bEVm002645_exon 3/Dapma7bEVm007508_up.1kb/Dapma7bEVm016629_intron 5/Dapma7bEVm022762_exon 1						SIG
scaffold00084	542960	542961	Dapma7bEVm002645 exon 3	GMP synthase					SIG
scaffold00084	543048	543049	Dapma7bEVm002645 exon 2	GMP synthase					SIG
scaffold00084	546859	546860	Dapma7bEVm004705 exon 1	Plasma alpha-L-fucosidase					SIG
scaffold00084	546869	546870	Dapma7bEVm004705 exon 1	Plasma alpha-L-fucosidase					SIG
scaffold00084	559329	559330	Dapma7bEVm006547 exon 1	Beta-galactoside alpha-2,6-sialyltransferase					SIG
scaffold00084	559344	559345	Dapma7bEVm006547 exon 1	Beta-galactoside alpha-2,6-sialyltransferase					SIG
scaffold00084	561548	561549	Dapma7bEVm016629 intron 5	gmp synthase					SIG
scaffold00084	561625	561626	Dapma7bEVm016629 intron 5	gmp synthase					SIG
scaffold00084	570858	570859	Dapma7bEVm002155 exon 2	Integrator complex subunit					SIG
scaffold00084	571214	571215	Dapma7bEVm002155 exon 2	Integrator complex subunit					SIG
scaffold00084	571445	571446	Dapma7bEVm002155 exon 1	Integrator complex subunit					SIG
scaffold00084	571483	571484	Dapma7bEVm002155 exon 1	Integrator complex subunit					SIG
scaffold00084	590263	590264	Dapma7bEVm022763 exon 2	Ankyrin repeat and zinc finger domain-containing protein					SIG
scaffold00084	590518	590519	Dapma7bEVm022763 exon 1	Ankyrin repeat and zinc finger domain-containing protein					SIG
scaffold00084	591358	591359	Dapma7bEVm002592 exon 2	Lysine-specific demethylase 2A					SIG
scaffold00084	604219	604220	Dapma7bEVm001449 exon 5	Palmitoyltransferase ZDHHC17					SIG
scaffold00084	606860	606861	Dapma7bEVm003636 exon 3	Para-nitrobenzyl esterase					SIG
scaffold00084	615735	615736	Dapma7bEVm010724 exon 1	Limb region 1 protein					SIG
scaffold00084	615783	615784	Dapma7bEVm010724 exon 1	Limb region 1 protein					SIG
scaffold00084	615802	615803	Dapma7bEVm010724 exon 1	Limb region 1 protein					SIG
scaffold00084	616136	616137	Dapma7bEVm010724 exon 1	Limb region 1 protein					SIG
scaffold00084	656745	656746	Dapma7bEVm000875 exon 1	Uncharacterized protein					SIG
scaffold00084	656914	656915	Dapma7bEVm000875 exon 1	Uncharacterized protein					SIG
scaffold00084	657157	657158	Dapma7bEVm000875 exon 1	Uncharacterized protein					SIG
scaffold00084	657177	657178	Dapma7bEVm000875 exon 1	Uncharacterized protein					SIG
scaffold00084	670262	670263	Dapma7bEVm003743_intron 1/Dapma7bEVm015230_intron 4/Dapma7bEVm016629_intron 5/Dapma7bEVm022765_up.1kb						SIG
scaffold00084	677397	677398	Dapma7bEVm009948_intron 1/Dapma7bEVm016629_intron 5						SIG
scaffold00084	677681	677682	Dapma7bEVm009948 exon 2	SWI/SNF-related matrix-associated actin-dependent regulator of chromatin subfamily A member					SIG
scaffold00084	677738	677739	Dapma7bEVm009948 exon 2	SWI/SNF-related matrix-associated actin-dependent regulator of chromatin subfamily A member					SIG
scaffold00084	683327	683328	Dapma7bEVm016629 intron 5	gmp synthase					SIG
scaffold00084	699403	699404	Dapma7bEVm001616_intron 3/Dapma7bEVm005967_intron 1/Dapma7bEVm016629_intron 5						SIG
scaffold00084	746522	746523	Dapma7bEVm002288_intron 1/Dapma7bEVm008280_intron 3/Dapma7bEVm016629_intron 5						SIG
scaffold00084	749612	749613	Dapma7bEVm002288_down.1kb/Dapma7bEVm008280_intron 3/Dapma7bEVm016629_intron 5						SIG
scaffold00084	761728	761729	Dapma7bEVm005261 exon 1	Transmembrane protein					SIG
scaffold00084	761930	761931	Dapma7bEVm005261 exon 1	Transmembrane protein					SIG
scaffold00084	765824	765825	Dapma7bEVm000827 exon 2	Nucleolar protein					SIG
scaffold00084	771605	771606	Dapma7bEVm009781 exon 3	Aspartate aminotransferase, cytoplasmic					SIG
scaffold00084	777996	777997	Dapma7bEVm007391 exon 3	QIL1					SIG
scaffold00084	779304	779305	Dapma7bEVm012086 exon 1	CDC42 small effector protein 2-A					SIG
scaffold00084	781925	781926	Dapma7bEVm002262 exon 3	RNA polymerase-associated protein LEO1					SIG
scaffold00084	781950	781951	Dapma7bEVm002262 exon 3	RNA polymerase-associated protein LEO1					SIG
scaffold00084	782021	782022	Dapma7bEVm002262 exon 3	RNA polymerase-associated protein LEO1					SIG
scaffold00084	782028	782029	Dapma7bEVm000017_up.1kb/Dapma7bEVm002262_intron 2/Dapma7bEVm008280_intron 1/Dapma7bEVm016629_intron 5						SIG
scaffold00084	782095	782096	Dapma7bEVm002262 exon 2	RNA polymerase-associated protein LEO1					SIG
scaffold00084	800945	800946	Dapma7bEVm003609 exon 3	Methionine synthase reductase					SIG
scaffold00084	824506	824507	Dapma7bEVm016629 intron 5	gmp synthase					SIG
scaffold00084	828838	828839	Dapma7bEVm006497 exon 5	WD40 repeat-containing protein SMU1					SIG
scaffold00084	829004	829005	Dapma7bEVm006497 exon 4	WD40 repeat-containing protein SMU1					SIG
scaffold00084	829219	829220	Dapma7bEVm006497 exon 3	WD40 repeat-containing protein SMU1					SIG
scaffold00084	829233	829234	Dapma7bEVm006497 exon 3	WD40 repeat-containing protein SMU1					SIG
scaffold00084	838580	838581	Dapma7bEVm016629 intron 5	gmp synthase					SIG
scaffold00084	838587	838588	Dapma7bEVm016629 intron 5	gmp synthase					SIG
scaffold00084	838635	838636	Dapma7bEVm016629 intron 5	gmp synthase					SIG
scaffold00084	838734	838735	Dapma7bEVm016629 intron 5	gmp synthase					SIG
scaffold00084	842257	842258	Dapma7bEVm016629 intron 5	gmp synthase					SIG
scaffold00084	842273	842274	Dapma7bEVm016629 intron 5	gmp synthase					SIG
scaffold00084	857877	857878	Dapma7bEVm000429 exon 3	LD44138p, Lethal					SIG
scaffold00084	857979	857980	Dapma7bEVm000429_intron 2/Dapma7bEVm006939_up.1kb/Dapma7bEVm016629_intron 5						SIG
scaffold00084	859489	859490	Dapma7bEVm006939 exon 2	Mitotic-spindle organizing protein					SIG
scaffold00084	860189	860190	Dapma7bEVm011396 exon 3	Myosin regulatory light chain 2, atrial					SIG
scaffold00084	864392	864393	Dapma7bEVm000415_intron 3/Dapma7bEVm016629_intron 5						SIG
scaffold00084	864511	864512	Dapma7bEVm000415 exon 4	Aldehyde dehydrogenase, mitochondrial					SIG
scaffold00084	864529	864530	Dapma7bEVm000415 exon 4	Aldehyde dehydrogenase, mitochondrial					SIG
scaffold00084	864556	864557	Dapma7bEVm000415 exon 4	Aldehyde dehydrogenase, mitochondrial					SIG
scaffold00084	864569	864570	Dapma7bEVm000415 exon 4	Aldehyde dehydrogenase, mitochondrial					SIG
scaffold00084	865244	865245	Dapma7bEVm000415 exon 8	Aldehyde dehydrogenase, mitochondrial					SIG
scaffold00084	901453	901454	Dapma7bEVm021381 exon 1	Dynactin subunit					SIG
scaffold00084	901732	901733	Dapma7bEVm021381 exon 1	Dynactin subunit					SIG
scaffold00084	901786	901787	Dapma7bEVm021381 exon 1	Dynactin subunit					SIG
scaffold00084	901809	901810	Dapma7bEVm021381 exon 1	Dynactin subunit					SIG
scaffold00084	901939	901940	Dapma7bEVm021381 exon 1	Dynactin subunit					SIG
scaffold00084	901945	901946	Dapma7bEVm021381 exon 1	Dynactin subunit					SIG
scaffold00084	902032	902033	Dapma7bEVm021381 exon 1	Dynactin subunit					SIG
scaffold00084	902059	902060	Dapma7bEVm021381 exon 1	Dynactin subunit					SIG
scaffold00084	902086	902087	Dapma7bEVm021381 exon 1	Dynactin subunit					SIG
scaffold00084	928177	928178	Dapma7bEVm003354 exon 4	Cell division control protein/dna repair exonuclease					SIG
scaffold00084	938792	938793	Dapma7bEVm001928 exon 4	Pre-mRNA-splicing factor RBM22					SIG
scaffold00084	938861	938862	Dapma7bEVm001928 exon 4	Pre-mRNA-splicing factor RBM22					SIG
scaffold00084	939048	939049	Dapma7bEVm001928 exon 3	Pre-mRNA-splicing factor RBM22					SIG
scaffold00084	939197	939198	Dapma7bEVm001928 exon 3	Pre-mRNA-splicing factor RBM22					SIG
scaffold00086	14123	14124	Dapma7bEVm030049 intron 5	Uncharacterized protein					SIG
scaffold00086	31072	31073							SIG
scaffold00086	52292	52293							SIG
scaffold00086	52324	52325							SIG
scaffold00086	52356	52357							SIG
scaffold00086	94831	94832							SIG
scaffold00086	94845	94846							SIG
scaffold00093	42284	42285	Dapma7bEVm022773 exon 3	conserved hypothetical protein					SIG
scaffold00093	85032	85033							SIG
scaffold00093	202976	202977	Dapma7bEVm000115 exon 4	Nuclease-sensitive element-binding protein					SIG
scaffold00093	203071	203072	Dapma7bEVm000115 exon 4	Nuclease-sensitive element-binding protein					SIG
scaffold00093	203082	203083	Dapma7bEVm000115 exon 4	Nuclease-sensitive element-binding protein					SIG
scaffold00093	218960	218961	Dapma7bEVm022778 exon 2	Lethal					SIG
scaffold00098	944	945	Dapma7bEVm029088 exon 8	Uncharacterized protein					SIG
scaffold00098	1156	1157	Dapma7bEVm029088 exon 7	Uncharacterized protein					SIG
scaffold00102	3038	3039							SIG
scaffold00102	3095	3096							SIG
scaffold00106	21211	21212	Dapma7bEVm010994 exon 2	60S ribosomal protein L18					SIG
scaffold00106	27011	27012	Dapma7bEVm004636 exon 2	ATP-binding cassette sub-family F member					SIG
scaffold00106	27096	27097	Dapma7bEVm004636 exon 2	ATP-binding cassette sub-family F member					SIG
scaffold00106	35665	35666	Dapma7bEVm000104 exon 2	Band 4.1 protein 2					SIG
scaffold00106	52010	52011	Dapma7bEVm010346 exon 1	Calcium-transporting ATPase sarcoplasmic/endoplasmic reticulum type					SIG
scaffold00106	52092	52093	Dapma7bEVm010346 intron 1	Calcium-transporting ATPase sarcoplasmic/endoplasmic reticulum type					SIG
scaffold00106	52351	52352	Dapma7bEVm010346 intron 1	Calcium-transporting ATPase sarcoplasmic/endoplasmic reticulum type					SIG
scaffold00106	59470	59471	Dapma7bEVm008393 exon 3	PRKR-interacting protein					SIG
scaffold00106	59669	59670	Dapma7bEVm008393 exon 2	PRKR-interacting protein					SIG
scaffold00106	59678	59679	Dapma7bEVm008393 exon 2	PRKR-interacting protein					SIG
scaffold00106	59732	59733	Dapma7bEVm008393 exon 2	PRKR-interacting protein					SIG
scaffold00106	66825	66826	Dapma7bEVm022780 exon 1	TE: Retrovirus-related Pol Polyprotein from type-1 retrotransposable element R1					SIG
scaffold00106	66983	66984	Dapma7bEVm022780 intron 1	TE: Retrovirus-related Pol Polyprotein from type-1 retrotransposable element R1					SIG
scaffold00106	67046	67047	Dapma7bEVm022780 exon 2	TE: Retrovirus-related Pol Polyprotein from type-1 retrotransposable element R1					SIG
scaffold00106	67048	67049	Dapma7bEVm022780 exon 2	TE: Retrovirus-related Pol Polyprotein from type-1 retrotransposable element R1					SIG
scaffold00106	67377	67378	Dapma7bEVm022780 exon 2	TE: Retrovirus-related Pol Polyprotein from type-1 retrotransposable element R1					SIG
scaffold00110	3462	3463	Dapma7bEVm004550 exon 2	conserved protein					SIG
scaffold00110	3540	3541	Dapma7bEVm004550 exon 2	conserved protein					SIG
scaffold00115	2372	2373	Dapma7bEVm002842 exon 3	8-oxo-dGDP phosphatase NUDT18					SIG
scaffold00115	12354	12355	Dapma7bEVm005459 exon 4	Gamma-tubulin complex component					SIG
scaffold00115	12766	12767	Dapma7bEVm005459 intron 2	Gamma-tubulin complex component					SIG
scaffold00115	12854	12855	Dapma7bEVm005459 exon 2	Gamma-tubulin complex component					SIG
scaffold00115	113511	113512	Dapma7bEVm002981 exon 2	Apoptotic protease-activating factor					SIG
scaffold00115	113804	113805	Dapma7bEVm002981 exon 3	Apoptotic protease-activating factor					SIG
scaffold00115	113852	113853	Dapma7bEVm002981 exon 3	Apoptotic protease-activating factor					SIG
scaffold00115	113864	113865	Dapma7bEVm002981 exon 3	Apoptotic protease-activating factor					SIG
scaffold00115	128302	128303	Dapma7bEVm013500 up.1kb	Uncharacterized protein					SIG
scaffold00115	144622	144623	Dapma7bEVm004015 exon 1	FAST kinase domain-containing protein					SIG
scaffold00115	144947	144948	Dapma7bEVm004015 exon 2	FAST kinase domain-containing protein					SIG
scaffold00115	144957	144958	Dapma7bEVm004015 exon 2	FAST kinase domain-containing protein					SIG
scaffold00115	159135	159136	Dapma7bEVm001772 exon 3	E3 ubiquitin-protein ligase UHRF2					SIG
scaffold00115	173636	173637	Dapma7bEVm007640 intron 2	Vacuolar protein sorting-associated protein 37A					SIG
scaffold00115	173645	173646	Dapma7bEVm007640 intron 2	Vacuolar protein sorting-associated protein 37A					SIG
scaffold00115	174762	174763	Dapma7bEVm010820 exon 16	Solute carrier family 13 member					SIG
scaffold00115	185339	185340	Dapma7bEVm004558 exon 3	DNA replication licensing factor mcm2					SIG
scaffold00115	185392	185393	Dapma7bEVm004558 exon 3	DNA replication licensing factor mcm2					SIG
scaffold00115	185438	185439	Dapma7bEVm004558 exon 3	DNA replication licensing factor mcm2					SIG
scaffold00115	185473	185474	Dapma7bEVm004558 exon 3	DNA replication licensing factor mcm2					SIG
scaffold00115	185494	185495	Dapma7bEVm004558 exon 3	DNA replication licensing factor mcm2					SIG
scaffold00115	185675	185676	Dapma7bEVm004558 exon 2	DNA replication licensing factor mcm2					SIG
scaffold00115	187491	187492	Dapma7bEVm025930 exon 2	Uncharacterized protein					SIG
scaffold00115	187502	187503	Dapma7bEVm025930 exon 2	Uncharacterized protein					SIG
scaffold00115	187649	187650	Dapma7bEVm025930 exon 2	Uncharacterized protein					SIG
scaffold00115	187695	187696	Dapma7bEVm025930 exon 2	Uncharacterized protein					SIG
scaffold00115	206037	206038	Dapma7bEVm000163 intron 1	No mechanoreceptor potential A					SIG
scaffold00115	235416	235417	Dapma7bEVm001066 exon 2	Kinase suppressor of Ras					SIG
scaffold00115	236989	236990	Dapma7bEVm004844 exon 3	Replication factor C subunit 3, SD11293p					SIG
scaffold00115	242076	242077	Dapma7bEVm022783 exon 11	Pre-mRNA-splicing factor CWC25					SIG
scaffold00115	245286	245287	Dapma7bEVm006002_up.1kb/Dapma7bEVm011201_exon 2/Dapma7bEVm022783_exon 2						SIG
scaffold00115	245601	245602	Dapma7bEVm011201 exon 1	Solute carrier family 35 member C2					SIG
scaffold00115	245612	245613	Dapma7bEVm011201 exon 1	Solute carrier family 35 member C2					SIG
scaffold00115	250751	250752	Dapma7bEVm008489 up.1kb	nadh:ubiquinone dehydrogenase					SIG
scaffold00115	250774	250775	Dapma7bEVm004657_down.1kb/Dapma7bEVm008489_up.1kb						SIG
scaffold00115	254428	254429	Dapma7bEVm004657 exon 3	Solute carrier family 35 member F1					SIG
scaffold00115	273401	273402	Dapma7bEVm003405 intron 4	Ras-related protein Rab-8B					SIG
scaffold00115	294926	294927	Dapma7bEVm013452 exon 4	Uncharacterized protein					SIG
scaffold00115	298224	298225	Dapma7bEVm015785 exon 2	gmp synthase					SIG
scaffold00115	299819	299820	Dapma7bEVm006046 exon 2	Pyridoxal kinase					SIG
scaffold00115	366548	366549	Dapma7bEVm001575 exon 1	E3 ubiquitin-protein ligase RNF13					SIG
scaffold00115	371604	371605	Dapma7bEVm013454 down.1kb	Uncharacterized protein					SIG
scaffold00115	371615	371616	Dapma7bEVm010846 exon 3	1-acyl-glycerol-3-phosphate acyltransferase					SIG
scaffold00115	371617	371618	Dapma7bEVm010846 exon 3	1-acyl-glycerol-3-phosphate acyltransferase					SIG
scaffold00115	378221	378222	Dapma7bEVm007219 exon 2	Glucose dehydrogenase precursor					SIG
scaffold00115	385672	385673	Dapma7bEVm011024 exon 3	Polycomb protein SCMH1					SIG
scaffold00115	385792	385793	Dapma7bEVm011024 exon 3	Polycomb protein SCMH1					SIG
scaffold00115	395505	395506	Dapma7bEVm005028 exon 2	Uncharacterized protein					SIG
scaffold00115	395673	395674	Dapma7bEVm005028 exon 2	Uncharacterized protein					SIG
scaffold00115	410943	410944	Dapma7bEVm022785 exon 3	Heterogeneous nuclear ribonucleoprotein A3					SIG
scaffold00115	414688	414689	Dapma7bEVm018465 exon 1	Kinesin protein KIF18A					SIG
scaffold00115	414715	414716	Dapma7bEVm018465 exon 1	Kinesin protein KIF18A					SIG
scaffold00115	422017	422018	Dapma7bEVm005536_intron 3/Dapma7bEVm005659_up.1kb/Dapma7bEVm008241_intron 1						SIG
scaffold00115	422107	422108	Dapma7bEVm005536_intron 3/Dapma7bEVm005659_up.1kb/Dapma7bEVm008241_intron 1						SIG
scaffold00115	424476	424477	Dapma7bEVm005536 exon 1	Gamma-tubulin complex component					SIG
scaffold00115	432489	432490	Dapma7bEVm000266 exon 2	Rho-guanine nucleotide exchange factor					SIG
scaffold00115	432590	432591	Dapma7bEVm000266 intron 2	Rho-guanine nucleotide exchange factor					SIG
scaffold00115	432602	432603	Dapma7bEVm000266 intron 2	Rho-guanine nucleotide exchange factor					SIG
scaffold00115	450713	450714	Dapma7bEVm012265 exon 3	Uncharacterized protein					SIG
scaffold00115	516727	516728	Dapma7bEVm003156 exon 3	Mitochondrial import receptor subunit TOM70					SIG
scaffold00115	517221	517222	Dapma7bEVm003156 exon 2	Mitochondrial import receptor subunit TOM70					SIG
scaffold00115	525539	525540	Dapma7bEVm007327 intron 2	Leucine-rich repeat-containing protein					SIG
scaffold00115	525584	525585	Dapma7bEVm007327 exon 3	Leucine-rich repeat-containing protein					SIG
scaffold00115	525841	525842	Dapma7bEVm007327 exon 4	Leucine-rich repeat-containing protein					SIG
scaffold00115	526013	526014	Dapma7bEVm007327 exon 5	Leucine-rich repeat-containing protein					SIG
scaffold00115	531528	531529	Dapma7bEVm008581 exon 4	N-alpha-acetyltransferase					SIG
scaffold00115	541041	541042	Dapma7bEVm004095 exon 2	Phosphatase 1 regulatory subunit					SIG
scaffold00115	543736	543737	Dapma7bEVm010054 exon 3	G patch domain and KOW motifs-containing protein					SIG
scaffold00115	543766	543767	Dapma7bEVm010054 exon 3	G patch domain and KOW motifs-containing protein					SIG
scaffold00115	543955	543956	Dapma7bEVm010054 exon 3	G patch domain and KOW motifs-containing protein					SIG
scaffold00115	550938	550939	Dapma7bEVm008403 down.1kb	endolysin_autolysin, Endolysins and autolysins are found in viruses and bacteria					SIG
scaffold00115	563221	563222	Dapma7bEVm015285 intron 1	Lysine-specific demethylase 4A					SIG
scaffold00115	563296	563297	Dapma7bEVm015285 exon 1	Lysine-specific demethylase 4A					SIG
scaffold00115	563325	563326	Dapma7bEVm015285 exon 1	Lysine-specific demethylase 4A					SIG
scaffold00115	563337	563338	Dapma7bEVm015285 exon 1	Lysine-specific demethylase 4A					SIG
scaffold00115	563397	563398	Dapma7bEVm015285 exon 1	Lysine-specific demethylase 4A					SIG
scaffold00117	11287	11288							SIG
scaffold00117	15918	15919	Dapma7bEVm002124 exon 2	CCAAT/enhancer-binding protein zeta					SIG
scaffold00117	16234	16235	Dapma7bEVm002124 exon 2	CCAAT/enhancer-binding protein zeta					SIG
scaffold00117	18308	18309	Dapma7bEVm005082 exon 1	Hormone-sensitive lipase					SIG
scaffold00117	18348	18349	Dapma7bEVm005082 exon 1	Hormone-sensitive lipase					SIG
scaffold00127	665	666	Dapma7bEVm028281 exon 3	Uncharacterized protein					SIG
scaffold00127	687	688	Dapma7bEVm028281 exon 3	Uncharacterized protein					SIG
scaffold00139	29866	29867	Dapma7bEVm024668 intron 2	Uncharacterized protein					SIG
scaffold00139	30008	30009	Dapma7bEVm024668 intron 2	Uncharacterized protein					SIG
scaffold00139	30106	30107	Dapma7bEVm024668 intron 2	Uncharacterized protein					SIG
scaffold00139	235459	235460							SIG
scaffold00141	145561	145562	Dapma7bEVm022824 exon 2	TE: Enzymatic polyprotein					SIG
scaffold00141	178136	178137	Dapma7bEVm005303 exon 4	f-actin capping protein subunit alpha					SIG
scaffold00141	178266	178267	Dapma7bEVm005303 exon 3	f-actin capping protein subunit alpha					SIG
scaffold00141	178288	178289	Dapma7bEVm005303 exon 3	f-actin capping protein subunit alpha					SIG
scaffold00141	178306	178307	Dapma7bEVm005303 exon 3	f-actin capping protein subunit alpha					SIG
scaffold00141	189094	189095	Dapma7bEVm006934 exon 2	small nuclear ribonucleoprotein sm					SIG
scaffold00141	189100	189101	Dapma7bEVm006934 exon 2	small nuclear ribonucleoprotein sm					SIG
scaffold00141	189262	189263	Dapma7bEVm006934 intron 1	small nuclear ribonucleoprotein sm					SIG
scaffold00141	198183	198184	Dapma7bEVm004950 intron 2	28S ribosomal protein S28, mitochondrial					SIG
scaffold00142	2526	2527	Dapma7bEVm027291 exon 1	Uncharacterized protein					SIG
scaffold00146	8894	8895	Dapma7bEVm007608 intron 2	Hexokinase type					SIG
scaffold00146	8970	8971	Dapma7bEVm007608 exon 3	Hexokinase type					SIG
scaffold00146	9020	9021	Dapma7bEVm007608 exon 3	Hexokinase type					SIG
scaffold00146	9047	9048	Dapma7bEVm007608 exon 3	Hexokinase type					SIG
scaffold00146	9082	9083	Dapma7bEVm007608 intron 3	Hexokinase type					SIG
scaffold00146	9262	9263	Dapma7bEVm007608 exon 4	Hexokinase type					SIG
scaffold00146	9300	9301	Dapma7bEVm007608 exon 4	Hexokinase type					SIG
scaffold00146	9324	9325	Dapma7bEVm007608 exon 4	Hexokinase type					SIG
scaffold00146	9388	9389	Dapma7bEVm007608 exon 4	Hexokinase type					SIG
scaffold00146	11274	11275	Dapma7bEVm007608 down.1kb	Hexokinase type					SIG
scaffold00146	11398	11399	Dapma7bEVm007608 down.1kb	Hexokinase type					SIG
scaffold00146	17953	17954							SIG
scaffold00146	18075	18076							SIG
scaffold00146	24607	24608	Dapma7bEVm002631_down.1kb/Dapma7bEVm011571_down.1kb						SIG
scaffold00146	27975	27976	Dapma7bEVm002631 exon 1	Cleavage and polyadenylation specificity factor subunit					SIG
scaffold00146	29572	29573	Dapma7bEVm018498 exon 1	ATP synthase subunit s protein					SIG
scaffold00146	29646	29647	Dapma7bEVm018498 exon 1	ATP synthase subunit s protein					SIG
scaffold00146	29697	29698	Dapma7bEVm018498 exon 1	ATP synthase subunit s protein					SIG
scaffold00146	29712	29713	Dapma7bEVm018498 exon 1	ATP synthase subunit s protein					SIG
scaffold00146	32619	32620	Dapma7bEVm002327 exon 2	Pyruvate dehydrogenase [acetyl-transferring]-phosphatase 1, mitochondrial					SIG
scaffold00146	32708	32709	Dapma7bEVm002327 exon 2	Pyruvate dehydrogenase [acetyl-transferring]-phosphatase 1, mitochondrial					SIG
scaffold00146	32725	32726	Dapma7bEVm002327 exon 2	Pyruvate dehydrogenase [acetyl-transferring]-phosphatase 1, mitochondrial					SIG
scaffold00146	36428	36429	Dapma7bEVm005113 exon 3	Signal recognition particle 54 kDa protein					SIG
scaffold00146	36720	36721	Dapma7bEVm005113 exon 2	Signal recognition particle 54 kDa protein					SIG
scaffold00146	36751	36752	Dapma7bEVm005113 exon 2	Signal recognition particle 54 kDa protein					SIG
scaffold00146	38041	38042	Dapma7bEVm002033 exon 3	G patch domain-containing protein					SIG
scaffold00146	38423	38424	Dapma7bEVm002033 exon 2	G patch domain-containing protein					SIG
scaffold00146	44400	44401	Dapma7bEVm002333 exon 3	Ectonucleoside triphosphate diphosphohydrolase					SIG
scaffold00146	44424	44425	Dapma7bEVm002333 exon 3	Ectonucleoside triphosphate diphosphohydrolase					SIG
scaffold00146	44449	44450	Dapma7bEVm002333 exon 3	Ectonucleoside triphosphate diphosphohydrolase					SIG
scaffold00146	44456	44457	Dapma7bEVm002333 exon 3	Ectonucleoside triphosphate diphosphohydrolase					SIG
scaffold00146	44482	44483	Dapma7bEVm002333 exon 3	Ectonucleoside triphosphate diphosphohydrolase					SIG
scaffold00146	44484	44485	Dapma7bEVm002333 exon 3	Ectonucleoside triphosphate diphosphohydrolase					SIG
scaffold00146	44669	44670	Dapma7bEVm002333 exon 4	Ectonucleoside triphosphate diphosphohydrolase					SIG
scaffold00146	44725	44726	Dapma7bEVm002333 exon 4	Ectonucleoside triphosphate diphosphohydrolase					SIG
scaffold00146	44954	44955	Dapma7bEVm002333 exon 5	Ectonucleoside triphosphate diphosphohydrolase					SIG
scaffold00146	59463	59464	Dapma7bEVm004973 intron 1	Tail-anchored protein insertion receptor WRB					SIG
scaffold00146	64557	64558	Dapma7bEVm000142 exon 3	Mitogen-activated protein kinase kinase kinase 7-interacting protein 2/sw					SIG
scaffold00146	64606	64607	Dapma7bEVm000142 exon 3	Mitogen-activated protein kinase kinase kinase 7-interacting protein 2/sw					SIG
scaffold00146	64650	64651	Dapma7bEVm000142 exon 3	Mitogen-activated protein kinase kinase kinase 7-interacting protein 2/sw					SIG
scaffold00146	67696	67697	Dapma7bEVm000142 down.1kb	Mitogen-activated protein kinase kinase kinase 7-interacting protein 2/sw					SIG
scaffold00149	34591	34592	Dapma7bEVm003192_exon 5/Dapma7bEVm017200_exon 3						SIG
scaffold00149	34740	34741	Dapma7bEVm003192_intron 4/Dapma7bEVm017200_intron 2						SIG
scaffold00149	35028	35029	Dapma7bEVm003192_exon 3/Dapma7bEVm006083_up.1kb/Dapma7bEVm017200_exon 1						SIG
scaffold00149	36283	36284	Dapma7bEVm006083 intron 1	Nefa-interacting nuclear protein nip30					SIG
scaffold00149	38130	38131	Dapma7bEVm006083 down.1kb	Nefa-interacting nuclear protein nip30					SIG
scaffold00149	49994	49995	Dapma7bEVm001471_exon 3/Dapma7bEVm027602_exon 3						SIG
[truncated: 8,773 more rows]
