# Supplementary material for: Pattern of DNA Methylation in Daphnia: Evolutionary Perspective
Source: Genome Biol Evol. 2018 Jul 30;10(8):1988–2007. doi: 10.1093/gbe/evy155 (PMC6097596; doi:10.1093/gbe/evy155)
Supplement: Supplementary Data [file evy155_kvist_et_al_supplements.zip › S14_Table_Enrichement analysis exposure DMCs.xls]

## Sheet: hypomethylated
# S14 Table. Enriched Reactome pathways in genes that are differentially methylated in ageing, and different exposures (arsenic, hypoxia, hyperoxia, 5'-azacitidine) in Daphnia magna Bham2.
# Enrichment analysis of genes containing hypomethylated CpGs
# Significantly enriched categories highlighted in yellow
methylation type	exposure	ID	Description	GeneRatio	BgRatio	p value	p adjusted	qvalue	ENTREZID	geneID	Count
hypomethylated	5aza	R-HSA-72203	Processing of Capped Intron-Containing Pre-mRNA	128/2168	243/10513	5.45362e-29	6.96427e-26	4.93122e-26	6426/8021/10283/8086/29107/6632/8106/4686/8175/26121/27339/9129/5432/55696/3181/27238/25804/53981/6637/51340/9092/6427/9879/3312/51503/348995/102724594/56949/9688/7884/11051/8563/23524/79228/5439/1477/55599/7536/57721/51645/11338/10907/9775/9343/5435/24148/9939/7175/129401/51691/9416/25949/51585/1660/10084/6634/4927/24144/6635/22916/56339/10181/10291/6432/79869/10421/53371/8480/6626/5437/988/1052…	Dapma7bEVm010644t1/Dapma7bEVm028524t1/Dapma7bEVm003479t1/Dapma7bEVm004748t1/Dapma7bEVm001189t1/Dapma7bEVm007178t1/Dapma7bEVm015749t1/Dapma7bEVm002054t1/Dapma7bEVm002611t1/Dapma7bEVm006077t1/Dapma7bEVm005134t1/Dapma7bEVm001187t1/Dapma7bEVm011136t1/Dapma7bEVm006360t1/Dapma7bEVm001928t1/Dapma7bEVm022785t1/Dapma7bEVm010054t1/Dapma7bEVm006934t1/Dapma7bEVm002631t1/Dapma7bEVm028806t1/Dapma7bEVm002618t1/…	128
hypomethylated	5aza	R-HSA-72163	mRNA Splicing - Major Pathway	101/2168	183/10513	3.4883e-25	2.22728e-22	1.57708e-22	6426/10283/6632/8106/4686/8175/26121/27339/9129/5432/55696/3181/27238/25804/53981/6637/51340/9092/6427/9879/3312/51503/102724594/56949/11051/23524/5439/1477/7536/51645/11338/10907/9775/9343/5435/24148/9939/51691/9416/25949/51585/1660/10084/6634/24144/6635/22916/10181/10291/6432/79869/10421/6626/5437/988/10523/9785/55110/6625/55749/1655/53938/10946/6429/5356/55660/22827/51362/55339/10285/1479/2293…	Dapma7bEVm010644t1/Dapma7bEVm028524t1/Dapma7bEVm004748t1/Dapma7bEVm015749t1/Dapma7bEVm002054t1/Dapma7bEVm002611t1/Dapma7bEVm006077t1/Dapma7bEVm005134t1/Dapma7bEVm001187t1/Dapma7bEVm011136t1/Dapma7bEVm006360t1/Dapma7bEVm001928t1/Dapma7bEVm022785t1/Dapma7bEVm010054t1/Dapma7bEVm006934t1/Dapma7bEVm002631t1/Dapma7bEVm028806t1/Dapma7bEVm002618t1/Dapma7bEVm000507t1/Dapma7bEVm002893t1/Dapma7bEVm003529t1/…	101
hypomethylated	5aza	R-HSA-72172	mRNA Splicing	103/2168	191/10513	1.38113e-24	5.87902e-22	4.16278e-22	6426/10283/6632/8106/4686/8175/26121/27339/9129/5432/55696/3181/27238/25804/53981/6637/51340/9092/6427/9879/3312/51503/102724594/56949/11051/23524/5439/1477/55599/7536/51645/11338/10907/9775/9343/5435/24148/9939/51691/9416/25949/51585/1660/10084/6634/24144/6635/22916/10181/10291/6432/79869/10421/6626/5437/988/10523/9785/55110/6625/55749/11066/1655/53938/10946/6429/5356/55660/22827/51362/55339/102…	Dapma7bEVm010644t1/Dapma7bEVm028524t1/Dapma7bEVm004748t1/Dapma7bEVm015749t1/Dapma7bEVm002054t1/Dapma7bEVm002611t1/Dapma7bEVm006077t1/Dapma7bEVm005134t1/Dapma7bEVm001187t1/Dapma7bEVm011136t1/Dapma7bEVm006360t1/Dapma7bEVm001928t1/Dapma7bEVm022785t1/Dapma7bEVm010054t1/Dapma7bEVm006934t1/Dapma7bEVm002631t1/Dapma7bEVm028806t1/Dapma7bEVm002618t1/Dapma7bEVm000507t1/Dapma7bEVm002893t1/Dapma7bEVm003529t1/…	103
hypomethylated	5aza	R-HSA-8868773	rRNA processing in the nucleus and cytosol	104/2168	196/10513	4.50093e-24	1.1788e-21	8.34678e-22	6143/6133/6134/2091/6129/51504/9136/8602/6141/23404/54555/1736/55651/22803/6228/6235/25879/23016/117246/6234/6137/79050/57647/118460/55131/102800317/6124/11056/23521/6136/27043/27292/8568/25873/22984/6138/51096/6227/6218/23481/6194/6209/10436/6166/6201/6158/23246/27042/27341/6154/51010/54512/6208/81887/55127/84916/10799/3921/6144/51077/22894/6135/11103/88745/10885/6210/6142/6152/705/5394/51202/48…	Dapma7bEVm004430t1/Dapma7bEVm017640t1/Dapma7bEVm005370t1/Dapma7bEVm004450t1/Dapma7bEVm002007t1/Dapma7bEVm001637t1/Dapma7bEVm006931t1/Dapma7bEVm020521t1/Dapma7bEVm002340t1/Dapma7bEVm000827t1/Dapma7bEVm010994t1/Dapma7bEVm005705t1/Dapma7bEVm003243t1/Dapma7bEVm001861t1/Dapma7bEVm007162t1/Dapma7bEVm001060t1/Dapma7bEVm027550t1/Dapma7bEVm002078t1/Dapma7bEVm029355t1/Dapma7bEVm003755t1/Dapma7bEVm008356t1/…	104
hypomethylated	5aza	R-HSA-5663205	Infectious disease	165/2168	384/10513	4.61551e-24	1.1788e-21	8.34678e-22	8021/9150/6143/2960/5905/8086/6133/7251/6134/8106/4686/6129/1025/5432/801/6141/137492/6923/6844/89853/6749/8945/5902/6228/5879/6880/348995/6235/5715/2957/5705/902/9688/8815/51652/128866/2071/6234/6137/5439/51497/1175/25978/6874/293/6872/6124/2961/5718/23521/7514/5435/6136/905/5695/7175/129401/8732/25873/3837/6138/4331/6227/6924/51606/5700/2885/6921/6218/5685/4927/6804/5717/1211/3320/3326/22916/61…	Dapma7bEVm003479t1/Dapma7bEVm004051t1/Dapma7bEVm004430t1/Dapma7bEVm017640t1/Dapma7bEVm005205t1/Dapma7bEVm004648t1/Dapma7bEVm001189t1/Dapma7bEVm005370t1/Dapma7bEVm011103t1/Dapma7bEVm004450t1/Dapma7bEVm002054t1/Dapma7bEVm002611t1/Dapma7bEVm001637t1/Dapma7bEVm020521t1/Dapma7bEVm004799t1/Dapma7bEVm006360t1/Dapma7bEVm011396t1/Dapma7bEVm010994t1/Dapma7bEVm007640t1/Dapma7bEVm006937t1/Dapma7bEVm007384t1/…	165
hypomethylated	5aza	R-HSA-6791226	Major pathway of rRNA processing in the nucleolus and cytosol	100/2168	186/10513	9.08287e-24	1.72252e-21	1.21967e-21	6143/6133/6134/2091/6129/9136/8602/6141/23404/54555/22803/6228/6235/25879/23016/117246/6234/6137/79050/57647/118460/55131/102800317/6124/11056/23521/6136/27043/8568/25873/22984/6138/51096/6227/6218/23481/6194/6209/10436/6166/6201/6158/23246/27042/27341/6154/51010/54512/6208/81887/55127/84916/10799/3921/6144/51077/22894/6135/11103/88745/10885/6210/6142/6152/705/5394/51202/4809/27340/6147/51602/259…	Dapma7bEVm004430t1/Dapma7bEVm017640t1/Dapma7bEVm005370t1/Dapma7bEVm004450t1/Dapma7bEVm002007t1/Dapma7bEVm001637t1/Dapma7bEVm020521t1/Dapma7bEVm002340t1/Dapma7bEVm000827t1/Dapma7bEVm010994t1/Dapma7bEVm005705t1/Dapma7bEVm003243t1/Dapma7bEVm001060t1/Dapma7bEVm027550t1/Dapma7bEVm002078t1/Dapma7bEVm029355t1/Dapma7bEVm003755t1/Dapma7bEVm008356t1/Dapma7bEVm005039t1/Dapma7bEVm030708t1/Dapma7bEVm010527t1/…	100
hypomethylated	5aza	R-HSA-72312	rRNA processing	107/2168	206/10513	9.44216e-24	1.72252e-21	1.21967e-21	6143/6133/6134/2091/6129/51504/9136/8602/6141/23404/54555/1736/55651/22803/6228/6235/25879/23016/117246/6234/6137/79050/57647/118460/55131/102800317/6124/11056/23521/6136/27043/27292/8568/25873/22984/6138/51096/6227/6218/23481/6194/6209/10436/6166/6201/6158/23246/27042/27341/54931/6154/51010/54512/6208/81887/55127/84916/10799/3921/6144/51077/22894/6135/11103/88745/10885/6210/6142/6152/705/5394/51…	Dapma7bEVm004430t1/Dapma7bEVm017640t1/Dapma7bEVm005370t1/Dapma7bEVm004450t1/Dapma7bEVm002007t1/Dapma7bEVm001637t1/Dapma7bEVm006931t1/Dapma7bEVm020521t1/Dapma7bEVm002340t1/Dapma7bEVm000827t1/Dapma7bEVm010994t1/Dapma7bEVm005705t1/Dapma7bEVm003243t1/Dapma7bEVm001861t1/Dapma7bEVm007162t1/Dapma7bEVm001060t1/Dapma7bEVm027550t1/Dapma7bEVm002078t1/Dapma7bEVm029355t1/Dapma7bEVm003755t1/Dapma7bEVm008356t1/…	107
hypomethylated	5aza	R-HSA-72766	Translation	128/2168	292/10513	9.25921e-20	1.478e-17	1.04653e-17	64978/51650/6143/54938/28998/6730/6133/6134/6129/51504/65080/29074/6141/28957/6729/10056/55173/2107/5464/10952/6228/6235/11222/6234/6137/7458/29093/8663/8893/6301/92935/54516/51386/6124/51318/6747/3396/23521/9801/6136/6185/90701/8669/25973/1974/25873/51081/16/84545/6138/56945/6227/2617/6218/8565/51073/5917/1975/6194/1938/6209/7284/6166/2935/54148/6201/6158/8666/6154/64432/55176/8668/8892/8891/620…	Dapma7bEVm022556t1/Dapma7bEVm011000t1/Dapma7bEVm004430t1/Dapma7bEVm017640t1/Dapma7bEVm003753t1/Dapma7bEVm005771t1/Dapma7bEVm004122t1/Dapma7bEVm005370t1/Dapma7bEVm004450t1/Dapma7bEVm001637t1/Dapma7bEVm006931t1/Dapma7bEVm020521t1/Dapma7bEVm006305t1/Dapma7bEVm007365t1/Dapma7bEVm010994t1/Dapma7bEVm004950t1/Dapma7bEVm005113t1/Dapma7bEVm001471t1/Dapma7bEVm027602t1/Dapma7bEVm012603t1/Dapma7bEVm003269t1/…	128
hypomethylated	5aza	R-HSA-9010553	Regulation of expression of SLITs and ROBOs	84/2168	172/10513	8.95097e-17	1.27004e-14	8.99285e-15	6143/26019/6133/6134/4686/6129/6141/6923/2107/6228/6235/5715/5705/6234/6137/6124/9775/5718/23521/6136/5695/9939/25873/6138/6227/5700/6921/6218/5685/5717/22916/6194/6209/6166/2935/5684/5683/7316/6201/6158/6154/55110/23053/6208/3921/5702/6144/5719/6135/26986/6210/6142/6152/10213/6147/9861/6191/5689/10921/11224/6168/5691/6193/6146/6188/6157/5704/10197/6161/5708/5709/8453/6189/9978/6230/6217/6176/615…	Dapma7bEVm004430t1/Dapma7bEVm017640t1/Dapma7bEVm004518t1/Dapma7bEVm005370t1/Dapma7bEVm004450t1/Dapma7bEVm002611t1/Dapma7bEVm001637t1/Dapma7bEVm020521t1/Dapma7bEVm010994t1/Dapma7bEVm006937t1/Dapma7bEVm003269t1/Dapma7bEVm002078t1/Dapma7bEVm029355t1/Dapma7bEVm003942t1/Dapma7bEVm003299t1/Dapma7bEVm030708t1/Dapma7bEVm010527t1/Dapma7bEVm009921t1/Dapma7bEVm009840t1/Dapma7bEVm001912t1/Dapma7bEVm004991t1/…	84
hypomethylated	5aza	R-HSA-162906	HIV Infection	102/2168	233/10513	6.23346e-16	7.96013e-14	5.63636e-14	8021/9150/2960/5905/8086/7251/4686/1025/5432/137492/6923/89853/6749/8945/5902/5879/6880/348995/5715/2957/5705/902/9688/8815/51652/128866/2071/5439/51497/1175/25978/6874/293/6872/2961/5718/7514/5435/905/5695/7175/129401/8732/3837/4331/6924/51606/5700/6921/5685/4927/5717/22916/163/2237/5684/1173/5683/7316/53371/8480/2967/5437/23225/2534/6873/164/6877/5702/8065/6883/5719/404672/79023/6908/1104/57122…	Dapma7bEVm003479t1/Dapma7bEVm004051t1/Dapma7bEVm005205t1/Dapma7bEVm004648t1/Dapma7bEVm001189t1/Dapma7bEVm011103t1/Dapma7bEVm002611t1/Dapma7bEVm004799t1/Dapma7bEVm006360t1/Dapma7bEVm007640t1/Dapma7bEVm006937t1/Dapma7bEVm011743t1/Dapma7bEVm001774t1/Dapma7bEVm029221t1/Dapma7bEVm010184t1/Dapma7bEVm028170t1/Dapma7bEVm005355t1/Dapma7bEVm002411t1/Dapma7bEVm003942t1/Dapma7bEVm004348t1/Dapma7bEVm003299t1/…	102
hypomethylated	5aza	R-HSA-927802	Nonsense-Mediated Decay (NMD)	61/2168	116/10513	2.07953e-14	2.21297e-12	1.56694e-12	6143/26019/6133/6134/5976/4686/6129/6141/2107/6228/6235/6234/6137/6124/9775/9887/23521/6136/9939/23049/25873/6138/6227/6218/56006/5515/22916/6194/6209/6166/2935/6201/6158/6154/55110/6208/3921/6144/6135/26986/6210/6142/6152/6147/6191/23293/10921/11224/6168/6193/6146/6188/6157/6161/6189/6230/6217/6176/6156/9349/4736	Dapma7bEVm004430t1/Dapma7bEVm017640t1/Dapma7bEVm004518t1/Dapma7bEVm005370t1/Dapma7bEVm004450t1/Dapma7bEVm002125t1/Dapma7bEVm002611t1/Dapma7bEVm001637t1/Dapma7bEVm020521t1/Dapma7bEVm010994t1/Dapma7bEVm003269t1/Dapma7bEVm002078t1/Dapma7bEVm029355t1/Dapma7bEVm030708t1/Dapma7bEVm010527t1/Dapma7bEVm009921t1/Dapma7bEVm009840t1/Dapma7bEVm027486t1/Dapma7bEVm004991t1/Dapma7bEVm015182t1/Dapma7bEVm006422t1/…	61
hypomethylated	5aza	R-HSA-975957	Nonsense Mediated Decay (NMD) enhanced by the Exon Junction Complex (EJC)	61/2168	116/10513	2.07953e-14	2.21297e-12	1.56694e-12	6143/26019/6133/6134/5976/4686/6129/6141/2107/6228/6235/6234/6137/6124/9775/9887/23521/6136/9939/23049/25873/6138/6227/6218/56006/5515/22916/6194/6209/6166/2935/6201/6158/6154/55110/6208/3921/6144/6135/26986/6210/6142/6152/6147/6191/23293/10921/11224/6168/6193/6146/6188/6157/6161/6189/6230/6217/6176/6156/9349/4736	Dapma7bEVm004430t1/Dapma7bEVm017640t1/Dapma7bEVm004518t1/Dapma7bEVm005370t1/Dapma7bEVm004450t1/Dapma7bEVm002125t1/Dapma7bEVm002611t1/Dapma7bEVm001637t1/Dapma7bEVm020521t1/Dapma7bEVm010994t1/Dapma7bEVm003269t1/Dapma7bEVm002078t1/Dapma7bEVm029355t1/Dapma7bEVm030708t1/Dapma7bEVm010527t1/Dapma7bEVm009921t1/Dapma7bEVm009840t1/Dapma7bEVm027486t1/Dapma7bEVm004991t1/Dapma7bEVm015182t1/Dapma7bEVm006422t1/…	61
hypomethylated	5aza	R-HSA-168273	Influenza Viral RNA Transcription and Replication	67/2168	134/10513	2.79344e-14	2.74402e-12	1.94297e-12	8021/6143/8086/6133/6134/6129/5432/6141/6228/348995/6235/9688/6234/6137/5439/6124/23521/5435/6136/7175/129401/25873/6138/6227/6218/4927/3320/6194/5611/6209/6166/53371/6201/6158/8480/5437/6154/23225/6208/3921/6144/6135/79023/57122/6210/6142/6152/5434/6147/6191/11224/6168/6193/6146/6188/6157/23279/6161/9972/6189/6230/6217/6176/6156/9349/23636/4736	Dapma7bEVm003479t1/Dapma7bEVm004430t1/Dapma7bEVm017640t1/Dapma7bEVm001189t1/Dapma7bEVm005370t1/Dapma7bEVm004450t1/Dapma7bEVm001637t1/Dapma7bEVm020521t1/Dapma7bEVm006360t1/Dapma7bEVm010994t1/Dapma7bEVm002078t1/Dapma7bEVm002411t1/Dapma7bEVm029355t1/Dapma7bEVm002170t1/Dapma7bEVm030708t1/Dapma7bEVm010527t1/Dapma7bEVm007762t1/Dapma7bEVm009921t1/Dapma7bEVm004991t1/Dapma7bEVm008480t1/Dapma7bEVm028257t1/…	67
hypomethylated	5aza	R-HSA-376176	Signaling by ROBO receptors	94/2168	219/10513	3.866e-14	3.52635e-12	2.49691e-12	23332/6143/26019/6133/6134/4686/6129/5063/6141/6923/2107/6228/5879/6235/5715/5705/6234/6137/6124/9775/5718/23521/6136/5695/9939/80728/25873/6138/8440/6227/5700/6921/6218/5685/5717/22916/6655/6194/6209/6166/2935/5684/5683/7316/25/6201/6158/6154/55110/23053/6208/3921/5702/6144/57144/5719/6135/26986/6210/6142/6152/4650/10213/6147/9861/5567/6191/5689/10921/11224/6168/5691/6193/6146/6188/6157/5704/101…	Dapma7bEVm000211t1/Dapma7bEVm004430t1/Dapma7bEVm017640t1/Dapma7bEVm004518t1/Dapma7bEVm005370t1/Dapma7bEVm004450t1/Dapma7bEVm002611t1/Dapma7bEVm001637t1/Dapma7bEVm020521t1/Dapma7bEVm011209t1/Dapma7bEVm010994t1/Dapma7bEVm006937t1/Dapma7bEVm003269t1/Dapma7bEVm002078t1/Dapma7bEVm028170t1/Dapma7bEVm029355t1/Dapma7bEVm003942t1/Dapma7bEVm003299t1/Dapma7bEVm030708t1/Dapma7bEVm010527t1/Dapma7bEVm009921t1/…	94
hypomethylated	5aza	R-HSA-168255	Influenza Life Cycle	70/2168	144/10513	4.53432e-14	3.86022e-12	2.73332e-12	8021/6143/8086/6133/6134/6129/5432/6141/6228/348995/6235/9688/6234/6137/5439/6124/23521/7514/5435/6136/7175/129401/25873/3837/6138/6227/6218/4927/1211/3320/6194/5611/6209/6166/53371/6201/6158/8480/5437/6154/23225/6208/3921/6144/6135/79023/57122/6210/6142/6152/5434/6147/6191/11224/6168/6193/6146/6188/6157/23279/6161/9972/6189/6230/6217/6176/6156/9349/23636/4736	Dapma7bEVm003479t1/Dapma7bEVm004430t1/Dapma7bEVm017640t1/Dapma7bEVm001189t1/Dapma7bEVm005370t1/Dapma7bEVm004450t1/Dapma7bEVm001637t1/Dapma7bEVm020521t1/Dapma7bEVm006360t1/Dapma7bEVm010994t1/Dapma7bEVm002078t1/Dapma7bEVm002411t1/Dapma7bEVm029355t1/Dapma7bEVm002170t1/Dapma7bEVm030708t1/Dapma7bEVm010527t1/Dapma7bEVm007762t1/Dapma7bEVm009921t1/Dapma7bEVm004991t1/Dapma7bEVm002129t1/Dapma7bEVm008480t1/…	70
hypomethylated	5aza	R-HSA-168254	Influenza Infection	73/2168	155/10513	1.01343e-13	8.08844e-12	5.72722e-12	8021/6143/8086/6133/6134/8106/6129/5432/6141/6228/348995/6235/9688/6234/6137/5439/293/6124/23521/7514/5435/6136/7175/129401/25873/3837/6138/6227/6218/4927/1211/3320/6194/5611/6209/6166/53371/6201/6158/8480/5437/6154/23225/6208/3921/6144/6135/79023/57122/6210/6142/6152/3838/5434/6147/6191/11224/6168/6193/6146/6188/6157/23279/6161/9972/6189/6230/6217/6176/6156/9349/23636/4736	Dapma7bEVm003479t1/Dapma7bEVm004430t1/Dapma7bEVm017640t1/Dapma7bEVm001189t1/Dapma7bEVm005370t1/Dapma7bEVm004450t1/Dapma7bEVm002054t1/Dapma7bEVm001637t1/Dapma7bEVm020521t1/Dapma7bEVm006360t1/Dapma7bEVm010994t1/Dapma7bEVm002078t1/Dapma7bEVm002411t1/Dapma7bEVm029355t1/Dapma7bEVm002170t1/Dapma7bEVm030708t1/Dapma7bEVm010527t1/Dapma7bEVm007762t1/Dapma7bEVm002814t1/Dapma7bEVm009921t1/Dapma7bEVm004991t1/…	73
hypomethylated	5aza	R-HSA-69242	S Phase	67/2168	139/10513	2.65537e-13	1.99465e-11	1.41236e-11	5984/5885/51659/4171/5985/9837/5715/7465/5705/898/902/4173/4998/4149/6502/81620/5718/5928/8454/5695/1163/5111/23047/4331/5700/5685/5717/7027/1763/2237/10714/4176/5684/5683/8243/7316/55957/51343/5001/5702/4175/286826/5719/84296/5422/10213/1022/23649/9861/5689/5691/10274/23063/54107/5704/10197/6117/157570/132660/5708/5709/5690/5981/4174/5706/5714/84515	Dapma7bEVm028117t1/Dapma7bEVm004069t1/Dapma7bEVm028619t1/Dapma7bEVm004558t1/Dapma7bEVm004844t1/Dapma7bEVm004465t1/Dapma7bEVm003942t1/Dapma7bEVm004149t1/Dapma7bEVm003299t1/Dapma7bEVm005540t1/Dapma7bEVm010069t1/Dapma7bEVm005460t1/Dapma7bEVm005470t1/Dapma7bEVm005754t1/Dapma7bEVm006789t1/Dapma7bEVm001769t1/Dapma7bEVm001912t1/Dapma7bEVm011101t1/Dapma7bEVm016854t1/Dapma7bEVm000234t1/Dapma7bEVm001296t1/…	67
hypomethylated	5aza	R-HSA-72613	Eukaryotic Translation Initiation	60/2168	121/10513	9.9494e-13	6.68705e-11	4.73492e-11	6143/6133/6134/6129/6141/6228/6235/6234/6137/7458/8663/8893/51386/6124/23521/6136/8669/1974/25873/6138/6227/6218/1975/6194/6209/6166/6201/6158/8666/6154/8668/8892/8891/6208/1977/3921/6144/6135/26986/6210/6142/6152/6147/1983/6191/11224/6168/6193/6146/6188/6157/6161/6189/8661/6230/6217/6176/6156/9349/4736	Dapma7bEVm004430t1/Dapma7bEVm017640t1/Dapma7bEVm005370t1/Dapma7bEVm004450t1/Dapma7bEVm001637t1/Dapma7bEVm020521t1/Dapma7bEVm010994t1/Dapma7bEVm002078t1/Dapma7bEVm029355t1/Dapma7bEVm030708t1/Dapma7bEVm010527t1/Dapma7bEVm003968t1/Dapma7bEVm010808t1/Dapma7bEVm004087t1/Dapma7bEVm003692t1/Dapma7bEVm009921t1/Dapma7bEVm004991t1/Dapma7bEVm015182t1/Dapma7bEVm023163t1/Dapma7bEVm004270t1/Dapma7bEVm010667t1/…	60
hypomethylated	5aza	R-HSA-72737	Cap-dependent Translation Initiation	60/2168	121/10513	9.9494e-13	6.68705e-11	4.73492e-11	6143/6133/6134/6129/6141/6228/6235/6234/6137/7458/8663/8893/51386/6124/23521/6136/8669/1974/25873/6138/6227/6218/1975/6194/6209/6166/6201/6158/8666/6154/8668/8892/8891/6208/1977/3921/6144/6135/26986/6210/6142/6152/6147/1983/6191/11224/6168/6193/6146/6188/6157/6161/6189/8661/6230/6217/6176/6156/9349/4736	Dapma7bEVm004430t1/Dapma7bEVm017640t1/Dapma7bEVm005370t1/Dapma7bEVm004450t1/Dapma7bEVm001637t1/Dapma7bEVm020521t1/Dapma7bEVm010994t1/Dapma7bEVm002078t1/Dapma7bEVm029355t1/Dapma7bEVm030708t1/Dapma7bEVm010527t1/Dapma7bEVm003968t1/Dapma7bEVm010808t1/Dapma7bEVm004087t1/Dapma7bEVm003692t1/Dapma7bEVm009921t1/Dapma7bEVm004991t1/Dapma7bEVm015182t1/Dapma7bEVm023163t1/Dapma7bEVm004270t1/Dapma7bEVm010667t1/…	60
hypomethylated	5aza	R-HSA-1799339	SRP-dependent cotranslational protein targeting to membrane	57/2168	113/10513	1.47761e-12	9.43455e-11	6.68036e-11	6143/6730/6133/6134/6129/6141/6729/10952/6228/6235/6234/6137/6124/6747/23521/6136/6185/90701/25873/6138/6227/6218/6194/6209/6166/6201/6158/6154/55176/6208/3921/6144/6135/1650/6210/6142/6152/6746/6147/6734/6191/11224/6168/6193/6146/6188/6157/6161/6189/6230/58477/6217/6176/60559/6156/9349/4736	Dapma7bEVm004430t1/Dapma7bEVm017640t1/Dapma7bEVm004122t1/Dapma7bEVm005370t1/Dapma7bEVm004450t1/Dapma7bEVm001637t1/Dapma7bEVm020521t1/Dapma7bEVm010994t1/Dapma7bEVm005113t1/Dapma7bEVm007763t1/Dapma7bEVm002078t1/Dapma7bEVm029355t1/Dapma7bEVm030708t1/Dapma7bEVm010527t1/Dapma7bEVm009921t1/Dapma7bEVm007101t1/Dapma7bEVm004991t1/Dapma7bEVm015182t1/Dapma7bEVm000398t1/Dapma7bEVm008417t1/Dapma7bEVm010667t1/…	57
hypomethylated	5aza	R-HSA-975956	Nonsense Mediated Decay (NMD) independent of the Exon Junction Complex (EJC)	51/2168	96/10513	1.70685e-12	1.03793e-10	7.3493e-11	6143/6133/6134/5976/4686/6129/6141/2107/6228/6235/6234/6137/6124/23521/6136/25873/6138/6227/6218/22916/6194/6209/6166/2935/6201/6158/6154/6208/3921/6144/6135/26986/6210/6142/6152/6147/6191/11224/6168/6193/6146/6188/6157/6161/6189/6230/6217/6176/6156/9349/4736	Dapma7bEVm004430t1/Dapma7bEVm017640t1/Dapma7bEVm005370t1/Dapma7bEVm004450t1/Dapma7bEVm002125t1/Dapma7bEVm002611t1/Dapma7bEVm001637t1/Dapma7bEVm020521t1/Dapma7bEVm010994t1/Dapma7bEVm003269t1/Dapma7bEVm002078t1/Dapma7bEVm029355t1/Dapma7bEVm030708t1/Dapma7bEVm010527t1/Dapma7bEVm009921t1/Dapma7bEVm004991t1/Dapma7bEVm015182t1/Dapma7bEVm010667t1/Dapma7bEVm010191t1/Dapma7bEVm010554t1/Dapma7bEVm010795t1/…	51
hypomethylated	5aza	R-HSA-6790901	rRNA modification in the nucleus and cytosol	38/2168	62/10513	3.30991e-12	1.90939e-10	1.35199e-10	2091/51504/9136/8602/54555/1736/55651/25879/79050/57647/11056/27292/22984/51096/6194/10436/6201/27042/27341/6208/55127/84916/51077/11103/88745/10885/51202/4809/27340/51602/25926/51118/92856/9277/23160/134430/10171/10813	Dapma7bEVm002007t1/Dapma7bEVm006931t1/Dapma7bEVm002340t1/Dapma7bEVm000827t1/Dapma7bEVm003243t1/Dapma7bEVm001861t1/Dapma7bEVm007162t1/Dapma7bEVm003755t1/Dapma7bEVm003698t1/Dapma7bEVm010339t1/Dapma7bEVm001150t1/Dapma7bEVm006039t1/Dapma7bEVm002095t1/Dapma7bEVm003654t1/Dapma7bEVm002869t1/Dapma7bEVm007330t1/Dapma7bEVm004770t1/Dapma7bEVm003563t1/Dapma7bEVm002899t1/Dapma7bEVm003950t1/Dapma7bEVm010797t1/…	38
hypomethylated	5aza	R-HSA-162599	Late Phase of HIV Life Cycle	65/2168	139/10513	3.43899e-12	1.90939e-10	1.35199e-10	8021/9150/2960/5905/8086/7251/4686/1025/5432/137492/6923/89853/6749/5902/6880/348995/2957/902/9688/51652/128866/2071/5439/51497/25978/6874/6872/2961/7514/5435/905/7175/129401/8732/4331/6924/6921/4927/22916/7316/53371/8480/2967/5437/23225/6873/6877/6883/404672/79023/6908/1104/57122/2968/6879/6878/6917/5434/1022/9525/6829/23279/9972/2959/23636	Dapma7bEVm003479t1/Dapma7bEVm004051t1/Dapma7bEVm005205t1/Dapma7bEVm004648t1/Dapma7bEVm001189t1/Dapma7bEVm011103t1/Dapma7bEVm002611t1/Dapma7bEVm004799t1/Dapma7bEVm006360t1/Dapma7bEVm007640t1/Dapma7bEVm006937t1/Dapma7bEVm011743t1/Dapma7bEVm001774t1/Dapma7bEVm010184t1/Dapma7bEVm005355t1/Dapma7bEVm002411t1/Dapma7bEVm004348t1/Dapma7bEVm010069t1/Dapma7bEVm002170t1/Dapma7bEVm006590t1/Dapma7bEVm006636t1/…	65
hypomethylated	5aza	R-HSA-71291	Metabolism of amino acids and derivatives	131/2168	365/10513	4.78077e-12	2.54377e-10	1.80117e-10	6143/6133/384/6134/6129/2805/4552/6141/55349/189/6470/6228/6235/5715/5705/152926/51380/6234/6723/6137/26275/2806/6301/29920/8528/6124/5718/23521/6136/57515/5695/23464/3712/25873/1737/6138/549/80150/23474/58472/64902/56922/6227/138199/5700/6218/5685/4967/6611/5717/5917/6194/58510/6209/8564/6166/5684/586/5683/29968/6201/6158/55526/54498/2639/36/6154/1621/84245/1738/6208/5860/9380/5859/3921/5702/842…	Dapma7bEVm004430t1/Dapma7bEVm017640t1/Dapma7bEVm005370t1/Dapma7bEVm001972t1/Dapma7bEVm004450t1/Dapma7bEVm001637t1/Dapma7bEVm020521t1/Dapma7bEVm009781t1/Dapma7bEVm003609t1/Dapma7bEVm010994t1/Dapma7bEVm007219t1/Dapma7bEVm004789t1/Dapma7bEVm005920t1/Dapma7bEVm002078t1/Dapma7bEVm029355t1/Dapma7bEVm003942t1/Dapma7bEVm003299t1/Dapma7bEVm004815t1/Dapma7bEVm001853t1/Dapma7bEVm027654t1/Dapma7bEVm030708t1/…	131
hypomethylated	5aza	R-HSA-156827	L13a-mediated translational silencing of Ceruloplasmin expression	56/2168	113/10513	5.86669e-12	2.99671e-10	2.12189e-10	6143/6133/6134/6129/6141/6228/6235/6234/6137/7458/8663/51386/6124/23521/6136/8669/1974/25873/6138/6227/6218/1975/6194/6209/6166/6201/6158/8666/6154/8668/6208/1977/3921/6144/6135/26986/6210/6142/6152/6147/6191/11224/6168/6193/6146/6188/6157/6161/6189/8661/6230/6217/6176/6156/9349/4736	Dapma7bEVm004430t1/Dapma7bEVm017640t1/Dapma7bEVm005370t1/Dapma7bEVm004450t1/Dapma7bEVm001637t1/Dapma7bEVm020521t1/Dapma7bEVm010994t1/Dapma7bEVm002078t1/Dapma7bEVm029355t1/Dapma7bEVm030708t1/Dapma7bEVm010527t1/Dapma7bEVm003968t1/Dapma7bEVm010808t1/Dapma7bEVm003692t1/Dapma7bEVm009921t1/Dapma7bEVm004991t1/Dapma7bEVm015182t1/Dapma7bEVm023163t1/Dapma7bEVm004270t1/Dapma7bEVm010667t1/Dapma7bEVm010191t1/…	56
hypomethylated	5aza	R-HSA-72706	GTP hydrolysis and joining of the 60S ribosomal subunit	56/2168	114/10513	9.24384e-12	4.54015e-10	3.21476e-10	6143/6133/6134/6129/6141/6228/6235/6234/6137/7458/8663/51386/6124/23521/6136/8669/1974/25873/6138/6227/6218/1975/6194/6209/6166/6201/6158/8666/6154/8668/6208/1977/3921/6144/6135/6210/6142/6152/6147/1983/6191/11224/6168/6193/6146/6188/6157/6161/6189/8661/6230/6217/6176/6156/9349/4736	Dapma7bEVm004430t1/Dapma7bEVm017640t1/Dapma7bEVm005370t1/Dapma7bEVm004450t1/Dapma7bEVm001637t1/Dapma7bEVm020521t1/Dapma7bEVm010994t1/Dapma7bEVm002078t1/Dapma7bEVm029355t1/Dapma7bEVm030708t1/Dapma7bEVm010527t1/Dapma7bEVm003968t1/Dapma7bEVm010808t1/Dapma7bEVm003692t1/Dapma7bEVm009921t1/Dapma7bEVm004991t1/Dapma7bEVm015182t1/Dapma7bEVm023163t1/Dapma7bEVm004270t1/Dapma7bEVm010667t1/Dapma7bEVm010191t1/…	56
hypomethylated	5aza	R-HSA-162587	HIV Life Cycle	67/2168	152/10513	4.4353e-11	2.09773e-09	1.48535e-09	8021/9150/2960/5905/8086/7251/4686/1025/5432/137492/6923/89853/6749/5902/6880/348995/2957/902/9688/8815/51652/128866/2071/5439/51497/25978/6874/6872/2961/7514/5435/905/7175/129401/8732/4331/6924/6921/4927/22916/2237/7316/53371/8480/2967/5437/23225/6873/6877/6883/404672/79023/6908/1104/57122/2968/6879/6878/6917/5434/1022/9525/6829/23279/9972/2959/23636	Dapma7bEVm003479t1/Dapma7bEVm004051t1/Dapma7bEVm005205t1/Dapma7bEVm004648t1/Dapma7bEVm001189t1/Dapma7bEVm011103t1/Dapma7bEVm002611t1/Dapma7bEVm004799t1/Dapma7bEVm006360t1/Dapma7bEVm007640t1/Dapma7bEVm006937t1/Dapma7bEVm011743t1/Dapma7bEVm001774t1/Dapma7bEVm010184t1/Dapma7bEVm005355t1/Dapma7bEVm002411t1/Dapma7bEVm004348t1/Dapma7bEVm010069t1/Dapma7bEVm002170t1/Dapma7bEVm008969t1/Dapma7bEVm006590t1/…	67
hypomethylated	5aza	R-HSA-156842	Eukaryotic Translation Elongation	48/2168	94/10513	4.93055e-11	2.17114e-09	1.53733e-09	6143/6133/6134/6129/6141/6228/6235/6234/6137/6124/23521/6136/25873/6138/6227/6218/6194/1938/6209/6166/6201/6158/6154/6208/3921/6144/6135/6210/6142/6152/6147/6191/11224/6168/1936/6193/6146/6188/6157/6161/6189/6230/6217/6176/6156/9349/1933/4736	Dapma7bEVm004430t1/Dapma7bEVm017640t1/Dapma7bEVm005370t1/Dapma7bEVm004450t1/Dapma7bEVm001637t1/Dapma7bEVm020521t1/Dapma7bEVm010994t1/Dapma7bEVm002078t1/Dapma7bEVm029355t1/Dapma7bEVm030708t1/Dapma7bEVm010527t1/Dapma7bEVm009921t1/Dapma7bEVm004991t1/Dapma7bEVm015182t1/Dapma7bEVm010667t1/Dapma7bEVm010191t1/Dapma7bEVm010554t1/Dapma7bEVm010795t1/Dapma7bEVm002869t1/Dapma7bEVm015219t1/Dapma7bEVm019164t1/…	48
hypomethylated	5aza	R-HSA-72764	Eukaryotic Translation Termination	48/2168	94/10513	4.93055e-11	2.17114e-09	1.53733e-09	6143/6133/6134/6129/51504/6141/2107/6228/6235/6234/6137/6124/23521/6136/25873/6138/6227/6218/6194/6209/6166/2935/6201/6158/6154/6208/3921/6144/6135/6210/6142/6152/6147/6191/11224/6168/6193/6146/6188/6157/6161/6189/6230/6217/6176/6156/9349/4736	Dapma7bEVm004430t1/Dapma7bEVm017640t1/Dapma7bEVm005370t1/Dapma7bEVm004450t1/Dapma7bEVm001637t1/Dapma7bEVm006931t1/Dapma7bEVm020521t1/Dapma7bEVm010994t1/Dapma7bEVm003269t1/Dapma7bEVm002078t1/Dapma7bEVm029355t1/Dapma7bEVm030708t1/Dapma7bEVm010527t1/Dapma7bEVm009921t1/Dapma7bEVm004991t1/Dapma7bEVm015182t1/Dapma7bEVm010667t1/Dapma7bEVm010191t1/Dapma7bEVm010554t1/Dapma7bEVm010795t1/Dapma7bEVm002869t1/…	48
hypomethylated	5aza	R-HSA-72689	Formation of a pool of free 40S subunits	51/2168	103/10513	5.38373e-11	2.29167e-09	1.62267e-09	6143/6133/6134/6129/6141/6228/6235/6234/6137/8663/51386/6124/23521/6136/8669/25873/6138/6227/6218/6194/6209/6166/6201/6158/8666/6154/8668/6208/3921/6144/6135/6210/6142/6152/6147/6191/11224/6168/6193/6146/6188/6157/6161/6189/8661/6230/6217/6176/6156/9349/4736	Dapma7bEVm004430t1/Dapma7bEVm017640t1/Dapma7bEVm005370t1/Dapma7bEVm004450t1/Dapma7bEVm001637t1/Dapma7bEVm020521t1/Dapma7bEVm010994t1/Dapma7bEVm002078t1/Dapma7bEVm029355t1/Dapma7bEVm030708t1/Dapma7bEVm010527t1/Dapma7bEVm010808t1/Dapma7bEVm003692t1/Dapma7bEVm009921t1/Dapma7bEVm004991t1/Dapma7bEVm015182t1/Dapma7bEVm023163t1/Dapma7bEVm010667t1/Dapma7bEVm010191t1/Dapma7bEVm010554t1/Dapma7bEVm010795t1/…	51
hypomethylated	5aza	R-HSA-162909	Host Interactions of HIV factors	59/2168	128/10513	7.1276e-11	2.93611e-09	2.07898e-09	8021/5905/8086/1025/6923/8945/5902/5879/348995/5715/5705/9688/8815/1175/293/5718/7514/5695/7175/129401/3837/51606/5700/6921/5685/4927/5717/163/5684/1173/5683/7316/53371/8480/23225/2534/164/5702/8065/5719/79023/1104/57122/10213/9861/5689/5691/375/5704/10197/23279/9972/5708/5709/9978/5690/23636/5706/5714	Dapma7bEVm003479t1/Dapma7bEVm004648t1/Dapma7bEVm001189t1/Dapma7bEVm004799t1/Dapma7bEVm006937t1/Dapma7bEVm029221t1/Dapma7bEVm010184t1/Dapma7bEVm028170t1/Dapma7bEVm002411t1/Dapma7bEVm003942t1/Dapma7bEVm003299t1/Dapma7bEVm002170t1/Dapma7bEVm008969t1/Dapma7bEVm011751t1/Dapma7bEVm002814t1/Dapma7bEVm001912t1/Dapma7bEVm002129t1/Dapma7bEVm001296t1/Dapma7bEVm001329t1/Dapma7bEVm028025t1/Dapma7bEVm005696t1/…	59
hypomethylated	5aza	R-HSA-156902	Peptide chain elongation	46/2168	90/10513	1.19577e-10	4.62726e-09	3.27644e-09	6143/6133/6134/6129/6141/6228/6235/6234/6137/6124/23521/6136/25873/6138/6227/6218/6194/1938/6209/6166/6201/6158/6154/6208/3921/6144/6135/6210/6142/6152/6147/6191/11224/6168/6193/6146/6188/6157/6161/6189/6230/6217/6176/6156/9349/4736	Dapma7bEVm004430t1/Dapma7bEVm017640t1/Dapma7bEVm005370t1/Dapma7bEVm004450t1/Dapma7bEVm001637t1/Dapma7bEVm020521t1/Dapma7bEVm010994t1/Dapma7bEVm002078t1/Dapma7bEVm029355t1/Dapma7bEVm030708t1/Dapma7bEVm010527t1/Dapma7bEVm009921t1/Dapma7bEVm004991t1/Dapma7bEVm015182t1/Dapma7bEVm010667t1/Dapma7bEVm010191t1/Dapma7bEVm010554t1/Dapma7bEVm010795t1/Dapma7bEVm002869t1/Dapma7bEVm015219t1/Dapma7bEVm019164t1/…	46
hypomethylated	5aza	R-HSA-192823	Viral mRNA Translation	46/2168	90/10513	1.19577e-10	4.62726e-09	3.27644e-09	6143/6133/6134/6129/6141/6228/6235/6234/6137/6124/23521/6136/25873/6138/6227/6218/6194/5611/6209/6166/6201/6158/6154/6208/3921/6144/6135/6210/6142/6152/6147/6191/11224/6168/6193/6146/6188/6157/6161/6189/6230/6217/6176/6156/9349/4736	Dapma7bEVm004430t1/Dapma7bEVm017640t1/Dapma7bEVm005370t1/Dapma7bEVm004450t1/Dapma7bEVm001637t1/Dapma7bEVm020521t1/Dapma7bEVm010994t1/Dapma7bEVm002078t1/Dapma7bEVm029355t1/Dapma7bEVm030708t1/Dapma7bEVm010527t1/Dapma7bEVm009921t1/Dapma7bEVm004991t1/Dapma7bEVm015182t1/Dapma7bEVm010667t1/Dapma7bEVm010191t1/Dapma7bEVm010554t1/Dapma7bEVm010795t1/Dapma7bEVm002869t1/Dapma7bEVm003725t1/Dapma7bEVm003452t1/…	46
hypomethylated	5aza	R-HSA-674695	RNA Polymerase II Pre-transcription Events	44/2168	85/10513	1.76561e-10	6.63141e-09	4.69553e-09	9150/2960/79577/4686/1025/6830/5432/123169/6923/6749/6880/2957/902/2071/5439/51497/6874/6872/2961/5435/905/4331/6924/6921/22916/4300/54623/2967/5437/6873/6877/6883/404672/6908/2968/6879/6878/6917/5434/1022/6829/80349/2959/9646	Dapma7bEVm004051t1/Dapma7bEVm005205t1/Dapma7bEVm003683t1/Dapma7bEVm002611t1/Dapma7bEVm004799t1/Dapma7bEVm001674t1/Dapma7bEVm006360t1/Dapma7bEVm002262t1/Dapma7bEVm006937t1/Dapma7bEVm001774t1/Dapma7bEVm005355t1/Dapma7bEVm004348t1/Dapma7bEVm010069t1/Dapma7bEVm004582t1/Dapma7bEVm007762t1/Dapma7bEVm005527t1/Dapma7bEVm006462t1/Dapma7bEVm005419t1/Dapma7bEVm010769t1/Dapma7bEVm008480t1/Dapma7bEVm028257t1/…	44
hypomethylated	5aza	R-HSA-2408557	Selenocysteine synthesis	47/2168	94/10513	1.99685e-10	7.23947e-09	5.12608e-09	6143/6133/6134/6129/6141/6228/6235/6234/6137/6301/6124/23521/6136/25873/6138/6227/6218/6194/6209/6166/6201/6158/6154/6208/3921/6144/6135/6210/6142/6152/51091/6147/6191/11224/6168/6193/6146/6188/6157/6161/6189/6230/6217/6176/6156/9349/4736	Dapma7bEVm004430t1/Dapma7bEVm017640t1/Dapma7bEVm005370t1/Dapma7bEVm004450t1/Dapma7bEVm001637t1/Dapma7bEVm020521t1/Dapma7bEVm010994t1/Dapma7bEVm002078t1/Dapma7bEVm029355t1/Dapma7bEVm030708t1/Dapma7bEVm010527t1/Dapma7bEVm002257t1/Dapma7bEVm009921t1/Dapma7bEVm004991t1/Dapma7bEVm015182t1/Dapma7bEVm010667t1/Dapma7bEVm010191t1/Dapma7bEVm010554t1/Dapma7bEVm010795t1/Dapma7bEVm002869t1/Dapma7bEVm003452t1/…	47
hypomethylated	5aza	R-HSA-72306	tRNA processing	51/2168	106/10513	2.04088e-10	7.23947e-09	5.12608e-09	8021/80746/8086/83480/51504/112858/55039/221078/54974/348995/23536/54802/51637/9688/127253/54920/54888/1653/54517/51002/7175/129401/57570/4927/84705/55687/53371/8480/81890/54931/23225/54482/51605/10799/90353/129450/60487/79691/79023/57122/339487/60528/9836/80324/91801/23279/51493/9972/283989/23636/51095	Dapma7bEVm003479t1/Dapma7bEVm008208t1/Dapma7bEVm001189t1/Dapma7bEVm011150t1/Dapma7bEVm006931t1/Dapma7bEVm007677t1/Dapma7bEVm005992t1/Dapma7bEVm004240t1/Dapma7bEVm002419t1/Dapma7bEVm002411t1/Dapma7bEVm002355t1/Dapma7bEVm000319t1/Dapma7bEVm008035t1/Dapma7bEVm002170t1/Dapma7bEVm008216t1/Dapma7bEVm005586t1/Dapma7bEVm003079t1/Dapma7bEVm002186t1/Dapma7bEVm004130t1/Dapma7bEVm000484t1/Dapma7bEVm004010t1/…	51
hypomethylated	5aza	R-HSA-446203	Asparagine N-linked glycosylation	109/2168	305/10513	4.15883e-10	1.40935e-08	9.97927e-09	56052/22796/267/11236/84447/9919/55014/3998/4124/84342/84620/829/11014/10945/128637/8790/10427/84790/1315/11196/2762/3703/51009/84364/4248/6400/140735/8729/51035/10195/79644/8702/26503/282969/5238/10905/6185/5537/10299/6811/29926/29880/5700/10175/10802/2525/83548/23423/51332/5861/122553/10959/7316/1778/10383/11070/1314/7109/10113/23193/1639/85365/56886/55768/2923/5373/22818/79087/23243/7278/83696…	Dapma7bEVm022536t1/Dapma7bEVm003089t1/Dapma7bEVm006996t1/Dapma7bEVm022715t1/Dapma7bEVm005074t1/Dapma7bEVm027958t1/Dapma7bEVm006214t1/Dapma7bEVm009941t1/Dapma7bEVm028199t1/Dapma7bEVm004191t1/Dapma7bEVm002564t1/Dapma7bEVm003095t1/Dapma7bEVm006547t1/Dapma7bEVm005303t1/Dapma7bEVm015910t1/Dapma7bEVm017619t1/Dapma7bEVm027801t1/Dapma7bEVm003180t1/Dapma7bEVm018574t1/Dapma7bEVm002324t1/Dapma7bEVm004547t1/…	109
hypomethylated	5aza	R-HSA-73894	DNA Repair	112/2168	316/10513	4.19385e-10	1.40935e-08	9.97927e-09	5984/328/2067/54962/10721/2873/51008/27339/5432/5985/79661/23030/79184/7508/51514/7158/10987/10524/7516/84164/56949/902/4292/8554/5892/2071/4968/11200/5439/2956/5536/27434/2074/8451/5435/10980/5889/64858/11201/5111/22909/9656/54936/4331/83990/5883/5888/4436/7528/1763/2237/10714/1111/7316/54617/348654/25/83932/2967/675/9937/5437/5395/146956/7374/7468/151987/51426/8607/51750/7874/3018/8370/2177/699…	Dapma7bEVm028117t1/Dapma7bEVm015265t1/Dapma7bEVm028089t1/Dapma7bEVm005323t1/Dapma7bEVm011214t1/Dapma7bEVm002276t1/Dapma7bEVm027690t1/Dapma7bEVm004332t1/Dapma7bEVm001187t1/Dapma7bEVm006360t1/Dapma7bEVm004844t1/Dapma7bEVm005659t1/Dapma7bEVm015285t1/Dapma7bEVm002885t1/Dapma7bEVm004530t1/Dapma7bEVm005528t1/Dapma7bEVm000792t1/Dapma7bEVm005672t1/Dapma7bEVm004193t1/Dapma7bEVm011371t1/Dapma7bEVm002224t1/…	112
hypomethylated	5aza	R-HSA-191859	snRNP Assembly	31/2168	52/10513	8.92141e-10	2.77869e-08	1.96752e-08	8021/8086/6632/4686/96764/6637/348995/9688/1207/7175/129401/10073/6634/4927/6635/22916/53371/8480/10419/23225/79023/11218/57122/6628/6633/23279/9972/25929/79084/6636/23636	Dapma7bEVm003479t1/Dapma7bEVm001189t1/Dapma7bEVm015749t1/Dapma7bEVm002611t1/Dapma7bEVm003198t1/Dapma7bEVm028806t1/Dapma7bEVm002411t1/Dapma7bEVm002170t1/Dapma7bEVm030728t1/Dapma7bEVm001329t1/Dapma7bEVm028025t1/Dapma7bEVm005696t1/Dapma7bEVm003857t1/Dapma7bEVm011670t1/Dapma7bEVm000300t1/Dapma7bEVm012713t1/Dapma7bEVm002514t1/Dapma7bEVm002679t1/Dapma7bEVm002808t1/Dapma7bEVm000876t1/Dapma7bEVm004500t1/…	31
hypomethylated	5aza	R-HSA-194441	Metabolism of non-coding RNA	31/2168	52/10513	8.92141e-10	2.77869e-08	1.96752e-08	8021/8086/6632/4686/96764/6637/348995/9688/1207/7175/129401/10073/6634/4927/6635/22916/53371/8480/10419/23225/79023/11218/57122/6628/6633/23279/9972/25929/79084/6636/23636	Dapma7bEVm003479t1/Dapma7bEVm001189t1/Dapma7bEVm015749t1/Dapma7bEVm002611t1/Dapma7bEVm003198t1/Dapma7bEVm028806t1/Dapma7bEVm002411t1/Dapma7bEVm002170t1/Dapma7bEVm030728t1/Dapma7bEVm001329t1/Dapma7bEVm028025t1/Dapma7bEVm005696t1/Dapma7bEVm003857t1/Dapma7bEVm011670t1/Dapma7bEVm000300t1/Dapma7bEVm012713t1/Dapma7bEVm002514t1/Dapma7bEVm002679t1/Dapma7bEVm002808t1/Dapma7bEVm000876t1/Dapma7bEVm004500t1/…	31
hypomethylated	5aza	R-HSA-72165	mRNA Splicing - Minor Pathway	31/2168	52/10513	8.92141e-10	2.77869e-08	1.96752e-08	6426/6632/4686/5432/6637/6427/5439/55599/10907/9343/5435/24148/9416/6634/6635/22916/6432/5437/11066/10992/4809/11325/5434/6628/57819/6633/23020/51639/23450/6636/23451	Dapma7bEVm010644t1/Dapma7bEVm028524t1/Dapma7bEVm015749t1/Dapma7bEVm002611t1/Dapma7bEVm006360t1/Dapma7bEVm028806t1/Dapma7bEVm002893t1/Dapma7bEVm007762t1/Dapma7bEVm006782t1/Dapma7bEVm002522t1/Dapma7bEVm005022t1/Dapma7bEVm008480t1/Dapma7bEVm028257t1/Dapma7bEVm004027t1/Dapma7bEVm001762t1/Dapma7bEVm011670t1/Dapma7bEVm012713t1/Dapma7bEVm002514t1/Dapma7bEVm008091t1/Dapma7bEVm018515t1/Dapma7bEVm006640t1/…	31
hypomethylated	5aza	R-HSA-72202	Transport of Mature Transcript to Cytoplasm	42/2168	83/10513	1.14228e-09	3.47308e-08	2.4592e-08	6426/8021/8086/29107/4686/53981/6427/348995/102724594/9688/7884/8563/79228/11338/9775/9939/7175/129401/4927/22916/6432/53371/8480/80145/9785/55110/23225/1977/6429/51362/79023/55339/57122/6428/10921/10189/7919/23279/9972/51692/57187/23636	Dapma7bEVm010644t1/Dapma7bEVm028524t1/Dapma7bEVm003479t1/Dapma7bEVm001189t1/Dapma7bEVm007178t1/Dapma7bEVm002611t1/Dapma7bEVm002631t1/Dapma7bEVm002893t1/Dapma7bEVm002411t1/Dapma7bEVm003907t1/Dapma7bEVm002170t1/Dapma7bEVm005762t1/Dapma7bEVm002211t1/Dapma7bEVm006323t1/Dapma7bEVm011631t1/Dapma7bEVm009840t1/Dapma7bEVm006422t1/Dapma7bEVm001329t1/Dapma7bEVm028025t1/Dapma7bEVm005696t1/Dapma7bEVm000300t1/…	42
hypomethylated	5aza	R-HSA-453279	Mitotic G1-G1/S phases	62/2168	147/10513	2.038e-09	5.90977e-08	4.18456e-08	4171/5715/7465/5705/898/902/4173/4998/7153/4149/6502/81620/5718/5928/8454/5695/1163/5111/4331/5700/5685/5515/5717/7083/7027/3717/1719/4176/5684/5683/7316/25/1859/55957/5001/5702/4175/286826/5719/5422/7298/10213/1871/55388/1022/23649/9861/5689/5691/54107/5704/10197/6117/132660/5708/5709/5690/1021/4174/5706/5714/84515	Dapma7bEVm004558t1/Dapma7bEVm003942t1/Dapma7bEVm004149t1/Dapma7bEVm003299t1/Dapma7bEVm005540t1/Dapma7bEVm010069t1/Dapma7bEVm005460t1/Dapma7bEVm005470t1/Dapma7bEVm009705t1/Dapma7bEVm005754t1/Dapma7bEVm006789t1/Dapma7bEVm001769t1/Dapma7bEVm001912t1/Dapma7bEVm011101t1/Dapma7bEVm016854t1/Dapma7bEVm000234t1/Dapma7bEVm001296t1/Dapma7bEVm014442t1/Dapma7bEVm001283t1/Dapma7bEVm007274t1/Dapma7bEVm000739t1/…	62
hypomethylated	5aza	R-HSA-109688	Cleavage of Growing Transcript in the Termination Region	36/2168	67/10513	2.12176e-09	5.90977e-08	4.18456e-08	6426/8106/4686/53981/6637/6427/102724594/7884/11051/8563/79228/1477/11338/9775/9939/51585/6634/6635/22916/6432/79869/80145/9785/55110/6429/51362/55339/1479/6428/6628/10921/10189/7919/51692/6636/57187	Dapma7bEVm010644t1/Dapma7bEVm028524t1/Dapma7bEVm002054t1/Dapma7bEVm002611t1/Dapma7bEVm002631t1/Dapma7bEVm028806t1/Dapma7bEVm002893t1/Dapma7bEVm003907t1/Dapma7bEVm005762t1/Dapma7bEVm023023t1/Dapma7bEVm002211t1/Dapma7bEVm006323t1/Dapma7bEVm002370t1/Dapma7bEVm011631t1/Dapma7bEVm009840t1/Dapma7bEVm006422t1/Dapma7bEVm000344t1/Dapma7bEVm011670t1/Dapma7bEVm012713t1/Dapma7bEVm002514t1/Dapma7bEVm008091t1/…	36
hypomethylated	5aza	R-HSA-73856	RNA Polymerase II Transcription Termination	36/2168	67/10513	2.12176e-09	5.90977e-08	4.18456e-08	6426/8106/4686/53981/6637/6427/102724594/7884/11051/8563/79228/1477/11338/9775/9939/51585/6634/6635/22916/6432/79869/80145/9785/55110/6429/51362/55339/1479/6428/6628/10921/10189/7919/51692/6636/57187	Dapma7bEVm010644t1/Dapma7bEVm028524t1/Dapma7bEVm002054t1/Dapma7bEVm002611t1/Dapma7bEVm002631t1/Dapma7bEVm028806t1/Dapma7bEVm002893t1/Dapma7bEVm003907t1/Dapma7bEVm005762t1/Dapma7bEVm023023t1/Dapma7bEVm002211t1/Dapma7bEVm006323t1/Dapma7bEVm002370t1/Dapma7bEVm011631t1/Dapma7bEVm009840t1/Dapma7bEVm006422t1/Dapma7bEVm000344t1/Dapma7bEVm011670t1/Dapma7bEVm012713t1/Dapma7bEVm002514t1/Dapma7bEVm008091t1/…	36
hypomethylated	5aza	R-HSA-429914	Deadenylation-dependent mRNA decay	32/2168	56/10513	2.12881e-09	5.90977e-08	4.18456e-08	27257/25804/23404/79670/29883/23644/9924/23016/118460/9775/1974/10605/80153/1975/25904/51010/54512/1977/4848/54464/4849/255967/10767/22894/26986/196513/6499/51690/57819/80349/4850/5393	Dapma7bEVm004967t1/Dapma7bEVm006934t1/Dapma7bEVm005705t1/Dapma7bEVm001038t1/Dapma7bEVm011556t1/Dapma7bEVm000619t1/Dapma7bEVm000353t1/Dapma7bEVm008356t1/Dapma7bEVm003396t1/Dapma7bEVm009840t1/Dapma7bEVm004270t1/Dapma7bEVm003283t1/Dapma7bEVm007433t1/Dapma7bEVm000669t1/Dapma7bEVm005062t1/Dapma7bEVm007852t1/Dapma7bEVm023404t1/Dapma7bEVm006041t1/Dapma7bEVm005748t1/Dapma7bEVm001896t1/Dapma7bEVm000785t1/…	32
hypomethylated	5aza	R-HSA-69239	Synthesis of DNA	47/2168	100/10513	2.75991e-09	7.49875e-08	5.30967e-08	5984/51659/4171/5985/9837/5715/5705/4173/4998/81620/5718/5695/5111/5700/5685/5717/1763/2237/10714/4176/5684/5683/7316/51343/5001/5702/4175/5719/84296/5422/10213/23649/9861/5689/5691/54107/5704/10197/6117/5708/5709/5690/5981/4174/5706/5714/84515	Dapma7bEVm028117t1/Dapma7bEVm028619t1/Dapma7bEVm004558t1/Dapma7bEVm004844t1/Dapma7bEVm004465t1/Dapma7bEVm003942t1/Dapma7bEVm003299t1/Dapma7bEVm005460t1/Dapma7bEVm005470t1/Dapma7bEVm001769t1/Dapma7bEVm001912t1/Dapma7bEVm001296t1/Dapma7bEVm001283t1/Dapma7bEVm000739t1/Dapma7bEVm010533t1/Dapma7bEVm007029t1/Dapma7bEVm001718t1/Dapma7bEVm002789t1/Dapma7bEVm003757t1/Dapma7bEVm004590t1/Dapma7bEVm003415t1/…	47
hypomethylated	5aza	R-HSA-2408522	Selenoamino acid metabolism	53/2168	119/10513	3.0188e-09	8.03128e-08	5.68674e-08	6143/6133/6134/6129/6141/6228/6235/6234/6137/6301/6124/23521/6136/25873/6138/6227/6218/5917/6194/6209/6166/6201/6158/6154/6208/5859/3921/6144/6135/6210/6142/6152/51091/3735/6147/9060/6191/11224/6168/6193/6146/6188/6157/6161/3376/1491/6189/6230/6217/6176/6156/9349/4736	Dapma7bEVm004430t1/Dapma7bEVm017640t1/Dapma7bEVm005370t1/Dapma7bEVm004450t1/Dapma7bEVm001637t1/Dapma7bEVm020521t1/Dapma7bEVm010994t1/Dapma7bEVm002078t1/Dapma7bEVm029355t1/Dapma7bEVm030708t1/Dapma7bEVm010527t1/Dapma7bEVm002257t1/Dapma7bEVm009921t1/Dapma7bEVm004991t1/Dapma7bEVm015182t1/Dapma7bEVm010667t1/Dapma7bEVm010191t1/Dapma7bEVm010554t1/Dapma7bEVm010795t1/Dapma7bEVm003621t1/Dapma7bEVm002869t1/…	53
hypomethylated	5aza	R-HSA-69206	G1/S Transition	56/2168	129/10513	3.45405e-09	9.00167e-08	6.37385e-08	4171/5715/7465/5705/898/902/4173/4998/4149/6502/81620/5718/5928/8454/5695/1163/5111/4331/5700/5685/5515/5717/7083/7027/1719/4176/5684/5683/7316/55957/5001/5702/4175/286826/5719/5422/7298/10213/55388/1022/23649/9861/5689/5691/54107/5704/10197/6117/132660/5708/5709/5690/4174/5706/5714/84515	Dapma7bEVm004558t1/Dapma7bEVm003942t1/Dapma7bEVm004149t1/Dapma7bEVm003299t1/Dapma7bEVm005540t1/Dapma7bEVm010069t1/Dapma7bEVm005460t1/Dapma7bEVm005470t1/Dapma7bEVm005754t1/Dapma7bEVm006789t1/Dapma7bEVm001769t1/Dapma7bEVm001912t1/Dapma7bEVm011101t1/Dapma7bEVm016854t1/Dapma7bEVm000234t1/Dapma7bEVm001296t1/Dapma7bEVm014442t1/Dapma7bEVm001283t1/Dapma7bEVm007274t1/Dapma7bEVm000739t1/Dapma7bEVm010533t1/…	56
hypomethylated	5aza	R-HSA-167172	Transcription of the HIV genome	38/2168	74/10513	4.13862e-09	1.03628e-07	7.33762e-08	9150/2960/4686/1025/5432/6923/6749/6880/2957/902/2071/5439/51497/6874/6872/2961/5435/905/8732/4331/6924/6921/22916/2967/5437/6873/6877/6883/404672/6908/2968/6879/6878/6917/5434/1022/6829/2959	Dapma7bEVm004051t1/Dapma7bEVm005205t1/Dapma7bEVm002611t1/Dapma7bEVm004799t1/Dapma7bEVm006360t1/Dapma7bEVm006937t1/Dapma7bEVm001774t1/Dapma7bEVm005355t1/Dapma7bEVm004348t1/Dapma7bEVm010069t1/Dapma7bEVm004582t1/Dapma7bEVm007762t1/Dapma7bEVm005527t1/Dapma7bEVm006462t1/Dapma7bEVm005419t1/Dapma7bEVm010769t1/Dapma7bEVm008480t1/Dapma7bEVm028257t1/Dapma7bEVm010027t1/Dapma7bEVm004128t1/Dapma7bEVm007274t1/…	38
hypomethylated	5aza	R-HSA-6807505	RNA polymerase II transcribes snRNA genes	38/2168	74/10513	4.13862e-09	1.03628e-07	7.33762e-08	2960/4686/1025/5432/80789/54973/6880/2957/57508/5439/81556/2961/6619/5435/905/51585/57117/22916/65123/5437/79035/6877/26512/25896/6908/6878/55174/58490/5434/1022/92105/6829/55726/51593/55656/2959/55756/79871	Dapma7bEVm005205t1/Dapma7bEVm002611t1/Dapma7bEVm004799t1/Dapma7bEVm006360t1/Dapma7bEVm002155t1/Dapma7bEVm005523t1/Dapma7bEVm005355t1/Dapma7bEVm004348t1/Dapma7bEVm001698t1/Dapma7bEVm007762t1/Dapma7bEVm005555t1/Dapma7bEVm010769t1/Dapma7bEVm002803t1/Dapma7bEVm008480t1/Dapma7bEVm028257t1/Dapma7bEVm010027t1/Dapma7bEVm000344t1/Dapma7bEVm028474t1/Dapma7bEVm010299t1/Dapma7bEVm002514t1/Dapma7bEVm003019t1/…	38
hypomethylated	5aza	R-HSA-69306	DNA Replication	49/2168	108/10513	5.57978e-09	1.37026e-07	9.70249e-08	5984/51659/4171/5985/9837/5715/5705/4173/4998/81620/5718/5695/5111/5700/5685/5717/1763/2237/10714/4176/5684/5683/7316/51343/5001/5702/4175/5719/84296/5422/10213/1871/55388/23649/9861/5689/5691/54107/5704/10197/6117/5708/5709/5690/5981/4174/5706/5714/84515	Dapma7bEVm028117t1/Dapma7bEVm028619t1/Dapma7bEVm004558t1/Dapma7bEVm004844t1/Dapma7bEVm004465t1/Dapma7bEVm003942t1/Dapma7bEVm003299t1/Dapma7bEVm005460t1/Dapma7bEVm005470t1/Dapma7bEVm001769t1/Dapma7bEVm001912t1/Dapma7bEVm001296t1/Dapma7bEVm001283t1/Dapma7bEVm000739t1/Dapma7bEVm010533t1/Dapma7bEVm007029t1/Dapma7bEVm001718t1/Dapma7bEVm002789t1/Dapma7bEVm003757t1/Dapma7bEVm004590t1/Dapma7bEVm003415t1/…	49
hypomethylated	5aza	R-HSA-159236	Transport of Mature mRNA derived from an Intron-Containing Transcript	37/2168	74/10513	1.68512e-08	4.06017e-07	2.8749e-07	6426/8021/8086/29107/4686/6427/348995/102724594/9688/8563/79228/11338/9775/9939/7175/129401/4927/22916/6432/53371/8480/80145/9785/55110/23225/6429/51362/79023/57122/6428/10921/10189/7919/23279/9972/57187/23636	Dapma7bEVm010644t1/Dapma7bEVm028524t1/Dapma7bEVm003479t1/Dapma7bEVm001189t1/Dapma7bEVm007178t1/Dapma7bEVm002611t1/Dapma7bEVm002893t1/Dapma7bEVm002411t1/Dapma7bEVm003907t1/Dapma7bEVm002170t1/Dapma7bEVm002211t1/Dapma7bEVm006323t1/Dapma7bEVm011631t1/Dapma7bEVm009840t1/Dapma7bEVm006422t1/Dapma7bEVm001329t1/Dapma7bEVm028025t1/Dapma7bEVm005696t1/Dapma7bEVm000300t1/Dapma7bEVm002514t1/Dapma7bEVm008091t1/…	37
hypomethylated	5aza	R-HSA-6807070	PTEN Regulation	57/2168	140/10513	4.11629e-08	9.73425e-07	6.89257e-07	57521/23512/22955/3066/53615/5715/10325/5705/5594/2444/5718/5928/5695/8649/1386/1108/5700/5685/6045/5717/648/58528/5684/5683/7316/1958/5728/57332/7874/8658/11060/5702/5719/6009/8841/81847/4734/23252/10213/26523/8726/9112/9861/5689/5691/5704/10197/1460/23608/5708/5709/23028/5690/84232/5706/5714/2475	Dapma7bEVm002559t1/Dapma7bEVm003629t1/Dapma7bEVm011024t1/Dapma7bEVm003192t1/Dapma7bEVm017200t1/Dapma7bEVm006374t1/Dapma7bEVm003942t1/Dapma7bEVm005312t1/Dapma7bEVm003299t1/Dapma7bEVm006304t1/Dapma7bEVm005125t1/Dapma7bEVm001912t1/Dapma7bEVm011101t1/Dapma7bEVm016854t1/Dapma7bEVm001296t1/Dapma7bEVm009076t1/Dapma7bEVm001171t1/Dapma7bEVm000076t1/Dapma7bEVm000739t1/Dapma7bEVm010533t1/Dapma7bEVm002841t1/…	57
hypomethylated	5aza	R-HSA-69656	Cyclin A:Cdk2-associated events at S phase entry	38/2168	81/10513	9.59591e-08	2.228e-06	1.57759e-06	5715/7465/5705/898/902/4149/6502/5718/5928/8454/5695/1163/4331/5700/5685/5717/7027/5684/5683/7316/55957/51343/5702/286826/5719/10213/1022/9861/5689/5691/5704/10197/132660/5708/5709/5690/5706/5714	Dapma7bEVm003942t1/Dapma7bEVm004149t1/Dapma7bEVm003299t1/Dapma7bEVm005540t1/Dapma7bEVm010069t1/Dapma7bEVm005754t1/Dapma7bEVm006789t1/Dapma7bEVm001912t1/Dapma7bEVm011101t1/Dapma7bEVm016854t1/Dapma7bEVm000234t1/Dapma7bEVm001296t1/Dapma7bEVm014442t1/Dapma7bEVm007274t1/Dapma7bEVm000739t1/Dapma7bEVm010533t1/Dapma7bEVm007029t1/Dapma7bEVm007981t1/Dapma7bEVm003415t1/Dapma7bEVm004440t1/Dapma7bEVm021262t1/…	38
hypomethylated	5aza	R-HSA-72187	mRNA 3'-end processing	30/2168	58/10513	1.44007e-07	3.28386e-06	2.32522e-06	6426/8106/4686/53981/6427/102724594/11051/8563/79228/1477/11338/9775/9939/51585/22916/6432/79869/80145/9785/55110/6429/51362/55339/1479/6428/10921/10189/7919/51692/57187	Dapma7bEVm010644t1/Dapma7bEVm028524t1/Dapma7bEVm002054t1/Dapma7bEVm002611t1/Dapma7bEVm002631t1/Dapma7bEVm002893t1/Dapma7bEVm003907t1/Dapma7bEVm023023t1/Dapma7bEVm002211t1/Dapma7bEVm006323t1/Dapma7bEVm002370t1/Dapma7bEVm011631t1/Dapma7bEVm009840t1/Dapma7bEVm006422t1/Dapma7bEVm000344t1/Dapma7bEVm002514t1/Dapma7bEVm008091t1/Dapma7bEVm002686t1/Dapma7bEVm006914t1/Dapma7bEVm006458t1/Dapma7bEVm006699t1/…	30
hypomethylated	5aza	R-HSA-174143	APC/C-mediated degradation of cell cycle proteins	39/2168	86/10513	2.01825e-07	4.44363e-06	3.14642e-06	8881/701/8945/5715/5705/6502/64682/5718/8454/5695/5700/5685/5717/6790/5347/5684/10393/5683/7316/29945/51343/4751/5702/5719/4085/10213/11065/9184/9861/5689/5691/996/5704/10197/5708/5709/5690/5706/5714	Dapma7bEVm005078t1/Dapma7bEVm004514t1/Dapma7bEVm029221t1/Dapma7bEVm003942t1/Dapma7bEVm003299t1/Dapma7bEVm006789t1/Dapma7bEVm000437t1/Dapma7bEVm001912t1/Dapma7bEVm000234t1/Dapma7bEVm001296t1/Dapma7bEVm000739t1/Dapma7bEVm010533t1/Dapma7bEVm007029t1/Dapma7bEVm018581t1/Dapma7bEVm000888t1/Dapma7bEVm027519t1/Dapma7bEVm003415t1/Dapma7bEVm006904t1/Dapma7bEVm004440t1/Dapma7bEVm021262t1/Dapma7bEVm027836t1/…	39
hypomethylated	5aza	R-HSA-453276	Regulation of mitotic cell cycle	39/2168	86/10513	2.01825e-07	4.44363e-06	3.14642e-06	8881/701/8945/5715/5705/6502/64682/5718/8454/5695/5700/5685/5717/6790/5347/5684/10393/5683/7316/29945/51343/4751/5702/5719/4085/10213/11065/9184/9861/5689/5691/996/5704/10197/5708/5709/5690/5706/5714	Dapma7bEVm005078t1/Dapma7bEVm004514t1/Dapma7bEVm029221t1/Dapma7bEVm003942t1/Dapma7bEVm003299t1/Dapma7bEVm006789t1/Dapma7bEVm000437t1/Dapma7bEVm001912t1/Dapma7bEVm000234t1/Dapma7bEVm001296t1/Dapma7bEVm000739t1/Dapma7bEVm010533t1/Dapma7bEVm007029t1/Dapma7bEVm018581t1/Dapma7bEVm000888t1/Dapma7bEVm027519t1/Dapma7bEVm003415t1/Dapma7bEVm006904t1/Dapma7bEVm004440t1/Dapma7bEVm021262t1/Dapma7bEVm027836t1/…	39
hypomethylated	5aza	R-HSA-68867	Assembly of the pre-replicative complex	33/2168	68/10513	2.46271e-07	5.25985e-06	3.72436e-06	4171/5715/5705/4173/4998/81620/5718/5695/5700/5685/5717/4176/5684/5683/7316/5001/5702/4175/5719/10213/1871/9861/5689/5691/5704/10197/5708/5709/5690/4174/5706/5714/84515	Dapma7bEVm004558t1/Dapma7bEVm003942t1/Dapma7bEVm003299t1/Dapma7bEVm005460t1/Dapma7bEVm005470t1/Dapma7bEVm001769t1/Dapma7bEVm001912t1/Dapma7bEVm001296t1/Dapma7bEVm000739t1/Dapma7bEVm010533t1/Dapma7bEVm007029t1/Dapma7bEVm004590t1/Dapma7bEVm003415t1/Dapma7bEVm004440t1/Dapma7bEVm021262t1/Dapma7bEVm027836t1/Dapma7bEVm002364t1/Dapma7bEVm003278t1/Dapma7bEVm000292t1/Dapma7bEVm002385t1/Dapma7bEVm002442t1/…	33
hypomethylated	5aza	R-HSA-6811442	Intra-Golgi and retrograde Golgi-to-ER traffic	73/2168	203/10513	2.47135e-07	5.25985e-06	3.72436e-06	22930/22796/55582/4124/84342/56894/81930/829/6836/9493/11014/10945/51594/84790/1315/53407/9371/84364/140735/8729/51209/5870/122830/10905/84316/6811/79571/83548/23423/5861/2803/29127/10959/3796/1778/9950/3833/10383/27314/1314/8675/400/1639/10139/51542/22818/83452/2590/7278/8398/662/55275/3831/9342/5048/1781/143187/57589/375/10121/51164/10466/22931/9827/10112/55614/11127/23299/26958/57511/55860/106…	Dapma7bEVm015243t1/Dapma7bEVm028953t1/Dapma7bEVm003089t1/Dapma7bEVm005863t1/Dapma7bEVm002564t1/Dapma7bEVm003095t1/Dapma7bEVm010846t1/Dapma7bEVm018465t1/Dapma7bEVm005303t1/Dapma7bEVm010768t1/Dapma7bEVm003560t1/Dapma7bEVm015910t1/Dapma7bEVm017619t1/Dapma7bEVm003469t1/Dapma7bEVm002324t1/Dapma7bEVm004547t1/Dapma7bEVm004369t1/Dapma7bEVm004572t1/Dapma7bEVm010134t1/Dapma7bEVm007753t1/Dapma7bEVm001677t1/…	73
hypomethylated	5aza	R-HSA-3700989	Transcriptional Regulation by TP53	116/2168	367/10513	3.20653e-07	6.71269e-06	4.75308e-06	5984/9150/5564/57521/1025/112858/55835/5432/317/5985/3066/6923/29883/9099/6749/53615/6880/5305/6341/10325/10524/898/902/4292/995/5892/2071/11200/5439/10498/51497/51499/6874/6872/51422/79109/7862/5435/5928/905/51204/8649/5111/3276/10128/29117/1386/9656/4331/1108/6924/5563/6921/83990/387893/5515/28996/5883/4436/8445/25904/7027/6790/1763/1353/58528/1111/7316/2967/5728/5437/5395/7248/6834/10419/2539/…	Dapma7bEVm028117t1/Dapma7bEVm004051t1/Dapma7bEVm011827t1/Dapma7bEVm002559t1/Dapma7bEVm004799t1/Dapma7bEVm007677t1/Dapma7bEVm006465t1/Dapma7bEVm006360t1/Dapma7bEVm002981t1/Dapma7bEVm004844t1/Dapma7bEVm003192t1/Dapma7bEVm017200t1/Dapma7bEVm006937t1/Dapma7bEVm011556t1/Dapma7bEVm027683t1/Dapma7bEVm001774t1/Dapma7bEVm006374t1/Dapma7bEVm005355t1/Dapma7bEVm007609t1/Dapma7bEVm006616t1/Dapma7bEVm005312t1/…	116
hypomethylated	5aza	R-HSA-5610785	GLI3 is processed to GLI3R by the proteasome	30/2168	60/10513	3.78689e-07	7.66014e-06	5.42395e-06	8945/5715/5705/5718/8454/5695/5700/5685/5717/5684/5683/7316/5702/5719/10213/9861/5567/5689/5691/5704/10197/2737/5708/2932/5709/9978/51684/5690/5706/5714	Dapma7bEVm029221t1/Dapma7bEVm003942t1/Dapma7bEVm003299t1/Dapma7bEVm001912t1/Dapma7bEVm000234t1/Dapma7bEVm001296t1/Dapma7bEVm000739t1/Dapma7bEVm010533t1/Dapma7bEVm007029t1/Dapma7bEVm003415t1/Dapma7bEVm004440t1/Dapma7bEVm021262t1/Dapma7bEVm027836t1/Dapma7bEVm003278t1/Dapma7bEVm010057t1/Dapma7bEVm002385t1/Dapma7bEVm002442t1/Dapma7bEVm004794t1/Dapma7bEVm004190t1/Dapma7bEVm002504t1/Dapma7bEVm003435t1/…	30
hypomethylated	5aza	R-HSA-112382	Formation of RNA Pol II elongation complex	31/2168	63/10513	3.83907e-07	7.66014e-06	5.42395e-06	9150/79577/4686/1025/6830/5432/123169/6923/6749/902/2071/5439/51497/5435/905/4331/6924/6921/22916/4300/54623/2967/5437/404672/2968/6917/5434/1022/6829/80349/9646	Dapma7bEVm004051t1/Dapma7bEVm003683t1/Dapma7bEVm002611t1/Dapma7bEVm004799t1/Dapma7bEVm001674t1/Dapma7bEVm006360t1/Dapma7bEVm002262t1/Dapma7bEVm006937t1/Dapma7bEVm001774t1/Dapma7bEVm010069t1/Dapma7bEVm004582t1/Dapma7bEVm007762t1/Dapma7bEVm005527t1/Dapma7bEVm008480t1/Dapma7bEVm028257t1/Dapma7bEVm010027t1/Dapma7bEVm007274t1/Dapma7bEVm002283t1/Dapma7bEVm011494t1/Dapma7bEVm028638t1/Dapma7bEVm002514t1/…	31
hypomethylated	5aza	R-HSA-75955	RNA Polymerase II Transcription Elongation	31/2168	63/10513	3.83907e-07	7.66014e-06	5.42395e-06	9150/79577/4686/1025/6830/5432/123169/6923/6749/902/2071/5439/51497/5435/905/4331/6924/6921/22916/4300/54623/2967/5437/404672/2968/6917/5434/1022/6829/80349/9646	Dapma7bEVm004051t1/Dapma7bEVm003683t1/Dapma7bEVm002611t1/Dapma7bEVm004799t1/Dapma7bEVm001674t1/Dapma7bEVm006360t1/Dapma7bEVm002262t1/Dapma7bEVm006937t1/Dapma7bEVm001774t1/Dapma7bEVm010069t1/Dapma7bEVm004582t1/Dapma7bEVm007762t1/Dapma7bEVm005527t1/Dapma7bEVm008480t1/Dapma7bEVm028257t1/Dapma7bEVm010027t1/Dapma7bEVm007274t1/Dapma7bEVm002283t1/Dapma7bEVm011494t1/Dapma7bEVm028638t1/Dapma7bEVm002514t1/…	31
hypomethylated	5aza	R-HSA-6782315	tRNA modification in the nucleus and cytosol	24/2168	43/10513	4.04576e-07	7.94837e-06	5.62803e-06	83480/51504/112858/55039/221078/54974/23536/54802/127253/54920/54888/54517/51002/57570/81890/54482/51605/90353/129450/60487/79691/9836/80324/91801	Dapma7bEVm011150t1/Dapma7bEVm006931t1/Dapma7bEVm007677t1/Dapma7bEVm005992t1/Dapma7bEVm004240t1/Dapma7bEVm002419t1/Dapma7bEVm002355t1/Dapma7bEVm000319t1/Dapma7bEVm008216t1/Dapma7bEVm005586t1/Dapma7bEVm003079t1/Dapma7bEVm004130t1/Dapma7bEVm000484t1/Dapma7bEVm004010t1/Dapma7bEVm008088t1/Dapma7bEVm004248t1/Dapma7bEVm002393t1/Dapma7bEVm000425t1/Dapma7bEVm002376t1/Dapma7bEVm018649t1/Dapma7bEVm015267t1/…	24
hypomethylated	5aza	R-HSA-68874	M/G1 Transition	38/2168	85/10513	4.52885e-07	8.0707e-06	5.71465e-06	4171/5715/5705/4173/4998/81620/5718/5695/5700/5685/5717/4176/5684/5683/7316/5001/5702/4175/5719/5422/10213/1871/55388/23649/9861/5689/5691/54107/5704/10197/6117/5708/5709/5690/4174/5706/5714/84515	Dapma7bEVm004558t1/Dapma7bEVm003942t1/Dapma7bEVm003299t1/Dapma7bEVm005460t1/Dapma7bEVm005470t1/Dapma7bEVm001769t1/Dapma7bEVm001912t1/Dapma7bEVm001296t1/Dapma7bEVm000739t1/Dapma7bEVm010533t1/Dapma7bEVm007029t1/Dapma7bEVm004590t1/Dapma7bEVm003415t1/Dapma7bEVm004440t1/Dapma7bEVm021262t1/Dapma7bEVm027836t1/Dapma7bEVm002364t1/Dapma7bEVm003278t1/Dapma7bEVm000292t1/Dapma7bEVm002385t1/Dapma7bEVm006168t1/…	38
hypomethylated	5aza	R-HSA-69002	DNA Replication Pre-Initiation	38/2168	85/10513	4.52885e-07	8.0707e-06	5.71465e-06	4171/5715/5705/4173/4998/81620/5718/5695/5700/5685/5717/4176/5684/5683/7316/5001/5702/4175/5719/5422/10213/1871/55388/23649/9861/5689/5691/54107/5704/10197/6117/5708/5709/5690/4174/5706/5714/84515	Dapma7bEVm004558t1/Dapma7bEVm003942t1/Dapma7bEVm003299t1/Dapma7bEVm005460t1/Dapma7bEVm005470t1/Dapma7bEVm001769t1/Dapma7bEVm001912t1/Dapma7bEVm001296t1/Dapma7bEVm000739t1/Dapma7bEVm010533t1/Dapma7bEVm007029t1/Dapma7bEVm004590t1/Dapma7bEVm003415t1/Dapma7bEVm004440t1/Dapma7bEVm021262t1/Dapma7bEVm027836t1/Dapma7bEVm002364t1/Dapma7bEVm003278t1/Dapma7bEVm000292t1/Dapma7bEVm002385t1/Dapma7bEVm006168t1/…	38
hypomethylated	5aza	R-HSA-167161	HIV Transcription Initiation	25/2168	46/10513	4.61363e-07	8.0707e-06	5.71465e-06	2960/5432/6880/2957/902/2071/5439/6874/6872/2961/5435/4331/2967/5437/6873/6877/6883/404672/6908/2968/6879/6878/5434/1022/2959	Dapma7bEVm005205t1/Dapma7bEVm006360t1/Dapma7bEVm005355t1/Dapma7bEVm004348t1/Dapma7bEVm010069t1/Dapma7bEVm004582t1/Dapma7bEVm007762t1/Dapma7bEVm006462t1/Dapma7bEVm005419t1/Dapma7bEVm010769t1/Dapma7bEVm008480t1/Dapma7bEVm028257t1/Dapma7bEVm007274t1/Dapma7bEVm002458t1/Dapma7bEVm018515t1/Dapma7bEVm018470t1/Dapma7bEVm004604t1/Dapma7bEVm011395t1/Dapma7bEVm018378t1/Dapma7bEVm004355t1/Dapma7bEVm001919t1/…	25
hypomethylated	5aza	R-HSA-167162	RNA Polymerase II HIV Promoter Escape	25/2168	46/10513	4.61363e-07	8.0707e-06	5.71465e-06	2960/5432/6880/2957/902/2071/5439/6874/6872/2961/5435/4331/2967/5437/6873/6877/6883/404672/6908/2968/6879/6878/5434/1022/2959	Dapma7bEVm005205t1/Dapma7bEVm006360t1/Dapma7bEVm005355t1/Dapma7bEVm004348t1/Dapma7bEVm010069t1/Dapma7bEVm004582t1/Dapma7bEVm007762t1/Dapma7bEVm006462t1/Dapma7bEVm005419t1/Dapma7bEVm010769t1/Dapma7bEVm008480t1/Dapma7bEVm028257t1/Dapma7bEVm007274t1/Dapma7bEVm002458t1/Dapma7bEVm018515t1/Dapma7bEVm018470t1/Dapma7bEVm004604t1/Dapma7bEVm011395t1/Dapma7bEVm018378t1/Dapma7bEVm004355t1/Dapma7bEVm001919t1/…	25
hypomethylated	5aza	R-HSA-73776	RNA Polymerase II Promoter Escape	25/2168	46/10513	4.61363e-07	8.0707e-06	5.71465e-06	2960/5432/6880/2957/902/2071/5439/6874/6872/2961/5435/4331/2967/5437/6873/6877/6883/404672/6908/2968/6879/6878/5434/1022/2959	Dapma7bEVm005205t1/Dapma7bEVm006360t1/Dapma7bEVm005355t1/Dapma7bEVm004348t1/Dapma7bEVm010069t1/Dapma7bEVm004582t1/Dapma7bEVm007762t1/Dapma7bEVm006462t1/Dapma7bEVm005419t1/Dapma7bEVm010769t1/Dapma7bEVm008480t1/Dapma7bEVm028257t1/Dapma7bEVm007274t1/Dapma7bEVm002458t1/Dapma7bEVm018515t1/Dapma7bEVm018470t1/Dapma7bEVm004604t1/Dapma7bEVm011395t1/Dapma7bEVm018378t1/Dapma7bEVm004355t1/Dapma7bEVm001919t1/…	25
hypomethylated	5aza	R-HSA-73779	RNA Polymerase II Transcription Pre-Initiation And Promoter Opening	25/2168	46/10513	4.61363e-07	8.0707e-06	5.71465e-06	2960/5432/6880/2957/902/2071/5439/6874/6872/2961/5435/4331/2967/5437/6873/6877/6883/404672/6908/2968/6879/6878/5434/1022/2959	Dapma7bEVm005205t1/Dapma7bEVm006360t1/Dapma7bEVm005355t1/Dapma7bEVm004348t1/Dapma7bEVm010069t1/Dapma7bEVm004582t1/Dapma7bEVm007762t1/Dapma7bEVm006462t1/Dapma7bEVm005419t1/Dapma7bEVm010769t1/Dapma7bEVm008480t1/Dapma7bEVm028257t1/Dapma7bEVm007274t1/Dapma7bEVm002458t1/Dapma7bEVm018515t1/Dapma7bEVm018470t1/Dapma7bEVm004604t1/Dapma7bEVm011395t1/Dapma7bEVm018378t1/Dapma7bEVm004355t1/Dapma7bEVm001919t1/…	25
hypomethylated	5aza	R-HSA-75953	RNA Polymerase II Transcription Initiation	25/2168	46/10513	4.61363e-07	8.0707e-06	5.71465e-06	2960/5432/6880/2957/902/2071/5439/6874/6872/2961/5435/4331/2967/5437/6873/6877/6883/404672/6908/2968/6879/6878/5434/1022/2959	Dapma7bEVm005205t1/Dapma7bEVm006360t1/Dapma7bEVm005355t1/Dapma7bEVm004348t1/Dapma7bEVm010069t1/Dapma7bEVm004582t1/Dapma7bEVm007762t1/Dapma7bEVm006462t1/Dapma7bEVm005419t1/Dapma7bEVm010769t1/Dapma7bEVm008480t1/Dapma7bEVm028257t1/Dapma7bEVm007274t1/Dapma7bEVm002458t1/Dapma7bEVm018515t1/Dapma7bEVm018470t1/Dapma7bEVm004604t1/Dapma7bEVm011395t1/Dapma7bEVm018378t1/Dapma7bEVm004355t1/Dapma7bEVm001919t1/…	25
hypomethylated	5aza	R-HSA-76042	RNA Polymerase II Transcription Initiation And Promoter Clearance	25/2168	46/10513	4.61363e-07	8.0707e-06	5.71465e-06	2960/5432/6880/2957/902/2071/5439/6874/6872/2961/5435/4331/2967/5437/6873/6877/6883/404672/6908/2968/6879/6878/5434/1022/2959	Dapma7bEVm005205t1/Dapma7bEVm006360t1/Dapma7bEVm005355t1/Dapma7bEVm004348t1/Dapma7bEVm010069t1/Dapma7bEVm004582t1/Dapma7bEVm007762t1/Dapma7bEVm006462t1/Dapma7bEVm005419t1/Dapma7bEVm010769t1/Dapma7bEVm008480t1/Dapma7bEVm028257t1/Dapma7bEVm007274t1/Dapma7bEVm002458t1/Dapma7bEVm018515t1/Dapma7bEVm018470t1/Dapma7bEVm004604t1/Dapma7bEVm011395t1/Dapma7bEVm018378t1/Dapma7bEVm004355t1/Dapma7bEVm001919t1/…	25
hypomethylated	5aza	R-HSA-69202	Cyclin E associated events during G1/S transition	37/2168	82/10513	4.81682e-07	8.31226e-06	5.8857e-06	5715/7465/5705/898/902/4149/6502/5718/5928/8454/5695/1163/4331/5700/5685/5717/7027/5684/5683/7316/55957/5702/286826/5719/10213/1022/9861/5689/5691/5704/10197/132660/5708/5709/5690/5706/5714	Dapma7bEVm003942t1/Dapma7bEVm004149t1/Dapma7bEVm003299t1/Dapma7bEVm005540t1/Dapma7bEVm010069t1/Dapma7bEVm005754t1/Dapma7bEVm006789t1/Dapma7bEVm001912t1/Dapma7bEVm011101t1/Dapma7bEVm016854t1/Dapma7bEVm000234t1/Dapma7bEVm001296t1/Dapma7bEVm014442t1/Dapma7bEVm007274t1/Dapma7bEVm000739t1/Dapma7bEVm010533t1/Dapma7bEVm007029t1/Dapma7bEVm007981t1/Dapma7bEVm003415t1/Dapma7bEVm004440t1/Dapma7bEVm021262t1/…	37
hypomethylated	5aza	R-HSA-69304	Regulation of DNA replication	35/2168	76/10513	5.34918e-07	9.10787e-06	6.44905e-06	4171/5715/5705/4173/4998/81620/5718/5695/5700/5685/5717/4176/5684/5683/7316/51343/5001/5702/4175/5719/10213/1871/55388/9861/5689/5691/5704/10197/5708/5709/5690/4174/5706/5714/84515	Dapma7bEVm004558t1/Dapma7bEVm003942t1/Dapma7bEVm003299t1/Dapma7bEVm005460t1/Dapma7bEVm005470t1/Dapma7bEVm001769t1/Dapma7bEVm001912t1/Dapma7bEVm001296t1/Dapma7bEVm000739t1/Dapma7bEVm010533t1/Dapma7bEVm007029t1/Dapma7bEVm004590t1/Dapma7bEVm003415t1/Dapma7bEVm004440t1/Dapma7bEVm021262t1/Dapma7bEVm027836t1/Dapma7bEVm004227t1/Dapma7bEVm002364t1/Dapma7bEVm003278t1/Dapma7bEVm000292t1/Dapma7bEVm002385t1/…	35
hypomethylated	5aza	R-HSA-69300	Removal of licensing factors from origins	34/2168	73/10513	5.57702e-07	9.37087e-06	6.63527e-06	4171/5715/5705/4173/4998/81620/5718/5695/5700/5685/5717/4176/5684/5683/7316/51343/5001/5702/4175/5719/10213/55388/9861/5689/5691/5704/10197/5708/5709/5690/4174/5706/5714/84515	Dapma7bEVm004558t1/Dapma7bEVm003942t1/Dapma7bEVm003299t1/Dapma7bEVm005460t1/Dapma7bEVm005470t1/Dapma7bEVm001769t1/Dapma7bEVm001912t1/Dapma7bEVm001296t1/Dapma7bEVm000739t1/Dapma7bEVm010533t1/Dapma7bEVm007029t1/Dapma7bEVm004590t1/Dapma7bEVm003415t1/Dapma7bEVm004440t1/Dapma7bEVm021262t1/Dapma7bEVm027836t1/Dapma7bEVm004227t1/Dapma7bEVm002364t1/Dapma7bEVm003278t1/Dapma7bEVm000292t1/Dapma7bEVm002385t1/…	34
hypomethylated	5aza	R-HSA-159234	Transport of Mature mRNAs Derived from Intronless Transcripts	23/2168	41/10513	6.25129e-07	1.03674e-05	7.34088e-06	8021/8086/4686/53981/348995/9688/7884/7175/129401/4927/22916/53371/8480/23225/1977/79023/55339/57122/10189/23279/9972/51692/23636	Dapma7bEVm003479t1/Dapma7bEVm001189t1/Dapma7bEVm002611t1/Dapma7bEVm002631t1/Dapma7bEVm002411t1/Dapma7bEVm002170t1/Dapma7bEVm005762t1/Dapma7bEVm001329t1/Dapma7bEVm028025t1/Dapma7bEVm005696t1/Dapma7bEVm000300t1/Dapma7bEVm002514t1/Dapma7bEVm002679t1/Dapma7bEVm002808t1/Dapma7bEVm004500t1/Dapma7bEVm005748t1/Dapma7bEVm001593t1/Dapma7bEVm018484t1/Dapma7bEVm003044t1/Dapma7bEVm012150t1/Dapma7bEVm002986t1/…	23
hypomethylated	5aza	R-HSA-176408	Regulation of APC/C activators between G1/S and early anaphase	36/2168	80/10513	7.43825e-07	1.21777e-05	8.62275e-06	8881/701/8945/5715/5705/64682/5718/8454/5695/5700/5685/5717/5347/5684/10393/5683/7316/29945/51343/5702/5719/4085/10213/11065/9184/9861/5689/5691/996/5704/10197/5708/5709/5690/5706/5714	Dapma7bEVm005078t1/Dapma7bEVm004514t1/Dapma7bEVm029221t1/Dapma7bEVm003942t1/Dapma7bEVm003299t1/Dapma7bEVm000437t1/Dapma7bEVm001912t1/Dapma7bEVm000234t1/Dapma7bEVm001296t1/Dapma7bEVm000739t1/Dapma7bEVm010533t1/Dapma7bEVm007029t1/Dapma7bEVm000888t1/Dapma7bEVm027519t1/Dapma7bEVm003415t1/Dapma7bEVm006904t1/Dapma7bEVm004440t1/Dapma7bEVm021262t1/Dapma7bEVm027836t1/Dapma7bEVm005475t1/Dapma7bEVm004227t1/…	36
hypomethylated	5aza	R-HSA-68949	Orc1 removal from chromatin	33/2168	71/10513	8.65851e-07	1.38212e-05	9.7864e-06	4171/5715/5705/4173/4998/81620/5718/5695/5700/5685/5717/4176/5684/5683/7316/51343/5001/5702/4175/5719/10213/9861/5689/5691/5704/10197/5708/5709/5690/4174/5706/5714/84515	Dapma7bEVm004558t1/Dapma7bEVm003942t1/Dapma7bEVm003299t1/Dapma7bEVm005460t1/Dapma7bEVm005470t1/Dapma7bEVm001769t1/Dapma7bEVm001912t1/Dapma7bEVm001296t1/Dapma7bEVm000739t1/Dapma7bEVm010533t1/Dapma7bEVm007029t1/Dapma7bEVm004590t1/Dapma7bEVm003415t1/Dapma7bEVm004440t1/Dapma7bEVm021262t1/Dapma7bEVm027836t1/Dapma7bEVm004227t1/Dapma7bEVm002364t1/Dapma7bEVm003278t1/Dapma7bEVm000292t1/Dapma7bEVm002385t1/…	33
hypomethylated	5aza	R-HSA-69052	Switching of origins to a post-replicative state	33/2168	71/10513	8.65851e-07	1.38212e-05	9.7864e-06	4171/5715/5705/4173/4998/81620/5718/5695/5700/5685/5717/4176/5684/5683/7316/51343/5001/5702/4175/5719/10213/9861/5689/5691/5704/10197/5708/5709/5690/4174/5706/5714/84515	Dapma7bEVm004558t1/Dapma7bEVm003942t1/Dapma7bEVm003299t1/Dapma7bEVm005460t1/Dapma7bEVm005470t1/Dapma7bEVm001769t1/Dapma7bEVm001912t1/Dapma7bEVm001296t1/Dapma7bEVm000739t1/Dapma7bEVm010533t1/Dapma7bEVm007029t1/Dapma7bEVm004590t1/Dapma7bEVm003415t1/Dapma7bEVm004440t1/Dapma7bEVm021262t1/Dapma7bEVm027836t1/Dapma7bEVm004227t1/Dapma7bEVm002364t1/Dapma7bEVm003278t1/Dapma7bEVm000292t1/Dapma7bEVm002385t1/…	33
hypomethylated	5aza	R-HSA-453274	Mitotic G2-G2/M phases	70/2168	198/10513	9.021e-07	1.4222e-05	1.00702e-05	23332/55835/10844/4218/27229/984/8945/84790/5715/7465/5705/902/995/102800317/5718/7514/5928/79441/8454/5695/22981/7283/4331/5700/5685/5515/9133/5717/3320/3326/6790/5347/51451/5684/5683/7316/55957/1778/4660/10383/10733/1639/4751/5702/286826/5719/7278/5500/10213/1871/1022/9861/80184/5689/5048/5691/1781/95681/10121/5704/10197/132660/5708/5709/9978/22974/22919/5690/5706/5714	Dapma7bEVm000211t1/Dapma7bEVm006465t1/Dapma7bEVm005459t1/Dapma7bEVm003405t1/Dapma7bEVm005536t1/Dapma7bEVm004595t1/Dapma7bEVm029221t1/Dapma7bEVm002324t1/Dapma7bEVm003942t1/Dapma7bEVm004149t1/Dapma7bEVm003299t1/Dapma7bEVm010069t1/Dapma7bEVm003108t1/Dapma7bEVm004756t1/Dapma7bEVm001912t1/Dapma7bEVm002129t1/Dapma7bEVm011101t1/Dapma7bEVm016854t1/Dapma7bEVm006989t1/Dapma7bEVm000234t1/Dapma7bEVm001296t1/…	70
hypomethylated	5aza	R-HSA-159230	Transport of the SLBP Dependant Mature mRNA	20/2168	34/10513	1.21976e-06	1.89955e-05	1.34502e-05	8021/8086/4686/348995/9688/7884/7175/129401/4927/22916/53371/8480/23225/1977/79023/57122/10189/23279/9972/23636	Dapma7bEVm003479t1/Dapma7bEVm001189t1/Dapma7bEVm002611t1/Dapma7bEVm002411t1/Dapma7bEVm002170t1/Dapma7bEVm005762t1/Dapma7bEVm001329t1/Dapma7bEVm028025t1/Dapma7bEVm005696t1/Dapma7bEVm000300t1/Dapma7bEVm002514t1/Dapma7bEVm002679t1/Dapma7bEVm002808t1/Dapma7bEVm004500t1/Dapma7bEVm005748t1/Dapma7bEVm001593t1/Dapma7bEVm003044t1/Dapma7bEVm012150t1/Dapma7bEVm002986t1/Dapma7bEVm000610t1/Dapma7bEVm003075t1	20
hypomethylated	5aza	R-HSA-174178	APC/C:Cdh1 mediated degradation of Cdc20 and other APC/C:Cdh1 targeted proteins in late mitosis/early G1	33/2168	72/10513	1.28472e-06	1.95391e-05	1.38351e-05	8881/5715/5705/6502/64682/5718/5695/5700/5685/5717/6790/5347/5684/10393/5683/7316/29945/51343/5702/5719/10213/11065/9861/5689/5691/996/5704/10197/5708/5709/5690/5706/5714	Dapma7bEVm005078t1/Dapma7bEVm003942t1/Dapma7bEVm003299t1/Dapma7bEVm006789t1/Dapma7bEVm000437t1/Dapma7bEVm001912t1/Dapma7bEVm001296t1/Dapma7bEVm000739t1/Dapma7bEVm010533t1/Dapma7bEVm007029t1/Dapma7bEVm018581t1/Dapma7bEVm000888t1/Dapma7bEVm027519t1/Dapma7bEVm003415t1/Dapma7bEVm006904t1/Dapma7bEVm004440t1/Dapma7bEVm021262t1/Dapma7bEVm027836t1/Dapma7bEVm005475t1/Dapma7bEVm004227t1/Dapma7bEVm003278t1/…	33
hypomethylated	5aza	R-HSA-69275	G2/M Transition	69/2168	196/10513	1.28526e-06	1.95391e-05	1.38351e-05	23332/55835/10844/4218/27229/984/8945/84790/5715/7465/5705/902/995/102800317/5718/7514/5928/79441/8454/5695/22981/7283/4331/5700/5685/5515/9133/5717/3320/3326/6790/5347/51451/5684/5683/7316/55957/1778/4660/10383/10733/1639/4751/5702/286826/5719/7278/5500/10213/1022/9861/80184/5689/5048/5691/1781/95681/10121/5704/10197/132660/5708/5709/9978/22974/22919/5690/5706/5714	Dapma7bEVm000211t1/Dapma7bEVm006465t1/Dapma7bEVm005459t1/Dapma7bEVm003405t1/Dapma7bEVm005536t1/Dapma7bEVm004595t1/Dapma7bEVm029221t1/Dapma7bEVm002324t1/Dapma7bEVm003942t1/Dapma7bEVm004149t1/Dapma7bEVm003299t1/Dapma7bEVm010069t1/Dapma7bEVm003108t1/Dapma7bEVm004756t1/Dapma7bEVm001912t1/Dapma7bEVm002129t1/Dapma7bEVm011101t1/Dapma7bEVm016854t1/Dapma7bEVm006989t1/Dapma7bEVm000234t1/Dapma7bEVm001296t1/…	69
hypomethylated	5aza	R-HSA-8948751	Regulation of PTEN stability and activity	32/2168	69/10513	1.34423e-06	2.0195e-05	1.42996e-05	5715/5705/2444/5718/5695/5700/5685/5717/5684/5683/7316/5728/8658/11060/5702/5719/81847/4734/23252/10213/9861/5689/5691/5704/10197/1460/23608/5708/5709/5690/5706/5714	Dapma7bEVm003942t1/Dapma7bEVm003299t1/Dapma7bEVm005125t1/Dapma7bEVm001912t1/Dapma7bEVm001296t1/Dapma7bEVm000739t1/Dapma7bEVm010533t1/Dapma7bEVm007029t1/Dapma7bEVm003415t1/Dapma7bEVm004440t1/Dapma7bEVm021262t1/Dapma7bEVm027836t1/Dapma7bEVm004644t1/Dapma7bEVm002112t1/Dapma7bEVm001085t1/Dapma7bEVm003278t1/Dapma7bEVm002385t1/Dapma7bEVm001962t1/Dapma7bEVm003571t1/Dapma7bEVm011246t1/Dapma7bEVm002442t1/…	32
hypomethylated	5aza	R-HSA-6782135	Dual incision in TC-NER	31/2168	66/10513	1.39457e-06	2.07078e-05	1.46626e-05	5984/2067/27339/5432/5985/56949/902/2071/5439/2074/8451/5435/5111/4331/10714/7316/2967/5437/51426/7874/404672/2968/6917/57461/5434/1022/54107/6117/2072/9978/5981	Dapma7bEVm028117t1/Dapma7bEVm028089t1/Dapma7bEVm001187t1/Dapma7bEVm006360t1/Dapma7bEVm004844t1/Dapma7bEVm006183t1/Dapma7bEVm010069t1/Dapma7bEVm004582t1/Dapma7bEVm007762t1/Dapma7bEVm005010t1/Dapma7bEVm005048t1/Dapma7bEVm008480t1/Dapma7bEVm028257t1/Dapma7bEVm001283t1/Dapma7bEVm007274t1/Dapma7bEVm003757t1/Dapma7bEVm021262t1/Dapma7bEVm027836t1/Dapma7bEVm002458t1/Dapma7bEVm018515t1/Dapma7bEVm007423t1/…	31
hypomethylated	5aza	R-HSA-174084	Autodegradation of Cdh1 by Cdh1:APC/C	30/2168	63/10513	1.43284e-06	2.08893e-05	1.47912e-05	8881/5715/5705/64682/5718/5695/5700/5685/5717/5684/10393/5683/7316/29945/51343/5702/5719/10213/11065/9861/5689/5691/996/5704/10197/5708/5709/5690/5706/5714	Dapma7bEVm005078t1/Dapma7bEVm003942t1/Dapma7bEVm003299t1/Dapma7bEVm000437t1/Dapma7bEVm001912t1/Dapma7bEVm001296t1/Dapma7bEVm000739t1/Dapma7bEVm010533t1/Dapma7bEVm007029t1/Dapma7bEVm003415t1/Dapma7bEVm006904t1/Dapma7bEVm004440t1/Dapma7bEVm021262t1/Dapma7bEVm027836t1/Dapma7bEVm005475t1/Dapma7bEVm004227t1/Dapma7bEVm003278t1/Dapma7bEVm002385t1/Dapma7bEVm002442t1/Dapma7bEVm006410t1/Dapma7bEVm004794t1/…	30
hypomethylated	5aza	R-HSA-180585	Vif-mediated degradation of APOBEC3G	27/2168	54/10513	1.44323e-06	2.08893e-05	1.47912e-05	6923/5715/5705/5718/5695/5700/6921/5685/5717/5684/5683/7316/5702/8065/5719/10213/9861/5689/5691/5704/10197/5708/5709/9978/5690/5706/5714	Dapma7bEVm006937t1/Dapma7bEVm003942t1/Dapma7bEVm003299t1/Dapma7bEVm001912t1/Dapma7bEVm001296t1/Dapma7bEVm000739t1/Dapma7bEVm011494t1/Dapma7bEVm028638t1/Dapma7bEVm010533t1/Dapma7bEVm007029t1/Dapma7bEVm003415t1/Dapma7bEVm004440t1/Dapma7bEVm021262t1/Dapma7bEVm027836t1/Dapma7bEVm003278t1/Dapma7bEVm002173t1/Dapma7bEVm002385t1/Dapma7bEVm002442t1/Dapma7bEVm004794t1/Dapma7bEVm002504t1/Dapma7bEVm003435t1/…	27
hypomethylated	5aza	R-HSA-5610783	Degradation of GLI2 by the proteasome	29/2168	60/10513	1.45587e-06	2.08893e-05	1.47912e-05	8945/5715/5705/5718/8454/5695/5700/5685/5717/5684/5683/7316/5702/5719/10213/9861/5567/5689/5691/5704/10197/5708/2932/5709/9978/51684/5690/5706/5714	Dapma7bEVm029221t1/Dapma7bEVm003942t1/Dapma7bEVm003299t1/Dapma7bEVm001912t1/Dapma7bEVm000234t1/Dapma7bEVm001296t1/Dapma7bEVm000739t1/Dapma7bEVm010533t1/Dapma7bEVm007029t1/Dapma7bEVm003415t1/Dapma7bEVm004440t1/Dapma7bEVm021262t1/Dapma7bEVm027836t1/Dapma7bEVm003278t1/Dapma7bEVm010057t1/Dapma7bEVm002385t1/Dapma7bEVm002442t1/Dapma7bEVm004794t1/Dapma7bEVm004190t1/Dapma7bEVm002504t1/Dapma7bEVm003435t1/…	29
hypomethylated	5aza	R-HSA-6781827	Transcription-Coupled Nucleotide Excision Repair (TC-NER)	35/2168	79/10513	1.6566e-06	2.35052e-05	1.66435e-05	5984/2067/2873/27339/5432/5985/10987/56949/902/2071/5439/2074/8451/5435/10980/5111/4331/10714/7316/2967/5437/51426/7874/404672/2968/6917/57461/5434/1022/54107/6117/2072/9318/9978/5981	Dapma7bEVm028117t1/Dapma7bEVm028089t1/Dapma7bEVm002276t1/Dapma7bEVm027690t1/Dapma7bEVm001187t1/Dapma7bEVm006360t1/Dapma7bEVm004844t1/Dapma7bEVm005672t1/Dapma7bEVm006183t1/Dapma7bEVm010069t1/Dapma7bEVm004582t1/Dapma7bEVm007762t1/Dapma7bEVm005010t1/Dapma7bEVm005048t1/Dapma7bEVm008480t1/Dapma7bEVm028257t1/Dapma7bEVm006013t1/Dapma7bEVm001283t1/Dapma7bEVm007274t1/Dapma7bEVm003757t1/Dapma7bEVm021262t1/…	35
hypomethylated	5aza	R-HSA-159231	Transport of Mature mRNA Derived from an Intronless Transcript	22/2168	40/10513	1.72853e-06	2.42564e-05	1.71753e-05	8021/8086/4686/53981/348995/9688/7175/129401/4927/22916/53371/8480/23225/1977/79023/55339/57122/10189/23279/9972/51692/23636	Dapma7bEVm003479t1/Dapma7bEVm001189t1/Dapma7bEVm002611t1/Dapma7bEVm002631t1/Dapma7bEVm002411t1/Dapma7bEVm002170t1/Dapma7bEVm001329t1/Dapma7bEVm028025t1/Dapma7bEVm005696t1/Dapma7bEVm000300t1/Dapma7bEVm002514t1/Dapma7bEVm002679t1/Dapma7bEVm002808t1/Dapma7bEVm004500t1/Dapma7bEVm005748t1/Dapma7bEVm001593t1/Dapma7bEVm018484t1/Dapma7bEVm003044t1/Dapma7bEVm012150t1/Dapma7bEVm002986t1/Dapma7bEVm000610t1/…	22
hypomethylated	5aza	R-HSA-176814	Activation of APC/C and APC/C:Cdc20 mediated degradation of mitotic proteins	34/2168	76/10513	1.77214e-06	2.45981e-05	1.74173e-05	8881/701/5715/5705/64682/5718/5695/5700/5685/5717/5347/5684/10393/5683/7316/29945/4751/5702/5719/4085/10213/11065/9184/9861/5689/5691/996/5704/10197/5708/5709/5690/5706/5714	Dapma7bEVm005078t1/Dapma7bEVm004514t1/Dapma7bEVm003942t1/Dapma7bEVm003299t1/Dapma7bEVm000437t1/Dapma7bEVm001912t1/Dapma7bEVm001296t1/Dapma7bEVm000739t1/Dapma7bEVm010533t1/Dapma7bEVm007029t1/Dapma7bEVm000888t1/Dapma7bEVm027519t1/Dapma7bEVm003415t1/Dapma7bEVm006904t1/Dapma7bEVm004440t1/Dapma7bEVm021262t1/Dapma7bEVm027836t1/Dapma7bEVm005475t1/Dapma7bEVm005087t1/Dapma7bEVm003278t1/Dapma7bEVm002385t1/…	34
hypomethylated	5aza	R-HSA-69190	DNA strand elongation	19/2168	32/10513	1.8578e-06	2.55098e-05	1.80629e-05	5984/51659/4171/5985/9837/4173/5111/1763/2237/10714/4176/4175/84296/5422/23649/6117/5981/4174/84515	Dapma7bEVm028117t1/Dapma7bEVm028619t1/Dapma7bEVm004558t1/Dapma7bEVm004844t1/Dapma7bEVm004465t1/Dapma7bEVm005460t1/Dapma7bEVm001283t1/Dapma7bEVm001718t1/Dapma7bEVm002789t1/Dapma7bEVm003757t1/Dapma7bEVm004590t1/Dapma7bEVm000292t1/Dapma7bEVm005366t1/Dapma7bEVm006168t1/Dapma7bEVm010489t1/Dapma7bEVm003149t1/Dapma7bEVm011419t1/Dapma7bEVm010920t1/Dapma7bEVm000830t1	19
hypomethylated	5aza	R-HSA-179419	APC:Cdc20 mediated degradation of cell cycle proteins prior to satisfation of the cell cycle checkpoint	33/2168	73/10513	1.8845e-06	2.56012e-05	1.81275e-05	8881/701/5715/5705/64682/5718/5695/5700/5685/5717/5684/10393/5683/7316/29945/4751/5702/5719/4085/10213/11065/9184/9861/5689/5691/996/5704/10197/5708/5709/5690/5706/5714	Dapma7bEVm005078t1/Dapma7bEVm004514t1/Dapma7bEVm003942t1/Dapma7bEVm003299t1/Dapma7bEVm000437t1/Dapma7bEVm001912t1/Dapma7bEVm001296t1/Dapma7bEVm000739t1/Dapma7bEVm010533t1/Dapma7bEVm007029t1/Dapma7bEVm003415t1/Dapma7bEVm006904t1/Dapma7bEVm004440t1/Dapma7bEVm021262t1/Dapma7bEVm027836t1/Dapma7bEVm005475t1/Dapma7bEVm005087t1/Dapma7bEVm003278t1/Dapma7bEVm002385t1/Dapma7bEVm006108t1/Dapma7bEVm002442t1/…	33
hypomethylated	5aza	R-HSA-68882	Mitotic Anaphase	70/2168	202/10513	2.07712e-06	2.79209e-05	1.977e-05	23332/5885/5905/8881/23141/81930/701/699/4000/84790/348995/5715/7443/5705/5525/8815/6249/140735/64682/81565/5718/7514/5695/23047/5700/5685/5515/5717/5347/5684/10393/5683/8243/7316/3796/29945/1778/10383/8379/332/5702/5719/7278/79023/4085/57122/10213/11065/9184/9861/25909/5689/5048/5691/10274/1781/996/23063/5704/10197/23279/9700/5708/5709/23592/22919/5690/5706/5714/1062	Dapma7bEVm000211t1/Dapma7bEVm004069t1/Dapma7bEVm004648t1/Dapma7bEVm005078t1/Dapma7bEVm006994t1/Dapma7bEVm018465t1/Dapma7bEVm004514t1/Dapma7bEVm027904t1/Dapma7bEVm004134t1/Dapma7bEVm002324t1/Dapma7bEVm002411t1/Dapma7bEVm003942t1/Dapma7bEVm002205t1/Dapma7bEVm003299t1/Dapma7bEVm006763t1/Dapma7bEVm008969t1/Dapma7bEVm000056t1/Dapma7bEVm007753t1/Dapma7bEVm000437t1/Dapma7bEVm002809t1/Dapma7bEVm001912t1/…	70
hypomethylated	5aza	R-HSA-4641257	Degradation of AXIN	27/2168	55/10513	2.28132e-06	2.99109e-05	2.11791e-05	5715/5705/64750/5718/5695/5700/5685/5717/5684/5683/7316/8312/8658/5702/5719/81847/10213/9861/5689/5691/5704/10197/5708/5709/5690/5706/5714	Dapma7bEVm003942t1/Dapma7bEVm003299t1/Dapma7bEVm010222t1/Dapma7bEVm001912t1/Dapma7bEVm001296t1/Dapma7bEVm000739t1/Dapma7bEVm010533t1/Dapma7bEVm007029t1/Dapma7bEVm003415t1/Dapma7bEVm004440t1/Dapma7bEVm021262t1/Dapma7bEVm027836t1/Dapma7bEVm003057t1/Dapma7bEVm002112t1/Dapma7bEVm003278t1/Dapma7bEVm002385t1/Dapma7bEVm001962t1/Dapma7bEVm002442t1/Dapma7bEVm004794t1/Dapma7bEVm002504t1/Dapma7bEVm003435t1/…	27
hypomethylated	5aza	R-HSA-177243	Interactions of Rev with host cellular proteins	20/2168	35/10513	2.29543e-06	2.99109e-05	2.11791e-05	8021/5905/8086/5902/348995/9688/7514/7175/129401/3837/4927/53371/8480/23225/79023/1104/57122/23279/9972/23636	Dapma7bEVm003479t1/Dapma7bEVm004648t1/Dapma7bEVm001189t1/Dapma7bEVm010184t1/Dapma7bEVm002411t1/Dapma7bEVm002170t1/Dapma7bEVm002129t1/Dapma7bEVm001329t1/Dapma7bEVm028025t1/Dapma7bEVm005696t1/Dapma7bEVm005030t1/Dapma7bEVm000300t1/Dapma7bEVm002679t1/Dapma7bEVm002808t1/Dapma7bEVm002148t1/Dapma7bEVm004500t1/Dapma7bEVm001593t1/Dapma7bEVm005866t1/Dapma7bEVm003044t1/Dapma7bEVm005456t1/Dapma7bEVm002986t1/…	20
hypomethylated	5aza	R-HSA-532668	N-glycan trimming in the ER and Calnexin/Calreticulin cycle	20/2168	35/10513	2.29543e-06	2.99109e-05	2.11791e-05	267/11236/84447/51009/6400/51035/10299/5700/7316/23193/56886/55768/2923/55741/7841/5589/11253/91445/80267/9761	Dapma7bEVm006996t1/Dapma7bEVm022715t1/Dapma7bEVm005074t1/Dapma7bEVm027958t1/Dapma7bEVm006214t1/Dapma7bEVm003840t1/Dapma7bEVm005467t1/Dapma7bEVm028663t1/Dapma7bEVm000468t1/Dapma7bEVm000739t1/Dapma7bEVm021262t1/Dapma7bEVm027836t1/Dapma7bEVm009609t1/Dapma7bEVm002975t1/Dapma7bEVm005560t1/Dapma7bEVm004221t1/Dapma7bEVm010595t1/Dapma7bEVm015154t1/Dapma7bEVm005132t1/Dapma7bEVm004637t1/Dapma7bEVm010189t1/…	20
hypomethylated	5aza	R-HSA-2555396	Mitotic Metaphase and Anaphase	70/2168	203/10513	2.54191e-06	3.27881e-05	2.32164e-05	23332/5885/5905/8881/23141/81930/701/699/4000/84790/348995/5715/7443/5705/5525/8815/6249/140735/64682/81565/5718/7514/5695/23047/5700/5685/5515/5717/5347/5684/10393/5683/8243/7316/3796/29945/1778/10383/8379/332/5702/5719/7278/79023/4085/57122/10213/11065/9184/9861/25909/5689/5048/5691/10274/1781/996/23063/5704/10197/23279/9700/5708/5709/23592/22919/5690/5706/5714/1062	Dapma7bEVm000211t1/Dapma7bEVm004069t1/Dapma7bEVm004648t1/Dapma7bEVm005078t1/Dapma7bEVm006994t1/Dapma7bEVm018465t1/Dapma7bEVm004514t1/Dapma7bEVm027904t1/Dapma7bEVm004134t1/Dapma7bEVm002324t1/Dapma7bEVm002411t1/Dapma7bEVm003942t1/Dapma7bEVm002205t1/Dapma7bEVm003299t1/Dapma7bEVm006763t1/Dapma7bEVm008969t1/Dapma7bEVm000056t1/Dapma7bEVm007753t1/Dapma7bEVm000437t1/Dapma7bEVm002809t1/Dapma7bEVm001912t1/…	70
hypomethylated	5aza	R-HSA-983168	Antigen processing: Ubiquitination & Proteasome degradation	98/2168	310/10513	2.61837e-06	3.34366e-05	2.36756e-05	92912/9817/8881/57520/6923/27338/142678/122769/8945/140739/5715/5705/7322/25831/6468/89910/22888/10293/26046/23304/7326/642/29116/55284/64750/8452/26270/26235/6502/223082/64682/55294/5718/10425/9320/8454/5695/7325/9520/79791/84085/5700/26249/6921/5685/5717/4591/23376/5684/10393/5683/6477/7316/7327/29945/51343/9604/11146/5071/114907/7064/10616/5702/51088/26234/8065/8924/5719/9039/131405/4734/27246…	Dapma7bEVm028064t1/Dapma7bEVm003650t1/Dapma7bEVm005078t1/Dapma7bEVm003515t1/Dapma7bEVm006937t1/Dapma7bEVm018694t1/Dapma7bEVm002145t1/Dapma7bEVm002786t1/Dapma7bEVm029221t1/Dapma7bEVm003451t1/Dapma7bEVm003942t1/Dapma7bEVm003299t1/Dapma7bEVm011441t1/Dapma7bEVm023001t1/Dapma7bEVm009795t1/Dapma7bEVm011696t1/Dapma7bEVm004533t1/Dapma7bEVm005911t1/Dapma7bEVm005188t1/Dapma7bEVm003980t1/Dapma7bEVm001678t1/…	98
hypomethylated	5aza	R-HSA-6796648	TP53 Regulates Transcription of DNA Repair Genes	31/2168	68/10513	3.084e-06	3.89928e-05	2.76098e-05	9150/1025/5432/6923/6749/902/4292/5892/2071/5439/51497/5435/905/1386/9656/4331/6924/6921/4436/1111/2967/5437/5395/2177/404672/2968/6917/51755/5434/1022/6829	Dapma7bEVm004051t1/Dapma7bEVm004799t1/Dapma7bEVm006360t1/Dapma7bEVm006937t1/Dapma7bEVm001774t1/Dapma7bEVm010069t1/Dapma7bEVm004082t1/Dapma7bEVm003863t1/Dapma7bEVm004582t1/Dapma7bEVm007762t1/Dapma7bEVm005527t1/Dapma7bEVm008480t1/Dapma7bEVm028257t1/Dapma7bEVm010027t1/Dapma7bEVm001171t1/Dapma7bEVm004002t1/Dapma7bEVm007274t1/Dapma7bEVm002283t1/Dapma7bEVm011494t1/Dapma7bEVm028638t1/Dapma7bEVm000130t1/…	31
hypomethylated	5aza	R-HSA-5696398	Nucleotide Excision Repair	44/2168	111/10513	3.31559e-06	4.15099e-05	2.93921e-05	5984/2067/2873/27339/5432/5985/7508/10987/56949/902/8554/2071/5439/2074/8451/5435/10980/5111/4331/7528/10714/7316/54617/2967/5437/51426/8607/7874/404672/10445/2968/6917/57461/5434/1022/54107/6117/2072/9318/125476/9978/60/85015/5981	Dapma7bEVm028117t1/Dapma7bEVm028089t1/Dapma7bEVm002276t1/Dapma7bEVm027690t1/Dapma7bEVm001187t1/Dapma7bEVm006360t1/Dapma7bEVm004844t1/Dapma7bEVm004530t1/Dapma7bEVm005672t1/Dapma7bEVm006183t1/Dapma7bEVm010069t1/Dapma7bEVm001797t1/Dapma7bEVm004582t1/Dapma7bEVm007762t1/Dapma7bEVm005010t1/Dapma7bEVm005048t1/Dapma7bEVm008480t1/Dapma7bEVm028257t1/Dapma7bEVm006013t1/Dapma7bEVm001283t1/Dapma7bEVm007274t1/…	44
hypomethylated	5aza	R-HSA-68886	M Phase	119/2168	395/10513	3.42838e-06	4.25052e-05	3.00969e-05	8021/23332/5885/5905/3021/8086/54892/8881/5862/55835/23310/10844/23141/81930/27229/9493/701/699/4000/84790/348995/5715/7443/5705/64151/9688/5525/8815/55844/23397/5594/6249/140735/102800317/64682/81565/5718/7514/79441/140609/5695/7175/129401/23047/22981/7283/5700/5685/4927/387893/5515/9133/5717/3320/5347/5861/5684/23399/10393/5683/8243/7316/53371/3796/8480/29945/1778/10383/8379/23225/10733/3018/25…	Dapma7bEVm003479t1/Dapma7bEVm000211t1/Dapma7bEVm004069t1/Dapma7bEVm004648t1/Dapma7bEVm006920t1/Dapma7bEVm001189t1/Dapma7bEVm002122t1/Dapma7bEVm005078t1/Dapma7bEVm011570t1/Dapma7bEVm022729t1/Dapma7bEVm006465t1/Dapma7bEVm003488t1/Dapma7bEVm005459t1/Dapma7bEVm006994t1/Dapma7bEVm018465t1/Dapma7bEVm005536t1/Dapma7bEVm003560t1/Dapma7bEVm004514t1/Dapma7bEVm027904t1/Dapma7bEVm004134t1/Dapma7bEVm002324t1/…	119
hypomethylated	5aza	R-HSA-159227	Transport of the SLBP independent Mature mRNA	19/2168	33/10513	3.53383e-06	4.27119e-05	3.02432e-05	8021/8086/4686/348995/9688/7175/129401/4927/22916/53371/8480/23225/1977/79023/57122/10189/23279/9972/23636	Dapma7bEVm003479t1/Dapma7bEVm001189t1/Dapma7bEVm002611t1/Dapma7bEVm002411t1/Dapma7bEVm002170t1/Dapma7bEVm001329t1/Dapma7bEVm028025t1/Dapma7bEVm005696t1/Dapma7bEVm000300t1/Dapma7bEVm002514t1/Dapma7bEVm002679t1/Dapma7bEVm002808t1/Dapma7bEVm004500t1/Dapma7bEVm005748t1/Dapma7bEVm001593t1/Dapma7bEVm003044t1/Dapma7bEVm012150t1/Dapma7bEVm002986t1/Dapma7bEVm000610t1/Dapma7bEVm003075t1	19
hypomethylated	5aza	R-HSA-165054	Rev-mediated nuclear export of HIV RNA	19/2168	33/10513	3.53383e-06	4.27119e-05	3.02432e-05	8021/5905/8086/5902/348995/9688/7514/7175/129401/4927/53371/8480/23225/79023/1104/57122/23279/9972/23636	Dapma7bEVm003479t1/Dapma7bEVm004648t1/Dapma7bEVm001189t1/Dapma7bEVm010184t1/Dapma7bEVm002411t1/Dapma7bEVm002170t1/Dapma7bEVm002129t1/Dapma7bEVm001329t1/Dapma7bEVm028025t1/Dapma7bEVm005696t1/Dapma7bEVm000300t1/Dapma7bEVm002679t1/Dapma7bEVm002808t1/Dapma7bEVm004500t1/Dapma7bEVm001593t1/Dapma7bEVm005866t1/Dapma7bEVm003044t1/Dapma7bEVm002986t1/Dapma7bEVm000610t1/Dapma7bEVm003075t1	19
hypomethylated	5aza	R-HSA-5362768	Hh mutants that don't undergo autocatalytic processing are degraded by ERAD	27/2168	56/10513	3.54539e-06	4.27119e-05	3.02432e-05	84447/5715/5705/51009/6400/5718/5695/5700/5685/5717/5684/5683/7316/5702/5719/10213/9861/5689/5691/5704/10197/5708/5709/27248/5690/5706/5714	Dapma7bEVm006214t1/Dapma7bEVm003942t1/Dapma7bEVm003299t1/Dapma7bEVm003840t1/Dapma7bEVm005467t1/Dapma7bEVm001912t1/Dapma7bEVm001296t1/Dapma7bEVm000739t1/Dapma7bEVm010533t1/Dapma7bEVm007029t1/Dapma7bEVm003415t1/Dapma7bEVm004440t1/Dapma7bEVm021262t1/Dapma7bEVm027836t1/Dapma7bEVm003278t1/Dapma7bEVm002385t1/Dapma7bEVm002442t1/Dapma7bEVm004794t1/Dapma7bEVm002504t1/Dapma7bEVm003435t1/Dapma7bEVm001951t1/…	27
hypomethylated	5aza	R-HSA-1428517	The citric acid (TCA) cycle and respiratory electron transport	60/2168	168/10513	3.67727e-06	4.38866e-05	3.1075e-05	728294/4722/506/7386/6392/4714/6341/79133/27109/539/6389/9016/8802/3421/8803/51204/79944/10128/1737/4967/10632/51103/3419/1353/4711/137682/4719/509/50/6391/80224/2109/3029/6834/1738/51660/4704/10476/7385/8050/4724/51295/28976/5162/55066/285521/1537/4695/374291/3420/6256/51300/2108/498/1327/55471/10131/4720/4698/93058	Dapma7bEVm003716t1/Dapma7bEVm015232t1/Dapma7bEVm007825t1/Dapma7bEVm010307t1/Dapma7bEVm015577t1/Dapma7bEVm004966t1/Dapma7bEVm006616t1/Dapma7bEVm004782t1/Dapma7bEVm012302t1/Dapma7bEVm004438t1/Dapma7bEVm002209t1/Dapma7bEVm027685t1/Dapma7bEVm015205t1/Dapma7bEVm006045t1/Dapma7bEVm004307t1/Dapma7bEVm002780t1/Dapma7bEVm002317t1/Dapma7bEVm004905t1/Dapma7bEVm027946t1/Dapma7bEVm027567t1/Dapma7bEVm003493t1/…	60
hypomethylated	5aza	R-HSA-69620	Cell Cycle Checkpoints	93/2168	293/10513	3.89024e-06	4.5562e-05	3.22613e-05	5984/23332/5905/8881/4171/5985/81930/79184/701/699/7158/348995/5715/7465/10524/5705/898/5525/995/4173/4998/11200/6249/140735/64682/81565/5718/7514/5695/9656/5700/5685/83990/64326/5515/9133/5883/5717/1763/5347/4176/5684/1111/10393/5683/7316/3796/29945/1778/7468/8379/5001/3018/8370/332/5702/4175/8924/5719/79023/4085/57122/11073/10213/11065/9184/55388/9861/25909/5689/5048/5691/1781/996/5704/165918/1…	Dapma7bEVm028117t1/Dapma7bEVm000211t1/Dapma7bEVm004648t1/Dapma7bEVm005078t1/Dapma7bEVm004558t1/Dapma7bEVm004844t1/Dapma7bEVm018465t1/Dapma7bEVm002885t1/Dapma7bEVm004514t1/Dapma7bEVm027904t1/Dapma7bEVm000792t1/Dapma7bEVm002411t1/Dapma7bEVm003942t1/Dapma7bEVm004149t1/Dapma7bEVm004193t1/Dapma7bEVm003299t1/Dapma7bEVm005540t1/Dapma7bEVm006763t1/Dapma7bEVm003108t1/Dapma7bEVm005460t1/Dapma7bEVm005470t1/…	93
hypomethylated	5aza	R-HSA-450531	Regulation of mRNA stability by proteins that bind AU-rich elements	37/2168	88/10513	3.89479e-06	4.5562e-05	3.22613e-05	8021/23404/3312/5715/5705/23016/118460/5718/7514/5695/8570/5700/5685/5717/5684/5683/7316/51010/54512/54464/5702/22894/5719/26986/10213/9861/5689/5691/5704/10197/5708/5709/8125/5393/5690/5706/5714	Dapma7bEVm003479t1/Dapma7bEVm005705t1/Dapma7bEVm009960t1/Dapma7bEVm003942t1/Dapma7bEVm003299t1/Dapma7bEVm008356t1/Dapma7bEVm003396t1/Dapma7bEVm001912t1/Dapma7bEVm002129t1/Dapma7bEVm001296t1/Dapma7bEVm000035t1/Dapma7bEVm000739t1/Dapma7bEVm010533t1/Dapma7bEVm007029t1/Dapma7bEVm003415t1/Dapma7bEVm004440t1/Dapma7bEVm021262t1/Dapma7bEVm027836t1/Dapma7bEVm007852t1/Dapma7bEVm023404t1/Dapma7bEVm006041t1/…	37
hypomethylated	5aza	R-HSA-176409	APC/C:Cdc20 mediated degradation of mitotic proteins	33/2168	75/10513	3.92468e-06	4.5562e-05	3.22613e-05	8881/701/5715/5705/64682/5718/5695/5700/5685/5717/5684/10393/5683/7316/29945/4751/5702/5719/4085/10213/11065/9184/9861/5689/5691/996/5704/10197/5708/5709/5690/5706/5714	Dapma7bEVm005078t1/Dapma7bEVm004514t1/Dapma7bEVm003942t1/Dapma7bEVm003299t1/Dapma7bEVm000437t1/Dapma7bEVm001912t1/Dapma7bEVm001296t1/Dapma7bEVm000739t1/Dapma7bEVm010533t1/Dapma7bEVm007029t1/Dapma7bEVm003415t1/Dapma7bEVm006904t1/Dapma7bEVm004440t1/Dapma7bEVm021262t1/Dapma7bEVm027836t1/Dapma7bEVm005475t1/Dapma7bEVm005087t1/Dapma7bEVm003278t1/Dapma7bEVm002385t1/Dapma7bEVm006108t1/Dapma7bEVm002442t1/…	33
hypomethylated	5aza	R-HSA-174184	Cdc20:Phospho-APC/C mediated degradation of Cyclin A	32/2168	72/10513	4.21654e-06	4.85092e-05	3.43481e-05	8881/701/5715/5705/64682/5718/5695/5700/5685/5717/5684/10393/5683/7316/29945/5702/5719/4085/10213/11065/9184/9861/5689/5691/996/5704/10197/5708/5709/5690/5706/5714	Dapma7bEVm005078t1/Dapma7bEVm004514t1/Dapma7bEVm003942t1/Dapma7bEVm003299t1/Dapma7bEVm000437t1/Dapma7bEVm001912t1/Dapma7bEVm001296t1/Dapma7bEVm000739t1/Dapma7bEVm010533t1/Dapma7bEVm007029t1/Dapma7bEVm003415t1/Dapma7bEVm006904t1/Dapma7bEVm004440t1/Dapma7bEVm021262t1/Dapma7bEVm027836t1/Dapma7bEVm005475t1/Dapma7bEVm003278t1/Dapma7bEVm002385t1/Dapma7bEVm006108t1/Dapma7bEVm002442t1/Dapma7bEVm006410t1/…	32
hypomethylated	5aza	R-HSA-75067	Processing of Capped Intronless Pre-mRNA	17/2168	28/10513	4.26862e-06	4.86699e-05	3.44619e-05	8106/4686/53981/6637/7884/11051/1477/51585/6634/6635/22916/79869/55339/1479/6628/51692/6636	Dapma7bEVm002054t1/Dapma7bEVm002611t1/Dapma7bEVm002631t1/Dapma7bEVm028806t1/Dapma7bEVm005762t1/Dapma7bEVm023023t1/Dapma7bEVm002370t1/Dapma7bEVm000344t1/Dapma7bEVm011670t1/Dapma7bEVm012713t1/Dapma7bEVm002514t1/Dapma7bEVm002686t1/Dapma7bEVm018484t1/Dapma7bEVm003103t1/Dapma7bEVm005347t1/Dapma7bEVm027987t1/Dapma7bEVm003110t1/Dapma7bEVm007968t1	17
hypomethylated	5aza	R-HSA-5610780	Degradation of GLI1 by the proteasome	28/2168	60/10513	5.24844e-06	5.82805e-05	4.12669e-05	8945/5715/5705/5718/8454/5695/5700/5685/5717/5684/5683/7316/5702/5719/10213/9861/5567/5689/5691/5704/10197/5708/5709/9978/51684/5690/5706/5714	Dapma7bEVm029221t1/Dapma7bEVm003942t1/Dapma7bEVm003299t1/Dapma7bEVm001912t1/Dapma7bEVm000234t1/Dapma7bEVm001296t1/Dapma7bEVm000739t1/Dapma7bEVm010533t1/Dapma7bEVm007029t1/Dapma7bEVm003415t1/Dapma7bEVm004440t1/Dapma7bEVm021262t1/Dapma7bEVm027836t1/Dapma7bEVm003278t1/Dapma7bEVm010057t1/Dapma7bEVm002385t1/Dapma7bEVm002442t1/Dapma7bEVm004794t1/Dapma7bEVm004190t1/Dapma7bEVm002504t1/Dapma7bEVm003435t1/…	28
hypomethylated	5aza	R-HSA-72649	Translation initiation complex formation	28/2168	60/10513	5.24844e-06	5.82805e-05	4.12669e-05	6228/6235/6234/7458/8663/51386/8669/1974/6227/6218/1975/6194/6209/6201/8666/8668/6208/1977/3921/26986/6210/6191/6193/6188/6189/8661/6230/6217	Dapma7bEVm002078t1/Dapma7bEVm029355t1/Dapma7bEVm030708t1/Dapma7bEVm003968t1/Dapma7bEVm010808t1/Dapma7bEVm003692t1/Dapma7bEVm023163t1/Dapma7bEVm004270t1/Dapma7bEVm010554t1/Dapma7bEVm010795t1/Dapma7bEVm000669t1/Dapma7bEVm002869t1/Dapma7bEVm003452t1/Dapma7bEVm004770t1/Dapma7bEVm004870t1/Dapma7bEVm000969t1/Dapma7bEVm003950t1/Dapma7bEVm005748t1/Dapma7bEVm000984t1/Dapma7bEVm000189t1/Dapma7bEVm006875t1/…	28
hypomethylated	5aza	R-HSA-72702	Ribosomal scanning and start codon recognition	28/2168	60/10513	5.24844e-06	5.82805e-05	4.12669e-05	6228/6235/6234/7458/8663/51386/8669/1974/6227/6218/1975/6194/6209/6201/8666/8668/6208/1977/3921/6210/1983/6191/6193/6188/6189/8661/6230/6217	Dapma7bEVm002078t1/Dapma7bEVm029355t1/Dapma7bEVm030708t1/Dapma7bEVm003968t1/Dapma7bEVm010808t1/Dapma7bEVm003692t1/Dapma7bEVm023163t1/Dapma7bEVm004270t1/Dapma7bEVm010554t1/Dapma7bEVm010795t1/Dapma7bEVm000669t1/Dapma7bEVm002869t1/Dapma7bEVm003452t1/Dapma7bEVm004770t1/Dapma7bEVm004870t1/Dapma7bEVm000969t1/Dapma7bEVm003950t1/Dapma7bEVm005748t1/Dapma7bEVm000984t1/Dapma7bEVm006875t1/Dapma7bEVm015380t1/…	28
hypomethylated	5aza	R-HSA-8854050	FBXL7 down-regulates AURKA during mitotic entry and in early mitosis	26/2168	54/10513	5.53545e-06	6.09376e-05	4.31483e-05	5715/5705/5718/8454/5695/5700/5685/5717/6790/5684/5683/7316/5702/5719/10213/9861/5689/5691/5704/10197/5708/5709/9978/5690/5706/5714	Dapma7bEVm003942t1/Dapma7bEVm003299t1/Dapma7bEVm001912t1/Dapma7bEVm000234t1/Dapma7bEVm001296t1/Dapma7bEVm000739t1/Dapma7bEVm010533t1/Dapma7bEVm007029t1/Dapma7bEVm018581t1/Dapma7bEVm003415t1/Dapma7bEVm004440t1/Dapma7bEVm021262t1/Dapma7bEVm027836t1/Dapma7bEVm003278t1/Dapma7bEVm002385t1/Dapma7bEVm002442t1/Dapma7bEVm004794t1/Dapma7bEVm002504t1/Dapma7bEVm003435t1/Dapma7bEVm001951t1/Dapma7bEVm007672t1/…	26
hypomethylated	5aza	R-HSA-5610787	Hedgehog 'off' state	44/2168	113/10513	5.76494e-06	6.29216e-05	4.45531e-05	27152/8945/84790/5715/5705/55764/5718/8454/5695/5700/5685/5717/5684/5683/7316/10383/9742/2778/57539/5702/5719/7278/115/10213/26160/9861/5567/5689/5691/57728/5704/10197/2737/5708/2932/5709/9978/80199/51684/11127/5690/6608/5706/5714	Dapma7bEVm000179t1/Dapma7bEVm029221t1/Dapma7bEVm002324t1/Dapma7bEVm003942t1/Dapma7bEVm003299t1/Dapma7bEVm005823t1/Dapma7bEVm001912t1/Dapma7bEVm000234t1/Dapma7bEVm001296t1/Dapma7bEVm000739t1/Dapma7bEVm010533t1/Dapma7bEVm007029t1/Dapma7bEVm003415t1/Dapma7bEVm004440t1/Dapma7bEVm021262t1/Dapma7bEVm027836t1/Dapma7bEVm000940t1/Dapma7bEVm017340t1/Dapma7bEVm007202t1/Dapma7bEVm007254t1/Dapma7bEVm023447t1/…	44
hypomethylated	5aza	R-HSA-5358351	Signaling by Hedgehog	54/2168	149/10513	6.77417e-06	7.33103e-05	5.19091e-05	84447/79577/408/27152/6868/8945/84790/5715/5705/51009/6400/64750/8452/55764/5718/8454/5695/5700/5685/5717/5684/5683/7316/10383/9742/2778/8405/57539/5702/5719/7278/115/10213/26160/9861/5567/5689/5691/57728/5704/10197/2737/5708/2932/5709/27248/9978/80199/51684/11127/5690/6608/5706/5714	Dapma7bEVm006214t1/Dapma7bEVm003683t1/Dapma7bEVm002395t1/Dapma7bEVm000179t1/Dapma7bEVm010700t1/Dapma7bEVm029221t1/Dapma7bEVm002324t1/Dapma7bEVm003942t1/Dapma7bEVm003299t1/Dapma7bEVm003840t1/Dapma7bEVm005467t1/Dapma7bEVm010222t1/Dapma7bEVm003082t1/Dapma7bEVm005823t1/Dapma7bEVm001912t1/Dapma7bEVm000234t1/Dapma7bEVm001296t1/Dapma7bEVm000739t1/Dapma7bEVm010533t1/Dapma7bEVm007029t1/Dapma7bEVm009989t1/…	54
hypomethylated	5aza	R-HSA-1169091	Activation of NF-kappaB in B cells	30/2168	67/10513	6.95878e-06	7.4053e-05	5.2435e-05	8945/5715/5705/5718/8454/5695/5700/5685/5717/5684/5683/7316/3551/6885/5702/5719/5966/10213/9861/5689/5691/5704/10197/5708/5709/4792/5690/10892/5706/5714	Dapma7bEVm029221t1/Dapma7bEVm003942t1/Dapma7bEVm003299t1/Dapma7bEVm001912t1/Dapma7bEVm000234t1/Dapma7bEVm001296t1/Dapma7bEVm000739t1/Dapma7bEVm010533t1/Dapma7bEVm007029t1/Dapma7bEVm003415t1/Dapma7bEVm004440t1/Dapma7bEVm021262t1/Dapma7bEVm027836t1/Dapma7bEVm003602t1/Dapma7bEVm010354t1/Dapma7bEVm003278t1/Dapma7bEVm010057t1/Dapma7bEVm002385t1/Dapma7bEVm009874t1/Dapma7bEVm002442t1/Dapma7bEVm004794t1/…	30
hypomethylated	5aza	R-HSA-5685942	HDR through Homologous Recombination (HRR)	30/2168	67/10513	6.95878e-06	7.4053e-05	5.2435e-05	5984/5985/10524/7516/5892/5889/5111/83990/5883/5888/1763/10714/1111/7316/348654/675/146956/51426/51750/5890/11073/54107/6117/548593/3364/5810/5981/80010/4361/5429	Dapma7bEVm028117t1/Dapma7bEVm004844t1/Dapma7bEVm004193t1/Dapma7bEVm011371t1/Dapma7bEVm003863t1/Dapma7bEVm010406t1/Dapma7bEVm001283t1/Dapma7bEVm009712t1/Dapma7bEVm005625t1/Dapma7bEVm005993t1/Dapma7bEVm001718t1/Dapma7bEVm003757t1/Dapma7bEVm004702t1/Dapma7bEVm028106t1/Dapma7bEVm021262t1/Dapma7bEVm027836t1/Dapma7bEVm011705t1/Dapma7bEVm002973t1/Dapma7bEVm005581t1/Dapma7bEVm023376t1/Dapma7bEVm007423t1/…	30
hypomethylated	5aza	R-HSA-8951664	Neddylation	77/2168	235/10513	7.27858e-06	7.68161e-05	5.43915e-05	50717/9817/2873/7347/6923/8816/122769/51514/123879/10987/8945/140739/25879/5715/5705/7322/23369/6468/8452/26270/26235/6502/55294/8451/5718/10980/8454/5695/55827/5929/4738/79791/84085/5700/26249/6921/5685/64326/56929/5717/54165/5684/5683/7316/10116/80344/114907/332/5702/51088/26234/8065/5719/9039/8883/23038/23014/10213/9861/26268/5689/5691/10238/5704/9306/10197/51676/9318/5708/5709/8453/26118/9978…	Dapma7bEVm022694t1/Dapma7bEVm003650t1/Dapma7bEVm002276t1/Dapma7bEVm027690t1/Dapma7bEVm004872t1/Dapma7bEVm006937t1/Dapma7bEVm010719t1/Dapma7bEVm002786t1/Dapma7bEVm005528t1/Dapma7bEVm007638t1/Dapma7bEVm005672t1/Dapma7bEVm029221t1/Dapma7bEVm003451t1/Dapma7bEVm003755t1/Dapma7bEVm003942t1/Dapma7bEVm003299t1/Dapma7bEVm011441t1/Dapma7bEVm010014t1/Dapma7bEVm011696t1/Dapma7bEVm003082t1/Dapma7bEVm002474t1/…	77
hypomethylated	5aza	R-HSA-1268020	Mitochondrial protein import	29/2168	64/10513	7.39938e-06	7.74509e-05	5.4841e-05	197257/506/9868/131474/4714/26519/29090/293/10452/3421/10245/23203/27235/25813/131118/10165/92609/50/80273/9512/1537/6901/617/2671/498/400916/10469/9804/3329	Dapma7bEVm002294t1/Dapma7bEVm007825t1/Dapma7bEVm003156t1/Dapma7bEVm008090t1/Dapma7bEVm004966t1/Dapma7bEVm012804t1/Dapma7bEVm005375t1/Dapma7bEVm002814t1/Dapma7bEVm015205t1/Dapma7bEVm003412t1/Dapma7bEVm002780t1/Dapma7bEVm015365t1/Dapma7bEVm002699t1/Dapma7bEVm010964t1/Dapma7bEVm000565t1/Dapma7bEVm004980t1/Dapma7bEVm000849t1/Dapma7bEVm011733t1/Dapma7bEVm002181t1/Dapma7bEVm002500t1/Dapma7bEVm001898t1/…	29
hypomethylated	5aza	R-HSA-72662	Activation of the mRNA upon binding of the cap-binding complex and eIFs, and subsequent binding to 43S	28/2168	61/10513	7.80759e-06	8.10592e-05	5.73959e-05	6228/6235/6234/7458/8663/51386/8669/1974/6227/6218/1975/6194/6209/6201/8666/8668/6208/1977/3921/26986/6210/6191/6193/6188/6189/8661/6230/6217	Dapma7bEVm002078t1/Dapma7bEVm029355t1/Dapma7bEVm030708t1/Dapma7bEVm003968t1/Dapma7bEVm010808t1/Dapma7bEVm003692t1/Dapma7bEVm023163t1/Dapma7bEVm004270t1/Dapma7bEVm010554t1/Dapma7bEVm010795t1/Dapma7bEVm000669t1/Dapma7bEVm002869t1/Dapma7bEVm003452t1/Dapma7bEVm004770t1/Dapma7bEVm004870t1/Dapma7bEVm000969t1/Dapma7bEVm003950t1/Dapma7bEVm005748t1/Dapma7bEVm000984t1/Dapma7bEVm000189t1/Dapma7bEVm006875t1/…	28
hypomethylated	5aza	R-HSA-174113	SCF-beta-TrCP mediated degradation of Emi1	26/2168	55/10513	8.45294e-06	8.70516e-05	6.1639e-05	8945/5715/5705/5718/8454/5695/5700/5685/5717/5684/5683/7316/51343/5702/5719/10213/9861/5689/5691/5704/10197/5708/5709/5690/5706/5714	Dapma7bEVm029221t1/Dapma7bEVm003942t1/Dapma7bEVm003299t1/Dapma7bEVm001912t1/Dapma7bEVm000234t1/Dapma7bEVm001296t1/Dapma7bEVm000739t1/Dapma7bEVm010533t1/Dapma7bEVm007029t1/Dapma7bEVm003415t1/Dapma7bEVm004440t1/Dapma7bEVm021262t1/Dapma7bEVm027836t1/Dapma7bEVm004227t1/Dapma7bEVm003278t1/Dapma7bEVm010057t1/Dapma7bEVm002385t1/Dapma7bEVm002442t1/Dapma7bEVm004794t1/Dapma7bEVm002504t1/Dapma7bEVm003435t1/…	26
hypomethylated	5aza	R-HSA-2467813	Separation of Sister Chromatids	65/2168	191/10513	9.40612e-06	9.60929e-05	6.80409e-05	23332/5885/5905/8881/81930/701/699/84790/348995/5715/5705/5525/6249/140735/64682/81565/5718/7514/5695/23047/5700/5685/5515/5717/5347/5684/10393/5683/8243/7316/3796/29945/1778/10383/8379/332/5702/5719/7278/79023/4085/57122/10213/11065/9184/9861/25909/5689/5048/5691/10274/1781/996/23063/5704/10197/23279/9700/5708/5709/22919/5690/5706/5714/1062	Dapma7bEVm000211t1/Dapma7bEVm004069t1/Dapma7bEVm004648t1/Dapma7bEVm005078t1/Dapma7bEVm018465t1/Dapma7bEVm004514t1/Dapma7bEVm027904t1/Dapma7bEVm002324t1/Dapma7bEVm002411t1/Dapma7bEVm003942t1/Dapma7bEVm003299t1/Dapma7bEVm006763t1/Dapma7bEVm000056t1/Dapma7bEVm007753t1/Dapma7bEVm000437t1/Dapma7bEVm002809t1/Dapma7bEVm001912t1/Dapma7bEVm002129t1/Dapma7bEVm001296t1/Dapma7bEVm003494t1/Dapma7bEVm000739t1/…	65
hypomethylated	5aza	R-HSA-6782210	Gap-filling DNA repair synthesis and ligation in TC-NER	29/2168	65/10513	1.07502e-05	0.000108953	7.71466e-05	5984/27339/5432/5985/56949/902/2071/5439/2074/8451/5435/5111/4331/10714/7316/2967/5437/51426/7874/404672/2968/6917/57461/5434/1022/54107/6117/9978/5981	Dapma7bEVm028117t1/Dapma7bEVm001187t1/Dapma7bEVm006360t1/Dapma7bEVm004844t1/Dapma7bEVm006183t1/Dapma7bEVm010069t1/Dapma7bEVm004582t1/Dapma7bEVm007762t1/Dapma7bEVm005010t1/Dapma7bEVm005048t1/Dapma7bEVm008480t1/Dapma7bEVm028257t1/Dapma7bEVm001283t1/Dapma7bEVm007274t1/Dapma7bEVm003757t1/Dapma7bEVm021262t1/Dapma7bEVm027836t1/Dapma7bEVm002458t1/Dapma7bEVm018515t1/Dapma7bEVm007423t1/Dapma7bEVm001368t1/…	29
hypomethylated	5aza	R-HSA-983169	Class I MHC mediated antigen processing & presentation	111/2168	372/10513	1.17715e-05	0.000118364	8.38105e-05	92912/64167/9817/8881/3309/57520/6923/27338/142678/122769/10427/8945/10952/140739/5715/5705/7322/25831/6468/89910/22888/10293/26046/23304/7326/642/29116/55284/64750/8452/26270/26235/6502/223082/64682/55294/5718/10425/9320/8454/5695/7325/9520/10134/79791/84085/5700/26249/6921/5685/10802/5717/4591/23376/1520/5684/10393/5683/6477/7316/3551/7327/29945/55176/51343/9604/11146/5071/114907/1515/7064/1061…	Dapma7bEVm028064t1/Dapma7bEVm022643t1/Dapma7bEVm003650t1/Dapma7bEVm005078t1/Dapma7bEVm003115t1/Dapma7bEVm003515t1/Dapma7bEVm006937t1/Dapma7bEVm018694t1/Dapma7bEVm002145t1/Dapma7bEVm002786t1/Dapma7bEVm018574t1/Dapma7bEVm029221t1/Dapma7bEVm007763t1/Dapma7bEVm003451t1/Dapma7bEVm003942t1/Dapma7bEVm003299t1/Dapma7bEVm011441t1/Dapma7bEVm023001t1/Dapma7bEVm009795t1/Dapma7bEVm011696t1/Dapma7bEVm004533t1/…	111
hypomethylated	5aza	R-HSA-5387390	Hh mutants abrogate ligand secretion	27/2168	59/10513	1.21204e-05	0.00011906	8.43031e-05	84447/5715/5705/51009/6400/5718/5695/5700/5685/5717/5684/5683/7316/5702/5719/10213/9861/5689/5691/5704/10197/5708/5709/27248/5690/5706/5714	Dapma7bEVm006214t1/Dapma7bEVm003942t1/Dapma7bEVm003299t1/Dapma7bEVm003840t1/Dapma7bEVm005467t1/Dapma7bEVm001912t1/Dapma7bEVm001296t1/Dapma7bEVm000739t1/Dapma7bEVm010533t1/Dapma7bEVm007029t1/Dapma7bEVm003415t1/Dapma7bEVm004440t1/Dapma7bEVm021262t1/Dapma7bEVm027836t1/Dapma7bEVm003278t1/Dapma7bEVm002385t1/Dapma7bEVm002442t1/Dapma7bEVm004794t1/Dapma7bEVm002504t1/Dapma7bEVm003435t1/Dapma7bEVm001951t1/…	27
hypomethylated	5aza	R-HSA-5676590	NIK-->noncanonical NF-kB signaling	27/2168	59/10513	1.21204e-05	0.00011906	8.43031e-05	8945/5715/5705/5718/8454/5695/5700/5685/5717/5684/5683/7316/4791/5702/5719/9039/10213/9861/5689/5691/5704/10197/5708/5709/5690/5706/5714	Dapma7bEVm029221t1/Dapma7bEVm003942t1/Dapma7bEVm003299t1/Dapma7bEVm001912t1/Dapma7bEVm000234t1/Dapma7bEVm001296t1/Dapma7bEVm000739t1/Dapma7bEVm010533t1/Dapma7bEVm007029t1/Dapma7bEVm003415t1/Dapma7bEVm004440t1/Dapma7bEVm021262t1/Dapma7bEVm027836t1/Dapma7bEVm002577t1/Dapma7bEVm003278t1/Dapma7bEVm010057t1/Dapma7bEVm002385t1/Dapma7bEVm001920t1/Dapma7bEVm002442t1/Dapma7bEVm004794t1/Dapma7bEVm002504t1/…	27
hypomethylated	5aza	R-HSA-68827	CDT1 association with the CDC6:ORC:origin complex	27/2168	59/10513	1.21204e-05	0.00011906	8.43031e-05	5715/5705/4998/81620/5718/5695/5700/5685/5717/5684/5683/7316/5001/5702/5719/10213/9861/5689/5691/5704/10197/5708/5709/5690/5706/5714/84515	Dapma7bEVm003942t1/Dapma7bEVm003299t1/Dapma7bEVm005470t1/Dapma7bEVm001769t1/Dapma7bEVm001912t1/Dapma7bEVm001296t1/Dapma7bEVm000739t1/Dapma7bEVm010533t1/Dapma7bEVm007029t1/Dapma7bEVm003415t1/Dapma7bEVm004440t1/Dapma7bEVm021262t1/Dapma7bEVm027836t1/Dapma7bEVm002364t1/Dapma7bEVm003278t1/Dapma7bEVm002385t1/Dapma7bEVm002442t1/Dapma7bEVm004794t1/Dapma7bEVm002504t1/Dapma7bEVm003435t1/Dapma7bEVm001951t1/…	27
hypomethylated	5aza	R-HSA-169911	Regulation of Apoptosis	25/2168	53/10513	1.31823e-05	0.000125625	8.8952e-05	5715/5705/5718/5695/5700/4976/5685/5717/5684/5683/7316/5702/5719/10213/9861/5689/5691/5704/10197/115209/5708/5709/5690/5706/5714	Dapma7bEVm003942t1/Dapma7bEVm003299t1/Dapma7bEVm001912t1/Dapma7bEVm001296t1/Dapma7bEVm000739t1/Dapma7bEVm001064t1/Dapma7bEVm010533t1/Dapma7bEVm007029t1/Dapma7bEVm003415t1/Dapma7bEVm004440t1/Dapma7bEVm021262t1/Dapma7bEVm027836t1/Dapma7bEVm003278t1/Dapma7bEVm002385t1/Dapma7bEVm002442t1/Dapma7bEVm004794t1/Dapma7bEVm002504t1/Dapma7bEVm003435t1/Dapma7bEVm001951t1/Dapma7bEVm007672t1/Dapma7bEVm010855t1/…	25
hypomethylated	5aza	R-HSA-69601	Ubiquitin Mediated Degradation of Phosphorylated Cdc25A	25/2168	53/10513	1.31823e-05	0.000125625	8.8952e-05	5715/5705/11200/5718/5695/5700/5685/5717/5684/1111/5683/7316/5702/5719/10213/9861/5689/5691/5704/10197/5708/5709/5690/5706/5714	Dapma7bEVm003942t1/Dapma7bEVm003299t1/Dapma7bEVm004234t1/Dapma7bEVm027877t1/Dapma7bEVm001912t1/Dapma7bEVm001296t1/Dapma7bEVm000739t1/Dapma7bEVm010533t1/Dapma7bEVm007029t1/Dapma7bEVm003415t1/Dapma7bEVm004702t1/Dapma7bEVm028106t1/Dapma7bEVm004440t1/Dapma7bEVm021262t1/Dapma7bEVm027836t1/Dapma7bEVm003278t1/Dapma7bEVm002385t1/Dapma7bEVm002442t1/Dapma7bEVm004794t1/Dapma7bEVm002504t1/Dapma7bEVm003435t1/…	25
hypomethylated	5aza	R-HSA-69610	p53-Independent DNA Damage Response	25/2168	53/10513	1.31823e-05	0.000125625	8.8952e-05	5715/5705/11200/5718/5695/5700/5685/5717/5684/1111/5683/7316/5702/5719/10213/9861/5689/5691/5704/10197/5708/5709/5690/5706/5714	Dapma7bEVm003942t1/Dapma7bEVm003299t1/Dapma7bEVm004234t1/Dapma7bEVm027877t1/Dapma7bEVm001912t1/Dapma7bEVm001296t1/Dapma7bEVm000739t1/Dapma7bEVm010533t1/Dapma7bEVm007029t1/Dapma7bEVm003415t1/Dapma7bEVm004702t1/Dapma7bEVm028106t1/Dapma7bEVm004440t1/Dapma7bEVm021262t1/Dapma7bEVm027836t1/Dapma7bEVm003278t1/Dapma7bEVm002385t1/Dapma7bEVm002442t1/Dapma7bEVm004794t1/Dapma7bEVm002504t1/Dapma7bEVm003435t1/…	25
hypomethylated	5aza	R-HSA-69613	p53-Independent G1/S DNA damage checkpoint	25/2168	53/10513	1.31823e-05	0.000125625	8.8952e-05	5715/5705/11200/5718/5695/5700/5685/5717/5684/1111/5683/7316/5702/5719/10213/9861/5689/5691/5704/10197/5708/5709/5690/5706/5714	Dapma7bEVm003942t1/Dapma7bEVm003299t1/Dapma7bEVm004234t1/Dapma7bEVm027877t1/Dapma7bEVm001912t1/Dapma7bEVm001296t1/Dapma7bEVm000739t1/Dapma7bEVm010533t1/Dapma7bEVm007029t1/Dapma7bEVm003415t1/Dapma7bEVm004702t1/Dapma7bEVm028106t1/Dapma7bEVm004440t1/Dapma7bEVm021262t1/Dapma7bEVm027836t1/Dapma7bEVm003278t1/Dapma7bEVm002385t1/Dapma7bEVm002442t1/Dapma7bEVm004794t1/Dapma7bEVm002504t1/Dapma7bEVm003435t1/…	25
hypomethylated	5aza	R-HSA-167152	Formation of HIV elongation complex in the absence of HIV Tat	24/2168	50/10513	1.35099e-05	0.000127794	9.04876e-05	9150/4686/1025/5432/6923/6749/902/2071/5439/51497/5435/905/4331/6924/6921/22916/2967/5437/404672/2968/6917/5434/1022/6829	Dapma7bEVm004051t1/Dapma7bEVm002611t1/Dapma7bEVm004799t1/Dapma7bEVm006360t1/Dapma7bEVm006937t1/Dapma7bEVm001774t1/Dapma7bEVm010069t1/Dapma7bEVm004582t1/Dapma7bEVm007762t1/Dapma7bEVm005527t1/Dapma7bEVm008480t1/Dapma7bEVm028257t1/Dapma7bEVm010027t1/Dapma7bEVm007274t1/Dapma7bEVm002283t1/Dapma7bEVm011494t1/Dapma7bEVm028638t1/Dapma7bEVm002514t1/Dapma7bEVm002458t1/Dapma7bEVm018515t1/Dapma7bEVm018378t1/…	24
hypomethylated	5aza	R-HSA-1234176	Oxygen-dependent proline hydroxylation of Hypoxia-inducible Factor Alpha	29/2168	66/10513	1.54317e-05	0.000143863	0.000101866	6923/126374/5715/5705/7322/5718/5695/5700/6921/5685/5717/5684/5683/7316/5702/5719/10213/9861/5689/5691/5704/10197/5708/5709/8453/9978/5690/5706/5714	Dapma7bEVm006937t1/Dapma7bEVm001505t1/Dapma7bEVm003942t1/Dapma7bEVm003299t1/Dapma7bEVm011441t1/Dapma7bEVm001912t1/Dapma7bEVm001296t1/Dapma7bEVm000739t1/Dapma7bEVm011494t1/Dapma7bEVm028638t1/Dapma7bEVm010533t1/Dapma7bEVm007029t1/Dapma7bEVm003415t1/Dapma7bEVm004440t1/Dapma7bEVm021262t1/Dapma7bEVm027836t1/Dapma7bEVm003278t1/Dapma7bEVm002385t1/Dapma7bEVm002442t1/Dapma7bEVm004794t1/Dapma7bEVm002504t1/…	29
hypomethylated	5aza	R-HSA-2990846	SUMOylation	48/2168	131/10513	1.54558e-05	0.000143863	0.000101866	8021/5885/5905/8086/23512/22955/3066/7508/7158/9189/348995/9688/8554/79677/7153/10054/23468/7175/129401/5111/9656/4927/6045/648/6790/8243/53371/8480/57332/56160/23225/8370/332/6996/8924/10055/79023/57122/9112/51602/10274/165918/6117/23279/9972/29843/23137/23636	Dapma7bEVm003479t1/Dapma7bEVm004069t1/Dapma7bEVm004648t1/Dapma7bEVm001189t1/Dapma7bEVm003629t1/Dapma7bEVm011024t1/Dapma7bEVm003192t1/Dapma7bEVm017200t1/Dapma7bEVm004530t1/Dapma7bEVm000792t1/Dapma7bEVm005840t1/Dapma7bEVm002411t1/Dapma7bEVm002170t1/Dapma7bEVm001797t1/Dapma7bEVm003014t1/Dapma7bEVm030387t1/Dapma7bEVm009705t1/Dapma7bEVm002656t1/Dapma7bEVm010791t1/Dapma7bEVm001329t1/Dapma7bEVm028025t1/…	48
hypomethylated	5aza	R-HSA-180786	Extension of Telomeres	17/2168	30/10513	1.55467e-05	0.000143863	0.000101866	5984/5985/1736/55651/5111/55135/1763/2237/10714/8607/5422/23649/54107/6117/10856/5981/7015	Dapma7bEVm028117t1/Dapma7bEVm004844t1/Dapma7bEVm001861t1/Dapma7bEVm007162t1/Dapma7bEVm001283t1/Dapma7bEVm023235t1/Dapma7bEVm001718t1/Dapma7bEVm002789t1/Dapma7bEVm003757t1/Dapma7bEVm001895t1/Dapma7bEVm006168t1/Dapma7bEVm010489t1/Dapma7bEVm015558t1/Dapma7bEVm003149t1/Dapma7bEVm001199t1/Dapma7bEVm011419t1/Dapma7bEVm005017t1	17
hypomethylated	5aza	R-HSA-3108214	SUMOylation of DNA damage response and repair proteins	32/2168	76/10513	1.66668e-05	0.000153119	0.00010842	8021/5885/8086/22955/7508/348995/9688/8554/79677/7175/129401/9656/4927/6045/648/8243/53371/8480/57332/56160/23225/6996/8924/79023/57122/10274/165918/6117/23279/9972/23137/23636	Dapma7bEVm003479t1/Dapma7bEVm004069t1/Dapma7bEVm001189t1/Dapma7bEVm011024t1/Dapma7bEVm004530t1/Dapma7bEVm002411t1/Dapma7bEVm002170t1/Dapma7bEVm001797t1/Dapma7bEVm003014t1/Dapma7bEVm030387t1/Dapma7bEVm001329t1/Dapma7bEVm028025t1/Dapma7bEVm005696t1/Dapma7bEVm004002t1/Dapma7bEVm000300t1/Dapma7bEVm002841t1/Dapma7bEVm007782t1/Dapma7bEVm006172t1/Dapma7bEVm002679t1/Dapma7bEVm002808t1/Dapma7bEVm010262t1/…	32
hypomethylated	5aza	R-HSA-69481	G2/M Checkpoints	58/2168	168/10513	1.72705e-05	0.000157531	0.000111544	5984/4171/5985/79184/7158/5715/7465/10524/5705/995/4173/4998/11200/5718/5695/9656/5700/5685/83990/9133/5883/5717/1763/4176/5684/1111/5683/7316/7468/5001/3018/8370/5702/4175/8924/5719/11073/10213/55388/9861/5689/5691/5704/165918/10197/6117/5708/5709/3364/5810/5690/80010/4174/5706/5714/4361/84515/255626	Dapma7bEVm028117t1/Dapma7bEVm004558t1/Dapma7bEVm004844t1/Dapma7bEVm002885t1/Dapma7bEVm000792t1/Dapma7bEVm003942t1/Dapma7bEVm004149t1/Dapma7bEVm004193t1/Dapma7bEVm003299t1/Dapma7bEVm003108t1/Dapma7bEVm005460t1/Dapma7bEVm005470t1/Dapma7bEVm004234t1/Dapma7bEVm027877t1/Dapma7bEVm001912t1/Dapma7bEVm001296t1/Dapma7bEVm004002t1/Dapma7bEVm000739t1/Dapma7bEVm010533t1/Dapma7bEVm009712t1/Dapma7bEVm001183t1/…	58
hypomethylated	5aza	R-HSA-187577	SCF(Skp2)-mediated degradation of p27/p21	27/2168	60/10513	1.77429e-05	0.000159562	0.000112981	5715/5705/898/6502/5718/8454/5695/1163/5700/5685/5717/5684/5683/7316/5702/5719/10213/9861/5689/5691/5704/10197/5708/5709/5690/5706/5714	Dapma7bEVm003942t1/Dapma7bEVm003299t1/Dapma7bEVm005540t1/Dapma7bEVm006789t1/Dapma7bEVm001912t1/Dapma7bEVm000234t1/Dapma7bEVm001296t1/Dapma7bEVm014442t1/Dapma7bEVm000739t1/Dapma7bEVm010533t1/Dapma7bEVm007029t1/Dapma7bEVm003415t1/Dapma7bEVm004440t1/Dapma7bEVm021262t1/Dapma7bEVm027836t1/Dapma7bEVm003278t1/Dapma7bEVm002385t1/Dapma7bEVm002442t1/Dapma7bEVm004794t1/Dapma7bEVm002504t1/Dapma7bEVm003435t1/…	27
hypomethylated	5aza	R-HSA-5607761	Dectin-1 mediated noncanonical NF-kB signaling	27/2168	60/10513	1.77429e-05	0.000159562	0.000112981	8945/5715/5705/5718/8454/5695/5700/5685/5717/5684/5683/7316/4791/5702/5719/9039/10213/9861/5689/5691/5704/10197/5708/5709/5690/5706/5714	Dapma7bEVm029221t1/Dapma7bEVm003942t1/Dapma7bEVm003299t1/Dapma7bEVm001912t1/Dapma7bEVm000234t1/Dapma7bEVm001296t1/Dapma7bEVm000739t1/Dapma7bEVm010533t1/Dapma7bEVm007029t1/Dapma7bEVm003415t1/Dapma7bEVm004440t1/Dapma7bEVm021262t1/Dapma7bEVm027836t1/Dapma7bEVm002577t1/Dapma7bEVm003278t1/Dapma7bEVm010057t1/Dapma7bEVm002385t1/Dapma7bEVm001920t1/Dapma7bEVm002442t1/Dapma7bEVm004794t1/Dapma7bEVm002504t1/…	27
hypomethylated	5aza	R-HSA-4641258	Degradation of DVL	26/2168	57/10513	1.88156e-05	0.000168024	0.000118974	5715/5705/8452/5718/5695/5700/5685/5717/5684/5683/7316/5702/5719/1856/10213/9861/5689/5691/5704/10197/5708/5709/9978/5690/5706/5714	Dapma7bEVm003942t1/Dapma7bEVm003299t1/Dapma7bEVm003082t1/Dapma7bEVm001912t1/Dapma7bEVm001296t1/Dapma7bEVm000739t1/Dapma7bEVm010533t1/Dapma7bEVm007029t1/Dapma7bEVm003415t1/Dapma7bEVm004440t1/Dapma7bEVm021262t1/Dapma7bEVm027836t1/Dapma7bEVm003278t1/Dapma7bEVm002385t1/Dapma7bEVm000513t1/Dapma7bEVm002442t1/Dapma7bEVm004794t1/Dapma7bEVm002504t1/Dapma7bEVm003435t1/Dapma7bEVm001951t1/Dapma7bEVm007672t1/…	26
hypomethylated	5aza	R-HSA-6781823	Formation of TC-NER Pre-Incision Complex	25/2168	54/10513	1.97744e-05	0.00017536	0.000124168	2873/27339/5432/10987/56949/902/2071/5439/2074/8451/5435/10980/4331/7316/2967/5437/7874/404672/2968/6917/57461/5434/1022/9318/9978	Dapma7bEVm002276t1/Dapma7bEVm027690t1/Dapma7bEVm001187t1/Dapma7bEVm006360t1/Dapma7bEVm005672t1/Dapma7bEVm006183t1/Dapma7bEVm010069t1/Dapma7bEVm004582t1/Dapma7bEVm007762t1/Dapma7bEVm005010t1/Dapma7bEVm005048t1/Dapma7bEVm008480t1/Dapma7bEVm028257t1/Dapma7bEVm006013t1/Dapma7bEVm007274t1/Dapma7bEVm021262t1/Dapma7bEVm027836t1/Dapma7bEVm002458t1/Dapma7bEVm018515t1/Dapma7bEVm001368t1/Dapma7bEVm018378t1/…	25
hypomethylated	5aza	R-HSA-167169	HIV Transcription Elongation	23/2168	48/10513	2.11205e-05	0.000183475	0.000129914	9150/4686/1025/5432/6923/6749/902/2071/5439/51497/5435/4331/6924/6921/22916/2967/5437/404672/2968/6917/5434/1022/6829	Dapma7bEVm004051t1/Dapma7bEVm002611t1/Dapma7bEVm004799t1/Dapma7bEVm006360t1/Dapma7bEVm006937t1/Dapma7bEVm001774t1/Dapma7bEVm010069t1/Dapma7bEVm004582t1/Dapma7bEVm007762t1/Dapma7bEVm005527t1/Dapma7bEVm008480t1/Dapma7bEVm028257t1/Dapma7bEVm007274t1/Dapma7bEVm002283t1/Dapma7bEVm011494t1/Dapma7bEVm028638t1/Dapma7bEVm002514t1/Dapma7bEVm002458t1/Dapma7bEVm018515t1/Dapma7bEVm018378t1/Dapma7bEVm001919t1/…	23
hypomethylated	5aza	R-HSA-167200	Formation of HIV-1 elongation complex containing HIV-1 Tat	23/2168	48/10513	2.11205e-05	0.000183475	0.000129914	9150/4686/1025/5432/6923/6749/902/2071/5439/51497/5435/4331/6924/6921/22916/2967/5437/404672/2968/6917/5434/1022/6829	Dapma7bEVm004051t1/Dapma7bEVm002611t1/Dapma7bEVm004799t1/Dapma7bEVm006360t1/Dapma7bEVm006937t1/Dapma7bEVm001774t1/Dapma7bEVm010069t1/Dapma7bEVm004582t1/Dapma7bEVm007762t1/Dapma7bEVm005527t1/Dapma7bEVm008480t1/Dapma7bEVm028257t1/Dapma7bEVm007274t1/Dapma7bEVm002283t1/Dapma7bEVm011494t1/Dapma7bEVm028638t1/Dapma7bEVm002514t1/Dapma7bEVm002458t1/Dapma7bEVm018515t1/Dapma7bEVm018378t1/Dapma7bEVm001919t1/…	23
hypomethylated	5aza	R-HSA-167246	Tat-mediated elongation of the HIV-1 transcript	23/2168	48/10513	2.11205e-05	0.000183475	0.000129914	9150/4686/1025/5432/6923/6749/902/2071/5439/51497/5435/4331/6924/6921/22916/2967/5437/404672/2968/6917/5434/1022/6829	Dapma7bEVm004051t1/Dapma7bEVm002611t1/Dapma7bEVm004799t1/Dapma7bEVm006360t1/Dapma7bEVm006937t1/Dapma7bEVm001774t1/Dapma7bEVm010069t1/Dapma7bEVm004582t1/Dapma7bEVm007762t1/Dapma7bEVm005527t1/Dapma7bEVm008480t1/Dapma7bEVm028257t1/Dapma7bEVm007274t1/Dapma7bEVm002283t1/Dapma7bEVm011494t1/Dapma7bEVm028638t1/Dapma7bEVm002514t1/Dapma7bEVm002458t1/Dapma7bEVm018515t1/Dapma7bEVm018378t1/Dapma7bEVm001919t1/…	23
hypomethylated	5aza	R-HSA-174154	APC/C:Cdc20 mediated degradation of Securin	29/2168	67/10513	2.18979e-05	0.000188943	0.000133786	8881/5715/5705/64682/5718/5695/5700/5685/5717/5684/10393/5683/7316/29945/5702/5719/10213/11065/9861/5689/5691/996/5704/10197/5708/5709/5690/5706/5714	Dapma7bEVm005078t1/Dapma7bEVm003942t1/Dapma7bEVm003299t1/Dapma7bEVm000437t1/Dapma7bEVm001912t1/Dapma7bEVm001296t1/Dapma7bEVm000739t1/Dapma7bEVm010533t1/Dapma7bEVm007029t1/Dapma7bEVm003415t1/Dapma7bEVm006904t1/Dapma7bEVm004440t1/Dapma7bEVm021262t1/Dapma7bEVm027836t1/Dapma7bEVm005475t1/Dapma7bEVm003278t1/Dapma7bEVm002385t1/Dapma7bEVm002442t1/Dapma7bEVm006410t1/Dapma7bEVm004794t1/Dapma7bEVm002504t1/…	29
hypomethylated	5aza	R-HSA-5688426	Deubiquitination	91/2168	297/10513	2.35538e-05	0.000201867	0.000142937	9817/8237/9097/7347/408/9868/79184/23770/9099/9986/5715/5705/7375/10454/3054/10617/64750/126119/93624/55593/6502/4287/5718/5695/55611/57599/51377/4738/7417/5700/5685/5717/7528/8295/4087/5684/5683/55432/7316/54617/5728/91833/9146/23326/8607/8312/6885/79594/7874/3018/221613/317772/8658/5071/64426/324/1540/5702/7046/8239/5719/84196/10445/81847/9100/56957/23252/10213/9861/5689/5691/8027/5704/10197/91…	Dapma7bEVm003650t1/Dapma7bEVm003509t1/Dapma7bEVm006507t1/Dapma7bEVm004872t1/Dapma7bEVm002395t1/Dapma7bEVm003156t1/Dapma7bEVm002885t1/Dapma7bEVm001954t1/Dapma7bEVm027683t1/Dapma7bEVm004402t1/Dapma7bEVm003942t1/Dapma7bEVm003299t1/Dapma7bEVm025650t1/Dapma7bEVm001528t1/Dapma7bEVm010207t1/Dapma7bEVm005960t1/Dapma7bEVm010222t1/Dapma7bEVm006922t1/Dapma7bEVm000557t1/Dapma7bEVm005105t1/Dapma7bEVm006789t1/…	91
hypomethylated	5aza	R-HSA-5678895	Defective CFTR causes cystic fibrosis	27/2168	61/10513	2.56328e-05	0.00021822	0.000154516	5715/5705/51009/6400/5718/5695/5700/5685/5717/5684/5683/7316/5702/5719/10213/9861/5689/5691/91445/5704/10197/5708/5709/27248/5690/5706/5714	Dapma7bEVm003942t1/Dapma7bEVm003299t1/Dapma7bEVm003840t1/Dapma7bEVm005467t1/Dapma7bEVm001912t1/Dapma7bEVm001296t1/Dapma7bEVm000739t1/Dapma7bEVm010533t1/Dapma7bEVm007029t1/Dapma7bEVm003415t1/Dapma7bEVm004440t1/Dapma7bEVm021262t1/Dapma7bEVm027836t1/Dapma7bEVm003278t1/Dapma7bEVm002385t1/Dapma7bEVm002442t1/Dapma7bEVm004794t1/Dapma7bEVm002504t1/Dapma7bEVm003435t1/Dapma7bEVm010189t1/Dapma7bEVm001951t1/…	27
hypomethylated	5aza	R-HSA-8856688	Golgi-to-ER retrograde transport	48/2168	134/10513	3.06424e-05	0.000255233	0.000180724	22930/55582/56894/81930/829/6836/9493/11014/10945/51594/84790/1315/53407/9371/84364/140735/8729/5870/23423/5861/29127/10959/3796/1778/3833/10383/1314/1639/22818/2590/7278/8398/662/3831/5048/1781/375/10121/51164/22931/10112/55614/11127/23299/26958/55860/1062/381	Dapma7bEVm015243t1/Dapma7bEVm028953t1/Dapma7bEVm005863t1/Dapma7bEVm010846t1/Dapma7bEVm018465t1/Dapma7bEVm005303t1/Dapma7bEVm010768t1/Dapma7bEVm003560t1/Dapma7bEVm015910t1/Dapma7bEVm017619t1/Dapma7bEVm003469t1/Dapma7bEVm002324t1/Dapma7bEVm004547t1/Dapma7bEVm004369t1/Dapma7bEVm004572t1/Dapma7bEVm010134t1/Dapma7bEVm007753t1/Dapma7bEVm001677t1/Dapma7bEVm011269t1/Dapma7bEVm004446t1/Dapma7bEVm003944t1/…	48
hypomethylated	5aza	R-HSA-1632852	Macroautophagy	29/2168	68/10513	3.07317e-05	0.000255233	0.000180724	5564/9776/57521/9474/26100/30849/10325/51652/128866/25978/140735/51422/8897/5289/8649/9821/64422/5563/55054/58528/7248/6009/55626/84938/81631/9140/11152/7249/2475	Dapma7bEVm011827t1/Dapma7bEVm005175t1/Dapma7bEVm002559t1/Dapma7bEVm007832t1/Dapma7bEVm000418t1/Dapma7bEVm000614t1/Dapma7bEVm005312t1/Dapma7bEVm006590t1/Dapma7bEVm006636t1/Dapma7bEVm008054t1/Dapma7bEVm007753t1/Dapma7bEVm009509t1/Dapma7bEVm000275t1/Dapma7bEVm010911t1/Dapma7bEVm028568t1/Dapma7bEVm009076t1/Dapma7bEVm000451t1/Dapma7bEVm003836t1/Dapma7bEVm010927t1/Dapma7bEVm010253t1/Dapma7bEVm011784t1/…	29
hypomethylated	5aza	R-HSA-180534	Vpu mediated degradation of CD4	24/2168	52/10513	3.07799e-05	0.000255233	0.000180724	8945/5715/5705/5718/5695/5700/5685/5717/5684/5683/7316/5702/5719/10213/9861/5689/5691/5704/10197/5708/5709/5690/5706/5714	Dapma7bEVm029221t1/Dapma7bEVm003942t1/Dapma7bEVm003299t1/Dapma7bEVm001912t1/Dapma7bEVm001296t1/Dapma7bEVm000739t1/Dapma7bEVm010533t1/Dapma7bEVm007029t1/Dapma7bEVm003415t1/Dapma7bEVm004440t1/Dapma7bEVm021262t1/Dapma7bEVm027836t1/Dapma7bEVm003278t1/Dapma7bEVm010057t1/Dapma7bEVm002385t1/Dapma7bEVm002442t1/Dapma7bEVm004794t1/Dapma7bEVm002504t1/Dapma7bEVm003435t1/Dapma7bEVm001951t1/Dapma7bEVm007672t1/…	24
hypomethylated	5aza	R-HSA-349425	Autodegradation of the E3 ubiquitin ligase COP1	24/2168	52/10513	3.07799e-05	0.000255233	0.000180724	5715/5705/5718/5695/5700/5685/64326/5717/5684/5683/7316/5702/5719/10213/9861/5689/5691/5704/10197/5708/5709/5690/5706/5714	Dapma7bEVm003942t1/Dapma7bEVm003299t1/Dapma7bEVm001912t1/Dapma7bEVm001296t1/Dapma7bEVm000739t1/Dapma7bEVm010533t1/Dapma7bEVm006479t1/Dapma7bEVm007029t1/Dapma7bEVm003415t1/Dapma7bEVm004440t1/Dapma7bEVm021262t1/Dapma7bEVm027836t1/Dapma7bEVm003278t1/Dapma7bEVm002385t1/Dapma7bEVm002442t1/Dapma7bEVm004794t1/Dapma7bEVm002504t1/Dapma7bEVm003435t1/Dapma7bEVm001951t1/Dapma7bEVm007672t1/Dapma7bEVm003039t1/…	24
hypomethylated	5aza	R-HSA-5358346	Hedgehog ligand biogenesis	28/2168	65/10513	3.36063e-05	0.000276872	0.000196046	84447/6868/5715/5705/51009/6400/5718/5695/5700/5685/5717/5684/5683/7316/5702/5719/10213/9861/5689/5691/5704/10197/5708/5709/27248/5690/5706/5714	Dapma7bEVm006214t1/Dapma7bEVm010700t1/Dapma7bEVm003942t1/Dapma7bEVm003299t1/Dapma7bEVm003840t1/Dapma7bEVm005467t1/Dapma7bEVm001912t1/Dapma7bEVm001296t1/Dapma7bEVm000739t1/Dapma7bEVm010533t1/Dapma7bEVm007029t1/Dapma7bEVm003415t1/Dapma7bEVm004440t1/Dapma7bEVm021262t1/Dapma7bEVm027836t1/Dapma7bEVm003278t1/Dapma7bEVm002385t1/Dapma7bEVm002442t1/Dapma7bEVm004794t1/Dapma7bEVm002504t1/Dapma7bEVm003435t1/…	28
hypomethylated	5aza	R-HSA-9007101	Rab regulation of trafficking	45/2168	124/10513	3.71361e-05	0.000303152	0.000214654	22930/4218/128637/10890/160518/11021/57679/9135/51256/51209/26088/51622/5870/64786/57533/27342/84079/23011/5861/122553/8567/7248/7109/2665/22878/5878/84315/4943/83452/6305/26130/83696/83874/60684/55667/57589/5873/81631/22931/9827/414918/7249/6764/57465/51399	Dapma7bEVm015243t1/Dapma7bEVm028953t1/Dapma7bEVm003405t1/Dapma7bEVm027801t1/Dapma7bEVm012294t1/Dapma7bEVm003987t1/Dapma7bEVm008396t1/Dapma7bEVm003485t1/Dapma7bEVm005043t1/Dapma7bEVm003835t1/Dapma7bEVm029230t1/Dapma7bEVm000668t1/Dapma7bEVm001209t1/Dapma7bEVm011269t1/Dapma7bEVm005075t1/Dapma7bEVm011531t1/Dapma7bEVm010123t1/Dapma7bEVm004143t1/Dapma7bEVm006901t1/Dapma7bEVm003944t1/Dapma7bEVm007912t1/…	45
hypomethylated	5aza	R-HSA-901042	Calnexin/calreticulin cycle	15/2168	26/10513	3.72709e-05	0.000303152	0.000214654	267/11236/84447/51009/6400/10299/7316/23193/56886/2923/55741/5589/11253/91445/80267	Dapma7bEVm006996t1/Dapma7bEVm022715t1/Dapma7bEVm005074t1/Dapma7bEVm027958t1/Dapma7bEVm006214t1/Dapma7bEVm003840t1/Dapma7bEVm005467t1/Dapma7bEVm000468t1/Dapma7bEVm021262t1/Dapma7bEVm027836t1/Dapma7bEVm009609t1/Dapma7bEVm002975t1/Dapma7bEVm004221t1/Dapma7bEVm010595t1/Dapma7bEVm005132t1/Dapma7bEVm004637t1/Dapma7bEVm010189t1/Dapma7bEVm006716t1	15
hypomethylated	5aza	R-HSA-450408	AUF1 (hnRNP D0) binds and destabilizes mRNA	25/2168	56/10513	4.25176e-05	0.000343639	0.000243322	3312/5715/5705/5718/5695/5700/5685/5717/5684/5683/7316/5702/5719/26986/10213/9861/5689/5691/5704/10197/5708/5709/5690/5706/5714	Dapma7bEVm009960t1/Dapma7bEVm003942t1/Dapma7bEVm003299t1/Dapma7bEVm001912t1/Dapma7bEVm001296t1/Dapma7bEVm000739t1/Dapma7bEVm010533t1/Dapma7bEVm007029t1/Dapma7bEVm003415t1/Dapma7bEVm004440t1/Dapma7bEVm021262t1/Dapma7bEVm027836t1/Dapma7bEVm003278t1/Dapma7bEVm003127t1/Dapma7bEVm021347t1/Dapma7bEVm002385t1/Dapma7bEVm000189t1/Dapma7bEVm002442t1/Dapma7bEVm004794t1/Dapma7bEVm002504t1/Dapma7bEVm003435t1/…	25
hypomethylated	5aza	R-HSA-72086	mRNA Capping	16/2168	29/10513	4.34663e-05	0.000349097	0.000247187	4686/5432/902/2071/5439/5435/8732/4331/22916/2967/5437/404672/2968/5434/1022/6829	Dapma7bEVm002611t1/Dapma7bEVm006360t1/Dapma7bEVm010069t1/Dapma7bEVm004582t1/Dapma7bEVm007762t1/Dapma7bEVm008480t1/Dapma7bEVm028257t1/Dapma7bEVm004128t1/Dapma7bEVm007274t1/Dapma7bEVm002514t1/Dapma7bEVm002458t1/Dapma7bEVm018515t1/Dapma7bEVm018378t1/Dapma7bEVm001919t1/Dapma7bEVm006898t1/Dapma7bEVm005254t1/Dapma7bEVm001051t1	16
hypomethylated	5aza	R-HSA-3108232	SUMO E3 ligases SUMOylate target proteins	45/2168	125/10513	4.66037e-05	0.000371956	0.000263372	8021/5885/5905/8086/23512/22955/3066/7508/7158/9189/348995/9688/8554/79677/7153/23468/7175/129401/5111/9656/4927/6045/648/6790/8243/53371/8480/57332/56160/23225/8370/332/6996/8924/79023/57122/9112/51602/10274/165918/6117/23279/9972/23137/23636	Dapma7bEVm003479t1/Dapma7bEVm004069t1/Dapma7bEVm004648t1/Dapma7bEVm001189t1/Dapma7bEVm003629t1/Dapma7bEVm011024t1/Dapma7bEVm003192t1/Dapma7bEVm017200t1/Dapma7bEVm004530t1/Dapma7bEVm000792t1/Dapma7bEVm005840t1/Dapma7bEVm002411t1/Dapma7bEVm002170t1/Dapma7bEVm001797t1/Dapma7bEVm003014t1/Dapma7bEVm030387t1/Dapma7bEVm009705t1/Dapma7bEVm010791t1/Dapma7bEVm001329t1/Dapma7bEVm028025t1/Dapma7bEVm005696t1/…	45
hypomethylated	5aza	R-HSA-211733	Regulation of activated PAK-2p34 by proteasome mediated degradation	23/2168	50/10513	4.79196e-05	0.000378386	0.000267925	5715/5705/5718/5695/5700/5685/5717/5684/5683/7316/5702/5719/10213/9861/5689/5691/5704/10197/5708/5709/5690/5706/5714	Dapma7bEVm003942t1/Dapma7bEVm003299t1/Dapma7bEVm001912t1/Dapma7bEVm001296t1/Dapma7bEVm000739t1/Dapma7bEVm010533t1/Dapma7bEVm007029t1/Dapma7bEVm003415t1/Dapma7bEVm004440t1/Dapma7bEVm021262t1/Dapma7bEVm027836t1/Dapma7bEVm003278t1/Dapma7bEVm002385t1/Dapma7bEVm002442t1/Dapma7bEVm004794t1/Dapma7bEVm002504t1/Dapma7bEVm003435t1/Dapma7bEVm001951t1/Dapma7bEVm007672t1/Dapma7bEVm003039t1/Dapma7bEVm001495t1/…	23
hypomethylated	5aza	R-HSA-180746	Nuclear import of Rev protein	17/2168	32/10513	4.80019e-05	0.000378386	0.000267925	8021/8086/348995/9688/7175/129401/3837/4927/53371/8480/23225/79023/1104/57122/23279/9972/23636	Dapma7bEVm003479t1/Dapma7bEVm001189t1/Dapma7bEVm002411t1/Dapma7bEVm002170t1/Dapma7bEVm001329t1/Dapma7bEVm028025t1/Dapma7bEVm005696t1/Dapma7bEVm005030t1/Dapma7bEVm000300t1/Dapma7bEVm002679t1/Dapma7bEVm002808t1/Dapma7bEVm002148t1/Dapma7bEVm004500t1/Dapma7bEVm001593t1/Dapma7bEVm005866t1/Dapma7bEVm003044t1/Dapma7bEVm005456t1/Dapma7bEVm002986t1/Dapma7bEVm000610t1/Dapma7bEVm003075t1	17
hypomethylated	5aza	R-HSA-379716	Cytosolic tRNA aminoacylation	14/2168	24/10513	5.7598e-05	0.000451244	0.000319514	10056/5464/6301/16/2617/8565/5917/5859/6897/3035/3735/3376/833/2193	Dapma7bEVm001471t1/Dapma7bEVm027602t1/Dapma7bEVm001597t1/Dapma7bEVm002257t1/Dapma7bEVm014942t1/Dapma7bEVm010816t1/Dapma7bEVm001867t1/Dapma7bEVm003621t1/Dapma7bEVm003071t1/Dapma7bEVm000654t1/Dapma7bEVm000719t1/Dapma7bEVm001464t1/Dapma7bEVm002992t1/Dapma7bEVm002624t1/Dapma7bEVm024234t1/Dapma7bEVm003088t1	14
hypomethylated	5aza	R-HSA-69541	Stabilization of p53	25/2168	57/10513	6.10349e-05	0.00047274	0.000334735	5715/5705/11200/5718/5695/5700/5685/64326/5717/5684/5683/7316/5702/5719/10213/9861/5689/5691/5704/10197/5708/5709/5690/5706/5714	Dapma7bEVm003942t1/Dapma7bEVm003299t1/Dapma7bEVm004234t1/Dapma7bEVm027877t1/Dapma7bEVm001912t1/Dapma7bEVm001296t1/Dapma7bEVm000739t1/Dapma7bEVm010533t1/Dapma7bEVm006479t1/Dapma7bEVm007029t1/Dapma7bEVm003415t1/Dapma7bEVm004440t1/Dapma7bEVm021262t1/Dapma7bEVm027836t1/Dapma7bEVm003278t1/Dapma7bEVm002385t1/Dapma7bEVm002442t1/Dapma7bEVm004794t1/Dapma7bEVm002504t1/Dapma7bEVm003435t1/Dapma7bEVm001951t1/…	25
hypomethylated	5aza	R-HSA-948021	Transport to the Golgi and subsequent modification	61/2168	186/10513	6.10823e-05	0.00047274	0.000334735	22796/9919/55014/3998/4124/84342/829/11014/10945/128637/10427/84790/1315/11196/84364/4248/140735/8729/8702/10905/5537/6811/10175/10802/2525/83548/23423/51332/5861/122553/10959/1778/10383/11070/1314/7109/10113/1639/22818/23243/7278/83696/4245/8615/10960/1781/375/10121/11282/51164/10466/287/23256/9632/2530/26958/57511/79694/55860/381/51399	Dapma7bEVm003089t1/Dapma7bEVm009941t1/Dapma7bEVm028199t1/Dapma7bEVm004191t1/Dapma7bEVm002564t1/Dapma7bEVm003095t1/Dapma7bEVm005303t1/Dapma7bEVm015910t1/Dapma7bEVm017619t1/Dapma7bEVm027801t1/Dapma7bEVm018574t1/Dapma7bEVm002324t1/Dapma7bEVm004547t1/Dapma7bEVm027780t1/Dapma7bEVm010134t1/Dapma7bEVm011990t1/Dapma7bEVm007753t1/Dapma7bEVm001677t1/Dapma7bEVm005939t1/Dapma7bEVm011611t1/Dapma7bEVm010421t1/…	61
hypomethylated	5aza	R-HSA-5696399	Global Genome Nucleotide Excision Repair (GG-NER)	33/2168	84/10513	6.68146e-05	0.000513989	0.000363942	5984/2067/2873/5985/7508/10987/902/8554/2071/8451/10980/5111/4331/7528/10714/7316/54617/2967/51426/8607/404672/10445/2968/1022/54107/6117/2072/9318/125476/9978/60/85015/5981	Dapma7bEVm028117t1/Dapma7bEVm028089t1/Dapma7bEVm002276t1/Dapma7bEVm027690t1/Dapma7bEVm004844t1/Dapma7bEVm004530t1/Dapma7bEVm005672t1/Dapma7bEVm010069t1/Dapma7bEVm001797t1/Dapma7bEVm004582t1/Dapma7bEVm005048t1/Dapma7bEVm006013t1/Dapma7bEVm001283t1/Dapma7bEVm007274t1/Dapma7bEVm006536t1/Dapma7bEVm003757t1/Dapma7bEVm021262t1/Dapma7bEVm027836t1/Dapma7bEVm003981t1/Dapma7bEVm002458t1/Dapma7bEVm007423t1/…	33
hypomethylated	5aza	R-HSA-2980766	Nuclear Envelope Breakdown	23/2168	51/10513	7.03901e-05	0.000528754	0.000374397	8021/8086/4000/348995/7443/9688/8815/140609/7175/129401/4927/9133/5347/23399/53371/8480/23225/79023/57122/23279/9972/23592/23636	Dapma7bEVm003479t1/Dapma7bEVm001189t1/Dapma7bEVm004134t1/Dapma7bEVm002411t1/Dapma7bEVm002205t1/Dapma7bEVm002170t1/Dapma7bEVm008969t1/Dapma7bEVm005677t1/Dapma7bEVm001329t1/Dapma7bEVm028025t1/Dapma7bEVm005696t1/Dapma7bEVm000300t1/Dapma7bEVm001183t1/Dapma7bEVm000888t1/Dapma7bEVm027519t1/Dapma7bEVm011829t1/Dapma7bEVm023313t1/Dapma7bEVm002679t1/Dapma7bEVm002808t1/Dapma7bEVm004500t1/Dapma7bEVm001593t1/…	23
hypomethylated	5aza	R-HSA-69017	CDK-mediated phosphorylation and removal of Cdc6	23/2168	51/10513	7.03901e-05	0.000528754	0.000374397	5715/5705/5718/5695/5700/5685/5717/5684/5683/7316/5702/5719/10213/9861/5689/5691/5704/10197/5708/5709/5690/5706/5714	Dapma7bEVm003942t1/Dapma7bEVm003299t1/Dapma7bEVm001912t1/Dapma7bEVm001296t1/Dapma7bEVm000739t1/Dapma7bEVm010533t1/Dapma7bEVm007029t1/Dapma7bEVm003415t1/Dapma7bEVm004440t1/Dapma7bEVm021262t1/Dapma7bEVm027836t1/Dapma7bEVm003278t1/Dapma7bEVm002385t1/Dapma7bEVm002442t1/Dapma7bEVm004794t1/Dapma7bEVm002504t1/Dapma7bEVm003435t1/Dapma7bEVm001951t1/Dapma7bEVm007672t1/Dapma7bEVm003039t1/Dapma7bEVm001495t1/…	23
hypomethylated	5aza	R-HSA-69229	Ubiquitin-dependent degradation of Cyclin D1	23/2168	51/10513	7.03901e-05	0.000528754	0.000374397	5715/5705/5718/5695/5700/5685/5717/5684/5683/7316/5702/5719/10213/9861/5689/5691/5704/10197/5708/5709/5690/5706/5714	Dapma7bEVm003942t1/Dapma7bEVm003299t1/Dapma7bEVm001912t1/Dapma7bEVm001296t1/Dapma7bEVm000739t1/Dapma7bEVm010533t1/Dapma7bEVm007029t1/Dapma7bEVm003415t1/Dapma7bEVm004440t1/Dapma7bEVm021262t1/Dapma7bEVm027836t1/Dapma7bEVm003278t1/Dapma7bEVm002385t1/Dapma7bEVm002442t1/Dapma7bEVm004794t1/Dapma7bEVm002504t1/Dapma7bEVm003435t1/Dapma7bEVm001951t1/Dapma7bEVm007672t1/Dapma7bEVm003039t1/Dapma7bEVm001495t1/…	23
hypomethylated	5aza	R-HSA-75815	Ubiquitin-dependent degradation of Cyclin D	23/2168	51/10513	7.03901e-05	0.000528754	0.000374397	5715/5705/5718/5695/5700/5685/5717/5684/5683/7316/5702/5719/10213/9861/5689/5691/5704/10197/5708/5709/5690/5706/5714	Dapma7bEVm003942t1/Dapma7bEVm003299t1/Dapma7bEVm001912t1/Dapma7bEVm001296t1/Dapma7bEVm000739t1/Dapma7bEVm010533t1/Dapma7bEVm007029t1/Dapma7bEVm003415t1/Dapma7bEVm004440t1/Dapma7bEVm021262t1/Dapma7bEVm027836t1/Dapma7bEVm003278t1/Dapma7bEVm002385t1/Dapma7bEVm002442t1/Dapma7bEVm004794t1/Dapma7bEVm002504t1/Dapma7bEVm003435t1/Dapma7bEVm001951t1/Dapma7bEVm007672t1/Dapma7bEVm003039t1/Dapma7bEVm001495t1/…	23
hypomethylated	5aza	R-HSA-168271	Transport of Ribonucleoproteins into the Host Nucleus	16/2168	30/10513	7.53743e-05	0.000559611	0.000396246	8021/8086/348995/9688/7175/129401/3837/4927/53371/8480/23225/79023/57122/23279/9972/23636	Dapma7bEVm003479t1/Dapma7bEVm001189t1/Dapma7bEVm002411t1/Dapma7bEVm002170t1/Dapma7bEVm001329t1/Dapma7bEVm028025t1/Dapma7bEVm005696t1/Dapma7bEVm005030t1/Dapma7bEVm000300t1/Dapma7bEVm002679t1/Dapma7bEVm002808t1/Dapma7bEVm002148t1/Dapma7bEVm004500t1/Dapma7bEVm001593t1/Dapma7bEVm003044t1/Dapma7bEVm005456t1/Dapma7bEVm002986t1/Dapma7bEVm000610t1/Dapma7bEVm003075t1	16
hypomethylated	5aza	R-HSA-168333	NEP/NS2 Interacts with the Cellular Export Machinery	16/2168	30/10513	7.53743e-05	0.000559611	0.000396246	8021/8086/348995/9688/7514/7175/129401/4927/53371/8480/23225/79023/57122/23279/9972/23636	Dapma7bEVm003479t1/Dapma7bEVm001189t1/Dapma7bEVm002411t1/Dapma7bEVm002170t1/Dapma7bEVm002129t1/Dapma7bEVm001329t1/Dapma7bEVm028025t1/Dapma7bEVm005696t1/Dapma7bEVm000300t1/Dapma7bEVm002679t1/Dapma7bEVm002808t1/Dapma7bEVm004500t1/Dapma7bEVm001593t1/Dapma7bEVm003044t1/Dapma7bEVm002986t1/Dapma7bEVm000610t1/Dapma7bEVm003075t1	16
hypomethylated	5aza	R-HSA-5689603	UCH proteinases	38/2168	102/10513	7.63546e-05	0.000563612	0.000399079	7347/5715/5705/3054/5718/5695/51377/4738/5700/5685/5717/7528/5684/5683/7316/54617/8607/221613/317772/5702/7046/5719/10445/10213/9861/5689/5691/5704/10197/5708/125476/5709/60/8473/5690/11047/5706/5714	Dapma7bEVm004872t1/Dapma7bEVm003942t1/Dapma7bEVm003299t1/Dapma7bEVm010207t1/Dapma7bEVm001912t1/Dapma7bEVm001296t1/Dapma7bEVm001617t1/Dapma7bEVm030709t1/Dapma7bEVm000739t1/Dapma7bEVm010533t1/Dapma7bEVm007029t1/Dapma7bEVm006536t1/Dapma7bEVm003415t1/Dapma7bEVm004440t1/Dapma7bEVm021262t1/Dapma7bEVm027836t1/Dapma7bEVm003981t1/Dapma7bEVm001895t1/Dapma7bEVm023440t1/Dapma7bEVm015371t1/Dapma7bEVm021167t1/…	38
hypomethylated	5aza	R-HSA-176974	Unwinding of DNA	9/2168	12/10513	7.9403e-05	0.00058092	0.000411334	51659/4171/9837/4173/4176/4175/84296/4174/84515	Dapma7bEVm028619t1/Dapma7bEVm004558t1/Dapma7bEVm004465t1/Dapma7bEVm005460t1/Dapma7bEVm004590t1/Dapma7bEVm000292t1/Dapma7bEVm005366t1/Dapma7bEVm010920t1/Dapma7bEVm000830t1	9
hypomethylated	5aza	R-HSA-113418	Formation of the Early Elongation Complex	17/2168	33/10513	8.00686e-05	0.00058092	0.000411334	9150/4686/5432/902/2071/5439/51497/5435/4331/22916/2967/5437/404672/2968/5434/1022/6829	Dapma7bEVm004051t1/Dapma7bEVm002611t1/Dapma7bEVm006360t1/Dapma7bEVm010069t1/Dapma7bEVm004582t1/Dapma7bEVm007762t1/Dapma7bEVm005527t1/Dapma7bEVm008480t1/Dapma7bEVm028257t1/Dapma7bEVm007274t1/Dapma7bEVm002514t1/Dapma7bEVm002458t1/Dapma7bEVm018515t1/Dapma7bEVm018378t1/Dapma7bEVm001919t1/Dapma7bEVm006898t1/Dapma7bEVm005254t1/Dapma7bEVm001051t1	17
hypomethylated	5aza	R-HSA-167158	Formation of the HIV-1 Early Elongation Complex	17/2168	33/10513	8.00686e-05	0.00058092	0.000411334	9150/4686/5432/902/2071/5439/51497/5435/4331/22916/2967/5437/404672/2968/5434/1022/6829	Dapma7bEVm004051t1/Dapma7bEVm002611t1/Dapma7bEVm006360t1/Dapma7bEVm010069t1/Dapma7bEVm004582t1/Dapma7bEVm007762t1/Dapma7bEVm005527t1/Dapma7bEVm008480t1/Dapma7bEVm028257t1/Dapma7bEVm007274t1/Dapma7bEVm002514t1/Dapma7bEVm002458t1/Dapma7bEVm018515t1/Dapma7bEVm018378t1/Dapma7bEVm001919t1/Dapma7bEVm006898t1/Dapma7bEVm005254t1/Dapma7bEVm001051t1	17
hypomethylated	5aza	R-HSA-168325	Viral Messenger RNA Synthesis	20/2168	42/10513	8.0974e-05	0.00058092	0.000411334	8021/8086/5432/348995/9688/5439/5435/7175/129401/4927/53371/8480/5437/23225/79023/57122/5434/23279/9972/23636	Dapma7bEVm003479t1/Dapma7bEVm001189t1/Dapma7bEVm006360t1/Dapma7bEVm002411t1/Dapma7bEVm002170t1/Dapma7bEVm007762t1/Dapma7bEVm008480t1/Dapma7bEVm028257t1/Dapma7bEVm001329t1/Dapma7bEVm028025t1/Dapma7bEVm005696t1/Dapma7bEVm000300t1/Dapma7bEVm002679t1/Dapma7bEVm002808t1/Dapma7bEVm018515t1/Dapma7bEVm004500t1/Dapma7bEVm001593t1/Dapma7bEVm003044t1/Dapma7bEVm006898t1/Dapma7bEVm002986t1/Dapma7bEVm000610t1/…	20
hypomethylated	5aza	R-HSA-379724	tRNA Aminoacylation	20/2168	42/10513	8.0974e-05	0.00058092	0.000411334	54938/10056/5464/6301/92935/25973/16/2617/8565/5917/57038/5859/6897/3035/3735/3376/23395/833/2193/10352	Dapma7bEVm003753t1/Dapma7bEVm001471t1/Dapma7bEVm027602t1/Dapma7bEVm001597t1/Dapma7bEVm002257t1/Dapma7bEVm004163t1/Dapma7bEVm002323t1/Dapma7bEVm014942t1/Dapma7bEVm010816t1/Dapma7bEVm001867t1/Dapma7bEVm003621t1/Dapma7bEVm003662t1/Dapma7bEVm003071t1/Dapma7bEVm000654t1/Dapma7bEVm000719t1/Dapma7bEVm001464t1/Dapma7bEVm002992t1/Dapma7bEVm000478t1/Dapma7bEVm002624t1/Dapma7bEVm024234t1/Dapma7bEVm003088t1/…	20
hypomethylated	5aza	R-HSA-5693616	Presynaptic phase of homologous DNA pairing and strand exchange	19/2168	39/10513	8.2456e-05	0.000588248	0.000416523	5984/5985/10524/7516/5892/5889/83990/5883/5888/1763/1111/675/5890/11073/6117/3364/5810/80010/4361	Dapma7bEVm028117t1/Dapma7bEVm004844t1/Dapma7bEVm004193t1/Dapma7bEVm011371t1/Dapma7bEVm003863t1/Dapma7bEVm010406t1/Dapma7bEVm009712t1/Dapma7bEVm005625t1/Dapma7bEVm005993t1/Dapma7bEVm001718t1/Dapma7bEVm004702t1/Dapma7bEVm028106t1/Dapma7bEVm002973t1/Dapma7bEVm003365t1/Dapma7bEVm006170t1/Dapma7bEVm003149t1/Dapma7bEVm008192t1/Dapma7bEVm024227t1/Dapma7bEVm002669t1/Dapma7bEVm011326t1	19
hypomethylated	5aza	R-HSA-8852276	The role of GTSE1 in G2/M progression after G2 checkpoint	31/2168	78/10513	8.51074e-05	0.00060379	0.000427528	84790/5715/5705/5718/5695/5700/5685/9133/5717/3320/3326/5347/5684/5683/7316/10383/5702/5719/7278/10213/9861/5689/5691/5704/10197/5708/5709/22919/5690/5706/5714	Dapma7bEVm002324t1/Dapma7bEVm003942t1/Dapma7bEVm003299t1/Dapma7bEVm001912t1/Dapma7bEVm001296t1/Dapma7bEVm000739t1/Dapma7bEVm010533t1/Dapma7bEVm001183t1/Dapma7bEVm007029t1/Dapma7bEVm015343t1/Dapma7bEVm017728t1/Dapma7bEVm000888t1/Dapma7bEVm027519t1/Dapma7bEVm003415t1/Dapma7bEVm004440t1/Dapma7bEVm021262t1/Dapma7bEVm027836t1/Dapma7bEVm000940t1/Dapma7bEVm017340t1/Dapma7bEVm003278t1/Dapma7bEVm002385t1/…	31
hypomethylated	5aza	R-HSA-5632684	Hedgehog 'on' state	33/2168	85/10513	8.78691e-05	0.000619938	0.000438962	79577/408/5715/5705/64750/8452/5718/5695/5700/5685/5717/5684/5683/7316/8405/5702/5719/10213/9861/5689/5691/5704/10197/2737/5708/5709/9978/51684/11127/5690/6608/5706/5714	Dapma7bEVm003683t1/Dapma7bEVm002395t1/Dapma7bEVm003942t1/Dapma7bEVm003299t1/Dapma7bEVm010222t1/Dapma7bEVm003082t1/Dapma7bEVm001912t1/Dapma7bEVm001296t1/Dapma7bEVm000739t1/Dapma7bEVm010533t1/Dapma7bEVm007029t1/Dapma7bEVm009989t1/Dapma7bEVm003415t1/Dapma7bEVm004440t1/Dapma7bEVm021262t1/Dapma7bEVm027836t1/Dapma7bEVm006312t1/Dapma7bEVm029231t1/Dapma7bEVm003278t1/Dapma7bEVm002385t1/Dapma7bEVm003285t1/…	33
hypomethylated	5aza	R-HSA-8941858	Regulation of RUNX3 expression and activity	24/2168	55/10513	9.41261e-05	0.000660434	0.000467636	5715/5705/64750/5718/5695/5700/5685/5717/5684/5683/7316/5702/5719/10213/9861/5689/5691/5704/10197/5708/5709/5690/5706/5714	Dapma7bEVm003942t1/Dapma7bEVm003299t1/Dapma7bEVm010222t1/Dapma7bEVm001912t1/Dapma7bEVm001296t1/Dapma7bEVm000739t1/Dapma7bEVm010533t1/Dapma7bEVm007029t1/Dapma7bEVm003415t1/Dapma7bEVm004440t1/Dapma7bEVm021262t1/Dapma7bEVm027836t1/Dapma7bEVm003278t1/Dapma7bEVm002385t1/Dapma7bEVm002442t1/Dapma7bEVm004794t1/Dapma7bEVm002504t1/Dapma7bEVm003435t1/Dapma7bEVm001951t1/Dapma7bEVm007672t1/Dapma7bEVm003039t1/…	24
hypomethylated	5aza	R-HSA-195253	Degradation of beta-catenin by the destruction complex	32/2168	82/10513	9.95983e-05	0.000695011	0.000492119	8945/5715/5705/5525/5718/8454/5695/6934/5700/5685/5515/5717/5684/5683/7316/8312/324/5702/5719/10213/9861/5689/5691/5704/10197/5708/2932/5709/9978/5690/5706/5714	Dapma7bEVm029221t1/Dapma7bEVm003942t1/Dapma7bEVm003299t1/Dapma7bEVm006763t1/Dapma7bEVm001912t1/Dapma7bEVm000234t1/Dapma7bEVm001296t1/Dapma7bEVm018471t1/Dapma7bEVm000739t1/Dapma7bEVm010533t1/Dapma7bEVm024693t1/Dapma7bEVm007029t1/Dapma7bEVm003415t1/Dapma7bEVm004440t1/Dapma7bEVm021262t1/Dapma7bEVm027836t1/Dapma7bEVm003057t1/Dapma7bEVm018572t1/Dapma7bEVm003278t1/Dapma7bEVm010057t1/Dapma7bEVm002385t1/…	32
hypomethylated	5aza	R-HSA-5689880	Ub-specific processing proteases	69/2168	220/10513	0.000101003	0.000700983	0.000496348	9817/8237/9097/408/9868/23770/9099/9986/5715/5705/7375/10454/64750/93624/6502/5718/5695/55611/57599/7417/5700/5685/5717/8295/4087/5684/5683/7316/5728/91833/9146/23326/8607/8312/6885/79594/7874/3018/221613/317772/8658/64426/1540/5702/7046/8239/5719/84196/81847/9100/10213/9861/5689/5691/5704/10197/9101/5708/8078/5709/4089/4792/10869/5690/9804/11047/5706/5714/255626	Dapma7bEVm003650t1/Dapma7bEVm003509t1/Dapma7bEVm006507t1/Dapma7bEVm002395t1/Dapma7bEVm003156t1/Dapma7bEVm001954t1/Dapma7bEVm027683t1/Dapma7bEVm004402t1/Dapma7bEVm003942t1/Dapma7bEVm003299t1/Dapma7bEVm025650t1/Dapma7bEVm001528t1/Dapma7bEVm010222t1/Dapma7bEVm000557t1/Dapma7bEVm006789t1/Dapma7bEVm001912t1/Dapma7bEVm001296t1/Dapma7bEVm002483t1/Dapma7bEVm011129t1/Dapma7bEVm010628t1/Dapma7bEVm000739t1/…	69
hypomethylated	5aza	R-HSA-429947	Deadenylation of mRNA	14/2168	25/10513	0.000106115	0.000732481	0.000518651	79670/29883/9924/9775/1974/10605/1975/25904/1977/4848/4849/255967/26986/4850	Dapma7bEVm001038t1/Dapma7bEVm011556t1/Dapma7bEVm000353t1/Dapma7bEVm009840t1/Dapma7bEVm004270t1/Dapma7bEVm003283t1/Dapma7bEVm000669t1/Dapma7bEVm005062t1/Dapma7bEVm005748t1/Dapma7bEVm001896t1/Dapma7bEVm004594t1/Dapma7bEVm001445t1/Dapma7bEVm000189t1/Dapma7bEVm002138t1	14
hypomethylated	5aza	R-HSA-199977	ER to Golgi Anterograde Transport	52/2168	155/10513	0.000108327	0.000743728	0.000526614	22796/9919/55014/3998/84342/829/11014/10945/128637/10427/84790/1315/11196/84364/140735/8729/5537/6811/10175/10802/83548/23423/51332/5861/122553/10959/1778/10383/11070/1314/7109/10113/1639/22818/23243/7278/83696/8615/10960/1781/375/10121/51164/10466/287/23256/9632/26958/57511/55860/381/51399	Dapma7bEVm003089t1/Dapma7bEVm009941t1/Dapma7bEVm028199t1/Dapma7bEVm004191t1/Dapma7bEVm003095t1/Dapma7bEVm005303t1/Dapma7bEVm015910t1/Dapma7bEVm017619t1/Dapma7bEVm027801t1/Dapma7bEVm018574t1/Dapma7bEVm002324t1/Dapma7bEVm004547t1/Dapma7bEVm027780t1/Dapma7bEVm010134t1/Dapma7bEVm007753t1/Dapma7bEVm001677t1/Dapma7bEVm010421t1/Dapma7bEVm003282t1/Dapma7bEVm007179t1/Dapma7bEVm015671t1/Dapma7bEVm000831t1/…	52
hypomethylated	5aza	R-HSA-382556	ABC-family proteins mediated transport	38/2168	104/10513	0.000123237	0.000841573	0.000595896	23456/23/8504/5715/5705/51009/5243/6400/21/8714/5718/5695/5700/5685/89845/5717/5684/5683/7316/5702/5719/225/10058/5824/10213/9861/5689/5691/11194/91445/5704/10197/5708/5709/27248/5690/5706/5714	Dapma7bEVm001446t1/Dapma7bEVm003996t1/Dapma7bEVm019154t1/Dapma7bEVm022880t1/Dapma7bEVm010737t1/Dapma7bEVm003942t1/Dapma7bEVm003299t1/Dapma7bEVm003840t1/Dapma7bEVm000027t1/Dapma7bEVm030423t1/Dapma7bEVm005467t1/Dapma7bEVm019148t1/Dapma7bEVm019149t1/Dapma7bEVm023070t1/Dapma7bEVm009449t1/Dapma7bEVm023104t1/Dapma7bEVm001912t1/Dapma7bEVm001296t1/Dapma7bEVm000739t1/Dapma7bEVm010533t1/Dapma7bEVm006959t1/…	38
hypomethylated	5aza	R-HSA-3301854	Nuclear Pore Complex (NPC) Disassembly	17/2168	34/10513	0.00012954	0.000879905	0.000623038	8021/8086/348995/9688/140609/7175/129401/4927/9133/53371/8480/23225/79023/57122/23279/9972/23636	Dapma7bEVm003479t1/Dapma7bEVm001189t1/Dapma7bEVm002411t1/Dapma7bEVm002170t1/Dapma7bEVm005677t1/Dapma7bEVm001329t1/Dapma7bEVm028025t1/Dapma7bEVm005696t1/Dapma7bEVm000300t1/Dapma7bEVm001183t1/Dapma7bEVm002679t1/Dapma7bEVm002808t1/Dapma7bEVm004500t1/Dapma7bEVm001593t1/Dapma7bEVm003044t1/Dapma7bEVm002986t1/Dapma7bEVm000610t1/Dapma7bEVm003075t1	17
hypomethylated	5aza	R-HSA-6784531	tRNA processing in the nucleus	24/2168	56/10513	0.000132832	0.000897497	0.000635495	8021/80746/8086/348995/51637/9688/1653/7175/129401/4927/53371/8480/23225/10799/79023/57122/339487/60528/23279/51493/9972/283989/23636/51095	Dapma7bEVm003479t1/Dapma7bEVm008208t1/Dapma7bEVm001189t1/Dapma7bEVm002411t1/Dapma7bEVm008035t1/Dapma7bEVm002170t1/Dapma7bEVm002186t1/Dapma7bEVm001329t1/Dapma7bEVm028025t1/Dapma7bEVm005696t1/Dapma7bEVm000300t1/Dapma7bEVm002679t1/Dapma7bEVm002808t1/Dapma7bEVm004500t1/Dapma7bEVm002415t1/Dapma7bEVm001593t1/Dapma7bEVm003044t1/Dapma7bEVm008270t1/Dapma7bEVm003568t1/Dapma7bEVm002986t1/Dapma7bEVm011536t1/…	24
hypomethylated	5aza	R-HSA-72695	Formation of the ternary complex, and subsequently, the 43S complex	23/2168	53/10513	0.000145092	0.000975173	0.000690495	6228/6235/6234/8663/51386/8669/6227/6218/6194/6209/6201/8666/8668/6208/3921/6210/6191/6193/6188/6189/8661/6230/6217	Dapma7bEVm002078t1/Dapma7bEVm029355t1/Dapma7bEVm030708t1/Dapma7bEVm010808t1/Dapma7bEVm003692t1/Dapma7bEVm023163t1/Dapma7bEVm010554t1/Dapma7bEVm010795t1/Dapma7bEVm002869t1/Dapma7bEVm003452t1/Dapma7bEVm004770t1/Dapma7bEVm004870t1/Dapma7bEVm000969t1/Dapma7bEVm003950t1/Dapma7bEVm000984t1/Dapma7bEVm006875t1/Dapma7bEVm001645t1/Dapma7bEVm009621t1/Dapma7bEVm027934t1/Dapma7bEVm015071t1/Dapma7bEVm019960t1/…	23
hypomethylated	5aza	R-HSA-163200	Respiratory electron transport, ATP synthesis by chemiosmotic coupling, and heat production by uncoupling proteins.	43/2168	123/10513	0.000147355	0.000985196	0.000697591	4722/506/7386/6392/4714/6341/79133/27109/539/6389/9016/51204/10128/10632/51103/1353/4711/137682/4719/509/6391/80224/2109/6834/4704/10476/7385/4724/51295/28976/285521/1537/4695/374291/51300/2108/498/1327/55471/10131/4720/4698/93058	Dapma7bEVm015232t1/Dapma7bEVm007825t1/Dapma7bEVm010307t1/Dapma7bEVm015577t1/Dapma7bEVm004966t1/Dapma7bEVm006616t1/Dapma7bEVm004782t1/Dapma7bEVm012302t1/Dapma7bEVm004438t1/Dapma7bEVm002209t1/Dapma7bEVm027685t1/Dapma7bEVm015205t1/Dapma7bEVm006045t1/Dapma7bEVm004905t1/Dapma7bEVm027946t1/Dapma7bEVm003493t1/Dapma7bEVm011317t1/Dapma7bEVm001625t1/Dapma7bEVm000586t1/Dapma7bEVm004953t1/Dapma7bEVm004362t1/…	43
hypomethylated	5aza	R-HSA-1236978	Cross-presentation of soluble exogenous antigens (endosomes)	22/2168	50/10513	0.000157476	0.00104738	0.000741624	5715/5705/5718/5695/5700/5685/5717/5684/5683/5702/5719/10213/9861/5689/5691/5704/10197/5708/5709/5690/5706/5714	Dapma7bEVm003942t1/Dapma7bEVm003299t1/Dapma7bEVm001912t1/Dapma7bEVm001296t1/Dapma7bEVm000739t1/Dapma7bEVm010533t1/Dapma7bEVm007029t1/Dapma7bEVm003415t1/Dapma7bEVm004440t1/Dapma7bEVm003278t1/Dapma7bEVm002385t1/Dapma7bEVm002442t1/Dapma7bEVm004794t1/Dapma7bEVm002504t1/Dapma7bEVm003435t1/Dapma7bEVm001951t1/Dapma7bEVm007672t1/Dapma7bEVm003039t1/Dapma7bEVm001495t1/Dapma7bEVm010782t1/Dapma7bEVm003289t1/…	22
hypomethylated	5aza	R-HSA-1257604	PIP3 activates AKT signaling	77/2168	255/10513	0.000164319	0.00108723	0.000769841	57521/23512/22955/3066/5291/53615/5781/5715/5305/10325/5705/5525/5594/2444/3667/79109/5718/5928/8394/5695/8649/1386/1108/5700/2885/5685/5515/6045/2260/5717/648/58528/5684/5683/7316/1958/5728/57332/2534/5295/7874/8658/11060/5702/7409/5719/6009/8841/81847/4734/23252/10213/26523/8726/9112/9861/5689/5691/2264/5704/3643/10197/1460/23608/51135/5708/2932/5709/253260/8823/7249/23028/5690/84232/5706/5714/…	Dapma7bEVm002559t1/Dapma7bEVm003629t1/Dapma7bEVm011024t1/Dapma7bEVm003192t1/Dapma7bEVm017200t1/Dapma7bEVm010108t1/Dapma7bEVm006374t1/Dapma7bEVm004619t1/Dapma7bEVm003942t1/Dapma7bEVm007609t1/Dapma7bEVm005312t1/Dapma7bEVm003299t1/Dapma7bEVm006763t1/Dapma7bEVm006304t1/Dapma7bEVm005125t1/Dapma7bEVm004503t1/Dapma7bEVm008348t1/Dapma7bEVm001912t1/Dapma7bEVm011101t1/Dapma7bEVm016854t1/Dapma7bEVm009563t1/…	77
hypomethylated	5aza	R-HSA-6804756	Regulation of TP53 Activity through Phosphorylation	34/2168	91/10513	0.000167404	0.00110193	0.000780251	5984/5564/112858/5985/6749/6880/10524/11200/6874/6872/51422/5563/83990/28996/5883/8445/6790/1763/1111/7316/6873/6877/6883/6908/11073/6879/6878/6117/1460/3364/5810/22974/80010/4361	Dapma7bEVm028117t1/Dapma7bEVm011827t1/Dapma7bEVm007677t1/Dapma7bEVm004844t1/Dapma7bEVm001774t1/Dapma7bEVm005355t1/Dapma7bEVm004193t1/Dapma7bEVm004234t1/Dapma7bEVm027877t1/Dapma7bEVm006462t1/Dapma7bEVm005419t1/Dapma7bEVm009509t1/Dapma7bEVm010927t1/Dapma7bEVm009712t1/Dapma7bEVm009753t1/Dapma7bEVm005625t1/Dapma7bEVm006723t1/Dapma7bEVm018581t1/Dapma7bEVm001718t1/Dapma7bEVm004702t1/Dapma7bEVm028106t1/…	34
hypomethylated	5aza	R-HSA-4615885	SUMOylation of DNA replication proteins	20/2168	44/10513	0.000181062	0.00118572	0.000839581	8021/5905/8086/348995/9688/7153/7175/129401/5111/4927/6790/53371/8480/23225/332/79023/57122/23279/9972/23636	Dapma7bEVm003479t1/Dapma7bEVm004648t1/Dapma7bEVm001189t1/Dapma7bEVm002411t1/Dapma7bEVm002170t1/Dapma7bEVm009705t1/Dapma7bEVm001329t1/Dapma7bEVm028025t1/Dapma7bEVm005696t1/Dapma7bEVm001283t1/Dapma7bEVm000300t1/Dapma7bEVm018581t1/Dapma7bEVm002679t1/Dapma7bEVm002808t1/Dapma7bEVm004500t1/Dapma7bEVm008438t1/Dapma7bEVm001593t1/Dapma7bEVm003044t1/Dapma7bEVm002986t1/Dapma7bEVm000610t1/Dapma7bEVm003075t1	20
hypomethylated	5aza	R-HSA-168253	Host Interactions with Influenza Factors	19/2168	41/10513	0.000191144	0.00124143	0.000879026	8021/8086/8106/348995/9688/293/7175/129401/3837/4927/53371/8480/23225/79023/57122/3838/23279/9972/23636	Dapma7bEVm003479t1/Dapma7bEVm001189t1/Dapma7bEVm002054t1/Dapma7bEVm002411t1/Dapma7bEVm002170t1/Dapma7bEVm002814t1/Dapma7bEVm001329t1/Dapma7bEVm028025t1/Dapma7bEVm005696t1/Dapma7bEVm005030t1/Dapma7bEVm000300t1/Dapma7bEVm002679t1/Dapma7bEVm002808t1/Dapma7bEVm002148t1/Dapma7bEVm004500t1/Dapma7bEVm001593t1/Dapma7bEVm003044t1/Dapma7bEVm001849t1/Dapma7bEVm027651t1/Dapma7bEVm005456t1/Dapma7bEVm002986t1/…	19
hypomethylated	5aza	R-HSA-3371556	Cellular response to heat stress	33/2168	88/10513	0.000191513	0.00124143	0.000879026	8021/8086/57521/3309/3312/23411/348995/9688/5594/7175/129401/4927/3320/3326/6767/53371/8480/3297/22824/23225/27000/79023/7266/57122/2288/51182/10013/6117/23279/9972/2932/23636/2475	Dapma7bEVm003479t1/Dapma7bEVm001189t1/Dapma7bEVm002559t1/Dapma7bEVm003115t1/Dapma7bEVm009960t1/Dapma7bEVm000402t1/Dapma7bEVm002411t1/Dapma7bEVm002170t1/Dapma7bEVm006304t1/Dapma7bEVm001329t1/Dapma7bEVm028025t1/Dapma7bEVm005696t1/Dapma7bEVm000300t1/Dapma7bEVm015343t1/Dapma7bEVm017728t1/Dapma7bEVm003762t1/Dapma7bEVm002679t1/Dapma7bEVm002808t1/Dapma7bEVm002677t1/Dapma7bEVm003551t1/Dapma7bEVm004500t1/…	33
hypomethylated	5aza	R-HSA-5601884	PIWI-interacting RNA (piRNA) biogenesis	15/2168	29/10513	0.000198842	0.00128243	0.000908056	5432/54456/5439/5435/3320/9271/5437/54514/56165/221400/5434/84944/201164/11022/91646	Dapma7bEVm006360t1/Dapma7bEVm004528t1/Dapma7bEVm007762t1/Dapma7bEVm008480t1/Dapma7bEVm028257t1/Dapma7bEVm015343t1/Dapma7bEVm003541t1/Dapma7bEVm018515t1/Dapma7bEVm009522t1/Dapma7bEVm010204t1/Dapma7bEVm001028t1/Dapma7bEVm006898t1/Dapma7bEVm004746t1/Dapma7bEVm008052t1/Dapma7bEVm010621t1/Dapma7bEVm001684t1	15
hypomethylated	5aza	R-HSA-176033	Interactions of Vpr with host cellular proteins	17/2168	35/10513	0.000203804	0.00129719	0.000918507	8021/8086/348995/9688/8815/293/7175/129401/4927/53371/8480/23225/79023/57122/23279/9972/23636	Dapma7bEVm003479t1/Dapma7bEVm001189t1/Dapma7bEVm002411t1/Dapma7bEVm002170t1/Dapma7bEVm008969t1/Dapma7bEVm002814t1/Dapma7bEVm001329t1/Dapma7bEVm028025t1/Dapma7bEVm005696t1/Dapma7bEVm000300t1/Dapma7bEVm002679t1/Dapma7bEVm002808t1/Dapma7bEVm004500t1/Dapma7bEVm001593t1/Dapma7bEVm003044t1/Dapma7bEVm002986t1/Dapma7bEVm000610t1/Dapma7bEVm003075t1	17
hypomethylated	5aza	R-HSA-168274	Export of Viral Ribonucleoproteins from Nucleus	16/2168	32/10513	0.000204178	0.00129719	0.000918507	8021/8086/348995/9688/7514/7175/129401/4927/53371/8480/23225/79023/57122/23279/9972/23636	Dapma7bEVm003479t1/Dapma7bEVm001189t1/Dapma7bEVm002411t1/Dapma7bEVm002170t1/Dapma7bEVm002129t1/Dapma7bEVm001329t1/Dapma7bEVm028025t1/Dapma7bEVm005696t1/Dapma7bEVm000300t1/Dapma7bEVm002679t1/Dapma7bEVm002808t1/Dapma7bEVm004500t1/Dapma7bEVm001593t1/Dapma7bEVm003044t1/Dapma7bEVm002986t1/Dapma7bEVm000610t1/Dapma7bEVm003075t1	16
hypomethylated	5aza	R-HSA-180910	Vpr-mediated nuclear import of PICs	16/2168	32/10513	0.000204178	0.00129719	0.000918507	8021/8086/348995/9688/8815/7175/129401/4927/53371/8480/23225/79023/57122/23279/9972/23636	Dapma7bEVm003479t1/Dapma7bEVm001189t1/Dapma7bEVm002411t1/Dapma7bEVm002170t1/Dapma7bEVm008969t1/Dapma7bEVm001329t1/Dapma7bEVm028025t1/Dapma7bEVm005696t1/Dapma7bEVm000300t1/Dapma7bEVm002679t1/Dapma7bEVm002808t1/Dapma7bEVm004500t1/Dapma7bEVm001593t1/Dapma7bEVm003044t1/Dapma7bEVm002986t1/Dapma7bEVm000610t1/Dapma7bEVm003075t1	16
hypomethylated	5aza	R-HSA-1660514	Synthesis of PIPs at the Golgi membrane	11/2168	18/10513	0.000209383	0.00132367	0.00093726	55361/56623/30849/9896/5289/55697/22908/5286/200576/5297/375	Dapma7bEVm007012t1/Dapma7bEVm006998t1/Dapma7bEVm000614t1/Dapma7bEVm006182t1/Dapma7bEVm010911t1/Dapma7bEVm028568t1/Dapma7bEVm001791t1/Dapma7bEVm006218t1/Dapma7bEVm001680t1/Dapma7bEVm000601t1/Dapma7bEVm002961t1/Dapma7bEVm014394t1/Dapma7bEVm020243t1	11
hypomethylated	5aza	R-HSA-350562	Regulation of ornithine decarboxylase (ODC)	22/2168	51/10513	0.000223542	0.00140622	0.000995708	5715/5705/5718/5695/5700/5685/5717/5684/5683/5702/5719/10213/9861/5689/5691/5704/10197/5708/5709/5690/5706/5714	Dapma7bEVm003942t1/Dapma7bEVm003299t1/Dapma7bEVm001912t1/Dapma7bEVm001296t1/Dapma7bEVm000739t1/Dapma7bEVm010533t1/Dapma7bEVm007029t1/Dapma7bEVm003415t1/Dapma7bEVm004440t1/Dapma7bEVm003278t1/Dapma7bEVm002385t1/Dapma7bEVm002442t1/Dapma7bEVm004794t1/Dapma7bEVm002504t1/Dapma7bEVm003435t1/Dapma7bEVm001951t1/Dapma7bEVm007672t1/Dapma7bEVm003039t1/Dapma7bEVm001495t1/Dapma7bEVm010782t1/Dapma7bEVm003289t1/…	22
hypomethylated	5aza	R-HSA-3371453	Regulation of HSF1-mediated heat shock response	27/2168	68/10513	0.00024343	0.00150903	0.0010685	8021/8086/3309/3312/23411/348995/9688/5594/7175/129401/4927/6767/53371/8480/3297/22824/23225/27000/79023/7266/57122/51182/6117/23279/9972/2932/23636	Dapma7bEVm003479t1/Dapma7bEVm001189t1/Dapma7bEVm003115t1/Dapma7bEVm009960t1/Dapma7bEVm000402t1/Dapma7bEVm002411t1/Dapma7bEVm002170t1/Dapma7bEVm006304t1/Dapma7bEVm001329t1/Dapma7bEVm028025t1/Dapma7bEVm005696t1/Dapma7bEVm000300t1/Dapma7bEVm003762t1/Dapma7bEVm002679t1/Dapma7bEVm002808t1/Dapma7bEVm002677t1/Dapma7bEVm003551t1/Dapma7bEVm004500t1/Dapma7bEVm004113t1/Dapma7bEVm003127t1/Dapma7bEVm021347t1/…	27
hypomethylated	5aza	R-HSA-5658442	Regulation of RAS by GAPs	27/2168	68/10513	0.00024343	0.00150903	0.0010685	5921/5715/5705/8452/5718/5695/5700/5685/5717/4763/5684/5683/7316/5702/5719/10213/9861/5689/5691/5704/10197/5708/5709/9978/5690/5706/5714	Dapma7bEVm002584t1/Dapma7bEVm003942t1/Dapma7bEVm003299t1/Dapma7bEVm003082t1/Dapma7bEVm001912t1/Dapma7bEVm001296t1/Dapma7bEVm000739t1/Dapma7bEVm010533t1/Dapma7bEVm007029t1/Dapma7bEVm002956t1/Dapma7bEVm003415t1/Dapma7bEVm004440t1/Dapma7bEVm021262t1/Dapma7bEVm027836t1/Dapma7bEVm003278t1/Dapma7bEVm002385t1/Dapma7bEVm002442t1/Dapma7bEVm004794t1/Dapma7bEVm002504t1/Dapma7bEVm003435t1/Dapma7bEVm001951t1/…	27
hypomethylated	5aza	R-HSA-69615	G1/S DNA Damage Checkpoints	27/2168	68/10513	0.00024343	0.00150903	0.0010685	5715/5705/898/11200/5718/5695/5700/5685/64326/5717/5684/1111/5683/7316/5702/5719/10213/9861/5689/5691/5704/10197/5708/5709/5690/5706/5714	Dapma7bEVm003942t1/Dapma7bEVm003299t1/Dapma7bEVm005540t1/Dapma7bEVm004234t1/Dapma7bEVm027877t1/Dapma7bEVm001912t1/Dapma7bEVm001296t1/Dapma7bEVm000739t1/Dapma7bEVm010533t1/Dapma7bEVm006479t1/Dapma7bEVm007029t1/Dapma7bEVm003415t1/Dapma7bEVm004702t1/Dapma7bEVm028106t1/Dapma7bEVm004440t1/Dapma7bEVm021262t1/Dapma7bEVm027836t1/Dapma7bEVm003278t1/Dapma7bEVm002385t1/Dapma7bEVm002442t1/Dapma7bEVm004794t1/…	27
hypomethylated	5aza	R-HSA-1234174	Regulation of Hypoxia-inducible Factor (HIF) by oxygen	29/2168	75/10513	0.00025019	0.00152872	0.00108245	6923/126374/5715/5705/7322/5718/5695/5700/6921/5685/5717/5684/5683/7316/5702/5719/10213/9861/5689/5691/5704/10197/5708/5709/8453/9978/5690/5706/5714	Dapma7bEVm006937t1/Dapma7bEVm001505t1/Dapma7bEVm003942t1/Dapma7bEVm003299t1/Dapma7bEVm011441t1/Dapma7bEVm001912t1/Dapma7bEVm001296t1/Dapma7bEVm000739t1/Dapma7bEVm011494t1/Dapma7bEVm028638t1/Dapma7bEVm010533t1/Dapma7bEVm007029t1/Dapma7bEVm003415t1/Dapma7bEVm004440t1/Dapma7bEVm021262t1/Dapma7bEVm027836t1/Dapma7bEVm003278t1/Dapma7bEVm002385t1/Dapma7bEVm002442t1/Dapma7bEVm004794t1/Dapma7bEVm002504t1/…	29
hypomethylated	5aza	R-HSA-2262749	Cellular response to hypoxia	29/2168	75/10513	0.00025019	0.00152872	0.00108245	6923/126374/5715/5705/7322/5718/5695/5700/6921/5685/5717/5684/5683/7316/5702/5719/10213/9861/5689/5691/5704/10197/5708/5709/8453/9978/5690/5706/5714	Dapma7bEVm006937t1/Dapma7bEVm001505t1/Dapma7bEVm003942t1/Dapma7bEVm003299t1/Dapma7bEVm011441t1/Dapma7bEVm001912t1/Dapma7bEVm001296t1/Dapma7bEVm000739t1/Dapma7bEVm011494t1/Dapma7bEVm028638t1/Dapma7bEVm010533t1/Dapma7bEVm007029t1/Dapma7bEVm003415t1/Dapma7bEVm004440t1/Dapma7bEVm021262t1/Dapma7bEVm027836t1/Dapma7bEVm003278t1/Dapma7bEVm002385t1/Dapma7bEVm002442t1/Dapma7bEVm004794t1/Dapma7bEVm002504t1/…	29
hypomethylated	5aza	R-HSA-2871837	FCERI mediated NF-kB activation	31/2168	82/10513	0.000250198	0.00152872	0.00108245	8945/5715/5705/7322/10454/5718/8454/5695/5700/5685/5717/5684/5683/7316/3551/6885/5702/5719/10213/9861/5689/5691/5704/10197/5708/5709/4792/5690/10892/5706/5714	Dapma7bEVm029221t1/Dapma7bEVm003942t1/Dapma7bEVm003299t1/Dapma7bEVm011441t1/Dapma7bEVm001528t1/Dapma7bEVm001912t1/Dapma7bEVm000234t1/Dapma7bEVm001296t1/Dapma7bEVm000739t1/Dapma7bEVm010533t1/Dapma7bEVm007029t1/Dapma7bEVm003415t1/Dapma7bEVm004440t1/Dapma7bEVm021262t1/Dapma7bEVm027836t1/Dapma7bEVm003602t1/Dapma7bEVm010354t1/Dapma7bEVm003278t1/Dapma7bEVm010057t1/Dapma7bEVm002385t1/Dapma7bEVm002442t1/…	31
hypomethylated	5aza	R-HSA-901032	ER Quality Control Compartment (ERQC)	12/2168	21/10513	0.000259131	0.00157576	0.00111576	267/11236/84447/51009/6400/10299/7316/56886/55741/11253/91445/80267	Dapma7bEVm006996t1/Dapma7bEVm022715t1/Dapma7bEVm005074t1/Dapma7bEVm027958t1/Dapma7bEVm006214t1/Dapma7bEVm003840t1/Dapma7bEVm005467t1/Dapma7bEVm000468t1/Dapma7bEVm021262t1/Dapma7bEVm027836t1/Dapma7bEVm002975t1/Dapma7bEVm010595t1/Dapma7bEVm004637t1/Dapma7bEVm010189t1/Dapma7bEVm006716t1	12
hypomethylated	5aza	R-HSA-3247509	Chromatin modifying enzymes	81/2168	275/10513	0.000275361	0.00165866	0.00117445	23512/64754/10943/22992/55167/23030/3066/53615/6880/10524/56943/10902/3054/79718/10498/93624/55870/10196/7862/79723/5928/284058/54934/9739/54556/5929/51742/3276/1386/1108/23210/6944/6871/55683/339287/387893/9611/80853/3717/8295/84444/6601/26009/11143/23326/7468/117143/10419/8607/4791/9070/55250/79595/3018/221613/317772/8370/64426/6883/10445/54496/8841/55193/9767/8726/9112/51111/10284/196528/6597/…	Dapma7bEVm003629t1/Dapma7bEVm004239t1/Dapma7bEVm027878t1/Dapma7bEVm005217t1/Dapma7bEVm002592t1/Dapma7bEVm006002t1/Dapma7bEVm015285t1/Dapma7bEVm003192t1/Dapma7bEVm017200t1/Dapma7bEVm006374t1/Dapma7bEVm005355t1/Dapma7bEVm004193t1/Dapma7bEVm011501t1/Dapma7bEVm005040t1/Dapma7bEVm010207t1/Dapma7bEVm000203t1/Dapma7bEVm001136t1/Dapma7bEVm000557t1/Dapma7bEVm001335t1/Dapma7bEVm015449t1/Dapma7bEVm002562t1/…	81
hypomethylated	5aza	R-HSA-4839726	Chromatin organization	81/2168	275/10513	0.000275361	0.00165866	0.00117445	23512/64754/10943/22992/55167/23030/3066/53615/6880/10524/56943/10902/3054/79718/10498/93624/55870/10196/7862/79723/5928/284058/54934/9739/54556/5929/51742/3276/1386/1108/23210/6944/6871/55683/339287/387893/9611/80853/3717/8295/84444/6601/26009/11143/23326/7468/117143/10419/8607/4791/9070/55250/79595/3018/221613/317772/8370/64426/6883/10445/54496/8841/55193/9767/8726/9112/51111/10284/196528/6597/…	Dapma7bEVm003629t1/Dapma7bEVm004239t1/Dapma7bEVm027878t1/Dapma7bEVm005217t1/Dapma7bEVm002592t1/Dapma7bEVm006002t1/Dapma7bEVm015285t1/Dapma7bEVm003192t1/Dapma7bEVm017200t1/Dapma7bEVm006374t1/Dapma7bEVm005355t1/Dapma7bEVm004193t1/Dapma7bEVm011501t1/Dapma7bEVm005040t1/Dapma7bEVm010207t1/Dapma7bEVm000203t1/Dapma7bEVm001136t1/Dapma7bEVm000557t1/Dapma7bEVm001335t1/Dapma7bEVm015449t1/Dapma7bEVm002562t1/…	81
hypomethylated	5aza	R-HSA-5693579	Homologous DNA Pairing and Strand Exchange	19/2168	42/10513	0.000282154	0.0016916	0.00119778	5984/5985/10524/7516/5892/5889/83990/5883/5888/1763/1111/675/5890/11073/6117/3364/5810/80010/4361	Dapma7bEVm028117t1/Dapma7bEVm004844t1/Dapma7bEVm004193t1/Dapma7bEVm011371t1/Dapma7bEVm003863t1/Dapma7bEVm010406t1/Dapma7bEVm009712t1/Dapma7bEVm005625t1/Dapma7bEVm005993t1/Dapma7bEVm001718t1/Dapma7bEVm004702t1/Dapma7bEVm028106t1/Dapma7bEVm002973t1/Dapma7bEVm003365t1/Dapma7bEVm006170t1/Dapma7bEVm003149t1/Dapma7bEVm008192t1/Dapma7bEVm024227t1/Dapma7bEVm002669t1/Dapma7bEVm011326t1	19
hypomethylated	5aza	R-HSA-77588	SLBP Dependent Processing of Replication-Dependent Histone Pre-mRNAs	8/2168	11/10513	0.000292091	0.00174299	0.00123417	4686/6637/7884/6634/6635/22916/6628/6636	Dapma7bEVm002611t1/Dapma7bEVm028806t1/Dapma7bEVm005762t1/Dapma7bEVm011670t1/Dapma7bEVm012713t1/Dapma7bEVm002514t1/Dapma7bEVm005347t1/Dapma7bEVm027987t1/Dapma7bEVm007968t1	8
hypomethylated	5aza	R-HSA-168276	NS1 Mediated Effects on Host Pathways	18/2168	39/10513	0.000299006	0.00177596	0.00125751	8021/8086/8106/348995/9688/7175/129401/3837/4927/53371/8480/23225/79023/57122/3838/23279/9972/23636	Dapma7bEVm003479t1/Dapma7bEVm001189t1/Dapma7bEVm002054t1/Dapma7bEVm002411t1/Dapma7bEVm002170t1/Dapma7bEVm001329t1/Dapma7bEVm028025t1/Dapma7bEVm005696t1/Dapma7bEVm005030t1/Dapma7bEVm000300t1/Dapma7bEVm002679t1/Dapma7bEVm002808t1/Dapma7bEVm002148t1/Dapma7bEVm004500t1/Dapma7bEVm001593t1/Dapma7bEVm003044t1/Dapma7bEVm001849t1/Dapma7bEVm027651t1/Dapma7bEVm005456t1/Dapma7bEVm002986t1/Dapma7bEVm000610t1/…	18
hypomethylated	5aza	R-HSA-5693538	Homology Directed Repair	46/2168	138/10513	0.000310944	0.00183831	0.00130166	5984/2067/54962/10721/5985/79184/7158/10524/7516/5892/5889/5111/9656/83990/5883/5888/1763/2237/10714/1111/7316/348654/25/675/146956/7468/151987/51426/51750/3018/8370/8924/5890/11073/54107/165918/6117/2072/548593/3364/5810/5981/80010/4361/5429/255626	Dapma7bEVm028117t1/Dapma7bEVm028089t1/Dapma7bEVm005323t1/Dapma7bEVm011214t1/Dapma7bEVm004844t1/Dapma7bEVm002885t1/Dapma7bEVm000792t1/Dapma7bEVm004193t1/Dapma7bEVm011371t1/Dapma7bEVm003863t1/Dapma7bEVm010406t1/Dapma7bEVm001283t1/Dapma7bEVm004002t1/Dapma7bEVm009712t1/Dapma7bEVm005625t1/Dapma7bEVm005993t1/Dapma7bEVm001718t1/Dapma7bEVm002789t1/Dapma7bEVm003757t1/Dapma7bEVm004702t1/Dapma7bEVm028106t1/…	46
hypomethylated	5aza	R-HSA-167160	RNA Pol II CTD phosphorylation and interaction with CE during HIV infection	14/2168	27/10513	0.000314076	0.00183979	0.00130271	5432/902/2071/5439/5435/8732/4331/2967/5437/404672/2968/5434/1022/6829	Dapma7bEVm006360t1/Dapma7bEVm010069t1/Dapma7bEVm004582t1/Dapma7bEVm007762t1/Dapma7bEVm008480t1/Dapma7bEVm028257t1/Dapma7bEVm004128t1/Dapma7bEVm007274t1/Dapma7bEVm002458t1/Dapma7bEVm018515t1/Dapma7bEVm018378t1/Dapma7bEVm001919t1/Dapma7bEVm006898t1/Dapma7bEVm005254t1/Dapma7bEVm001051t1	14
hypomethylated	5aza	R-HSA-77075	RNA Pol II CTD phosphorylation and interaction with CE	14/2168	27/10513	0.000314076	0.00183979	0.00130271	5432/902/2071/5439/5435/8732/4331/2967/5437/404672/2968/5434/1022/6829	Dapma7bEVm006360t1/Dapma7bEVm010069t1/Dapma7bEVm004582t1/Dapma7bEVm007762t1/Dapma7bEVm008480t1/Dapma7bEVm028257t1/Dapma7bEVm004128t1/Dapma7bEVm007274t1/Dapma7bEVm002458t1/Dapma7bEVm018515t1/Dapma7bEVm018378t1/Dapma7bEVm001919t1/Dapma7bEVm006898t1/Dapma7bEVm005254t1/Dapma7bEVm001051t1	14
hypomethylated	5aza	R-HSA-1660516	Synthesis of PIPs at the early endosome membrane	10/2168	16/10513	0.000318983	0.00185155	0.00131103	8821/55361/30849/9896/5289/55697/5286/200576/22876/54893	Dapma7bEVm003010t1/Dapma7bEVm007012t1/Dapma7bEVm000614t1/Dapma7bEVm006182t1/Dapma7bEVm010911t1/Dapma7bEVm028568t1/Dapma7bEVm001791t1/Dapma7bEVm001680t1/Dapma7bEVm000601t1/Dapma7bEVm003519t1/Dapma7bEVm009812t1	10
hypomethylated	5aza	R-HSA-429958	mRNA decay by 3' to 5' exoribonuclease	10/2168	16/10513	0.000318983	0.00185155	0.00131103	23404/23016/118460/51010/54512/10767/22894/6499/80349/5393	Dapma7bEVm005705t1/Dapma7bEVm008356t1/Dapma7bEVm003396t1/Dapma7bEVm007852t1/Dapma7bEVm023404t1/Dapma7bEVm006041t1/Dapma7bEVm001440t1/Dapma7bEVm000637t1/Dapma7bEVm001361t1/Dapma7bEVm005267t1/Dapma7bEVm027257t1	10
hypomethylated	5aza	R-HSA-1168372	Downstream signaling events of B Cell Receptor (BCR)	31/2168	83/10513	0.000321585	0.00185401	0.00131277	801/8945/5715/5705/5718/8454/5695/5700/5685/5717/5684/5683/7316/3551/6885/5702/5719/5966/10213/9861/5689/5691/5704/10197/5708/5709/4792/5690/10892/5706/5714	Dapma7bEVm011396t1/Dapma7bEVm029221t1/Dapma7bEVm003942t1/Dapma7bEVm003299t1/Dapma7bEVm001912t1/Dapma7bEVm000234t1/Dapma7bEVm001296t1/Dapma7bEVm000739t1/Dapma7bEVm010533t1/Dapma7bEVm007029t1/Dapma7bEVm003415t1/Dapma7bEVm004440t1/Dapma7bEVm021262t1/Dapma7bEVm027836t1/Dapma7bEVm003602t1/Dapma7bEVm010354t1/Dapma7bEVm003278t1/Dapma7bEVm010057t1/Dapma7bEVm002385t1/Dapma7bEVm009874t1/Dapma7bEVm002442t1/…	31
hypomethylated	5aza	R-HSA-170822	Regulation of Glucokinase by Glucokinase Regulatory Protein	15/2168	30/10513	0.00032231	0.00185401	0.00131277	8021/8086/348995/9688/7175/129401/4927/53371/8480/23225/79023/57122/23279/9972/23636	Dapma7bEVm003479t1/Dapma7bEVm001189t1/Dapma7bEVm002411t1/Dapma7bEVm002170t1/Dapma7bEVm001329t1/Dapma7bEVm028025t1/Dapma7bEVm005696t1/Dapma7bEVm000300t1/Dapma7bEVm002679t1/Dapma7bEVm002808t1/Dapma7bEVm004500t1/Dapma7bEVm001593t1/Dapma7bEVm003044t1/Dapma7bEVm002986t1/Dapma7bEVm000610t1/Dapma7bEVm003075t1	15
hypomethylated	5aza	R-HSA-69563	p53-Dependent G1 DNA Damage Response	26/2168	66/10513	0.000365086	0.00208131	0.00147372	5715/5705/898/11200/5718/5695/5700/5685/64326/5717/5684/5683/7316/5702/5719/10213/9861/5689/5691/5704/10197/5708/5709/5690/5706/5714	Dapma7bEVm003942t1/Dapma7bEVm003299t1/Dapma7bEVm005540t1/Dapma7bEVm004234t1/Dapma7bEVm027877t1/Dapma7bEVm001912t1/Dapma7bEVm001296t1/Dapma7bEVm000739t1/Dapma7bEVm010533t1/Dapma7bEVm006479t1/Dapma7bEVm007029t1/Dapma7bEVm003415t1/Dapma7bEVm004440t1/Dapma7bEVm021262t1/Dapma7bEVm027836t1/Dapma7bEVm003278t1/Dapma7bEVm002385t1/Dapma7bEVm002442t1/Dapma7bEVm004794t1/Dapma7bEVm002504t1/Dapma7bEVm003435t1/…	26
hypomethylated	5aza	R-HSA-69580	p53-Dependent G1/S DNA damage checkpoint	26/2168	66/10513	0.000365086	0.00208131	0.00147372	5715/5705/898/11200/5718/5695/5700/5685/64326/5717/5684/5683/7316/5702/5719/10213/9861/5689/5691/5704/10197/5708/5709/5690/5706/5714	Dapma7bEVm003942t1/Dapma7bEVm003299t1/Dapma7bEVm005540t1/Dapma7bEVm004234t1/Dapma7bEVm027877t1/Dapma7bEVm001912t1/Dapma7bEVm001296t1/Dapma7bEVm000739t1/Dapma7bEVm010533t1/Dapma7bEVm006479t1/Dapma7bEVm007029t1/Dapma7bEVm003415t1/Dapma7bEVm004440t1/Dapma7bEVm021262t1/Dapma7bEVm027836t1/Dapma7bEVm003278t1/Dapma7bEVm002385t1/Dapma7bEVm002442t1/Dapma7bEVm004794t1/Dapma7bEVm002504t1/Dapma7bEVm003435t1/…	26
hypomethylated	5aza	R-HSA-8939902	Regulation of RUNX2 expression and activity	28/2168	73/10513	0.000371504	0.00210849	0.00149297	5715/5705/6502/55294/5718/8454/5695/5700/5685/5717/5684/5683/7316/5702/5719/10213/9861/5689/5691/5704/10197/5708/2932/5709/9978/5690/5706/5714	Dapma7bEVm003942t1/Dapma7bEVm003299t1/Dapma7bEVm006789t1/Dapma7bEVm003174t1/Dapma7bEVm001912t1/Dapma7bEVm002183t1/Dapma7bEVm000234t1/Dapma7bEVm001296t1/Dapma7bEVm000739t1/Dapma7bEVm010533t1/Dapma7bEVm007029t1/Dapma7bEVm003415t1/Dapma7bEVm004440t1/Dapma7bEVm021262t1/Dapma7bEVm027836t1/Dapma7bEVm003278t1/Dapma7bEVm002385t1/Dapma7bEVm002442t1/Dapma7bEVm004794t1/Dapma7bEVm002504t1/Dapma7bEVm003435t1/…	28
hypomethylated	5aza	R-HSA-4570464	SUMOylation of RNA binding proteins	20/2168	46/10513	0.000376465	0.0021272	0.00150621	8021/8086/22955/348995/9688/7175/129401/4927/6045/648/53371/8480/57332/23225/79023/57122/51602/23279/9972/23636	Dapma7bEVm003479t1/Dapma7bEVm001189t1/Dapma7bEVm011024t1/Dapma7bEVm002411t1/Dapma7bEVm002170t1/Dapma7bEVm001329t1/Dapma7bEVm028025t1/Dapma7bEVm005696t1/Dapma7bEVm000300t1/Dapma7bEVm002841t1/Dapma7bEVm007782t1/Dapma7bEVm002679t1/Dapma7bEVm002808t1/Dapma7bEVm010262t1/Dapma7bEVm004500t1/Dapma7bEVm001593t1/Dapma7bEVm003044t1/Dapma7bEVm010835t1/Dapma7bEVm002986t1/Dapma7bEVm000610t1/Dapma7bEVm003075t1	20
hypomethylated	5aza	R-HSA-71403	Citric acid cycle (TCA cycle)	11/2168	19/10513	0.000404767	0.00226705	0.00160524	6392/6389/8802/3421/8803/4967/3419/50/6391/1738/3420	Dapma7bEVm015577t1/Dapma7bEVm002209t1/Dapma7bEVm027685t1/Dapma7bEVm004307t1/Dapma7bEVm002780t1/Dapma7bEVm002317t1/Dapma7bEVm000045t1/Dapma7bEVm004825t1/Dapma7bEVm002181t1/Dapma7bEVm011389t1/Dapma7bEVm029623t1/Dapma7bEVm009918t1	11
hypomethylated	5aza	R-HSA-77595	Processing of Intronless Pre-mRNAs	11/2168	19/10513	0.000404767	0.00226705	0.00160524	8106/4686/53981/11051/1477/51585/22916/79869/55339/1479/51692	Dapma7bEVm002054t1/Dapma7bEVm002611t1/Dapma7bEVm002631t1/Dapma7bEVm023023t1/Dapma7bEVm002370t1/Dapma7bEVm000344t1/Dapma7bEVm002514t1/Dapma7bEVm002686t1/Dapma7bEVm018484t1/Dapma7bEVm003103t1/Dapma7bEVm003110t1	11
hypomethylated	5aza	R-HSA-5693567	HDR through Homologous Recombination (HR) or Single Strand Annealing (SSA)	44/2168	132/10513	0.000415679	0.002318	0.00164132	5984/2067/54962/5985/79184/7158/10524/7516/5892/5889/5111/9656/83990/5883/5888/1763/10714/1111/7316/348654/25/675/146956/7468/151987/51426/51750/3018/8370/8924/5890/11073/54107/165918/6117/2072/548593/3364/5810/5981/80010/4361/5429/255626	Dapma7bEVm028117t1/Dapma7bEVm028089t1/Dapma7bEVm005323t1/Dapma7bEVm004844t1/Dapma7bEVm002885t1/Dapma7bEVm000792t1/Dapma7bEVm004193t1/Dapma7bEVm011371t1/Dapma7bEVm003863t1/Dapma7bEVm010406t1/Dapma7bEVm001283t1/Dapma7bEVm004002t1/Dapma7bEVm009712t1/Dapma7bEVm005625t1/Dapma7bEVm005993t1/Dapma7bEVm001718t1/Dapma7bEVm003757t1/Dapma7bEVm004702t1/Dapma7bEVm028106t1/Dapma7bEVm021262t1/Dapma7bEVm027836t1/…	44
hypomethylated	5aza	R-HSA-176187	Activation of ATR in response to replication stress	17/2168	37/10513	0.000468038	0.00259863	0.00184002	5984/4171/5985/995/4173/4998/5883/4176/1111/5001/4175/55388/6117/3364/5810/4174/84515	Dapma7bEVm028117t1/Dapma7bEVm004558t1/Dapma7bEVm004844t1/Dapma7bEVm003108t1/Dapma7bEVm005460t1/Dapma7bEVm005470t1/Dapma7bEVm005625t1/Dapma7bEVm004590t1/Dapma7bEVm004702t1/Dapma7bEVm028106t1/Dapma7bEVm002364t1/Dapma7bEVm000292t1/Dapma7bEVm005847t1/Dapma7bEVm003149t1/Dapma7bEVm008192t1/Dapma7bEVm024227t1/Dapma7bEVm010920t1/Dapma7bEVm000830t1	17
hypomethylated	5aza	R-HSA-5619084	ABC transporter disorders	30/2168	81/10513	0.000471064	0.00260411	0.0018439	5715/5705/51009/6400/21/5718/5695/5700/5685/5717/5684/5683/7316/19/5702/5719/10058/10213/9861/5689/5691/91445/5704/10197/5708/5709/27248/5690/5706/5714	Dapma7bEVm003942t1/Dapma7bEVm003299t1/Dapma7bEVm003840t1/Dapma7bEVm005467t1/Dapma7bEVm019148t1/Dapma7bEVm019149t1/Dapma7bEVm023070t1/Dapma7bEVm001912t1/Dapma7bEVm001296t1/Dapma7bEVm000739t1/Dapma7bEVm010533t1/Dapma7bEVm007029t1/Dapma7bEVm003415t1/Dapma7bEVm004440t1/Dapma7bEVm021262t1/Dapma7bEVm027836t1/Dapma7bEVm001401t1/Dapma7bEVm001761t1/Dapma7bEVm003278t1/Dapma7bEVm002385t1/Dapma7bEVm010809t1/…	30
hypomethylated	5aza	R-HSA-68884	Mitotic Telophase/Cytokinesis	9/2168	14/10513	0.000481725	0.00265156	0.0018775	5885/9493/23047/5347/8243/25836/10274/23063/10112	Dapma7bEVm004069t1/Dapma7bEVm003560t1/Dapma7bEVm003494t1/Dapma7bEVm000888t1/Dapma7bEVm027519t1/Dapma7bEVm006172t1/Dapma7bEVm003470t1/Dapma7bEVm000620t1/Dapma7bEVm027485t1/Dapma7bEVm001707t1/Dapma7bEVm004508t1	9
hypomethylated	5aza	R-HSA-389661	Glyoxylate metabolism and glycine degradation	15/2168	31/10513	0.000506266	0.00277469	0.00196468	189/2806/8528/1737/64902/4967/58510/55526/1738/9380/8050/5162/11019/275/387787	Dapma7bEVm004789t1/Dapma7bEVm015256t1/Dapma7bEVm001267t1/Dapma7bEVm027564t1/Dapma7bEVm023219t1/Dapma7bEVm000045t1/Dapma7bEVm004229t1/Dapma7bEVm004022t1/Dapma7bEVm029623t1/Dapma7bEVm011059t1/Dapma7bEVm003665t1/Dapma7bEVm003300t1/Dapma7bEVm003301t1/Dapma7bEVm002427t1/Dapma7bEVm004780t1/Dapma7bEVm006857t1	15
hypomethylated	5aza	R-HSA-76066	RNA Polymerase III Transcription Initiation From Type 2 Promoter	14/2168	28/10513	0.000509676	0.00278144	0.00196946	55718/11128/55703/9533/2976/55814/5435/10623/5437/9330/6908/5434/2972/51082	Dapma7bEVm011146t1/Dapma7bEVm022947t1/Dapma7bEVm023000t1/Dapma7bEVm010754t1/Dapma7bEVm003998t1/Dapma7bEVm002202t1/Dapma7bEVm027684t1/Dapma7bEVm001706t1/Dapma7bEVm008480t1/Dapma7bEVm028257t1/Dapma7bEVm003200t1/Dapma7bEVm018515t1/Dapma7bEVm001069t1/Dapma7bEVm027552t1/Dapma7bEVm004355t1/Dapma7bEVm006898t1/Dapma7bEVm028926t1/Dapma7bEVm009105t1	14
hypomethylated	5aza	R-HSA-73762	RNA Polymerase I Transcription Initiation	20/2168	47/10513	0.000529679	0.0028783	0.00203805	3066/84172/53615/9533/902/2071/2074/5435/5928/4331/1108/2967/5437/404672/6908/2968/9112/5434/1022/51082	Dapma7bEVm003192t1/Dapma7bEVm017200t1/Dapma7bEVm002572t1/Dapma7bEVm006374t1/Dapma7bEVm010754t1/Dapma7bEVm010069t1/Dapma7bEVm004582t1/Dapma7bEVm005010t1/Dapma7bEVm008480t1/Dapma7bEVm028257t1/Dapma7bEVm011101t1/Dapma7bEVm016854t1/Dapma7bEVm007274t1/Dapma7bEVm000076t1/Dapma7bEVm002458t1/Dapma7bEVm018515t1/Dapma7bEVm018378t1/Dapma7bEVm004355t1/Dapma7bEVm001919t1/Dapma7bEVm000825t1/Dapma7bEVm006898t1/…	20
hypomethylated	5aza	R-HSA-4608870	Asymmetric localization of PCP proteins	25/2168	64/10513	0.000546443	0.00295291	0.00209088	5715/5705/64750/5718/5695/5700/5685/5717/5684/5683/7316/5702/5719/1856/10213/9861/5689/5691/5704/10197/5708/5709/5690/5706/5714	Dapma7bEVm003942t1/Dapma7bEVm003299t1/Dapma7bEVm010222t1/Dapma7bEVm001912t1/Dapma7bEVm001296t1/Dapma7bEVm000739t1/Dapma7bEVm010533t1/Dapma7bEVm007029t1/Dapma7bEVm003415t1/Dapma7bEVm004440t1/Dapma7bEVm021262t1/Dapma7bEVm027836t1/Dapma7bEVm003278t1/Dapma7bEVm002385t1/Dapma7bEVm000513t1/Dapma7bEVm002442t1/Dapma7bEVm004794t1/Dapma7bEVm002504t1/Dapma7bEVm003435t1/Dapma7bEVm001951t1/Dapma7bEVm007672t1/…	25
hypomethylated	5aza	R-HSA-1169408	ISG15 antiviral mechanism	27/2168	71/10513	0.000550347	0.00295291	0.00209088	8021/8086/25820/5495/348995/8672/9688/1982/9775/7175/129401/1974/3837/4927/7316/53371/8480/23225/1977/79023/57122/4734/3838/23279/9972/317649/23636	Dapma7bEVm003479t1/Dapma7bEVm001189t1/Dapma7bEVm004696t1/Dapma7bEVm002327t1/Dapma7bEVm002411t1/Dapma7bEVm014958t1/Dapma7bEVm002170t1/Dapma7bEVm000828t1/Dapma7bEVm009840t1/Dapma7bEVm012409t1/Dapma7bEVm001329t1/Dapma7bEVm028025t1/Dapma7bEVm005696t1/Dapma7bEVm004270t1/Dapma7bEVm005030t1/Dapma7bEVm000300t1/Dapma7bEVm021262t1/Dapma7bEVm027836t1/Dapma7bEVm002679t1/Dapma7bEVm002808t1/Dapma7bEVm002148t1/…	27
hypomethylated	5aza	R-HSA-1169410	Antiviral mechanism by IFN-stimulated genes	27/2168	71/10513	0.000550347	0.00295291	0.00209088	8021/8086/25820/5495/348995/8672/9688/1982/9775/7175/129401/1974/3837/4927/7316/53371/8480/23225/1977/79023/57122/4734/3838/23279/9972/317649/23636	Dapma7bEVm003479t1/Dapma7bEVm001189t1/Dapma7bEVm004696t1/Dapma7bEVm002327t1/Dapma7bEVm002411t1/Dapma7bEVm014958t1/Dapma7bEVm002170t1/Dapma7bEVm000828t1/Dapma7bEVm009840t1/Dapma7bEVm012409t1/Dapma7bEVm001329t1/Dapma7bEVm028025t1/Dapma7bEVm005696t1/Dapma7bEVm004270t1/Dapma7bEVm005030t1/Dapma7bEVm000300t1/Dapma7bEVm021262t1/Dapma7bEVm027836t1/Dapma7bEVm002679t1/Dapma7bEVm002808t1/Dapma7bEVm002148t1/…	27
hypomethylated	5aza	R-HSA-611105	Respiratory electron transport	35/2168	100/10513	0.000573009	0.00306164	0.00216787	4722/7386/6392/4714/6341/79133/6389/51204/10128/51103/1353/4711/137682/4719/6391/80224/2109/6834/4704/7385/4724/51295/28976/285521/1537/4695/374291/51300/2108/1327/55471/10131/4720/4698/93058	Dapma7bEVm015232t1/Dapma7bEVm010307t1/Dapma7bEVm015577t1/Dapma7bEVm004966t1/Dapma7bEVm006616t1/Dapma7bEVm004782t1/Dapma7bEVm002209t1/Dapma7bEVm027685t1/Dapma7bEVm004905t1/Dapma7bEVm027946t1/Dapma7bEVm003493t1/Dapma7bEVm001625t1/Dapma7bEVm000586t1/Dapma7bEVm004953t1/Dapma7bEVm004362t1/Dapma7bEVm023309t1/Dapma7bEVm000389t1/Dapma7bEVm011389t1/Dapma7bEVm002453t1/Dapma7bEVm009846t1/Dapma7bEVm002894t1/…	35
hypomethylated	5aza	R-HSA-2454202	Fc epsilon receptor (FCERI) signaling	44/2168	134/10513	0.000597645	0.00317997	0.00225165	801/5291/8945/5879/5715/5705/7322/10454/5594/5718/8454/5695/6464/5700/2885/5685/5717/5684/5683/7316/3551/5609/3708/6885/2534/5295/6416/5702/7409/5719/695/10213/9861/5689/5691/5704/10197/5708/5709/4792/5690/10892/5706/5714	Dapma7bEVm011396t1/Dapma7bEVm010108t1/Dapma7bEVm029221t1/Dapma7bEVm028170t1/Dapma7bEVm003942t1/Dapma7bEVm003299t1/Dapma7bEVm011441t1/Dapma7bEVm001528t1/Dapma7bEVm006304t1/Dapma7bEVm001912t1/Dapma7bEVm000234t1/Dapma7bEVm001296t1/Dapma7bEVm027587t1/Dapma7bEVm000739t1/Dapma7bEVm006629t1/Dapma7bEVm010533t1/Dapma7bEVm007029t1/Dapma7bEVm003415t1/Dapma7bEVm004440t1/Dapma7bEVm021262t1/Dapma7bEVm027836t1/…	44
hypomethylated	5aza	R-HSA-3781860	Diseases associated with N-glycosylation of proteins	10/2168	17/10513	0.000631699	0.00334722	0.00237008	56052/10195/85365/79087/79053/7841/1798/11253/9526/79868	Dapma7bEVm022536t1/Dapma7bEVm002774t1/Dapma7bEVm005209t1/Dapma7bEVm004153t1/Dapma7bEVm002724t1/Dapma7bEVm015154t1/Dapma7bEVm005961t1/Dapma7bEVm004637t1/Dapma7bEVm024166t1/Dapma7bEVm001442t1/Dapma7bEVm004968t1	10
hypomethylated	5aza	R-HSA-5607764	CLEC7A (Dectin-1) signaling	35/2168	101/10513	0.000705845	0.00372102	0.00263476	801/8945/5715/5705/7322/10454/5718/8454/5695/5700/5685/5717/5684/5683/7316/3551/3708/6885/4791/5702/5719/9039/10213/9861/5689/5691/5704/10197/5708/5709/4792/5690/10892/5706/5714	Dapma7bEVm011396t1/Dapma7bEVm029221t1/Dapma7bEVm003942t1/Dapma7bEVm003299t1/Dapma7bEVm011441t1/Dapma7bEVm001528t1/Dapma7bEVm001912t1/Dapma7bEVm000234t1/Dapma7bEVm001296t1/Dapma7bEVm000739t1/Dapma7bEVm010533t1/Dapma7bEVm007029t1/Dapma7bEVm003415t1/Dapma7bEVm004440t1/Dapma7bEVm021262t1/Dapma7bEVm027836t1/Dapma7bEVm003602t1/Dapma7bEVm002957t1/Dapma7bEVm010354t1/Dapma7bEVm002577t1/Dapma7bEVm003278t1/…	35
hypomethylated	5aza	R-HSA-5693532	DNA Double-Strand Break Repair	52/2168	166/10513	0.000710853	0.00372102	0.00263476	5984/2067/54962/10721/5985/23030/79184/7158/10524/7516/5892/11200/5536/27434/5889/5111/9656/83990/5883/5888/1763/2237/10714/1111/7316/348654/25/675/146956/7468/151987/51426/51750/3018/8370/8924/5890/11073/3838/54107/165918/6117/2072/548593/3364/5810/55775/5981/80010/4361/5429/255626	Dapma7bEVm028117t1/Dapma7bEVm028089t1/Dapma7bEVm005323t1/Dapma7bEVm011214t1/Dapma7bEVm004844t1/Dapma7bEVm015285t1/Dapma7bEVm002885t1/Dapma7bEVm000792t1/Dapma7bEVm004193t1/Dapma7bEVm011371t1/Dapma7bEVm003863t1/Dapma7bEVm004234t1/Dapma7bEVm027877t1/Dapma7bEVm004725t1/Dapma7bEVm005129t1/Dapma7bEVm010406t1/Dapma7bEVm001283t1/Dapma7bEVm004002t1/Dapma7bEVm009712t1/Dapma7bEVm005625t1/Dapma7bEVm005993t1/…	52
hypomethylated	5aza	R-HSA-8876198	RAB GEFs exchange GTP for GDP on RABs	32/2168	90/10513	0.000710987	0.00372102	0.00263476	22930/4218/10890/160518/11021/57679/51209/51622/5870/27342/84079/23011/5861/122553/8567/7109/2665/22878/5878/84315/6305/26130/83696/60684/55667/57589/5873/22931/9827/414918/6764/51399	Dapma7bEVm015243t1/Dapma7bEVm028953t1/Dapma7bEVm003405t1/Dapma7bEVm012294t1/Dapma7bEVm003987t1/Dapma7bEVm008396t1/Dapma7bEVm003485t1/Dapma7bEVm029230t1/Dapma7bEVm001209t1/Dapma7bEVm011269t1/Dapma7bEVm010123t1/Dapma7bEVm004143t1/Dapma7bEVm006901t1/Dapma7bEVm003944t1/Dapma7bEVm007912t1/Dapma7bEVm000100t1/Dapma7bEVm003510t1/Dapma7bEVm009908t1/Dapma7bEVm000443t1/Dapma7bEVm018709t1/Dapma7bEVm002266t1/…	32
hypomethylated	5aza	R-HSA-1655829	Regulation of cholesterol biosynthesis by SREBP (SREBF)	22/2168	55/10513	0.000792341	0.00412988	0.00292426	8720/31/96764/6720/22937/10654/10427/4802/5469/79718/10498/3422/3837/10802/4801/3157/6256/3156/4800/9453/2224/9632	Dapma7bEVm005828t1/Dapma7bEVm000206t1/Dapma7bEVm003198t1/Dapma7bEVm000811t1/Dapma7bEVm005004t1/Dapma7bEVm008592t1/Dapma7bEVm018574t1/Dapma7bEVm011996t1/Dapma7bEVm000274t1/Dapma7bEVm000203t1/Dapma7bEVm001136t1/Dapma7bEVm005292t1/Dapma7bEVm005030t1/Dapma7bEVm015671t1/Dapma7bEVm002148t1/Dapma7bEVm006650t1/Dapma7bEVm000199t1/Dapma7bEVm005456t1/Dapma7bEVm006274t1/Dapma7bEVm005035t1/Dapma7bEVm004860t1/…	22
hypomethylated	5aza	R-HSA-76061	RNA Polymerase III Transcription Initiation From Type 1 Promoter	14/2168	29/10513	0.000799788	0.00415174	0.00293974	55718/11128/55703/9533/2976/55814/5435/10623/5437/9330/6908/5434/2972/51082	Dapma7bEVm011146t1/Dapma7bEVm022947t1/Dapma7bEVm023000t1/Dapma7bEVm010754t1/Dapma7bEVm003998t1/Dapma7bEVm002202t1/Dapma7bEVm027684t1/Dapma7bEVm001706t1/Dapma7bEVm008480t1/Dapma7bEVm028257t1/Dapma7bEVm003200t1/Dapma7bEVm018515t1/Dapma7bEVm001069t1/Dapma7bEVm027552t1/Dapma7bEVm004355t1/Dapma7bEVm006898t1/Dapma7bEVm028926t1/Dapma7bEVm009105t1	14
hypomethylated	5aza	R-HSA-9006925	Intracellular signaling by second messengers	82/2168	288/10513	0.000806271	0.00416611	0.00294991	57521/23512/801/22955/3066/5291/53615/5781/5715/5305/10325/5705/5525/5594/2444/3667/79109/5718/5928/8394/5695/8649/1386/1108/5700/2885/5685/5515/6045/2260/5717/648/58528/5684/5683/7316/1958/5581/5728/57332/3708/2534/5295/7874/8658/11060/5702/7409/5719/6009/8841/81847/115/4734/23252/10213/26523/8726/9112/9861/5567/5689/5691/2264/5704/3643/10197/1460/23608/51135/5708/2932/5709/253260/8823/7249/2302…	Dapma7bEVm002559t1/Dapma7bEVm003629t1/Dapma7bEVm011396t1/Dapma7bEVm011024t1/Dapma7bEVm003192t1/Dapma7bEVm017200t1/Dapma7bEVm010108t1/Dapma7bEVm006374t1/Dapma7bEVm004619t1/Dapma7bEVm003942t1/Dapma7bEVm007609t1/Dapma7bEVm005312t1/Dapma7bEVm003299t1/Dapma7bEVm006763t1/Dapma7bEVm006304t1/Dapma7bEVm005125t1/Dapma7bEVm004503t1/Dapma7bEVm008348t1/Dapma7bEVm001912t1/Dapma7bEVm011101t1/Dapma7bEVm016854t1/…	82
hypomethylated	5aza	R-HSA-5633007	Regulation of TP53 Activity	50/2168	159/10513	0.00080908	0.00416611	0.00294991	5984/5564/112858/5985/3066/9099/6749/53615/6880/5305/10524/11200/6874/6872/51422/79109/7862/5928/29117/1108/5563/83990/387893/5515/28996/5883/8445/6790/1763/1111/7316/10419/7874/6873/6877/90809/6883/6908/11073/6879/6878/6117/1460/3364/253260/5810/22974/80010/4361/2475	Dapma7bEVm028117t1/Dapma7bEVm011827t1/Dapma7bEVm007677t1/Dapma7bEVm004844t1/Dapma7bEVm003192t1/Dapma7bEVm017200t1/Dapma7bEVm027683t1/Dapma7bEVm001774t1/Dapma7bEVm006374t1/Dapma7bEVm005355t1/Dapma7bEVm007609t1/Dapma7bEVm004193t1/Dapma7bEVm004234t1/Dapma7bEVm027877t1/Dapma7bEVm006462t1/Dapma7bEVm005419t1/Dapma7bEVm009509t1/Dapma7bEVm008348t1/Dapma7bEVm002562t1/Dapma7bEVm011101t1/Dapma7bEVm016854t1/…	50
hypomethylated	5aza	R-HSA-1852241	Organelle biogenesis and maintenance	84/2168	297/10513	0.000875124	0.00448808	0.0031779	23332/5564/7203/506/55835/801/129880/4218/96764/5442/403/84790/56623/27109/27241/5469/91147/55770/3054/56652/9371/79718/10498/539/140735/8729/102800317/51422/55764/6648/79441/57576/22981/10640/1386/7283/25813/23059/23373/5563/9611/10632/3320/5347/2553/509/1778/10383/9742/123016/10733/1639/4751/57539/54806/10476/4735/7278/23082/8841/79598/2551/146057/26160/79969/6256/10013/80184/8834/5048/585/1781…	Dapma7bEVm000211t1/Dapma7bEVm011827t1/Dapma7bEVm000703t1/Dapma7bEVm007825t1/Dapma7bEVm006465t1/Dapma7bEVm011396t1/Dapma7bEVm015679t1/Dapma7bEVm003405t1/Dapma7bEVm003198t1/Dapma7bEVm005427t1/Dapma7bEVm012256t1/Dapma7bEVm002324t1/Dapma7bEVm006998t1/Dapma7bEVm012302t1/Dapma7bEVm018852t1/Dapma7bEVm000274t1/Dapma7bEVm018548t1/Dapma7bEVm002596t1/Dapma7bEVm010207t1/Dapma7bEVm003608t1/Dapma7bEVm004572t1/…	84
hypomethylated	5aza	R-HSA-1483255	PI Metabolism	30/2168	84/10513	0.000946749	0.004836	0.00342424	8821/55361/5291/56623/30849/5305/27124/133121/8897/8394/9896/5289/65977/55697/22908/55613/8867/66036/5728/5295/284161/90809/6305/5286/200576/22876/54893/5297/375/5783	Dapma7bEVm003010t1/Dapma7bEVm007012t1/Dapma7bEVm010108t1/Dapma7bEVm006998t1/Dapma7bEVm000614t1/Dapma7bEVm007609t1/Dapma7bEVm007026t1/Dapma7bEVm004252t1/Dapma7bEVm000275t1/Dapma7bEVm009563t1/Dapma7bEVm006182t1/Dapma7bEVm010911t1/Dapma7bEVm028568t1/Dapma7bEVm011832t1/Dapma7bEVm001791t1/Dapma7bEVm006218t1/Dapma7bEVm002171t1/Dapma7bEVm003009t1/Dapma7bEVm001156t1/Dapma7bEVm004644t1/Dapma7bEVm000131t1/…	30
hypomethylated	5aza	R-HSA-73884	Base Excision Repair	17/2168	39/10513	0.000984653	0.00498969	0.00353307	5984/328/5985/79661/4968/5111/54936/2237/10714/7374/6996/4913/54107/6117/23583/5981/8930	Dapma7bEVm028117t1/Dapma7bEVm015265t1/Dapma7bEVm004844t1/Dapma7bEVm005659t1/Dapma7bEVm001229t1/Dapma7bEVm001283t1/Dapma7bEVm007260t1/Dapma7bEVm002789t1/Dapma7bEVm003757t1/Dapma7bEVm011929t1/Dapma7bEVm011323t1/Dapma7bEVm004357t1/Dapma7bEVm015558t1/Dapma7bEVm003149t1/Dapma7bEVm003884t1/Dapma7bEVm011419t1/Dapma7bEVm006011t1	17
hypomethylated	5aza	R-HSA-73933	Resolution of Abasic Sites (AP sites)	17/2168	39/10513	0.000984653	0.00498969	0.00353307	5984/328/5985/79661/4968/5111/54936/2237/10714/7374/6996/4913/54107/6117/23583/5981/8930	Dapma7bEVm028117t1/Dapma7bEVm015265t1/Dapma7bEVm004844t1/Dapma7bEVm005659t1/Dapma7bEVm001229t1/Dapma7bEVm001283t1/Dapma7bEVm007260t1/Dapma7bEVm002789t1/Dapma7bEVm003757t1/Dapma7bEVm011929t1/Dapma7bEVm011323t1/Dapma7bEVm004357t1/Dapma7bEVm015558t1/Dapma7bEVm003149t1/Dapma7bEVm003884t1/Dapma7bEVm011419t1/Dapma7bEVm006011t1	17
hypomethylated	5aza	R-HSA-71406	Pyruvate metabolism and Citric Acid (TCA) cycle	20/2168	49/10513	0.00100295	0.00506231	0.00358449	728294/6392/6389/8802/3421/8803/79944/1737/4967/3419/50/6391/3029/1738/51660/8050/5162/55066/3420/6256	Dapma7bEVm003716t1/Dapma7bEVm015577t1/Dapma7bEVm002209t1/Dapma7bEVm027685t1/Dapma7bEVm004307t1/Dapma7bEVm002780t1/Dapma7bEVm002317t1/Dapma7bEVm027567t1/Dapma7bEVm027564t1/Dapma7bEVm000045t1/Dapma7bEVm004825t1/Dapma7bEVm002181t1/Dapma7bEVm011389t1/Dapma7bEVm011204t1/Dapma7bEVm028886t1/Dapma7bEVm029623t1/Dapma7bEVm008504t1/Dapma7bEVm003665t1/Dapma7bEVm003300t1/Dapma7bEVm001079t1/Dapma7bEVm009918t1/…	20
hypomethylated	5aza	R-HSA-111367	SLBP independent Processing of Histone Pre-mRNAs	7/2168	10/10513	0.00104381	0.00522726	0.00370129	4686/6637/6634/6635/22916/6628/6636	Dapma7bEVm002611t1/Dapma7bEVm028806t1/Dapma7bEVm011670t1/Dapma7bEVm012713t1/Dapma7bEVm002514t1/Dapma7bEVm005347t1/Dapma7bEVm027987t1/Dapma7bEVm007968t1	7
hypomethylated	5aza	R-HSA-73929	Base-Excision Repair, AP Site Formation	7/2168	10/10513	0.00104381	0.00522726	0.00370129	79661/4968/7374/6996/4913/23583/8930	Dapma7bEVm005659t1/Dapma7bEVm001229t1/Dapma7bEVm011929t1/Dapma7bEVm011323t1/Dapma7bEVm004357t1/Dapma7bEVm003884t1/Dapma7bEVm006011t1	7
hypomethylated	5aza	R-HSA-5663202	Diseases of signal transduction	102/2168	375/10513	0.00114218	0.0056975	0.00403425	84447/4686/5921/408/5432/8844/3066/142678/6868/5291/4000/6777/5781/5715/8315/5705/399687/4140/5525/51009/79718/5594/5439/6400/3667/57534/1445/145226/55294/79109/5718/5435/8454/5695/6934/55109/55851/6464/5700/2885/5685/5515/9611/80853/2260/5717/3320/22916/3717/10827/4763/4087/5684/5683/7316/5728/5437/8312/11140/2534/5295/51107/8658/324/5702/7046/1024/7409/5719/4040/673/22938/8841/10213/4851/5434/8…	Dapma7bEVm006214t1/Dapma7bEVm002611t1/Dapma7bEVm002584t1/Dapma7bEVm002395t1/Dapma7bEVm006360t1/Dapma7bEVm001066t1/Dapma7bEVm003192t1/Dapma7bEVm017200t1/Dapma7bEVm002145t1/Dapma7bEVm010700t1/Dapma7bEVm010108t1/Dapma7bEVm004134t1/Dapma7bEVm027400t1/Dapma7bEVm029547t1/Dapma7bEVm004619t1/Dapma7bEVm003942t1/Dapma7bEVm002248t1/Dapma7bEVm003299t1/Dapma7bEVm009472t1/Dapma7bEVm028309t1/Dapma7bEVm000289t1/…	102
hypomethylated	5aza	R-HSA-73772	RNA Polymerase I Promoter Escape	14/2168	30/10513	0.00121758	0.00605	0.00428385	84172/9533/902/2071/5435/4331/2967/5437/404672/6908/2968/5434/1022/51082	Dapma7bEVm002572t1/Dapma7bEVm010754t1/Dapma7bEVm010069t1/Dapma7bEVm004582t1/Dapma7bEVm008480t1/Dapma7bEVm028257t1/Dapma7bEVm007274t1/Dapma7bEVm002458t1/Dapma7bEVm018515t1/Dapma7bEVm018378t1/Dapma7bEVm004355t1/Dapma7bEVm001919t1/Dapma7bEVm006898t1/Dapma7bEVm005254t1/Dapma7bEVm009105t1	14
hypomethylated	5aza	R-HSA-5627123	RHO GTPases activate PAKs	12/2168	24/10513	0.00128264	0.00634855	0.00449524	5063/801/5879/4628/3984/4660/2017/10398/5500/4638/2316/4771	Dapma7bEVm011209t1/Dapma7bEVm011396t1/Dapma7bEVm028170t1/Dapma7bEVm009799t1/Dapma7bEVm001108t1/Dapma7bEVm000170t1/Dapma7bEVm004661t1/Dapma7bEVm008791t1/Dapma7bEVm010638t1/Dapma7bEVm004942t1/Dapma7bEVm004291t1/Dapma7bEVm009447t1/Dapma7bEVm000150t1/Dapma7bEVm005080t1	12
hypomethylated	5aza	R-HSA-351202	Metabolism of polyamines	30/2168	86/10513	0.0014599	0.00719804	0.00509675	384/2805/5715/5705/6723/5718/5695/5700/5685/6611/5717/5684/5683/54498/84245/5702/5719/10213/9861/5689/5691/4507/5704/10197/5708/5709/10166/5690/5706/5714	Dapma7bEVm001972t1/Dapma7bEVm009781t1/Dapma7bEVm003942t1/Dapma7bEVm003299t1/Dapma7bEVm006348t1/Dapma7bEVm001912t1/Dapma7bEVm001296t1/Dapma7bEVm000739t1/Dapma7bEVm010533t1/Dapma7bEVm001249t1/Dapma7bEVm007029t1/Dapma7bEVm003415t1/Dapma7bEVm004440t1/Dapma7bEVm005922t1/Dapma7bEVm001590t1/Dapma7bEVm003278t1/Dapma7bEVm002385t1/Dapma7bEVm002442t1/Dapma7bEVm004794t1/Dapma7bEVm002504t1/Dapma7bEVm003435t1/…	30
hypomethylated	5aza	R-HSA-5685938	HDR through Single Strand Annealing (SSA)	16/2168	37/10513	0.00152802	0.00747792	0.00529492	5984/2067/5985/10524/83990/5883/5888/1763/25/11073/6117/2072/3364/5810/80010/4361	Dapma7bEVm028117t1/Dapma7bEVm028089t1/Dapma7bEVm004844t1/Dapma7bEVm004193t1/Dapma7bEVm009712t1/Dapma7bEVm005625t1/Dapma7bEVm005993t1/Dapma7bEVm001718t1/Dapma7bEVm002096t1/Dapma7bEVm006170t1/Dapma7bEVm003149t1/Dapma7bEVm005839t1/Dapma7bEVm008192t1/Dapma7bEVm024227t1/Dapma7bEVm002669t1/Dapma7bEVm011326t1	16
hypomethylated	5aza	R-HSA-2564830	Cytosolic iron-sulfur cluster assembly	8/2168	13/10513	0.00152838	0.00747792	0.00529492	83990/10101/27158/51750/57019/64428/4682/51647	Dapma7bEVm009712t1/Dapma7bEVm004392t1/Dapma7bEVm005517t1/Dapma7bEVm005021t1/Dapma7bEVm006624t1/Dapma7bEVm005571t1/Dapma7bEVm003837t1/Dapma7bEVm011946t1	8
hypomethylated	5aza	R-HSA-8943724	Regulation of PTEN gene transcription	23/2168	61/10513	0.00157681	0.00768545	0.00544187	57521/23512/22955/3066/53615/10325/5594/5928/8649/1386/1108/6045/648/58528/1958/57332/6009/8841/8726/9112/23028/84232/2475	Dapma7bEVm002559t1/Dapma7bEVm003629t1/Dapma7bEVm011024t1/Dapma7bEVm003192t1/Dapma7bEVm017200t1/Dapma7bEVm006374t1/Dapma7bEVm005312t1/Dapma7bEVm006304t1/Dapma7bEVm011101t1/Dapma7bEVm016854t1/Dapma7bEVm009076t1/Dapma7bEVm001171t1/Dapma7bEVm000076t1/Dapma7bEVm002841t1/Dapma7bEVm007782t1/Dapma7bEVm011784t1/Dapma7bEVm011022t1/Dapma7bEVm010262t1/Dapma7bEVm005760t1/Dapma7bEVm010949t1/Dapma7bEVm001950t1/…	23
hypomethylated	5aza	R-HSA-1483257	Phospholipid metabolism	62/2168	212/10513	0.00165024	0.00801275	0.00567362	3030/56261/8821/56894/9489/55361/5291/8694/114971/2820/56623/30849/5305/10809/27124/10554/133121/8897/8394/9896/5289/65977/10162/55697/154141/11343/22908/55613/8867/66036/63874/5728/56910/9600/1103/55326/5295/10390/284161/137964/5833/10423/90809/6305/79888/8398/5286/200576/22876/6901/8443/201164/54893/5297/8760/114882/3032/375/5783/1460/81490/9926	Dapma7bEVm003085t1/Dapma7bEVm003123t1/Dapma7bEVm003010t1/Dapma7bEVm010846t1/Dapma7bEVm005130t1/Dapma7bEVm007012t1/Dapma7bEVm010108t1/Dapma7bEVm001874t1/Dapma7bEVm015578t1/Dapma7bEVm029019t1/Dapma7bEVm000653t1/Dapma7bEVm006998t1/Dapma7bEVm000614t1/Dapma7bEVm007609t1/Dapma7bEVm008367t1/Dapma7bEVm007026t1/Dapma7bEVm005324t1/Dapma7bEVm004252t1/Dapma7bEVm000275t1/Dapma7bEVm009563t1/Dapma7bEVm006182t1/…	62
hypomethylated	5aza	R-HSA-5693537	Resolution of D-Loop Structures	15/2168	34/10513	0.00166895	0.00807291	0.00571622	10524/7516/5892/5889/83990/5888/1763/348654/675/146956/51750/5890/548593/80010/4361	Dapma7bEVm004193t1/Dapma7bEVm011371t1/Dapma7bEVm003863t1/Dapma7bEVm010406t1/Dapma7bEVm009712t1/Dapma7bEVm005993t1/Dapma7bEVm001718t1/Dapma7bEVm011705t1/Dapma7bEVm002973t1/Dapma7bEVm005581t1/Dapma7bEVm023376t1/Dapma7bEVm005021t1/Dapma7bEVm003365t1/Dapma7bEVm005337t1/Dapma7bEVm002669t1/Dapma7bEVm011326t1	15
hypomethylated	5aza	R-HSA-202424	Downstream TCR signaling	33/2168	98/10513	0.00171746	0.00827621	0.00586017	5291/8945/5715/5705/7322/5718/8454/5695/5700/5685/5717/5684/5683/7316/3551/5728/6885/5295/5702/5719/10213/9861/5689/5691/5704/10197/5708/5709/4792/5690/10892/5706/5714	Dapma7bEVm010108t1/Dapma7bEVm029221t1/Dapma7bEVm003942t1/Dapma7bEVm003299t1/Dapma7bEVm011441t1/Dapma7bEVm001912t1/Dapma7bEVm000234t1/Dapma7bEVm001296t1/Dapma7bEVm000739t1/Dapma7bEVm010533t1/Dapma7bEVm007029t1/Dapma7bEVm003415t1/Dapma7bEVm004440t1/Dapma7bEVm021262t1/Dapma7bEVm027836t1/Dapma7bEVm003602t1/Dapma7bEVm004644t1/Dapma7bEVm010354t1/Dapma7bEVm000131t1/Dapma7bEVm003278t1/Dapma7bEVm010057t1/…	33
hypomethylated	5aza	R-HSA-6807878	COPI-mediated anterograde transport	34/2168	102/10513	0.00179154	0.00860072	0.00608995	22796/84342/829/11014/10945/84790/1315/84364/140735/8729/6811/83548/23423/51332/5861/10959/1778/10383/11070/1314/1639/22818/7278/8615/1781/375/10121/51164/10466/287/26958/57511/55860/381	Dapma7bEVm003089t1/Dapma7bEVm003095t1/Dapma7bEVm005303t1/Dapma7bEVm015910t1/Dapma7bEVm017619t1/Dapma7bEVm002324t1/Dapma7bEVm004547t1/Dapma7bEVm010134t1/Dapma7bEVm007753t1/Dapma7bEVm001677t1/Dapma7bEVm003282t1/Dapma7bEVm000831t1/Dapma7bEVm004446t1/Dapma7bEVm009462t1/Dapma7bEVm003944t1/Dapma7bEVm023322t1/Dapma7bEVm001325t1/Dapma7bEVm000940t1/Dapma7bEVm017340t1/Dapma7bEVm006290t1/Dapma7bEVm003504t1/…	34
hypomethylated	5aza	R-HSA-165159	mTOR signalling	17/2168	41/10513	0.00192069	0.00908653	0.00643394	5564/57521/10325/29904/51422/8649/5563/1975/6194/58528/7248/1977/6198/6009/7249/92335/2475	Dapma7bEVm011827t1/Dapma7bEVm002559t1/Dapma7bEVm005312t1/Dapma7bEVm006732t1/Dapma7bEVm009509t1/Dapma7bEVm009076t1/Dapma7bEVm010927t1/Dapma7bEVm000669t1/Dapma7bEVm002869t1/Dapma7bEVm011784t1/Dapma7bEVm003503t1/Dapma7bEVm005748t1/Dapma7bEVm005139t1/Dapma7bEVm005760t1/Dapma7bEVm011703t1/Dapma7bEVm012019t1/Dapma7bEVm000341t1	17
hypomethylated	5aza	R-HSA-5696400	Dual Incision in GG-NER	17/2168	41/10513	0.00192069	0.00908653	0.00643394	5984/2067/5985/2071/8451/5111/10714/7316/2967/51426/404672/2968/54107/6117/2072/9978/5981	Dapma7bEVm028117t1/Dapma7bEVm028089t1/Dapma7bEVm004844t1/Dapma7bEVm004582t1/Dapma7bEVm005048t1/Dapma7bEVm001283t1/Dapma7bEVm003757t1/Dapma7bEVm021262t1/Dapma7bEVm027836t1/Dapma7bEVm002458t1/Dapma7bEVm007423t1/Dapma7bEVm018378t1/Dapma7bEVm001919t1/Dapma7bEVm015558t1/Dapma7bEVm003149t1/Dapma7bEVm005839t1/Dapma7bEVm011195t1/Dapma7bEVm011419t1	17
hypomethylated	5aza	R-HSA-539107	Activation of E2F1 target genes at G1/S	13/2168	28/10513	0.00192119	0.00908653	0.00643394	898/4998/81620/5928/5111/7083/7027/1719/55957/286826/5422/7298/132660	Dapma7bEVm005540t1/Dapma7bEVm005470t1/Dapma7bEVm001769t1/Dapma7bEVm011101t1/Dapma7bEVm016854t1/Dapma7bEVm001283t1/Dapma7bEVm006347t1/Dapma7bEVm007981t1/Dapma7bEVm015164t1/Dapma7bEVm003909t1/Dapma7bEVm000664t1/Dapma7bEVm006168t1/Dapma7bEVm004876t1/Dapma7bEVm001740t1	13
hypomethylated	5aza	R-HSA-69205	G1/S-Specific Transcription	13/2168	28/10513	0.00192119	0.00908653	0.00643394	898/4998/81620/5928/5111/7083/7027/1719/55957/286826/5422/7298/132660	Dapma7bEVm005540t1/Dapma7bEVm005470t1/Dapma7bEVm001769t1/Dapma7bEVm011101t1/Dapma7bEVm016854t1/Dapma7bEVm001283t1/Dapma7bEVm006347t1/Dapma7bEVm007981t1/Dapma7bEVm015164t1/Dapma7bEVm003909t1/Dapma7bEVm000664t1/Dapma7bEVm006168t1/Dapma7bEVm004876t1/Dapma7bEVm001740t1	13
hypomethylated	5aza	R-HSA-73893	DNA Damage Bypass	19/2168	48/10513	0.0020434	0.00962887	0.00681795	5984/5985/51514/8451/11201/5111/10714/7316/83932/51426/55666/9100/56852/54107/6117/9978/10459/5981/5429	Dapma7bEVm028117t1/Dapma7bEVm004844t1/Dapma7bEVm005528t1/Dapma7bEVm005048t1/Dapma7bEVm002715t1/Dapma7bEVm001283t1/Dapma7bEVm003757t1/Dapma7bEVm021262t1/Dapma7bEVm027836t1/Dapma7bEVm003271t1/Dapma7bEVm007423t1/Dapma7bEVm000519t1/Dapma7bEVm001098t1/Dapma7bEVm000546t1/Dapma7bEVm015558t1/Dapma7bEVm003149t1/Dapma7bEVm011195t1/Dapma7bEVm012298t1/Dapma7bEVm011419t1/Dapma7bEVm002206t1	19
hypomethylated	5aza	R-HSA-2262752	Cellular responses to stress	113/2168	429/10513	0.00215105	0.0100989	0.00715074	8021/3021/8086/57521/8881/3309/23512/22955/829/6923/6647/9588/25842/3312/23411/84790/126374/348995/5715/10524/5705/7322/898/9688/5594/140735/9973/64682/5718/6648/5928/5695/7175/129401/6195/10963/5700/6921/5685/4927/6045/5717/3320/3326/648/7027/6767/5684/10393/5683/7316/53371/8480/3297/29945/1778/10383/57332/5609/22824/51343/23043/23225/3018/5052/1639/8370/27000/6416/5702/5719/7278/79023/7266/5712…	Dapma7bEVm003479t1/Dapma7bEVm006920t1/Dapma7bEVm001189t1/Dapma7bEVm002559t1/Dapma7bEVm005078t1/Dapma7bEVm003115t1/Dapma7bEVm003629t1/Dapma7bEVm022729t1/Dapma7bEVm011024t1/Dapma7bEVm005303t1/Dapma7bEVm006937t1/Dapma7bEVm004779t1/Dapma7bEVm004941t1/Dapma7bEVm015519t1/Dapma7bEVm009960t1/Dapma7bEVm000402t1/Dapma7bEVm002324t1/Dapma7bEVm001505t1/Dapma7bEVm002411t1/Dapma7bEVm003942t1/Dapma7bEVm004193t1/…	113
hypomethylated	5aza	R-HSA-8852135	Protein ubiquitination	27/2168	77/10513	0.00226253	0.0105834	0.0074938	92912/79577/7347/92305/123169/27338/7322/7326/55284/5111/5192/9781/7316/54623/7327/7874/3018/8239/11065/5830/56852/80349/5828/7332/8078/255626/9646	Dapma7bEVm028064t1/Dapma7bEVm003683t1/Dapma7bEVm004872t1/Dapma7bEVm005261t1/Dapma7bEVm002262t1/Dapma7bEVm018694t1/Dapma7bEVm011441t1/Dapma7bEVm005403t1/Dapma7bEVm010793t1/Dapma7bEVm001283t1/Dapma7bEVm001284t1/Dapma7bEVm010395t1/Dapma7bEVm021262t1/Dapma7bEVm027836t1/Dapma7bEVm003712t1/Dapma7bEVm007358t1/Dapma7bEVm001368t1/Dapma7bEVm016705t1/Dapma7bEVm028599t1/Dapma7bEVm001019t1/Dapma7bEVm006410t1/…	27
hypomethylated	5aza	R-HSA-4086400	PCP/CE pathway	31/2168	92/10513	0.00230619	0.0107482	0.00761053	5879/5715/5705/1175/64750/81029/5718/5695/5700/5685/5717/1211/163/5684/1173/5683/7316/5702/5719/1856/10213/9861/5689/5691/5704/10197/5708/5709/5690/5706/5714	Dapma7bEVm028170t1/Dapma7bEVm003942t1/Dapma7bEVm003299t1/Dapma7bEVm011751t1/Dapma7bEVm010222t1/Dapma7bEVm028209t1/Dapma7bEVm001912t1/Dapma7bEVm001296t1/Dapma7bEVm000739t1/Dapma7bEVm010533t1/Dapma7bEVm007029t1/Dapma7bEVm006095t1/Dapma7bEVm004021t1/Dapma7bEVm003415t1/Dapma7bEVm005933t1/Dapma7bEVm004440t1/Dapma7bEVm021262t1/Dapma7bEVm027836t1/Dapma7bEVm003278t1/Dapma7bEVm008791t1/Dapma7bEVm002385t1/…	31
hypomethylated	5aza	R-HSA-1660517	Synthesis of PIPs at the late endosome membrane	7/2168	11/10513	0.00235933	0.0109559	0.00775757	30849/9896/5289/55697/66036/5286/200576	Dapma7bEVm000614t1/Dapma7bEVm006182t1/Dapma7bEVm010911t1/Dapma7bEVm028568t1/Dapma7bEVm001791t1/Dapma7bEVm001156t1/Dapma7bEVm001680t1/Dapma7bEVm000601t1	7
hypomethylated	5aza	R-HSA-983705	Signaling by the B Cell Receptor (BCR)	38/2168	119/10513	0.0024003	0.0111057	0.00786369	801/8945/5715/5705/5718/8454/5695/6464/5700/2885/5685/5717/5684/5683/7316/3551/3708/6885/2534/5295/5702/7409/5719/695/5966/10213/9861/5689/5691/5704/10197/5708/5709/4792/5690/10892/5706/5714	Dapma7bEVm011396t1/Dapma7bEVm029221t1/Dapma7bEVm003942t1/Dapma7bEVm003299t1/Dapma7bEVm001912t1/Dapma7bEVm000234t1/Dapma7bEVm001296t1/Dapma7bEVm027587t1/Dapma7bEVm000739t1/Dapma7bEVm006629t1/Dapma7bEVm010533t1/Dapma7bEVm007029t1/Dapma7bEVm003415t1/Dapma7bEVm004440t1/Dapma7bEVm021262t1/Dapma7bEVm027836t1/Dapma7bEVm003602t1/Dapma7bEVm002957t1/Dapma7bEVm010354t1/Dapma7bEVm011142t1/Dapma7bEVm000131t1/…	38
hypomethylated	5aza	R-HSA-4551638	SUMOylation of chromatin organization proteins	25/2168	70/10513	0.00243308	0.0112168	0.00794231	8021/8086/23512/22955/3066/9189/348995/9688/8554/23468/7175/129401/4927/6045/648/53371/8480/57332/23225/8370/79023/57122/23279/9972/23636	Dapma7bEVm003479t1/Dapma7bEVm001189t1/Dapma7bEVm003629t1/Dapma7bEVm011024t1/Dapma7bEVm003192t1/Dapma7bEVm017200t1/Dapma7bEVm005840t1/Dapma7bEVm002411t1/Dapma7bEVm002170t1/Dapma7bEVm001797t1/Dapma7bEVm010791t1/Dapma7bEVm001329t1/Dapma7bEVm028025t1/Dapma7bEVm005696t1/Dapma7bEVm000300t1/Dapma7bEVm002841t1/Dapma7bEVm007782t1/Dapma7bEVm002679t1/Dapma7bEVm002808t1/Dapma7bEVm010262t1/Dapma7bEVm004500t1/…	25
hypomethylated	5aza	R-HSA-68962	Activation of the pre-replicative complex	14/2168	32/10513	0.00260491	0.0118869	0.00841684	4171/4173/4998/81620/4176/5001/4175/5422/55388/23649/54107/6117/4174/84515	Dapma7bEVm004558t1/Dapma7bEVm005460t1/Dapma7bEVm005470t1/Dapma7bEVm001769t1/Dapma7bEVm004590t1/Dapma7bEVm002364t1/Dapma7bEVm000292t1/Dapma7bEVm006168t1/Dapma7bEVm005847t1/Dapma7bEVm010489t1/Dapma7bEVm015558t1/Dapma7bEVm003149t1/Dapma7bEVm010920t1/Dapma7bEVm000830t1	14
hypomethylated	5aza	R-HSA-73863	RNA Polymerase I Transcription Termination	14/2168	32/10513	0.00260491	0.0118869	0.00841684	84172/9533/902/2071/5435/4331/2967/5437/404672/6908/2968/5434/1022/51082	Dapma7bEVm002572t1/Dapma7bEVm010754t1/Dapma7bEVm010069t1/Dapma7bEVm004582t1/Dapma7bEVm008480t1/Dapma7bEVm028257t1/Dapma7bEVm007274t1/Dapma7bEVm002458t1/Dapma7bEVm018515t1/Dapma7bEVm018378t1/Dapma7bEVm004355t1/Dapma7bEVm001919t1/Dapma7bEVm006898t1/Dapma7bEVm005254t1/Dapma7bEVm009105t1	14
hypomethylated	5aza	R-HSA-74158	RNA Polymerase III Transcription	17/2168	42/10513	0.00261569	0.0118869	0.00841684	55718/11128/55703/9533/2976/55814/6619/5435/10623/5437/9330/4774/6908/6741/5434/2972/51082	Dapma7bEVm011146t1/Dapma7bEVm022947t1/Dapma7bEVm023000t1/Dapma7bEVm010754t1/Dapma7bEVm003998t1/Dapma7bEVm002202t1/Dapma7bEVm027684t1/Dapma7bEVm001706t1/Dapma7bEVm002803t1/Dapma7bEVm008480t1/Dapma7bEVm028257t1/Dapma7bEVm003200t1/Dapma7bEVm018515t1/Dapma7bEVm001069t1/Dapma7bEVm027552t1/Dapma7bEVm023425t1/Dapma7bEVm004355t1/Dapma7bEVm000536t1/Dapma7bEVm006898t1/Dapma7bEVm028926t1/Dapma7bEVm009105t1	17
hypomethylated	5aza	R-HSA-749476	RNA Polymerase III Abortive And Retractive Initiation	17/2168	42/10513	0.00261569	0.0118869	0.00841684	55718/11128/55703/9533/2976/55814/6619/5435/10623/5437/9330/4774/6908/6741/5434/2972/51082	Dapma7bEVm011146t1/Dapma7bEVm022947t1/Dapma7bEVm023000t1/Dapma7bEVm010754t1/Dapma7bEVm003998t1/Dapma7bEVm002202t1/Dapma7bEVm027684t1/Dapma7bEVm001706t1/Dapma7bEVm002803t1/Dapma7bEVm008480t1/Dapma7bEVm028257t1/Dapma7bEVm003200t1/Dapma7bEVm018515t1/Dapma7bEVm001069t1/Dapma7bEVm027552t1/Dapma7bEVm023425t1/Dapma7bEVm004355t1/Dapma7bEVm000536t1/Dapma7bEVm006898t1/Dapma7bEVm028926t1/Dapma7bEVm009105t1	17
hypomethylated	5aza	R-HSA-6811440	Retrograde transport at the Trans-Golgi-Network	19/2168	49/10513	0.00270236	0.0122373	0.00866489	22796/84342/51209/5870/122830/84316/79571/83548/2803/8675/400/10139/51542/55275/143187/57589/10466/9827/57511	Dapma7bEVm003089t1/Dapma7bEVm003095t1/Dapma7bEVm029230t1/Dapma7bEVm011269t1/Dapma7bEVm007069t1/Dapma7bEVm008846t1/Dapma7bEVm005493t1/Dapma7bEVm000831t1/Dapma7bEVm023310t1/Dapma7bEVm006557t1/Dapma7bEVm009043t1/Dapma7bEVm006654t1/Dapma7bEVm004553t1/Dapma7bEVm001738t1/Dapma7bEVm005739t1/Dapma7bEVm005817t1/Dapma7bEVm003064t1/Dapma7bEVm004286t1/Dapma7bEVm001816t1	19
hypomethylated	5aza	R-HSA-200425	Import of palmitoyl-CoA into the mitochondrial matrix	8/2168	14/10513	0.00292391	0.0131938	0.00934216	31/51422/6584/5563/788/1376/6256/1374	Dapma7bEVm000206t1/Dapma7bEVm009509t1/Dapma7bEVm003144t1/Dapma7bEVm010927t1/Dapma7bEVm006033t1/Dapma7bEVm002222t1/Dapma7bEVm006274t1/Dapma7bEVm000016t1	8
hypomethylated	5aza	R-HSA-5693554	Resolution of D-loop Structures through Synthesis-Dependent Strand Annealing (SDSA)	12/2168	26/10513	0.00303661	0.013654	0.00966807	10524/7516/5892/5889/83990/5888/1763/675/51750/5890/80010/4361	Dapma7bEVm004193t1/Dapma7bEVm011371t1/Dapma7bEVm003863t1/Dapma7bEVm010406t1/Dapma7bEVm009712t1/Dapma7bEVm005993t1/Dapma7bEVm001718t1/Dapma7bEVm002973t1/Dapma7bEVm005021t1/Dapma7bEVm003365t1/Dapma7bEVm002669t1/Dapma7bEVm011326t1	12
hypomethylated	5aza	R-HSA-8854214	TBC/RABGAPs	18/2168	46/10513	0.00308182	0.0138087	0.00977759	4218/128637/11021/9135/51256/26088/5870/64786/57533/27342/7248/5878/4943/83452/83874/81631/7249/57465	Dapma7bEVm003405t1/Dapma7bEVm027801t1/Dapma7bEVm008396t1/Dapma7bEVm005043t1/Dapma7bEVm003835t1/Dapma7bEVm000668t1/Dapma7bEVm011269t1/Dapma7bEVm005075t1/Dapma7bEVm011531t1/Dapma7bEVm010123t1/Dapma7bEVm003503t1/Dapma7bEVm018709t1/Dapma7bEVm000661t1/Dapma7bEVm008029t1/Dapma7bEVm006251t1/Dapma7bEVm015585t1/Dapma7bEVm011703t1/Dapma7bEVm002661t1	18
hypomethylated	5aza	R-HSA-70895	Branched-chain amino acid catabolism	11/2168	23/10513	0.00319279	0.0141569	0.0100242	6470/152926/26275/3712/549/56922/586/36/1738/8424/223	Dapma7bEVm005920t1/Dapma7bEVm004815t1/Dapma7bEVm027800t1/Dapma7bEVm007024t1/Dapma7bEVm003370t1/Dapma7bEVm003104t1/Dapma7bEVm010448t1/Dapma7bEVm001938t1/Dapma7bEVm029623t1/Dapma7bEVm000291t1/Dapma7bEVm006495t1	11
hypomethylated	5aza	R-HSA-8949215	Mitochondrial calcium ion transport	11/2168	23/10513	0.00319279	0.0141569	0.0100242	10730/10939/6687/23203/7417/90550/9512/5245/30968/3954/8165	Dapma7bEVm001776t1/Dapma7bEVm001410t1/Dapma7bEVm002610t1/Dapma7bEVm002699t1/Dapma7bEVm010628t1/Dapma7bEVm015322t1/Dapma7bEVm001898t1/Dapma7bEVm006370t1/Dapma7bEVm004312t1/Dapma7bEVm003087t1/Dapma7bEVm007792t1	11
hypomethylated	5aza	R-HSA-8956321	Nucleotide salvage	11/2168	23/10513	0.00319279	0.0141569	0.0100242	54963/132/353/8226/51292/7083/271/7084/100/7371/978	Dapma7bEVm000139t1/Dapma7bEVm005260t1/Dapma7bEVm023187t1/Dapma7bEVm030705t1/Dapma7bEVm015199t1/Dapma7bEVm003344t1/Dapma7bEVm006347t1/Dapma7bEVm000180t1/Dapma7bEVm006614t1/Dapma7bEVm023675t1/Dapma7bEVm005609t1/Dapma7bEVm006343t1/Dapma7bEVm007173t1/Dapma7bEVm011678t1	11
hypomethylated	5aza	R-HSA-70326	Glucose metabolism	30/2168	90/10513	0.00323462	0.0142927	0.0101203	8021/8086/8789/2805/3099/348995/219855/8402/9688/5224/2806/7175/129401/5105/4927/5515/10165/53371/8480/23225/132789/5091/79023/283871/57122/5567/7167/23279/9972/23636	Dapma7bEVm003479t1/Dapma7bEVm001189t1/Dapma7bEVm010763t1/Dapma7bEVm009781t1/Dapma7bEVm007608t1/Dapma7bEVm002411t1/Dapma7bEVm004147t1/Dapma7bEVm002820t1/Dapma7bEVm002170t1/Dapma7bEVm005313t1/Dapma7bEVm015256t1/Dapma7bEVm001329t1/Dapma7bEVm028025t1/Dapma7bEVm005696t1/Dapma7bEVm005865t1/Dapma7bEVm000300t1/Dapma7bEVm024693t1/Dapma7bEVm000849t1/Dapma7bEVm002679t1/Dapma7bEVm002808t1/Dapma7bEVm004500t1/…	30
hypomethylated	5aza	R-HSA-69186	Lagging Strand Synthesis	10/2168	20/10513	0.00326412	0.0143734	0.0101774	5984/5985/5111/1763/2237/10714/5422/23649/6117/5981	Dapma7bEVm028117t1/Dapma7bEVm004844t1/Dapma7bEVm001283t1/Dapma7bEVm001718t1/Dapma7bEVm002789t1/Dapma7bEVm003757t1/Dapma7bEVm006168t1/Dapma7bEVm010489t1/Dapma7bEVm003149t1/Dapma7bEVm011419t1	10
hypomethylated	5aza	R-HSA-381119	Unfolded Protein Response (UPR)	32/2168	98/10513	0.00346463	0.0152039	0.0107655	30827/3309/84447/10954/8720/51726/23404/4000/9114/10952/4802/23016/2081/118460/8570/6464/10130/5611/55176/4801/51010/54512/10113/1639/37/22894/6734/2137/4800/10525/5393/58477	Dapma7bEVm014426t1/Dapma7bEVm003115t1/Dapma7bEVm006214t1/Dapma7bEVm004102t1/Dapma7bEVm005828t1/Dapma7bEVm002835t1/Dapma7bEVm005705t1/Dapma7bEVm004134t1/Dapma7bEVm003348t1/Dapma7bEVm007763t1/Dapma7bEVm011996t1/Dapma7bEVm008356t1/Dapma7bEVm028009t1/Dapma7bEVm003396t1/Dapma7bEVm002463t1/Dapma7bEVm016874t1/Dapma7bEVm007654t1/Dapma7bEVm015459t1/Dapma7bEVm016346t1/Dapma7bEVm000035t1/Dapma7bEVm027587t1/…	32
hypomethylated	5aza	R-HSA-1236974	ER-Phagosome pathway	28/2168	83/10513	0.00359692	0.0157304	0.0111383	10952/5715/5705/5718/5695/5700/5685/5717/5684/5683/7316/3551/55176/5702/2923/5719/695/10213/9861/5689/5691/5704/10197/5708/5709/5690/5706/5714	Dapma7bEVm007763t1/Dapma7bEVm003942t1/Dapma7bEVm003299t1/Dapma7bEVm001912t1/Dapma7bEVm001296t1/Dapma7bEVm000739t1/Dapma7bEVm010533t1/Dapma7bEVm007029t1/Dapma7bEVm003415t1/Dapma7bEVm004440t1/Dapma7bEVm021262t1/Dapma7bEVm027836t1/Dapma7bEVm003602t1/Dapma7bEVm010838t1/Dapma7bEVm003278t1/Dapma7bEVm004221t1/Dapma7bEVm002385t1/Dapma7bEVm005492t1/Dapma7bEVm002442t1/Dapma7bEVm004794t1/Dapma7bEVm002504t1/…	28
hypomethylated	5aza	R-HSA-5693568	Resolution of D-loop Structures through Holliday Junction Intermediates	14/2168	33/10513	0.00367744	0.0160276	0.0113487	10524/7516/5892/5889/83990/5888/1763/348654/675/146956/5890/548593/80010/4361	Dapma7bEVm004193t1/Dapma7bEVm011371t1/Dapma7bEVm003863t1/Dapma7bEVm010406t1/Dapma7bEVm009712t1/Dapma7bEVm005993t1/Dapma7bEVm001718t1/Dapma7bEVm011705t1/Dapma7bEVm002973t1/Dapma7bEVm005581t1/Dapma7bEVm023376t1/Dapma7bEVm003365t1/Dapma7bEVm005337t1/Dapma7bEVm002669t1/Dapma7bEVm011326t1	14
hypomethylated	5aza	R-HSA-8866652	Synthesis of active ubiquitin: roles of E1 and E2 enzymes	13/2168	30/10513	0.00406715	0.0176658	0.0125087	92912/7347/27338/7322/7326/55284/7316/7327/7874/8239/11065/7332/8078	Dapma7bEVm028064t1/Dapma7bEVm004872t1/Dapma7bEVm018694t1/Dapma7bEVm011441t1/Dapma7bEVm005403t1/Dapma7bEVm010793t1/Dapma7bEVm021262t1/Dapma7bEVm027836t1/Dapma7bEVm007358t1/Dapma7bEVm001368t1/Dapma7bEVm001019t1/Dapma7bEVm006410t1/Dapma7bEVm007368t1/Dapma7bEVm004052t1	13
hypomethylated	5aza	R-HSA-1989781	PPARA activates gene expression	37/2168	119/10513	0.00448814	0.0194283	0.0137567	96764/6720/9477/4802/9442/5469/79718/10498/9412/9282/51/34/81857/29079/10001/9611/51003/219541/9969/51586/112950/4801/54797/3157/19/1024/9443/9439/23179/8841/1376/6256/3156/4800/1374/55588/9441	Dapma7bEVm003198t1/Dapma7bEVm000811t1/Dapma7bEVm027759t1/Dapma7bEVm011996t1/Dapma7bEVm011930t1/Dapma7bEVm000274t1/Dapma7bEVm000203t1/Dapma7bEVm001136t1/Dapma7bEVm009627t1/Dapma7bEVm002089t1/Dapma7bEVm000867t1/Dapma7bEVm027660t1/Dapma7bEVm001724t1/Dapma7bEVm007468t1/Dapma7bEVm006883t1/Dapma7bEVm002537t1/Dapma7bEVm015200t1/Dapma7bEVm003401t1/Dapma7bEVm000434t1/Dapma7bEVm000296t1/Dapma7bEVm027436t1/…	37
hypomethylated	5aza	R-HSA-76046	RNA Polymerase III Transcription Initiation	15/2168	37/10513	0.00450849	0.0194505	0.0137724	55718/11128/55703/9533/2976/55814/6619/5435/10623/5437/9330/6908/5434/2972/51082	Dapma7bEVm011146t1/Dapma7bEVm022947t1/Dapma7bEVm023000t1/Dapma7bEVm010754t1/Dapma7bEVm003998t1/Dapma7bEVm002202t1/Dapma7bEVm027684t1/Dapma7bEVm001706t1/Dapma7bEVm002803t1/Dapma7bEVm008480t1/Dapma7bEVm028257t1/Dapma7bEVm003200t1/Dapma7bEVm018515t1/Dapma7bEVm001069t1/Dapma7bEVm027552t1/Dapma7bEVm004355t1/Dapma7bEVm006898t1/Dapma7bEVm028926t1/Dapma7bEVm009105t1	15
hypomethylated	5aza	R-HSA-6811438	Intra-Golgi traffic	17/2168	44/10513	0.00463657	0.0199357	0.0141159	22796/4124/84342/10905/6811/83548/9950/27314/8675/83452/9342/143187/57589/375/10466/9827/57511	Dapma7bEVm003089t1/Dapma7bEVm002564t1/Dapma7bEVm003095t1/Dapma7bEVm011611t1/Dapma7bEVm003282t1/Dapma7bEVm000831t1/Dapma7bEVm002270t1/Dapma7bEVm006664t1/Dapma7bEVm006557t1/Dapma7bEVm008029t1/Dapma7bEVm010706t1/Dapma7bEVm004890t1/Dapma7bEVm005739t1/Dapma7bEVm005817t1/Dapma7bEVm014394t1/Dapma7bEVm020243t1/Dapma7bEVm003064t1/Dapma7bEVm004286t1/Dapma7bEVm001816t1	17
hypomethylated	5aza	R-HSA-5368287	Mitochondrial translation	30/2168	92/10513	0.00466018	0.0199699	0.0141402	64978/51650/28998/65080/29074/28957/55173/11222/29093/54516/51318/3396/9801/51081/84545/56945/51073/7284/54148/64432/29088/51264/6183/65003/51649/4528/64963/10573/85476/79590	Dapma7bEVm022556t1/Dapma7bEVm011000t1/Dapma7bEVm005771t1/Dapma7bEVm006305t1/Dapma7bEVm007365t1/Dapma7bEVm004950t1/Dapma7bEVm012603t1/Dapma7bEVm005981t1/Dapma7bEVm005750t1/Dapma7bEVm005213t1/Dapma7bEVm002935t1/Dapma7bEVm010316t1/Dapma7bEVm004361t1/Dapma7bEVm001011t1/Dapma7bEVm011844t1/Dapma7bEVm003353t1/Dapma7bEVm005692t1/Dapma7bEVm001195t1/Dapma7bEVm002839t1/Dapma7bEVm012040t1/Dapma7bEVm003881t1/…	30
hypomethylated	5aza	R-HSA-166208	mTORC1-mediated signalling	11/2168	24/10513	0.00480908	0.0204027	0.0144466	57521/10325/29904/8649/1975/6194/58528/1977/6198/6009/2475	Dapma7bEVm002559t1/Dapma7bEVm005312t1/Dapma7bEVm006732t1/Dapma7bEVm009076t1/Dapma7bEVm000669t1/Dapma7bEVm002869t1/Dapma7bEVm011784t1/Dapma7bEVm005748t1/Dapma7bEVm005139t1/Dapma7bEVm005760t1/Dapma7bEVm000341t1	11
hypomethylated	5aza	R-HSA-174417	Telomere C-strand (Lagging Strand) Synthesis	11/2168	24/10513	0.00480908	0.0204027	0.0144466	5984/5985/5111/1763/2237/10714/5422/23649/54107/6117/5981	Dapma7bEVm028117t1/Dapma7bEVm004844t1/Dapma7bEVm001283t1/Dapma7bEVm001718t1/Dapma7bEVm002789t1/Dapma7bEVm003757t1/Dapma7bEVm006168t1/Dapma7bEVm010489t1/Dapma7bEVm015558t1/Dapma7bEVm003149t1/Dapma7bEVm011419t1	11
hypomethylated	5aza	R-HSA-73980	RNA Polymerase III Transcription Termination	11/2168	24/10513	0.00480908	0.0204027	0.0144466	55718/11128/55703/9533/5435/10623/5437/4774/6741/5434/51082	Dapma7bEVm011146t1/Dapma7bEVm022947t1/Dapma7bEVm023000t1/Dapma7bEVm010754t1/Dapma7bEVm001706t1/Dapma7bEVm008480t1/Dapma7bEVm028257t1/Dapma7bEVm003200t1/Dapma7bEVm018515t1/Dapma7bEVm023425t1/Dapma7bEVm000536t1/Dapma7bEVm006898t1/Dapma7bEVm009105t1	11
hypomethylated	5aza	R-HSA-6811434	COPI-dependent Golgi-to-ER retrograde traffic	32/2168	100/10513	0.0048956	0.0207009	0.0146578	55582/81930/6836/9493/11014/10945/51594/84790/1315/53407/9371/84364/8729/23423/5861/29127/10959/3796/3833/10383/1314/22818/7278/662/3831/375/10112/55614/11127/26958/1062/381	Dapma7bEVm005863t1/Dapma7bEVm018465t1/Dapma7bEVm010768t1/Dapma7bEVm003560t1/Dapma7bEVm015910t1/Dapma7bEVm017619t1/Dapma7bEVm003469t1/Dapma7bEVm002324t1/Dapma7bEVm004547t1/Dapma7bEVm004369t1/Dapma7bEVm004572t1/Dapma7bEVm010134t1/Dapma7bEVm001677t1/Dapma7bEVm004446t1/Dapma7bEVm003944t1/Dapma7bEVm001123t1/Dapma7bEVm001828t1/Dapma7bEVm023322t1/Dapma7bEVm003100t1/Dapma7bEVm005857t1/Dapma7bEVm000940t1/…	32
hypomethylated	5aza	R-HSA-430039	mRNA decay by 5' to 3' exoribonuclease	8/2168	15/10513	0.00514076	0.0216659	0.015341	27257/25804/23644/80153/54464/196513/51690/57819	Dapma7bEVm004967t1/Dapma7bEVm006934t1/Dapma7bEVm000619t1/Dapma7bEVm007433t1/Dapma7bEVm000785t1/Dapma7bEVm010270t1/Dapma7bEVm011199t1/Dapma7bEVm008161t1	8
hypomethylated	5aza	R-HSA-6811436	COPI-independent Golgi-to-ER retrograde traffic	19/2168	52/10513	0.00581954	0.0244459	0.0173095	22930/56894/829/84790/140735/5870/1778/10383/1639/2590/7278/8398/5048/1781/10121/51164/22931/23299/55860	Dapma7bEVm015243t1/Dapma7bEVm028953t1/Dapma7bEVm010846t1/Dapma7bEVm005303t1/Dapma7bEVm002324t1/Dapma7bEVm007753t1/Dapma7bEVm011269t1/Dapma7bEVm001325t1/Dapma7bEVm000940t1/Dapma7bEVm017340t1/Dapma7bEVm002993t1/Dapma7bEVm004666t1/Dapma7bEVm016225t1/Dapma7bEVm001413t1/Dapma7bEVm005608t1/Dapma7bEVm009765t1/Dapma7bEVm015148t1/Dapma7bEVm000908t1/Dapma7bEVm008379t1/Dapma7bEVm002168t1/Dapma7bEVm001580t1	19
hypomethylated	5aza	R-HSA-8878159	Transcriptional regulation by RUNX3	34/2168	109/10513	0.00593923	0.0248669	0.0176076	96764/6046/5715/5705/5469/79718/10498/64750/5718/5695/6934/5700/5685/5717/5684/5683/7316/5702/5719/22938/10213/4851/9861/6256/5689/5691/5704/10197/5708/5709/4089/5690/5706/5714	Dapma7bEVm003198t1/Dapma7bEVm001342t1/Dapma7bEVm003942t1/Dapma7bEVm003299t1/Dapma7bEVm000274t1/Dapma7bEVm000203t1/Dapma7bEVm001136t1/Dapma7bEVm010222t1/Dapma7bEVm001912t1/Dapma7bEVm001296t1/Dapma7bEVm018471t1/Dapma7bEVm000739t1/Dapma7bEVm010533t1/Dapma7bEVm007029t1/Dapma7bEVm003415t1/Dapma7bEVm004440t1/Dapma7bEVm021262t1/Dapma7bEVm027836t1/Dapma7bEVm003278t1/Dapma7bEVm002385t1/Dapma7bEVm015190t1/…	34
hypomethylated	5aza	R-HSA-167287	HIV elongation arrest and recovery	15/2168	38/10513	0.00605279	0.0251772	0.0178274	9150/1025/5432/6923/6749/5439/51497/5435/905/6924/6921/5437/6917/5434/6829	Dapma7bEVm004051t1/Dapma7bEVm004799t1/Dapma7bEVm006360t1/Dapma7bEVm006937t1/Dapma7bEVm001774t1/Dapma7bEVm007762t1/Dapma7bEVm005527t1/Dapma7bEVm008480t1/Dapma7bEVm028257t1/Dapma7bEVm010027t1/Dapma7bEVm002283t1/Dapma7bEVm011494t1/Dapma7bEVm028638t1/Dapma7bEVm018515t1/Dapma7bEVm005697t1/Dapma7bEVm006898t1/Dapma7bEVm001051t1	15
hypomethylated	5aza	R-HSA-167290	Pausing and recovery of HIV elongation	15/2168	38/10513	0.00605279	0.0251772	0.0178274	9150/1025/5432/6923/6749/5439/51497/5435/905/6924/6921/5437/6917/5434/6829	Dapma7bEVm004051t1/Dapma7bEVm004799t1/Dapma7bEVm006360t1/Dapma7bEVm006937t1/Dapma7bEVm001774t1/Dapma7bEVm007762t1/Dapma7bEVm005527t1/Dapma7bEVm008480t1/Dapma7bEVm028257t1/Dapma7bEVm010027t1/Dapma7bEVm002283t1/Dapma7bEVm011494t1/Dapma7bEVm028638t1/Dapma7bEVm018515t1/Dapma7bEVm005697t1/Dapma7bEVm006898t1/Dapma7bEVm001051t1	15
hypomethylated	5aza	R-HSA-2029480	Fcgamma receptor (FCGR) dependent phagocytosis	28/2168	86/10513	0.00627751	0.025943	0.0183696	10096/5291/5879/10097/5594/10094/196051/10787/2885/3320/3326/10093/3984/25/5581/10092/3708/1793/2534/5295/7409/10552/695/8398/4650/23191/60/4771	Dapma7bEVm006520t1/Dapma7bEVm010108t1/Dapma7bEVm028170t1/Dapma7bEVm004786t1/Dapma7bEVm006304t1/Dapma7bEVm004945t1/Dapma7bEVm011659t1/Dapma7bEVm006173t1/Dapma7bEVm006629t1/Dapma7bEVm015343t1/Dapma7bEVm017728t1/Dapma7bEVm008404t1/Dapma7bEVm001108t1/Dapma7bEVm002096t1/Dapma7bEVm014992t1/Dapma7bEVm023350t1/Dapma7bEVm007167t1/Dapma7bEVm002957t1/Dapma7bEVm004993t1/Dapma7bEVm011142t1/Dapma7bEVm000131t1/…	28
hypomethylated	5aza	R-HSA-5389840	Mitochondrial translation elongation	28/2168	86/10513	0.00627751	0.025943	0.0183696	64978/51650/28998/65080/29074/28957/55173/11222/29093/51318/3396/9801/51081/84545/56945/51073/7284/54148/64432/29088/51264/6183/65003/51649/64963/10573/85476/79590	Dapma7bEVm022556t1/Dapma7bEVm011000t1/Dapma7bEVm005771t1/Dapma7bEVm006305t1/Dapma7bEVm007365t1/Dapma7bEVm004950t1/Dapma7bEVm012603t1/Dapma7bEVm005981t1/Dapma7bEVm005750t1/Dapma7bEVm002935t1/Dapma7bEVm010316t1/Dapma7bEVm004361t1/Dapma7bEVm001011t1/Dapma7bEVm011844t1/Dapma7bEVm003353t1/Dapma7bEVm005692t1/Dapma7bEVm001195t1/Dapma7bEVm002839t1/Dapma7bEVm012040t1/Dapma7bEVm003881t1/Dapma7bEVm030702t1/…	28
hypomethylated	5aza	R-HSA-381042	PERK regulates gene expression	12/2168	28/10513	0.00635223	0.0261671	0.0185282	3309/23404/4802/23016/118460/8570/4801/51010/54512/22894/4800/5393	Dapma7bEVm003115t1/Dapma7bEVm005705t1/Dapma7bEVm011996t1/Dapma7bEVm008356t1/Dapma7bEVm003396t1/Dapma7bEVm000035t1/Dapma7bEVm006650t1/Dapma7bEVm007852t1/Dapma7bEVm023404t1/Dapma7bEVm006041t1/Dapma7bEVm000637t1/Dapma7bEVm004860t1/Dapma7bEVm027257t1	12
hypomethylated	5aza	R-HSA-2426168	Activation of gene expression by SREBF (SREBP)	16/2168	42/10513	0.0069562	0.0284556	0.0201487	31/96764/6720/10654/4802/5469/79718/10498/3422/4801/3157/6256/3156/4800/9453/2224	Dapma7bEVm000206t1/Dapma7bEVm003198t1/Dapma7bEVm000811t1/Dapma7bEVm008592t1/Dapma7bEVm011996t1/Dapma7bEVm000274t1/Dapma7bEVm000203t1/Dapma7bEVm001136t1/Dapma7bEVm005292t1/Dapma7bEVm006650t1/Dapma7bEVm000199t1/Dapma7bEVm006274t1/Dapma7bEVm005035t1/Dapma7bEVm004860t1/Dapma7bEVm007037t1/Dapma7bEVm006275t1/Dapma7bEVm001883t1	16
hypomethylated	5aza	R-HSA-211000	Gene Silencing by RNA	40/2168	134/10513	0.00699372	0.0284556	0.0201487	8021/3021/8086/5432/54456/348995/9688/5439/5435/7175/129401/4927/3320/29102/7247/54487/53371/8480/9271/23405/5437/54514/23225/3018/8370/56165/221400/79023/57510/57122/26523/5434/84944/201164/23279/9972/11022/91646/23636/255626	Dapma7bEVm003479t1/Dapma7bEVm006920t1/Dapma7bEVm001189t1/Dapma7bEVm022729t1/Dapma7bEVm006360t1/Dapma7bEVm004528t1/Dapma7bEVm002411t1/Dapma7bEVm002170t1/Dapma7bEVm007762t1/Dapma7bEVm008245t1/Dapma7bEVm008480t1/Dapma7bEVm028257t1/Dapma7bEVm001329t1/Dapma7bEVm028025t1/Dapma7bEVm005696t1/Dapma7bEVm000300t1/Dapma7bEVm015343t1/Dapma7bEVm007205t1/Dapma7bEVm004929t1/Dapma7bEVm007978t1/Dapma7bEVm002679t1/…	40
hypomethylated	5aza	R-HSA-179409	APC-Cdc20 mediated degradation of Nek2A	11/2168	25/10513	0.00701007	0.0284556	0.0201487	8881/701/64682/10393/7316/29945/4751/4085/11065/9184/996	Dapma7bEVm005078t1/Dapma7bEVm004514t1/Dapma7bEVm000437t1/Dapma7bEVm006904t1/Dapma7bEVm021262t1/Dapma7bEVm027836t1/Dapma7bEVm005475t1/Dapma7bEVm005087t1/Dapma7bEVm006108t1/Dapma7bEVm006410t1/Dapma7bEVm006333t1/Dapma7bEVm006971t1	11
hypomethylated	5aza	R-HSA-380994	ATF4 activates genes	11/2168	25/10513	0.00701007	0.0284556	0.0201487	23404/4802/23016/118460/8570/4801/51010/54512/22894/4800/5393	Dapma7bEVm005705t1/Dapma7bEVm011996t1/Dapma7bEVm008356t1/Dapma7bEVm003396t1/Dapma7bEVm000035t1/Dapma7bEVm006650t1/Dapma7bEVm007852t1/Dapma7bEVm023404t1/Dapma7bEVm006041t1/Dapma7bEVm000637t1/Dapma7bEVm004860t1/Dapma7bEVm027257t1	11
hypomethylated	5aza	R-HSA-400206	Regulation of lipid metabolism by Peroxisome proliferator-activated receptor alpha (PPARalpha)	37/2168	122/10513	0.0070192	0.0284556	0.0201487	96764/6720/9477/4802/9442/5469/79718/10498/9412/9282/51/34/81857/29079/10001/9611/51003/219541/9969/51586/112950/4801/54797/3157/19/1024/9443/9439/23179/8841/1376/6256/3156/4800/1374/55588/9441	Dapma7bEVm003198t1/Dapma7bEVm000811t1/Dapma7bEVm027759t1/Dapma7bEVm011996t1/Dapma7bEVm011930t1/Dapma7bEVm000274t1/Dapma7bEVm000203t1/Dapma7bEVm001136t1/Dapma7bEVm009627t1/Dapma7bEVm002089t1/Dapma7bEVm000867t1/Dapma7bEVm027660t1/Dapma7bEVm001724t1/Dapma7bEVm007468t1/Dapma7bEVm006883t1/Dapma7bEVm002537t1/Dapma7bEVm015200t1/Dapma7bEVm003401t1/Dapma7bEVm000434t1/Dapma7bEVm000296t1/Dapma7bEVm027436t1/…	37
hypomethylated	5aza	R-HSA-2470946	Cohesin Loading onto Chromatin	6/2168	10/10513	0.00743459	0.0300442	0.0212735	5885/23047/8243/25836/10274/23063	Dapma7bEVm004069t1/Dapma7bEVm003494t1/Dapma7bEVm006172t1/Dapma7bEVm003470t1/Dapma7bEVm000620t1/Dapma7bEVm027485t1/Dapma7bEVm001707t1	6
hypomethylated	5aza	R-HSA-1592230	Mitochondrial biogenesis	30/2168	95/10513	0.00776296	0.0312723	0.0221431	5564/506/801/96764/5442/27109/5469/3054/56652/79718/10498/539/51422/6648/1386/25813/23373/5563/9611/10632/2553/509/10476/23082/8841/2551/6256/8834/498/55735	Dapma7bEVm011827t1/Dapma7bEVm007825t1/Dapma7bEVm011396t1/Dapma7bEVm003198t1/Dapma7bEVm005427t1/Dapma7bEVm012302t1/Dapma7bEVm000274t1/Dapma7bEVm010207t1/Dapma7bEVm003608t1/Dapma7bEVm000203t1/Dapma7bEVm001136t1/Dapma7bEVm004438t1/Dapma7bEVm009509t1/Dapma7bEVm015205t1/Dapma7bEVm004455t1/Dapma7bEVm001171t1/Dapma7bEVm000565t1/Dapma7bEVm000137t1/Dapma7bEVm010927t1/Dapma7bEVm002537t1/Dapma7bEVm011317t1/…	30
hypomethylated	5aza	R-HSA-110313	Translesion synthesis by Y family DNA polymerases bypasses lesions on DNA template	15/2168	39/10513	0.00799537	0.0320065	0.022663	5984/5985/11201/5111/10714/7316/83932/51426/55666/9100/54107/6117/10459/5981/5429	Dapma7bEVm028117t1/Dapma7bEVm004844t1/Dapma7bEVm002715t1/Dapma7bEVm001283t1/Dapma7bEVm003757t1/Dapma7bEVm021262t1/Dapma7bEVm027836t1/Dapma7bEVm003271t1/Dapma7bEVm007423t1/Dapma7bEVm000519t1/Dapma7bEVm001098t1/Dapma7bEVm015558t1/Dapma7bEVm003149t1/Dapma7bEVm012298t1/Dapma7bEVm011419t1/Dapma7bEVm002206t1	15
hypomethylated	5aza	R-HSA-390471	Association of TriC/CCT with target proteins during biosynthesis	15/2168	39/10513	0.00799537	0.0320065	0.022663	8237/7203/10564/22803/898/6468/26270/55294/55135/10574/26234/8841/6499/2629/10238	Dapma7bEVm003509t1/Dapma7bEVm000703t1/Dapma7bEVm010454t1/Dapma7bEVm001060t1/Dapma7bEVm027550t1/Dapma7bEVm005540t1/Dapma7bEVm011696t1/Dapma7bEVm002474t1/Dapma7bEVm003174t1/Dapma7bEVm002183t1/Dapma7bEVm023235t1/Dapma7bEVm001152t1/Dapma7bEVm001473t1/Dapma7bEVm010949t1/Dapma7bEVm001361t1/Dapma7bEVm002277t1/Dapma7bEVm007052t1	15
hypomethylated	5aza	R-HSA-202403	TCR signaling	36/2168	119/10513	0.00809535	0.0323055	0.0228747	5063/5291/8945/5715/5705/7322/1445/5718/8454/5695/5700/5685/5717/5684/5683/7316/3551/5728/6885/5295/5702/5719/10213/9861/5689/5691/5704/10197/5708/7535/5709/4792/5690/10892/5706/5714	Dapma7bEVm011209t1/Dapma7bEVm010108t1/Dapma7bEVm029221t1/Dapma7bEVm003942t1/Dapma7bEVm003299t1/Dapma7bEVm011441t1/Dapma7bEVm007992t1/Dapma7bEVm001912t1/Dapma7bEVm000234t1/Dapma7bEVm001296t1/Dapma7bEVm000739t1/Dapma7bEVm010533t1/Dapma7bEVm007029t1/Dapma7bEVm003415t1/Dapma7bEVm004440t1/Dapma7bEVm021262t1/Dapma7bEVm027836t1/Dapma7bEVm003602t1/Dapma7bEVm004644t1/Dapma7bEVm010354t1/Dapma7bEVm000131t1/…	36
hypomethylated	5aza	R-HSA-110320	Translesion Synthesis by POLH	9/2168	19/10513	0.00815095	0.0323254	0.0228888	5984/5985/5111/7316/83932/55666/6117/5981/5429	Dapma7bEVm028117t1/Dapma7bEVm004844t1/Dapma7bEVm001283t1/Dapma7bEVm021262t1/Dapma7bEVm027836t1/Dapma7bEVm003271t1/Dapma7bEVm000519t1/Dapma7bEVm003149t1/Dapma7bEVm011419t1/Dapma7bEVm002206t1	9
hypomethylated	5aza	R-HSA-73780	RNA Polymerase III Chain Elongation	9/2168	19/10513	0.00815095	0.0323254	0.0228888	55718/11128/55703/9533/5435/10623/5437/5434/51082	Dapma7bEVm011146t1/Dapma7bEVm022947t1/Dapma7bEVm023000t1/Dapma7bEVm010754t1/Dapma7bEVm001706t1/Dapma7bEVm008480t1/Dapma7bEVm028257t1/Dapma7bEVm003200t1/Dapma7bEVm018515t1/Dapma7bEVm006898t1/Dapma7bEVm009105t1	9
hypomethylated	5aza	R-HSA-2029482	Regulation of actin dynamics for phagocytic cup formation	21/2168	61/10513	0.00841095	0.0330693	0.0234155	10096/5879/10097/5594/10094/10787/2885/3320/3326/10093/3984/25/10092/1793/7409/10552/695/4650/23191/60/4771	Dapma7bEVm006520t1/Dapma7bEVm028170t1/Dapma7bEVm004786t1/Dapma7bEVm006304t1/Dapma7bEVm004945t1/Dapma7bEVm006173t1/Dapma7bEVm006629t1/Dapma7bEVm015343t1/Dapma7bEVm017728t1/Dapma7bEVm008404t1/Dapma7bEVm001108t1/Dapma7bEVm002096t1/Dapma7bEVm007167t1/Dapma7bEVm004993t1/Dapma7bEVm008791t1/Dapma7bEVm001095t1/Dapma7bEVm006804t1/Dapma7bEVm005492t1/Dapma7bEVm004942t1/Dapma7bEVm001021t1/Dapma7bEVm023912t1/…	21
hypomethylated	5aza	R-HSA-156711	Polo-like kinase mediated events	8/2168	16/10513	0.00844213	0.0330693	0.0234155	7465/995/5928/9133/5347/55957/286826/132660	Dapma7bEVm004149t1/Dapma7bEVm003108t1/Dapma7bEVm011101t1/Dapma7bEVm016854t1/Dapma7bEVm001183t1/Dapma7bEVm000888t1/Dapma7bEVm027519t1/Dapma7bEVm003909t1/Dapma7bEVm000664t1/Dapma7bEVm001740t1	8
hypomethylated	5aza	R-HSA-5358508	Mismatch Repair	8/2168	16/10513	0.00844213	0.0330693	0.0234155	4292/2956/5111/4436/10714/5395/4437/6117	Dapma7bEVm004082t1/Dapma7bEVm003498t1/Dapma7bEVm001283t1/Dapma7bEVm000130t1/Dapma7bEVm003757t1/Dapma7bEVm011127t1/Dapma7bEVm028595t1/Dapma7bEVm003028t1/Dapma7bEVm027769t1/Dapma7bEVm003149t1	8
hypomethylated	5aza	R-HSA-8949664	Processing of SMDT1	8/2168	16/10513	0.00844213	0.0330693	0.0234155	10730/10939/6687/23203/90550/9512/5245/30968	Dapma7bEVm001776t1/Dapma7bEVm001410t1/Dapma7bEVm002610t1/Dapma7bEVm002699t1/Dapma7bEVm015322t1/Dapma7bEVm001898t1/Dapma7bEVm006370t1/Dapma7bEVm004312t1	8
hypomethylated	5aza	R-HSA-381340	Transcriptional regulation of white adipocyte differentiation	27/2168	84/10513	0.00868085	0.0339004	0.024004	96764/6720/9477/9442/5469/79718/10498/9412/9282/81857/5105/29079/10001/9611/51003/219541/9969/51586/112950/54797/1024/9443/9439/8841/6256/55588/9441	Dapma7bEVm003198t1/Dapma7bEVm000811t1/Dapma7bEVm027759t1/Dapma7bEVm011930t1/Dapma7bEVm000274t1/Dapma7bEVm000203t1/Dapma7bEVm001136t1/Dapma7bEVm009627t1/Dapma7bEVm002089t1/Dapma7bEVm001724t1/Dapma7bEVm005865t1/Dapma7bEVm007468t1/Dapma7bEVm006883t1/Dapma7bEVm002537t1/Dapma7bEVm015200t1/Dapma7bEVm003401t1/Dapma7bEVm000434t1/Dapma7bEVm000296t1/Dapma7bEVm027436t1/Dapma7bEVm004924t1/Dapma7bEVm007643t1/…	27
hypomethylated	5aza	R-HSA-380972	Energy dependent regulation of mTOR by LKB1-AMPK	12/2168	29/10513	0.00883687	0.0342999	0.0242869	5564/57521/10325/51422/8649/5563/58528/7248/6009/7249/92335/2475	Dapma7bEVm011827t1/Dapma7bEVm002559t1/Dapma7bEVm005312t1/Dapma7bEVm009509t1/Dapma7bEVm009076t1/Dapma7bEVm010927t1/Dapma7bEVm011784t1/Dapma7bEVm003503t1/Dapma7bEVm005760t1/Dapma7bEVm011703t1/Dapma7bEVm012019t1/Dapma7bEVm000341t1	12
hypomethylated	5aza	R-HSA-76071	RNA Polymerase III Transcription Initiation From Type 3 Promoter	12/2168	29/10513	0.00883687	0.0342999	0.0242869	55718/11128/55703/9533/55814/6619/5435/10623/5437/6908/5434/51082	Dapma7bEVm011146t1/Dapma7bEVm022947t1/Dapma7bEVm023000t1/Dapma7bEVm010754t1/Dapma7bEVm002202t1/Dapma7bEVm027684t1/Dapma7bEVm001706t1/Dapma7bEVm002803t1/Dapma7bEVm008480t1/Dapma7bEVm028257t1/Dapma7bEVm003200t1/Dapma7bEVm018515t1/Dapma7bEVm004355t1/Dapma7bEVm006898t1/Dapma7bEVm009105t1	12
hypomethylated	5aza	R-HSA-5696395	Formation of Incision Complex in GG-NER	16/2168	43/10513	0.00899973	0.0348262	0.0246595	2067/7508/902/8554/2071/8451/4331/7316/2967/404672/2968/1022/6117/2072/9978/85015	Dapma7bEVm028089t1/Dapma7bEVm004530t1/Dapma7bEVm010069t1/Dapma7bEVm001797t1/Dapma7bEVm004582t1/Dapma7bEVm005048t1/Dapma7bEVm007274t1/Dapma7bEVm021262t1/Dapma7bEVm027836t1/Dapma7bEVm002458t1/Dapma7bEVm018378t1/Dapma7bEVm001919t1/Dapma7bEVm005254t1/Dapma7bEVm003149t1/Dapma7bEVm005839t1/Dapma7bEVm011195t1/Dapma7bEVm003076t1	16
hypomethylated	5aza	R-HSA-156590	Glutathione conjugation	14/2168	36/10513	0.00917732	0.0350881	0.024845	2947/494143/26873/373156/2730/2686/4257/27306/10327/2952/2098/79017/9446/55748	Dapma7bEVm004944t1/Dapma7bEVm010548t1/Dapma7bEVm000448t1/Dapma7bEVm003931t1/Dapma7bEVm028860t1/Dapma7bEVm003655t1/Dapma7bEVm003964t1/Dapma7bEVm003943t1/Dapma7bEVm002909t1/Dapma7bEVm002915t1/Dapma7bEVm016044t1/Dapma7bEVm011267t1/Dapma7bEVm004350t1/Dapma7bEVm008250t1/Dapma7bEVm005711t1/Dapma7bEVm001910t1	14
hypomethylated	5aza	R-HSA-167238	Pausing and recovery of Tat-mediated HIV elongation	14/2168	36/10513	0.00917732	0.0350881	0.024845	9150/1025/5432/6923/6749/5439/51497/5435/6924/6921/5437/6917/5434/6829	Dapma7bEVm004051t1/Dapma7bEVm004799t1/Dapma7bEVm006360t1/Dapma7bEVm006937t1/Dapma7bEVm001774t1/Dapma7bEVm007762t1/Dapma7bEVm005527t1/Dapma7bEVm008480t1/Dapma7bEVm028257t1/Dapma7bEVm002283t1/Dapma7bEVm011494t1/Dapma7bEVm028638t1/Dapma7bEVm018515t1/Dapma7bEVm005697t1/Dapma7bEVm006898t1/Dapma7bEVm001051t1	14
hypomethylated	5aza	R-HSA-167243	Tat-mediated HIV elongation arrest and recovery	14/2168	36/10513	0.00917732	0.0350881	0.024845	9150/1025/5432/6923/6749/5439/51497/5435/6924/6921/5437/6917/5434/6829	Dapma7bEVm004051t1/Dapma7bEVm004799t1/Dapma7bEVm006360t1/Dapma7bEVm006937t1/Dapma7bEVm001774t1/Dapma7bEVm007762t1/Dapma7bEVm005527t1/Dapma7bEVm008480t1/Dapma7bEVm028257t1/Dapma7bEVm002283t1/Dapma7bEVm011494t1/Dapma7bEVm028638t1/Dapma7bEVm018515t1/Dapma7bEVm005697t1/Dapma7bEVm006898t1/Dapma7bEVm001051t1	14
hypomethylated	5aza	R-HSA-5663213	RHO GTPases Activate WASPs and WAVEs	14/2168	36/10513	0.00917732	0.0350881	0.024845	10096/5879/10097/5594/10094/10787/2885/10093/25/10092/10552/695/23191/60	Dapma7bEVm006520t1/Dapma7bEVm028170t1/Dapma7bEVm004786t1/Dapma7bEVm006304t1/Dapma7bEVm004945t1/Dapma7bEVm006173t1/Dapma7bEVm006629t1/Dapma7bEVm008404t1/Dapma7bEVm002096t1/Dapma7bEVm007167t1/Dapma7bEVm008791t1/Dapma7bEVm006804t1/Dapma7bEVm005492t1/Dapma7bEVm004942t1/Dapma7bEVm023912t1/Dapma7bEVm020210t1	14
hypomethylated	5aza	R-HSA-5619115	Disorders of transmembrane transporters	43/2168	149/10513	0.010066	0.0383708	0.0271694	11136/5715/5705/10999/23443/60482/51009/10568/6400/21/26503/5718/6584/5695/7175/5700/5685/5717/5684/5683/7316/19/283652/5702/6519/5719/153201/10058/10479/10213/9861/5689/5691/9197/91445/5704/10197/5708/5709/27248/5690/5706/5714	Dapma7bEVm000068t1/Dapma7bEVm003942t1/Dapma7bEVm003299t1/Dapma7bEVm015143t1/Dapma7bEVm005664t1/Dapma7bEVm002696t1/Dapma7bEVm003840t1/Dapma7bEVm010822t1/Dapma7bEVm005467t1/Dapma7bEVm019148t1/Dapma7bEVm019149t1/Dapma7bEVm023070t1/Dapma7bEVm005924t1/Dapma7bEVm007816t1/Dapma7bEVm001912t1/Dapma7bEVm003144t1/Dapma7bEVm001296t1/Dapma7bEVm001329t1/Dapma7bEVm000739t1/Dapma7bEVm010533t1/Dapma7bEVm007029t1/…	43
hypomethylated	5aza	R-HSA-5687128	MAPK6/MAPK4 signaling	28/2168	89/10513	0.0104398	0.0396776	0.0280947	5063/5879/5715/5705/5718/7514/5695/5700/5685/5717/5684/5683/7316/5702/5719/10213/26523/9861/5567/5689/5691/5704/10197/5708/5709/5690/5706/5714	Dapma7bEVm011209t1/Dapma7bEVm028170t1/Dapma7bEVm003942t1/Dapma7bEVm003299t1/Dapma7bEVm001912t1/Dapma7bEVm002129t1/Dapma7bEVm001296t1/Dapma7bEVm000739t1/Dapma7bEVm010533t1/Dapma7bEVm007029t1/Dapma7bEVm003415t1/Dapma7bEVm004440t1/Dapma7bEVm021262t1/Dapma7bEVm027836t1/Dapma7bEVm003278t1/Dapma7bEVm008791t1/Dapma7bEVm002385t1/Dapma7bEVm004942t1/Dapma7bEVm002442t1/Dapma7bEVm000464t1/Dapma7bEVm017206t1/…	28
hypomethylated	5aza	R-HSA-167242	Abortive elongation of HIV-1 transcript in the absence of Tat	10/2168	23/10513	0.0110495	0.0417464	0.0295595	9150/4686/5432/5439/51497/5435/22916/5437/5434/6829	Dapma7bEVm004051t1/Dapma7bEVm002611t1/Dapma7bEVm006360t1/Dapma7bEVm007762t1/Dapma7bEVm005527t1/Dapma7bEVm008480t1/Dapma7bEVm028257t1/Dapma7bEVm002514t1/Dapma7bEVm018515t1/Dapma7bEVm006898t1/Dapma7bEVm001051t1	10
hypomethylated	5aza	R-HSA-203927	MicroRNA (miRNA) biogenesis	10/2168	23/10513	0.0110495	0.0417464	0.0295595	5432/5439/5435/29102/54487/23405/5437/57510/26523/5434	Dapma7bEVm006360t1/Dapma7bEVm007762t1/Dapma7bEVm008480t1/Dapma7bEVm028257t1/Dapma7bEVm007205t1/Dapma7bEVm007978t1/Dapma7bEVm003614t1/Dapma7bEVm018515t1/Dapma7bEVm028432t1/Dapma7bEVm000464t1/Dapma7bEVm017206t1/Dapma7bEVm006898t1	10
hypomethylated	5aza	R-HSA-68877	Mitotic Prometaphase	55/2168	200/10513	0.0114384	0.0430881	0.0305096	23332/5885/5905/55835/10844/81930/27229/701/699/84790/348995/64151/5525/23397/6249/140735/102800317/81565/7514/79441/23047/22981/7283/5515/9133/3320/5347/8243/3796/1778/10383/8379/10733/1639/4751/332/10592/7278/79023/4085/57122/9184/80184/25909/5048/10274/1781/95681/10121/23063/23279/1460/22919/10051/1062	Dapma7bEVm000211t1/Dapma7bEVm004069t1/Dapma7bEVm004648t1/Dapma7bEVm006465t1/Dapma7bEVm005459t1/Dapma7bEVm018465t1/Dapma7bEVm005536t1/Dapma7bEVm004514t1/Dapma7bEVm027904t1/Dapma7bEVm002324t1/Dapma7bEVm002411t1/Dapma7bEVm002139t1/Dapma7bEVm006763t1/Dapma7bEVm005064t1/Dapma7bEVm000056t1/Dapma7bEVm007753t1/Dapma7bEVm004756t1/Dapma7bEVm002809t1/Dapma7bEVm002129t1/Dapma7bEVm006989t1/Dapma7bEVm003494t1/…	55
hypomethylated	5aza	R-HSA-446193	Biosynthesis of the N-glycan precursor (dolichol lipid-linked oligosaccharide, LLO) and transfer to a nascent protein	25/2168	78/10513	0.0117215	0.0440245	0.0311726	56052/84620/8790/2762/10195/79644/26503/282969/5238/29926/29880/85365/5373/79087/29925/4351/79053/1798/54187/9526/64841/2720/57171/7264/79868	Dapma7bEVm022536t1/Dapma7bEVm006547t1/Dapma7bEVm003180t1/Dapma7bEVm001990t1/Dapma7bEVm002774t1/Dapma7bEVm023103t1/Dapma7bEVm005924t1/Dapma7bEVm007816t1/Dapma7bEVm006137t1/Dapma7bEVm010720t1/Dapma7bEVm004762t1/Dapma7bEVm003356t1/Dapma7bEVm005209t1/Dapma7bEVm011748t1/Dapma7bEVm004153t1/Dapma7bEVm010149t1/Dapma7bEVm001564t1/Dapma7bEVm002724t1/Dapma7bEVm005961t1/Dapma7bEVm005273t1/Dapma7bEVm024166t1/…	25
hypomethylated	5aza	R-HSA-110314	Recognition of DNA damage by PCNA-containing replication complex	12/2168	30/10513	0.0120167	0.0449699	0.031842	5984/5985/51514/8451/5111/10714/7316/56852/54107/6117/9978/5981	Dapma7bEVm028117t1/Dapma7bEVm004844t1/Dapma7bEVm005528t1/Dapma7bEVm005048t1/Dapma7bEVm001283t1/Dapma7bEVm003757t1/Dapma7bEVm021262t1/Dapma7bEVm027836t1/Dapma7bEVm000546t1/Dapma7bEVm015558t1/Dapma7bEVm003149t1/Dapma7bEVm011195t1/Dapma7bEVm011419t1	12
hypomethylated	5aza	R-HSA-5368286	Mitochondrial translation initiation	27/2168	86/10513	0.0121133	0.0449699	0.031842	64978/51650/28998/65080/29074/28957/55173/11222/29093/51318/3396/9801/51081/84545/56945/51073/54148/64432/29088/51264/6183/65003/51649/4528/64963/10573/79590	Dapma7bEVm022556t1/Dapma7bEVm011000t1/Dapma7bEVm005771t1/Dapma7bEVm006305t1/Dapma7bEVm007365t1/Dapma7bEVm004950t1/Dapma7bEVm012603t1/Dapma7bEVm005981t1/Dapma7bEVm005750t1/Dapma7bEVm002935t1/Dapma7bEVm010316t1/Dapma7bEVm004361t1/Dapma7bEVm001011t1/Dapma7bEVm011844t1/Dapma7bEVm003353t1/Dapma7bEVm005692t1/Dapma7bEVm002839t1/Dapma7bEVm012040t1/Dapma7bEVm003881t1/Dapma7bEVm030702t1/Dapma7bEVm003959t1/…	27
hypomethylated	5aza	R-HSA-5419276	Mitochondrial translation termination	27/2168	86/10513	0.0121133	0.0449699	0.031842	64978/51650/28998/65080/29074/28957/55173/11222/29093/54516/51318/3396/9801/51081/84545/56945/51073/54148/64432/29088/51264/6183/65003/51649/64963/10573/79590	Dapma7bEVm022556t1/Dapma7bEVm011000t1/Dapma7bEVm005771t1/Dapma7bEVm006305t1/Dapma7bEVm007365t1/Dapma7bEVm004950t1/Dapma7bEVm012603t1/Dapma7bEVm005981t1/Dapma7bEVm005750t1/Dapma7bEVm005213t1/Dapma7bEVm002935t1/Dapma7bEVm010316t1/Dapma7bEVm004361t1/Dapma7bEVm001011t1/Dapma7bEVm011844t1/Dapma7bEVm003353t1/Dapma7bEVm005692t1/Dapma7bEVm002839t1/Dapma7bEVm012040t1/Dapma7bEVm003881t1/Dapma7bEVm030702t1/…	27
hypomethylated	5aza	R-HSA-141405	Inhibition of the proteolytic activity of APC/C required for the onset of anaphase by mitotic spindle checkpoint components	9/2168	20/10513	0.0121493	0.0449699	0.031842	8881/701/64682/10393/29945/4085/11065/9184/996	Dapma7bEVm005078t1/Dapma7bEVm004514t1/Dapma7bEVm000437t1/Dapma7bEVm006904t1/Dapma7bEVm005475t1/Dapma7bEVm006108t1/Dapma7bEVm006410t1/Dapma7bEVm006333t1/Dapma7bEVm006971t1	9
hypomethylated	5aza	R-HSA-141430	Inactivation of APC/C via direct inhibition of the APC/C complex	9/2168	20/10513	0.0121493	0.0449699	0.031842	8881/701/64682/10393/29945/4085/11065/9184/996	Dapma7bEVm005078t1/Dapma7bEVm004514t1/Dapma7bEVm000437t1/Dapma7bEVm006904t1/Dapma7bEVm005475t1/Dapma7bEVm006108t1/Dapma7bEVm006410t1/Dapma7bEVm006333t1/Dapma7bEVm006971t1	9
hypomethylated	5aza	R-HSA-450385	Butyrate Response Factor 1 (BRF1) binds and destabilizes mRNA	8/2168	17/10513	0.0131035	0.0478091	0.0338524	23404/23016/118460/51010/54512/54464/22894/5393	Dapma7bEVm005705t1/Dapma7bEVm008356t1/Dapma7bEVm003396t1/Dapma7bEVm007852t1/Dapma7bEVm023404t1/Dapma7bEVm006041t1/Dapma7bEVm000785t1/Dapma7bEVm000637t1/Dapma7bEVm027257t1	8
hypomethylated	5aza	R-HSA-450513	Tristetraprolin (TTP, ZFP36) binds and destabilizes mRNA	8/2168	17/10513	0.0131035	0.0478091	0.0338524	23404/23016/118460/51010/54512/54464/22894/5393	Dapma7bEVm005705t1/Dapma7bEVm008356t1/Dapma7bEVm003396t1/Dapma7bEVm007852t1/Dapma7bEVm023404t1/Dapma7bEVm006041t1/Dapma7bEVm000785t1/Dapma7bEVm000637t1/Dapma7bEVm027257t1	8
hypomethylated	5aza	R-HSA-450604	KSRP (KHSRP) binds and destabilizes mRNA	8/2168	17/10513	0.0131035	0.0478091	0.0338524	23404/23016/118460/8570/51010/54512/22894/5393	Dapma7bEVm005705t1/Dapma7bEVm008356t1/Dapma7bEVm003396t1/Dapma7bEVm000035t1/Dapma7bEVm007852t1/Dapma7bEVm023404t1/Dapma7bEVm006041t1/Dapma7bEVm000637t1/Dapma7bEVm027257t1	8
hypomethylated	5aza	R-HSA-5655862	Translesion synthesis by POLK	8/2168	17/10513	0.0131035	0.0478091	0.0338524	5984/5985/5111/7316/51426/6117/10459/5981	Dapma7bEVm028117t1/Dapma7bEVm004844t1/Dapma7bEVm001283t1/Dapma7bEVm021262t1/Dapma7bEVm027836t1/Dapma7bEVm007423t1/Dapma7bEVm003149t1/Dapma7bEVm012298t1/Dapma7bEVm011419t1	8
hypomethylated	5aza	R-HSA-5656121	Translesion synthesis by POLI	8/2168	17/10513	0.0131035	0.0478091	0.0338524	5984/5985/11201/5111/7316/6117/10459/5981	Dapma7bEVm028117t1/Dapma7bEVm004844t1/Dapma7bEVm002715t1/Dapma7bEVm001283t1/Dapma7bEVm021262t1/Dapma7bEVm027836t1/Dapma7bEVm003149t1/Dapma7bEVm012298t1/Dapma7bEVm011419t1	8
hypomethylated	5aza	R-HSA-2468052	Establishment of Sister Chromatid Cohesion	6/2168	11/10513	0.0135249	0.0487119	0.0344916	5885/23047/8243/10274/23063/157570	Dapma7bEVm004069t1/Dapma7bEVm003494t1/Dapma7bEVm006172t1/Dapma7bEVm000620t1/Dapma7bEVm027485t1/Dapma7bEVm001707t1/Dapma7bEVm004099t1	6
hypomethylated	5aza	R-HSA-2514853	Condensation of Prometaphase Chromosomes	6/2168	11/10513	0.0135249	0.0487119	0.0344916	64151/23397/9133/10592/1460/10051	Dapma7bEVm002139t1/Dapma7bEVm005064t1/Dapma7bEVm001183t1/Dapma7bEVm003001t1/Dapma7bEVm007344t1/Dapma7bEVm001694t1	6
hypomethylated	5aza	R-HSA-73614	Pyrimidine salvage	6/2168	11/10513	0.0135249	0.0487119	0.0344916	54963/8226/7083/7084/7371/978	Dapma7bEVm000139t1/Dapma7bEVm015199t1/Dapma7bEVm006347t1/Dapma7bEVm006614t1/Dapma7bEVm023675t1/Dapma7bEVm006343t1/Dapma7bEVm007173t1/Dapma7bEVm011678t1	6
hypomethylated	5aza	R-HSA-8875555	MET activates RAP1 and RAC1	6/2168	11/10513	0.0135249	0.0487119	0.0344916	5879/2885/1399/85440/2889/5908	Dapma7bEVm028170t1/Dapma7bEVm006629t1/Dapma7bEVm011463t1/Dapma7bEVm000152t1/Dapma7bEVm008791t1/Dapma7bEVm004942t1/Dapma7bEVm004001t1/Dapma7bEVm011845t1	6
hypomethylated	5aza	R-HSA-162658	Golgi Cisternae Pericentriolar Stack Reorganization	7/2168	14/10513	0.0136943	0.0487119	0.0344916	5862/5594/9133/5347/5861/8548/8615	Dapma7bEVm011570t1/Dapma7bEVm006304t1/Dapma7bEVm001183t1/Dapma7bEVm000888t1/Dapma7bEVm027519t1/Dapma7bEVm003944t1/Dapma7bEVm006531t1/Dapma7bEVm000374t1	7
hypomethylated	5aza	R-HSA-174411	Polymerase switching on the C-strand of the telomere	7/2168	14/10513	0.0136943	0.0487119	0.0344916	5984/5985/5111/10714/5422/23649/5981	Dapma7bEVm028117t1/Dapma7bEVm004844t1/Dapma7bEVm001283t1/Dapma7bEVm003757t1/Dapma7bEVm006168t1/Dapma7bEVm010489t1/Dapma7bEVm011419t1	7
hypomethylated	5aza	R-HSA-69091	Polymerase switching	7/2168	14/10513	0.0136943	0.0487119	0.0344916	5984/5985/5111/10714/5422/23649/5981	Dapma7bEVm028117t1/Dapma7bEVm004844t1/Dapma7bEVm001283t1/Dapma7bEVm003757t1/Dapma7bEVm006168t1/Dapma7bEVm010489t1/Dapma7bEVm011419t1	7
hypomethylated	5aza	R-HSA-69109	Leading Strand Synthesis	7/2168	14/10513	0.0136943	0.0487119	0.0344916	5984/5985/5111/10714/5422/23649/5981	Dapma7bEVm028117t1/Dapma7bEVm004844t1/Dapma7bEVm001283t1/Dapma7bEVm003757t1/Dapma7bEVm006168t1/Dapma7bEVm010489t1/Dapma7bEVm011419t1	7
hypomethylated	5aza	R-HSA-69166	Removal of the Flap Intermediate	7/2168	14/10513	0.0136943	0.0487119	0.0344916	5111/1763/2237/10714/5422/23649/6117	Dapma7bEVm001283t1/Dapma7bEVm001718t1/Dapma7bEVm002789t1/Dapma7bEVm003757t1/Dapma7bEVm006168t1/Dapma7bEVm010489t1/Dapma7bEVm003149t1	7
hypomethylated	5aza	R-HSA-446652	Interleukin-1 family signaling	36/2168	123/10513	0.0139641	0.0495338	0.0350736	28512/8945/5715/5705/10454/5718/8878/8454/5695/5700/1660/5685/5717/5684/5683/7316/3551/6885/4791/6416/5702/5719/10213/9861/5689/5691/5704/10197/51135/5708/5709/4792/9978/5690/5706/5714	Dapma7bEVm007710t1/Dapma7bEVm029221t1/Dapma7bEVm003942t1/Dapma7bEVm003299t1/Dapma7bEVm001528t1/Dapma7bEVm001912t1/Dapma7bEVm001116t1/Dapma7bEVm000234t1/Dapma7bEVm001296t1/Dapma7bEVm000739t1/Dapma7bEVm005426t1/Dapma7bEVm010533t1/Dapma7bEVm007029t1/Dapma7bEVm003415t1/Dapma7bEVm004440t1/Dapma7bEVm021262t1/Dapma7bEVm027836t1/Dapma7bEVm003602t1/Dapma7bEVm010354t1/Dapma7bEVm002577t1/Dapma7bEVm006501t1/…	36
hypomethylated	5aza	R-HSA-15869	Metabolism of nucleotides	31/2168	103/10513	0.0143665	0.0507111	0.0359072	8833/2987/4907/3704/51733/79873/957/54963/56474/53343/132/51727/353/8226/64902/51292/7083/158/51251/25961/271/1841/7084/7298/100/6240/10201/7295/4830/7371/978	Dapma7bEVm027334t1/Dapma7bEVm005757t1/Dapma7bEVm022716t1/Dapma7bEVm010048t1/Dapma7bEVm007105t1/Dapma7bEVm001233t1/Dapma7bEVm002645t1/Dapma7bEVm016629t1/Dapma7bEVm022762t1/Dapma7bEVm010652t1/Dapma7bEVm002842t1/Dapma7bEVm015785t1/Dapma7bEVm002333t1/Dapma7bEVm000139t1/Dapma7bEVm004098t1/Dapma7bEVm002459t1/Dapma7bEVm027711t1/Dapma7bEVm005260t1/Dapma7bEVm015733t1/Dapma7bEVm004439t1/Dapma7bEVm023187t1/…	31
hypomethylated	5aza	R-HSA-1236975	Antigen processing-Cross presentation	30/2168	99/10513	0.0143754	0.0507111	0.0359072	10952/5715/5705/5718/5695/5700/5685/5717/1520/5684/5683/7316/3551/55176/1515/5702/2923/5719/695/10213/9861/5689/5691/5704/10197/5708/5709/5690/5706/5714	Dapma7bEVm007763t1/Dapma7bEVm003942t1/Dapma7bEVm003299t1/Dapma7bEVm001912t1/Dapma7bEVm001296t1/Dapma7bEVm000739t1/Dapma7bEVm010533t1/Dapma7bEVm007029t1/Dapma7bEVm002847t1/Dapma7bEVm003415t1/Dapma7bEVm004440t1/Dapma7bEVm021262t1/Dapma7bEVm027836t1/Dapma7bEVm003602t1/Dapma7bEVm010838t1/Dapma7bEVm010631t1/Dapma7bEVm003278t1/Dapma7bEVm004221t1/Dapma7bEVm002385t1/Dapma7bEVm005492t1/Dapma7bEVm002442t1/…	30
hypomethylated	5aza	R-HSA-381070	IRE1alpha activates chaperones	20/2168	60/10513	0.0145992	0.0513586	0.0363657	30827/3309/84447/10954/51726/4000/9114/10952/2081/6464/10130/5611/55176/10113/1639/37/6734/2137/10525/58477	Dapma7bEVm014426t1/Dapma7bEVm003115t1/Dapma7bEVm006214t1/Dapma7bEVm004102t1/Dapma7bEVm002835t1/Dapma7bEVm004134t1/Dapma7bEVm003348t1/Dapma7bEVm007763t1/Dapma7bEVm028009t1/Dapma7bEVm002463t1/Dapma7bEVm016874t1/Dapma7bEVm007654t1/Dapma7bEVm015459t1/Dapma7bEVm016346t1/Dapma7bEVm027587t1/Dapma7bEVm002371t1/Dapma7bEVm003725t1/Dapma7bEVm010838t1/Dapma7bEVm006253t1/Dapma7bEVm002993t1/Dapma7bEVm027493t1/…	20
hypomethylated	5aza	R-HSA-5696394	DNA Damage Recognition in GG-NER	14/2168	38/10513	0.0154996	0.0543114	0.0384565	2873/7508/10987/8451/10980/7528/7316/54617/8607/10445/9318/125476/9978/60	Dapma7bEVm002276t1/Dapma7bEVm027690t1/Dapma7bEVm004530t1/Dapma7bEVm005672t1/Dapma7bEVm005048t1/Dapma7bEVm006013t1/Dapma7bEVm006536t1/Dapma7bEVm021262t1/Dapma7bEVm027836t1/Dapma7bEVm003981t1/Dapma7bEVm001895t1/Dapma7bEVm007795t1/Dapma7bEVm005185t1/Dapma7bEVm006135t1/Dapma7bEVm011195t1/Dapma7bEVm020210t1	14
hypomethylated	5aza	R-HSA-204005	COPII (Coat Protein 2) Mediated Vesicle Transport	22/2168	68/10513	0.0155236	0.0543114	0.0384565	9919/55014/3998/128637/10427/11196/5537/6811/10175/10802/5861/122553/10959/7109/10113/23243/83696/8615/10960/23256/9632/51399	Dapma7bEVm009941t1/Dapma7bEVm028199t1/Dapma7bEVm004191t1/Dapma7bEVm027801t1/Dapma7bEVm018574t1/Dapma7bEVm027780t1/Dapma7bEVm010421t1/Dapma7bEVm003282t1/Dapma7bEVm007179t1/Dapma7bEVm015671t1/Dapma7bEVm003944t1/Dapma7bEVm007912t1/Dapma7bEVm023322t1/Dapma7bEVm003510t1/Dapma7bEVm006253t1/Dapma7bEVm000459t1/Dapma7bEVm003495t1/Dapma7bEVm027544t1/Dapma7bEVm000374t1/Dapma7bEVm005299t1/Dapma7bEVm002221t1/…	22
hypomethylated	5aza	R-HSA-69618	Mitotic Spindle Checkpoint	33/2168	112/10513	0.0163305	0.0569783	0.0403449	23332/5905/8881/81930/701/699/348995/5525/6249/140735/64682/81565/7514/5515/5347/10393/3796/29945/1778/8379/332/79023/4085/57122/11065/9184/25909/5048/1781/996/23279/22919/1062	Dapma7bEVm000211t1/Dapma7bEVm004648t1/Dapma7bEVm005078t1/Dapma7bEVm018465t1/Dapma7bEVm004514t1/Dapma7bEVm027904t1/Dapma7bEVm002411t1/Dapma7bEVm006763t1/Dapma7bEVm000056t1/Dapma7bEVm007753t1/Dapma7bEVm000437t1/Dapma7bEVm002809t1/Dapma7bEVm002129t1/Dapma7bEVm024693t1/Dapma7bEVm000888t1/Dapma7bEVm027519t1/Dapma7bEVm006904t1/Dapma7bEVm003100t1/Dapma7bEVm005475t1/Dapma7bEVm001325t1/Dapma7bEVm005058t1/…	33
hypomethylated	5aza	R-HSA-2565942	Regulation of PLK1 Activity at G2/M Transition	27/2168	88/10513	0.0165654	0.0576404	0.0408137	23332/55835/4218/8945/102800317/79441/8454/22981/7283/9133/3320/6790/5347/7316/1778/4660/10383/10733/1639/4751/5500/80184/5048/1781/95681/10121/22919	Dapma7bEVm000211t1/Dapma7bEVm006465t1/Dapma7bEVm003405t1/Dapma7bEVm029221t1/Dapma7bEVm004756t1/Dapma7bEVm006989t1/Dapma7bEVm000234t1/Dapma7bEVm000357t1/Dapma7bEVm004727t1/Dapma7bEVm001183t1/Dapma7bEVm015343t1/Dapma7bEVm018581t1/Dapma7bEVm000888t1/Dapma7bEVm027519t1/Dapma7bEVm021262t1/Dapma7bEVm027836t1/Dapma7bEVm001325t1/Dapma7bEVm000170t1/Dapma7bEVm000940t1/Dapma7bEVm017340t1/Dapma7bEVm004055t1/…	27
hypomethylated	5aza	R-HSA-379726	Mitochondrial tRNA aminoacylation	9/2168	21/10513	0.017442	0.0603616	0.0427405	54938/92935/25973/2617/57038/5859/3735/23395/10352	Dapma7bEVm003753t1/Dapma7bEVm004163t1/Dapma7bEVm002323t1/Dapma7bEVm010816t1/Dapma7bEVm003662t1/Dapma7bEVm003071t1/Dapma7bEVm001464t1/Dapma7bEVm000478t1/Dapma7bEVm006284t1	9
hypomethylated	5aza	R-HSA-5651801	PCNA-Dependent Long Patch Base Excision Repair	9/2168	21/10513	0.017442	0.0603616	0.0427405	5984/328/5985/5111/2237/10714/54107/6117/5981	Dapma7bEVm028117t1/Dapma7bEVm015265t1/Dapma7bEVm004844t1/Dapma7bEVm001283t1/Dapma7bEVm002789t1/Dapma7bEVm003757t1/Dapma7bEVm015558t1/Dapma7bEVm003149t1/Dapma7bEVm011419t1	9
hypomethylated	5aza	R-HSA-8878166	Transcriptional regulation by RUNX2	35/2168	121/10513	0.0182164	0.0628712	0.0445175	5715/5705/5594/6502/55294/5718/8454/5695/5700/5685/5717/5684/5683/7316/25/8493/5702/5719/8841/10213/9861/10013/5689/5691/5704/10197/2737/5708/2932/5709/4089/9978/5690/5706/5714	Dapma7bEVm003942t1/Dapma7bEVm003299t1/Dapma7bEVm006304t1/Dapma7bEVm006789t1/Dapma7bEVm003174t1/Dapma7bEVm001912t1/Dapma7bEVm002183t1/Dapma7bEVm000234t1/Dapma7bEVm001296t1/Dapma7bEVm000739t1/Dapma7bEVm010533t1/Dapma7bEVm007029t1/Dapma7bEVm003415t1/Dapma7bEVm004440t1/Dapma7bEVm021262t1/Dapma7bEVm027836t1/Dapma7bEVm002096t1/Dapma7bEVm003657t1/Dapma7bEVm003278t1/Dapma7bEVm002385t1/Dapma7bEVm010949t1/…	35
hypomethylated	5aza	R-HSA-71387	Metabolism of carbohydrates	71/2168	274/10513	0.0190229	0.0654779	0.0463632	8021/7360/8086/23729/8789/2805/801/3099/51071/348995/219855/8402/9688/5224/2806/9942/2584/2548/8702/25796/2990/9394/3073/7175/129401/51181/5105/9653/4927/5515/11261/26007/4125/10165/7316/53371/8480/6120/347734/2582/7086/2539/10327/23225/132789/5091/2592/5257/79023/11285/283871/57122/2632/6888/22856/2131/9060/5567/26229/2132/126792/4123/7167/178/23279/9972/2997/2720/5256/6652/23636	Dapma7bEVm003479t1/Dapma7bEVm007005t1/Dapma7bEVm001189t1/Dapma7bEVm003750t1/Dapma7bEVm010763t1/Dapma7bEVm009781t1/Dapma7bEVm011396t1/Dapma7bEVm007608t1/Dapma7bEVm004313t1/Dapma7bEVm002411t1/Dapma7bEVm004147t1/Dapma7bEVm002820t1/Dapma7bEVm002170t1/Dapma7bEVm005313t1/Dapma7bEVm015256t1/Dapma7bEVm001860t1/Dapma7bEVm018608t1/Dapma7bEVm010687t1/Dapma7bEVm005939t1/Dapma7bEVm003925t1/Dapma7bEVm009553t1/…	71
hypomethylated	5aza	R-HSA-162710	Synthesis of glycosylphosphatidylinositol (GPI)	8/2168	18/10513	0.0193971	0.0665863	0.047148	84720/55650/93183/23556/9091/80235/5277/9487	Dapma7bEVm004034t1/Dapma7bEVm006246t1/Dapma7bEVm005952t1/Dapma7bEVm003051t1/Dapma7bEVm006243t1/Dapma7bEVm001459t1/Dapma7bEVm001889t1/Dapma7bEVm006060t1	8
hypomethylated	5aza	R-HSA-5656169	Termination of translesion DNA synthesis	12/2168	32/10513	0.020915	0.0711712	0.0503945	5984/5985/11201/5111/10714/7316/51426/9100/54107/6117/5981/5429	Dapma7bEVm028117t1/Dapma7bEVm004844t1/Dapma7bEVm002715t1/Dapma7bEVm001283t1/Dapma7bEVm003757t1/Dapma7bEVm021262t1/Dapma7bEVm027836t1/Dapma7bEVm007423t1/Dapma7bEVm001098t1/Dapma7bEVm015558t1/Dapma7bEVm003149t1/Dapma7bEVm011419t1/Dapma7bEVm002206t1	12
hypomethylated	5aza	R-HSA-5617833	Cilium Assembly	54/2168	202/10513	0.0210754	0.0711712	0.0503945	23332/7203/55835/129880/4218/403/84790/56623/27241/91147/55770/9371/140735/8729/102800317/55764/79441/57576/22981/10640/7283/23059/3320/5347/1778/10383/9742/123016/10733/1639/4751/57539/54806/4735/7278/79598/146057/26160/79969/10013/80184/5048/585/1781/95681/57728/10121/11127/22919/1258/83657/6608/57560/200894	Dapma7bEVm000211t1/Dapma7bEVm000703t1/Dapma7bEVm006465t1/Dapma7bEVm015679t1/Dapma7bEVm003405t1/Dapma7bEVm012256t1/Dapma7bEVm002324t1/Dapma7bEVm006998t1/Dapma7bEVm018852t1/Dapma7bEVm018548t1/Dapma7bEVm002596t1/Dapma7bEVm004572t1/Dapma7bEVm007753t1/Dapma7bEVm001677t1/Dapma7bEVm004756t1/Dapma7bEVm005823t1/Dapma7bEVm006989t1/Dapma7bEVm000667t1/Dapma7bEVm000357t1/Dapma7bEVm000506t1/Dapma7bEVm027473t1/…	54
hypomethylated	5aza	R-HSA-75893	TNF signaling	15/2168	43/10513	0.0211243	0.0711712	0.0503945	6868/9099/7375/10454/25999/10399/7316/55512/3551/8567/6885/1540/10616/56957/56928	Dapma7bEVm010700t1/Dapma7bEVm027683t1/Dapma7bEVm025650t1/Dapma7bEVm001528t1/Dapma7bEVm009816t1/Dapma7bEVm010155t1/Dapma7bEVm017900t1/Dapma7bEVm018034t1/Dapma7bEVm019550t1/Dapma7bEVm021262t1/Dapma7bEVm027836t1/Dapma7bEVm003250t1/Dapma7bEVm003602t1/Dapma7bEVm000100t1/Dapma7bEVm010354t1/Dapma7bEVm002636t1/Dapma7bEVm000010t1/Dapma7bEVm005461t1/Dapma7bEVm000544t1	15
hypomethylated	5aza	R-HSA-69273	Cyclin A/B1/B2 associated events during G2/M transition	10/2168	25/10513	0.0211717	0.0711712	0.0503945	7465/902/995/7514/4331/5515/9133/5347/51451/1022	Dapma7bEVm004149t1/Dapma7bEVm010069t1/Dapma7bEVm003108t1/Dapma7bEVm002129t1/Dapma7bEVm007274t1/Dapma7bEVm024693t1/Dapma7bEVm001183t1/Dapma7bEVm000888t1/Dapma7bEVm027519t1/Dapma7bEVm002861t1/Dapma7bEVm005254t1	10
hypomethylated	5aza	R-HSA-5358565	Mismatch repair (MMR) directed by MSH2:MSH6 (MutSalpha)	7/2168	15/10513	0.0211786	0.0711712	0.0503945	4292/2956/5111/4436/10714/5395/6117	Dapma7bEVm004082t1/Dapma7bEVm003498t1/Dapma7bEVm001283t1/Dapma7bEVm000130t1/Dapma7bEVm003757t1/Dapma7bEVm011127t1/Dapma7bEVm028595t1/Dapma7bEVm003149t1	7
hypomethylated	5aza	R-HSA-5358606	Mismatch repair (MMR) directed by MSH2:MSH3 (MutSbeta)	7/2168	15/10513	0.0211786	0.0711712	0.0503945	4292/5111/4436/10714/5395/4437/6117	Dapma7bEVm004082t1/Dapma7bEVm001283t1/Dapma7bEVm000130t1/Dapma7bEVm003757t1/Dapma7bEVm011127t1/Dapma7bEVm028595t1/Dapma7bEVm003028t1/Dapma7bEVm027769t1/Dapma7bEVm003149t1	7
hypomethylated	5aza	R-HSA-69183	Processive synthesis on the lagging strand	7/2168	15/10513	0.0211786	0.0711712	0.0503945	5111/1763/2237/10714/5422/23649/6117	Dapma7bEVm001283t1/Dapma7bEVm001718t1/Dapma7bEVm002789t1/Dapma7bEVm003757t1/Dapma7bEVm006168t1/Dapma7bEVm010489t1/Dapma7bEVm003149t1	7
hypomethylated	5aza	R-HSA-71336	Pentose phosphate pathway (hexose monophosphate shunt)	7/2168	15/10513	0.0211786	0.0711712	0.0503945	23729/51071/25796/6120/7086/2539/6888	Dapma7bEVm003750t1/Dapma7bEVm004313t1/Dapma7bEVm003925t1/Dapma7bEVm006892t1/Dapma7bEVm010817t1/Dapma7bEVm001876t1/Dapma7bEVm027655t1/Dapma7bEVm009844t1	7
hypomethylated	5aza	R-HSA-70171	Glycolysis	22/2168	70/10513	0.0218307	0.0731701	0.0518099	8021/8086/3099/348995/9688/5224/7175/129401/4927/5515/53371/8480/23225/132789/79023/283871/57122/5567/7167/23279/9972/23636	Dapma7bEVm003479t1/Dapma7bEVm001189t1/Dapma7bEVm007608t1/Dapma7bEVm002411t1/Dapma7bEVm002170t1/Dapma7bEVm005313t1/Dapma7bEVm001329t1/Dapma7bEVm028025t1/Dapma7bEVm005696t1/Dapma7bEVm000300t1/Dapma7bEVm024693t1/Dapma7bEVm002679t1/Dapma7bEVm002808t1/Dapma7bEVm004500t1/Dapma7bEVm011550t1/Dapma7bEVm001593t1/Dapma7bEVm011616t1/Dapma7bEVm003044t1/Dapma7bEVm004190t1/Dapma7bEVm003403t1/Dapma7bEVm002986t1/…	22
hypomethylated	5aza	R-HSA-174403	Glutathione synthesis and recycling	6/2168	12/10513	0.0223919	0.0748545	0.0530025	494143/26873/2730/2686/79017/55748	Dapma7bEVm010548t1/Dapma7bEVm000448t1/Dapma7bEVm028860t1/Dapma7bEVm003655t1/Dapma7bEVm008250t1/Dapma7bEVm001910t1	6
hypomethylated	5aza	R-HSA-2500257	Resolution of Sister Chromatid Cohesion	36/2168	127/10513	0.0228903	0.076321	0.0540409	23332/5885/5905/81930/701/699/84790/348995/5525/6249/140735/81565/7514/23047/5515/9133/5347/8243/3796/1778/10383/8379/332/7278/79023/4085/57122/9184/25909/5048/10274/1781/23063/23279/22919/1062	Dapma7bEVm000211t1/Dapma7bEVm004069t1/Dapma7bEVm004648t1/Dapma7bEVm018465t1/Dapma7bEVm004514t1/Dapma7bEVm027904t1/Dapma7bEVm002324t1/Dapma7bEVm002411t1/Dapma7bEVm006763t1/Dapma7bEVm000056t1/Dapma7bEVm007753t1/Dapma7bEVm002809t1/Dapma7bEVm002129t1/Dapma7bEVm003494t1/Dapma7bEVm024693t1/Dapma7bEVm001183t1/Dapma7bEVm000888t1/Dapma7bEVm027519t1/Dapma7bEVm006172t1/Dapma7bEVm003100t1/Dapma7bEVm001325t1/…	36
hypomethylated	5aza	R-HSA-196849	Metabolism of water-soluble vitamins and cofactors	35/2168	123/10513	0.0232652	0.0773691	0.054783	55034/4907/31/4552/55328/8566/3141/6470/60490/6472/10560/9963/27010/60496/56922/4524/1719/326625/8034/440387/9054/55229/113235/5091/65220/4594/55739/81034/93100/54956/55312/55191/53354/10588/9446	Dapma7bEVm010575t1/Dapma7bEVm010048t1/Dapma7bEVm000206t1/Dapma7bEVm003609t1/Dapma7bEVm005241t1/Dapma7bEVm027974t1/Dapma7bEVm006046t1/Dapma7bEVm018660t1/Dapma7bEVm005920t1/Dapma7bEVm008413t1/Dapma7bEVm007010t1/Dapma7bEVm004701t1/Dapma7bEVm009588t1/Dapma7bEVm028340t1/Dapma7bEVm003324t1/Dapma7bEVm030719t1/Dapma7bEVm003104t1/Dapma7bEVm002622t1/Dapma7bEVm015164t1/Dapma7bEVm008361t1/Dapma7bEVm002445t1/…	35
hypomethylated	5aza	R-HSA-6799198	Complex I biogenesis	18/2168	55/10513	0.0240295	0.0797031	0.0564357	4722/4714/79133/51103/4711/137682/4719/80224/4704/4724/51295/28976/4695/374291/51300/55471/4720/4698	Dapma7bEVm015232t1/Dapma7bEVm004966t1/Dapma7bEVm004782t1/Dapma7bEVm001625t1/Dapma7bEVm004953t1/Dapma7bEVm004362t1/Dapma7bEVm023309t1/Dapma7bEVm000389t1/Dapma7bEVm002453t1/Dapma7bEVm004293t1/Dapma7bEVm006113t1/Dapma7bEVm002365t1/Dapma7bEVm000677t1/Dapma7bEVm013218t1/Dapma7bEVm002503t1/Dapma7bEVm005321t1/Dapma7bEVm006261t1/Dapma7bEVm017884t1/Dapma7bEVm004492t1	18
hypomethylated	5aza	R-HSA-5205685	Pink/Parkin Mediated Mitophagy	9/2168	22/10513	0.0242325	0.080168	0.0567649	9474/9868/10452/8878/7316/5071/81631/9140/9804	Dapma7bEVm007832t1/Dapma7bEVm003156t1/Dapma7bEVm003412t1/Dapma7bEVm001116t1/Dapma7bEVm021262t1/Dapma7bEVm027836t1/Dapma7bEVm027248t1/Dapma7bEVm015585t1/Dapma7bEVm028397t1/Dapma7bEVm011582t1	9
hypomethylated	5aza	R-HSA-3858494	Beta-catenin independent WNT signaling	40/2168	145/10513	0.0265149	0.0874925	0.0619511	23236/801/5879/5715/5705/1175/64750/81029/5718/5695/6934/5700/5685/5717/1211/163/5592/5684/1173/5683/7316/3708/6885/5702/5719/1856/10213/26523/9861/5689/51701/5691/5704/10197/5708/5709/10681/5690/5706/5714	Dapma7bEVm005009t1/Dapma7bEVm011396t1/Dapma7bEVm028170t1/Dapma7bEVm003942t1/Dapma7bEVm003299t1/Dapma7bEVm011751t1/Dapma7bEVm010222t1/Dapma7bEVm028209t1/Dapma7bEVm001912t1/Dapma7bEVm001296t1/Dapma7bEVm018471t1/Dapma7bEVm000739t1/Dapma7bEVm010533t1/Dapma7bEVm007029t1/Dapma7bEVm006095t1/Dapma7bEVm004021t1/Dapma7bEVm011025t1/Dapma7bEVm003415t1/Dapma7bEVm005933t1/Dapma7bEVm004440t1/Dapma7bEVm021262t1/…	40
hypomethylated	5aza	R-HSA-68875	Mitotic Prophase	39/2168	141/10513	0.0270827	0.0891356	0.0631146	8021/3021/8086/54892/5862/23310/4000/348995/7443/9688/8815/55844/5594/140609/7175/129401/4927/387893/5515/9133/5347/5861/23399/53371/8480/23225/3018/8370/10592/79023/57122/8548/8615/23279/9972/23592/23636/10051/255626	Dapma7bEVm003479t1/Dapma7bEVm006920t1/Dapma7bEVm001189t1/Dapma7bEVm002122t1/Dapma7bEVm011570t1/Dapma7bEVm022729t1/Dapma7bEVm003488t1/Dapma7bEVm004134t1/Dapma7bEVm002411t1/Dapma7bEVm002205t1/Dapma7bEVm002170t1/Dapma7bEVm008969t1/Dapma7bEVm010613t1/Dapma7bEVm006304t1/Dapma7bEVm008245t1/Dapma7bEVm005677t1/Dapma7bEVm001329t1/Dapma7bEVm028025t1/Dapma7bEVm005696t1/Dapma7bEVm000300t1/Dapma7bEVm007044t1/…	39
hypomethylated	5aza	R-HSA-1362277	Transcription of E2F targets under negative control by DREAM complex	8/2168	19/10513	0.0275761	0.0902941	0.0639349	7153/4149/5928/5111/7027/55957/286826/132660	Dapma7bEVm009705t1/Dapma7bEVm005754t1/Dapma7bEVm011101t1/Dapma7bEVm016854t1/Dapma7bEVm001283t1/Dapma7bEVm007981t1/Dapma7bEVm003909t1/Dapma7bEVm000664t1/Dapma7bEVm001740t1	8
hypomethylated	5aza	R-HSA-8876725	Protein methylation	8/2168	19/10513	0.0275761	0.0902941	0.0639349	801/3312/254013/10196/1938/2109/79609/22944	Dapma7bEVm011396t1/Dapma7bEVm009960t1/Dapma7bEVm008777t1/Dapma7bEVm015449t1/Dapma7bEVm015219t1/Dapma7bEVm019164t1/Dapma7bEVm019167t1/Dapma7bEVm009846t1/Dapma7bEVm003127t1/Dapma7bEVm021347t1/Dapma7bEVm006649t1/Dapma7bEVm006266t1	8
hypomethylated	5aza	R-HSA-110373	Resolution of AP sites via the multiple-nucleotide patch replacement pathway	10/2168	26/10513	0.0282015	0.0921056	0.0652176	5984/328/5985/5111/54936/2237/10714/54107/6117/5981	Dapma7bEVm028117t1/Dapma7bEVm015265t1/Dapma7bEVm004844t1/Dapma7bEVm001283t1/Dapma7bEVm007260t1/Dapma7bEVm002789t1/Dapma7bEVm003757t1/Dapma7bEVm015558t1/Dapma7bEVm003149t1/Dapma7bEVm011419t1	10
hypomethylated	5aza	R-HSA-2151201	Transcriptional activation of mitochondrial biogenesis	18/2168	56/10513	0.0287831	0.0937654	0.0663929	506/801/96764/5442/5469/3054/56652/79718/10498/6648/1386/23373/9611/2553/23082/8841/2551/6256	Dapma7bEVm007825t1/Dapma7bEVm011396t1/Dapma7bEVm003198t1/Dapma7bEVm005427t1/Dapma7bEVm000274t1/Dapma7bEVm010207t1/Dapma7bEVm003608t1/Dapma7bEVm000203t1/Dapma7bEVm001136t1/Dapma7bEVm015205t1/Dapma7bEVm004455t1/Dapma7bEVm001171t1/Dapma7bEVm000137t1/Dapma7bEVm002537t1/Dapma7bEVm002650t1/Dapma7bEVm005144t1/Dapma7bEVm010949t1/Dapma7bEVm003227t1/Dapma7bEVm006274t1/Dapma7bEVm001883t1	18
hypomethylated	5aza	R-HSA-3214847	HATs acetylate histones	39/2168	142/10513	0.0301283	0.097898	0.069319	10943/55167/6880/10524/56943/10902/3054/93624/7862/284058/54934/54556/1386/6944/6871/55683/339287/8295/26009/11143/23326/117143/8607/55250/79595/3018/221613/317772/8370/6883/10445/9767/84148/10856/8518/60/8473/55929/255626	Dapma7bEVm005217t1/Dapma7bEVm006002t1/Dapma7bEVm005355t1/Dapma7bEVm004193t1/Dapma7bEVm011501t1/Dapma7bEVm005040t1/Dapma7bEVm010207t1/Dapma7bEVm000557t1/Dapma7bEVm002562t1/Dapma7bEVm003500t1/Dapma7bEVm001549t1/Dapma7bEVm010397t1/Dapma7bEVm001171t1/Dapma7bEVm005214t1/Dapma7bEVm018565t1/Dapma7bEVm003098t1/Dapma7bEVm015173t1/Dapma7bEVm006449t1/Dapma7bEVm002769t1/Dapma7bEVm003597t1/Dapma7bEVm010263t1/…	39
hypomethylated	5aza	R-HSA-110312	Translesion synthesis by REV1	7/2168	16/10513	0.0310847	0.100749	0.0713379	5984/5985/5111/7316/6117/10459/5981	Dapma7bEVm028117t1/Dapma7bEVm004844t1/Dapma7bEVm001283t1/Dapma7bEVm021262t1/Dapma7bEVm027836t1/Dapma7bEVm003149t1/Dapma7bEVm012298t1/Dapma7bEVm011419t1	7
hypomethylated	5aza	R-HSA-212165	Epigenetic regulation of gene expression	40/2168	147/10513	0.0326597	0.105586	0.0747627	3021/23512/29128/3066/84172/53615/23411/9533/902/2071/54790/2074/5435/5928/51742/4331/1108/2967/5437/1786/79595/3018/8370/64426/6996/404672/6908/2968/8726/9112/5434/1022/10284/22823/2932/51082/60/7913/23451/255626	Dapma7bEVm006920t1/Dapma7bEVm003629t1/Dapma7bEVm022729t1/Dapma7bEVm001772t1/Dapma7bEVm003192t1/Dapma7bEVm017200t1/Dapma7bEVm002572t1/Dapma7bEVm006374t1/Dapma7bEVm000402t1/Dapma7bEVm010754t1/Dapma7bEVm010069t1/Dapma7bEVm004582t1/Dapma7bEVm018501t1/Dapma7bEVm029206t1/Dapma7bEVm008245t1/Dapma7bEVm005010t1/Dapma7bEVm008480t1/Dapma7bEVm028257t1/Dapma7bEVm011101t1/Dapma7bEVm016854t1/Dapma7bEVm015403t1/…	40
hypomethylated	5aza	R-HSA-2995383	Initiation of Nuclear Envelope Reformation	6/2168	13/10513	0.0344628	0.110854	0.0784928	23141/4000/7443/8815/5515/23592	Dapma7bEVm006994t1/Dapma7bEVm004134t1/Dapma7bEVm002205t1/Dapma7bEVm008969t1/Dapma7bEVm024693t1/Dapma7bEVm000838t1	6
hypomethylated	5aza	R-HSA-2995410	Nuclear Envelope Reassembly	6/2168	13/10513	0.0344628	0.110854	0.0784928	23141/4000/7443/8815/5515/23592	Dapma7bEVm006994t1/Dapma7bEVm004134t1/Dapma7bEVm002205t1/Dapma7bEVm008969t1/Dapma7bEVm024693t1/Dapma7bEVm000838t1	6
hypomethylated	5aza	R-HSA-1368082	RORA activates gene expression	10/2168	27/10513	0.0367405	0.117267	0.083034	96764/6720/23411/5469/79718/10498/9611/8841/6256/1374	Dapma7bEVm003198t1/Dapma7bEVm000811t1/Dapma7bEVm000402t1/Dapma7bEVm000274t1/Dapma7bEVm000203t1/Dapma7bEVm001136t1/Dapma7bEVm002537t1/Dapma7bEVm010949t1/Dapma7bEVm006274t1/Dapma7bEVm000016t1/Dapma7bEVm001883t1	10
hypomethylated	5aza	R-HSA-1538133	G0 and Early G1	10/2168	27/10513	0.0367405	0.117267	0.083034	898/7153/4149/5928/5111/7027/1859/55957/286826/132660	Dapma7bEVm005540t1/Dapma7bEVm009705t1/Dapma7bEVm005754t1/Dapma7bEVm011101t1/Dapma7bEVm016854t1/Dapma7bEVm001283t1/Dapma7bEVm007981t1/Dapma7bEVm011021t1/Dapma7bEVm003909t1/Dapma7bEVm000664t1/Dapma7bEVm001740t1	10
hypomethylated	5aza	R-HSA-391251	Protein folding	29/2168	102/10513	0.0367789	0.117267	0.083034	8237/7203/6904/6905/10564/22803/84790/898/6468/26270/55294/5082/55135/2770/7411/10574/10383/26234/7278/6903/8841/6499/2629/5202/10238/1460/10681/60/402	Dapma7bEVm003509t1/Dapma7bEVm000703t1/Dapma7bEVm018483t1/Dapma7bEVm029197t1/Dapma7bEVm030037t1/Dapma7bEVm001512t1/Dapma7bEVm010454t1/Dapma7bEVm001060t1/Dapma7bEVm027550t1/Dapma7bEVm002324t1/Dapma7bEVm005540t1/Dapma7bEVm011696t1/Dapma7bEVm002474t1/Dapma7bEVm003174t1/Dapma7bEVm000763t1/Dapma7bEVm002183t1/Dapma7bEVm023235t1/Dapma7bEVm011548t1/Dapma7bEVm007536t1/Dapma7bEVm001152t1/Dapma7bEVm000940t1/…	29
hypomethylated	5aza	R-HSA-1614558	Degradation of cysteine and homocysteine	5/2168	10/10513	0.0370077	0.117267	0.083034	51380/23474/58472/84890/1491	Dapma7bEVm001853t1/Dapma7bEVm027654t1/Dapma7bEVm010727t1/Dapma7bEVm002027t1/Dapma7bEVm001192t1/Dapma7bEVm001619t1/Dapma7bEVm008371t1/Dapma7bEVm024058t1	5
hypomethylated	5aza	R-HSA-174437	Removal of the Flap Intermediate from the C-strand	5/2168	10/10513	0.0370077	0.117267	0.083034	5111/1763/2237/10714/6117	Dapma7bEVm001283t1/Dapma7bEVm001718t1/Dapma7bEVm002789t1/Dapma7bEVm003757t1/Dapma7bEVm003149t1	5
hypomethylated	5aza	R-HSA-74749	Signal attenuation	5/2168	10/10513	0.0370077	0.117267	0.083034	5594/3667/6464/2885/3643	Dapma7bEVm006304t1/Dapma7bEVm004503t1/Dapma7bEVm027587t1/Dapma7bEVm006629t1/Dapma7bEVm024030t1/Dapma7bEVm028927t1	5
hypomethylated	5aza	R-HSA-5625900	RHO GTPases activate CIT	8/2168	20/10513	0.0378607	0.119674	0.0847377	5879/9055/4628/11113/4660/10398/9928/5500	Dapma7bEVm028170t1/Dapma7bEVm009961t1/Dapma7bEVm009799t1/Dapma7bEVm006957t1/Dapma7bEVm000170t1/Dapma7bEVm008791t1/Dapma7bEVm010638t1/Dapma7bEVm009607t1/Dapma7bEVm004942t1/Dapma7bEVm004291t1	8
hypomethylated	5aza	R-HSA-2644602	Signaling by NOTCH1 PEST Domain Mutants in Cancer	18/2168	58/10513	0.0403434	0.125655	0.088973	3066/142678/6868/79718/57534/55294/8454/55851/9611/7316/51107/1024/22938/8841/4851/10013/5663/9978	Dapma7bEVm003192t1/Dapma7bEVm017200t1/Dapma7bEVm002145t1/Dapma7bEVm010700t1/Dapma7bEVm000203t1/Dapma7bEVm000364t1/Dapma7bEVm003174t1/Dapma7bEVm002183t1/Dapma7bEVm000234t1/Dapma7bEVm007939t1/Dapma7bEVm012324t1/Dapma7bEVm002537t1/Dapma7bEVm021262t1/Dapma7bEVm027836t1/Dapma7bEVm007463t1/Dapma7bEVm023556t1/Dapma7bEVm015190t1/Dapma7bEVm010949t1/Dapma7bEVm010013t1/Dapma7bEVm015103t1/Dapma7bEVm002760t1/…	18
hypomethylated	5aza	R-HSA-2644603	Signaling by NOTCH1 in Cancer	18/2168	58/10513	0.0403434	0.125655	0.088973	3066/142678/6868/79718/57534/55294/8454/55851/9611/7316/51107/1024/22938/8841/4851/10013/5663/9978	Dapma7bEVm003192t1/Dapma7bEVm017200t1/Dapma7bEVm002145t1/Dapma7bEVm010700t1/Dapma7bEVm000203t1/Dapma7bEVm000364t1/Dapma7bEVm003174t1/Dapma7bEVm002183t1/Dapma7bEVm000234t1/Dapma7bEVm007939t1/Dapma7bEVm012324t1/Dapma7bEVm002537t1/Dapma7bEVm021262t1/Dapma7bEVm027836t1/Dapma7bEVm007463t1/Dapma7bEVm023556t1/Dapma7bEVm015190t1/Dapma7bEVm010949t1/Dapma7bEVm010013t1/Dapma7bEVm015103t1/Dapma7bEVm002760t1/…	18
hypomethylated	5aza	R-HSA-2644606	Constitutive Signaling by NOTCH1 PEST Domain Mutants	18/2168	58/10513	0.0403434	0.125655	0.088973	3066/142678/6868/79718/57534/55294/8454/55851/9611/7316/51107/1024/22938/8841/4851/10013/5663/9978	Dapma7bEVm003192t1/Dapma7bEVm017200t1/Dapma7bEVm002145t1/Dapma7bEVm010700t1/Dapma7bEVm000203t1/Dapma7bEVm000364t1/Dapma7bEVm003174t1/Dapma7bEVm002183t1/Dapma7bEVm000234t1/Dapma7bEVm007939t1/Dapma7bEVm012324t1/Dapma7bEVm002537t1/Dapma7bEVm021262t1/Dapma7bEVm027836t1/Dapma7bEVm007463t1/Dapma7bEVm023556t1/Dapma7bEVm015190t1/Dapma7bEVm010949t1/Dapma7bEVm010013t1/Dapma7bEVm015103t1/Dapma7bEVm002760t1/…	18
hypomethylated	5aza	R-HSA-2894858	Signaling by NOTCH1 HD+PEST Domain Mutants in Cancer	18/2168	58/10513	0.0403434	0.125655	0.088973	3066/142678/6868/79718/57534/55294/8454/55851/9611/7316/51107/1024/22938/8841/4851/10013/5663/9978	Dapma7bEVm003192t1/Dapma7bEVm017200t1/Dapma7bEVm002145t1/Dapma7bEVm010700t1/Dapma7bEVm000203t1/Dapma7bEVm000364t1/Dapma7bEVm003174t1/Dapma7bEVm002183t1/Dapma7bEVm000234t1/Dapma7bEVm007939t1/Dapma7bEVm012324t1/Dapma7bEVm002537t1/Dapma7bEVm021262t1/Dapma7bEVm027836t1/Dapma7bEVm007463t1/Dapma7bEVm023556t1/Dapma7bEVm015190t1/Dapma7bEVm010949t1/Dapma7bEVm010013t1/Dapma7bEVm015103t1/Dapma7bEVm002760t1/…	18
hypomethylated	5aza	R-HSA-2894862	Constitutive Signaling by NOTCH1 HD+PEST Domain Mutants	18/2168	58/10513	0.0403434	0.125655	0.088973	3066/142678/6868/79718/57534/55294/8454/55851/9611/7316/51107/1024/22938/8841/4851/10013/5663/9978	Dapma7bEVm003192t1/Dapma7bEVm017200t1/Dapma7bEVm002145t1/Dapma7bEVm010700t1/Dapma7bEVm000203t1/Dapma7bEVm000364t1/Dapma7bEVm003174t1/Dapma7bEVm002183t1/Dapma7bEVm000234t1/Dapma7bEVm007939t1/Dapma7bEVm012324t1/Dapma7bEVm002537t1/Dapma7bEVm021262t1/Dapma7bEVm027836t1/Dapma7bEVm007463t1/Dapma7bEVm023556t1/Dapma7bEVm015190t1/Dapma7bEVm010949t1/Dapma7bEVm010013t1/Dapma7bEVm015103t1/Dapma7bEVm002760t1/…	18
hypomethylated	5aza	R-HSA-381038	XBP1(S) activates chaperone genes	18/2168	58/10513	0.0403434	0.125655	0.088973	30827/84447/10954/51726/4000/9114/10952/6464/10130/5611/55176/10113/1639/37/6734/2137/10525/58477	Dapma7bEVm014426t1/Dapma7bEVm006214t1/Dapma7bEVm004102t1/Dapma7bEVm002835t1/Dapma7bEVm004134t1/Dapma7bEVm003348t1/Dapma7bEVm007763t1/Dapma7bEVm027587t1/Dapma7bEVm002371t1/Dapma7bEVm003725t1/Dapma7bEVm010838t1/Dapma7bEVm006253t1/Dapma7bEVm002993t1/Dapma7bEVm027493t1/Dapma7bEVm003133t1/Dapma7bEVm003047t1/Dapma7bEVm001745t1/Dapma7bEVm006224t1/Dapma7bEVm004431t1	18
hypomethylated	5aza	R-HSA-2132295	MHC class II antigen presentation	34/2168	124/10513	0.0416665	0.12946	0.0916674	81930/829/9493/10427/84790/1508/9371/1175/140735/1513/10802/1211/163/1520/29127/1173/3796/1778/10383/1639/1515/164/7278/3831/1509/1781/375/10121/51164/10112/11127/9632/55860/1062	Dapma7bEVm018465t1/Dapma7bEVm005303t1/Dapma7bEVm003560t1/Dapma7bEVm018574t1/Dapma7bEVm002324t1/Dapma7bEVm007809t1/Dapma7bEVm004572t1/Dapma7bEVm011751t1/Dapma7bEVm007753t1/Dapma7bEVm000528t1/Dapma7bEVm009843t1/Dapma7bEVm015671t1/Dapma7bEVm006095t1/Dapma7bEVm004021t1/Dapma7bEVm002847t1/Dapma7bEVm001123t1/Dapma7bEVm005933t1/Dapma7bEVm001828t1/Dapma7bEVm003100t1/Dapma7bEVm001325t1/Dapma7bEVm000940t1/…	34
hypomethylated	5aza	R-HSA-8953750	Transcriptional Regulation by E2F6	12/2168	35/10513	0.0422521	0.130961	0.0927301	23512/317/4149/23468/5928/6045/5888/648/7027/1111/10138/8726	Dapma7bEVm003629t1/Dapma7bEVm002981t1/Dapma7bEVm005754t1/Dapma7bEVm010791t1/Dapma7bEVm011101t1/Dapma7bEVm016854t1/Dapma7bEVm002841t1/Dapma7bEVm005993t1/Dapma7bEVm007782t1/Dapma7bEVm007981t1/Dapma7bEVm004702t1/Dapma7bEVm028106t1/Dapma7bEVm012537t1/Dapma7bEVm001950t1	12
hypomethylated	5aza	R-HSA-1614635	Sulfur amino acid metabolism	9/2168	24/10513	0.0430273	0.133041	0.0942028	2805/4552/51380/23474/58472/84245/4507/84890/1491	Dapma7bEVm009781t1/Dapma7bEVm003609t1/Dapma7bEVm001853t1/Dapma7bEVm027654t1/Dapma7bEVm010727t1/Dapma7bEVm002027t1/Dapma7bEVm001192t1/Dapma7bEVm001619t1/Dapma7bEVm001590t1/Dapma7bEVm005328t1/Dapma7bEVm008371t1/Dapma7bEVm024058t1	9
hypomethylated	5aza	R-HSA-196757	Metabolism of folate and pterines	7/2168	17/10513	0.0436715	0.134707	0.0953823	6470/6472/4524/1719/113235/81034/10588	Dapma7bEVm005920t1/Dapma7bEVm007010t1/Dapma7bEVm002622t1/Dapma7bEVm015164t1/Dapma7bEVm004703t1/Dapma7bEVm002426t1/Dapma7bEVm008222t1	7
hypomethylated	5aza	R-HSA-5621481	C-type lectin receptors (CLRs)	38/2168	142/10513	0.0462195	0.142223	0.100704	5063/801/8945/5715/5705/7322/10454/5718/8454/5695/5700/5685/5717/5684/5683/7316/3551/3708/6885/4791/2534/5702/5719/9039/10213/9861/5567/5689/5691/5704/10197/5708/5709/4792/5690/10892/5706/5714	Dapma7bEVm011209t1/Dapma7bEVm011396t1/Dapma7bEVm029221t1/Dapma7bEVm003942t1/Dapma7bEVm003299t1/Dapma7bEVm011441t1/Dapma7bEVm001528t1/Dapma7bEVm001912t1/Dapma7bEVm000234t1/Dapma7bEVm001296t1/Dapma7bEVm000739t1/Dapma7bEVm010533t1/Dapma7bEVm007029t1/Dapma7bEVm003415t1/Dapma7bEVm004440t1/Dapma7bEVm021262t1/Dapma7bEVm027836t1/Dapma7bEVm003602t1/Dapma7bEVm002957t1/Dapma7bEVm010354t1/Dapma7bEVm002577t1/…	38
hypomethylated	5aza	R-HSA-141424	Amplification of signal from the kinetochores	27/2168	96/10513	0.0484197	0.148278	0.104992	23332/5905/81930/701/699/348995/5525/6249/140735/81565/7514/5515/5347/3796/1778/8379/332/79023/4085/57122/9184/25909/5048/1781/23279/22919/1062	Dapma7bEVm000211t1/Dapma7bEVm004648t1/Dapma7bEVm018465t1/Dapma7bEVm004514t1/Dapma7bEVm027904t1/Dapma7bEVm002411t1/Dapma7bEVm006763t1/Dapma7bEVm000056t1/Dapma7bEVm007753t1/Dapma7bEVm002809t1/Dapma7bEVm002129t1/Dapma7bEVm024693t1/Dapma7bEVm000888t1/Dapma7bEVm027519t1/Dapma7bEVm003100t1/Dapma7bEVm001325t1/Dapma7bEVm005058t1/Dapma7bEVm008438t1/Dapma7bEVm001593t1/Dapma7bEVm006108t1/Dapma7bEVm003044t1/…	27
hypomethylated	5aza	R-HSA-141444	Amplification of signal from unattached kinetochores via a MAD2 inhibitory signal	27/2168	96/10513	0.0484197	0.148278	0.104992	23332/5905/81930/701/699/348995/5525/6249/140735/81565/7514/5515/5347/3796/1778/8379/332/79023/4085/57122/9184/25909/5048/1781/23279/22919/1062	Dapma7bEVm000211t1/Dapma7bEVm004648t1/Dapma7bEVm018465t1/Dapma7bEVm004514t1/Dapma7bEVm027904t1/Dapma7bEVm002411t1/Dapma7bEVm006763t1/Dapma7bEVm000056t1/Dapma7bEVm007753t1/Dapma7bEVm002809t1/Dapma7bEVm002129t1/Dapma7bEVm024693t1/Dapma7bEVm000888t1/Dapma7bEVm027519t1/Dapma7bEVm003100t1/Dapma7bEVm001325t1/Dapma7bEVm005058t1/Dapma7bEVm008438t1/Dapma7bEVm001593t1/Dapma7bEVm006108t1/Dapma7bEVm003044t1/…	27
hypomethylated	5aza	R-HSA-917729	Endosomal Sorting Complex Required For Transport (ESCRT)	11/2168	32/10513	0.0497926	0.152118	0.107711	7251/137492/89853/51652/128866/25978/7316/9146/51028/9525/8027	Dapma7bEVm011103t1/Dapma7bEVm007640t1/Dapma7bEVm011743t1/Dapma7bEVm006590t1/Dapma7bEVm006636t1/Dapma7bEVm008054t1/Dapma7bEVm021262t1/Dapma7bEVm027836t1/Dapma7bEVm010124t1/Dapma7bEVm010162t1/Dapma7bEVm004259t1/Dapma7bEVm001904t1	11
methylation type	exposure	ID	Description	GeneRatio	BgRatio	p value	p adjusted	qvalue	ENTREZID	geneID	Count
hypomethylated	age	R-HSA-611105	Respiratory electron transport	4/32	100/10513	0.000225882	0.0353555	0.0258896	4512/4513/4514/4535	Dapma7bEVm015522t1/Dapma7bEVm015635t1/Dapma7bEVm020394t1/Dapma7bEVm011675t1/Dapma7bEVm011496t1	4
hypomethylated	age	R-HSA-163200	Respiratory electron transport, ATP synthesis by chemiosmotic coupling, and heat production by uncoupling proteins.	4/32	123/10513	0.000497962	0.0353555	0.0258896	4512/4513/4514/4535	Dapma7bEVm015522t1/Dapma7bEVm015635t1/Dapma7bEVm020394t1/Dapma7bEVm011675t1/Dapma7bEVm011496t1	4
hypomethylated	age	R-HSA-73728	RNA Polymerase I Promoter Opening	3/32	63/10513	0.000898688	0.0353555	0.0258896	3018/333932/8370	Dapma7bEVm016705t1/Dapma7bEVm020148t1/Dapma7bEVm021460t1	3
hypomethylated	age	R-HSA-5334118	DNA methylation	3/32	65/10513	0.000984438	0.0353555	0.0258896	3018/333932/8370	Dapma7bEVm016705t1/Dapma7bEVm020148t1/Dapma7bEVm021460t1	3
hypomethylated	age	R-HSA-5625886	Activated PKN1 stimulates transcription of AR (androgen receptor) regulated genes KLK2 and KLK3	3/32	67/10513	0.00107521	0.0353555	0.0258896	3018/333932/8370	Dapma7bEVm016705t1/Dapma7bEVm020148t1/Dapma7bEVm021460t1	3
hypomethylated	age	R-HSA-427359	SIRT1 negatively regulates rRNA expression	3/32	68/10513	0.00112252	0.0353555	0.0258896	3018/333932/8370	Dapma7bEVm016705t1/Dapma7bEVm020148t1/Dapma7bEVm021460t1	3
hypomethylated	age	R-HSA-5693571	Nonhomologous End-Joining (NHEJ)	3/32	69/10513	0.00117113	0.0353555	0.0258896	5591/3018/8370	Dapma7bEVm010449t1/Dapma7bEVm016705t1/Dapma7bEVm021460t1	3
hypomethylated	age	R-HSA-212300	PRC2 methylates histones and DNA	3/32	73/10513	0.0013788	0.0353555	0.0258896	3018/333932/8370	Dapma7bEVm016705t1/Dapma7bEVm020148t1/Dapma7bEVm021460t1	3
hypomethylated	age	R-HSA-2299718	Condensation of Prophase Chromosomes	3/32	74/10513	0.0014341	0.0353555	0.0258896	3018/333932/8370	Dapma7bEVm016705t1/Dapma7bEVm020148t1/Dapma7bEVm021460t1	3
hypomethylated	age	R-HSA-5693532	DNA Double-Strand Break Repair	4/32	166/10513	0.00152694	0.0353555	0.0258896	5591/5883/3018/8370	Dapma7bEVm010449t1/Dapma7bEVm005625t1/Dapma7bEVm016705t1/Dapma7bEVm021460t1	4
hypomethylated	age	R-HSA-427389	ERCC6 (CSB) and EHMT2 (G9a) positively regulate rRNA expression	3/32	76/10513	0.00154885	0.0353555	0.0258896	3018/333932/8370	Dapma7bEVm016705t1/Dapma7bEVm020148t1/Dapma7bEVm021460t1	3
hypomethylated	age	R-HSA-1428517	The citric acid (TCA) cycle and respiratory electron transport	4/32	168/10513	0.00159576	0.0353555	0.0258896	4512/4513/4514/4535	Dapma7bEVm015522t1/Dapma7bEVm015635t1/Dapma7bEVm020394t1/Dapma7bEVm011675t1/Dapma7bEVm011496t1	4
hypomethylated	age	R-HSA-157579	Telomere Maintenance	3/32	82/10513	0.00192717	0.0353555	0.0258896	55135/3018/8370	Dapma7bEVm023235t1/Dapma7bEVm016705t1/Dapma7bEVm021460t1	3
hypomethylated	age	R-HSA-5628897	TP53 Regulates Metabolic Genes	3/32	86/10513	0.00220876	0.0353555	0.0258896	4512/4513/4514	Dapma7bEVm015522t1/Dapma7bEVm015635t1/Dapma7bEVm020394t1/Dapma7bEVm011675t1	3
hypomethylated	age	R-HSA-912446	Meiotic recombination	3/32	87/10513	0.00228293	0.0353555	0.0258896	3018/333932/8370	Dapma7bEVm016705t1/Dapma7bEVm020148t1/Dapma7bEVm021460t1	3
hypomethylated	age	R-HSA-73894	DNA Repair	5/32	316/10513	0.00245574	0.0353555	0.0258896	5591/5883/3018/8370/9978	Dapma7bEVm010449t1/Dapma7bEVm005625t1/Dapma7bEVm016705t1/Dapma7bEVm021460t1/Dapma7bEVm011195t1	5
hypomethylated	age	R-HSA-73777	RNA Polymerase I Chain Elongation	3/32	90/10513	0.00251471	0.0353555	0.0258896	3018/333932/8370	Dapma7bEVm016705t1/Dapma7bEVm020148t1/Dapma7bEVm021460t1	3
hypomethylated	age	R-HSA-201722	Formation of the beta-catenin:TCF transactivating complex	3/32	91/10513	0.00259509	0.0353555	0.0258896	3018/333932/8370	Dapma7bEVm016705t1/Dapma7bEVm020148t1/Dapma7bEVm021460t1	3
hypomethylated	age	R-HSA-5250924	B-WICH complex positively regulates rRNA expression	3/32	91/10513	0.00259509	0.0353555	0.0258896	3018/333932/8370	Dapma7bEVm016705t1/Dapma7bEVm020148t1/Dapma7bEVm021460t1	3
hypomethylated	age	R-HSA-3214815	HDACs deacetylate histones	3/32	94/10513	0.00284573	0.0353555	0.0258896	3018/333932/8370	Dapma7bEVm016705t1/Dapma7bEVm020148t1/Dapma7bEVm021460t1	3
hypomethylated	age	R-HSA-5625740	RHO GTPases activate PKNs	3/32	95/10513	0.00293248	0.0353555	0.0258896	3018/333932/8370	Dapma7bEVm016705t1/Dapma7bEVm020148t1/Dapma7bEVm021460t1	3
hypomethylated	age	R-HSA-69473	G2/M DNA damage checkpoint	3/32	95/10513	0.00293248	0.0353555	0.0258896	5883/3018/8370	Dapma7bEVm005625t1/Dapma7bEVm016705t1/Dapma7bEVm021460t1	3
hypomethylated	age	R-HSA-195721	Signaling by WNT	5/32	330/10513	0.00296359	0.0353555	0.0258896	163/3018/333932/8370/9978	Dapma7bEVm004021t1/Dapma7bEVm016705t1/Dapma7bEVm020148t1/Dapma7bEVm021460t1/Dapma7bEVm011195t1	5
hypomethylated	age	R-HSA-8936459	RUNX1 regulates genes involved in megakaryocyte differentiation and platelet function	3/32	97/10513	0.00311085	0.0353555	0.0258896	3018/333932/8370	Dapma7bEVm016705t1/Dapma7bEVm020148t1/Dapma7bEVm021460t1	3
hypomethylated	age	R-HSA-5693607	Processing of DNA double-strand break ends	3/32	98/10513	0.00320249	0.0353555	0.0258896	5883/3018/8370	Dapma7bEVm005625t1/Dapma7bEVm016705t1/Dapma7bEVm021460t1	3
hypomethylated	age	R-HSA-977225	Amyloid fiber formation	3/32	100/10513	0.00339072	0.0359889	0.0263534	3018/333932/8370	Dapma7bEVm016705t1/Dapma7bEVm020148t1/Dapma7bEVm021460t1	3
hypomethylated	age	R-HSA-5578749	Transcriptional regulation by small RNAs	3/32	105/10513	0.00389065	0.0359889	0.0263534	3018/333932/8370	Dapma7bEVm016705t1/Dapma7bEVm020148t1/Dapma7bEVm021460t1	3
hypomethylated	age	R-HSA-445095	Interaction between L1 and Ankyrins	2/32	31/10513	0.00395023	0.0359889	0.0263534	6336/11280	Dapma7bEVm000264t1/Dapma7bEVm024233t1	2
hypomethylated	age	R-HSA-427413	NoRC negatively regulates rRNA expression	3/32	106/10513	0.00399574	0.0359889	0.0263534	3018/333932/8370	Dapma7bEVm016705t1/Dapma7bEVm020148t1/Dapma7bEVm021460t1	3
hypomethylated	age	R-HSA-5250913	Positive epigenetic regulation of rRNA expression	3/32	106/10513	0.00399574	0.0359889	0.0263534	3018/333932/8370	Dapma7bEVm016705t1/Dapma7bEVm020148t1/Dapma7bEVm021460t1	3
hypomethylated	age	R-HSA-5250941	Negative epigenetic regulation of rRNA expression	3/32	109/10513	0.00432139	0.0359889	0.0263534	3018/333932/8370	Dapma7bEVm016705t1/Dapma7bEVm020148t1/Dapma7bEVm021460t1	3
hypomethylated	age	R-HSA-73854	RNA Polymerase I Promoter Clearance	3/32	109/10513	0.00432139	0.0359889	0.0263534	3018/333932/8370	Dapma7bEVm016705t1/Dapma7bEVm020148t1/Dapma7bEVm021460t1	3
hypomethylated	age	R-HSA-2559582	Senescence-Associated Secretory Phenotype (SASP)	3/32	110/10513	0.00443342	0.0359889	0.0263534	3018/333932/8370	Dapma7bEVm016705t1/Dapma7bEVm020148t1/Dapma7bEVm021460t1	3
hypomethylated	age	R-HSA-73886	Chromosome Maintenance	3/32	110/10513	0.00443342	0.0359889	0.0263534	55135/3018/8370	Dapma7bEVm023235t1/Dapma7bEVm016705t1/Dapma7bEVm021460t1	3
hypomethylated	age	R-HSA-73864	RNA Polymerase I Transcription	3/32	112/10513	0.00466276	0.0367692	0.0269248	3018/333932/8370	Dapma7bEVm016705t1/Dapma7bEVm020148t1/Dapma7bEVm021460t1	3
hypomethylated	age	R-HSA-201681	TCF dependent signaling in response to WNT	4/32	233/10513	0.00519388	0.0398197	0.0291586	3018/333932/8370/9978	Dapma7bEVm016705t1/Dapma7bEVm020148t1/Dapma7bEVm021460t1/Dapma7bEVm011195t1	4
hypomethylated	age	R-HSA-1500620	Meiosis	3/32	119/10513	0.00552172	0.040828	0.0298969	3018/333932/8370	Dapma7bEVm016705t1/Dapma7bEVm020148t1/Dapma7bEVm021460t1	3
hypomethylated	age	R-HSA-373760	L1CAM interactions	3/32	120/10513	0.00565168	0.040828	0.0298969	163/6336/11280	Dapma7bEVm004021t1/Dapma7bEVm000264t1/Dapma7bEVm024233t1	3
hypomethylated	age	R-HSA-5617472	Activation of anterior HOX genes in hindbrain development during early embryogenesis	3/32	122/10513	0.0059171	0.040828	0.0298969	3018/333932/8370	Dapma7bEVm016705t1/Dapma7bEVm020148t1/Dapma7bEVm021460t1	3
hypomethylated	age	R-HSA-5619507	Activation of HOX genes during differentiation	3/32	122/10513	0.0059171	0.040828	0.0298969	3018/333932/8370	Dapma7bEVm016705t1/Dapma7bEVm020148t1/Dapma7bEVm021460t1	3
hypomethylated	age	R-HSA-2559580	Oxidative Stress Induced Senescence	3/32	125/10513	0.00632911	0.0418117	0.0306173	3018/333932/8370	Dapma7bEVm016705t1/Dapma7bEVm020148t1/Dapma7bEVm021460t1	3
hypomethylated	age	R-HSA-68886	M Phase	5/32	395/10513	0.00636265	0.0418117	0.0306173	701/64151/3018/333932/8370	Dapma7bEVm004514t1/Dapma7bEVm002139t1/Dapma7bEVm016705t1/Dapma7bEVm020148t1/Dapma7bEVm021460t1	5
hypomethylated	age	R-HSA-8939236	RUNX1 regulates transcription of genes involved in differentiation of HSCs	3/32	130/10513	0.00705324	0.0452719	0.0331511	3018/333932/8370	Dapma7bEVm016705t1/Dapma7bEVm020148t1/Dapma7bEVm021460t1	3
hypomethylated	age	R-HSA-5693567	HDR through Homologous Recombination (HR) or Single Strand Annealing (SSA)	3/32	132/10513	0.00735615	0.0459924	0.0336786	5883/3018/8370	Dapma7bEVm005625t1/Dapma7bEVm016705t1/Dapma7bEVm021460t1	3
hypomethylated	age	R-HSA-6782315	tRNA modification in the nucleus and cytosol	2/32	43/10513	0.00749875	0.0459924	0.0336786	24140/79691	Dapma7bEVm003860t1/Dapma7bEVm027743t1	2
hypomethylated	age	R-HSA-211000	Gene Silencing by RNA	3/32	134/10513	0.00766671	0.0460003	0.0336844	3018/333932/8370	Dapma7bEVm016705t1/Dapma7bEVm020148t1/Dapma7bEVm021460t1	3
hypomethylated	age	R-HSA-5693538	Homology Directed Repair	3/32	138/10513	0.00831097	0.0488048	0.0357381	5883/3018/8370	Dapma7bEVm005625t1/Dapma7bEVm016705t1/Dapma7bEVm021460t1	3
hypomethylated	age	R-HSA-5576892	Phase 0 - rapid depolarisation	2/32	46/10513	0.0085463	0.0491412	0.0359844	6336/11280	Dapma7bEVm000264t1/Dapma7bEVm024233t1	2
hypomethylated	age	R-HSA-68875	Mitotic Prophase	3/32	141/10513	0.00881457	0.0496047	0.0363238	3018/333932/8370	Dapma7bEVm016705t1/Dapma7bEVm020148t1/Dapma7bEVm021460t1	3
hypomethylated	age	R-HSA-3214847	HATs acetylate histones	3/32	142/10513	0.00898636	0.0496047	0.0363238	3018/333932/8370	Dapma7bEVm016705t1/Dapma7bEVm020148t1/Dapma7bEVm021460t1	3
hypomethylated	age	R-HSA-1474165	Reproduction	3/32	145/10513	0.00951354	0.051485	0.0377007	3018/333932/8370	Dapma7bEVm016705t1/Dapma7bEVm020148t1/Dapma7bEVm021460t1	3
hypomethylated	age	R-HSA-212165	Epigenetic regulation of gene expression	3/32	147/10513	0.00987489	0.0524129	0.0383801	3018/333932/8370	Dapma7bEVm016705t1/Dapma7bEVm020148t1/Dapma7bEVm021460t1	3
hypomethylated	age	R-HSA-3214842	HDMs demethylate histones	2/32	51/10513	0.010429	0.0543098	0.0397692	333932/8370	Dapma7bEVm020148t1/Dapma7bEVm021460t1	2
hypomethylated	age	R-HSA-171306	Packaging Of Telomere Ends	2/32	52/10513	0.0108257	0.0553316	0.0405174	3018/8370	Dapma7bEVm016705t1/Dapma7bEVm021460t1	2
hypomethylated	age	R-HSA-69620	Cell Cycle Checkpoints	4/32	293/10513	0.0114952	0.0576849	0.0422407	701/5883/3018/8370	Dapma7bEVm004514t1/Dapma7bEVm005625t1/Dapma7bEVm016705t1/Dapma7bEVm021460t1	4
hypomethylated	age	R-HSA-8866654	E3 ubiquitin ligases ubiquitinate target proteins	2/32	57/10513	0.0129077	0.0636164	0.0465841	5591/3018	Dapma7bEVm010449t1/Dapma7bEVm016705t1	2
hypomethylated	age	R-HSA-69481	G2/M Checkpoints	3/32	168/10513	0.014156	0.0685447	0.0501929	5883/3018/8370	Dapma7bEVm005625t1/Dapma7bEVm016705t1/Dapma7bEVm021460t1	3
hypomethylated	age	R-HSA-195258	RHO GTPase Effectors	4/32	318/10513	0.0151507	0.0720963	0.0527936	701/3018/333932/8370	Dapma7bEVm004514t1/Dapma7bEVm016705t1/Dapma7bEVm020148t1/Dapma7bEVm021460t1	4
hypomethylated	age	R-HSA-3214841	PKMTs methylate histone lysines	2/32	71/10513	0.0195742	0.0915675	0.0670517	333932/8370	Dapma7bEVm020148t1/Dapma7bEVm021460t1	2
hypomethylated	age	R-HSA-2559583	Cellular Senescence	3/32	195/10513	0.021	0.0941777	0.0689631	3018/333932/8370	Dapma7bEVm016705t1/Dapma7bEVm020148t1/Dapma7bEVm021460t1	3
hypomethylated	age	R-HSA-606279	Deposition of new CENPA-containing nucleosomes at the centromere	2/32	74/10513	0.0211559	0.0941777	0.0689631	3018/8370	Dapma7bEVm016705t1/Dapma7bEVm021460t1	2
hypomethylated	age	R-HSA-774815	Nucleosome assembly	2/32	74/10513	0.0211559	0.0941777	0.0689631	3018/8370	Dapma7bEVm016705t1/Dapma7bEVm021460t1	2
hypomethylated	age	R-HSA-5693565	Recruitment and ATM-mediated phosphorylation of repair and signaling proteins at DNA double strand breaks	2/32	76/10513	0.0222391	0.0964952	0.0706601	3018/8370	Dapma7bEVm016705t1/Dapma7bEVm021460t1	2
hypomethylated	age	R-HSA-5693606	DNA Double Strand Break Response	2/32	77/10513	0.0227893	0.0964952	0.0706601	3018/8370	Dapma7bEVm016705t1/Dapma7bEVm021460t1	2
hypomethylated	age	R-HSA-8852135	Protein ubiquitination	2/32	77/10513	0.0227893	0.0964952	0.0706601	5591/3018	Dapma7bEVm010449t1/Dapma7bEVm016705t1	2
hypomethylated	age	R-HSA-187037	NGF signalling via TRKA from the plasma membrane	2/32	78/10513	0.0233451	0.0964952	0.0706601	163/2002	Dapma7bEVm004021t1/Dapma7bEVm023283t1	2
hypomethylated	age	R-HSA-1221632	Meiotic synapsis	2/32	79/10513	0.0239065	0.0964952	0.0706601	3018/8370	Dapma7bEVm016705t1/Dapma7bEVm021460t1	2
hypomethylated	age	R-HSA-3214858	RMTs methylate histone arginines	2/32	79/10513	0.0239065	0.0964952	0.0706601	333932/8370	Dapma7bEVm020148t1/Dapma7bEVm021460t1	2
hypomethylated	age	R-HSA-3700989	Transcriptional Regulation by TP53	4/32	367/10513	0.0242892	0.0964952	0.0706601	5883/4512/4513/4514	Dapma7bEVm005625t1/Dapma7bEVm015522t1/Dapma7bEVm015635t1/Dapma7bEVm020394t1/Dapma7bEVm011675t1	4
hypomethylated	age	R-HSA-2559586	DNA Damage/Telomere Stress Induced Senescence	2/32	80/10513	0.0244734	0.0964952	0.0706601	3018/8370	Dapma7bEVm016705t1/Dapma7bEVm021460t1	2
hypomethylated	age	R-HSA-1855167	Synthesis of pyrophosphates in the cytosol	1/32	10/10513	0.0300376	0.116766	0.0855037	9807	Dapma7bEVm007038t1	1
hypomethylated	age	R-HSA-2514853	Condensation of Prometaphase Chromosomes	1/32	11/10513	0.0329929	0.12474	0.0913429	64151	Dapma7bEVm002139t1	1
hypomethylated	age	R-HSA-77286	mitochondrial fatty acid beta-oxidation of saturated fatty acids	1/32	11/10513	0.0329929	0.12474	0.0913429	34	Dapma7bEVm010502t1	1
hypomethylated	age	R-HSA-8878171	Transcriptional regulation by RUNX1	3/32	239/10513	0.0354475	0.13221	0.0968125	3018/333932/8370	Dapma7bEVm016705t1/Dapma7bEVm020148t1/Dapma7bEVm021460t1	3
hypomethylated	age	R-HSA-8866427	VLDLR internalisation and degradation	1/32	12/10513	0.0359394	0.132257	0.0968471	163	Dapma7bEVm004021t1	1
hypomethylated	age	R-HSA-3270619	IRF3-mediated induction of type I IFN	1/32	13/10513	0.0388772	0.139352	0.102043	5591	Dapma7bEVm010449t1	1
hypomethylated	age	R-HSA-5140745	WNT5A-dependent internalization of FZD2, FZD5 and ROR2	1/32	13/10513	0.0388772	0.139352	0.102043	163	Dapma7bEVm004021t1	1
hypomethylated	age	R-HSA-2262752	Cellular responses to stress	4/32	429/10513	0.0398741	0.141093	0.103318	3018/333932/8370/9978	Dapma7bEVm016705t1/Dapma7bEVm020148t1/Dapma7bEVm021460t1/Dapma7bEVm011195t1	4
hypomethylated	age	R-HSA-72306	tRNA processing	2/32	106/10513	0.0410493	0.143413	0.105016	24140/79691	Dapma7bEVm003860t1/Dapma7bEVm027743t1	2
hypomethylated	age	R-HSA-177504	Retrograde neurotrophin signalling	1/32	14/10513	0.0418063	0.144232	0.105616	163	Dapma7bEVm004021t1	1
hypomethylated	age	R-HSA-1170546	Prolactin receptor signaling	1/32	15/10513	0.0447268	0.149515	0.109484	9978	Dapma7bEVm011195t1	1
hypomethylated	age	R-HSA-5099900	WNT5A-dependent internalization of FZD4	1/32	15/10513	0.0447268	0.149515	0.109484	163	Dapma7bEVm004021t1	1
hypomethylated	age	R-HSA-194315	Signaling by Rho GTPases	4/32	446/10513	0.0449628	0.149515	0.109484	701/3018/333932/8370	Dapma7bEVm004514t1/Dapma7bEVm016705t1/Dapma7bEVm020148t1/Dapma7bEVm021460t1	4
hypomethylated	age	R-HSA-1834941	STING mediated induction of host immune responses	1/32	16/10513	0.0476387	0.156527	0.114619	5591	Dapma7bEVm010449t1	1
methylation type	exposure	ID	Description	GeneRatio	BgRatio	p value	p adjusted	qvalue	ENTREZID	geneID	Count
hypomethylated	arsenic	R-HSA-611105	Respiratory electron transport	4/8	100/10513	5.24004e-07	1.83401e-05	1.21348e-05	6390/4512/4513/4514	Dapma7bEVm003900t1/Dapma7bEVm015522t1/Dapma7bEVm015635t1/Dapma7bEVm020394t1/Dapma7bEVm011675t1	4
hypomethylated	arsenic	R-HSA-163200	Respiratory electron transport, ATP synthesis by chemiosmotic coupling, and heat production by uncoupling proteins.	4/8	123/10513	1.20467e-06	2.10818e-05	1.39489e-05	6390/4512/4513/4514	Dapma7bEVm003900t1/Dapma7bEVm015522t1/Dapma7bEVm015635t1/Dapma7bEVm020394t1/Dapma7bEVm011675t1	4
hypomethylated	arsenic	R-HSA-1428517	The citric acid (TCA) cycle and respiratory electron transport	4/8	168/10513	4.19032e-06	4.88871e-05	3.23463e-05	6390/4512/4513/4514	Dapma7bEVm003900t1/Dapma7bEVm015522t1/Dapma7bEVm015635t1/Dapma7bEVm020394t1/Dapma7bEVm011675t1	4
hypomethylated	arsenic	R-HSA-5628897	TP53 Regulates Metabolic Genes	3/8	86/10513	2.87367e-05	0.000251446	0.000166371	4512/4513/4514	Dapma7bEVm015522t1/Dapma7bEVm015635t1/Dapma7bEVm020394t1/Dapma7bEVm011675t1	3
hypomethylated	arsenic	R-HSA-3700989	Transcriptional Regulation by TP53	4/8	367/10513	9.1492e-05	0.000640444	0.000423752	28996/4512/4513/4514	Dapma7bEVm009753t1/Dapma7bEVm015522t1/Dapma7bEVm015635t1/Dapma7bEVm020394t1/Dapma7bEVm011675t1	4
hypomethylated	arsenic	R-HSA-1855167	Synthesis of pyrophosphates in the cytosol	1/8	10/10513	0.00758686	0.0442567	0.0292826	9807	Dapma7bEVm007038t1	1
hypomethylated	arsenic	R-HSA-5578768	Physiological factors	1/8	12/10513	0.00909817	0.0454909	0.0300992	28996	Dapma7bEVm009753t1	1
hypomethylated	arsenic	R-HSA-71336	Pentose phosphate pathway (hexose monophosphate shunt)	1/8	15/10513	0.0113614	0.049706	0.0328882	25796	Dapma7bEVm003925t1	1
hypomethylated	arsenic	R-HSA-71403	Citric acid cycle (TCA cycle)	1/8	19/10513	0.0143719	0.0558908	0.0369804	6390	Dapma7bEVm003900t1	1
hypomethylated	arsenic	R-HSA-2032785	YAP1- and WWTR1 (TAZ)-stimulated gene expression	1/8	29/10513	0.0218632	0.0765213	0.0506307	28996	Dapma7bEVm009753t1	1
hypomethylated	arsenic	R-HSA-8939243	RUNX1 interacts with co-factors whose precise effect on RUNX1 targets is not known	1/8	38/10513	0.0285628	0.0908816	0.0601322	28996	Dapma7bEVm009753t1	1
hypomethylated	arsenic	R-HSA-71406	Pyruvate metabolism and Citric Acid (TCA) cycle	1/8	49/10513	0.0366966	0.100781	0.0666823	6390	Dapma7bEVm003900t1	1
hypomethylated	arsenic	R-HSA-1483249	Inositol phosphate metabolism	1/8	50/10513	0.037433	0.100781	0.0666823	9807	Dapma7bEVm007038t1	1
methylation type	exposure	ID	Description	GeneRatio	BgRatio	p value	p adjusted	qvalue	ENTREZID	geneID	Count
hypomethylated	hyperoxia	-	-	-	-	-	-	-	-	-	-
methylation type	exposure	ID	Description	GeneRatio	BgRatio	p value	p adjusted	qvalue	ENTREZID	geneID	Count
hypomethylated	hypoxia	R-HSA-3214815	HDACs deacetylate histones	4/29	94/10513	0.000119953	0.0207519	0.0107326	317772/3018/8342/221613	Dapma7bEVm021167t1/Dapma7bEVm028599t1/Dapma7bEVm016754t1/Dapma7bEVm021188t1	4
hypomethylated	hypoxia	R-HSA-5689880	Ub-specific processing proteases	5/29	220/10513	0.00030221	0.0261411	0.0135199	57599/317772/3018/8342/221613	Dapma7bEVm011129t1/Dapma7bEVm021167t1/Dapma7bEVm028599t1/Dapma7bEVm016754t1/Dapma7bEVm021188t1	5
hypomethylated	hypoxia	R-HSA-3214847	HATs acetylate histones	4/29	142/10513	0.000582808	0.0336086	0.017382	317772/3018/8342/221613	Dapma7bEVm021167t1/Dapma7bEVm028599t1/Dapma7bEVm016754t1/Dapma7bEVm021188t1	4
hypomethylated	hypoxia	R-HSA-5688426	Deubiquitination	5/29	297/10513	0.00118326	0.0511759	0.0264676	57599/317772/3018/8342/221613	Dapma7bEVm011129t1/Dapma7bEVm021167t1/Dapma7bEVm028599t1/Dapma7bEVm016754t1/Dapma7bEVm021188t1	5
hypomethylated	hypoxia	R-HSA-69473	G2/M DNA damage checkpoint	3/29	95/10513	0.00220301	0.0694126	0.0358994	5883/3018/8342	Dapma7bEVm005625t1/Dapma7bEVm028599t1/Dapma7bEVm016754t1	3
hypomethylated	hypoxia	R-HSA-5693607	Processing of DNA double-strand break ends	3/29	98/10513	0.00240737	0.0694126	0.0358994	5883/3018/8342	Dapma7bEVm005625t1/Dapma7bEVm028599t1/Dapma7bEVm016754t1	3
hypomethylated	hypoxia	R-HSA-927802	Nonsense-Mediated Decay (NMD)	3/29	116/10513	0.00388058	0.0797399	0.0412406	6154/23293/6164	Dapma7bEVm010001t1/Dapma7bEVm002088t1/Dapma7bEVm010671t1	3
hypomethylated	hypoxia	R-HSA-975957	Nonsense Mediated Decay (NMD) enhanced by the Exon Junction Complex (EJC)	3/29	116/10513	0.00388058	0.0797399	0.0412406	6154/23293/6164	Dapma7bEVm010001t1/Dapma7bEVm002088t1/Dapma7bEVm010671t1	3
hypomethylated	hypoxia	R-HSA-163200	Respiratory electron transport, ATP synthesis by chemiosmotic coupling, and heat production by uncoupling proteins.	3/29	123/10513	0.00457378	0.0797399	0.0412406	4514/4513/515	Dapma7bEVm011675t1/Dapma7bEVm015635t1/Dapma7bEVm020394t1/Dapma7bEVm009667t1	3
hypomethylated	hypoxia	R-HSA-5689901	Metalloprotease DUBs	2/29	37/10513	0.00460924	0.0797399	0.0412406	317772/221613	Dapma7bEVm021167t1/Dapma7bEVm021188t1	2
hypomethylated	hypoxia	R-HSA-5693567	HDR through Homologous Recombination (HR) or Single Strand Annealing (SSA)	3/29	132/10513	0.00556933	0.080299	0.0415297	5883/3018/8342	Dapma7bEVm005625t1/Dapma7bEVm028599t1/Dapma7bEVm016754t1	3
hypomethylated	hypoxia	R-HSA-5693538	Homology Directed Repair	3/29	138/10513	0.0063001	0.080299	0.0415297	5883/3018/8342	Dapma7bEVm005625t1/Dapma7bEVm028599t1/Dapma7bEVm016754t1	3
hypomethylated	hypoxia	R-HSA-3247509	Chromatin modifying enzymes	4/29	275/10513	0.00649818	0.080299	0.0415297	317772/3018/8342/221613	Dapma7bEVm021167t1/Dapma7bEVm028599t1/Dapma7bEVm016754t1/Dapma7bEVm021188t1	4
hypomethylated	hypoxia	R-HSA-4839726	Chromatin organization	4/29	275/10513	0.00649818	0.080299	0.0415297	317772/3018/8342/221613	Dapma7bEVm021167t1/Dapma7bEVm028599t1/Dapma7bEVm016754t1/Dapma7bEVm021188t1	4
hypomethylated	hypoxia	R-HSA-69620	Cell Cycle Checkpoints	4/29	293/10513	0.00810327	0.0837328	0.0433057	701/5883/3018/8342	Dapma7bEVm004514t1/Dapma7bEVm005625t1/Dapma7bEVm028599t1/Dapma7bEVm016754t1	4
hypomethylated	hypoxia	R-HSA-171306	Packaging Of Telomere Ends	2/29	52/10513	0.00894545	0.0837328	0.0433057	3018/8342	Dapma7bEVm028599t1/Dapma7bEVm016754t1	2
hypomethylated	hypoxia	R-HSA-5693532	DNA Double-Strand Break Repair	3/29	166/10513	0.0104531	0.0837328	0.0433057	5883/3018/8342	Dapma7bEVm005625t1/Dapma7bEVm028599t1/Dapma7bEVm016754t1	3
hypomethylated	hypoxia	R-HSA-73894	DNA Repair	4/29	316/10513	0.0105102	0.0837328	0.0433057	5883/4436/3018/8342	Dapma7bEVm005625t1/Dapma7bEVm000130t1/Dapma7bEVm028599t1/Dapma7bEVm016754t1	4
hypomethylated	hypoxia	R-HSA-8866654	E3 ubiquitin ligases ubiquitinate target proteins	2/29	57/10513	0.0106757	0.0837328	0.0433057	3018/8342	Dapma7bEVm028599t1/Dapma7bEVm016754t1	2
hypomethylated	hypoxia	R-HSA-1428517	The citric acid (TCA) cycle and respiratory electron transport	3/29	168/10513	0.010798	0.0837328	0.0433057	4514/4513/515	Dapma7bEVm011675t1/Dapma7bEVm015635t1/Dapma7bEVm020394t1/Dapma7bEVm009667t1	3
hypomethylated	hypoxia	R-HSA-69481	G2/M Checkpoints	3/29	168/10513	0.010798	0.0837328	0.0433057	5883/3018/8342	Dapma7bEVm005625t1/Dapma7bEVm028599t1/Dapma7bEVm016754t1	3
hypomethylated	hypoxia	R-HSA-73728	RNA Polymerase I Promoter Opening	2/29	63/10513	0.0129312	0.0837328	0.0433057	3018/8342	Dapma7bEVm028599t1/Dapma7bEVm016754t1	2
hypomethylated	hypoxia	R-HSA-5334118	DNA methylation	2/29	65/10513	0.0137254	0.0837328	0.0433057	3018/8342	Dapma7bEVm028599t1/Dapma7bEVm016754t1	2
hypomethylated	hypoxia	R-HSA-6791226	Major pathway of rRNA processing in the nucleolus and cytosol	3/29	186/10513	0.0142015	0.0837328	0.0433057	6154/10885/6164	Dapma7bEVm010001t1/Dapma7bEVm001730t1/Dapma7bEVm010671t1	3
hypomethylated	hypoxia	R-HSA-5625886	Activated PKN1 stimulates transcription of AR (androgen receptor) regulated genes KLK2 and KLK3	2/29	67/10513	0.0145404	0.0837328	0.0433057	3018/8342	Dapma7bEVm028599t1/Dapma7bEVm016754t1	2
hypomethylated	hypoxia	R-HSA-427359	SIRT1 negatively regulates rRNA expression	2/29	68/10513	0.0149556	0.0837328	0.0433057	3018/8342	Dapma7bEVm028599t1/Dapma7bEVm016754t1	2
hypomethylated	hypoxia	R-HSA-5693571	Nonhomologous End-Joining (NHEJ)	2/29	69/10513	0.0153759	0.0837328	0.0433057	3018/8342	Dapma7bEVm028599t1/Dapma7bEVm016754t1	2
hypomethylated	hypoxia	R-HSA-8868773	rRNA processing in the nucleus and cytosol	3/29	196/10513	0.0163284	0.0837328	0.0433057	6154/10885/6164	Dapma7bEVm010001t1/Dapma7bEVm001730t1/Dapma7bEVm010671t1	3
hypomethylated	hypoxia	R-HSA-71291	Metabolism of amino acids and derivatives	4/29	365/10513	0.01709	0.0837328	0.0433057	2746/36/6154/6164	Dapma7bEVm015161t1/Dapma7bEVm001938t1/Dapma7bEVm010001t1/Dapma7bEVm010671t1	4
hypomethylated	hypoxia	R-HSA-212300	PRC2 methylates histones and DNA	2/29	73/10513	0.0171077	0.0837328	0.0433057	3018/8342	Dapma7bEVm028599t1/Dapma7bEVm016754t1	2
hypomethylated	hypoxia	R-HSA-3700989	Transcriptional Regulation by TP53	4/29	367/10513	0.0174031	0.0837328	0.0433057	5883/4436/4514/4513	Dapma7bEVm005625t1/Dapma7bEVm000130t1/Dapma7bEVm011675t1/Dapma7bEVm015635t1/Dapma7bEVm020394t1	4
hypomethylated	hypoxia	R-HSA-2299718	Condensation of Prophase Chromosomes	2/29	74/10513	0.0175531	0.0837328	0.0433057	3018/8342	Dapma7bEVm028599t1/Dapma7bEVm016754t1	2
hypomethylated	hypoxia	R-HSA-606279	Deposition of new CENPA-containing nucleosomes at the centromere	2/29	74/10513	0.0175531	0.0837328	0.0433057	3018/8342	Dapma7bEVm028599t1/Dapma7bEVm016754t1	2
hypomethylated	hypoxia	R-HSA-774815	Nucleosome assembly	2/29	74/10513	0.0175531	0.0837328	0.0433057	3018/8342	Dapma7bEVm028599t1/Dapma7bEVm016754t1	2
hypomethylated	hypoxia	R-HSA-427389	ERCC6 (CSB) and EHMT2 (G9a) positively regulate rRNA expression	2/29	76/10513	0.0184587	0.0837328	0.0433057	3018/8342	Dapma7bEVm028599t1/Dapma7bEVm016754t1	2
hypomethylated	hypoxia	R-HSA-5693565	Recruitment and ATM-mediated phosphorylation of repair and signaling proteins at DNA double strand breaks	2/29	76/10513	0.0184587	0.0837328	0.0433057	3018/8342	Dapma7bEVm028599t1/Dapma7bEVm016754t1	2
hypomethylated	hypoxia	R-HSA-72312	rRNA processing	3/29	206/10513	0.0186264	0.0837328	0.0433057	6154/10885/6164	Dapma7bEVm010001t1/Dapma7bEVm001730t1/Dapma7bEVm010671t1	3
hypomethylated	hypoxia	R-HSA-5693606	DNA Double Strand Break Response	2/29	77/10513	0.0189188	0.0837328	0.0433057	3018/8342	Dapma7bEVm028599t1/Dapma7bEVm016754t1	2
hypomethylated	hypoxia	R-HSA-8852135	Protein ubiquitination	2/29	77/10513	0.0189188	0.0837328	0.0433057	3018/8342	Dapma7bEVm028599t1/Dapma7bEVm016754t1	2
hypomethylated	hypoxia	R-HSA-1221632	Meiotic synapsis	2/29	79/10513	0.0198536	0.0837328	0.0433057	3018/8342	Dapma7bEVm028599t1/Dapma7bEVm016754t1	2
hypomethylated	hypoxia	R-HSA-3214858	RMTs methylate histone arginines	2/29	79/10513	0.0198536	0.0837328	0.0433057	317772/221613	Dapma7bEVm021167t1/Dapma7bEVm021188t1	2
hypomethylated	hypoxia	R-HSA-2559586	DNA Damage/Telomere Stress Induced Senescence	2/29	80/10513	0.0203282	0.0837328	0.0433057	3018/8342	Dapma7bEVm028599t1/Dapma7bEVm016754t1	2
hypomethylated	hypoxia	R-HSA-157579	Telomere Maintenance	2/29	82/10513	0.0212916	0.0856617	0.0443033	3018/8342	Dapma7bEVm028599t1/Dapma7bEVm016754t1	2
hypomethylated	hypoxia	R-HSA-5628897	TP53 Regulates Metabolic Genes	2/29	86/10513	0.0232748	0.0880831	0.0455556	4514/4513	Dapma7bEVm011675t1/Dapma7bEVm015635t1/Dapma7bEVm020394t1	2
hypomethylated	hypoxia	R-HSA-912446	Meiotic recombination	2/29	87/10513	0.0237822	0.0880831	0.0455556	3018/8342	Dapma7bEVm028599t1/Dapma7bEVm016754t1	2
hypomethylated	hypoxia	R-HSA-156902	Peptide chain elongation	2/29	90/10513	0.0253316	0.0880831	0.0455556	6154/6164	Dapma7bEVm010001t1/Dapma7bEVm010671t1	2
hypomethylated	hypoxia	R-HSA-192823	Viral mRNA Translation	2/29	90/10513	0.0253316	0.0880831	0.0455556	6154/6164	Dapma7bEVm010001t1/Dapma7bEVm010671t1	2
hypomethylated	hypoxia	R-HSA-73777	RNA Polymerase I Chain Elongation	2/29	90/10513	0.0253316	0.0880831	0.0455556	3018/8342	Dapma7bEVm028599t1/Dapma7bEVm016754t1	2
hypomethylated	hypoxia	R-HSA-201722	Formation of the beta-catenin:TCF transactivating complex	2/29	91/10513	0.025857	0.0880831	0.0455556	3018/8342	Dapma7bEVm028599t1/Dapma7bEVm016754t1	2
hypomethylated	hypoxia	R-HSA-5250924	B-WICH complex positively regulates rRNA expression	2/29	91/10513	0.025857	0.0880831	0.0455556	3018/8342	Dapma7bEVm028599t1/Dapma7bEVm016754t1	2
hypomethylated	hypoxia	R-HSA-156842	Eukaryotic Translation Elongation	2/29	94/10513	0.0274601	0.0880831	0.0455556	6154/6164	Dapma7bEVm010001t1/Dapma7bEVm010671t1	2
hypomethylated	hypoxia	R-HSA-2408557	Selenocysteine synthesis	2/29	94/10513	0.0274601	0.0880831	0.0455556	6154/6164	Dapma7bEVm010001t1/Dapma7bEVm010671t1	2
hypomethylated	hypoxia	R-HSA-72764	Eukaryotic Translation Termination	2/29	94/10513	0.0274601	0.0880831	0.0455556	6154/6164	Dapma7bEVm010001t1/Dapma7bEVm010671t1	2
hypomethylated	hypoxia	R-HSA-1592230	Mitochondrial biogenesis	2/29	95/10513	0.0280033	0.0880831	0.0455556	2746/515	Dapma7bEVm015161t1/Dapma7bEVm009667t1	2
hypomethylated	hypoxia	R-HSA-5625740	RHO GTPases activate PKNs	2/29	95/10513	0.0280033	0.0880831	0.0455556	3018/8342	Dapma7bEVm028599t1/Dapma7bEVm016754t1	2
hypomethylated	hypoxia	R-HSA-975956	Nonsense Mediated Decay (NMD) independent of the Exon Junction Complex (EJC)	2/29	96/10513	0.0285508	0.0882016	0.0456169	6154/6164	Dapma7bEVm010001t1/Dapma7bEVm010671t1	2
hypomethylated	hypoxia	R-HSA-8936459	RUNX1 regulates genes involved in megakaryocyte differentiation and platelet function	2/29	97/10513	0.0291027	0.0883291	0.0456828	3018/8342	Dapma7bEVm028599t1/Dapma7bEVm016754t1	2
hypomethylated	hypoxia	R-HSA-611105	Respiratory electron transport	2/29	100/10513	0.0307839	0.0900228	0.0465588	4514/4513	Dapma7bEVm011675t1/Dapma7bEVm015635t1/Dapma7bEVm020394t1	2
hypomethylated	hypoxia	R-HSA-977225	Amyloid fiber formation	2/29	100/10513	0.0307839	0.0900228	0.0465588	3018/8342	Dapma7bEVm028599t1/Dapma7bEVm016754t1	2
hypomethylated	hypoxia	R-HSA-5689603	UCH proteinases	2/29	102/10513	0.0319259	0.0900228	0.0465588	317772/221613	Dapma7bEVm021167t1/Dapma7bEVm021188t1	2
hypomethylated	hypoxia	R-HSA-72689	Formation of a pool of free 40S subunits	2/29	103/10513	0.0325032	0.0900228	0.0465588	6154/6164	Dapma7bEVm010001t1/Dapma7bEVm010671t1	2
hypomethylated	hypoxia	R-HSA-5578749	Transcriptional regulation by small RNAs	2/29	105/10513	0.0336702	0.0900228	0.0465588	3018/8342	Dapma7bEVm028599t1/Dapma7bEVm016754t1	2
hypomethylated	hypoxia	R-HSA-427413	NoRC negatively regulates rRNA expression	2/29	106/10513	0.0342598	0.0900228	0.0465588	3018/8342	Dapma7bEVm028599t1/Dapma7bEVm016754t1	2
hypomethylated	hypoxia	R-HSA-5250913	Positive epigenetic regulation of rRNA expression	2/29	106/10513	0.0342598	0.0900228	0.0465588	3018/8342	Dapma7bEVm028599t1/Dapma7bEVm016754t1	2
hypomethylated	hypoxia	R-HSA-5250941	Negative epigenetic regulation of rRNA expression	2/29	109/10513	0.0360531	0.0900228	0.0465588	3018/8342	Dapma7bEVm028599t1/Dapma7bEVm016754t1	2
hypomethylated	hypoxia	R-HSA-73854	RNA Polymerase I Promoter Clearance	2/29	109/10513	0.0360531	0.0900228	0.0465588	3018/8342	Dapma7bEVm028599t1/Dapma7bEVm016754t1	2
hypomethylated	hypoxia	R-HSA-2559582	Senescence-Associated Secretory Phenotype (SASP)	2/29	110/10513	0.0366588	0.0900228	0.0465588	3018/8342	Dapma7bEVm028599t1/Dapma7bEVm016754t1	2
hypomethylated	hypoxia	R-HSA-73886	Chromosome Maintenance	2/29	110/10513	0.0366588	0.0900228	0.0465588	3018/8342	Dapma7bEVm028599t1/Dapma7bEVm016754t1	2
hypomethylated	hypoxia	R-HSA-73864	RNA Polymerase I Transcription	2/29	112/10513	0.0378823	0.0900228	0.0465588	3018/8342	Dapma7bEVm028599t1/Dapma7bEVm016754t1	2
hypomethylated	hypoxia	R-HSA-156827	L13a-mediated translational silencing of Ceruloplasmin expression	2/29	113/10513	0.0384999	0.0900228	0.0465588	6154/6164	Dapma7bEVm010001t1/Dapma7bEVm010671t1	2
hypomethylated	hypoxia	R-HSA-1799339	SRP-dependent cotranslational protein targeting to membrane	2/29	113/10513	0.0384999	0.0900228	0.0465588	6154/6164	Dapma7bEVm010001t1/Dapma7bEVm010671t1	2
hypomethylated	hypoxia	R-HSA-72706	GTP hydrolysis and joining of the 60S ribosomal subunit	2/29	114/10513	0.0391214	0.0900228	0.0465588	6154/6164	Dapma7bEVm010001t1/Dapma7bEVm010671t1	2
hypomethylated	hypoxia	R-HSA-211935	Fatty acids	1/29	15/10513	0.0406144	0.0900228	0.0465588	1573	Dapma7bEVm011145t1/Dapma7bEVm023821t1	1
hypomethylated	hypoxia	R-HSA-2453864	Retinoid cycle disease events	1/29	15/10513	0.0406144	0.0900228	0.0465588	145226	Dapma7bEVm006819t1	1
hypomethylated	hypoxia	R-HSA-2474795	Diseases associated with visual transduction	1/29	15/10513	0.0406144	0.0900228	0.0465588	145226	Dapma7bEVm006819t1	1
hypomethylated	hypoxia	R-HSA-5358565	Mismatch repair (MMR) directed by MSH2:MSH6 (MutSalpha)	1/29	15/10513	0.0406144	0.0900228	0.0465588	4436	Dapma7bEVm000130t1	1
hypomethylated	hypoxia	R-HSA-5358606	Mismatch repair (MMR) directed by MSH2:MSH3 (MutSbeta)	1/29	15/10513	0.0406144	0.0900228	0.0465588	4436	Dapma7bEVm000130t1	1
hypomethylated	hypoxia	R-HSA-71336	Pentose phosphate pathway (hexose monophosphate shunt)	1/29	15/10513	0.0406144	0.0900228	0.0465588	25796	Dapma7bEVm003925t1	1
hypomethylated	hypoxia	R-HSA-1500620	Meiosis	2/29	119/10513	0.0422866	0.0900228	0.0465588	3018/8342	Dapma7bEVm028599t1/Dapma7bEVm016754t1	2
hypomethylated	hypoxia	R-HSA-2408522	Selenoamino acid metabolism	2/29	119/10513	0.0422866	0.0900228	0.0465588	6154/6164	Dapma7bEVm010001t1/Dapma7bEVm010671t1	2
hypomethylated	hypoxia	R-HSA-5358508	Mismatch Repair	1/29	16/10513	0.0432646	0.0900228	0.0465588	4436	Dapma7bEVm000130t1	1
hypomethylated	hypoxia	R-HSA-72613	Eukaryotic Translation Initiation	2/29	121/10513	0.0435791	0.0900228	0.0465588	6154/6164	Dapma7bEVm010001t1/Dapma7bEVm010671t1	2
hypomethylated	hypoxia	R-HSA-72737	Cap-dependent Translation Initiation	2/29	121/10513	0.0435791	0.0900228	0.0465588	6154/6164	Dapma7bEVm010001t1/Dapma7bEVm010671t1	2
hypomethylated	hypoxia	R-HSA-5617472	Activation of anterior HOX genes in hindbrain development during early embryogenesis	2/29	122/10513	0.0442309	0.0900228	0.0465588	3018/8342	Dapma7bEVm028599t1/Dapma7bEVm016754t1	2
hypomethylated	hypoxia	R-HSA-5619507	Activation of HOX genes during differentiation	2/29	122/10513	0.0442309	0.0900228	0.0465588	3018/8342	Dapma7bEVm028599t1/Dapma7bEVm016754t1	2
hypomethylated	hypoxia	R-HSA-2559580	Oxidative Stress Induced Senescence	2/29	125/10513	0.0462083	0.0929539	0.0480747	3018/8342	Dapma7bEVm028599t1/Dapma7bEVm016754t1	2
hypomethylated	hypoxia	R-HSA-163210	Formation of ATP by chemiosmotic coupling	1/29	18/10513	0.0485439	0.0965298	0.0499241	515	Dapma7bEVm009667t1	1
hypomethylated	hypoxia	R-HSA-8939236	RUNX1 regulates transcription of genes involved in differentiation of HSCs	2/29	130/10513	0.0495758	0.0974616	0.050406	3018/8342	Dapma7bEVm028599t1/Dapma7bEVm016754t1	2

## Sheet: hypermethylated
# S14 Table. Enriched Reactome pathways in genes that are differentially methylated in ageing, and different exposures (arsenic, hypoxia, hyperoxia, 5'-azacitidine) in Daphnia magna Bham2.
# Enrichment analysis of genes containing hypermethylated CpGs
# Significantly enriched categories highlighted in yellow
methylation type	exposure	ID	Description	GeneRatio	BgRatio	p value	p adjusted	qvalue	ENTREZID	geneID	Count
hypermethylated	5aza	R-HSA-445095	Interaction between L1 and Ankyrins	5/118	31/10513	2.20149e-05	0.0135171	0.0133016	6326/287/6336/11280/286	Dapma7bEVm018543t1/Dapma7bEVm020674t1/Dapma7bEVm020675t1/Dapma7bEVm009451t1/Dapma7bEVm000264t1/Dapma7bEVm024233t1/Dapma7bEVm010458t1	5
hypermethylated	5aza	R-HSA-373760	L1CAM interactions	7/118	120/10513	0.000392426	0.120475	0.118554	1175/6326/163/287/6336/11280/286	Dapma7bEVm011751t1/Dapma7bEVm018543t1/Dapma7bEVm020674t1/Dapma7bEVm020675t1/Dapma7bEVm004021t1/Dapma7bEVm009451t1/Dapma7bEVm000264t1/Dapma7bEVm024233t1/Dapma7bEVm010458t1	7
hypermethylated	5aza	R-HSA-416993	Trafficking of GluR2-containing AMPA receptors	3/118	17/10513	0.000835668	0.171033	0.168306	1175/80852/163	Dapma7bEVm011751t1/Dapma7bEVm002141t1/Dapma7bEVm004021t1	3
methylation type	exposure	ID	Description	GeneRatio	BgRatio	p value	p adjusted	qvalue	ENTREZID	geneID	Count
hypermethylated	age	R-HSA-71406	Pyruvate metabolism and Citric Acid (TCA) cycle	6/46	49/10513	6.07791e-08	3.03288e-05	2.87261e-05	6390/8802/4967/3419/5162/55066	Dapma7bEVm003900t1/Dapma7bEVm004307t1/Dapma7bEVm000045t1/Dapma7bEVm004825t1/Dapma7bEVm003300t1/Dapma7bEVm001079t1	6
hypermethylated	age	R-HSA-71403	Citric acid cycle (TCA cycle)	4/46	19/10513	1.18512e-06	0.000295688	0.000280063	6390/8802/4967/3419	Dapma7bEVm003900t1/Dapma7bEVm004307t1/Dapma7bEVm000045t1/Dapma7bEVm004825t1	4
hypermethylated	age	R-HSA-1428517	The citric acid (TCA) cycle and respiratory electron transport	6/46	168/10513	8.40092e-05	0.0139735	0.0132351	6390/8802/4967/3419/5162/55066	Dapma7bEVm003900t1/Dapma7bEVm004307t1/Dapma7bEVm000045t1/Dapma7bEVm004825t1/Dapma7bEVm003300t1/Dapma7bEVm001079t1	6
hypermethylated	age	R-HSA-8955332	Carboxyterminal post-translational modifications of tubulin	3/46	39/10513	0.000641694	0.0800513	0.0758212	23093/60509/10383	Dapma7bEVm007412t1/Dapma7bEVm001083t1/Dapma7bEVm000940t1/Dapma7bEVm017340t1	3
hypermethylated	age	R-HSA-204174	Regulation of pyruvate dehydrogenase (PDH) complex	2/46	15/10513	0.00189669	0.18929	0.179287	5162/55066	Dapma7bEVm003300t1/Dapma7bEVm001079t1	2
methylation type	exposure	ID	Description	GeneRatio	BgRatio	p value	p adjusted	qvalue	ENTREZID	geneID	Count
hypermethylated	arsenic	R-HSA-879415	Advanced glycosylation endproduct receptor signaling	1/3	13/10513	0.00370546	0.0489524	0.0245375	1650	Dapma7bEVm002770t1	1
hypermethylated	arsenic	R-HSA-77595	Processing of Intronless Pre-mRNAs	1/3	19/10513	0.00541258	0.0489524	0.0245375	8106	Dapma7bEVm002054t1	1
hypermethylated	arsenic	R-HSA-75067	Processing of Capped Intronless Pre-mRNA	1/3	28/10513	0.0079696	0.0489524	0.0245375	8106	Dapma7bEVm002054t1	1
hypermethylated	arsenic	R-HSA-168276	NS1 Mediated Effects on Host Pathways	1/3	39/10513	0.0110889	0.0489524	0.0245375	8106	Dapma7bEVm002054t1	1
hypermethylated	arsenic	R-HSA-168253	Host Interactions with Influenza Factors	1/3	41/10513	0.0116553	0.0489524	0.0245375	8106	Dapma7bEVm002054t1	1
hypermethylated	arsenic	R-HSA-72187	mRNA 3'-end processing	1/3	58/10513	0.0164614	0.0498734	0.0249992	8106	Dapma7bEVm002054t1	1
hypermethylated	arsenic	R-HSA-109688	Cleavage of Growing Transcript in the Termination Region	1/3	67/10513	0.0189994	0.0498734	0.0249992	8106	Dapma7bEVm002054t1	1
hypermethylated	arsenic	R-HSA-73856	RNA Polymerase II Transcription Termination	1/3	67/10513	0.0189994	0.0498734	0.0249992	8106	Dapma7bEVm002054t1	1
hypermethylated	arsenic	R-HSA-1799339	SRP-dependent cotranslational protein targeting to membrane	1/3	113/10513	0.0319034	0.0744414	0.037314	1650	Dapma7bEVm002770t1	1
hypermethylated	arsenic	R-HSA-168254	Influenza Infection	1/3	155/10513	0.0435861	0.0860728	0.0431442	8106	Dapma7bEVm002054t1	1
hypermethylated	arsenic	R-HSA-9010553	Regulation of expression of SLITs and ROBOs	1/3	172/10513	0.048288	0.0860728	0.0431442	23032	Dapma7bEVm011128t1	1
hypermethylated	arsenic	R-HSA-72163	mRNA Splicing - Major Pathway	1/3	183/10513	0.0513221	0.0860728	0.0431442	8106	Dapma7bEVm002054t1	1
hypermethylated	arsenic	R-HSA-72172	mRNA Splicing	1/3	191/10513	0.0535247	0.0860728	0.0431442	8106	Dapma7bEVm002054t1	1
hypermethylated	arsenic	R-HSA-376176	Signaling by ROBO receptors	1/3	219/10513	0.061207	0.0860728	0.0431442	23032	Dapma7bEVm011128t1	1
hypermethylated	arsenic	R-HSA-5689880	Ub-specific processing proteases	1/3	220/10513	0.0614806	0.0860728	0.0431442	23032	Dapma7bEVm011128t1	1
hypermethylated	arsenic	R-HSA-72203	Processing of Capped Intron-Containing Pre-mRNA	1/3	243/10513	0.0677586	0.0889331	0.044578	8106	Dapma7bEVm002054t1	1
hypermethylated	arsenic	R-HSA-5688426	Deubiquitination	1/3	297/10513	0.0823881	0.0934415	0.0468378	23032	Dapma7bEVm011128t1	1
hypermethylated	arsenic	R-HSA-72766	Translation	1/3	292/10513	0.08104	0.0934415	0.0468378	1650	Dapma7bEVm002770t1	1
hypermethylated	arsenic	R-HSA-446203	Asparagine N-linked glycosylation	1/3	305/10513	0.0845423	0.0934415	0.0468378	1650	Dapma7bEVm002770t1	1
methylation type	exposure	ID	Description	GeneRatio	BgRatio	p value	p adjusted	qvalue	ENTREZID	geneID	Count
hypermethylated	hyperoxia	R-HSA-73894	DNA Repair	5/23	316/10513	0.000512	0.0872583	0.0769452	5888/9937/7874/3018/54107	Dapma7bEVm005993t1/Dapma7bEVm010912t1/Dapma7bEVm001368t1/Dapma7bEVm016705t1/Dapma7bEVm015558t1	5
hypermethylated	hyperoxia	R-HSA-71403	Citric acid cycle (TCA cycle)	2/23	19/10513	0.000765424	0.0872583	0.0769452	1431/4967	Dapma7bEVm002331t1/Dapma7bEVm000045t1	2
hypermethylated	hyperoxia	R-HSA-5693567	HDR through Homologous Recombination (HR) or Single Strand Annealing (SSA)	3/23	132/10513	0.00285132	0.159949	0.141045	5888/3018/54107	Dapma7bEVm005993t1/Dapma7bEVm016705t1/Dapma7bEVm015558t1	3
hypermethylated	hyperoxia	R-HSA-5693538	Homology Directed Repair	3/23	138/10513	0.0032336	0.159949	0.141045	5888/3018/54107	Dapma7bEVm005993t1/Dapma7bEVm016705t1/Dapma7bEVm015558t1	3
hypermethylated	hyperoxia	R-HSA-5688426	Deubiquitination	4/23	297/10513	0.00361526	0.159949	0.141045	3607/7874/3018/23252	Dapma7bEVm022793t1/Dapma7bEVm001368t1/Dapma7bEVm016705t1/Dapma7bEVm011246t1	4
hypermethylated	hyperoxia	R-HSA-71406	Pyruvate metabolism and Citric Acid (TCA) cycle	2/23	49/10513	0.00505826	0.159949	0.141045	1431/4967	Dapma7bEVm002331t1/Dapma7bEVm000045t1	2
hypermethylated	hyperoxia	R-HSA-5693532	DNA Double-Strand Break Repair	3/23	166/10513	0.00542845	0.159949	0.141045	5888/3018/54107	Dapma7bEVm005993t1/Dapma7bEVm016705t1/Dapma7bEVm015558t1	3
hypermethylated	hyperoxia	R-HSA-1428517	The citric acid (TCA) cycle and respiratory electron transport	3/23	168/10513	0.00561226	0.159949	0.141045	1431/4967/7385	Dapma7bEVm002331t1/Dapma7bEVm000045t1/Dapma7bEVm015374t1	3
hypermethylated	hyperoxia	R-HSA-6782210	Gap-filling DNA repair synthesis and ligation in TC-NER	2/23	65/10513	0.00875881	0.19247	0.169722	7874/54107	Dapma7bEVm001368t1/Dapma7bEVm015558t1	2
hypermethylated	hyperoxia	R-HSA-6782135	Dual incision in TC-NER	2/23	66/10513	0.00902056	0.19247	0.169722	7874/54107	Dapma7bEVm001368t1/Dapma7bEVm015558t1	2
hypermethylated	hyperoxia	R-HSA-5685942	HDR through Homologous Recombination (HRR)	2/23	67/10513	0.00928581	0.19247	0.169722	5888/54107	Dapma7bEVm005993t1/Dapma7bEVm015558t1	2
hypermethylated	hyperoxia	R-HSA-8852135	Protein ubiquitination	2/23	77/10513	0.0121271	0.218043	0.192272	7874/3018	Dapma7bEVm001368t1/Dapma7bEVm016705t1	2
hypermethylated	hyperoxia	R-HSA-6781827	Transcription-Coupled Nucleotide Excision Repair (TC-NER)	2/23	79/10513	0.0127358	0.218043	0.192272	7874/54107	Dapma7bEVm001368t1/Dapma7bEVm015558t1	2
hypermethylated	hyperoxia	R-HSA-157579	Telomere Maintenance	2/23	82/10513	0.0136735	0.218043	0.192272	3018/54107	Dapma7bEVm016705t1/Dapma7bEVm015558t1	2
hypermethylated	hyperoxia	R-HSA-194315	Signaling by Rho GTPases	4/23	446/10513	0.014904	0.218043	0.192272	10096/80728/396/3018	Dapma7bEVm006520t1/Dapma7bEVm010679t1/Dapma7bEVm006421t1/Dapma7bEVm016705t1	4
hypermethylated	hyperoxia	R-HSA-912446	Meiotic recombination	2/23	87/10513	0.0153013	0.218043	0.192272	5888/3018	Dapma7bEVm005993t1/Dapma7bEVm016705t1	2
hypermethylated	hyperoxia	R-HSA-193697	p75NTR regulates axonogenesis	1/23	10/10513	0.0216727	0.220602	0.194529	396	Dapma7bEVm006421t1	1
hypermethylated	hyperoxia	R-HSA-5578749	Transcriptional regulation by small RNAs	2/23	105/10513	0.0218077	0.220602	0.194529	129401/3018	Dapma7bEVm005696t1/Dapma7bEVm028025t1/Dapma7bEVm016705t1	2
hypermethylated	hyperoxia	R-HSA-72306	tRNA processing	2/23	106/10513	0.0221978	0.220602	0.194529	54517/129401	Dapma7bEVm000484t1/Dapma7bEVm004010t1/Dapma7bEVm005696t1/Dapma7bEVm028025t1	2
hypermethylated	hyperoxia	R-HSA-73886	Chromosome Maintenance	2/23	110/10513	0.0237872	0.220602	0.194529	3018/54107	Dapma7bEVm016705t1/Dapma7bEVm015558t1	2
hypermethylated	hyperoxia	R-HSA-5696398	Nucleotide Excision Repair	2/23	111/10513	0.0241917	0.220602	0.194529	7874/54107	Dapma7bEVm001368t1/Dapma7bEVm015558t1	2
hypermethylated	hyperoxia	R-HSA-71064	Lysine catabolism	1/23	12/10513	0.025953	0.220602	0.194529	4967	Dapma7bEVm000045t1	1
hypermethylated	hyperoxia	R-HSA-1500620	Meiosis	2/23	119/10513	0.0275297	0.220602	0.194529	5888/3018	Dapma7bEVm005993t1/Dapma7bEVm016705t1	2
hypermethylated	hyperoxia	R-HSA-72613	Eukaryotic Translation Initiation	2/23	121/10513	0.028392	0.220602	0.194529	1967/6138	Dapma7bEVm006824t1/Dapma7bEVm010191t1	2
hypermethylated	hyperoxia	R-HSA-72737	Cap-dependent Translation Initiation	2/23	121/10513	0.028392	0.220602	0.194529	1967/6138	Dapma7bEVm006824t1/Dapma7bEVm010191t1	2
hypermethylated	hyperoxia	R-HSA-168273	Influenza Viral RNA Transcription and Replication	2/23	134/10513	0.0342575	0.220602	0.194529	129401/6138	Dapma7bEVm005696t1/Dapma7bEVm028025t1/Dapma7bEVm010191t1	2
hypermethylated	hyperoxia	R-HSA-211000	Gene Silencing by RNA	2/23	134/10513	0.0342575	0.220602	0.194529	129401/3018	Dapma7bEVm005696t1/Dapma7bEVm028025t1/Dapma7bEVm016705t1	2
hypermethylated	hyperoxia	R-HSA-194840	Rho GTPase cycle	2/23	138/10513	0.0361506	0.220602	0.194529	80728/396	Dapma7bEVm010679t1/Dapma7bEVm006421t1	2
hypermethylated	hyperoxia	R-HSA-264642	Acetylcholine Neurotransmitter Release Cycle	1/23	17/10513	0.0365755	0.220602	0.194529	1103	Dapma7bEVm007221t1	1
hypermethylated	hyperoxia	R-HSA-3781860	Diseases associated with N-glycosylation of proteins	1/23	17/10513	0.0365755	0.220602	0.194529	11253	Dapma7bEVm004637t1	1
hypermethylated	hyperoxia	R-HSA-6807070	PTEN Regulation	2/23	140/10513	0.0371122	0.220602	0.194529	7874/23252	Dapma7bEVm001368t1/Dapma7bEVm011246t1	2
hypermethylated	hyperoxia	R-HSA-68875	Mitotic Prophase	2/23	141/10513	0.0375967	0.220602	0.194529	129401/3018	Dapma7bEVm005696t1/Dapma7bEVm028025t1/Dapma7bEVm016705t1	2
hypermethylated	hyperoxia	R-HSA-168255	Influenza Life Cycle	2/23	144/10513	0.0390652	0.220602	0.194529	129401/6138	Dapma7bEVm005696t1/Dapma7bEVm028025t1/Dapma7bEVm010191t1	2
hypermethylated	hyperoxia	R-HSA-1474165	Reproduction	2/23	145/10513	0.0395595	0.220602	0.194529	5888/3018	Dapma7bEVm005993t1/Dapma7bEVm016705t1	2
hypermethylated	hyperoxia	R-HSA-168254	Influenza Infection	2/23	155/10513	0.0446346	0.220602	0.194529	129401/6138	Dapma7bEVm005696t1/Dapma7bEVm028025t1/Dapma7bEVm010191t1	2
hypermethylated	hyperoxia	R-HSA-5651801	PCNA-Dependent Long Patch Base Excision Repair	1/23	21/10513	0.0449937	0.220602	0.194529	54107	Dapma7bEVm015558t1	1
hypermethylated	hyperoxia	R-HSA-901032	ER Quality Control Compartment (ERQC)	1/23	21/10513	0.0449937	0.220602	0.194529	11253	Dapma7bEVm004637t1	1
methylation type	exposure	ID	Description	GeneRatio	BgRatio	p value	p adjusted	qvalue	ENTREZID	geneID	Count
hypermethylated	hypoxia	R-HSA-6781823	Formation of TC-NER Pre-Incision Complex	3/22	54/10513	0.000184119	0.0221904	0.0176595	27339/7874/404672	Dapma7bEVm001187t1/Dapma7bEVm001368t1/Dapma7bEVm018378t1	3
hypermethylated	hypoxia	R-HSA-5610783	Degradation of GLI2 by the proteasome	3/22	60/10513	0.000251955	0.0221904	0.0176595	5567/2932/5709	Dapma7bEVm004190t1/Dapma7bEVm010060t1/Dapma7bEVm001495t1	3
hypermethylated	hypoxia	R-HSA-5610785	GLI3 is processed to GLI3R by the proteasome	3/22	60/10513	0.000251955	0.0221904	0.0176595	5567/2932/5709	Dapma7bEVm004190t1/Dapma7bEVm010060t1/Dapma7bEVm001495t1	3
hypermethylated	hypoxia	R-HSA-6782210	Gap-filling DNA repair synthesis and ligation in TC-NER	3/22	65/10513	0.000319435	0.0221904	0.0176595	27339/7874/404672	Dapma7bEVm001187t1/Dapma7bEVm001368t1/Dapma7bEVm018378t1	3
hypermethylated	hypoxia	R-HSA-6782135	Dual incision in TC-NER	3/22	66/10513	0.000334193	0.0221904	0.0176595	27339/7874/404672	Dapma7bEVm001187t1/Dapma7bEVm001368t1/Dapma7bEVm018378t1	3
hypermethylated	hypoxia	R-HSA-73894	DNA Repair	5/22	316/10513	0.000410709	0.0227259	0.0180856	27339/7874/3018/404672/3364	Dapma7bEVm001187t1/Dapma7bEVm001368t1/Dapma7bEVm016705t1/Dapma7bEVm018378t1/Dapma7bEVm008192t1	5
hypermethylated	hypoxia	R-HSA-6781827	Transcription-Coupled Nucleotide Excision Repair (TC-NER)	3/22	79/10513	0.000567442	0.026913	0.0214177	27339/7874/404672	Dapma7bEVm001187t1/Dapma7bEVm001368t1/Dapma7bEVm018378t1	3
hypermethylated	hypoxia	R-HSA-8949215	Mitochondrial calcium ion transport	2/22	23/10513	0.00102987	0.0427398	0.034013	9512/8165	Dapma7bEVm001898t1/Dapma7bEVm007792t1	2
hypermethylated	hypoxia	R-HSA-5696398	Nucleotide Excision Repair	3/22	111/10513	0.00152414	0.0532676	0.0423912	27339/7874/404672	Dapma7bEVm001187t1/Dapma7bEVm001368t1/Dapma7bEVm018378t1	3
hypermethylated	hypoxia	R-HSA-5610787	Hedgehog 'off' state	3/22	113/10513	0.00160445	0.0532676	0.0423912	5567/2932/5709	Dapma7bEVm004190t1/Dapma7bEVm010060t1/Dapma7bEVm001495t1	3
hypermethylated	hypoxia	R-HSA-389661	Glyoxylate metabolism and glycine degradation	2/22	31/10513	0.00187377	0.0565538	0.0450063	4967/5162	Dapma7bEVm000045t1/Dapma7bEVm003300t1	2
hypermethylated	hypoxia	R-HSA-9006925	Intracellular signaling by second messengers	4/22	288/10513	0.00273183	0.0755806	0.0601482	7874/5567/2932/5709	Dapma7bEVm001368t1/Dapma7bEVm004190t1/Dapma7bEVm010060t1/Dapma7bEVm001495t1	4
hypermethylated	hypoxia	R-HSA-212165	Epigenetic regulation of gene expression	3/22	147/10513	0.00339433	0.0836212	0.066547	3018/404672/2932	Dapma7bEVm016705t1/Dapma7bEVm018378t1/Dapma7bEVm010060t1	3
hypermethylated	hypoxia	R-HSA-5358351	Signaling by Hedgehog	3/22	149/10513	0.0035262	0.0836212	0.066547	5567/2932/5709	Dapma7bEVm004190t1/Dapma7bEVm010060t1/Dapma7bEVm001495t1	3
hypermethylated	hypoxia	R-HSA-71406	Pyruvate metabolism and Citric Acid (TCA) cycle	2/22	49/10513	0.00463213	0.0964274	0.0767384	4967/5162	Dapma7bEVm000045t1/Dapma7bEVm003300t1	2
hypermethylated	hypoxia	R-HSA-1428517	The citric acid (TCA) cycle and respiratory electron transport	3/22	168/10513	0.00493755	0.0964274	0.0767384	4967/7385/5162	Dapma7bEVm000045t1/Dapma7bEVm015374t1/Dapma7bEVm003300t1	3
hypermethylated	hypoxia	R-HSA-69481	G2/M Checkpoints	3/22	168/10513	0.00493755	0.0964274	0.0767384	3018/5709/3364	Dapma7bEVm016705t1/Dapma7bEVm001495t1/Dapma7bEVm008192t1	3
hypermethylated	hypoxia	R-HSA-3700989	Transcriptional Regulation by TP53	4/22	367/10513	0.00648936	0.119693	0.0952532	55835/7874/404672/3364	Dapma7bEVm006465t1/Dapma7bEVm001368t1/Dapma7bEVm018378t1/Dapma7bEVm008192t1	4
hypermethylated	hypoxia	R-HSA-5610780	Degradation of GLI1 by the proteasome	2/22	60/10513	0.00687561	0.120142	0.095611	5567/5709	Dapma7bEVm004190t1/Dapma7bEVm001495t1	2
hypermethylated	hypoxia	R-HSA-1268020	Mitochondrial protein import	2/22	64/10513	0.00779176	0.129343	0.102933	9512/400916	Dapma7bEVm001898t1/Dapma7bEVm004485t1	2
hypermethylated	hypoxia	R-HSA-8939902	Regulation of RUNX2 expression and activity	2/22	73/10513	0.0100424	0.156635	0.124652	2932/5709	Dapma7bEVm010060t1/Dapma7bEVm001495t1	2
hypermethylated	hypoxia	R-HSA-5689880	Ub-specific processing proteases	3/22	220/10513	0.0103794	0.156635	0.124652	7874/3018/5709	Dapma7bEVm001368t1/Dapma7bEVm016705t1/Dapma7bEVm001495t1	3
hypermethylated	hypoxia	R-HSA-8852135	Protein ubiquitination	2/22	77/10513	0.0111249	0.160586	0.127797	7874/3018	Dapma7bEVm001368t1/Dapma7bEVm016705t1	2
hypermethylated	hypoxia	R-HSA-201681	TCF dependent signaling in response to WNT	3/22	233/10513	0.012125	0.166365	0.132396	3018/2932/5709	Dapma7bEVm016705t1/Dapma7bEVm010060t1/Dapma7bEVm001495t1	3
hypermethylated	hypoxia	R-HSA-195253	Degradation of beta-catenin by the destruction complex	2/22	82/10513	0.0125474	0.166365	0.132396	2932/5709	Dapma7bEVm010060t1/Dapma7bEVm001495t1	2
hypermethylated	hypoxia	R-HSA-5687128	MAPK6/MAPK4 signaling	2/22	89/10513	0.0146656	0.166365	0.132396	5567/5709	Dapma7bEVm004190t1/Dapma7bEVm001495t1	2
hypermethylated	hypoxia	R-HSA-73777	RNA Polymerase I Chain Elongation	2/22	90/10513	0.01498	0.166365	0.132396	3018/404672	Dapma7bEVm016705t1/Dapma7bEVm018378t1	2
hypermethylated	hypoxia	R-HSA-5250924	B-WICH complex positively regulates rRNA expression	2/22	91/10513	0.0152973	0.166365	0.132396	3018/2932	Dapma7bEVm016705t1/Dapma7bEVm010060t1	2
hypermethylated	hypoxia	R-HSA-1257604	PIP3 activates AKT signaling	3/22	255/10513	0.0154461	0.166365	0.132396	7874/2932/5709	Dapma7bEVm001368t1/Dapma7bEVm010060t1/Dapma7bEVm001495t1	3
hypermethylated	hypoxia	R-HSA-69473	G2/M DNA damage checkpoint	2/22	95/10513	0.0165957	0.166365	0.132396	3018/3364	Dapma7bEVm016705t1/Dapma7bEVm008192t1	2
hypermethylated	hypoxia	R-HSA-5620912	Anchoring of the basal body to the plasma membrane	2/22	98/10513	0.0175996	0.166365	0.132396	55835/4735	Dapma7bEVm006465t1/Dapma7bEVm005646t1	2
hypermethylated	hypoxia	R-HSA-5693607	Processing of DNA double-strand break ends	2/22	98/10513	0.0175996	0.166365	0.132396	3018/3364	Dapma7bEVm016705t1/Dapma7bEVm008192t1	2
hypermethylated	hypoxia	R-HSA-427413	NoRC negatively regulates rRNA expression	2/22	106/10513	0.0204	0.166365	0.132396	3018/404672	Dapma7bEVm016705t1/Dapma7bEVm018378t1	2
hypermethylated	hypoxia	R-HSA-5250913	Positive epigenetic regulation of rRNA expression	2/22	106/10513	0.0204	0.166365	0.132396	3018/2932	Dapma7bEVm016705t1/Dapma7bEVm010060t1	2
hypermethylated	hypoxia	R-HSA-193697	p75NTR regulates axonogenesis	1/22	10/10513	0.0207393	0.166365	0.132396	396	Dapma7bEVm006421t1	1
hypermethylated	hypoxia	R-HSA-5250941	Negative epigenetic regulation of rRNA expression	2/22	109/10513	0.0214955	0.166365	0.132396	3018/404672	Dapma7bEVm016705t1/Dapma7bEVm018378t1	2
hypermethylated	hypoxia	R-HSA-73854	RNA Polymerase I Promoter Clearance	2/22	109/10513	0.0214955	0.166365	0.132396	3018/404672	Dapma7bEVm016705t1/Dapma7bEVm018378t1	2
hypermethylated	hypoxia	R-HSA-69620	Cell Cycle Checkpoints	3/22	293/10513	0.022295	0.166365	0.132396	3018/5709/3364	Dapma7bEVm016705t1/Dapma7bEVm001495t1/Dapma7bEVm008192t1	3
hypermethylated	hypoxia	R-HSA-73864	RNA Polymerase I Transcription	2/22	112/10513	0.0226153	0.166365	0.132396	3018/404672	Dapma7bEVm016705t1/Dapma7bEVm018378t1	2
hypermethylated	hypoxia	R-HSA-5688426	Deubiquitination	3/22	297/10513	0.023099	0.166365	0.132396	7874/3018/5709	Dapma7bEVm001368t1/Dapma7bEVm016705t1/Dapma7bEVm001495t1	3
hypermethylated	hypoxia	R-HSA-71064	Lysine catabolism	1/22	12/10513	0.0248376	0.166365	0.132396	4967	Dapma7bEVm000045t1	1
hypermethylated	hypoxia	R-HSA-73817	Purine ribonucleoside monophosphate biosynthesis	1/22	12/10513	0.0248376	0.166365	0.132396	8833	Dapma7bEVm016629t1	1
hypermethylated	hypoxia	R-HSA-8878166	Transcriptional regulation by RUNX2	2/22	121/10513	0.0261167	0.166365	0.132396	2932/5709	Dapma7bEVm010060t1/Dapma7bEVm001495t1	2
hypermethylated	hypoxia	R-HSA-198323	AKT phosphorylates targets in the cytosol	1/22	14/10513	0.0289195	0.166365	0.132396	2932	Dapma7bEVm010060t1	1
hypermethylated	hypoxia	R-HSA-4839735	AXIN mutants destabilize the destruction complex, activating WNT signaling	1/22	14/10513	0.0289195	0.166365	0.132396	2932	Dapma7bEVm010060t1	1
hypermethylated	hypoxia	R-HSA-4839744	truncated APC mutants destabilize the destruction complex	1/22	14/10513	0.0289195	0.166365	0.132396	2932	Dapma7bEVm010060t1	1
hypermethylated	hypoxia	R-HSA-4839748	AMER1 mutants destabilize the destruction complex	1/22	14/10513	0.0289195	0.166365	0.132396	2932	Dapma7bEVm010060t1	1
hypermethylated	hypoxia	R-HSA-5467337	APC truncation mutants have impaired AXIN binding	1/22	14/10513	0.0289195	0.166365	0.132396	2932	Dapma7bEVm010060t1	1
hypermethylated	hypoxia	R-HSA-5467340	AXIN missense mutants destabilize the destruction complex	1/22	14/10513	0.0289195	0.166365	0.132396	2932	Dapma7bEVm010060t1	1
hypermethylated	hypoxia	R-HSA-5467348	Truncations of AMER1 destabilize the destruction complex	1/22	14/10513	0.0289195	0.166365	0.132396	2932	Dapma7bEVm010060t1	1
hypermethylated	hypoxia	R-HSA-8939236	RUNX1 regulates transcription of genes involved in differentiation of HSCs	2/22	130/10513	0.029825	0.166365	0.132396	3018/5709	Dapma7bEVm016705t1/Dapma7bEVm001495t1	2
hypermethylated	hypoxia	R-HSA-195721	Signaling by WNT	3/22	330/10513	0.0303387	0.166365	0.132396	3018/2932/5709	Dapma7bEVm016705t1/Dapma7bEVm010060t1/Dapma7bEVm001495t1	3
hypermethylated	hypoxia	R-HSA-5693567	HDR through Homologous Recombination (HR) or Single Strand Annealing (SSA)	2/22	132/10513	0.0306763	0.166365	0.132396	3018/3364	Dapma7bEVm016705t1/Dapma7bEVm008192t1	2
hypermethylated	hypoxia	R-HSA-204174	Regulation of pyruvate dehydrogenase (PDH) complex	1/22	15/10513	0.0309544	0.166365	0.132396	5162	Dapma7bEVm003300t1	1
hypermethylated	hypoxia	R-HSA-4839743	phosphorylation site mutants of CTNNB1 are not targeted to the proteasome by the destruction complex	1/22	15/10513	0.0309544	0.166365	0.132396	2932	Dapma7bEVm010060t1	1
hypermethylated	hypoxia	R-HSA-5339716	Misspliced GSK3beta mutants stabilize beta-catenin	1/22	15/10513	0.0309544	0.166365	0.132396	2932	Dapma7bEVm010060t1	1
hypermethylated	hypoxia	R-HSA-5358747	S33 mutants of beta-catenin aren't phosphorylated	1/22	15/10513	0.0309544	0.166365	0.132396	2932	Dapma7bEVm010060t1	1
hypermethylated	hypoxia	R-HSA-5358749	S37 mutants of beta-catenin aren't phosphorylated	1/22	15/10513	0.0309544	0.166365	0.132396	2932	Dapma7bEVm010060t1	1
hypermethylated	hypoxia	R-HSA-5358751	S45 mutants of beta-catenin aren't phosphorylated	1/22	15/10513	0.0309544	0.166365	0.132396	2932	Dapma7bEVm010060t1	1
hypermethylated	hypoxia	R-HSA-5358752	T41 mutants of beta-catenin aren't phosphorylated	1/22	15/10513	0.0309544	0.166365	0.132396	2932	Dapma7bEVm010060t1	1
hypermethylated	hypoxia	R-HSA-8956320	Nucleobase biosynthesis	1/22	15/10513	0.0309544	0.166365	0.132396	8833	Dapma7bEVm016629t1	1
hypermethylated	hypoxia	R-HSA-392517	Rap1 signalling	1/22	16/10513	0.0329851	0.166365	0.132396	5567	Dapma7bEVm004190t1	1
hypermethylated	hypoxia	R-HSA-399956	CRMPs in Sema3A signaling	1/22	16/10513	0.0329851	0.166365	0.132396	2932	Dapma7bEVm010060t1	1
hypermethylated	hypoxia	R-HSA-8949664	Processing of SMDT1	1/22	16/10513	0.0329851	0.166365	0.132396	9512	Dapma7bEVm001898t1	1
hypermethylated	hypoxia	R-HSA-5693538	Homology Directed Repair	2/22	138/10513	0.0332882	0.166365	0.132396	3018/3364	Dapma7bEVm016705t1/Dapma7bEVm008192t1	2
hypermethylated	hypoxia	R-HSA-6807070	PTEN Regulation	2/22	140/10513	0.0341779	0.166365	0.132396	7874/5709	Dapma7bEVm001368t1/Dapma7bEVm001495t1	2
hypermethylated	hypoxia	R-HSA-164378	PKA activation in glucagon signalling	1/22	17/10513	0.0350118	0.166365	0.132396	5567	Dapma7bEVm004190t1	1
hypermethylated	hypoxia	R-HSA-196299	Beta-catenin phosphorylation cascade	1/22	17/10513	0.0350118	0.166365	0.132396	2932	Dapma7bEVm010060t1	1
hypermethylated	hypoxia	R-HSA-199220	Vitamin B5 (pantothenate) metabolism	1/22	17/10513	0.0350118	0.166365	0.132396	60490	Dapma7bEVm008413t1	1
hypermethylated	hypoxia	R-HSA-5621481	C-type lectin receptors (CLRs)	2/22	142/10513	0.0350769	0.166365	0.132396	5567/5709	Dapma7bEVm004190t1/Dapma7bEVm001495t1	2
hypermethylated	hypoxia	R-HSA-8963898	Plasma lipoprotein assembly	1/22	18/10513	0.0370345	0.173175	0.137815	5567	Dapma7bEVm004190t1	1
hypermethylated	hypoxia	R-HSA-163615	PKA activation	1/22	19/10513	0.0390531	0.175859	0.139951	5567	Dapma7bEVm004190t1	1
hypermethylated	hypoxia	R-HSA-71403	Citric acid cycle (TCA cycle)	1/22	19/10513	0.0390531	0.175859	0.139951	4967	Dapma7bEVm000045t1	1
hypermethylated	hypoxia	R-HSA-71291	Metabolism of amino acids and derivatives	3/22	365/10513	0.0391975	0.175859	0.139951	4967/5162/5709	Dapma7bEVm000045t1/Dapma7bEVm003300t1/Dapma7bEVm001495t1	3
hypermethylated	hypoxia	R-HSA-111931	PKA-mediated phosphorylation of CREB	1/22	20/10513	0.0410676	0.181793	0.144673	5567	Dapma7bEVm004190t1	1
hypermethylated	hypoxia	R-HSA-5621575	CD209 (DC-SIGN) signaling	1/22	21/10513	0.0430782	0.183388	0.145943	5567	Dapma7bEVm004190t1	1
hypermethylated	hypoxia	R-HSA-6804115	TP53 regulates transcription of additional cell cycle genes whose exact role in the p53 pathway remain uncertain	1/22	21/10513	0.0430782	0.183388	0.145943	55835	Dapma7bEVm006465t1	1
hypermethylated	hypoxia	R-HSA-5633007	Regulation of TP53 Activity	2/22	159/10513	0.0430851	0.183388	0.145943	7874/3364	Dapma7bEVm001368t1/Dapma7bEVm008192t1	2
hypermethylated	hypoxia	R-HSA-5693532	DNA Double-Strand Break Repair	2/22	166/10513	0.0465655	0.195693	0.155735	3018/3364	Dapma7bEVm016705t1/Dapma7bEVm008192t1	2
hypermethylated	hypoxia	R-HSA-68886	M Phase	3/22	395/10513	0.0477451	0.198142	0.157684	55835/3018/5709	Dapma7bEVm006465t1/Dapma7bEVm016705t1/Dapma7bEVm001495t1	3
hypermethylated	hypoxia	R-HSA-163560	Triglyceride catabolism	1/22	24/10513	0.0490857	0.201191	0.16011	5567	Dapma7bEVm004190t1	1
