# Supplementary material for: Pattern of DNA Methylation in Daphnia: Evolutionary Perspective
Source: Genome Biol Evol. 2018 Jul 30;10(8):1988–2007. doi: 10.1093/gbe/evy155 (PMC6097596; doi:10.1093/gbe/evy155)
Supplement: Supplementary Data [file evy155_kvist_et_al_supplements.zip › S15_Table_Orthogroups in heatmap.xls]

## Sheet: high_low_heatmapgenes_all_sp
# S15 Table. Protein IDs for orthocluster genes (414 orthogroups) used in hierarchical clustering analysis (heatmap), combining methylation levels and gene expression levels (FPKM).
# The methylation level was calculated from exons 2-4 in arthropods and exon1 in vertebrates. In vertebrates, the rank order was reversed as methylation correlates negatively with gene expression (in exon 1).
# type: high = high expression & high methylation in arthropods (exon 2-4) & low methylation in vertebrates (exon1)
# type: low = low expression & low methylation in arthropods (exon 2-4) & high methylation in vertebrates (exon1)
Daphnia magna				Daphnia pulex				Apis mellifera				Nasonia vitripennis				Mus musculus				Homo sapiens
proteinID	orthocluster	type		proteinID	orthocluster	type		proteinID	orthocluster	type		proteinID	orthocluster	type		proteinID	orthocluster	type		proteinID	orthocluster	type
Dapma7bEVm000158t1	OG0000000	high		gene10152	OG0000000	high		XP_006564685.1	OG0000485	high		NV50981-PA	OG0000001	high		ENSMUSP00000076959.3	OG0000002	high		ENSP00000304268.10	OG0000000	high
Dapma7bEVm001392t1	OG0000000	high		gene10833	OG0000000	high		XP_006564686.1	OG0000485	high		NV50982-PA	OG0000001	high		ENSMUSP00000094934.1	OG0000002	high		ENSP00000444812.1	OG0000000	high
Dapma7bEVm001833t1	OG0000000	high		gene11006	OG0000000	high		XP_006564687.1	OG0000485	high		NV50983-PA	OG0000001	high		ENSMUSP00000138975.1	OG0000213	high		ENSP00000480246.1	OG0000000	high
Dapma7bEVm002590t1	OG0000000	high		gene12286	OG0000000	high		XP_006564688.1	OG0000485	high		NV50984-PA	OG0000001	high		ENSMUSP00000139054.1	OG0000213	high		ENSP00000480834.1	OG0000000	high
Dapma7bEVm002666t1	OG0000000	high		gene12816	OG0000000	high		XP_006564689.1	OG0000485	high		NV50987-PA	OG0000001	high		ENSMUSP00000139181.1	OG0000213	high		ENSP00000486871.1	OG0000000	high
Dapma7bEVm002970t1	OG0000000	high		gene13666	OG0000000	high		XP_006564690.1	OG0000485	high		NV50988-PA	OG0000001	high		ENSMUSP00000139243.1	OG0000213	high		ENSP00000491547.1	OG0000000	high
Dapma7bEVm003691t1	OG0000000	high		gene14184	OG0000000	high		XP_006564691.1	OG0000485	high		NV50990-PA	OG0000001	high		ENSMUSP00000139308.1	OG0000213	high		ENSP00000374836.3	OG0000003	high
Dapma7bEVm004806t1	OG0000000	high		gene14353	OG0000000	high		XP_006564692.1	OG0000485	high		NV50999-PA	OG0000001	high		ENSMUSP00000139367.1	OG0000213	high		ENSP00000479032.1	OG0000003	high
Dapma7bEVm005472t1	OG0000000	high		gene14391	OG0000000	high		XP_006564693.1	OG0000485	high		NV51002-PA	OG0000001	high		ENSMUSP00000025117.6	OG0000214	high		ENSP00000481579.1	OG0000004	high
Dapma7bEVm007995t1	OG0000000	high		gene16587	OG0000000	high		XP_006564694.1	OG0000485	high		NV51003-PA	OG0000001	high		ENSMUSP00000029784.5	OG0000214	high		ENSP00000483274.1	OG0000004	high
Dapma7bEVm015542t1	OG0000000	high		gene1671	OG0000000	high		XP_006564695.1	OG0000485	high		NV51004-PA	OG0000001	high		ENSMUSP00000034840.3	OG0000214	high		ENSP00000492239.1	OG0000004	high
Dapma7bEVm015672t1	OG0000000	high		gene3101	OG0000000	high		XP_006564696.1	OG0000485	high		NV51005-PA	OG0000001	high		ENSMUSP00000111483.2	OG0000214	high		ENSP00000479192.1	OG0000009	high
Dapma7bEVm023713t1	OG0000000	high		gene445	OG0000000	high		XP_006564697.1	OG0000485	high		NV51008-PA	OG0000001	high		ENSMUSP00000112403.1	OG0000214	high		ENSP00000433653.1	OG0000010	high
Dapma7bEVm030512t1	OG0000000	high		gene4502	OG0000000	high		XP_006564698.1	OG0000485	high		NV51009-PA	OG0000001	high		ENSMUSP00000112755.1	OG0000214	high		ENSP00000386500.2	OG0000013	high
Dapma7bEVm001077t1	OG0000012	high		gene6578	OG0000066	high		XP_006566627.1	OG0000711	high		NV14600-PA	OG0000027	high		ENSMUSP00000113196.1	OG0000214	high		ENSP00000405607.1	OG0000018	high
Dapma7bEVm002096t1	OG0000012	high		gene6584	OG0000066	high		XP_006566628.1	OG0000711	high		NV14722-PA	OG0000027	high		ENSMUSP00000142412.1	OG0000214	high		ENSP00000405731.1	OG0000018	high
Dapma7bEVm002621t1	OG0000012	high		gene6592	OG0000066	high		XP_006566629.1	OG0000711	high		NV14796-PA	OG0000027	high		ENSMUSP00000141010.1	OG0000309	high		ENSP00000418775.1	OG0000019	high
Dapma7bEVm005125t1	OG0000012	high		gene7923	OG0000066	high		XP_006566630.1	OG0000711	high		NV14797-PA	OG0000027	high		ENSMUSP00000141052.1	OG0000309	high		ENSP00000379651.2	OG0000020	high
Dapma7bEVm005492t1	OG0000012	high		gene7942	OG0000066	high		XP_016770492.1	OG0000711	high		NV14798-PA	OG0000027	high		ENSMUSP00000020564.6	OG0000310	high		ENSP00000477748.1	OG0000031	high
Dapma7bEVm007237t1	OG0000012	high		gene883	OG0000067	high		XP_016770493.1	OG0000711	high		NV14800-PA	OG0000027	high		ENSMUSP00000021898.5	OG0000310	high		ENSP00000379616.3	OG0000036	high
Dapma7bEVm007992t1	OG0000012	high		gene12182	OG0000069	high		XP_006567013.1	OG0000712	high		NV14801-PA	OG0000027	high		ENSMUSP00000035361.5	OG0000310	high		ENSP00000347168.1	OG0000060	high
Dapma7bEVm011142t1	OG0000012	high		gene4220	OG0000071	high		XP_006567020.1	OG0000712	high		NV14802-PA	OG0000027	high		ENSMUSP00000043146.7	OG0000310	high		ENSP00000292408.4	OG0000061	high
Dapma7bEVm020297t1	OG0000012	high		gene15706	OG0000072	high		XP_016770863.1	OG0000712	high		NV14803-PA	OG0000027	high		ENSMUSP00000091940.3	OG0000310	high		ENSP00000488233.1	OG0000216	high
Dapma7bEVm000576t1	OG0000015	high		gene14951	OG0000073	high		XP_016770870.1	OG0000712	high		NV15455-PA	OG0000027	high		ENSMUSP00000103040.2	OG0000310	high		ENSP00000488275.1	OG0000216	high
Dapma7bEVm001225t1	OG0000015	high		gene14954	OG0000073	high		XP_016770871.1	OG0000712	high		NV15457-PA	OG0000027	high		ENSMUSP00000106103.1	OG0000310	high		ENSP00000488663.1	OG0000216	high
Dapma7bEVm002764t1	OG0000015	high		gene15956	OG0000073	high		XP_006567212.1	OG0000713	high		NV15458-PA	OG0000027	high		ENSMUSP00000140336.1	OG0000310	high		ENSP00000488672.1	OG0000216	high
Dapma7bEVm003352t1	OG0000015	high		gene15958	OG0000073	high		XP_625031.3	OG0000713	high		NV15459-PA	OG0000027	high		ENSMUSP00000152080.1	OG0000310	high		ENSP00000488901.1	OG0000216	high
Dapma7bEVm003758t1	OG0000015	high		gene17346	OG0000073	high		XP_006567831.1	OG0000714	high		NV15460-PA	OG0000027	high		ENSMUSP00000061474.3	OG0000311	high		ENSP00000310701.1	OG0000217	high
Dapma7bEVm004268t1	OG0000015	high		gene17347	OG0000073	high		XP_006567832.1	OG0000714	high		NV15461-PA	OG0000027	high		ENSMUSP00000105980.1	OG0000311	high		ENSP00000334754.6	OG0000217	high
Dapma7bEVm004381t1	OG0000015	high		gene22	OG0000073	high		XP_006567833.1	OG0000714	high		NV15462-PA	OG0000027	high		ENSMUSP00000105981.3	OG0000311	high		ENSP00000345772.7	OG0000217	high
Dapma7bEVm005159t1	OG0000015	high		gene24	OG0000073	high		XP_006567834.1	OG0000714	high		NV15463-PA	OG0000027	high		ENSMUSP00000105983.1	OG0000311	high		ENSP00000351184.2	OG0000217	high
Dapma7bEVm005168t1	OG0000015	high		gene4362	OG0000073	high		XP_016767606.1	OG0000714	high		NV17029-PA	OG0000027	high		ENSMUSP00000105985.2	OG0000311	high		ENSP00000352926.2	OG0000217	high
Dapma7bEVm005228t1	OG0000015	high		gene4758	OG0000073	high		XP_016767608.1	OG0000714	high		NV17030-PA	OG0000027	high		ENSMUSP00000119065.1	OG0000311	high		ENSP00000366419.4	OG0000217	high
Dapma7bEVm005594t1	OG0000015	high		gene6284	OG0000073	high		XP_016767609.1	OG0000714	high		NV17539-PA	OG0000027	high		ENSMUSP00000131323.1	OG0000311	high		ENSP00000380311.2	OG0000217	high
Dapma7bEVm005967t1	OG0000015	high		gene6287	OG0000073	high		XP_016767610.1	OG0000714	high		NV17717-PA	OG0000027	high		ENSMUSP00000026577.6	OG0000312	high		ENSP00000384577.3	OG0000217	high
Dapma7bEVm006780t1	OG0000015	high		gene6291	OG0000073	high		XP_016767613.1	OG0000714	high		NV17918-PA	OG0000027	high		ENSMUSP00000052776.6	OG0000312	high		ENSP00000435233.1	OG0000217	high
Dapma7bEVm006786t1	OG0000015	high		gene6292	OG0000073	high		XP_006567883.1	OG0000715	high		NV18366-PA	OG0000027	high		ENSMUSP00000098402.2	OG0000312	high		ENSP00000432707.1	OG0000268	high
Dapma7bEVm006801t1	OG0000015	high		gene6751	OG0000073	high		XP_006567884.1	OG0000715	high		NV50015-PA	OG0000027	high		ENSMUSP00000107509.1	OG0000312	high		ENSP00000433284.1	OG0000268	high
Dapma7bEVm007444t1	OG0000015	high		gene12301	OG0000076	high		XP_006568810.1	OG0000716	high		NV50216-PA	OG0000027	high		ENSMUSP00000119997.1	OG0000312	high		ENSP00000433937.1	OG0000268	high
Dapma7bEVm007990t1	OG0000015	high		gene12304	OG0000076	high		XP_006568811.1	OG0000716	high		NV50228-PA	OG0000027	high		ENSMUSP00000120044.1	OG0000312	high		ENSP00000435382.1	OG0000268	high
Dapma7bEVm008774t1	OG0000015	high		gene12312	OG0000076	high		XP_006568812.1	OG0000716	high		NV50229-PA	OG0000027	high		ENSMUSP00000122517.1	OG0000312	high		ENSP00000436541.1	OG0000268	high
Dapma7bEVm010279t1	OG0000015	high		gene12315	OG0000076	high		XP_006568830.1	OG0000717	high		NV50230-PA	OG0000027	high		ENSMUSP00000126720.1	OG0000312	high		ENSP00000436987.1	OG0000268	high
Dapma7bEVm010743t1	OG0000015	high		gene12316	OG0000076	high		XP_006569870.1	OG0000718	high		NV50436-PA	OG0000027	high		ENSMUSP00000076093.4	OG0000313	high		ENSP00000437164.1	OG0000268	high
Dapma7bEVm010750t1	OG0000015	high		gene12319	OG0000076	high		XP_006569871.1	OG0000718	high		NV12295-PA	OG0000028	high		ENSMUSP00000108850.2	OG0000313	high		ENSP00000262675.7	OG0000269	high
Dapma7bEVm011357t1	OG0000015	high		gene3601	OG0000076	high		XP_006569872.1	OG0000718	high		NV14680-PA	OG0000028	high		ENSMUSP00000108852.1	OG0000313	high		ENSP00000262676.5	OG0000269	high
Dapma7bEVm011538t1	OG0000015	high		gene5196	OG0000076	high		XP_006569873.1	OG0000718	high		NV15476-PA	OG0000028	high		ENSMUSP00000108854.1	OG0000313	high		ENSP00000370230.2	OG0000269	high
Dapma7bEVm011542t1	OG0000015	high		gene5197	OG0000076	high		XP_016768922.1	OG0000718	high		NV15477-PA	OG0000028	high		ENSMUSP00000109624.1	OG0000313	high		ENSP00000370231.4	OG0000269	high
Dapma7bEVm011543t1	OG0000015	high		gene5330	OG0000076	high		XP_016768923.1	OG0000718	high		NV15478-PA	OG0000028	high		ENSMUSP00000109625.2	OG0000313	high		ENSP00000388995.1	OG0000269	high
Dapma7bEVm011640t1	OG0000015	high		gene5334	OG0000076	high		XP_395716.4	OG0000718	high		NV16296-PA	OG0000028	high		ENSMUSP00000109633.1	OG0000313	high		ENSP00000393952.2	OG0000269	high
Dapma7bEVm012018t1	OG0000015	high		gene6075	OG0000076	high		XP_006570848.1	OG0000719	high		NV16298-PA	OG0000028	high		ENSMUSP00000115246.1	OG0000313	high		ENSP00000405803.1	OG0000269	high
Dapma7bEVm012135t1	OG0000015	high		gene8351	OG0000076	high		XP_006570849.1	OG0000719	high		NV16299-PA	OG0000028	high		ENSMUSP00000151359.1	OG0000313	high		ENSP00000406144.2	OG0000269	high
Dapma7bEVm012274t1	OG0000015	high		gene8352	OG0000076	high		XP_016767147.1	OG0000719	high		NV16300-PA	OG0000028	high		ENSMUSP00000151431.1	OG0000313	high		ENSP00000408532.2	OG0000269	high
Dapma7bEVm012434t1	OG0000015	high		gene8359	OG0000076	high		XP_016767154.1	OG0000719	high		NV16301-PA	OG0000028	high		ENSMUSP00000151592.1	OG0000313	high		ENSP00000422496.1	OG0000269	high
Dapma7bEVm012758t1	OG0000015	high		gene8364	OG0000076	high		XP_006571605.1	OG0000720	high		NV16636-PA	OG0000028	high		ENSMUSP00000151628.1	OG0000313	high		ENSP00000423392.1	OG0000269	high
Dapma7bEVm014150t1	OG0000015	high		gene8365	OG0000076	high		XP_006571606.1	OG0000720	high		NV17677-PA	OG0000028	high		ENSMUSP00000151938.1	OG0000313	high		ENSP00000426539.1	OG0000269	high
Dapma7bEVm015010t1	OG0000015	high		gene861	OG0000076	high		XP_016769588.1	OG0000720	high		NV17678-PA	OG0000028	high		ENSMUSP00000152040.1	OG0000313	high		ENSP00000431228.1	OG0000269	high
Dapma7bEVm015705t1	OG0000015	high		gene9759	OG0000076	high		XP_016769591.1	OG0000720	high		NV17697-PA	OG0000028	high		ENSMUSP00000021329.7	OG0000314	high		ENSP00000443016.1	OG0000269	high
Dapma7bEVm015960t1	OG0000015	high		gene12235	OG0000077	high		XP_016769594.1	OG0000720	high		NV17946-PA	OG0000028	high		ENSMUSP00000102627.2	OG0000314	high		ENSP00000304226.4	OG0000270	high
Dapma7bEVm015961t1	OG0000015	high		gene1293	OG0000077	high		XP_016769598.1	OG0000720	high		NV18190-PA	OG0000028	high		ENSMUSP00000007800.7	OG0000315	high		ENSP00000343108.7	OG0000270	high
Dapma7bEVm016026t1	OG0000015	high		gene15912	OG0000077	high		XP_016769603.1	OG0000720	high		NV18259-PA	OG0000028	high		ENSMUSP00000045937.4	OG0000315	high		ENSP00000358568.1	OG0000270	high
Dapma7bEVm016110t1	OG0000015	high		gene8150	OG0000077	high		XP_016769606.1	OG0000720	high		NV18381-PA	OG0000028	high		ENSMUSP00000051799.6	OG0000315	high		ENSP00000358571.1	OG0000270	high
Dapma7bEVm016128t1	OG0000015	high		gene12216	OG0000078	high		XP_016769608.1	OG0000720	high		NV18382-PA	OG0000028	high		ENSMUSP00000125825.1	OG0000315	high		ENSP00000358572.4	OG0000270	high
Dapma7bEVm016151t1	OG0000015	high		gene12234	OG0000078	high		XP_016769615.1	OG0000720	high		NV18383-PA	OG0000028	high		ENSMUSP00000126618.1	OG0000315	high		ENSP00000358574.4	OG0000270	high
Dapma7bEVm016177t1	OG0000015	high		gene15668	OG0000078	high		XP_016769621.1	OG0000720	high		NV22024-PA	OG0000028	high		ENSMUSP00000128921.1	OG0000315	high		ENSP00000368301.3	OG0000270	high
Dapma7bEVm016228t1	OG0000015	high		gene6426	OG0000079	high		XP_016769628.1	OG0000720	high		NV22804-PA	OG0000028	high		ENSMUSP00000130730.1	OG0000315	high		ENSP00000385571.3	OG0000270	high
Dapma7bEVm016232t1	OG0000015	high		gene6427	OG0000079	high		XP_016769629.1	OG0000720	high		NV23797-PA	OG0000028	high		ENSMUSP00000131597.1	OG0000315	high		ENSP00000398241.1	OG0000270	high
Dapma7bEVm016858t1	OG0000015	high		gene9432	OG0000080	high		XP_016769632.1	OG0000720	high		NV20617-PA	OG0000031	high		ENSMUSP00000131922.1	OG0000315	high		ENSP00000407442.3	OG0000270	high
Dapma7bEVm018394t1	OG0000015	high		gene6834	OG0000081	high		XP_016769636.1	OG0000720	high		NV21649-PA	OG0000031	high		ENSMUSP00000131987.1	OG0000315	high		ENSP00000413724.2	OG0000270	high
Dapma7bEVm018637t1	OG0000015	high		gene12965	OG0000082	high		XP_016769638.1	OG0000720	high		NV24001-PA	OG0000031	high		ENSMUSP00000132350.1	OG0000315	high		ENSP00000431710.1	OG0000270	high
Dapma7bEVm018638t1	OG0000015	high		gene1439	OG0000082	high		XP_016766170.1	OG0000721	high		NV24833-PA	OG0000031	high		ENSMUSP00000132802.1	OG0000315	high		ENSP00000486090.1	OG0000270	high
Dapma7bEVm018639t1	OG0000015	high		gene1444	OG0000082	high		XP_016766171.1	OG0000721	high		NV12200-PA	OG0000032	high		ENSMUSP00000020107.7	OG0000320	high		ENSP00000266000.6	OG0000271	high
Dapma7bEVm018664t1	OG0000015	high		gene16389	OG0000082	high		XP_392675.3	OG0000721	high		NV14887-PA	OG0000032	high		ENSMUSP00000033744.5	OG0000320	high		ENSP00000363668.5	OG0000271	high
Dapma7bEVm019354t1	OG0000015	high		gene16390	OG0000082	high		XP_016767104.1	OG0000722	high		NV14889-PA	OG0000032	high		ENSMUSP00000047978.7	OG0000320	high		ENSP00000372539.4	OG0000271	high
Dapma7bEVm019361t1	OG0000015	high		gene16391	OG0000082	high		XP_016767296.1	OG0000723	high		NV50364-PA	OG0000032	high		ENSMUSP00000085775.1	OG0000320	high		ENSP00000372681.4	OG0000271	high
Dapma7bEVm019362t1	OG0000015	high		gene16392	OG0000082	high		XP_016767503.1	OG0000724	high		NV16613-PA	OG0000034	high		ENSMUSP00000086398.5	OG0000320	high		ENSP00000382014.3	OG0000271	high
Dapma7bEVm019363t1	OG0000015	high		gene16393	OG0000082	high		XP_395376.3	OG0000724	high		NV16613-PB	OG0000034	high		ENSMUSP00000098605.2	OG0000320	high		ENSP00000382281.3	OG0000271	high
Dapma7bEVm019541t1	OG0000015	high		gene18197	OG0000082	high		XP_016770975.1	OG0000725	high		NV16613-PC	OG0000034	high		ENSMUSP00000098606.3	OG0000320	high		ENSP00000387575.1	OG0000271	high
Dapma7bEVm019559t1	OG0000015	high		gene2663	OG0000082	high		XP_016772676.1	OG0000726	high		NV17149-PA	OG0000034	high		ENSMUSP00000107883.1	OG0000320	high		ENSP00000390008.1	OG0000271	high
Dapma7bEVm020177t1	OG0000015	high		gene2671	OG0000082	high		XP_392379.2	OG0000727	high		NV17149-PB	OG0000034	high		ENSMUSP00000110123.1	OG0000320	high		ENSP00000394108.2	OG0000271	high
Dapma7bEVm023084t1	OG0000015	high		gene2672	OG0000082	high		XP_392880.5	OG0000728	high		NV17514-PA	OG0000034	high		ENSMUSP00000116941.1	OG0000320	high		ENSP00000396876.2	OG0000271	high
Dapma7bEVm023090t1	OG0000015	high		gene2680	OG0000082	high		XP_394464.1	OG0000729	high		NV17514-PB	OG0000034	high		ENSMUSP00000119242.1	OG0000320	high		ENSP00000397612.1	OG0000271	high
Dapma7bEVm023241t1	OG0000015	high		gene2977	OG0000082	high		XP_624661.1	OG0000730	high		NV18317-PA	OG0000034	high		ENSMUSP00000133187.2	OG0000320	high		ENSP00000403986.1	OG0000271	high
Dapma7bEVm023315t1	OG0000015	high		gene6633	OG0000082	high		NP_001011568.1	OG0000739	high		NV18317-PB	OG0000034	high		ENSMUSP00000138165.1	OG0000320	high		ENSP00000404376.2	OG0000271	high
Dapma7bEVm023393t1	OG0000015	high		gene6647	OG0000082	high		XP_016768775.1	OG0000739	high		NV18912-PA	OG0000034	high		ENSMUSP00000145174.1	OG0000320	high		ENSP00000404623.1	OG0000271	high
Dapma7bEVm023394t1	OG0000015	high		gene6650	OG0000082	high		XP_016768776.1	OG0000739	high		NV10001-PA	OG0000035	high		ENSMUSP00000049120.7	OG0000321	high		ENSP00000406008.1	OG0000271	high
Dapma7bEVm023669t1	OG0000015	high		gene7216	OG0000082	high		XP_016768777.1	OG0000739	high		NV14651-PA	OG0000035	high		ENSMUSP00000055000.7	OG0000321	high		ENSP00000406649.1	OG0000271	high
Dapma7bEVm027571t1	OG0000015	high		gene9384	OG0000082	high		XP_016768778.1	OG0000739	high		NV14657-PA	OG0000035	high		ENSMUSP00000069466.5	OG0000321	high		ENSP00000407623.1	OG0000271	high
Dapma7bEVm027967t1	OG0000015	high		gene11030	OG0000083	high		XP_016768779.1	OG0000739	high		NV18234-PA	OG0000035	high		ENSMUSP00000086122.5	OG0000321	high		ENSP00000408215.1	OG0000271	high
Dapma7bEVm028213t1	OG0000015	high		gene11212	OG0000083	high		XP_016768780.1	OG0000739	high		NV11782-PA	OG0000036	high		ENSMUSP00000086139.4	OG0000321	high		ENSP00000408499.1	OG0000271	high
Dapma7bEVm028547t1	OG0000015	high		gene11787	OG0000083	high		XP_016768781.1	OG0000739	high		NV15529-PA	OG0000038	high		ENSMUSP00000099370.4	OG0000321	high		ENSP00000409756.1	OG0000271	high
Dapma7bEVm028549t1	OG0000015	high		gene15248	OG0000083	high		XP_016768782.1	OG0000739	high		NV15530-PA	OG0000038	high		ENSMUSP00000111044.1	OG0000321	high		ENSP00000410772.2	OG0000271	high
Dapma7bEVm028655t1	OG0000015	high		gene4725	OG0000083	high		XP_016768783.1	OG0000739	high		NV15892-PA	OG0000038	high		ENSMUSP00000111046.2	OG0000321	high		ENSP00000411119.1	OG0000271	high
Dapma7bEVm028888t1	OG0000015	high		gene7418	OG0000083	high		XP_016768784.1	OG0000739	high		NV17665-PA	OG0000038	high		ENSMUSP00000027985.2	OG0000322	high		ENSP00000411700.1	OG0000271	high
Dapma7bEVm029167t1	OG0000015	high		gene9514	OG0000084	high		XP_016768786.1	OG0000739	high		NV50284-PA	OG0000038	high		ENSMUSP00000129624.1	OG0000322	high		ENSP00000412177.1	OG0000271	high
Dapma7bEVm029254t1	OG0000015	high		gene9515	OG0000084	high		NP_001012980.1	OG0000740	high		NV12582-PA	OG0000039	high		ENSMUSP00000141443.1	OG0000322	high		ENSP00000412433.1	OG0000271	high
Dapma7bEVm029343t1	OG0000015	high		gene9516	OG0000084	high		XP_016766542.1	OG0000740	high		NV12583-PA	OG0000039	high		ENSMUSP00000045048.7	OG0000323	high		ENSP00000415898.1	OG0000271	high
Dapma7bEVm029408t1	OG0000015	high		gene9518	OG0000084	high		NP_001239361.1	OG0000741	high		NV16122-PA	OG0000039	high		ENSMUSP00000050838.5	OG0000323	high		ENSP00000477633.1	OG0000271	high
Dapma7bEVm029424t1	OG0000015	high		gene9519	OG0000084	high		XP_006571299.1	OG0000741	high		NV18847-PA	OG0000040	high		ENSMUSP00000070503.7	OG0000323	high		ENSP00000478810.1	OG0000271	high
Dapma7bEVm000144t1	OG0000016	high		gene11045	OG0000085	high		XP_006571300.1	OG0000741	high		NV17025-PA	OG0000041	high		ENSMUSP00000074483.4	OG0000323	high		ENSP00000479172.1	OG0000271	high
Dapma7bEVm002709t1	OG0000016	high		gene14667	OG0000085	high		XP_006571301.1	OG0000741	high		NV17441-PA	OG0000041	high		ENSMUSP00000076989.7	OG0000323	high		ENSP00000480448.1	OG0000271	high
Dapma7bEVm003176t1	OG0000016	high		gene14780	OG0000085	high		XP_016768601.1	OG0000741	high		NV18207-PA	OG0000041	high		ENSMUSP00000104770.1	OG0000323	high		ENSP00000482399.1	OG0000271	high
Dapma7bEVm003179t1	OG0000016	high		gene13272	OG0000086	high		XP_001120297.2	OG0000742	high		NV18460-PA	OG0000041	high		ENSMUSP00000108827.1	OG0000323	high		ENSP00000483394.1	OG0000271	high
Dapma7bEVm003207t1	OG0000016	high		gene14236	OG0000086	high		XP_006561736.1	OG0000742	high		NV18461-PA	OG0000041	high		ENSMUSP00000108828.1	OG0000323	high		ENSP00000483517.1	OG0000271	high
Dapma7bEVm003710t1	OG0000016	high		gene14239	OG0000086	high		XP_001120513.3	OG0000743	high		NV18533-PA	OG0000041	high		ENSMUSP00000108829.1	OG0000323	high		ENSP00000484830.1	OG0000271	high
Dapma7bEVm005136t1	OG0000016	high		gene15461	OG0000086	high		XP_001121719.3	OG0000743	high		NV18552-PA	OG0000041	high		ENSMUSP00000126817.1	OG0000323	high		ENSP00000267807.7	OG0000272	high
Dapma7bEVm005548t1	OG0000016	high		gene16576	OG0000086	high		XP_003249384.1	OG0000743	high		NV18585-PA	OG0000041	high		ENSMUSP00000130023.2	OG0000323	high		ENSP00000271715.2	OG0000272	high
Dapma7bEVm005551t1	OG0000016	high		gene16578	OG0000086	high		XP_006559805.1	OG0000743	high		NV18686-PA	OG0000041	high		ENSMUSP00000136162.1	OG0000323	high		ENSP00000302855.3	OG0000272	high
Dapma7bEVm007085t1	OG0000016	high		gene17713	OG0000086	high		XP_006565013.1	OG0000743	high		NV18809-PA	OG0000041	high		ENSMUSP00000136436.1	OG0000323	high		ENSP00000357856.2	OG0000272	high
Dapma7bEVm007602t1	OG0000016	high		gene1814	OG0000086	high		XP_006565014.1	OG0000743	high		NV18887-PA	OG0000041	high		ENSMUSP00000136700.1	OG0000323	high		ENSP00000360017.4	OG0000272	high
Dapma7bEVm007794t1	OG0000016	high		gene2463	OG0000086	high		XP_006571999.1	OG0000743	high		NV18913-PA	OG0000041	high		ENSMUSP00000137632.1	OG0000323	high		ENSP00000376484.1	OG0000272	high
Dapma7bEVm010722t1	OG0000016	high		gene3063	OG0000086	high		XP_016771651.1	OG0000743	high		NV19020-PA	OG0000041	high		ENSMUSP00000003049.6	OG0000324	high		ENSP00000386836.1	OG0000272	high
Dapma7bEVm011143t1	OG0000016	high		gene3064	OG0000086	high		XP_016773443.1	OG0000743	high		NV19130-PA	OG0000041	high		ENSMUSP00000035281.9	OG0000324	high		ENSP00000395332.1	OG0000272	high
Dapma7bEVm011612t1	OG0000016	high		gene3435	OG0000086	high		XP_001120698.2	OG0000744	high		NV20002-PA	OG0000041	high		ENSMUSP00000146405.1	OG0000324	high		ENSP00000408521.1	OG0000272	high
Dapma7bEVm012397t1	OG0000016	high		gene3437	OG0000086	high		XP_006564252.1	OG0000744	high		NV20144-PA	OG0000041	high		ENSMUSP00000146422.1	OG0000324	high		ENSP00000418408.1	OG0000272	high
Dapma7bEVm015408t1	OG0000016	high		gene3445	OG0000086	high		XP_006564253.1	OG0000744	high		NV20314-PA	OG0000041	high		ENSMUSP00000146475.1	OG0000324	high		ENSP00000431259.1	OG0000272	high
Dapma7bEVm015538t1	OG0000016	high		gene5970	OG0000086	high		XP_006564254.1	OG0000744	high		NV20333-PA	OG0000041	high		ENSMUSP00000146498.1	OG0000324	high		ENSP00000432295.1	OG0000272	high
Dapma7bEVm016105t1	OG0000016	high		gene5976	OG0000086	high		XP_006564255.1	OG0000744	high		NV20386-PA	OG0000041	high		ENSMUSP00000146587.1	OG0000324	high		ENSP00000433637.1	OG0000272	high
Dapma7bEVm018450t1	OG0000016	high		gene6026	OG0000086	high		XP_623764.2	OG0000744	high		NV20398-PA	OG0000041	high		ENSMUSP00000146595.1	OG0000324	high		ENSP00000433934.1	OG0000272	high
Dapma7bEVm018451t1	OG0000016	high		gene7017	OG0000086	high		XP_001122271.2	OG0000745	high		NV20410-PA	OG0000041	high		ENSMUSP00000146633.1	OG0000324	high		ENSP00000453045.1	OG0000272	high
Dapma7bEVm018505t1	OG0000016	high		gene7060	OG0000086	high		XP_006557439.1	OG0000745	high		NV20456-PA	OG0000041	high		ENSMUSP00000146676.1	OG0000324	high		ENSP00000453124.1	OG0000272	high
Dapma7bEVm019224t1	OG0000016	high		gene7062	OG0000086	high		XP_006557442.1	OG0000745	high		NV20483-PA	OG0000041	high		ENSMUSP00000146761.1	OG0000324	high		ENSP00000453636.1	OG0000272	high
Dapma7bEVm019225t1	OG0000016	high		gene7063	OG0000086	high		XP_006557443.1	OG0000745	high		NV20529-PA	OG0000041	high		ENSMUSP00000146817.1	OG0000324	high		ENSP00000454111.1	OG0000272	high
Dapma7bEVm019254t1	OG0000016	high		gene7885	OG0000086	high		XP_006557444.1	OG0000745	high		NV20597-PA	OG0000041	high		ENSMUSP00000146864.1	OG0000324	high		ENSP00000454173.1	OG0000272	high
Dapma7bEVm022877t1	OG0000016	high		gene8421	OG0000086	high		XP_006557445.1	OG0000745	high		NV20986-PA	OG0000041	high		ENSMUSP00000147048.1	OG0000324	high		ENSP00000472860.1	OG0000272	high
Dapma7bEVm022974t1	OG0000016	high		gene888	OG0000086	high		XP_006557446.1	OG0000745	high		NV21057-PA	OG0000041	high		ENSMUSP00000147094.1	OG0000324	high		ENSP00000478801.1	OG0000272	high
Dapma7bEVm023323t1	OG0000016	high		gene891	OG0000086	high		XP_006557447.1	OG0000745	high		NV21106-PA	OG0000041	high		ENSMUSP00000147117.1	OG0000324	high		ENSP00000480861.1	OG0000272	high
Dapma7bEVm024361t1	OG0000016	high		gene892	OG0000086	high		XP_006557448.1	OG0000745	high		NV21201-PA	OG0000041	high		ENSMUSP00000059767.8	OG0000325	high		ENSP00000480958.1	OG0000272	high
Dapma7bEVm027389t1	OG0000016	high		gene893	OG0000086	high		XP_006557449.1	OG0000745	high		NV21526-PA	OG0000041	high		ENSMUSP00000106263.1	OG0000325	high		ENSP00000481008.1	OG0000272	high
Dapma7bEVm027787t1	OG0000016	high		gene895	OG0000086	high		XP_016766281.1	OG0000745	high		NV21755-PA	OG0000041	high		ENSMUSP00000106264.1	OG0000325	high		ENSP00000485750.1	OG0000272	high
Dapma7bEVm028060t1	OG0000016	high		gene996	OG0000086	high		XP_016766282.1	OG0000745	high		NV21768-PA	OG0000041	high		ENSMUSP00000106265.1	OG0000325	high		ENSP00000486772.1	OG0000272	high
Dapma7bEVm000264t1	OG0000017	high		gene13277	OG0000087	high		XP_016766292.1	OG0000745	high		NV21892-PA	OG0000041	high		ENSMUSP00000106266.1	OG0000325	high		ENSP00000486860.1	OG0000272	high
Dapma7bEVm018543t1	OG0000017	high		gene15479	OG0000087	high		XP_016766299.1	OG0000745	high		NV21942-PA	OG0000041	high		ENSMUSP00000106267.1	OG0000325	high		ENSP00000306477.5	OG0000274	high
Dapma7bEVm020674t1	OG0000017	high		gene16520	OG0000087	high		XP_016766307.1	OG0000745	high		NV21943-PA	OG0000041	high		ENSMUSP00000106268.1	OG0000325	high		ENSP00000322276.6	OG0000274	high
Dapma7bEVm020675t1	OG0000017	high		gene17517	OG0000087	high		XP_001122309.3	OG0000746	high		NV22119-PA	OG0000041	high		ENSMUSP00000116299.1	OG0000325	high		ENSP00000356905.4	OG0000274	high
Dapma7bEVm023871t1	OG0000017	high		gene17518	OG0000087	high		XP_006563002.1	OG0000746	high		NV22169-PA	OG0000041	high		ENSMUSP00000116635.1	OG0000325	high		ENSP00000373288.4	OG0000274	high
Dapma7bEVm024233t1	OG0000017	high		gene17519	OG0000087	high		XP_016771570.1	OG0000746	high		NV22210-PA	OG0000041	high		ENSMUSP00000117375.1	OG0000325	high		ENSP00000376190.2	OG0000274	high
Dapma7bEVm001834t1	OG0000023	high		gene11883	OG0000093	high		XP_003250883.1	OG0000750	high		NV23200-PA	OG0000041	high		ENSMUSP00000118002.1	OG0000325	high		ENSP00000387572.2	OG0000274	high
Dapma7bEVm002827t1	OG0000023	high		gene11884	OG0000093	high		XP_003251089.1	OG0000751	high		NV23265-PA	OG0000041	high		ENSMUSP00000118964.1	OG0000325	high		ENSP00000388212.1	OG0000274	high
Dapma7bEVm004283t1	OG0000023	high		gene12241	OG0000093	high		XP_624321.2	OG0000751	high		NV23350-PA	OG0000041	high		ENSMUSP00000109302.2	OG0000326	high		ENSP00000394277.1	OG0000274	high
Dapma7bEVm004365t1	OG0000023	high		gene12252	OG0000093	high		XP_006557510.1	OG0000752	high		NV23381-PA	OG0000041	high		ENSMUSP00000110626.1	OG0000326	high		ENSP00000400995.1	OG0000274	high
Dapma7bEVm005149t1	OG0000023	high		gene12255	OG0000093	high		XP_006557567.1	OG0000753	high		NV23446-PA	OG0000041	high		ENSMUSP00000114978.1	OG0000326	high		ENSP00000406536.2	OG0000274	high
Dapma7bEVm005562t1	OG0000023	high		gene14850	OG0000093	high		XP_006557568.1	OG0000753	high		NV23574-PA	OG0000041	high		ENSMUSP00000115760.1	OG0000326	high		ENSP00000431451.1	OG0000274	high
Dapma7bEVm005573t1	OG0000023	high		gene14869	OG0000093	high		XP_006558237.1	OG0000754	high		NV23867-PA	OG0000041	high		ENSMUSP00000125242.1	OG0000326	high		ENSP00000431680.1	OG0000274	high
Dapma7bEVm005910t1	OG0000023	high		gene16503	OG0000093	high		XP_624608.3	OG0000754	high		NV23925-PA	OG0000041	high		ENSMUSP00000125344.1	OG0000326	high		ENSP00000432516.1	OG0000274	high
Dapma7bEVm006247t1	OG0000023	high		gene5415	OG0000093	high		XP_006559452.1	OG0000755	high		NV23952-PA	OG0000041	high		ENSMUSP00000132499.1	OG0000326	high		ENSP00000432582.1	OG0000274	high
Dapma7bEVm010268t1	OG0000023	high		gene5454	OG0000093	high		XP_006559454.1	OG0000755	high		NV23967-PA	OG0000041	high		ENSMUSP00000139909.1	OG0000326	high		ENSP00000433285.1	OG0000274	high
Dapma7bEVm010738t1	OG0000023	high		gene5473	OG0000093	high		XP_016772576.1	OG0000755	high		NV24123-PA	OG0000041	high		ENSMUSP00000063258.7	OG0000327	high		ENSP00000434077.1	OG0000274	high
Dapma7bEVm011014t1	OG0000023	high		gene5475	OG0000093	high		XP_016772577.1	OG0000755	high		NV24177-PA	OG0000041	high		ENSMUSP00000082334.5	OG0000327	high		ENSP00000434210.1	OG0000274	high
Dapma7bEVm017235t1	OG0000023	high		gene5476	OG0000093	high		XP_006562554.1	OG0000756	high		NV24238-PA	OG0000041	high		ENSMUSP00000083725.3	OG0000327	high		ENSP00000436822.1	OG0000274	high
Dapma7bEVm023728t1	OG0000023	high		gene5480	OG0000093	high		XP_016771425.1	OG0000756	high		NV24276-PA	OG0000041	high		ENSMUSP00000126373.2	OG0000327	high		ENSP00000436863.1	OG0000274	high
Dapma7bEVm028611t1	OG0000023	high		gene5481	OG0000093	high		XP_006562721.1	OG0000757	high		NV24309-PA	OG0000041	high		ENSMUSP00000128926.2	OG0000327	high		ENSP00000436935.1	OG0000274	high
Dapma7bEVm028612t1	OG0000023	high		gene5482	OG0000093	high		XP_006562723.1	OG0000757	high		NV24367-PA	OG0000041	high		ENSMUSP00000132809.1	OG0000327	high		ENSP00000438024.2	OG0000274	high
Dapma7bEVm029241t1	OG0000023	high		gene5489	OG0000093	high		XP_016767455.1	OG0000757	high		NV24497-PA	OG0000041	high		ENSMUSP00000138735.1	OG0000327	high		ENSP00000438175.1	OG0000274	high
Dapma7bEVm000562t1	OG0000028	high		gene11885	OG0000105	high		XP_006568780.1	OG0000769	high		NV15763-PA	OG0000043	high		ENSMUSP00000147497.1	OG0000327	high		ENSP00000439449.2	OG0000274	high
Dapma7bEVm001292t1	OG0000028	high		gene12359	OG0000105	high		XP_006568781.1	OG0000769	high		NV16198-PA	OG0000043	high		ENSMUSP00000029714.8	OG0000328	high		ENSP00000441182.1	OG0000274	high
Dapma7bEVm002828t1	OG0000028	high		gene12360	OG0000105	high		XP_006568782.1	OG0000769	high		NV16241-PA	OG0000043	high		ENSMUSP00000095193.2	OG0000332	high		ENSP00000443073.1	OG0000274	high
Dapma7bEVm005715t1	OG0000028	high		gene12421	OG0000105	high		XP_016773591.1	OG0000769	high		NV16531-PA	OG0000043	high		ENSMUSP00000113823.1	OG0000332	high		ENSP00000443901.1	OG0000274	high
Dapma7bEVm006366t1	OG0000028	high		gene13123	OG0000105	high		XP_006569523.1	OG0000770	high		NV16533-PA	OG0000043	high		ENSMUSP00000125171.1	OG0000332	high		ENSP00000444491.1	OG0000274	high
Dapma7bEVm006897t1	OG0000028	high		gene13490	OG0000105	high		XP_006569524.1	OG0000770	high		NV16534-PA	OG0000043	high		ENSMUSP00000125330.1	OG0000332	high		ENSP00000324464.6	OG0000276	high
Dapma7bEVm009695t1	OG0000028	high		gene13619	OG0000105	high		XP_016768634.1	OG0000770	high		NV16592-PA	OG0000043	high		ENSMUSP00000137781.1	OG0000332	high		ENSP00000352929.3	OG0000276	high
Dapma7bEVm010087t1	OG0000028	high		gene13626	OG0000105	high		XP_623738.2	OG0000770	high		NV16880-PA	OG0000043	high		ENSMUSP00000148409.1	OG0000332	high		ENSP00000367074.2	OG0000276	high
Dapma7bEVm010425t1	OG0000028	high		gene13630	OG0000105	high		XP_006569661.1	OG0000771	high		NV17468-PA	OG0000043	high		ENSMUSP00000004172.8	OG0000333	high		ENSP00000369126.3	OG0000276	high
Dapma7bEVm011906t1	OG0000028	high		gene13963	OG0000105	high		XP_393232.4	OG0000771	high		NV17469-PA	OG0000043	high		ENSMUSP00000005548.6	OG0000333	high		ENSP00000376146.2	OG0000276	high
Dapma7bEVm012204t1	OG0000028	high		gene14050	OG0000105	high		XP_006569684.1	OG0000772	high		NV18275-PA	OG0000043	high		ENSMUSP00000112378.1	OG0000333	high		ENSP00000380044.1	OG0000276	high
Dapma7bEVm003818t1	OG0000034	high		gene15578	OG0000105	high		XP_006569689.1	OG0000772	high		NV30344-PA	OG0000043	high		ENSMUSP00000112397.1	OG0000333	high		ENSP00000381531.5	OG0000276	high
Dapma7bEVm014356t1	OG0000034	high		gene15971	OG0000105	high		XP_006569690.1	OG0000772	high		NV30502-PA	OG0000043	high		ENSMUSP00000113110.1	OG0000333	high		ENSP00000383067.2	OG0000276	high
Dapma7bEVm015148t1	OG0000034	high		gene16901	OG0000105	high		XP_006569691.1	OG0000772	high		NV30594-PA	OG0000043	high		ENSMUSP00000142921.1	OG0000335	high		ENSP00000384074.1	OG0000276	high
Dapma7bEVm015667t1	OG0000034	high		gene16934	OG0000105	high		XP_006569692.1	OG0000772	high		NV31306-PA	OG0000043	high		ENSMUSP00000143593.1	OG0000335	high		ENSP00000384426.3	OG0000276	high
Dapma7bEVm015668t1	OG0000034	high		gene16938	OG0000105	high		XP_006569693.1	OG0000772	high		NV50291-PA	OG0000043	high		ENSMUSP00000031382.7	OG0000336	high		ENSP00000403057.1	OG0000276	high
Dapma7bEVm015695t1	OG0000034	high		gene16939	OG0000105	high		XP_006569694.1	OG0000772	high		NV50154-PA	OG0000044	high		ENSMUSP00000037431.6	OG0000336	high		ENSP00000407235.2	OG0000276	high
Dapma7bEVm016168t1	OG0000034	high		gene17432	OG0000105	high		XP_016767857.1	OG0000772	high		NV18384-PA	OG0000045	high		ENSMUSP00000068241.5	OG0000336	high		ENSP00000412335.1	OG0000276	high
Dapma7bEVm016172t1	OG0000034	high		gene17457	OG0000105	high		XP_016767864.1	OG0000772	high		NV18494-PA	OG0000045	high		ENSMUSP00000098212.2	OG0000336	high		ENSP00000421689.1	OG0000276	high
Dapma7bEVm016586t1	OG0000034	high		gene17458	OG0000105	high		XP_006570532.1	OG0000773	high		NV18800-PA	OG0000045	high		ENSMUSP00000107186.1	OG0000336	high		ENSP00000426747.1	OG0000276	high
Dapma7bEVm016718t1	OG0000034	high		gene17689	OG0000105	high		XP_623897.1	OG0000773	high		NV18928-PA	OG0000045	high		ENSMUSP00000107190.1	OG0000336	high		ENSP00000427031.1	OG0000276	high
Dapma7bEVm017393t1	OG0000034	high		gene17706	OG0000105	high		XP_006571220.1	OG0000774	high		NV20003-PA	OG0000045	high		ENSMUSP00000107192.2	OG0000336	high		ENSP00000268171.2	OG0000277	high
Dapma7bEVm017530t1	OG0000034	high		gene17891	OG0000105	high		XP_006571221.1	OG0000774	high		NV20008-PA	OG0000045	high		ENSMUSP00000115965.1	OG0000336	high		ENSP00000446474.2	OG0000279	high
Dapma7bEVm017871t1	OG0000034	high		gene18224	OG0000105	high		XP_016773444.1	OG0000774	high		NV20092-PA	OG0000045	high		ENSMUSP00000119641.1	OG0000336	high		ENSP00000466193.1	OG0000279	high
Dapma7bEVm017947t1	OG0000034	high		gene18264	OG0000105	high		XP_016773448.1	OG0000774	high		NV20146-PA	OG0000045	high		ENSMUSP00000121425.1	OG0000336	high		ENSP00000467075.1	OG0000279	high
Dapma7bEVm018420t1	OG0000034	high		gene18317	OG0000105	high		XP_016773452.1	OG0000774	high		NV20148-PA	OG0000045	high		ENSMUSP00000122064.1	OG0000336	high		ENSP00000243964.3	OG0000280	high
Dapma7bEVm019018t1	OG0000034	high		gene18358	OG0000105	high		XP_006571250.1	OG0000775	high		NV20243-PA	OG0000045	high		ENSMUSP00000109299.2	OG0000337	high		ENSP00000264930.5	OG0000280	high
Dapma7bEVm020210t1	OG0000034	high		gene3273	OG0000105	high		XP_394167.4	OG0000775	high		NV20387-PA	OG0000045	high		ENSMUSP00000133644.1	OG0000337	high		ENSP00000290209.5	OG0000280	high
Dapma7bEVm029133t1	OG0000034	high		gene3660	OG0000105	high		XP_006571394.1	OG0000776	high		NV20396-PA	OG0000045	high		ENSMUSP00000133651.1	OG0000337	high		ENSP00000318557.3	OG0000280	high
Dapma7bEVm000001t1	OG0000038	high		gene7960	OG0000105	high		XP_016766833.1	OG0000777	high		NV21776-PA	OG0000045	high		ENSMUSP00000045862.6	OG0000338	high		ENSP00000346112.3	OG0000280	high
Dapma7bEVm004994t1	OG0000038	high		gene8240	OG0000105	high		XP_016766834.1	OG0000777	high		NV21804-PA	OG0000045	high		ENSMUSP00000061539.8	OG0000338	high		ENSP00000380814.2	OG0000280	high
Dapma7bEVm014945t1	OG0000038	high		gene8244	OG0000105	high		XP_016766835.1	OG0000777	high		NV21946-PA	OG0000045	high		ENSMUSP00000105743.1	OG0000339	high		ENSP00000380819.2	OG0000280	high
Dapma7bEVm023257t1	OG0000038	high		gene8277	OG0000105	high		XP_016766836.1	OG0000777	high		NV22069-PA	OG0000045	high		ENSMUSP00000117638.1	OG0000339	high		ENSP00000387694.1	OG0000280	high
Dapma7bEVm030496t1	OG0000038	high		gene8834	OG0000105	high		XP_016766837.1	OG0000777	high		NV22109-PA	OG0000045	high		ENSMUSP00000118756.2	OG0000339	high		ENSP00000452705.1	OG0000280	high
Dapma7bEVm000970t1	OG0000047	high		gene8157	OG0000130	high		XP_016771909.1	OG0000805	high		NV18868-PA	OG0000046	high		ENSMUSP00000124364.1	OG0000339	high		ENSP00000452776.1	OG0000280	high
Dapma7bEVm001586t1	OG0000047	high		gene10755	OG0000131	high		XP_016771912.1	OG0000805	high		NV18934-PA	OG0000046	high		ENSMUSP00000139274.1	OG0000339	high		ENSP00000452904.1	OG0000280	high
Dapma7bEVm001964t1	OG0000047	high		gene11263	OG0000131	high		XP_016771913.1	OG0000805	high		NV19088-PA	OG0000046	high		ENSMUSP00000124962.2	OG0000349	high		ENSP00000453473.1	OG0000280	high
Dapma7bEVm001984t1	OG0000047	high		gene12112	OG0000131	high		XP_016771914.1	OG0000805	high		NV19184-PA	OG0000046	high		ENSMUSP00000134054.1	OG0000349	high		ENSP00000453702.1	OG0000280	high
Dapma7bEVm002431t1	OG0000047	high		gene12134	OG0000131	high		XP_016771915.1	OG0000805	high		NV20504-PA	OG0000046	high		ENSMUSP00000138084.1	OG0000349	high		ENSP00000454069.1	OG0000280	high
Dapma7bEVm002787t1	OG0000047	high		gene13317	OG0000131	high		XP_016771916.1	OG0000805	high		NV20511-PA	OG0000046	high		ENSMUSP00000001965.7	OG0000350	high		ENSP00000454168.1	OG0000280	high
Dapma7bEVm003346t1	OG0000047	high		gene14122	OG0000131	high		XP_003250475.1	OG0000806	high		NV20607-PA	OG0000046	high		ENSMUSP00000047705.7	OG0000350	high		ENSP00000458902.1	OG0000280	high
Dapma7bEVm004290t1	OG0000047	high		gene3116	OG0000131	high		XP_006557316.1	OG0000807	high		NV21515-PA	OG0000046	high		ENSMUSP00000074563.3	OG0000350	high		ENSP00000461403.1	OG0000280	high
Dapma7bEVm004470t1	OG0000047	high		gene15165	OG0000132	high		XP_006557317.1	OG0000807	high		NV22133-PA	OG0000046	high		ENSMUSP00000102516.1	OG0000350	high		ENSP00000482242.1	OG0000280	high
Dapma7bEVm005978t1	OG0000047	high		gene12922	OG0000133	high		XP_006557318.1	OG0000807	high		NV22215-PA	OG0000046	high		ENSMUSP00000108071.1	OG0000350	high		ENSP00000489285.1	OG0000280	high
Dapma7bEVm006269t1	OG0000047	high		gene12923	OG0000133	high		XP_006557319.1	OG0000807	high		NV22253-PA	OG0000046	high		ENSMUSP00000108073.1	OG0000350	high		ENSP00000310372.6	OG0000281	high
Dapma7bEVm006545t1	OG0000047	high		gene162	OG0000133	high		XP_016766730.1	OG0000807	high		NV22525-PA	OG0000046	high		ENSMUSP00000110750.2	OG0000350	high		ENSP00000359321.4	OG0000281	high
Dapma7bEVm007474t1	OG0000047	high		gene16325	OG0000133	high		XP_006557820.1	OG0000808	high		NV23187-PA	OG0000046	high		ENSMUSP00000137675.1	OG0000350	high		ENSP00000359326.4	OG0000281	high
Dapma7bEVm008187t1	OG0000047	high		gene164	OG0000133	high		XP_016772551.1	OG0000808	high		NV23264-PA	OG0000046	high		ENSMUSP00000114485.1	OG0000351	high		ENSP00000363003.3	OG0000281	high
Dapma7bEVm009535t1	OG0000047	high		gene18057	OG0000133	high		XP_016772552.1	OG0000808	high		NV23824-PA	OG0000046	high		ENSMUSP00000115250.1	OG0000351	high		ENSP00000363636.3	OG0000281	high
Dapma7bEVm009845t1	OG0000047	high		gene18064	OG0000133	high		XP_016772553.1	OG0000808	high		NV23883-PA	OG0000046	high		ENSMUSP00000118318.1	OG0000351	high		ENSP00000363640.3	OG0000281	high
Dapma7bEVm010410t1	OG0000047	high		gene2412	OG0000133	high		XP_016772554.1	OG0000808	high		NV24622-PA	OG0000046	high		ENSMUSP00000119153.1	OG0000351	high		ENSP00000391901.2	OG0000281	high
Dapma7bEVm010510t1	OG0000047	high		gene2413	OG0000133	high		XP_016772555.1	OG0000808	high		NV24682-PA	OG0000046	high		ENSMUSP00000122204.1	OG0000351	high		ENSP00000434347.1	OG0000281	high
Dapma7bEVm010514t1	OG0000047	high		gene2415	OG0000133	high		XP_016772556.1	OG0000808	high		NV25881-PA	OG0000046	high		ENSMUSP00000122447.1	OG0000351	high		ENSP00000443295.1	OG0000281	high
Dapma7bEVm015081t1	OG0000047	high		gene2418	OG0000133	high		XP_016772557.1	OG0000808	high		NV30017-PA	OG0000046	high		ENSMUSP00000128891.2	OG0000351	high		ENSP00000444962.1	OG0000281	high
Dapma7bEVm015082t1	OG0000047	high		gene3397	OG0000133	high		XP_016772558.1	OG0000808	high		NV30342-PA	OG0000046	high		ENSMUSP00000094950.1	OG0000354	high		ENSP00000479423.1	OG0000281	high
Dapma7bEVm023135t1	OG0000047	high		gene9530	OG0000133	high		XP_016772559.1	OG0000808	high		NV30443-PA	OG0000046	high		ENSMUSP00000133377.1	OG0000354	high		ENSP00000483946.1	OG0000281	high
Dapma7bEVm023466t1	OG0000047	high		gene9540	OG0000133	high		XP_016772560.1	OG0000808	high		NV30515-PA	OG0000046	high		ENSMUSP00000031038.4	OG0000355	high		ENSP00000460268.1	OG0000285	high
Dapma7bEVm000321t1	OG0000051	high		gene6448	OG0000172	high		XP_006565278.1	OG0000821	high		NV12335-PA	OG0000051	high		ENSMUSP00000069412.6	OG0000355	high		ENSP00000462112.1	OG0000285	high
Dapma7bEVm002296t1	OG0000051	high		gene6474	OG0000172	high		XP_016770995.1	OG0000821	high		NV12969-PA	OG0000051	high		ENSMUSP00000128805.1	OG0000355	high		ENSP00000467045.1	OG0000285	high
Dapma7bEVm004697t1	OG0000051	high		gene65	OG0000172	high		XP_625071.1	OG0000821	high		NV13219-PA	OG0000051	high		ENSMUSP00000119889.1	OG0000363	high		ENSP00000467120.1	OG0000285	high
Dapma7bEVm009653t1	OG0000051	high		gene66	OG0000172	high		XP_006565422.1	OG0000822	high		NV13220-PA	OG0000051	high		ENSMUSP00000121329.1	OG0000363	high		ENSP00000476554.1	OG0000285	high
Dapma7bEVm011226t1	OG0000051	high		gene17056	OG0000173	high		XP_006565423.1	OG0000822	high		NV14481-PA	OG0000051	high		ENSMUSP00000122161.1	OG0000363	high		ENSP00000484571.1	OG0000285	high
Dapma7bEVm017496t1	OG0000051	high		gene6373	OG0000173	high		XP_395065.3	OG0000822	high		NV14482-PA	OG0000051	high		ENSMUSP00000122342.1	OG0000363	high		ENSP00000396261.1	OG0000286	high
Dapma7bEVm018634t1	OG0000051	high		gene6377	OG0000173	high		XP_006566561.1	OG0000823	high		NV15253-PA	OG0000051	high		ENSMUSP00000123198.1	OG0000363	high		ENSP00000276393.4	OG0000287	high
Dapma7bEVm019085t1	OG0000051	high		gene6789	OG0000173	high		XP_006566562.1	OG0000823	high		NV16224-PA	OG0000051	high		ENSMUSP00000136732.1	OG0000363	high		ENSP00000306662.3	OG0000287	high
Dapma7bEVm019295t1	OG0000051	high		gene8042	OG0000173	high		XP_006566563.1	OG0000823	high		NV16240-PA	OG0000051	high		ENSMUSP00000049902.4	OG0000364	high		ENSP00000346557.4	OG0000287	high
Dapma7bEVm019302t1	OG0000051	high		gene11907	OG0000174	high		XP_006566564.1	OG0000823	high		NV16750-PA	OG0000051	high		ENSMUSP00000053384.7	OG0000364	high		ENSP00000369946.3	OG0000287	high
Dapma7bEVm019308t1	OG0000051	high		gene5296	OG0000174	high		XP_006566565.1	OG0000823	high		NV17139-PA	OG0000051	high		ENSMUSP00000069922.6	OG0000364	high		ENSP00000369947.3	OG0000287	high
Dapma7bEVm028353t1	OG0000051	high		gene5297	OG0000174	high		XP_006566566.1	OG0000823	high		NV17183-PA	OG0000051	high		ENSMUSP00000102401.1	OG0000364	high		ENSP00000369956.3	OG0000287	high
Dapma7bEVm004990t1	OG0000064	high		gene13649	OG0000209	high		XP_006565930.1	OG0000865	high		NV51190-PA	OG0000057	high		ENSMUSP00000102403.1	OG0000364	high		ENSP00000369960.1	OG0000287	high
Dapma7bEVm010332t1	OG0000064	high		gene3333	OG0000209	high		XP_003251158.1	OG0000866	high		NV51261-PA	OG0000057	high		ENSMUSP00000103319.1	OG0000364	high		ENSP00000430414.1	OG0000287	high
Dapma7bEVm018720t1	OG0000064	high		gene10035	OG0000210	high		XP_006568037.1	OG0000866	high		NV51278-PA	OG0000057	high		ENSMUSP00000020408.8	OG0000378	high		ENSP00000430793.1	OG0000287	high
Dapma7bEVm019116t1	OG0000064	high		gene13476	OG0000212	high		XP_006568038.1	OG0000866	high		NV17057-PA	OG0000058	high		ENSMUSP00000100898.1	OG0000378	high		ENSP00000431073.1	OG0000287	high
Dapma7bEVm000174t1	OG0000065	high		gene13481	OG0000212	high		XP_006568039.1	OG0000866	high		NV18490-PA	OG0000058	high		ENSMUSP00000137039.1	OG0000378	high		ENSP00000215812.4	OG0000289	high
Dapma7bEVm000288t1	OG0000065	high		gene141	OG0000212	high		XP_003251801.1	OG0000867	high		NV18825-PA	OG0000058	high		ENSMUSP00000072652.6	OG0000379	high		ENSP00000255858.7	OG0000289	high
Dapma7bEVm000463t1	OG0000065	high		gene2280	OG0000212	high		XP_006567509.1	OG0000867	high		NV18860-PA	OG0000058	high		ENSMUSP00000073695.5	OG0000379	high		ENSP00000371412.3	OG0000289	high
Dapma7bEVm000805t1	OG0000065	high		gene4964	OG0000213	high		XP_016772683.1	OG0000867	high		NV18861-PA	OG0000058	high		ENSMUSP00000077909.5	OG0000379	high		ENSP00000383882.3	OG0000289	high
Dapma7bEVm000809t1	OG0000065	high		gene3070	OG0000214	high		XP_006557487.1	OG0000868	high		NV18862-PA	OG0000058	high		ENSMUSP00000082130.4	OG0000379	high		ENSP00000383896.1	OG0000289	high
Dapma7bEVm001715t1	OG0000065	high		gene11327	OG0000215	high		XP_016770518.1	OG0000868	high		NV18894-PA	OG0000058	high		ENSMUSP00000082132.6	OG0000379	high		ENSP00000385004.1	OG0000289	high
Dapma7bEVm001728t1	OG0000065	high		gene8525	OG0000215	high		XP_016770519.1	OG0000868	high		NV19064-PA	OG0000058	high		ENSMUSP00000093101.4	OG0000379	high		ENSP00000468352.1	OG0000293	high
Dapma7bEVm003032t1	OG0000065	high		gene8526	OG0000215	high		XP_006557697.1	OG0000869	high		NV19076-PA	OG0000058	high		ENSMUSP00000113606.1	OG0000379	high		ENSP00000479339.1	OG0000293	high
Dapma7bEVm004018t1	OG0000065	high		gene5379	OG0000216	high		XP_006557698.1	OG0000869	high		NV19077-PA	OG0000058	high		ENSMUSP00000120398.1	OG0000379	high		ENSP00000479722.1	OG0000293	high
Dapma7bEVm009714t1	OG0000065	high		gene364	OG0000217	high		XP_006557700.1	OG0000869	high		NV19093-PA	OG0000058	high		ENSMUSP00000127266.2	OG0000379	high		ENSP00000481980.1	OG0000293	high
Dapma7bEVm009756t1	OG0000065	high		gene10323	OG0000218	high		XP_006557701.1	OG0000869	high		NV20042-PA	OG0000058	high		ENSMUSP00000139941.1	OG0000379	high		ENSP00000257075.5	OG0000294	high
Dapma7bEVm010685t1	OG0000065	high		gene10324	OG0000218	high		XP_006557702.1	OG0000869	high		NV20043-PA	OG0000058	high		ENSMUSP00000058348.7	OG0000380	high		ENSP00000326746.6	OG0000294	high
Dapma7bEVm010906t1	OG0000065	high		gene4664	OG0000218	high		XP_006557703.1	OG0000869	high		NV20281-PA	OG0000058	high		ENSMUSP00000077815.1	OG0000380	high		ENSP00000338173.5	OG0000294	high
Dapma7bEVm010907t1	OG0000065	high		gene16427	OG0000219	high		XP_006557704.1	OG0000869	high		NV20302-PA	OG0000058	high		ENSMUSP00000105608.1	OG0000380	high		ENSP00000354370.3	OG0000294	high
Dapma7bEVm018553t1	OG0000065	high		gene16385	OG0000220	high		XP_392682.3	OG0000869	high		NV20321-PA	OG0000058	high		ENSMUSP00000000450.3	OG0000384	high		ENSP00000362846.4	OG0000294	high
Dapma7bEVm022643t1	OG0000065	high		gene952	OG0000221	high		XP_006558313.1	OG0000870	high		NV20373-PA	OG0000058	high		ENSMUSP00000002320.8	OG0000384	high		ENSP00000362847.2	OG0000294	high
Dapma7bEVm024125t1	OG0000065	high		gene955	OG0000221	high		XP_006558314.1	OG0000870	high		NV20400-PA	OG0000058	high		ENSMUSP00000059719.5	OG0000384	high		ENSP00000362852.3	OG0000294	high
Dapma7bEVm024126t1	OG0000065	high		gene957	OG0000221	high		XP_006558315.1	OG0000870	high		NV20460-PA	OG0000058	high		ENSMUSP00000105049.1	OG0000384	high		ENSP00000385992.1	OG0000294	high
Dapma7bEVm027634t1	OG0000065	high		gene13747	OG0000222	high		XP_006558320.1	OG0000870	high		NV20541-PA	OG0000058	high		ENSMUSP00000105050.1	OG0000384	high		ENSP00000445992.1	OG0000300	high
Dapma7bEVm027731t1	OG0000065	high		gene14224	OG0000222	high		XP_006558325.1	OG0000870	high		NV20845-PA	OG0000058	high		ENSMUSP00000131962.1	OG0000384	high		ENSP00000466363.1	OG0000300	high
Dapma7bEVm030078t1	OG0000065	high		gene14228	OG0000222	high		XP_016772202.1	OG0000870	high		NV21066-PA	OG0000058	high		ENSMUSP00000133077.1	OG0000384	high		ENSP00000291442.2	OG0000301	high
Dapma7bEVm030456t1	OG0000065	high		gene14229	OG0000222	high		XP_016772203.1	OG0000870	high		NV21747-PA	OG0000058	high		ENSMUSP00000144975.1	OG0000384	high		ENSP00000325819.3	OG0000301	high
Dapma7bEVm001190t1	OG0000076	high		gene5909	OG0000224	high		XP_006559551.1	OG0000874	high		NV50344-PA	OG0000058	high		ENSMUSP00000145083.1	OG0000384	high		ENSP00000357979.3	OG0000301	high
Dapma7bEVm002703t1	OG0000076	high		gene5910	OG0000224	high		XP_006559552.1	OG0000874	high		NV50378-PA	OG0000058	high		ENSMUSP00000145525.1	OG0000384	high		ENSP00000357982.4	OG0000301	high
Dapma7bEVm003203t1	OG0000076	high		gene595	OG0000224	high		XP_006559553.1	OG0000874	high		NV50411-PA	OG0000058	high		ENSMUSP00000130668.3	OG0000387	high		ENSP00000377721.3	OG0000301	high
Dapma7bEVm003714t1	OG0000076	high		gene666	OG0000224	high		XP_006559554.1	OG0000874	high		NV50444-PA	OG0000058	high		ENSMUSP00000141700.1	OG0000387	high		ENSP00000377726.2	OG0000301	high
Dapma7bEVm005146t1	OG0000076	high		gene9414	OG0000224	high		XP_006559555.1	OG0000874	high		NV50479-PA	OG0000058	high		ENSMUSP00000142275.1	OG0000387	high		ENSP00000389853.2	OG0000301	high
Dapma7bEVm007791t1	OG0000076	high		gene1099	OG0000225	high		XP_006559556.1	OG0000874	high		NV50500-PA	OG0000058	high		ENSMUSP00000142331.1	OG0000387	high		ENSP00000401674.2	OG0000301	high
Dapma7bEVm015448t1	OG0000076	high		gene1508	OG0000226	high		XP_006559557.1	OG0000874	high		NV50506-PA	OG0000058	high		ENSMUSP00000035240.1	OG0000388	high		ENSP00000479254.1	OG0000301	high
Dapma7bEVm015850t1	OG0000076	high		gene1414	OG0000227	high		XP_006559558.1	OG0000874	high		NV50544-PA	OG0000058	high		ENSMUSP00000042464.5	OG0000388	high		ENSP00000479962.1	OG0000301	high
Dapma7bEVm019219t1	OG0000076	high		gene16183	OG0000228	high		XP_006559561.1	OG0000874	high		NV50606-PA	OG0000058	high		ENSMUSP00000101290.2	OG0000388	high		ENSP00000481517.1	OG0000301	high
Dapma7bEVm019562t1	OG0000076	high		gene1509	OG0000229	high		XP_006559563.1	OG0000874	high		NV50621-PA	OG0000058	high		ENSMUSP00000121153.1	OG0000388	high		ENSP00000482504.1	OG0000301	high
Dapma7bEVm022712t1	OG0000076	high		gene384	OG0000229	high		XP_006559565.1	OG0000874	high		NV50679-PA	OG0000058	high		ENSMUSP00000151353.1	OG0000388	high		ENSP00000254235.3	OG0000302	high
Dapma7bEVm029186t1	OG0000076	high		gene12176	OG0000232	high		XP_016768823.1	OG0000874	high		NV50723-PA	OG0000058	high		ENSMUSP00000001963.7	OG0000389	high		ENSP00000286355.5	OG0000302	high
Dapma7bEVm001790t1	OG0000077	high		gene12200	OG0000232	high		XP_016768824.1	OG0000874	high		NV50729-PA	OG0000058	high		ENSMUSP00000001964.7	OG0000389	high		ENSP00000297323.7	OG0000302	high
Dapma7bEVm008004t1	OG0000077	high		gene12314	OG0000232	high		XP_016768825.1	OG0000874	high		NV50734-PA	OG0000058	high		ENSMUSP00000073626.4	OG0000389	high		ENSP00000308685.5	OG0000302	high
Dapma7bEVm020080t1	OG0000077	high		gene5574	OG0000232	high		XP_006561643.1	OG0000875	high		NV50735-PA	OG0000058	high		ENSMUSP00000107890.3	OG0000389	high		ENSP00000311405.4	OG0000302	high
Dapma7bEVm023055t1	OG0000077	high		gene5597	OG0000232	high		XP_006561644.1	OG0000875	high		NV50764-PA	OG0000058	high		ENSMUSP00000119826.1	OG0000389	high		ENSP00000312126.4	OG0000302	high
Dapma7bEVm000143t1	OG0000082	high		gene16637	OG0000234	high		XP_393022.3	OG0000876	high		NV50889-PA	OG0000058	high		ENSMUSP00000140827.1	OG0000389	high		ENSP00000342952.4	OG0000302	high
Dapma7bEVm000551t1	OG0000082	high		gene16640	OG0000234	high		XP_006562069.1	OG0000877	high		NV50930-PA	OG0000058	high		ENSMUSP00000015100.8	OG0000390	high		ENSP00000350536.3	OG0000302	high
Dapma7bEVm000715t1	OG0000082	high		gene16641	OG0000234	high		XP_006562070.1	OG0000877	high		NV50935-PA	OG0000058	high		ENSMUSP00000033581.3	OG0000391	high		ENSP00000378187.2	OG0000302	high
Dapma7bEVm001491t1	OG0000082	high		gene16645	OG0000234	high		XP_006562071.1	OG0000877	high		NV50971-PA	OG0000058	high		ENSMUSP00000034014.7	OG0000391	high		ENSP00000392721.1	OG0000302	high
Dapma7bEVm001509t1	OG0000082	high		gene3555	OG0000234	high		XP_006562072.1	OG0000877	high		NV50993-PA	OG0000058	high		ENSMUSP00000088143.4	OG0000391	high		ENSP00000393177.2	OG0000302	high
Dapma7bEVm001880t1	OG0000082	high		gene3573	OG0000234	high		XP_006562074.1	OG0000877	high		NV51027-PA	OG0000058	high		ENSMUSP00000112756.1	OG0000391	high		ENSP00000399275.1	OG0000302	high
Dapma7bEVm002285t1	OG0000082	high		gene8319	OG0000234	high		XP_006562076.1	OG0000877	high		NV51029-PA	OG0000058	high		ENSMUSP00000113639.1	OG0000391	high		ENSP00000390529.1	OG0000304	high
Dapma7bEVm003214t1	OG0000082	high		gene5038	OG0000235	high		XP_006562077.1	OG0000877	high		NV51030-PA	OG0000058	high		ENSMUSP00000115205.1	OG0000391	high		ENSP00000391344.1	OG0000304	high
Dapma7bEVm004158t1	OG0000082	high		gene77	OG0000235	high		XP_016767498.1	OG0000877	high		NV51082-PA	OG0000058	high		ENSMUSP00000130066.1	OG0000391	high		ENSP00000398072.1	OG0000304	high
Dapma7bEVm005538t1	OG0000082	high		gene8069	OG0000235	high		XP_016767499.1	OG0000877	high		NV51134-PA	OG0000058	high		ENSMUSP00000131358.1	OG0000391	high		ENSP00000399518.1	OG0000304	high
Dapma7bEVm007426t1	OG0000082	high		gene9011	OG0000236	high		XP_006562341.1	OG0000878	high		NV51182-PA	OG0000058	high		ENSMUSP00000151743.1	OG0000391	high		ENSP00000399708.2	OG0000304	high
Dapma7bEVm009688t1	OG0000082	high		gene14321	OG0000237	high		XP_006562343.1	OG0000878	high		NV51221-PA	OG0000058	high		ENSMUSP00000030902.6	OG0000392	high		ENSP00000401112.1	OG0000304	high
Dapma7bEVm010832t1	OG0000082	high		gene8082	OG0000238	high		XP_016771013.1	OG0000878	high		NV51270-PA	OG0000058	high		ENSMUSP00000064546.7	OG0000392	high		ENSP00000402982.1	OG0000304	high
Dapma7bEVm011039t1	OG0000082	high		gene9201	OG0000238	high		XP_016771014.1	OG0000878	high		NV51285-PA	OG0000058	high		ENSMUSP00000095365.2	OG0000392	high		ENSP00000405420.1	OG0000304	high
Dapma7bEVm011577t1	OG0000082	high		gene5453	OG0000239	high		XP_016771016.1	OG0000878	high		NV51367-PA	OG0000058	high		ENSMUSP00000101261.1	OG0000392	high		ENSP00000406727.2	OG0000304	high
Dapma7bEVm014983t1	OG0000082	high		gene6044	OG0000239	high		XP_016771017.1	OG0000878	high		NV51412-PA	OG0000058	high		ENSMUSP00000101262.1	OG0000392	high		ENSP00000408871.1	OG0000304	high
Dapma7bEVm014984t1	OG0000082	high		gene16387	OG0000240	high		XP_016771018.1	OG0000878	high		NV10347-PA	OG0000059	high		ENSMUSP00000101263.2	OG0000392	high		ENSP00000415610.1	OG0000304	high
Dapma7bEVm015016t1	OG0000082	high		gene6654	OG0000240	high		XP_393277.3	OG0000878	high		NV10508-PA	OG0000059	high		ENSMUSP00000103905.3	OG0000392	high		ENSP00000453908.1	OG0000304	high
Dapma7bEVm015162t1	OG0000082	high		gene453	OG0000243	high		XP_006563431.1	OG0000879	high		NV12138-PA	OG0000059	high		ENSMUSP00000103906.3	OG0000392	high		ENSP00000479866.1	OG0000304	high
Dapma7bEVm015378t1	OG0000082	high		gene2824	OG0000244	high		XP_016772130.1	OG0000879	high		NV12254-PA	OG0000059	high		ENSMUSP00000128563.1	OG0000392	high		ENSP00000480000.1	OG0000304	high
Dapma7bEVm016721t1	OG0000082	high		gene2853	OG0000244	high		XP_006563814.1	OG0000880	high		NV12297-PA	OG0000059	high		ENSMUSP00000133310.1	OG0000392	high		ENSP00000483287.1	OG0000304	high
Dapma7bEVm019203t1	OG0000082	high		gene2857	OG0000244	high		XP_006563816.1	OG0000880	high		NV12302-PA	OG0000059	high		ENSMUSP00000133410.1	OG0000392	high		ENSP00000251203.5	OG0000305	high
Dapma7bEVm019204t1	OG0000082	high		gene2858	OG0000244	high		XP_016769237.1	OG0000880	high		NV12304-PA	OG0000059	high		ENSMUSP00000134117.1	OG0000392	high		ENSP00000405890.1	OG0000305	high
Dapma7bEVm023119t1	OG0000082	high		gene2861	OG0000244	high		XP_396457.1	OG0000880	high		NV14008-PA	OG0000059	high		ENSMUSP00000134278.1	OG0000392	high		ENSP00000410710.2	OG0000305	high
Dapma7bEVm023366t1	OG0000082	high		gene2862	OG0000244	high		XP_006563992.1	OG0000881	high		NV14024-PA	OG0000059	high		ENSMUSP00000134303.1	OG0000392	high		ENSP00000452804.1	OG0000305	high
Dapma7bEVm028893t1	OG0000082	high		gene2867	OG0000244	high		XP_006563993.1	OG0000881	high		NV14068-PA	OG0000059	high		ENSMUSP00000134626.1	OG0000392	high		ENSP00000453188.1	OG0000305	high
Dapma7bEVm000935t1	OG0000087	high		gene12735	OG0000263	high		XP_016769561.1	OG0000895	high		NV22594-PA	OG0000063	high		ENSMUSP00000000080.6	OG0000393	high		ENSP00000475679.1	OG0000305	high
Dapma7bEVm001185t1	OG0000087	high		gene12736	OG0000263	high		XP_016769562.1	OG0000895	high		NV22979-PA	OG0000063	high		ENSMUSP00000054674.4	OG0000393	high		ENSP00000237937.3	OG0000306	high
Dapma7bEVm001902t1	OG0000087	high		gene12745	OG0000263	high		XP_016769620.1	OG0000896	high		NV22980-PA	OG0000063	high		ENSMUSP00000121670.1	OG0000396	high		ENSP00000261749.6	OG0000306	high
Dapma7bEVm001942t1	OG0000087	high		gene15675	OG0000263	high		XP_016769716.1	OG0000897	high		NV23252-PA	OG0000063	high		ENSMUSP00000122323.1	OG0000396	high		ENSP00000350586.2	OG0000306	high
Dapma7bEVm002335t1	OG0000087	high		gene17835	OG0000263	high		XP_016770996.1	OG0000898	high		NV23465-PA	OG0000063	high		ENSMUSP00000122349.1	OG0000396	high		ENSP00000366155.3	OG0000306	high
Dapma7bEVm002761t1	OG0000087	high		gene17836	OG0000263	high		XP_016770997.1	OG0000898	high		NV23478-PA	OG0000063	high		ENSMUSP00000123234.1	OG0000396	high		ENSP00000366159.4	OG0000306	high
Dapma7bEVm003253t1	OG0000087	high		gene18010	OG0000263	high		XP_016770998.1	OG0000898	high		NV23493-PA	OG0000063	high		ENSMUSP00000123288.1	OG0000396	high		ENSP00000366161.5	OG0000306	high
Dapma7bEVm003259t1	OG0000087	high		gene5583	OG0000263	high		XP_016770999.1	OG0000898	high		NV23940-PA	OG0000063	high		ENSMUSP00000124709.1	OG0000396	high		ENSP00000452625.1	OG0000306	high
Dapma7bEVm004777t1	OG0000087	high		gene5585	OG0000263	high		XP_016771000.1	OG0000898	high		NV24084-PA	OG0000063	high		ENSMUSP00000124717.1	OG0000396	high		ENSP00000452664.1	OG0000306	high
Dapma7bEVm005944t1	OG0000087	high		gene5586	OG0000263	high		XP_016771001.1	OG0000898	high		NV24155-PA	OG0000063	high		ENSMUSP00000125047.1	OG0000396	high		ENSP00000452735.1	OG0000306	high
Dapma7bEVm005948t1	OG0000087	high		gene6582	OG0000263	high		XP_016771002.1	OG0000898	high		NV24554-PA	OG0000063	high		ENSMUSP00000000674.6	OG0000397	high		ENSP00000453291.1	OG0000306	high
Dapma7bEVm006239t1	OG0000087	high		gene6882	OG0000264	high		XP_016772091.1	OG0000899	high		NV24593-PA	OG0000063	high		ENSMUSP00000057326.7	OG0000397	high		ENSP00000453308.1	OG0000306	high
Dapma7bEVm006496t1	OG0000087	high		gene15433	OG0000265	high		XP_393266.1	OG0000900	high		NV24616-PA	OG0000063	high		ENSMUSP00000058455.6	OG0000397	high		ENSP00000453571.1	OG0000306	high
Dapma7bEVm011080t1	OG0000087	high		gene9270	OG0000265	high		XP_394484.1	OG0000901	high		NV24735-PA	OG0000063	high		ENSMUSP00000062886.5	OG0000397	high		ENSP00000453709.1	OG0000306	high
Dapma7bEVm015707t1	OG0000087	high		gene16737	OG0000266	high		XP_395496.2	OG0000902	high		NV24791-PA	OG0000063	high		ENSMUSP00000076334.2	OG0000397	high		ENSP00000453710.1	OG0000306	high
Dapma7bEVm018418t1	OG0000087	high		gene12425	OG0000267	high		XP_623376.4	OG0000903	high		NV24917-PA	OG0000063	high		ENSMUSP00000080341.6	OG0000397	high		ENSP00000453888.1	OG0000306	high
Dapma7bEVm018680t1	OG0000087	high		gene4954	OG0000267	high		XP_624346.1	OG0000904	high		NV24978-PA	OG0000063	high		ENSMUSP00000102380.1	OG0000397	high		ENSP00000454137.1	OG0000306	high
Dapma7bEVm019406t1	OG0000087	high		gene4959	OG0000267	high		XP_625027.1	OG0000905	high		NV25122-PA	OG0000063	high		ENSMUSP00000111077.3	OG0000397	high		ENSP00000454152.1	OG0000306	high
Dapma7bEVm023118t1	OG0000087	high		gene8402	OG0000267	high		NP_001011614.1	OG0000918	high		NV25216-PA	OG0000063	high		ENSMUSP00000111078.1	OG0000397	high		ENSP00000454273.1	OG0000306	high
Dapma7bEVm000247t1	OG0000116	high		gene9845	OG0000318	high		XP_016769974.1	OG0000956	high		NV22431-PA	OG0000089	high		ENSMUSP00000111079.1	OG0000397	high		ENSP00000455146.1	OG0000306	high
Dapma7bEVm000368t1	OG0000116	high		gene9847	OG0000318	high		XP_016769975.1	OG0000956	high		NV22465-PA	OG0000089	high		ENSMUSP00000111080.1	OG0000397	high		ENSP00000456973.1	OG0000306	high
Dapma7bEVm001153t1	OG0000116	high		gene13043	OG0000319	high		XP_016769976.1	OG0000956	high		NV22652-PA	OG0000089	high		ENSMUSP00000138662.1	OG0000419	high		ENSP00000478129.1	OG0000306	high
Dapma7bEVm001863t1	OG0000116	high		gene13044	OG0000319	high		XP_016769977.1	OG0000956	high		NV22681-PA	OG0000089	high		ENSMUSP00000024979.8	OG0000420	high		ENSP00000491203.1	OG0000309	high
Dapma7bEVm002082t1	OG0000116	high		gene18313	OG0000319	high		XP_393703.4	OG0000956	high		NV23205-PA	OG0000089	high		ENSMUSP00000042271.7	OG0000420	high		ENSP00000492196.1	OG0000309	high
Dapma7bEVm002673t1	OG0000116	high		gene18344	OG0000319	high		XP_006566164.1	OG0000957	high		NV23249-PA	OG0000089	high		ENSMUSP00000075115.6	OG0000420	high		ENSP00000264554.4	OG0000310	high
Dapma7bEVm002744t1	OG0000116	high		gene4230	OG0000319	high		XP_393684.4	OG0000957	high		NV23445-PA	OG0000089	high		ENSMUSP00000085683.5	OG0000420	high		ENSP00000329668.4	OG0000310	high
Dapma7bEVm006242t1	OG0000116	high		gene6683	OG0000319	high		XP_006567256.1	OG0000958	high		NV23529-PA	OG0000089	high		ENSMUSP00000090452.4	OG0000420	high		ENSP00000357430.5	OG0000310	high
Dapma7bEVm010147t1	OG0000116	high		gene6692	OG0000319	high		XP_006567914.1	OG0000959	high		NV23969-PA	OG0000089	high		ENSMUSP00000099457.3	OG0000420	high		ENSP00000357434.4	OG0000310	high
Dapma7bEVm010374t1	OG0000116	high		gene6697	OG0000319	high		XP_006567915.1	OG0000959	high		NV24190-PA	OG0000089	high		ENSMUSP00000110883.2	OG0000420	high		ENSP00000357435.1	OG0000310	high
Dapma7bEVm027428t1	OG0000116	high		gene6699	OG0000319	high		XP_006567916.1	OG0000959	high		NV24201-PA	OG0000089	high		ENSMUSP00000110884.3	OG0000420	high		ENSP00000357438.4	OG0000310	high
Dapma7bEVm027623t1	OG0000116	high		gene8170	OG0000319	high		XP_006567917.1	OG0000959	high		NV24204-PA	OG0000089	high		ENSMUSP00000112712.1	OG0000420	high		ENSP00000364995.4	OG0000310	high
Dapma7bEVm007514t1	OG0000130	high		gene14343	OG0000337	high		XP_006571316.1	OG0000966	high		NV23023-PA	OG0000090	high		ENSMUSP00000112955.1	OG0000420	high		ENSP00000379786.3	OG0000310	high
Dapma7bEVm007652t1	OG0000130	high		gene12855	OG0000338	high		XP_006571317.1	OG0000966	high		NV23226-PA	OG0000090	high		ENSMUSP00000113698.1	OG0000420	high		ENSP00000396162.1	OG0000310	high
Dapma7bEVm007985t1	OG0000130	high		gene12858	OG0000338	high		XP_006571318.1	OG0000966	high		NV23449-PA	OG0000090	high		ENSMUSP00000147514.1	OG0000426	high		ENSP00000396333.1	OG0000310	high
Dapma7bEVm018636t1	OG0000130	high		gene4783	OG0000339	high		XP_006571319.1	OG0000966	high		NV23567-PA	OG0000090	high		ENSMUSP00000152320.1	OG0000426	high		ENSP00000398441.1	OG0000310	high
Dapma7bEVm000068t1	OG0000131	high		gene5029	OG0000339	high		XP_016772622.1	OG0000966	high		NV23663-PA	OG0000090	high		ENSMUSP00000040163.7	OG0000427	high		ENSP00000398864.1	OG0000310	high
Dapma7bEVm001510t1	OG0000131	high		gene12071	OG0000340	high		XP_016772624.1	OG0000966	high		NV23928-PA	OG0000090	high		ENSMUSP00000092904.2	OG0000427	high		ENSP00000401303.2	OG0000310	high
Dapma7bEVm001856t1	OG0000131	high		gene12815	OG0000340	high		XP_395191.4	OG0000966	high		NV23936-PA	OG0000090	high		ENSMUSP00000095979.3	OG0000427	high		ENSP00000404908.1	OG0000310	high
Dapma7bEVm001890t1	OG0000131	high		gene12906	OG0000340	high		XP_006571833.1	OG0000967	high		NV23958-PA	OG0000090	high		ENSMUSP00000119447.1	OG0000427	high		ENSP00000443300.1	OG0000310	high
Dapma7bEVm003728t1	OG0000131	high		gene14042	OG0000340	high		XP_006571834.1	OG0000967	high		NV24297-PA	OG0000090	high		ENSMUSP00000140849.1	OG0000427	high		ENSP00000244020.3	OG0000311	high
Dapma7bEVm005558t1	OG0000131	high		gene17304	OG0000340	high		XP_006571836.1	OG0000967	high		NV24561-PA	OG0000090	high		ENSMUSP00000141336.1	OG0000427	high		ENSP00000362900.4	OG0000311	high
Dapma7bEVm010052t1	OG0000131	high		gene550	OG0000340	high		XP_395048.4	OG0000967	high		NV24613-PA	OG0000090	high		ENSMUSP00000141409.1	OG0000427	high		ENSP00000371003.1	OG0000325	high
Dapma7bEVm015206t1	OG0000131	high		gene5765	OG0000340	high		XP_006572273.2	OG0000968	high		NV24928-PA	OG0000090	high		ENSMUSP00000141632.1	OG0000427	high		ENSP00000371017.5	OG0000325	high
Dapma7bEVm015548t1	OG0000131	high		gene5921	OG0000340	high		XP_016766548.1	OG0000969	high		NV25001-PA	OG0000090	high		ENSMUSP00000142250.1	OG0000427	high		ENSP00000371020.5	OG0000325	high
Dapma7bEVm000253t1	OG0000133	high		gene16841	OG0000341	high		XP_016766624.1	OG0000970	high		NV25211-PA	OG0000090	high		ENSMUSP00000143803.1	OG0000427	high		ENSP00000381046.2	OG0000325	high
Dapma7bEVm001565t1	OG0000133	high		gene8287	OG0000341	high		XP_016766626.1	OG0000970	high		NV25231-PA	OG0000090	high		ENSMUSP00000143968.1	OG0000427	high		ENSP00000381050.3	OG0000325	high
Dapma7bEVm001566t1	OG0000133	high		gene8790	OG0000341	high		XP_016766627.1	OG0000970	high		NV25263-PA	OG0000090	high		ENSMUSP00000144564.1	OG0000427	high		ENSP00000381053.3	OG0000325	high
Dapma7bEVm001569t1	OG0000133	high		gene7719	OG0000342	high		XP_016766737.1	OG0000971	high		NV25285-PA	OG0000090	high		ENSMUSP00000144681.1	OG0000427	high		ENSP00000385484.1	OG0000325	high
Dapma7bEVm002368t1	OG0000133	high		gene6657	OG0000343	high		XP_016770474.1	OG0000971	high		NV25571-PA	OG0000090	high		ENSMUSP00000152871.1	OG0000427	high		ENSP00000386010.1	OG0000325	high
Dapma7bEVm002373t1	OG0000133	high		gene963	OG0000344	high		XP_016767234.1	OG0000972	high		NV25824-PA	OG0000090	high		ENSMUSP00000019135.7	OG0000428	high		ENSP00000397072.1	OG0000325	high
Dapma7bEVm004760t1	OG0000133	high		gene964	OG0000344	high		XP_016767235.1	OG0000972	high		NV25925-PA	OG0000090	high		ENSMUSP00000033160.8	OG0000428	high		ENSP00000424205.2	OG0000325	high
Dapma7bEVm004763t1	OG0000133	high		gene965	OG0000344	high		XP_016767236.1	OG0000972	high		NV25938-PA	OG0000090	high		ENSMUSP00000035992.7	OG0000428	high		ENSP00000452959.1	OG0000325	high
Dapma7bEVm005935t1	OG0000133	high		gene967	OG0000344	high		XP_016767264.1	OG0000972	high		NV26181-PA	OG0000090	high		ENSMUSP00000102117.3	OG0000428	high		ENSP00000473321.1	OG0000325	high
Dapma7bEVm009658t1	OG0000133	high		gene10332	OG0000345	high		XP_016768627.1	OG0000973	high		NV30020-PA	OG0000090	high		ENSMUSP00000115581.1	OG0000428	high		ENSP00000344465.3	OG0000328	high
Dapma7bEVm009984t1	OG0000133	high		gene9489	OG0000345	high		XP_016771817.1	OG0000974	high		NV30024-PA	OG0000090	high		ENSMUSP00000138597.1	OG0000428	high		ENSP00000348982.4	OG0000328	high
Dapma7bEVm011345t1	OG0000133	high		gene10578	OG0000346	high		XP_393667.1	OG0000975	high		NV30028-PA	OG0000090	high		ENSMUSP00000030299.7	OG0000429	high		ENSP00000378976.2	OG0000328	high
Dapma7bEVm011346t1	OG0000133	high		gene433	OG0000347	high		XP_394718.3	OG0000976	high		NV30039-PA	OG0000090	high		ENSMUSP00000030303.4	OG0000429	high		ENSP00000386908.2	OG0000328	high
Dapma7bEVm015011t1	OG0000133	high		gene1479	OG0000348	high		XP_396254.5	OG0000977	high		NV30048-PA	OG0000090	high		ENSMUSP00000030305.6	OG0000429	high		ENSP00000401400.1	OG0000328	high
Dapma7bEVm016856t1	OG0000133	high		gene10757	OG0000350	high		XP_623725.1	OG0000978	high		NV30109-PA	OG0000090	high		ENSMUSP00000050464.8	OG0000429	high		ENSP00000414475.1	OG0000328	high
Dapma7bEVm017032t1	OG0000133	high		gene15031	OG0000351	high		XP_624325.2	OG0000979	high		NV30249-PA	OG0000090	high		ENSMUSP00000095587.2	OG0000429	high		ENSP00000416284.2	OG0000328	high
Dapma7bEVm018472t1	OG0000133	high		gene16967	OG0000351	high		XP_624711.1	OG0000980	high		NV30253-PA	OG0000090	high		ENSMUSP00000132180.1	OG0000429	high		ENSP00000419033.2	OG0000328	high
Dapma7bEVm023211t1	OG0000133	high		gene17840	OG0000351	high		XP_625051.2	OG0000981	high		NV30260-PA	OG0000090	high		ENSMUSP00000133811.1	OG0000429	high		ENSP00000420386.1	OG0000328	high
Dapma7bEVm023650t1	OG0000133	high		gene4651	OG0000351	high		XP_625190.1	OG0000982	high		NV30377-PA	OG0000090	high		ENSMUSP00000134331.1	OG0000429	high		ENSP00000423195.1	OG0000328	high
Dapma7bEVm027349t1	OG0000133	high		gene413	OG0000355	high		NP_001011621.1	OG0000991	high		NV30389-PA	OG0000090	high		ENSMUSP00000134591.1	OG0000429	high		ENSP00000423354.2	OG0000328	high
Dapma7bEVm028256t1	OG0000133	high		gene11047	OG0000356	high		NP_001073564.1	OG0000991	high		NV30458-PA	OG0000090	high		ENSMUSP00000034611.8	OG0000430	high		ENSP00000456118.1	OG0000328	high
Dapma7bEVm001596t1	OG0000136	high		gene15725	OG0000367	high		XP_006571080.1	OG0000993	high		NV31620-PA	OG0000090	high		ENSMUSP00000114257.1	OG0000430	high		ENSP00000478094.1	OG0000328	high
Dapma7bEVm007039t1	OG0000136	high		gene3645	OG0000367	high		XP_001119951.1	OG0000994	high		NV31661-PA	OG0000090	high		ENSMUSP00000114533.1	OG0000430	high		ENSP00000282397.4	OG0000329	high
Dapma7bEVm017919t1	OG0000136	high		gene5677	OG0000369	high		XP_003249895.1	OG0000994	high		NV31746-PA	OG0000090	high		ENSMUSP00000095507.4	OG0000431	high		ENSP00000434800.1	OG0000329	high
Dapma7bEVm000980t1	OG0000152	high		gene15497	OG0000414	high		XP_016768186.1	OG0001018	high		NV25856-PA	OG0000100	high		ENSMUSP00000101819.1	OG0000431	high		ENSP00000437631.1	OG0000329	high
Dapma7bEVm001277t1	OG0000152	high		gene2468	OG0000415	high		XP_396456.4	OG0001018	high		NV26092-PA	OG0000100	high		ENSMUSP00000101827.2	OG0000431	high		ENSP00000442630.1	OG0000329	high
Dapma7bEVm005301t1	OG0000152	high		gene12479	OG0000416	high		XP_006560546.1	OG0001019	high		NV26191-PA	OG0000100	high		ENSMUSP00000091921.4	OG0000442	high		ENSP00000484039.1	OG0000329	high
Dapma7bEVm010418t1	OG0000152	high		gene11297	OG0000417	high		XP_006560558.1	OG0001020	high		NV30005-PA	OG0000100	high		ENSMUSP00000118189.1	OG0000442	high		ENSP00000484385.1	OG0000329	high
Dapma7bEVm016528t1	OG0000152	high		gene2065	OG0000418	high		XP_006560612.1	OG0001021	high		NV30034-PA	OG0000100	high		ENSMUSP00000122710.1	OG0000442	high		ENSP00000491097.1	OG0000329	high
Dapma7bEVm017547t1	OG0000152	high		gene2071	OG0000418	high		XP_006560613.1	OG0001021	high		NV30043-PA	OG0000100	high		ENSMUSP00000022136.6	OG0000443	high		ENSP00000263094.6	OG0000330	high
Dapma7bEVm019780t1	OG0000152	high		gene3697	OG0000418	high		XP_016767148.1	OG0001021	high		NV30117-PA	OG0000100	high		ENSMUSP00000136292.1	OG0000443	high		ENSP00000265662.5	OG0000330	high
Dapma7bEVm000520t1	OG0000174	high		gene11354	OG0000439	high		XP_006570291.1	OG0001033	high		NV16523-PA	OG0000116	high		ENSMUSP00000030858.7	OG0000444	high		ENSP00000272895.7	OG0000330	high
Dapma7bEVm002646t1	OG0000174	high		gene11367	OG0000439	high		XP_016766954.1	OG0001033	high		NV16524-PA	OG0000116	high		ENSMUSP00000037377.8	OG0000444	high		ENSP00000344155.6	OG0000330	high
Dapma7bEVm003152t1	OG0000174	high		gene12079	OG0000439	high		XP_006564119.1	OG0001034	high		NV19267-PA	OG0000116	high		ENSMUSP00000101051.2	OG0000448	high		ENSP00000359245.3	OG0000330	high
Dapma7bEVm004100t1	OG0000174	high		gene14395	OG0000439	high		XP_006564121.1	OG0001034	high		NV22734-PA	OG0000116	high		ENSMUSP00000104466.3	OG0000448	high		ENSP00000360666.3	OG0000330	high
Dapma7bEVm006987t1	OG0000174	high		gene14396	OG0000439	high		XP_016771444.1	OG0001034	high		NV12740-PA	OG0000117	high		ENSMUSP00000129465.2	OG0000448	high		ENSP00000363868.3	OG0000330	high
Dapma7bEVm018438t1	OG0000174	high		gene14397	OG0000439	high		XP_016771445.1	OG0001034	high		NV10245-PA	OG0000119	high		ENSMUSP00000140629.1	OG0000448	high		ENSP00000374312.4	OG0000330	high
Dapma7bEVm028045t1	OG0000174	high		gene14515	OG0000439	high		XP_016771446.1	OG0001034	high		NV10246-PA	OG0000119	high		ENSMUSP00000034868.7	OG0000449	high		ENSP00000391042.1	OG0000330	high
Dapma7bEVm029181t1	OG0000174	high		gene15596	OG0000439	high		XP_016771447.1	OG0001034	high		NV10576-PA	OG0000119	high		ENSMUSP00000067341.6	OG0000449	high		ENSP00000396789.1	OG0000330	high
Dapma7bEVm002792t1	OG0000180	high		gene7186	OG0000440	high		XP_006567031.1	OG0001047	high		NV24967-PA	OG0000124	high		ENSMUSP00000088445.5	OG0000449	high		ENSP00000411096.1	OG0000330	high
Dapma7bEVm003312t1	OG0000180	high		gene7297	OG0000440	high		XP_006567032.1	OG0001047	high		NV25006-PA	OG0000124	high		ENSMUSP00000090820.6	OG0000449	high		ENSP00000414062.1	OG0000330	high
Dapma7bEVm003813t1	OG0000180	high		gene7936	OG0000440	high		XP_006567033.1	OG0001047	high		NV25120-PA	OG0000124	high		ENSMUSP00000116950.1	OG0000453	high		ENSP00000419850.1	OG0000330	high
Dapma7bEVm003903t1	OG0000180	high		gene8380	OG0000440	high		XP_006567034.1	OG0001047	high		NV25158-PA	OG0000124	high		ENSMUSP00000117462.1	OG0000453	high		ENSP00000420084.1	OG0000330	high
Dapma7bEVm004200t1	OG0000180	high		gene8448	OG0000440	high		XP_006567035.1	OG0001047	high		NV25202-PA	OG0000124	high		ENSMUSP00000119298.1	OG0000453	high		ENSP00000394340.1	OG0000331	high
Dapma7bEVm004986t1	OG0000180	high		gene9947	OG0000440	high		XP_006567036.1	OG0001047	high		NV25232-PA	OG0000124	high		ENSMUSP00000019044.7	OG0000454	high		ENSP00000394879.2	OG0000331	high
Dapma7bEVm005637t1	OG0000180	high		gene10065	OG0000441	high		XP_006567523.1	OG0001048	high		NV25408-PA	OG0000124	high		ENSMUSP00000020586.6	OG0000454	high		ENSP00000395175.1	OG0000331	high
Dapma7bEVm008174t1	OG0000180	high		gene3853	OG0000441	high		XP_006567934.1	OG0001049	high		NV25415-PA	OG0000124	high		ENSMUSP00000024595.2	OG0000454	high		ENSP00000373108.2	OG0000337	high
Dapma7bEVm009912t1	OG0000180	high		gene15260	OG0000442	high		XP_396895.4	OG0001049	high		NV25879-PA	OG0000124	high		ENSMUSP00000075814.4	OG0000454	high		ENSP00000383500.1	OG0000337	high
Dapma7bEVm010625t1	OG0000180	high		gene17183	OG0000442	high		XP_006568235.1	OG0001050	high		NV26018-PA	OG0000124	high		ENSMUSP00000114966.1	OG0000454	high		ENSP00000383501.3	OG0000337	high
Dapma7bEVm012757t1	OG0000180	high		gene17483	OG0000442	high		XP_006568236.1	OG0001050	high		NV26177-PA	OG0000124	high		ENSMUSP00000118900.1	OG0000454	high		ENSP00000383503.3	OG0000337	high
Dapma7bEVm015226t1	OG0000180	high		gene18150	OG0000442	high		XP_394332.2	OG0001050	high		NV30080-PA	OG0000124	high		ENSMUSP00000123180.1	OG0000454	high		ENSP00000387914.1	OG0000337	high
Dapma7bEVm016717t1	OG0000180	high		gene541	OG0000442	high		XP_006568427.1	OG0001051	high		NV30317-PA	OG0000124	high		ENSMUSP00000003961.8	OG0000455	high		ENSP00000391809.2	OG0000337	high
Dapma7bEVm018587t1	OG0000180	high		gene15989	OG0000443	high		XP_016768751.1	OG0001051	high		NV30459-PA	OG0000124	high		ENSMUSP00000029404.10	OG0000455	high		ENSP00000393236.2	OG0000337	high
Dapma7bEVm018607t1	OG0000180	high		gene3615	OG0000444	high		XP_006568516.1	OG0001052	high		NV30637-PA	OG0000124	high		ENSMUSP00000126233.2	OG0000455	high		ENSP00000443631.1	OG0000339	high
Dapma7bEVm019298t1	OG0000180	high		gene1909	OG0000445	high		XP_006568517.1	OG0001052	high		NV31049-PA	OG0000124	high		ENSMUSP00000128314.1	OG0000455	high		ENSP00000453975.1	OG0000339	high
Dapma7bEVm024044t1	OG0000180	high		gene8057	OG0000446	high		XP_006568518.1	OG0001052	high		NV31127-PA	OG0000124	high		ENSMUSP00000138175.1	OG0000455	high		ENSP00000249005.2	OG0000340	high
Dapma7bEVm027848t1	OG0000180	high		gene4673	OG0000447	high		XP_006568519.1	OG0001052	high		NV31256-PA	OG0000124	high		ENSMUSP00000138312.1	OG0000455	high		ENSP00000370678.3	OG0000340	high
Dapma7bEVm028021t1	OG0000180	high		gene5810	OG0000447	high		XP_006569578.1	OG0001053	high		NV31552-PA	OG0000124	high		ENSMUSP00000139800.1	OG0000455	high		ENSP00000384794.1	OG0000340	high
Dapma7bEVm029225t1	OG0000180	high		gene16237	OG0000450	high		XP_394630.2	OG0001053	high		NV31768-PA	OG0000124	high		ENSMUSP00000139833.1	OG0000455	high		ENSP00000194130.2	OG0000341	high
Dapma7bEVm001437t1	OG0000183	high		gene14973	OG0000453	high		XP_016769283.1	OG0001054	high		NV15712-PA	OG0000126	high		ENSMUSP00000147584.1	OG0000455	high		ENSP00000279027.4	OG0000341	high
Dapma7bEVm001532t1	OG0000183	high		gene14492	OG0000454	high		XP_006570095.1	OG0001055	high		NV50169-PA	OG0000127	high		ENSMUSP00000148200.1	OG0000455	high		ENSP00000290317.5	OG0000341	high
Dapma7bEVm005122t1	OG0000183	high		gene16815	OG0000454	high		XP_006570096.1	OG0001055	high		NV11080-PA	OG0000128	high		ENSMUSP00000031003.7	OG0000456	high		ENSP00000367757.5	OG0000344	high
Dapma7bEVm005921t1	OG0000183	high		gene319	OG0000454	high		XP_006570097.1	OG0001055	high		NV50188-PA	OG0000128	high		ENSMUSP00000040321.6	OG0000456	high		ENSP00000380006.1	OG0000344	high
Dapma7bEVm009728t1	OG0000183	high		gene6297	OG0000454	high		XP_006570098.1	OG0001055	high		NV14215-PA	OG0000130	high		ENSMUSP00000086640.5	OG0000456	high		ENSP00000429562.2	OG0000344	high
Dapma7bEVm017232t1	OG0000183	high		gene17546	OG0000455	high		XP_006570099.1	OG0001055	high		NV14440-PA	OG0000130	high		ENSMUSP00000113411.1	OG0000456	high		ENSP00000443886.2	OG0000344	high
Dapma7bEVm027964t1	OG0000183	high		gene3670	OG0000456	high		XP_006570100.1	OG0001055	high		NV14442-PA	OG0000130	high		ENSMUSP00000113731.1	OG0000456	high		ENSP00000446831.1	OG0000344	high
Dapma7bEVm002980t1	OG0000192	high		gene6188	OG0000495	high		XP_016771480.1	OG0001105	high		NV31554-PA	OG0000148	high		ENSMUSP00000119004.1	OG0000456	high		ENSP00000447236.1	OG0000344	high
Dapma7bEVm009449t1	OG0000192	high		gene6190	OG0000495	high		NP_001229507.1	OG0001106	high		NV13797-PA	OG0000149	high		ENSMUSP00000004646.6	OG0000457	high		ENSP00000447572.1	OG0000344	high
Dapma7bEVm015015t1	OG0000192	high		gene976	OG0000496	high		XP_006571298.1	OG0001106	high		NV13798-PA	OG0000149	high		ENSMUSP00000142870.1	OG0000466	high		ENSP00000456350.1	OG0000344	high
Dapma7bEVm023104t1	OG0000192	high		gene994	OG0000496	high		NP_001265255.1	OG0001107	high		NV13799-PA	OG0000149	high		ENSMUSP00000143106.1	OG0000466	high		ENSP00000479261.1	OG0000344	high
Dapma7bEVm000401t1	OG0000222	high		gene11382	OG0000556	high		XP_006563114.1	OG0001146	high		NV31505-PA	OG0000190	high		ENSMUSP00000143482.1	OG0000466	high		ENSP00000484432.1	OG0000344	high
Dapma7bEVm000684t1	OG0000222	high		gene8572	OG0000557	high		XP_006563115.1	OG0001146	high		NV31561-PA	OG0000190	high		ENSMUSP00000018050.7	OG0000467	high		ENSP00000489581.1	OG0000344	high
Dapma7bEVm002198t1	OG0000222	high		gene157	OG0000558	high		XP_623946.2	OG0001146	high		NV31628-PA	OG0000190	high		ENSMUSP00000121372.2	OG0000482	high		ENSP00000490228.1	OG0000344	high
Dapma7bEVm003135t1	OG0000222	high		gene2744	OG0000558	high		XP_006563285.1	OG0001147	high		NV31647-PA	OG0000190	high		ENSMUSP00000136030.1	OG0000482	high		ENSP00000490683.1	OG0000344	high
Dapma7bEVm012130t1	OG0000222	high		gene4849	OG0000559	high		XP_016768791.1	OG0001147	high		NV31759-PA	OG0000190	high		ENSMUSP00000136152.1	OG0000482	high		ENSP00000211402.6	OG0000345	high
Dapma7bEVm014993t1	OG0000222	high		gene2161	OG0000560	high		XP_393026.2	OG0001147	high		NV51279-PA	OG0000190	high		ENSMUSP00000136665.1	OG0000482	high		ENSP00000316092.5	OG0000345	high
Dapma7bEVm027994t1	OG0000222	high		gene6607	OG0000560	high		XP_006564107.1	OG0001148	high		NV51330-PA	OG0000190	high		ENSMUSP00000066696.7	OG0000483	high		ENSP00000364815.3	OG0000345	high
Dapma7bEVm029556t1	OG0000222	high		gene5893	OG0000561	high		XP_006564108.1	OG0001148	high		NV20194-PA	OG0000191	high		ENSMUSP00000096761.3	OG0000483	high		ENSP00000372860.3	OG0000345	high
Dapma7bEVm029557t1	OG0000222	high		gene10611	OG0000562	high		XP_016771329.1	OG0001148	high		NV21731-PA	OG0000191	high		ENSMUSP00000118036.1	OG0000483	high		ENSP00000373032.3	OG0000345	high
Dapma7bEVm011361t1	OG0000261	high		gene18067	OG0000694	high		XP_006566851.1	OG0001227	high		NV10035-PA	OG0000274	high		ENSMUSP00000121737.1	OG0000483	high		ENSP00000390673.1	OG0000345	high
Dapma7bEVm011548t1	OG0000261	high		gene18068	OG0000694	high		XP_006566853.1	OG0001227	high		NV10043-PA	OG0000274	high		ENSMUSP00000131239.1	OG0000483	high		ENSP00000396754.2	OG0000345	high
Dapma7bEVm017041t1	OG0000261	high		gene7405	OG0000695	high		XP_006566854.1	OG0001227	high		NV10072-PA	OG0000274	high		ENSMUSP00000126827.1	OG0000505	high		ENSP00000403359.2	OG0000345	high
Dapma7bEVm000351t1	OG0000262	high		gene10214	OG0000696	high		XP_001121113.1	OG0001228	high		NV10073-PA	OG0000274	high		ENSMUSP00000131238.2	OG0000505	high		ENSP00000407805.2	OG0000345	high
Dapma7bEVm006959t1	OG0000262	high		gene14978	OG0000696	high		XP_006562944.1	OG0001228	high		NV10074-PA	OG0000274	high		ENSMUSP00000133806.1	OG0000505	high		ENSP00000415316.2	OG0000345	high
Dapma7bEVm027449t1	OG0000262	high		gene924	OG0000696	high		XP_001121195.3	OG0001229	high		NV13855-PA	OG0000274	high		ENSMUSP00000152159.1	OG0000505	high		ENSP00000438200.2	OG0000345	high
Dapma7bEVm027450t1	OG0000262	high		gene926	OG0000696	high		XP_006561922.1	OG0001229	high		NV10998-PA	OG0000275	high		ENSMUSP00000046469.9	OG0000506	high		ENSP00000441000.1	OG0000345	high
Dapma7bEVm027521t1	OG0000262	high		gene6894	OG0000697	high		XP_006571885.1	OG0001229	high		NV11000-PA	OG0000275	high		ENSMUSP00000096280.4	OG0000506	high		ENSP00000446608.2	OG0000345	high
Dapma7bEVm027522t1	OG0000262	high		gene10651	OG0000698	high		XP_016768245.1	OG0001229	high		NV17759-PA	OG0000275	high		ENSMUSP00000113366.1	OG0000506	high		ENSP00000446839.1	OG0000345	high
Dapma7bEVm029561t1	OG0000262	high		gene10889	OG0000699	high		XP_016768246.1	OG0001229	high		NV17793-PA	OG0000275	high		ENSMUSP00000113771.1	OG0000506	high		ENSP00000398109.1	OG0000349	high
Dapma7bEVm007431t1	OG0000279	high		gene2434	OG0000756	high		XP_006561376.1	OG0001254	high		NV11216-PA	OG0000308	high		ENSMUSP00000117008.1	OG0000506	high		ENSP00000400716.3	OG0000349	high
Dapma7bEVm010496t1	OG0000279	high		gene6947	OG0000757	high		XP_006561377.1	OG0001254	high		NV15536-PA	OG0000309	high		ENSMUSP00000146059.1	OG0000506	high		ENSP00000401049.1	OG0000349	high
Dapma7bEVm000233t1	OG0000282	high		gene10973	OG0000759	high		XP_006562439.1	OG0001254	high		NV10642-PB	OG0000311	high		ENSMUSP00000121507.1	OG0000514	high		ENSP00000401363.3	OG0000349	high
Dapma7bEVm000621t1	OG0000282	high		gene7680	OG0000760	high		XP_006562440.1	OG0001254	high		NV11984-PA	OG0000312	high		ENSMUSP00000123253.1	OG0000514	high		ENSP00000414621.2	OG0000354	high
Dapma7bEVm006757t1	OG0000287	high		gene9959	OG0000780	high		XP_016770561.1	OG0001259	high		NV30011-PA	OG0000316	high		ENSMUSP00000068530.5	OG0000516	high		ENSP00000414824.2	OG0000354	high
Dapma7bEVm008285t1	OG0000287	high		gene9960	OG0000780	high		XP_392360.3	OG0001259	high		NV30054-PA	OG0000316	high		ENSMUSP00000147445.1	OG0000516	high		ENSP00000415282.2	OG0000354	high
Dapma7bEVm011352t1	OG0000287	high		gene9967	OG0000780	high		XP_006562866.2	OG0001260	high		NV30120-PA	OG0000316	high		ENSMUSP00000129278.1	OG0000518	high		ENSP00000416447.2	OG0000354	high
Dapma7bEVm002570t1	OG0000335	high		gene5441	OG0000932	high		XP_003251410.1	OG0001363	high		NV13358-PA	OG0000434	high		ENSMUSP00000130456.1	OG0000518	high		ENSP00000419306.1	OG0000354	high
Dapma7bEVm006756t1	OG0000335	high		gene9957	OG0000932	high		XP_006569697.1	OG0001363	high		NV15629-PA	OG0000435	high		ENSMUSP00000136923.1	OG0000518	high		ENSP00000264312.7	OG0000355	high
Dapma7bEVm010563t1	OG0000335	high		gene4698	OG0000933	high		XP_006569698.1	OG0001363	high		NV12761-PA	OG0000436	high		ENSMUSP00000066312.3	OG0000546	high		ENSP00000370882.3	OG0000355	high
Dapma7bEVm009489t1	OG0000346	high		gene16436	OG0000962	high		XP_006561490.2	OG0001372	high		NV13181-PA	OG0000465	high		ENSMUSP00000087258.6	OG0000546	high		ENSP00000379725.2	OG0000355	high
Dapma7bEVm000159t1	OG0000389	high		gene14446	OG0001052	high		XP_016769763.1	OG0001414	high		NV18759-PA	OG0000532	high		ENSMUSP00000106127.1	OG0000546	high		ENSP00000399656.2	OG0000355	high
Dapma7bEVm000879t1	OG0000389	high		gene8433	OG0001053	high		XP_016770183.1	OG0001415	high		NV22774-PA	OG0000532	high		ENSMUSP00000113711.1	OG0000550	high		ENSP00000433102.1	OG0000364	high
Dapma7bEVm001786t1	OG0000389	high		gene3883	OG0001054	high		XP_016770524.1	OG0001416	high		NV23325-PA	OG0000532	high		ENSMUSP00000129056.2	OG0000568	high		ENSP00000445460.1	OG0000364	high
Dapma7bEVm001808t1	OG0000389	high		gene856	OG0001055	high		XP_016770525.1	OG0001416	high		NV50136-PA	OG0000532	high		ENSMUSP00000145949.1	OG0000568	high		ENSP00000487750.1	OG0000364	high
Dapma7bEVm002227t1	OG0000389	high		gene12040	OG0001056	high		XP_016770526.1	OG0001416	high		NV16515-PA	OG0000533	high		ENSMUSP00000146133.1	OG0000568	high		ENSP00000487836.1	OG0000364	high
Dapma7bEVm004092t1	OG0000389	high		gene13208	OG0001056	high		XP_016770906.1	OG0001417	high		NV10500-PA	OG0000534	high		ENSMUSP00000147186.1	OG0000568	high		ENSP00000488229.1	OG0000364	high
Dapma7bEVm004104t1	OG0000389	high		gene1502	OG0001057	high		XP_016772045.1	OG0001418	high		NV12250-PA	OG0000534	high		ENSMUSP00000015596.3	OG0000569	high		ENSP00000488602.1	OG0000364	high
Dapma7bEVm011333t1	OG0000389	high		gene12674	OG0001059	high		XP_016772053.1	OG0001418	high		NV12447-PA	OG0000534	high		ENSMUSP00000133391.1	OG0000569	high		ENSP00000491359.1	OG0000364	high
Dapma7bEVm023019t1	OG0000389	high		gene12675	OG0001059	high		XP_016772056.1	OG0001418	high		NV12448-PA	OG0000534	high		ENSMUSP00000134401.1	OG0000569	high		ENSP00000262177.4	OG0000365	high
Dapma7bEVm027414t1	OG0000389	high		gene12419	OG0001060	high		XP_016772058.1	OG0001418	high		NV14027-PA	OG0000534	high		ENSMUSP00000134579.1	OG0000569	high		ENSP00000338019.5	OG0000365	high
Dapma7bEVm001924t1	OG0000412	high		gene8575	OG0001112	high		XP_006565163.1	OG0001458	high		NV22601-PA	OG0000566	high		ENSMUSP00000047018.8	OG0000570	high		ENSP00000375936.4	OG0000365	high
Dapma7bEVm004720t1	OG0000412	high		gene14611	OG0001113	high		XP_006565164.1	OG0001458	high		NV11338-PA	OG0000567	high		ENSMUSP00000133587.1	OG0000570	high		ENSP00000468329.1	OG0000370	high
Dapma7bEVm000276t1	OG0000414	high		gene2835	OG0001113	high		XP_006565167.1	OG0001458	high		NV17069-PA	OG0000574	high		ENSMUSP00000127137.1	OG0000578	high		ENSP00000227157.4	OG0000371	high
Dapma7bEVm001672t1	OG0000421	high		gene15611	OG0001122	high		XP_001121270.1	OG0001462	high		NV31583-PA	OG0000574	high		ENSMUSP00000130793.2	OG0000578	high		ENSP00000280706.2	OG0000371	high
Dapma7bEVm014343t1	OG0000421	high		gene4773	OG0001123	high		XP_001121271.1	OG0001463	high		NV50698-PA	OG0000574	high		ENSMUSP00000136519.1	OG0000578	high		ENSP00000302393.4	OG0000371	high
Dapma7bEVm014380t1	OG0000421	high		gene9790	OG0001124	high		XP_006565018.1	OG0001463	high		NV50991-PA	OG0000574	high		ENSMUSP00000140999.2	OG0000578	high		ENSP00000358089.2	OG0000373	high
Dapma7bEVm017030t1	OG0000421	high		gene4703	OG0001125	high		XP_006565020.1	OG0001463	high		NV51117-PA	OG0000574	high		ENSMUSP00000151319.1	OG0000578	high		ENSP00000394902.2	OG0000373	high
Dapma7bEVm019012t1	OG0000421	high		gene6084	OG0001126	high		XP_006565021.1	OG0001463	high		NV51252-PA	OG0000574	high		ENSMUSP00000151398.1	OG0000578	high		ENSP00000399567.1	OG0000373	high
Dapma7bEVm000015t1	OG0000451	high		gene829	OG0001175	high		XP_006558561.1	OG0001480	high		NV20323-PA	OG0000620	high		ENSMUSP00000026537.5	OG0000579	high		ENSP00000414372.2	OG0000384	high
Dapma7bEVm013813t1	OG0000451	high		gene10965	OG0001176	high		XP_006558562.1	OG0001480	high		NV20395-PA	OG0000620	high		ENSMUSP00000028806.5	OG0000579	high		ENSP00000054666.6	OG0000385	high
Dapma7bEVm024206t1	OG0000451	high		gene4514	OG0001177	high		XP_006558563.1	OG0001480	high		NV20571-PA	OG0000620	high		ENSMUSP00000142144.1	OG0000587	high		ENSP00000314214.6	OG0000385	high
Dapma7bEVm024375t1	OG0000451	high		gene9891	OG0001178	high		XP_006558564.1	OG0001480	high		NV20590-PA	OG0000620	high		ENSMUSP00000152682.1	OG0000587	high		ENSP00000484481.1	OG0000387	high
Dapma7bEVm003144t1	OG0000454	high		gene2433	OG0001181	high		XP_006558744.1	OG0001481	high		NV21765-PA	OG0000620	high		ENSMUSP00000034026.8	OG0000588	high		ENSP00000377090.3	OG0000397	high
Dapma7bEVm004651t1	OG0000454	high		gene12320	OG0001182	high		XP_006558745.1	OG0001481	high		NV22149-PA	OG0000620	high		ENSMUSP00000023779.6	OG0000589	high		ENSP00000377092.2	OG0000397	high
Dapma7bEVm005102t1	OG0000454	high		gene17049	OG0001182	high		XP_006558746.1	OG0001481	high		NV22563-PA	OG0000620	high		ENSMUSP00000108248.1	OG0000589	high		ENSP00000377093.4	OG0000397	high
Dapma7bEVm006742t1	OG0000454	high		gene3078	OG0001183	high		XP_006558747.1	OG0001481	high		NV22890-PA	OG0000620	high		ENSMUSP00000121455.1	OG0000589	high		ENSP00000377095.1	OG0000397	high
Dapma7bEVm010823t1	OG0000454	high		gene10912	OG0001184	high		XP_006558748.1	OG0001481	high		NV23296-PA	OG0000620	high		ENSMUSP00000138824.1	OG0000589	high		ENSP00000377097.3	OG0000397	high
Dapma7bEVm000254t1	OG0000471	high		gene13087	OG0001219	high		XP_006562129.1	OG0001497	high		NV18120-PB	OG0000642	high		ENSMUSP00000038527.6	OG0000590	high		ENSP00000402934.1	OG0000397	high
Dapma7bEVm000952t1	OG0000471	high		gene13097	OG0001219	high		XP_016770013.1	OG0001497	high		NV15066-PA	OG0000643	high		ENSMUSP00000066222.2	OG0000590	high		ENSP00000411118.1	OG0000397	high
Dapma7bEVm014389t1	OG0000471	high		gene10223	OG0001220	high		XP_393642.4	OG0001497	high		NV11056-PA	OG0000644	high		ENSMUSP00000147837.1	OG0000596	high		ENSP00000414031.1	OG0000397	high
Dapma7bEVm017233t1	OG0000471	high		gene1542	OG0001221	high		XP_006562468.1	OG0001498	high		NV13374-PA	OG0000645	high		ENSMUSP00000042473.5	OG0000597	high		ENSP00000417140.1	OG0000397	high
Dapma7bEVm019534t1	OG0000471	high		gene3866	OG0001223	high		XP_006562469.1	OG0001498	high		NV12678-PA	OG0000646	high		ENSMUSP00000095448.4	OG0000597	high		ENSP00000419516.1	OG0000397	high
Dapma7bEVm001050t1	OG0000489	high		gene9918	OG0001257	high		XP_006566972.1	OG0001510	high		NV20172-PA	OG0000682	high		ENSMUSP00000101461.1	OG0000597	high		ENSP00000431551.1	OG0000400	high
Dapma7bEVm001397t1	OG0000528	high		gene619	OG0001355	high		XP_016771497.1	OG0001543	high		NV14724-PA	OG0000722	high		ENSMUSP00000122315.1	OG0000597	high		ENSP00000431809.1	OG0000400	high
Dapma7bEVm003541t1	OG0000528	high		gene3754	OG0001356	high		XP_016771498.1	OG0001543	high		NV14729-PA	OG0000723	high		ENSMUSP00000113147.2	OG0000603	high		ENSP00000436231.1	OG0000400	high
Dapma7bEVm004032t1	OG0000528	high		gene5314	OG0001357	high		XP_016771499.1	OG0001543	high		NV15133-PA	OG0000724	high		ENSMUSP00000127301.2	OG0000615	high		ENSP00000488006.1	OG0000400	high
Dapma7bEVm005034t1	OG0000528	high		gene10786	OG0001358	high		XP_016771500.1	OG0001543	high		NV13745-PA	OG0000725	high		ENSMUSP00000131258.3	OG0000615	high		ENSP00000488596.1	OG0000400	high
Dapma7bEVm010118t1	OG0000528	high		gene11	OG0001359	high		XP_016771501.1	OG0001543	high		NV18139-PA	OG0000726	high		ENSMUSP00000139591.1	OG0000615	high		ENSP00000488675.1	OG0000400	high
Dapma7bEVm001849t1	OG0000542	high		gene2211	OG0001385	high		XP_006564389.1	OG0001587	high		NV25778-PA	OG0000751	high		ENSMUSP00000140600.1	OG0000615	high		ENSP00000488718.1	OG0000400	high
Dapma7bEVm004186t1	OG0000542	high		gene14385	OG0001386	high		XP_006564392.1	OG0001587	high		NV15348-PA	OG0000752	high		ENSMUSP00000147356.1	OG0000615	high		ENSP00000322887.4	OG0000401	high
Dapma7bEVm016852t1	OG0000542	high		gene7355	OG0001387	high		XP_001119897.1	OG0001588	high		NV15349-PA	OG0000752	high		ENSMUSP00000047488.4	OG0000619	high		ENSP00000486516.1	OG0000405	high
Dapma7bEVm027651t1	OG0000542	high		gene15904	OG0001388	high		XP_016770024.1	OG0001588	high		NV15351-PA	OG0000752	high		ENSMUSP00000072063.4	OG0000619	high		ENSP00000486720.1	OG0000405	high
Dapma7bEVm002876t1	OG0000555	high		gene2777	OG0001414	high		XP_003251134.1	OG0001597	high		NV18884-PA	OG0000775	high		ENSMUSP00000073392.6	OG0000619	high		ENSP00000487062.1	OG0000405	high
Dapma7bEVm004196t1	OG0000555	high		gene10876	OG0001415	high		XP_001121415.2	OG0001598	high		NV20254-PA	OG0000775	high		ENSMUSP00000073964.2	OG0000619	high		ENSP00000487224.1	OG0000405	high
Dapma7bEVm004364t1	OG0000555	high		gene16088	OG0001416	high		XP_016773183.1	OG0001598	high		NV20554-PA	OG0000775	high		ENSMUSP00000101549.3	OG0000622	high		ENSP00000366782.3	OG0000406	high
Dapma7bEVm006849t1	OG0000555	high		gene5702	OG0001417	high		XP_001121483.2	OG0001599	high		NV21007-PA	OG0000775	high		ENSMUSP00000103296.2	OG0000622	high		ENSP00000384311.2	OG0000406	high
Dapma7bEVm008196t1	OG0000555	high		gene16474	OG0001419	high		XP_001121788.2	OG0001600	high		NV21781-PA	OG0000775	high		ENSMUSP00000020991.8	OG0000623	high		ENSP00000385017.2	OG0000406	high
Dapma7bEVm009928t1	OG0000555	high		gene12577	OG0001420	high		XP_006568576.1	OG0001600	high		NV22482-PA	OG0000775	high		ENSMUSP00000051830.7	OG0000623	high		ENSP00000385434.4	OG0000406	high
Dapma7bEVm010313t1	OG0000555	high		gene8167	OG0001421	high		XP_001121910.1	OG0001601	high		NV23029-PA	OG0000775	high		ENSMUSP00000072761.3	OG0000623	high		ENSP00000385681.4	OG0000406	high
Dapma7bEVm010401t1	OG0000555	high		gene1065	OG0001422	high		XP_016770328.1	OG0001601	high		NV23354-PA	OG0000775	high		ENSMUSP00000080334.6	OG0000623	high		ENSP00000306010.6	OG0000410	high
Dapma7bEVm011744t1	OG0000555	high		gene2745	OG0001423	high		XP_001122025.2	OG0001602	high		NV23898-PA	OG0000775	high		ENSMUSP00000086370.5	OG0000623	high		ENSP00000412701.1	OG0000410	high
Dapma7bEVm028413t1	OG0000555	high		gene7760	OG0001424	high		XP_006566252.1	OG0001602	high		NV23985-PA	OG0000775	high		ENSMUSP00000099439.3	OG0000623	high		ENSP00000417501.1	OG0000410	high
Dapma7bEVm028496t1	OG0000555	high		gene12420	OG0001425	high		XP_001122342.2	OG0001603	high		NV24396-PA	OG0000775	high		ENSMUSP00000099440.1	OG0000623	high		ENSP00000438510.1	OG0000410	high
Dapma7bEVm001175t1	OG0000561	high		gene14426	OG0001431	high		XP_006565561.1	OG0001606	high		NV30789-PA	OG0000775	high		ENSMUSP00000105393.1	OG0000623	high		ENSP00000440005.1	OG0000410	high
Dapma7bEVm000804t1	OG0000587	high		gene9132	OG0001454	high		XP_006557618.1	OG0001620	high		NV17165-PA	OG0000797	high		ENSMUSP00000105394.1	OG0000623	high		ENSP00000460344.1	OG0000413	high
Dapma7bEVm001093t1	OG0000587	high		gene5865	OG0001455	high		XP_625082.2	OG0001620	high		NV17166-PA	OG0000797	high		ENSMUSP00000033127.4	OG0000624	high		ENSP00000386588.3	OG0000421	high
Dapma7bEVm019151t1	OG0000587	high		gene11957	OG0001456	high		XP_006558422.1	OG0001621	high		NV17167-PA	OG0000797	high		ENSMUSP00000115043.1	OG0000631	high		ENSP00000386808.2	OG0000421	high
Dapma7bEVm005510t1	OG0000689	high		gene9293	OG0001625	high		XP_624152.2	OG0001683	high		NV23849-PA	OG0000952	high		ENSMUSP00000120166.1	OG0000631	high		ENSP00000386810.3	OG0000421	high
Dapma7bEVm000681t1	OG0000690	high		gene8471	OG0001626	high		XP_006572084.1	OG0001684	high		NV10322-PA	OG0000953	high		ENSMUSP00000120248.1	OG0000631	high		ENSP00000392556.1	OG0000421	high
Dapma7bEVm002581t1	OG0000690	high		gene10544	OG0001627	high		XP_397196.4	OG0001684	high		NV11973-PA	OG0000954	high		ENSMUSP00000130939.1	OG0000659	high		ENSP00000409406.1	OG0000421	high
Dapma7bEVm011334t1	OG0000690	high		gene16226	OG0001628	high		XP_006572100.1	OG0001685	high		NV10236-PA	OG0000955	high		ENSMUSP00000132697.1	OG0000659	high		ENSP00000487950.1	OG0000422	high
Dapma7bEVm015172t1	OG0000690	high		gene13848	OG0001630	high		XP_006572272.1	OG0001686	high		NV10266-PA	OG0000956	high		ENSMUSP00000000619.6	OG0000660	high		ENSP00000488405.1	OG0000422	high
Dapma7bEVm001853t1	OG0000699	high		gene12563	OG0001637	high		XP_016766811.1	OG0001691	high		NV10875-PA	OG0000965	high		ENSMUSP00000004428.7	OG0000660	high		ENSP00000488664.1	OG0000422	high
Dapma7bEVm002297t1	OG0000699	high		gene3877	OG0001638	high		XP_623991.1	OG0001691	high		NV12824-PA	OG0000967	high		ENSMUSP00000004430.7	OG0000660	high		ENSP00000379279.2	OG0000423	high
Dapma7bEVm010727t1	OG0000699	high		gene3882	OG0001638	high		XP_016766931.1	OG0001692	high		NV12825-PA	OG0000967	high		ENSMUSP00000136031.1	OG0000661	high		ENSP00000333940.7	OG0000424	high
Dapma7bEVm027654t1	OG0000699	high		gene2646	OG0001639	high		XP_623912.1	OG0001692	high		NV18626-PA	OG0000967	high		ENSMUSP00000028609.7	OG0000662	high		ENSP00000350632.3	OG0000424	high
Dapma7bEVm002120t1	OG0000717	high		gene7933	OG0001654	high		XP_016772449.1	OG0001708	high		NV13239-PA	OG0000988	high		ENSMUSP00000087961.3	OG0000662	high		ENSP00000373215.4	OG0000424	high
Dapma7bEVm003472t1	OG0000720	high		gene15005	OG0001655	high		XP_016772451.1	OG0001708	high		NV16599-PA	OG0000988	high		ENSMUSP00000106805.1	OG0000662	high		ENSP00000380833.4	OG0000424	high
Dapma7bEVm004017t1	OG0000721	high		gene16047	OG0001656	high		XP_016772452.1	OG0001708	high		NV17865-PA	OG0000988	high		ENSMUSP00000099947.4	OG0000665	high		ENSP00000398481.2	OG0000424	high
Dapma7bEVm011793t1	OG0000741	high		gene16207	OG0001717	high		XP_016770139.1	OG0001774	high		NV50059-PA	OG0000998	high		ENSMUSP00000126192.1	OG0000665	high		ENSP00000400401.2	OG0000424	high
Dapma7bEVm022760t1	OG0000741	high		gene6713	OG0001719	high		XP_016770140.1	OG0001774	high		NV13079-PA	OG0000999	high		ENSMUSP00000127783.1	OG0000665	high		ENSP00000484355.1	OG0000424	high
Dapma7bEVm007422t1	OG0000744	high		gene18087	OG0001725	high		XP_016770787.1	OG0001774	high		NV11306-PA	OG0001004	high		ENSMUSP00000125235.1	OG0000673	high		ENSP00000484365.1	OG0000424	high
Dapma7bEVm011153t1	OG0000744	high		gene9480	OG0001726	high		XP_016770788.1	OG0001774	high		NV14823-PA	OG0001004	high		ENSMUSP00000125488.1	OG0000673	high		ENSP00000273550.7	OG0000425	high
Dapma7bEVm018385t1	OG0000744	high		gene763	OG0001727	high		XP_016770789.1	OG0001774	high		NV15680-PA	OG0001005	high		ENSMUSP00000043302.6	OG0000675	high		ENSP00000313691.1	OG0000425	high
Dapma7bEVm027681t1	OG0000744	high		gene8239	OG0001727	high		XP_016770790.1	OG0001774	high		NV18919-PA	OG0001006	high		ENSMUSP00000048736.8	OG0000675	high		ENSP00000366525.2	OG0000425	high
Dapma7bEVm009473t1	OG0000753	high		gene16307	OG0001746	high		XP_006564611.1	OG0001780	high		NV10992-PA	OG0001013	high		ENSMUSP00000083270.5	OG0000675	high		ENSP00000484477.1	OG0000425	high
Dapma7bEVm028310t1	OG0000753	high		gene16309	OG0001746	high		XP_006564612.1	OG0001780	high		NV13124-PA	OG0001013	high		ENSMUSP00000112858.1	OG0000675	high		ENSP00000360247.3	OG0000429	high
Dapma7bEVm006215t1	OG0000799	high		gene6924	OG0001811	high		XP_393902.1	OG0001811	high		NV31568-PA	OG0001072	high		ENSMUSP00000115611.1	OG0000677	high		ENSP00000423667.1	OG0000429	high
Dapma7bEVm011429t1	OG0000799	high		gene6925	OG0001811	high		XP_006558840.1	OG0001812	high		NV31595-PA	OG0001072	high		ENSMUSP00000116385.2	OG0000677	high		ENSP00000348359.5	OG0000430	high
Dapma7bEVm028063t1	OG0000799	high		gene17609	OG0001812	high		XP_006564032.2	OG0001812	high		NV31650-PA	OG0001072	high		ENSMUSP00000104402.1	OG0000692	high		ENSP00000262102.6	OG0000445	high
Dapma7bEVm028628t1	OG0000799	high		gene9205	OG0001812	high		XP_016771894.1	OG0001812	high		NV31827-PA	OG0001072	high		ENSMUSP00000104403.1	OG0000692	high		ENSP00000297488.6	OG0000445	high
Dapma7bEVm009767t1	OG0000816	high		gene18104	OG0001842	high		XP_006560651.2	OG0001827	high		NV18872-PA	OG0001126	high		ENSMUSP00000104406.1	OG0000692	high		ENSP00000370186.2	OG0000445	high
Dapma7bEVm002204t1	OG0000820	high		gene1964	OG0001848	high		XP_006561446.1	OG0001830	high		NV16388-PA	OG0001132	high		ENSMUSP00000104408.1	OG0000692	high		ENSP00000371285.3	OG0000445	high
Dapma7bEVm004497t1	OG0000841	high		gene1560	OG0001874	high		XP_006562870.1	OG0001838	high		NV18146-PA	OG0001155	high		ENSMUSP00000118212.1	OG0000696	high		ENSP00000371293.3	OG0000445	high
Dapma7bEVm001028t1	OG0000899	high		gene14908	OG0001985	high		XP_016773338.1	OG0001868	high		NV51318-PA	OG0001214	high		ENSMUSP00000109190.1	OG0000697	high		ENSP00000360076.3	OG0000446	high
Dapma7bEVm003467t1	OG0000899	high		gene486	OG0001986	high		XP_006568820.1	OG0001869	high		NV51442-PA	OG0001214	high		ENSMUSP00000054309.7	OG0000702	high		ENSP00000360078.1	OG0000446	high
Dapma7bEVm010204t1	OG0000899	high		gene14677	OG0001987	high		XP_396656.1	OG0001869	high		NV14966-PA	OG0001217	high		ENSMUSP00000129242.1	OG0000713	high		ENSP00000393776.2	OG0000446	high
Dapma7bEVm021691t1	OG0000899	high		gene2916	OG0001990	high		XP_006568821.1	OG0001870	high		NV15021-PA	OG0001217	high		ENSMUSP00000131075.1	OG0000713	high		ENSP00000395525.2	OG0000446	high
Dapma7bEVm002279t1	OG0000924	high		gene7206	OG0002021	high		XP_016770375.1	OG0001881	high		NV23934-PA	OG0001236	high		ENSMUSP00000131116.1	OG0000713	high		ENSP00000401198.2	OG0000448	high
Dapma7bEVm003333t1	OG0000924	high		gene9989	OG0002022	high		XP_016770376.1	OG0001881	high		NV25195-PA	OG0001236	high		ENSMUSP00000131217.1	OG0000713	high		ENSP00000447670.1	OG0000448	high
Dapma7bEVm004911t1	OG0000925	high		gene9909	OG0002023	high		XP_396537.3	OG0001881	high		NV25196-PA	OG0001236	high		ENSMUSP00000112475.1	OG0000717	high		ENSP00000448762.1	OG0000448	high
Dapma7bEVm018558t1	OG0000925	high		gene13418	OG0002024	high		XP_006570473.1	OG0001882	high		NV25520-PA	OG0001236	high		ENSMUSP00000112497.1	OG0000717	high		ENSP00000354437.6	OG0000453	high
Dapma7bEVm019730t1	OG0000925	high		gene14207	OG0002025	high		XP_006570475.1	OG0001882	high		NV30332-PA	OG0001236	high		ENSMUSP00000113049.1	OG0000717	high		ENSP00000363150.3	OG0000453	high
Dapma7bEVm021067t1	OG0000925	high		gene16461	OG0002027	high		XP_623397.2	OG0001882	high		NV30333-PA	OG0001236	high		ENSMUSP00000113225.1	OG0000717	high		ENSP00000451642.1	OG0000453	high
Dapma7bEVm010206t1	OG0000931	high		gene4678	OG0002034	high		XP_006571629.1	OG0001885	high		NV18830-PA	OG0001239	high		ENSMUSP00000113462.1	OG0000717	high		ENSP00000452171.1	OG0000453	high
Dapma7bEVm006028t1	OG0001038	high		gene15287	OG0002190	high		XP_016770736.1	OG0002014	high		NV17684-PA	OG0001400	high		ENSMUSP00000114005.1	OG0000717	high		ENSP00000452602.1	OG0000453	high
Dapma7bEVm010589t1	OG0001038	high		gene6983	OG0002192	high		XP_016770737.1	OG0002014	high		NV25035-PA	OG0001400	high		ENSMUSP00000137795.1	OG0000718	high		ENSP00000489005.1	OG0000453	high
Dapma7bEVm011132t1	OG0001038	high		gene17944	OG0002193	high		XP_016770738.1	OG0002014	high		NV30411-PA	OG0001400	high		ENSMUSP00000150558.1	OG0000740	high		ENSP00000388373.3	OG0000455	high
Dapma7bEVm002717t1	OG0001045	high		gene17189	OG0002206	high		XP_016771325.1	OG0002015	high		NV14916-PA	OG0001407	high		ENSMUSP00000152593.1	OG0000740	high		ENSP00000402576.1	OG0000455	high
Dapma7bEVm023141t1	OG0001045	high		gene17193	OG0002206	high		XP_016771326.1	OG0002015	high		NV15198-PA	OG0001408	high		ENSMUSP00000006071.7	OG0000741	high		ENSP00000347380.6	OG0000462	high
Dapma7bEVm000089t1	OG0001046	high		gene18106	OG0002206	high		XP_016771327.1	OG0002015	high		NV16272-PA	OG0001409	high		ENSMUSP00000134704.1	OG0000741	high		ENSP00000358635.3	OG0000462	high
Dapma7bEVm003680t1	OG0001046	high		gene7466	OG0002206	high		XP_016771328.1	OG0002015	high		NV23774-PA	OG0001410	high		ENSMUSP00000039103.7	OG0000742	high		ENSP00000363741.1	OG0000462	high
Dapma7bEVm004181t1	OG0001046	high		gene5242	OG0002209	high		XP_003249093.1	OG0002016	high		NV30014-PA	OG0001410	high		ENSMUSP00000082220.6	OG0000742	high		ENSP00000484577.1	OG0000462	high
Dapma7bEVm005148t1	OG0001046	high		gene13005	OG0002211	high		XP_003249094.1	OG0002016	high		NV16749-PA	OG0001411	high		ENSMUSP00000092794.3	OG0000742	high		ENSP00000294725.8	OG0000466	high
Dapma7bEVm010596t1	OG0001046	high		gene7694	OG0002213	high		XP_006557394.1	OG0002016	high		NV50286-PA	OG0001412	high		ENSMUSP00000108177.2	OG0000742	high		ENSP00000419086.3	OG0000466	high
Dapma7bEVm015111t1	OG0001046	high		gene16524	OG0002215	high		XP_003249479.2	OG0002017	high		NV18135-PA	OG0001413	high		ENSMUSP00000129617.2	OG0000742	high		ENSP00000373064.4	OG0000468	high
Dapma7bEVm028921t1	OG0001046	high		gene12298	OG0002216	high		XP_016772402.1	OG0002017	high		NV11018-PA	OG0001414	high		ENSMUSP00000134764.1	OG0000742	high		ENSP00000489895.1	OG0000473	high
Dapma7bEVm029551t1	OG0001046	high		gene12322	OG0002216	high		XP_003249512.1	OG0002018	high		NV14249-PA	OG0001415	high		ENSMUSP00000135646.1	OG0000742	high		ENSP00000490024.1	OG0000473	high
Dapma7bEVm015152t1	OG0001055	high		gene1959	OG0002219	high		XP_003250890.1	OG0002023	high		NV17980-PA	OG0001425	high		ENSMUSP00000135802.1	OG0000742	high		ENSP00000490291.1	OG0000473	high
Dapma7bEVm000917t1	OG0001079	high		gene11557	OG0002255	high		XP_006558673.1	OG0002040	high		NV18544-PA	OG0001472	high		ENSMUSP00000025827.8	OG0000743	high		ENSP00000490371.1	OG0000473	high
Dapma7bEVm001251t1	OG0001079	high		gene3683	OG0002256	high		XP_016773354.1	OG0002040	high		NV11227-PA	OG0001473	high		ENSMUSP00000073751.6	OG0000746	high		ENSP00000406760.1	OG0000476	high
Dapma7bEVm005200t1	OG0001079	high		gene1851	OG0002257	high		XP_006559075.1	OG0002041	high		NV14381-PA	OG0001473	high		ENSMUSP00000093329.3	OG0000751	high		ENSP00000408514.1	OG0000476	high
Dapma7bEVm006953t1	OG0001079	high		gene1856	OG0002257	high		XP_623789.3	OG0002041	high		NV20313-PA	OG0001474	high		ENSMUSP00000114291.1	OG0000751	high		ENSP00000410028.1	OG0000476	high
Dapma7bEVm008173t1	OG0001079	high		gene1857	OG0002257	high		XP_006559207.1	OG0002042	high		NV20567-PA	OG0001474	high		ENSMUSP00000120355.1	OG0000751	high		ENSP00000410514.2	OG0000476	high
Dapma7bEVm009487t1	OG0001079	high		gene1858	OG0002257	high		XP_006559208.1	OG0002042	high		NV21009-PA	OG0001474	high		ENSMUSP00000135280.1	OG0000751	high		ENSP00000411164.2	OG0000476	high
Dapma7bEVm010273t1	OG0001079	high		gene1860	OG0002257	high		XP_006559209.1	OG0002042	high		NV21010-PA	OG0001474	high		ENSMUSP00000135666.1	OG0000751	high		ENSP00000414408.1	OG0000476	high
Dapma7bEVm010274t1	OG0001079	high		gene1867	OG0002257	high		XP_006559210.1	OG0002042	high		NV21051-PA	OG0001474	high		ENSMUSP00000135774.1	OG0000751	high		ENSP00000477696.1	OG0000476	high
Dapma7bEVm015382t1	OG0001079	high		gene1873	OG0002257	high		XP_006559211.1	OG0002042	high		NV21506-PA	OG0001474	high		ENSMUSP00000135835.1	OG0000751	high		ENSP00000482815.1	OG0000490	high
Dapma7bEVm023817t1	OG0001079	high		gene1875	OG0002257	high		XP_006559230.1	OG0002043	high		NV24574-PA	OG0001474	high		ENSMUSP00000141466.1	OG0000751	high		ENSP00000484201.1	OG0000490	high
Dapma7bEVm028171t1	OG0001079	high		gene1876	OG0002257	high		XP_016768599.1	OG0002043	high		NV24641-PA	OG0001474	high		ENSMUSP00000142120.1	OG0000751	high		ENSP00000487914.1	OG0000490	high
Dapma7bEVm028267t1	OG0001079	high		gene1930	OG0002257	high		XP_006559332.2	OG0002044	high		NV24693-PA	OG0001474	high		ENSMUSP00000042285.5	OG0000752	high		ENSP00000444640.2	OG0000491	high
Dapma7bEVm028316t1	OG0001079	high		gene751	OG0002257	high		XP_016770846.1	OG0002044	high		NV24856-PA	OG0001474	high		ENSMUSP00000129424.1	OG0000752	high		ENSP00000456727.1	OG0000491	high
Dapma7bEVm005020t1	OG0001149	high		gene7672	OG0002330	high		XP_016768722.1	OG0002073	high		NV14632-PA	OG0001535	high		ENSMUSP00000151257.1	OG0000752	high		ENSP00000473935.1	OG0000491	high
Dapma7bEVm006161t1	OG0001159	high		gene1241	OG0002350	high		XP_016771779.1	OG0002079	high		NV14337-PA	OG0001550	high		ENSMUSP00000151289.1	OG0000752	high		ENSP00000474045.1	OG0000491	high
Dapma7bEVm020989t1	OG0001159	high		gene2574	OG0002351	high		XP_392018.3	OG0002079	high		NV11078-PA	OG0001551	high		ENSMUSP00000150382.1	OG0000762	high		ENSP00000474468.1	OG0000491	high
Dapma7bEVm021542t1	OG0001159	high		gene3706	OG0002353	high		XP_006565337.2	OG0002080	high		NV11362-PA	OG0001552	high		ENSMUSP00000109006.1	OG0000765	high		ENSP00000474647.1	OG0000491	high
Dapma7bEVm004117t1	OG0001187	high		gene7022	OG0002407	high		XP_006568543.1	OG0002100	high		NV10155-PA	OG0001588	high		ENSMUSP00000109007.1	OG0000765	high		ENSP00000474832.1	OG0000491	high
Dapma7bEVm023914t1	OG0001288	high		gene7632	OG0002576	high		XP_397129.4	OG0002172	high		NV14742-PA	OG0001716	high		ENSMUSP00000109009.1	OG0000765	high		ENSP00000292586.6	OG0000492	high
Dapma7bEVm027247t1	OG0001288	high		gene10547	OG0002578	high		XP_623556.1	OG0002173	high		NV14118-PA	OG0001718	high		ENSMUSP00000086363.5	OG0000774	high		ENSP00000427849.1	OG0000492	high
Dapma7bEVm029518t1	OG0001288	high		gene6573	OG0002579	high		XP_624112.1	OG0002174	high		NV10181-PA	OG0001719	high		ENSMUSP00000003870.7	OG0000796	high		ENSP00000428081.1	OG0000492	high
Dapma7bEVm000638t1	OG0001294	high		gene16206	OG0002587	high		XP_001122741.1	OG0002226	high		NV13972-PA	OG0001728	high		ENSMUSP00000025998.7	OG0000796	high		ENSP00000491087.1	OG0000492	high
Dapma7bEVm004623t1	OG0001294	high		gene9911	OG0002588	high		XP_006561727.1	OG0002226	high		NV13197-PA	OG0001729	high		ENSMUSP00000039071.6	OG0000796	high		ENSP00000366809.3	OG0000495	high
Dapma7bEVm000214t1	OG0001405	high		gene7239	OG0002785	high		XP_006559878.1	OG0002287	high		NV15948-PA	OG0001897	high		ENSMUSP00000098096.4	OG0000800	high		ENSP00000396586.1	OG0000495	high
Dapma7bEVm027423t1	OG0001405	high		gene4417	OG0002786	high		XP_006559879.1	OG0002287	high		NV24133-PA	OG0001898	high		ENSMUSP00000023530.4	OG0000801	high		ENSP00000431235.1	OG0000495	high
Dapma7bEVm005140t1	OG0001452	high		gene621	OG0002857	high		XP_016766941.1	OG0002309	high		NV22067-PA	OG0001981	high		ENSMUSP00000133337.2	OG0000830	high		ENSP00000432242.1	OG0000495	high
Dapma7bEVm015377t1	OG0001452	high		gene12292	OG0002858	high		XP_016766942.1	OG0002309	high		NV22456-PA	OG0001981	high		ENSMUSP00000133637.1	OG0000830	high		ENSP00000433048.1	OG0000495	high
Dapma7bEVm009954t1	OG0001483	high		gene14127	OG0002907	high		XP_006566145.1	OG0002326	high		NV16010-PA	OG0002000	high		ENSMUSP00000133535.1	OG0000843	high		ENSP00000435614.1	OG0000495	high
Dapma7bEVm021388t1	OG0001483	high		gene14134	OG0002907	high		XP_006566146.1	OG0002326	high		NV16018-PA	OG0002001	high		ENSMUSP00000133922.1	OG0000843	high		ENSP00000440206.1	OG0000495	high
Dapma7bEVm023705t1	OG0001483	high		gene11721	OG0002908	high		XP_006566147.1	OG0002326	high		NV11042-PA	OG0002002	high		ENSMUSP00000141145.1	OG0000849	high		ENSP00000480336.1	OG0000495	high
Dapma7bEVm015409t1	OG0001499	high		gene5043	OG0002931	high		XP_016769579.1	OG0002333	high		NV18195-PA	OG0002021	high		ENSMUSP00000023906.2	OG0000850	high		ENSP00000251424.4	OG0000496	high
Dapma7bEVm001095t1	OG0001518	high		gene4212	OG0002959	high		XP_393661.3	OG0002343	high		NV11839-PA	OG0002051	high		ENSMUSP00000029469.4	OG0000850	high		ENSP00000256785.4	OG0000496	high
Dapma7bEVm002090t1	OG0001524	high		gene11465	OG0002971	high		XP_016767600.1	OG0002349	high		NV50130-PA	OG0002059	high		ENSMUSP00000119283.1	OG0000851	high		ENSP00000314299.5	OG0000496	high
Dapma7bEVm005016t1	OG0001530	high		gene6935	OG0002981	high		XP_006570563.1	OG0002354	high		NV10775-PA	OG0002068	high		ENSMUSP00000117119.1	OG0000857	high		ENSP00000352658.2	OG0000496	high
Dapma7bEVm007596t1	OG0001533	high		gene3074	OG0002983	high		XP_016768276.1	OG0002354	high		NV15898-PA	OG0002072	high		ENSMUSP00000032766.4	OG0000859	high		ENSP00000356385.4	OG0000496	high
Dapma7bEVm000259t1	OG0001622	high		gene4866	OG0003122	high		XP_001122360.3	OG0002507	high		NV12307-PA	OG0002253	high		ENSMUSP00000077563.5	OG0000862	high		ENSP00000407161.1	OG0000499	high
Dapma7bEVm011636t1	OG0001636	high		gene2555	OG0003152	high		XP_624240.2	OG0002520	high		NV20119-PA	OG0002268	high		ENSMUSP00000088532.5	OG0000863	high		ENSP00000296220.5	OG0000503	high
Dapma7bEVm007027t1	OG0001641	high		gene4315	OG0003184	high		XP_006564168.1	OG0002524	high		NV18922-PA	OG0002283	high		ENSMUSP00000149331.1	OG0000891	high		ENSP00000354970.5	OG0000503	high
Dapma7bEVm015452t1	OG0001641	high		gene11076	OG0003185	high		XP_003251287.2	OG0002525	high		NV22671-PA	OG0002284	high		ENSMUSP00000027677.7	OG0000894	high		ENSP00000360779.1	OG0000503	high
Dapma7bEVm023186t1	OG0001641	high		gene8322	OG0003189	high		XP_623287.2	OG0002525	high		NV15659-PA	OG0002285	high		ENSMUSP00000107523.1	OG0000895	high		ENSP00000436838.1	OG0000508	high
Dapma7bEVm003418t1	OG0001654	high		gene17935	OG0003207	high		XP_006557484.1	OG0002534	high		NV15390-PA	OG0002296	high		ENSMUSP00000145103.1	OG0000895	high		ENSP00000249842.3	OG0000523	high
Dapma7bEVm006291t1	OG0001654	high		gene18074	OG0003207	high		XP_016770730.1	OG0002534	high		NV18142-PA	OG0002297	high		ENSMUSP00000031971.6	OG0000896	high		ENSP00000355402.3	OG0000523	high
Dapma7bEVm007080t1	OG0001654	high		gene18172	OG0003207	high		XP_016770731.1	OG0002534	high		NV23059-PA	OG0002298	high		ENSMUSP00000107233.1	OG0000899	high		ENSP00000378550.1	OG0000523	high
Dapma7bEVm009032t1	OG0001654	high		gene553	OG0003207	high		XP_016770732.1	OG0002534	high		NV13894-PA	OG0002299	high		ENSMUSP00000112786.1	OG0000899	high		ENSP00000458080.1	OG0000523	high
Dapma7bEVm011823t1	OG0001654	high		gene589	OG0003207	high		XP_016770733.1	OG0002534	high		NV21062-PA	OG0002301	high		ENSMUSP00000004232.9	OG0000900	high		ENSP00000242261.5	OG0000526	high
Dapma7bEVm017870t1	OG0001654	high		gene594	OG0003207	high		XP_393774.4	OG0002534	high		NV16473-PA	OG0002302	high		ENSMUSP00000005964.2	OG0000900	high		ENSP00000454048.1	OG0000543	high
Dapma7bEVm028290t1	OG0001654	high		gene821	OG0003208	high		XP_006557652.1	OG0002535	high		NV11126-PA	OG0002303	high		ENSMUSP00000013458.8	OG0000900	high		ENSP00000454140.1	OG0000543	high
Dapma7bEVm006723t1	OG0001655	high		gene8660	OG0003208	high		XP_006558043.1	OG0002536	high		NV11125-PA	OG0002304	high		ENSMUSP00000087633.5	OG0000900	high		ENSP00000427985.2	OG0000550	high
Dapma7bEVm015185t1	OG0001655	high		gene8662	OG0003208	high		XP_006558057.1	OG0002537	high		NV13067-PA	OG0002305	high		ENSMUSP00000124163.1	OG0000900	high		ENSP00000431117.1	OG0000550	high
Dapma7bEVm000489t1	OG0001656	high		gene8664	OG0003208	high		XP_624530.3	OG0002537	high		NV12375-PA	OG0002306	high		ENSMUSP00000148703.1	OG0000900	high		ENSP00000463226.1	OG0000553	high
Dapma7bEVm007417t1	OG0001656	high		gene8665	OG0003208	high		XP_006558226.1	OG0002538	high		NV18424-PA	OG0002306	high		ENSMUSP00000025402.7	OG0000901	high		ENSP00000463343.1	OG0000553	high
Dapma7bEVm009583t1	OG0001656	high		gene8666	OG0003208	high		XP_016769416.1	OG0002538	high		NV18164-PA	OG0002307	high		ENSMUSP00000075908.7	OG0000901	high		ENSP00000463352.1	OG0000553	high
Dapma7bEVm028151t1	OG0001656	high		gene8667	OG0003208	high		XP_397014.4	OG0002538	high		NV18579-PA	OG0002307	high		ENSMUSP00000079341.5	OG0000901	high		ENSP00000265272.5	OG0000556	high
Dapma7bEVm015170t1	OG0001671	high		gene9635	OG0003210	high		XP_006558684.1	OG0002547	high		NV12213-PA	OG0002323	high		ENSMUSP00000085179.4	OG0000901	high		ENSP00000390218.2	OG0000558	high
Dapma7bEVm017836t1	OG0001671	high		gene12984	OG0003211	high		XP_006559126.1	OG0002548	high		NV15544-PA	OG0002324	high		ENSMUSP00000085184.4	OG0000901	high		ENSP00000487782.1	OG0000558	high
Dapma7bEVm018047t1	OG0001671	high		gene13910	OG0003211	high		XP_006559127.1	OG0002548	high		NV14821-PA	OG0002325	high		ENSMUSP00000048770.6	OG0000904	high		ENSP00000437798.2	OG0000559	high
Dapma7bEVm019971t1	OG0001671	high		gene13921	OG0003211	high		XP_006559128.1	OG0002548	high		NV13047-PA	OG0002326	high		ENSMUSP00000069482.8	OG0000904	high		ENSP00000247138.5	OG0000560	high
Dapma7bEVm004504t1	OG0001707	high		gene11897	OG0003233	high		XP_006561186.1	OG0002563	high		NV13095-PA	OG0002372	high		ENSMUSP00000113511.1	OG0000904	high		ENSP00000382818.1	OG0000570	high
Dapma7bEVm006251t1	OG0001830	high		gene17384	OG0003426	high		XP_006572322.1	OG0002636	high		NV18949-PA	OG0002560	high		ENSMUSP00000134733.1	OG0000904	high		ENSP00000361350.3	OG0000571	high
Dapma7bEVm001087t1	OG0001839	high		gene4537	OG0003435	high		XP_016766720.1	OG0002640	high		NV16400-PA	OG0002566	high		ENSMUSP00000121480.1	OG0000912	high		ENSP00000485884.1	OG0000571	high
Dapma7bEVm017928t1	OG0001839	high		gene9072	OG0003436	high		XP_016766721.1	OG0002640	high		NV16142-PA	OG0002567	high		ENSMUSP00000112846.1	OG0000945	high		ENSP00000485902.1	OG0000571	high
Dapma7bEVm006968t1	OG0001860	high		gene4856	OG0003469	high		XP_016773046.1	OG0002654	high		NV11540-PA	OG0002592	high		ENSMUSP00000106514.1	OG0000947	high		ENSP00000486250.1	OG0000571	high
Dapma7bEVm006527t1	OG0001875	high		gene15357	OG0003496	high		XP_016773569.1	OG0002672	high		NV17528-PA	OG0002616	high		ENSMUSP00000106515.1	OG0000947	high		ENSP00000428428.1	OG0000572	high
Dapma7bEVm003628t1	OG0001885	high		gene10021	OG0003507	high		XP_016771659.1	OG0002674	high		NV10596-PA	OG0002628	high		ENSMUSP00000116862.1	OG0000953	high		ENSP00000428474.1	OG0000572	high
Dapma7bEVm010017t1	OG0001888	high		gene9837	OG0003507	high		XP_016771662.1	OG0002674	high		NV10664-PA	OG0002630	high		ENSMUSP00000120634.1	OG0000957	high		ENSP00000429243.1	OG0000572	high
Dapma7bEVm000783t1	OG0001906	high		gene1919	OG0003533	high		XP_393310.1	OG0002693	high		NV17217-PA	OG0002663	high		ENSMUSP00000145413.1	OG0000958	high		ENSP00000430102.1	OG0000572	high
Dapma7bEVm005813t1	OG0001906	high		gene12370	OG0003535	high		XP_393604.4	OG0002694	high		NV10103-PA	OG0002664	high		ENSMUSP00000150944.1	OG0000958	high		ENSP00000430389.1	OG0000572	high
Dapma7bEVm009519t1	OG0001906	high		gene8137	OG0003536	high		XP_393720.4	OG0002695	high		NV14133-PA	OG0002665	high		ENSMUSP00000148026.1	OG0000963	high		ENSP00000430699.1	OG0000572	high
Dapma7bEVm027727t1	OG0001906	high		gene1700	OG0003537	high		XP_393961.2	OG0002696	high		NV17092-PA	OG0002666	high		ENSMUSP00000047872.8	OG0000964	high		ENSP00000439840.1	OG0000572	high
Dapma7bEVm028036t1	OG0001906	high		gene17500	OG0003538	high		XP_394033.1	OG0002697	high		NV10627-PA	OG0002667	high		ENSMUSP00000103433.1	OG0000964	high		ENSP00000487639.1	OG0000572	high
Dapma7bEVm010586t1	OG0002025	high		gene11609	OG0003662	high		XP_016771048.1	OG0002819	high		NV18258-PA	OG0002785	high		ENSMUSP00000115033.1	OG0000964	high		ENSP00000487795.1	OG0000572	high
Dapma7bEVm023450t1	OG0002025	high		gene11610	OG0003662	high		XP_001122014.1	OG0002820	high		NV17813-PA	OG0002786	high		ENSMUSP00000142192.1	OG0000964	high		ENSP00000488604.1	OG0000572	high
Dapma7bEVm000498t1	OG0002170	high		gene1451	OG0003850	high		XP_623648.1	OG0002897	high		NV50026-PA	OG0002959	high		ENSMUSP00000142902.1	OG0000981	high		ENSP00000309124.3	OG0000573	high
Dapma7bEVm005131t1	OG0002368	high		gene14306	OG0004194	high		XP_016770123.1	OG0002991	high		NV10811-PA	OG0003269	high		ENSMUSP00000014640.7	OG0000982	high		ENSP00000340572.6	OG0000573	high
Dapma7bEVm000399t1	OG0002392	high		gene16621	OG0004198	high		XP_006570627.1	OG0002998	high		NV50384-PA	OG0003306	high		ENSMUSP00000141727.1	OG0001016	high		ENSP00000381910.2	OG0000573	high
Dapma7bEVm000867t1	OG0002392	high		gene16622	OG0004198	high		XP_016768046.1	OG0002998	high		NV17100-PA	OG0003307	high		ENSMUSP00000056774.6	OG0001073	high		ENSP00000368868.1	OG0000576	high
Dapma7bEVm000865t1	OG0002552	high		gene7842	OG0004423	high		XP_623731.1	OG0003116	high		NV19276-PA	OG0003513	high		ENSMUSP00000110121.1	OG0001081	high		ENSP00000377782.1	OG0000576	high
Dapma7bEVm004555t1	OG0002589	high		gene49	OG0004470	high		XP_006563099.1	OG0003228	high		NV15966-PA	OG0003553	high		ENSMUSP00000110132.1	OG0001081	high		ENSP00000397796.2	OG0000576	high
Dapma7bEVm002909t1	OG0002633	high		gene17135	OG0004532	high		XP_006566122.1	OG0003255	high		NV20492-PA	OG0003656	high		ENSMUSP00000032732.8	OG0001117	high		ENSP00000426087.1	OG0000576	high
Dapma7bEVm002915t1	OG0002633	high		gene15901	OG0004533	high		XP_006566123.1	OG0003255	high		NV21153-PA	OG0003656	high		ENSMUSP00000148152.1	OG0001125	high		ENSP00000428618.1	OG0000581	high
Dapma7bEVm002921t1	OG0002633	high		gene8481	OG0004533	high		XP_006566124.1	OG0003255	high		NV21190-PA	OG0003656	high		ENSMUSP00000135040.1	OG0001136	high		ENSP00000316329.4	OG0000601	high
Dapma7bEVm003943t1	OG0002633	high		gene13357	OG0004534	high		XP_016770036.1	OG0003255	high		NV21537-PA	OG0003656	high		ENSMUSP00000136454.1	OG0001136	high		ENSP00000401958.4	OG0000602	high
Dapma7bEVm004937t1	OG0002633	high		gene13495	OG0004535	high		XP_016770037.1	OG0003255	high		NV24408-PA	OG0003656	high		ENSMUSP00000020077.3	OG0001137	high		ENSP00000406883.2	OG0000602	high
Dapma7bEVm007526t1	OG0002633	high		gene15949	OG0004537	high		XP_016770038.1	OG0003255	high		NV24900-PA	OG0003656	high		ENSMUSP00000020078.6	OG0001137	high		ENSP00000464153.1	OG0000605	high
Dapma7bEVm015173t1	OG0002690	high		gene8564	OG0004602	high		XP_006557897.1	OG0003288	high		NV17713-PA	OG0003706	high		ENSMUSP00000025254.7	OG0001137	high		ENSP00000360199.3	OG0000607	high
Dapma7bEVm000853t1	OG0002783	high		gene6406	OG0004748	high		XP_016766888.1	OG0003324	high		NV50058-PA	OG0003798	high		ENSMUSP00000101108.1	OG0001137	high		ENSP00000305557.1	OG0000608	high
Dapma7bEVm015375t1	OG0002816	high		gene17852	OG0004827	high		XP_016771030.1	OG0003333	high		NV15032-PA	OG0003841	high		ENSMUSP00000093192.3	OG0001150	high		ENSP00000361027.3	OG0000608	high
Dapma7bEVm009527t1	OG0002830	high		gene5515	OG0004832	high		XP_006562735.1	OG0003339	high		NV30905-PA	OG0003853	high		ENSMUSP00000021180.7	OG0001171	high		ENSP00000383601.3	OG0000610	high
Dapma7bEVm013015t1	OG0002830	high		gene5517	OG0004832	high		XP_006562737.1	OG0003339	high		NV30906-PA	OG0003853	high		ENSMUSP00000152356.1	OG0001177	high		ENSP00000383602.2	OG0000610	high
Dapma7bEVm023128t1	OG0002830	high		gene5518	OG0004832	high		XP_623068.2	OG0003339	high		NV11314-PA	OG0003854	high		ENSMUSP00000000466.6	OG0001181	high		ENSP00000426015.1	OG0000610	high
Dapma7bEVm023331t1	OG0002830	high		gene5524	OG0004832	high		XP_006562826.1	OG0003340	high		NV21793-PA	OG0003855	high		ENSMUSP00000019726.6	OG0001181	high		ENSP00000490958.1	OG0000610	high
Dapma7bEVm005005t1	OG0002856	high		gene9166	OG0004874	high		XP_016766160.1	OG0003354	high		NV12842-PA	OG0003887	high		ENSMUSP00000119063.1	OG0001181	high		ENSP00000302551.6	OG0000611	high
Dapma7bEVm001139t1	OG0002897	high		gene3762	OG0004921	high		XP_006565708.1	OG0003374	high		NV14787-PA	OG0003935	high		ENSMUSP00000123333.1	OG0001181	high		ENSP00000416782.2	OG0000617	high
Dapma7bEVm004246t1	OG0002899	high		gene3539	OG0004923	high		XP_006565792.1	OG0003375	high		NV11865-PA	OG0003937	high		ENSMUSP00000025050.5	OG0001186	high		ENSP00000431900.1	OG0000617	high
Dapma7bEVm001680t1	OG0002944	high		gene14592	OG0004974	high		XP_006567404.1	OG0003395	high		NV13982-PA	OG0003984	high		ENSMUSP00000152362.1	OG0001194	high		ENSP00000487725.1	OG0000632	high
Dapma7bEVm000615t1	OG0002977	high		gene13787	OG0005014	high		XP_006568836.1	OG0003407	high		NV14491-PA	OG0004020	high		ENSMUSP00000152706.1	OG0001194	high		ENSP00000338512.5	OG0000659	high
Dapma7bEVm003186t1	OG0002977	high		gene12352	OG0005016	high		XP_006569139.1	OG0003408	high		NV14491-PB	OG0004020	high		ENSMUSP00000041196.4	OG0001205	high		ENSP00000482626.1	OG0000661	high
Dapma7bEVm007016t1	OG0003005	high		gene15350	OG0005053	high		XP_006570412.1	OG0003420	high		NV13943-PA	OG0004051	high		ENSMUSP00000143186.1	OG0001210	high		ENSP00000483382.1	OG0000661	high
Dapma7bEVm009900t1	OG0003121	high		gene7702	OG0005202	high		XP_016772532.1	OG0003492	high		NV15944-PA	OG0004275	high		ENSMUSP00000149514.1	OG0001210	high		ENSP00000394038.1	OG0000676	high
Dapma7bEVm017858t1	OG0003121	high		gene13166	OG0005203	high		XP_016772533.1	OG0003492	high		NV10270-PA	OG0004276	high		ENSMUSP00000070368.5	OG0001217	high		ENSP00000425256.1	OG0000678	high
Dapma7bEVm005970t1	OG0003249	high		gene1494	OG0005357	high		XP_001121316.2	OG0003698	high		NV15314-PA	OG0004427	high		ENSMUSP00000122422.1	OG0001246	high		ENSP00000389047.1	OG0000685	high
Dapma7bEVm005042t1	OG0003358	high		gene12082	OG0005567	high		XP_006557990.1	OG0003757	high		NV13581-PA	OG0004565	high		ENSMUSP00000137687.1	OG0001246	high		ENSP00000407034.1	OG0000685	high
Dapma7bEVm005318t1	OG0003406	high		gene4977	OG0005628	high		XP_016771313.1	OG0003783	high		NV18367-PA	OG0004627	high		ENSMUSP00000131557.1	OG0001272	high		ENSP00000354722.2	OG0000686	high
Dapma7bEVm006460t1	OG0003406	high		gene7000	OG0005629	high		XP_016771314.1	OG0003783	high		NV13176-PA	OG0004628	high		ENSMUSP00000111479.3	OG0001293	high		ENSP00000368912.1	OG0000686	high
Dapma7bEVm009045t1	OG0003406	high		gene15217	OG0005631	high		XP_016771315.1	OG0003783	high		NV13699-PA	OG0004629	high		ENSMUSP00000136917.1	OG0001303	high		ENSP00000368927.5	OG0000686	high
Dapma7bEVm027986t1	OG0003406	high		gene307	OG0005632	high		XP_016771316.1	OG0003783	high		NV18663-PA	OG0004630	high		ENSMUSP00000147583.1	OG0001303	high		ENSP00000372222.3	OG0000686	high
Dapma7bEVm003516t1	OG0003529	high		gene7309	OG0005784	high		XP_006566834.1	OG0003845	high		NV15274-PA	OG0004886	high		ENSMUSP00000077571.1	OG0001304	high		ENSP00000321984.6	OG0000694	high
Dapma7bEVm011405t1	OG0003694	high		gene17205	OG0005994	high		XP_006571365.1	OG0003913	high		NV15623-PA	OG0005082	high		ENSMUSP00000108574.2	OG0001304	high		ENSP00000475801.2	OG0000706	high
Dapma7bEVm011891t1	OG0003694	high		gene13199	OG0005995	high		XP_624535.2	OG0003913	high		NV17226-PA	OG0005082	high		ENSMUSP00000126436.1	OG0001324	high		ENSP00000389295.1	OG0000709	high
Dapma7bEVm003063t1	OG0003803	high		gene16006	OG0006117	high		XP_625196.1	OG0003993	high		NV16603-PA	OG0005213	high		ENSMUSP00000132004.1	OG0001371	high		ENSP00000360370.3	OG0000711	high
Dapma7bEVm001832t1	OG0003872	high		gene7082	OG0006379	high		XP_624338.2	OG0004068	high		NV11996-PA	OG0005301	high		ENSMUSP00000074549.2	OG0001372	high		ENSP00000360371.3	OG0000711	high
Dapma7bEVm005417t1	OG0003923	high		gene16684	OG0006389	high		XP_006559503.1	OG0004232	high		NV15700-PA	OG0005359	high		ENSMUSP00000124895.1	OG0001400	high		ENSP00000405880.1	OG0000711	high
Dapma7bEVm010450t1	OG0003923	high		gene14916	OG0006392	high		XP_006559504.1	OG0004232	high		NV12018-PA	OG0005360	high		ENSMUSP00000041002.5	OG0001417	high		ENSP00000414361.2	OG0000711	high
Dapma7bEVm000887t1	OG0004011	high		gene14303	OG0006517	high		XP_003250223.1	OG0004294	high		NV17854-PA	OG0005613	high		ENSMUSP00000143964.1	OG0001427	high		ENSP00000300022.3	OG0000715	high
Dapma7bEVm011463t1	OG0004349	high		gene6948	OG0006976	high		XP_006571528.1	OG0004482	high		NV11941-PA	OG0006048	high		ENSMUSP00000144205.1	OG0001427	high		ENSP00000362517.3	OG0000719	high
Dapma7bEVm001497t1	OG0004501	high		gene132	OG0007387	high		XP_393627.3	OG0004609	high		NV17770-PA	OG0006446	high		ENSMUSP00000067712.6	OG0001446	high		ENSP00000417360.1	OG0000719	high
Dapma7bEVm004019t1	OG0004888	high		gene16915	OG0007892	high		XP_016766753.1	OG0005003	high		NV14396-PA	OG0006895	high		ENSMUSP00000133866.1	OG0001544	high		ENSP00000477557.1	OG0000724	high
Dapma7bEVm004503t1	OG0005058	high		gene14173	OG0008411	high		XP_006566791.1	OG0005087	high		NV22936-PA	OG0007356	high		ENSMUSP00000049723.3	OG0001579	high		ENSP00000462382.1	OG0000727	high
Dapma7bEVm000481t1	OG0005062	high		gene14534	OG0008412	high		XP_016770536.1	OG0005087	high		NV16561-PA	OG0007361	high		ENSMUSP00000122647.1	OG0001690	high		ENSP00000462668.1	OG0000727	high
Dapma7bEVm005816t1	OG0005116	high		gene3564	OG0008484	high		XP_006568107.1	OG0005109	high		NV15184-PA	OG0007425	high		ENSMUSP00000135767.1	OG0001726	high		ENSP00000446734.1	OG0000730	high
Dapma7bEVm006175t1	OG0005136	high		gene13032	OG0008513	high		XP_006569037.1	OG0005118	high		NV15412-PA	OG0007453	high		ENSMUSP00000022828.8	OG0001728	high		ENSP00000397925.2	OG0000742	high
Dapma7bEVm006711t1	OG0005222	high		gene8296	OG0008664	high		XP_016766283.1	OG0005161	high		NV10570-PA	OG0007562	high		ENSMUSP00000139410.1	OG0001738	high		ENSP00000402677.2	OG0000742	high
Dapma7bEVm001689t1	OG0005324	high		gene3651	OG0008807	high		XP_396944.4	OG0005233	high		NV22847-PA	OG0007686	high		ENSMUSP00000117061.1	OG0001745	high		ENSP00000465697.1	OG0000756	high
Dapma7bEVm004669t1	OG0005609	high		gene14252	OG0009575	high		XP_016766633.1	OG0005637	high		NV14072-PA	OG0008301	high		ENSMUSP00000108661.1	OG0001773	high		ENSP00000488722.1	OG0000766	high
Dapma7bEVm015199t1	OG0005671	high		gene3036	OG0009682	high		XP_003250969.2	OG0005675	high		NV10799-PA	OG0008460	high		ENSMUSP00000030443.5	OG0001807	high		ENSP00000470624.1	OG0000771	high
Dapma7bEVm002612t1	OG0005859	high		gene11762	OG0010571	high		XP_396848.3	OG0005775	high		NV18113-PA	OG0008665	high		ENSMUSP00000125843.2	OG0001868	high		ENSP00000471191.1	OG0000771	high
Dapma7bEVm003038t1	OG0005922	high		gene2593	OG0010859	high		XP_016770485.1	OG0005814	high		NV12617-PA	OG0008739	high		ENSMUSP00000148404.1	OG0001882	high		ENSP00000472081.1	OG0000771	high
Dapma7bEVm024492t1	OG0005922	high		gene10649	OG0010860	high		XP_016770486.1	OG0005814	high		NV12596-PA	OG0008740	high		ENSMUSP00000138715.1	OG0001925	high		ENSP00000472918.1	OG0000771	high
Dapma7bEVm003860t1	OG0006016	high		gene16541	OG0010907	high		XP_395638.2	OG0005859	high		NV14487-PA	OG0008864	high		ENSMUSP00000132330.1	OG0001943	high		ENSP00000452570.1	OG0000786	high
Dapma7bEVm011154t1	OG0006553	high		gene9974	OG0012921	high		XP_001120030.2	OG0006416	high		NV14038-PA	OG0010953	high		ENSMUSP00000137952.1	OG0001943	high		ENSP00000446862.1	OG0000804	high
Dapma7bEVm028597t1	OG0006553	high		gene10083	OG0012922	high		XP_006571059.1	OG0006416	high		NV18624-PA	OG0010954	high		ENSMUSP00000105896.1	OG0001965	high		ENSP00000446967.1	OG0000804	high
Dapma7bEVm002089t1	OG0006695	high		gene5345	OG0014937	high		XP_392405.3	OG0006507	high		NV10666-PA	OG0011113	high		ENSMUSP00000082827.4	OG0002075	high		ENSP00000366295.2	OG0000819	high
Dapma7bEVm003697t1	OG0006744	high		gene240	OG0015719	high		XP_006558444.1	OG0006525	high		NV21385-PA	OG0011168	high		ENSMUSP00000090177.2	OG0002075	high		ENSP00000446752.1	OG0000827	high
Dapma7bEVm002102t1	OG0007586	high		gene1269	OG0022529	high		XP_395972.4	OG0006902	high		NV12198-PA	OG0016302	high		ENSMUSP00000108682.1	OG0002114	high		ENSP00000478768.1	OG0000833	high
Dapma7bEVm004785t1	OG0007868	high		gene4426	OG0022833	high		XP_016770689.1	OG0007455	high		NV30101-PA	OG0022408	high		ENSMUSP00000064030.2	OG0002128	high		ENSP00000265022.3	OG0000834	high
Dapma7bEVm006454t1	OG0008709	high		gene10267	OG0023349	high		XP_392615.1	OG0007712	high		NV50526-PA	OG0000001	high		ENSMUSP00000100015.3	OG0002287	high		ENSP00000371638.1	OG0000843	high
Dapma7bEVm004163t1	OG0008734	high		gene10555	OG0023374	high		XP_016771036.1	OG0007732	high		NV51255-PA	OG0000001	high		ENSMUSP00000072018.7	OG0002375	high		ENSP00000385692.4	OG0000878	high
Dapma7bEVm000158t1	OG0000000	high		gene445	OG0000000	high		XP_006562450.1	OG0000000	high		NV21523-PA	OG0000007	high		ENSMUSP00000135383.1	OG0002494	high		ENSP00000463530.1	OG0000895	high
Dapma7bEVm001392t1	OG0000000	high		gene4502	OG0000000	high		XP_006562453.1	OG0000000	high		NV22586-PA	OG0000007	high		ENSMUSP00000136957.1	OG0002503	high		ENSP00000453448.3	OG0000935	high
Dapma7bEVm001833t1	OG0000000	high		gene5158	OG0000000	high		XP_006562454.1	OG0000000	high		NV11306-PA	OG0001004	high		ENSMUSP00000120145.1	OG0003648	high		ENSP00000368227.5	OG0000955	high
Dapma7bEVm002590t1	OG0000000	high		gene5962	OG0000000	high		XP_006562455.1	OG0000000	high		NV14823-PA	OG0001004	high		ENSMUSP00000121956.1	OG0003648	high		ENSP00000202556.9	OG0000956	high
Dapma7bEVm002666t1	OG0000000	high		gene6986	OG0000000	high		XP_006562456.1	OG0000000	high		NV15680-PA	OG0001005	high		ENSMUSP00000126223.1	OG0003648	high		ENSP00000419360.1	OG0000964	high
Dapma7bEVm002970t1	OG0000000	high		gene2697	OG0000006	high		XP_006558529.1	OG0000010	high		NV18919-PA	OG0001006	high		ENSMUSP00000073990.3	OG0003649	high		ENSP00000411947.1	OG0000966	high
Dapma7bEVm003691t1	OG0000000	high		gene2700	OG0000006	high		XP_006558530.1	OG0000010	high		NV10952-PA	OG0001007	high		ENSMUSP00000095726.2	OG0003649	high		ENSP00000354963.4	OG0000977	high
Dapma7bEVm004806t1	OG0000000	high		gene2721	OG0000006	high		XP_006560418.1	OG0000010	high		NV10974-PA	OG0001007	high		ENSMUSP00000103621.3	OG0003649	high		ENSP00000335592.5	OG0000992	high
Dapma7bEVm005472t1	OG0000000	high		gene2722	OG0000006	high		XP_006560419.1	OG0000010	high		NV10975-PA	OG0001007	high		ENSMUSP00000103653.2	OG0003649	high		ENSP00000458113.1	OG0001018	high
Dapma7bEVm007995t1	OG0000000	high		gene2723	OG0000006	high		XP_006560420.1	OG0000010	high		NV10976-PA	OG0001007	high		ENSMUSP00000103668.1	OG0003649	high		ENSP00000264634.4	OG0001026	high
Dapma7bEVm015542t1	OG0000000	high		gene8762	OG0000006	high		XP_006567616.1	OG0000010	high		NV13130-PA	OG0001007	high		ENSMUSP00000103670.1	OG0003649	high		ENSP00000333292.3	OG0001046	high
Dapma7bEVm015672t1	OG0000000	high		gene18391	OG0000008	high		XP_016773180.1	OG0000015	high		NV13131-PA	OG0001007	high		ENSMUSP00000103671.1	OG0003649	high		ENSP00000491099.1	OG0001053	high
Dapma7bEVm023713t1	OG0000000	high		gene21	OG0000008	high		XP_392727.3	OG0000016	high		NV13131-PB	OG0001007	high		ENSMUSP00000103672.2	OG0003649	high		ENSP00000491155.1	OG0001053	high
Dapma7bEVm030512t1	OG0000000	high		gene2200	OG0000008	high		XP_394494.4	OG0000016	high		NV13131-PC	OG0001007	high		ENSMUSP00000136040.1	OG0003649	high		ENSP00000318884.9	OG0001064	high
Dapma7bEVm008292t1	OG0000001	high		gene1149	OG0000009	high		XP_006569751.2	OG0000023	high		NV16365-PA	OG0001008	high		ENSMUSP00000136552.1	OG0003649	high		ENSP00000444784.1	OG0001097	high
Dapma7bEVm009465t1	OG0000001	high		gene17919	OG0000009	high		XP_016772478.1	OG0000025	high		NV22332-PA	OG0001009	high		ENSMUSP00000137101.1	OG0003649	high		ENSP00000445604.1	OG0001097	high
Dapma7bEVm009499t1	OG0000001	high		gene17981	OG0000009	high		XP_016772481.1	OG0000025	high		NV17382-PA	OG0001010	high		ENSMUSP00000054719.7	OG0004034	high		ENSP00000337731.5	OG0001111	high
Dapma7bEVm009500t1	OG0000001	high		gene4577	OG0000009	high		XP_016768375.1	OG0000027	high		NV11924-PA	OG0001011	high		ENSMUSP00000074656.1	OG0004034	high		ENSP00000432130.1	OG0001116	high
Dapma7bEVm010077t1	OG0000001	high		gene4627	OG0000009	high		XP_016769469.1	OG0000027	high		NV18220-PA	OG0001012	high		ENSMUSP00000143939.1	OG0004034	high		ENSP00000286657.4	OG0001192	high
Dapma7bEVm010677t1	OG0000001	high		gene7218	OG0000009	high		XP_016771420.1	OG0000028	high		NV18238-PA	OG0001012	high		ENSMUSP00000144022.1	OG0004034	high		ENSP00000360610.4	OG0001216	high
Dapma7bEVm010762t1	OG0000001	high		gene7492	OG0000009	high		XP_016771421.1	OG0000028	high		NV10992-PA	OG0001013	high		ENSMUSP00000022597.7	OG0004035	high		ENSP00000465946.1	OG0001276	high
Dapma7bEVm011108t1	OG0000001	high		gene8254	OG0000009	high		XP_006558723.2	OG0000035	high		NV13124-PA	OG0001013	high		ENSMUSP00000029303.7	OG0004035	high		ENSP00000467226.1	OG0001278	high
Dapma7bEVm011109t1	OG0000001	high		gene8692	OG0000009	high		XP_006571496.1	OG0000035	high		NV11034-PA	OG0001014	high		ENSMUSP00000131268.1	OG0004035	high		ENSP00000482174.1	OG0001736	high
Dapma7bEVm011266t1	OG0000001	high		gene9661	OG0000009	high		XP_016767430.1	OG0000035	high		NV16089-PA	OG0001014	high		ENSMUSP00000141433.1	OG0004035	high		ENSP00000487190.1	OG0001736	high
Dapma7bEVm023412t1	OG0000006	high		gene9664	OG0000009	high		XP_016767433.1	OG0000035	high		NV15821-PA	OG0001016	high		ENSMUSP00000033280.7	OG0004036	high		ENSP00000491762.1	OG0001736	high
Dapma7bEVm023413t1	OG0000006	high		gene9892	OG0000017	high		XP_016767032.1	OG0000038	high		NV10812-PA	OG0001017	high		ENSMUSP00000030069.6	OG0004038	high		ENSP00000246529.3	OG0001737	high
Dapma7bEVm023415t1	OG0000006	high		gene9895	OG0000017	high		XP_016767033.1	OG0000038	high		NV25527-PA	OG0001474	high		ENSMUSP00000001079.8	OG0004039	high		ENSP00000248668.4	OG0001737	high
Dapma7bEVm024720t1	OG0000006	high		gene15894	OG0000023	high		XP_006560146.1	OG0000039	high		NV25530-PA	OG0001474	high		ENSMUSP00000044370.5	OG0004039	high		ENSP00000298119.4	OG0001737	high
Dapma7bEVm025771t1	OG0000006	high		gene8784	OG0000023	high		XP_006571112.1	OG0000039	high		NV25819-PA	OG0001474	high		ENSMUSP00000104725.2	OG0004039	high		ENSP00000312535.4	OG0001737	high
Dapma7bEVm027443t1	OG0000006	high		gene10508	OG0000025	high		XP_006571119.1	OG0000039	high		NV26196-PA	OG0001474	high		ENSMUSP00000132861.1	OG0004039	high		ENSP00000345985.6	OG0001737	high
Dapma7bEVm028349t1	OG0000006	high		gene17797	OG0000025	high		XP_016769972.1	OG0000039	high		NV18051-PA	OG0001475	high		ENSMUSP00000064310.7	OG0004040	high		ENSP00000377524.3	OG0001737	high
Dapma7bEVm028356t1	OG0000006	high		gene18041	OG0000025	high		XP_396654.1	OG0000039	high		NV11369-PA	OG0001477	high		ENSMUSP00000106314.2	OG0004040	high		ENSP00000451067.1	OG0001737	high
Dapma7bEVm028385t1	OG0000006	high		gene207	OG0000025	high		XP_006571410.1	OG0000040	high		NV11470-PA	OG0001480	high		ENSMUSP00000118808.1	OG0004040	high		ENSP00000451897.1	OG0001737	high
Dapma7bEVm028411t1	OG0000006	high		gene3829	OG0000025	high		XP_006571411.1	OG0000040	high		NV50268-PA	OG0001481	high		ENSMUSP00000089169.4	OG0004041	high		ENSP00000466989.1	OG0001737	high
Dapma7bEVm028417t1	OG0000006	high		gene4282	OG0000025	high		XP_006571412.1	OG0000040	high		NV10528-PA	OG0001482	high		ENSMUSP00000066915.5	OG0004042	high		ENSP00000309432.4	OG0001738	high
Dapma7bEVm028456t1	OG0000006	high		gene5338	OG0000025	high		XP_006571413.1	OG0000040	high		NV13311-PA	OG0001483	high		ENSMUSP00000025178.9	OG0004043	high		ENSP00000391284.1	OG0001738	high
Dapma7bEVm028457t1	OG0000006	high		gene8061	OG0000025	high		XP_006571414.1	OG0000040	high		NV13312-PA	OG0001483	high		ENSMUSP00000133926.2	OG0004043	high		ENSP00000457755.1	OG0001869	high
Dapma7bEVm028478t1	OG0000006	high		gene8528	OG0000025	high		XP_006571415.1	OG0000040	high		NV10289-PA	OG0001484	high		ENSMUSP00000033713.4	OG0004044	high		ENSP00000464321.1	OG0001869	high
Dapma7bEVm028527t1	OG0000006	high		gene857	OG0000025	high		XP_006571416.1	OG0000040	high		NV12161-PA	OG0001485	high		ENSMUSP00000057392.6	OG0004044	high		ENSP00000464982.1	OG0001869	high
Dapma7bEVm028553t1	OG0000006	high		gene9158	OG0000025	high		XP_006571417.1	OG0000040	high		NV50096-PA	OG0001486	high		ENSMUSP00000100020.4	OG0004044	high		ENSP00000287263.4	OG0001870	high
Dapma7bEVm028554t1	OG0000006	high		gene9474	OG0000025	high		XP_016768857.1	OG0000040	high		NV14334-PA	OG0001487	high		ENSMUSP00000110197.1	OG0004044	high		ENSP00000331342.4	OG0001870	high
Dapma7bEVm028854t1	OG0000006	high		gene10726	OG0000028	high		XP_006560583.1	OG0000042	high		NV18144-PA	OG0001488	high		ENSMUSP00000110198.3	OG0004044	high		ENSP00000347839.3	OG0001870	high
Dapma7bEVm028867t1	OG0000006	high		gene16745	OG0000038	high		NP_001257743.1	OG0000048	high		NV15108-PA	OG0001489	high		ENSMUSP00000117704.1	OG0004044	high		ENSP00000358200.3	OG0001870	high
Dapma7bEVm028872t1	OG0000006	high		gene3297	OG0000065	high		XP_006571774.1	OG0000065	high		NV12875-PA	OG0001490	high		ENSMUSP00000132689.1	OG0004044	high		ENSP00000430009.1	OG0001870	high
Dapma7bEVm028923t1	OG0000006	high		gene8879	OG0000065	high		XP_006562791.1	OG0000066	high		NV11390-PA	OG0001491	high		ENSMUSP00000030660.8	OG0004045	high		ENSP00000430680.1	OG0001870	high
Dapma7bEVm028924t1	OG0000006	high		gene14954	OG0000073	high		XP_016766593.1	OG0000071	high		NV12956-PA	OG0001492	high		ENSMUSP00000083192.5	OG0004046	high		ENSP00000444255.1	OG0001871	high
Dapma7bEVm028957t1	OG0000006	high		gene12316	OG0000076	high		XP_006567684.1	OG0000073	high		NV15055-PA	OG0001493	high		ENSMUSP00000141431.1	OG0004046	high		ENSP00000445587.1	OG0001871	high
Dapma7bEVm028979t1	OG0000006	high		gene8364	OG0000076	high		XP_016772320.1	OG0000073	high		NV18414-PA	OG0001494	high		ENSMUSP00000141771.1	OG0004046	high		ENSP00000251993.7	OG0001872	high
Dapma7bEVm028986t1	OG0000006	high		gene9759	OG0000076	high		XP_016772323.1	OG0000073	high		NV16743-PA	OG0001495	high		ENSMUSP00000141963.1	OG0004046	high		ENSP00000336720.4	OG0001872	high
Dapma7bEVm028991t1	OG0000006	high		gene2672	OG0000082	high		XP_006570570.1	OG0000076	high		NV11448-PA	OG0001496	high		ENSMUSP00000032372.6	OG0004047	high		ENSP00000375485.2	OG0001872	high
Dapma7bEVm029005t1	OG0000006	high		gene2680	OG0000082	high		XP_016770851.1	OG0000076	high		NV11436-PA	OG0001497	high		ENSMUSP00000092136.3	OG0004047	high		ENSP00000392752.1	OG0001872	high
Dapma7bEVm029163t1	OG0000006	high		gene2977	OG0000082	high		XP_016770937.1	OG0000076	high		NV13687-PA	OG0001499	high		ENSMUSP00000138922.1	OG0004047	high		ENSP00000399125.1	OG0001872	high
Dapma7bEVm029164t1	OG0000006	high		gene6633	OG0000082	high		XP_016770938.1	OG0000076	high		NV14915-PA	OG0001500	high		ENSMUSP00000139189.1	OG0004047	high		ENSP00000403030.1	OG0001872	high
Dapma7bEVm029183t1	OG0000006	high		gene6647	OG0000082	high		XP_016770939.1	OG0000076	high		NV13562-PA	OG0001501	high		ENSMUSP00000025120.6	OG0004048	high		ENSP00000358563.5	OG0001873	high
Dapma7bEVm029265t1	OG0000006	high		gene11179	OG0000094	high		XP_006571200.1	OG0000088	high		NV18657-PA	OG0001502	high		ENSMUSP00000084450.3	OG0004049	high		ENSP00000389304.1	OG0001873	high
Dapma7bEVm029271t1	OG0000006	high		gene18064	OG0000133	high		XP_006570640.1	OG0000120	high		NV16691-PA	OG0001503	high		ENSMUSP00000023851.5	OG0004050	high		ENSP00000395693.1	OG0001873	high
Dapma7bEVm029338t1	OG0000006	high		gene4964	OG0000213	high		XP_003250860.1	OG0000156	high		NV25804-PA	OG0001504	high		ENSMUSP00000112971.1	OG0004050	high		ENSP00000400542.1	OG0001873	high
Dapma7bEVm029349t1	OG0000006	high		gene16301	OG0000222	high		XP_006568470.1	OG0000160	high		NV14594-PA	OG0001505	high		ENSMUSP00000004786.9	OG0004051	high		ENSP00000407253.2	OG0001873	high
Dapma7bEVm029393t1	OG0000006	high		gene16303	OG0000222	high		XP_006568471.1	OG0000160	high		NV13495-PA	OG0001506	high		ENSMUSP00000040919.6	OG0004052	high		ENSP00000407325.1	OG0001873	high
Dapma7bEVm029427t1	OG0000006	high		gene18132	OG0000222	high		XP_006568472.1	OG0000160	high		NV12324-PA	OG0001507	high		ENSMUSP00000055930.5	OG0004052	high		ENSP00000478387.1	OG0001873	high
Dapma7bEVm029428t1	OG0000006	high		gene172	OG0000277	high		XP_016768201.1	OG0000176	high		NV12325-PA	OG0001507	high		ENSMUSP00000091647.3	OG0004052	high		ENSP00000216416.4	OG0001874	high
Dapma7bEVm029601t1	OG0000006	high		gene16203	OG0000288	high		XP_016768642.1	OG0000183	high		NV15784-PA	OG0001508	high		ENSMUSP00000102045.1	OG0004052	high		ENSP00000272133.3	OG0001874	high
Dapma7bEVm029630t1	OG0000006	high		gene17531	OG0000288	high		XP_016768645.1	OG0000183	high		NV17977-PA	OG0001509	high		ENSMUSP00000027560.6	OG0004054	high		ENSP00000310003.6	OG0001874	high
Dapma7bEVm029678t1	OG0000006	high		gene15258	OG0000310	high		XP_006570513.1	OG0000196	high		NV21821-PA	OG0001510	high		ENSMUSP00000002436.9	OG0004055	high		ENSP00000378940.4	OG0001874	high
Dapma7bEVm001329t1	OG0000007	high		gene844	OG0000312	high		XP_006570514.1	OG0000196	high		NV15373-PA	OG0001511	high		ENSMUSP00000060225.5	OG0004055	high		ENSP00000432177.1	OG0001874	high
Dapma7bEVm007210t1	OG0000007	high		gene5687	OG0000313	high		XP_006570515.1	OG0000196	high		NV10742-PA	OG0001512	high		ENSMUSP00000104864.3	OG0004055	high		ENSP00000451142.1	OG0001874	high
Dapma7bEVm007769t1	OG0000007	high		gene5688	OG0000313	high		XP_006570516.1	OG0000196	high		NV10807-PA	OG0001512	high		ENSMUSP00000034469.5	OG0004056	high		ENSP00000451852.1	OG0001874	high
Dapma7bEVm008169t1	OG0000007	high		gene4845	OG0000314	high		XP_016770193.1	OG0000196	high		NV15214-PA	OG0001512	high		ENSMUSP00000041874.3	OG0004056	high		ENSP00000452457.1	OG0001874	high
Dapma7bEVm012020t1	OG0000007	high		gene9845	OG0000318	high		XP_006570655.1	OG0000206	high		NV16090-PA	OG0001512	high		ENSMUSP00000035027.6	OG0004057	high		ENSP00000233714.4	OG0001875	high
Dapma7bEVm013341t1	OG0000007	high		gene12858	OG0000338	high		XP_006562586.1	OG0000217	high		NV16091-PA	OG0001512	high		ENSMUSP00000036962.6	OG0004057	high		ENSP00000254770.2	OG0001875	high
Dapma7bEVm013471t1	OG0000007	high		gene8878	OG0000358	high		XP_016769833.1	OG0000220	high		NV16092-PA	OG0001512	high		ENSMUSP00000101316.1	OG0004057	high		ENSP00000388713.1	OG0001875	high
Dapma7bEVm015806t1	OG0000007	high		gene6630	OG0000369	high		XP_006565090.1	OG0000221	high		NV16093-PA	OG0001512	high		ENSMUSP00000124081.1	OG0004057	high		ENSP00000393323.3	OG0001875	high
Dapma7bEVm015907t1	OG0000007	high		gene14617	OG0000385	high		XP_006558042.1	OG0000227	high		NV22501-PA	OG0001512	high		ENSMUSP00000037039.6	OG0004058	high		ENSP00000393597.2	OG0001875	high
Dapma7bEVm016036t1	OG0000007	high		gene17488	OG0000407	high		XP_006559473.1	OG0000232	high		NV16100-PA	OG0001513	high		ENSMUSP00000146965.1	OG0004058	high		ENSP00000397646.2	OG0001875	high
Dapma7bEVm016753t1	OG0000007	high		gene18186	OG0000407	high		XP_006559476.1	OG0000232	high		NV18337-PA	OG0001514	high		ENSMUSP00000029942.7	OG0004059	high		ENSP00000358791.4	OG0001876	high
Dapma7bEVm017185t1	OG0000007	high		gene13519	OG0000429	high		XP_006566899.1	OG0000238	high		NV14569-PA	OG0001515	high		ENSMUSP00000103788.2	OG0004059	high		ENSP00000398193.1	OG0001876	high
Dapma7bEVm017405t1	OG0000007	high		gene14395	OG0000439	high		XP_006561317.1	OG0000248	high		NV12169-PA	OG0001516	high		ENSMUSP00000033683.7	OG0004060	high		ENSP00000419854.2	OG0001876	high
Dapma7bEVm018237t1	OG0000007	high		gene14842	OG0000440	high		XP_016771299.1	OG0000254	high		NV12170-PA	OG0001516	high		ENSMUSP00000138884.1	OG0004060	high		ENSP00000469981.1	OG0001876	high
Dapma7bEVm018844t1	OG0000007	high		gene6688	OG0000502	high		XP_016771399.1	OG0000277	high		NV50194-PA	OG0001516	high		ENSMUSP00000112408.2	OG0004061	high		ENSP00000478154.1	OG0001876	high
Dapma7bEVm019015t1	OG0000007	high		gene13515	OG0000578	high		XP_016769007.1	OG0000306	high		NV18528-PA	OG0001517	high		ENSMUSP00000056359.6	OG0004062	high		ENSP00000481037.1	OG0001876	high
Dapma7bEVm019108t1	OG0000007	high		gene6690	OG0000669	high		XP_003250991.1	OG0000339	high		NV15897-PA	OG0001518	high		ENSMUSP00000112811.1	OG0004062	high		ENSP00000482070.1	OG0001876	high
Dapma7bEVm019828t1	OG0000007	high		gene5870	OG0000702	high		XP_016767281.1	OG0000348	high		NV10394-PA	OG0001519	high		ENSMUSP00000113560.1	OG0004062	high		ENSP00000284957.4	OG0001877	high
Dapma7bEVm019953t1	OG0000007	high		gene3350	OG0000703	high		XP_016767282.1	OG0000348	high		NV13070-PA	OG0001520	high		ENSMUSP00000123077.2	OG0004062	high		ENSP00000370208.3	OG0001877	high
Dapma7bEVm020493t1	OG0000007	high		gene4901	OG0000704	high		XP_016771699.1	OG0000349	high		NV18593-PA	OG0001521	high		ENSMUSP00000113013.1	OG0004063	high		ENSP00000390480.3	OG0001877	high
Dapma7bEVm020925t1	OG0000007	high		gene8557	OG0000785	high		XP_006569463.2	OG0000371	high		NV12341-PA	OG0001522	high		ENSMUSP00000113761.1	OG0004063	high		ENSP00000403429.1	OG0001877	high
Dapma7bEVm021075t1	OG0000007	high		gene4538	OG0000905	high		XP_016766621.1	OG0000423	high		NV12590-PA	OG0001523	high		ENSMUSP00000026841.8	OG0004064	high		ENSP00000415503.1	OG0001877	high
Dapma7bEVm021123t1	OG0000007	high		gene12978	OG0000910	high		XP_006568786.1	OG0000424	high		NV16766-PA	OG0001524	high		ENSMUSP00000110431.1	OG0004064	high		ENSP00000415815.1	OG0001877	high
Dapma7bEVm021874t1	OG0000007	high		gene10991	OG0000979	high		XP_006561780.1	OG0000453	high		NV15248-PA	OG0001525	high		ENSMUSP00000110434.1	OG0004064	high		ENSP00000421124.3	OG0001877	high
Dapma7bEVm022486t1	OG0000007	high		gene15561	OG0001025	high		XP_016766882.1	OG0000464	high		NV12130-PA	OG0001526	high		ENSMUSP00000044790.3	OG0004065	high		ENSP00000476796.1	OG0001877	high
Dapma7bEVm022617t1	OG0000007	high		gene10068	OG0001062	high		XP_016766606.1	OG0000483	high		NV15205-PA	OG0001526	high		ENSMUSP00000132963.1	OG0004065	high		ENSP00000491800.1	OG0001877	high
Dapma7bEVm022677t1	OG0000007	high		gene5946	OG0001063	high		XP_016773152.1	OG0000483	high		NV13602-PA	OG0001527	high		ENSMUSP00000145549.1	OG0004065	high		ENSP00000204604.1	OG0001878	high
Dapma7bEVm022780t1	OG0000007	high		gene10282	OG0001139	high		XP_016768764.1	OG0000502	high		NV11720-PA	OG0001528	high		ENSMUSP00000145779.1	OG0004065	high		ENSP00000334036.4	OG0001878	high
Dapma7bEVm022833t1	OG0000007	high		gene3186	OG0001375	high		NP_001263356.1	OG0000577	high		NV17033-PA	OG0001529	high		ENSMUSP00000145888.1	OG0004065	high		ENSP00000392794.1	OG0001878	high
Dapma7bEVm022917t1	OG0000007	high		gene17402	OG0001490	high		XP_006572153.1	OG0000603	high		NV11023-PA	OG0001530	high		ENSMUSP00000146167.1	OG0004065	high		ENSP00000408972.1	OG0001878	high
Dapma7bEVm023328t1	OG0000007	high		gene17126	OG0001761	high		XP_016770595.1	OG0000691	high		NV17933-PA	OG0001531	high		ENSMUSP00000029269.5	OG0004066	high		ENSP00000299697.8	OG0001879	high
Dapma7bEVm023609t1	OG0000007	high		gene1466	OG0001891	high		XP_016769603.1	OG0000720	high		NV18435-PA	OG0001533	high		ENSMUSP00000121047.1	OG0004066	high		ENSP00000407469.4	OG0001879	high
Dapma7bEVm023754t1	OG0000007	high		gene7825	OG0001891	high		XP_016769628.1	OG0000720	high		NV22662-PA	OG0001534	high		ENSMUSP00000122189.1	OG0004066	high		ENSP00000414334.3	OG0001879	high
Dapma7bEVm023862t1	OG0000007	high		gene8510	OG0001961	high		XP_006557447.1	OG0000745	high		NV11958-PA	OG0001535	high		ENSMUSP00000004375.9	OG0004067	high		ENSP00000433770.1	OG0001879	high
Dapma7bEVm024086t1	OG0000007	high		gene486	OG0001986	high		XP_016768987.1	OG0000747	high		NV14577-PA	OG0001535	high		ENSMUSP00000130290.2	OG0004068	high		ENSP00000434594.1	OG0001879	high
Dapma7bEVm024175t1	OG0000007	high		gene10048	OG0002060	high		XP_006569692.1	OG0000772	high		NV14632-PA	OG0001535	high		ENSMUSP00000134210.1	OG0004068	high		ENSP00000435312.1	OG0001879	high
Dapma7bEVm024258t1	OG0000007	high		gene9787	OG0002144	high		XP_001122959.1	OG0000803	high		NV18339-PA	OG0001535	high		ENSMUSP00000134228.1	OG0004068	high		ENSP00000438143.2	OG0001879	high
Dapma7bEVm024277t1	OG0000007	high		gene8998	OG0002310	high		XP_016772665.1	OG0000835	high		NV18537-PA	OG0001535	high		ENSMUSP00000084959.6	OG0004069	high		ENSP00000440898.2	OG0001879	high
Dapma7bEVm024488t1	OG0000007	high		gene13535	OG0002367	high		XP_006567509.1	OG0000867	high		NV50643-PA	OG0001535	high		ENSMUSP00000144841.1	OG0004069	high		ENSP00000455187.1	OG0001879	high
Dapma7bEVm024614t1	OG0000007	high		gene9956	OG0002551	high		XP_006568740.2	OG0000919	high		NV50780-PA	OG0001535	high		ENSMUSP00000144935.1	OG0004069	high		ENSP00000462341.1	OG0001879	high
Dapma7bEVm024694t1	OG0000007	high		gene16331	OG0002599	high		XP_006568847.1	OG0000932	high		NV16583-PA	OG0001536	high		ENSMUSP00000029358.8	OG0004070	high		ENSP00000463560.1	OG0001879	high
Dapma7bEVm029389t1	OG0000007	high		gene8212	OG0002599	high		XP_016766265.1	OG0000932	high		NV11206-PA	OG0001537	high		ENSMUSP00000052172.4	OG0004071	high		ENSP00000483833.1	OG0001879	high
Dapma7bEVm030051t1	OG0000007	high		gene6042	OG0002679	high		XP_006565247.1	OG0000955	high		NV14558-PA	OG0001538	high		ENSMUSP00000029165.3	OG0004072	high		ENSP00000284259.7	OG0001880	high
Dapma7bEVm030081t1	OG0000007	high		gene18346	OG0003071	high		XP_016771903.1	OG0001068	high		NV14238-PA	OG0001545	high		ENSMUSP00000074756.4	OG0004073	high		ENSP00000403925.2	OG0001880	high
Dapma7bEVm030104t1	OG0000007	high		gene17026	OG0003209	high		XP_006560986.1	OG0001135	high		NV16708-PA	OG0001546	high		ENSMUSP00000107751.2	OG0004073	high		ENSP00000431156.1	OG0001880	high
Dapma7bEVm030124t1	OG0000007	high		gene4009	OG0003223	high		XP_016771330.1	OG0001148	high		NV16793-PA	OG0001546	high		ENSMUSP00000073136.7	OG0004074	high		ENSP00000431803.1	OG0001880	high
Dapma7bEVm030152t1	OG0000007	high		gene1428	OG0003787	high		XP_006562177.1	OG0001374	high		NV15294-PA	OG0001548	high		ENSMUSP00000134794.1	OG0004074	high		ENSP00000432783.1	OG0001880	high
Dapma7bEVm030175t1	OG0000007	high		gene16272	OG0004026	high		XP_016770314.1	OG0001471	high		NV17648-PA	OG0001549	high		ENSMUSP00000134854.1	OG0004074	high		ENSP00000433365.1	OG0001880	high
Dapma7bEVm030190t1	OG0000007	high		gene12164	OG0004495	high		XP_016773412.1	OG0001633	high		NV18576-PA	OG0001549	high		ENSMUSP00000134951.1	OG0004074	high		ENSP00000436419.1	OG0001880	high
Dapma7bEVm030209t1	OG0000007	high		gene15387	OG0004516	high		XP_006562252.1	OG0001641	high		NV14337-PA	OG0001550	high		ENSMUSP00000027866.4	OG0004075	high		ENSP00000437184.1	OG0001880	high
Dapma7bEVm030288t1	OG0000007	high		gene9289	OG0009552	high		XP_006563152.1	OG0003347	high		NV11078-PA	OG0001551	high		ENSMUSP00000083196.3	OG0004075	high		ENSP00000262327.4	OG0001881	high
Dapma7bEVm030291t1	OG0000007	high		gene9291	OG0009552	high		XP_006563163.2	OG0003348	high		NV11362-PA	OG0001552	high		ENSMUSP00000113479.1	OG0004075	high		ENSP00000367787.3	OG0001881	high
Dapma7bEVm030306t1	OG0000007	high		gene17630	OG0009553	high		XP_006563288.1	OG0003349	high		NV18770-PA	OG0001553	high		ENSMUSP00000016401.8	OG0004076	high		ENSP00000217244.3	OG0001882	high
Dapma7bEVm030334t1	OG0000007	high		gene3917	OG0009553	high		XP_016768773.1	OG0003349	high		NV30076-PA	OG0001553	high		ENSMUSP00000025411.7	OG0004076	high		ENSP00000262506.3	OG0001882	high
Dapma7bEVm000572t1	OG0000008	high		gene3923	OG0009553	high		XP_016768774.1	OG0003349	high		NV14374-PA	OG0001554	high		ENSMUSP00000112686.1	OG0004076	high		ENSP00000339247.5	OG0001882	high
Dapma7bEVm001268t1	OG0000008	high		gene3924	OG0009553	high		XP_016768788.1	OG0003349	high		NV15572-PA	OG0001555	high		ENSMUSP00000113522.1	OG0004076	high		ENSP00000383076.1	OG0001882	high
Dapma7bEVm002079t1	OG0000008	high		gene4457	OG0009554	high		XP_623096.2	OG0003349	high		NV23850-PA	OG0001555	high		ENSMUSP00000025904.5	OG0004077	high		ENSP00000383086.3	OG0001882	high
Dapma7bEVm008626t1	OG0000008	high		gene4458	OG0009554	high		XP_006563324.2	OG0003350	high		NV50236-PA	OG0001556	high		ENSMUSP00000135084.1	OG0004077	high		ENSP00000456606.2	OG0001882	high
Dapma7bEVm019335t1	OG0000008	high		gene4473	OG0009554	high		XP_006563325.1	OG0003350	high		NV11097-PA	OG0001557	high		ENSMUSP00000005607.8	OG0004078	high		ENSP00000473553.1	OG0001882	high
Dapma7bEVm019348t1	OG0000008	high		gene4474	OG0009554	high		XP_006563341.1	OG0003351	high		NV10516-PA	OG0001558	high		ENSMUSP00000020004.6	OG0004078	high		ENSP00000334130.3	OG0001883	high
Dapma7bEVm019349t1	OG0000008	high		gene4910	OG0009555	high		XP_016768173.1	OG0003351	high		NV24958-PA	OG0001582	high		ENSMUSP00000151324.1	OG0004078	high		ENSP00000431166.1	OG0001883	high
Dapma7bEVm019384t1	OG0000008	high		gene4912	OG0009555	high		XP_623438.1	OG0003351	high		NV25157-PA	OG0001582	high		ENSMUSP00000151630.1	OG0004078	high		ENSP00000432010.1	OG0001883	high
Dapma7bEVm019385t1	OG0000008	high		gene14486	OG0009556	high		XP_006563441.1	OG0003352	high		NV25162-PA	OG0001582	high		ENSMUSP00000151729.1	OG0004078	high		ENSP00000432327.1	OG0001883	high
Dapma7bEVm019386t1	OG0000008	high		gene5460	OG0009556	high		XP_006563556.1	OG0003353	high		NV25172-PA	OG0001582	high		ENSMUSP00000002756.7	OG0004079	high		ENSP00000433205.1	OG0001883	high
Dapma7bEVm019387t1	OG0000008	high		gene5984	OG0009557	high		XP_016772000.1	OG0003353	high		NV25288-PA	OG0001582	high		ENSMUSP00000124361.1	OG0004079	high		ENSP00000434665.1	OG0001883	high
Dapma7bEVm019632t1	OG0000008	high		gene14561	OG0009558	high		XP_006563810.1	OG0003354	high		NV25854-PA	OG0001582	high		ENSMUSP00000125156.1	OG0004079	high		ENSP00000436968.1	OG0001883	high
Dapma7bEVm020666t1	OG0000008	high		gene6001	OG0009558	high		XP_016766148.1	OG0003354	high		NV26002-PA	OG0001582	high		ENSMUSP00000021314.7	OG0004080	high		ENSP00000384863.2	OG0001884	high
Dapma7bEVm020794t1	OG0000008	high		gene6401	OG0009558	high		XP_016766149.1	OG0003354	high		NV30662-PA	OG0001582	high		ENSMUSP00000080600.6	OG0004080	high		ENSP00000385559.1	OG0001884	high
Dapma7bEVm020892t1	OG0000008	high		gene9220	OG0009558	high		XP_016766152.1	OG0003354	high		NV15224-PA	OG0001586	high		ENSMUSP00000089085.4	OG0004080	high		ENSP00000385942.2	OG0001884	high
Dapma7bEVm021056t1	OG0000008	high		gene9323	OG0009558	high		XP_016766153.1	OG0003354	high		NV18711-PA	OG0001586	high		ENSMUSP00000100054.3	OG0004080	high		ENSP00000292539.4	OG0001885	high
Dapma7bEVm022838t1	OG0000008	high		gene6756	OG0009559	high		XP_016766154.1	OG0003354	high		NV14997-PA	OG0001587	high		ENSMUSP00000000756.5	OG0004081	high		ENSP00000299824.1	OG0001885	high
Dapma7bEVm023291t1	OG0000008	high		gene6774	OG0009559	high		XP_016766156.1	OG0003354	high		NV10155-PA	OG0001588	high		ENSMUSP00000078877.1	OG0004081	high		ENSP00000362428.1	OG0001885	high
Dapma7bEVm023685t1	OG0000008	high		gene7300	OG0009559	high		XP_016766160.1	OG0003354	high		NV30239-PA	OG0001591	high		ENSMUSP00000032747.5	OG0004082	high		ENSP00000391126.1	OG0001885	high
Dapma7bEVm027278t1	OG0000008	high		gene6872	OG0009560	high		XP_016766161.1	OG0003354	high		NV30240-PA	OG0001591	high		ENSMUSP00000145537.1	OG0004082	high		ENSP00000218004.1	OG0001886	high
Dapma7bEVm027352t1	OG0000008	high		gene2656	OG0011148	high		XP_394140.4	OG0003751	high		NV30600-PA	OG0001591	high		ENSMUSP00000118353.1	OG0004086	high		ENSP00000254998.2	OG0001886	high
Dapma7bEVm027483t1	OG0000008	high		gene12103	OG0011149	high		XP_006557554.1	OG0003752	high		NV31644-PA	OG0001591	high		ENSMUSP00000119539.1	OG0004086	high		ENSP00000361175.1	OG0001886	high
Dapma7bEVm028354t1	OG0000008	high		gene12989	OG0011150	high		XP_006557708.2	OG0003753	high		NV31869-PA	OG0001591	high		ENSMUSP00000121235.1	OG0004086	high		ENSP00000361178.1	OG0001886	high
Dapma7bEVm028408t1	OG0000008	high		gene7373	OG0011152	high		XP_006557868.1	OG0003754	high		NV13544-PA	OG0001592	high		ENSMUSP00000123503.1	OG0004086	high		ENSP00000361179.1	OG0001886	high
Dapma7bEVm028423t1	OG0000008	high		gene5269	OG0011153	high		XP_006557926.1	OG0003755	high		NV13385-PA	OG0001593	high		ENSMUSP00000147462.1	OG0004086	high		ENSP00000361558.1	OG0001887	high
Dapma7bEVm029148t1	OG0000008	high		gene679	OG0011154	high		XP_016771213.1	OG0003755	high		NV14349-PA	OG0001594	high		ENSMUSP00000084661.4	OG0004087	high		ENSP00000361559.3	OG0001887	high
Dapma7bEVm029190t1	OG0000008	high		gene13447	OG0011160	high		XP_006557989.1	OG0003757	high		NV15588-PA	OG0001595	high		ENSMUSP00000127487.1	OG0004087	high		ENSP00000361561.4	OG0001887	high
Dapma7bEVm029201t1	OG0000008	high		gene15748	OG0011164	high		XP_006557990.1	OG0003757	high		NV13506-PA	OG0001602	high		ENSMUSP00000026466.3	OG0004088	high		ENSP00000361564.1	OG0001887	high
Dapma7bEVm029229t1	OG0000008	high		gene6403	OG0011173	high		XP_006557991.1	OG0003757	high		NV23622-PA	OG0001602	high		ENSMUSP00000136622.1	OG0004088	high		ENSP00000473900.1	OG0001887	high
Dapma7bEVm029244t1	OG0000008	high		gene5303	OG0011176	high		XP_006557992.1	OG0003757	high		NV12783-PA	OG0001603	high		ENSMUSP00000136681.1	OG0004089	high		ENSP00000478521.1	OG0001887	high
Dapma7bEVm029632t1	OG0000008	high		gene2928	OG0011180	high		XP_006558123.1	OG0003758	high		NV10171-PA	OG0001604	high		ENSMUSP00000140842.1	OG0004089	high		ENSP00000483489.1	OG0001887	high
Dapma7bEVm000542t1	OG0000009	high		gene16141	OG0011181	high		XP_006558285.1	OG0003759	high		NV16806-PA	OG0001605	high		ENSMUSP00000077215.3	OG0004090	high		ENSP00000484447.1	OG0001887	high
Dapma7bEVm000745t1	OG0000009	high		gene16143	OG0011181	high		XP_006558326.1	OG0003760	high		NV18546-PA	OG0001615	high		ENSMUSP00000084110.3	OG0004090	high		ENSP00000012134.2	OG0001888	high
Dapma7bEVm000929t1	OG0000009	high		gene6013	OG0011183	high		XP_016772357.1	OG0003760	high		NV50032-PA	OG0001616	high		ENSMUSP00000101242.1	OG0004090	high		ENSP00000356575.2	OG0001888	high
Dapma7bEVm001263t1	OG0000009	high		gene5362	OG0011185	high		XP_006558451.1	OG0003761	high		NV12853-PA	OG0001617	high		ENSMUSP00000114267.1	OG0004090	high		ENSP00000356576.1	OG0001888	high
Dapma7bEVm001513t1	OG0000009	high		gene8090	OG0011186	high		XP_006558452.1	OG0003761	high		NV10626-PA	OG0001618	high		ENSMUSP00000128131.1	OG0004090	high		ENSP00000364366.3	OG0001889	high
Dapma7bEVm001992t1	OG0000009	high		gene10593	OG0011188	high		XP_394445.4	OG0003761	high		NV12414-PA	OG0001620	high		ENSMUSP00000000808.7	OG0004091	high		ENSP00000364372.1	OG0001889	high
Dapma7bEVm002052t1	OG0000009	high		gene2585	OG0011189	high		XP_006558610.1	OG0003762	high		NV14097-PA	OG0001621	high		ENSMUSP00000041908.7	OG0004101	high		ENSP00000364403.3	OG0001889	high
Dapma7bEVm002850t1	OG0000009	high		gene3689	OG0011191	high		XP_006558611.1	OG0003762	high		NV14150-PA	OG0001622	high		ENSMUSP00000046503.5	OG0004101	high		ENSP00000404897.1	OG0001889	high
Dapma7bEVm003188t1	OG0000009	high		gene8390	OG0011192	high		XP_016770349.1	OG0003762	high		NV13459-PA	OG0001623	high		ENSMUSP00000066841.3	OG0004101	high		ENSP00000263800.6	OG0001890	high
Dapma7bEVm003223t1	OG0000009	high		gene16083	OG0011193	high		XP_006558672.1	OG0003763	high		NV50818-PA	OG0001623	high		ENSMUSP00000075794.3	OG0004101	high		ENSP00000444565.1	OG0001892	high
Dapma7bEVm003263t1	OG0000009	high		gene4225	OG0011194	high		XP_006558696.1	OG0003764	high		NV16443-PA	OG0001624	high		ENSMUSP00000112441.1	OG0004101	high		ENSP00000465015.1	OG0001892	high
Dapma7bEVm003726t1	OG0000009	high		gene8457	OG0011195	high		XP_006558697.1	OG0003764	high		NV10513-PA	OG0001625	high		ENSMUSP00000113824.1	OG0004101	high		ENSP00000465153.1	OG0001892	high
Dapma7bEVm003902t1	OG0000009	high		gene16300	OG0011200	high		XP_625147.2	OG0003764	high		NV13928-PA	OG0001626	high		ENSMUSP00000146044.1	OG0004101	high		ENSP00000465810.1	OG0001892	high
Dapma7bEVm004693t1	OG0000009	high		gene17748	OG0011200	high		XP_006558708.1	OG0003765	high		NV14403-PA	OG0001627	high		ENSMUSP00000146613.1	OG0004101	high		ENSP00000466189.1	OG0001892	high
Dapma7bEVm004920t1	OG0000009	high		gene4086	OG0011201	high		XP_006558711.1	OG0003765	high		NV12737-PA	OG0001628	high		ENSMUSP00000152151.1	OG0004101	high		ENSP00000466971.1	OG0001892	high
Dapma7bEVm004926t1	OG0000009	high		gene3221	OG0011202	high		XP_006558713.1	OG0003765	high		NV14904-PA	OG0001630	high		ENSMUSP00000152418.1	OG0004101	high		ENSP00000467364.1	OG0001892	high
Dapma7bEVm004970t1	OG0000009	high		gene7447	OG0011203	high		XP_006558714.1	OG0003765	high		NV16086-PA	OG0001631	high		ENSMUSP00000123901.1	OG0004102	high		ENSP00000467506.1	OG0001892	high
Dapma7bEVm005243t1	OG0000009	high		gene2176	OG0011204	high		XP_625088.4	OG0003765	high		NV12214-PA	OG0001632	high		ENSMUSP00000124203.1	OG0004103	high		ENSP00000467960.1	OG0001892	high
Dapma7bEVm005280t1	OG0000009	high		gene9539	OG0011205	high		XP_006558775.1	OG0003766	high		NV14330-PA	OG0001632	high		ENSMUSP00000124219.1	OG0004103	high		ENSP00000271925.5	OG0001893	high
Dapma7bEVm005680t1	OG0000009	high		gene5254	OG0011207	high		XP_016767453.1	OG0003766	high		NV12112-PA	OG0001634	high		ENSMUSP00000125065.1	OG0004103	high		ENSP00000354496.4	OG0001893	high
Dapma7bEVm006010t1	OG0000009	high		gene161	OG0011208	high		XP_623316.3	OG0003766	high		NV16964-PA	OG0001635	high		ENSMUSP00000125173.1	OG0004103	high		ENSP00000357502.1	OG0001893	high
Dapma7bEVm007067t1	OG0000009	high		gene12739	OG0011209	high		XP_006558913.1	OG0003767	high		NV18799-PA	OG0001636	high		ENSMUSP00000125187.1	OG0004103	high		ENSP00000357504.1	OG0001893	high
Dapma7bEVm029612t1	OG0000009	high		gene4799	OG0011211	high		XP_006558915.1	OG0003767	high		NV20681-PA	OG0001636	high		ENSMUSP00000125285.1	OG0004103	high		ENSP00000357505.1	OG0001893	high
Dapma7bEVm000093t1	OG0000010	high		gene7608	OG0011216	high		XP_016769215.1	OG0003767	high		NV21653-PA	OG0001636	high		ENSMUSP00000125398.1	OG0004103	high		ENSP00000357507.4	OG0001893	high
Dapma7bEVm000570t1	OG0000010	high		gene10026	OG0011218	high		XP_006559045.1	OG0003768	high		NV17452-PA	OG0001666	high		ENSMUSP00000144377.1	OG0004103	high		ENSP00000492072.1	OG0001893	high
Dapma7bEVm001035t1	OG0000010	high		gene6796	OG0011220	high		XP_006559046.1	OG0003768	high		NV11093-PA	OG0001667	high		ENSMUSP00000121243.1	OG0004104	high		ENSP00000492113.1	OG0001893	high
Dapma7bEVm001257t1	OG0000010	high		gene4183	OG0011223	high		XP_006559047.1	OG0003768	high		NV11355-PA	OG0001669	high		ENSMUSP00000141452.1	OG0004104	high		ENSP00000432085.1	OG0001899	high
Dapma7bEVm002354t1	OG0000010	high		gene1151	OG0011226	high		XP_006559197.1	OG0003769	high		NV10115-PA	OG0001670	high		ENSMUSP00000141469.1	OG0004104	high		ENSP00000273037.5	OG0001900	high
Dapma7bEVm030137t1	OG0000011	high		gene3059	OG0011227	high		XP_006559198.1	OG0003769	high		NV12771-PA	OG0001671	high		ENSMUSP00000141483.1	OG0004104	high		ENSP00000388598.2	OG0001900	high
Dapma7bEVm030141t1	OG0000011	high		gene13407	OG0011228	high		XP_396212.2	OG0003769	high		NV15834-PA	OG0001672	high		ENSMUSP00000142259.1	OG0004104	high		ENSP00000392289.1	OG0001900	high
Dapma7bEVm030158t1	OG0000011	high		gene14804	OG0011229	high		XP_006559266.1	OG0003770	high		NV11084-PA	OG0001761	high		ENSMUSP00000048678.5	OG0004105	high		ENSP00000398596.1	OG0001900	high
Dapma7bEVm030162t1	OG0000011	high		gene12854	OG0011231	high		XP_006559285.1	OG0003771	high		NV23067-PA	OG0001761	high		ENSMUSP00000095672.2	OG0004105	high		ENSP00000406054.1	OG0001900	high
Dapma7bEVm030165t1	OG0000011	high		gene11086	OG0011232	high		XP_006559307.1	OG0003772	high		NV23069-PA	OG0001761	high		ENSMUSP00000099966.3	OG0004105	high		ENSP00000485057.1	OG0001900	high
Dapma7bEVm030174t1	OG0000011	high		gene6673	OG0011234	high		XP_006559651.1	OG0003773	high		NV11095-PA	OG0001764	high		ENSMUSP00000099967.1	OG0004105	high		ENSP00000485060.1	OG0001900	high
Dapma7bEVm030183t1	OG0000011	high		gene6833	OG0011236	high		XP_006559652.1	OG0003773	high		NV12530-PA	OG0001764	high		ENSMUSP00000103224.3	OG0004105	high		ENSP00000485433.1	OG0001900	high
Dapma7bEVm030202t1	OG0000011	high		gene4393	OG0011237	high		XP_392487.4	OG0003773	high		NV15310-PA	OG0001764	high		ENSMUSP00000114088.2	OG0004107	high		ENSP00000485550.1	OG0001900	high
Dapma7bEVm030204t1	OG0000011	high		gene1051	OG0011239	high		XP_006559810.1	OG0003774	high		NV15310-PB	OG0001764	high		ENSMUSP00000119694.2	OG0004107	high		ENSP00000485654.1	OG0001900	high
Dapma7bEVm030216t1	OG0000011	high		gene1408	OG0011241	high		XP_006559843.1	OG0003775	high		NV17942-PA	OG0001765	high		ENSMUSP00000122708.2	OG0004107	high		ENSP00000370355.3	OG0001902	high
Dapma7bEVm030244t1	OG0000011	high		gene406	OG0011242	high		XP_006559868.1	OG0003776	high		NV13925-PA	OG0001766	high		ENSMUSP00000133798.1	OG0004107	high		ENSP00000450647.1	OG0001902	high
Dapma7bEVm030262t1	OG0000011	high		gene11556	OG0011243	high		XP_006559869.1	OG0003777	high		NV50171-PA	OG0001766	high		ENSMUSP00000133863.1	OG0004107	high		ENSP00000451055.1	OG0001902	high
Dapma7bEVm030265t1	OG0000011	high		gene6994	OG0011244	high		XP_006559870.1	OG0003777	high		NV10413-PA	OG0001767	high		ENSMUSP00000074953.5	OG0004124	high		ENSP00000451095.1	OG0001902	high
Dapma7bEVm030280t1	OG0000011	high		gene296	OG0011247	high		XP_006559871.1	OG0003777	high		NV10851-PA	OG0001768	high		ENSMUSP00000092849.3	OG0004124	high		ENSP00000451130.1	OG0001902	high
Dapma7bEVm030285t1	OG0000011	high		gene4429	OG0011248	high		XP_395215.4	OG0003777	high		NV12914-PA	OG0001768	high		ENSMUSP00000117696.1	OG0004124	high		ENSP00000451192.1	OG0001902	high
Dapma7bEVm030286t1	OG0000011	high		gene10294	OG0011249	high		XP_006559903.1	OG0003778	high		NV12915-PA	OG0001768	high		ENSMUSP00000120750.1	OG0004124	high		ENSP00000451540.1	OG0001902	high
Dapma7bEVm030292t1	OG0000011	high		gene7757	OG0011250	high		XP_006559904.1	OG0003778	high		NV16149-PA	OG0001768	high		ENSMUSP00000120845.1	OG0004124	high		ENSP00000452136.1	OG0001902	high
Dapma7bEVm030326t1	OG0000011	high		gene13466	OG0011251	high		XP_394846.2	OG0003778	high		NV50122-PA	OG0001768	high		ENSMUSP00000123229.1	OG0004124	high		ENSP00000452316.1	OG0001902	high
Dapma7bEVm030330t1	OG0000011	high		gene1626	OG0011253	high		XP_006560009.1	OG0003779	high		NV18572-PA	OG0001769	high		ENSMUSP00000138277.1	OG0004124	high		ENSP00000237014.3	OG0001903	high
Dapma7bEVm030333t1	OG0000011	high		gene9042	OG0011254	high		XP_006560010.1	OG0003779	high		NV15141-PA	OG0001770	high		ENSMUSP00000035351.8	OG0004125	high		ENSP00000477599.1	OG0001903	high
Dapma7bEVm030339t1	OG0000011	high		gene8439	OG0011255	high		XP_395366.2	OG0003779	high		NV13607-PA	OG0001771	high		ENSMUSP00000143367.1	OG0004125	high		ENSP00000479174.1	OG0001903	high
Dapma7bEVm030347t1	OG0000011	high		gene5351	OG0011256	high		XP_006560019.1	OG0003780	high		NV11649-PA	OG0001772	high		ENSMUSP00000143431.1	OG0004125	high		ENSP00000322287.5	OG0001904	high
Dapma7bEVm007444t1	OG0000015	high		gene5168	OG0011257	high		XP_006560020.1	OG0003780	high		NV14091-PA	OG0001772	high		ENSMUSP00000079627.7	OG0004126	high		ENSP00000349265.4	OG0001904	high
Dapma7bEVm007990t1	OG0000015	high		gene1489	OG0011261	high		XP_006560139.1	OG0003781	high		NV17734-PA	OG0001772	high		ENSMUSP00000100057.3	OG0004126	high		ENSP00000353332.5	OG0001904	high
Dapma7bEVm008774t1	OG0000015	high		gene12464	OG0011262	high		XP_006560140.1	OG0003781	high		NV12831-PA	OG0001792	high		ENSMUSP00000110838.1	OG0004126	high		ENSP00000359035.3	OG0001904	high
Dapma7bEVm010279t1	OG0000015	high		gene10700	OG0011263	high		XP_006560197.1	OG0003782	high		NV21239-PA	OG0001793	high		ENSMUSP00000116484.1	OG0004126	high		ENSP00000424307.2	OG0001904	high
Dapma7bEVm010743t1	OG0000015	high		gene1567	OG0011264	high		XP_006560198.1	OG0003782	high		NV10631-PA	OG0001794	high		ENSMUSP00000135447.1	OG0004126	high		ENSP00000457428.1	OG0001904	high
Dapma7bEVm010750t1	OG0000015	high		gene3402	OG0011265	high		XP_006560199.1	OG0003782	high		NV24109-PA	OG0001794	high		ENSMUSP00000081004.4	OG0004127	high		ENSP00000383663.3	OG0001906	high
Dapma7bEVm011357t1	OG0000015	high		gene9738	OG0011266	high		XP_006560374.1	OG0003783	high		NV15400-PA	OG0001795	high		ENSMUSP00000124305.1	OG0004127	high		ENSP00000363878.1	OG0001907	high
Dapma7bEVm011538t1	OG0000015	high		gene12991	OG0011267	high		XP_006560375.1	OG0003783	high		NV18620-PA	OG0001796	high		ENSMUSP00000124580.1	OG0004127	high		ENSP00000363880.1	OG0001907	high
Dapma7bEVm011542t1	OG0000015	high		gene3413	OG0011269	high		XP_016771313.1	OG0003783	high		NV50278-PA	OG0001797	high		ENSMUSP00000124852.1	OG0004127	high		ENSP00000363881.3	OG0001907	high
Dapma7bEVm011543t1	OG0000015	high		gene10671	OG0011270	high		XP_016771314.1	OG0003783	high		NV21453-PA	OG0001799	high		ENSMUSP00000125505.1	OG0004127	high		ENSP00000363883.3	OG0001907	high
Dapma7bEVm011640t1	OG0000015	high		gene11238	OG0011273	high		XP_016771315.1	OG0003783	high		NV11728-PA	OG0001800	high		ENSMUSP00000125632.1	OG0004127	high		ENSP00000173527.5	OG0001918	high
Dapma7bEVm012018t1	OG0000015	high		gene15892	OG0011275	high		XP_016771316.1	OG0003783	high		NV12652-PA	OG0001801	high		ENSMUSP00000049909.6	OG0004128	high		ENSP00000401726.1	OG0001918	high
Dapma7bEVm012135t1	OG0000015	high		gene2484	OG0011276	high		XP_624754.2	OG0003783	high		NV11372-PA	OG0001802	high		ENSMUSP00000071353.3	OG0004128	high		ENSP00000421273.1	OG0001918	high
Dapma7bEVm012274t1	OG0000015	high		gene10042	OG0011279	high		XP_006560522.1	OG0003784	high		NV13690-PA	OG0001803	high		ENSMUSP00000117269.1	OG0004142	high		ENSP00000465814.1	OG0001918	high
Dapma7bEVm012434t1	OG0000015	high		gene16080	OG0011281	high		XP_006560524.1	OG0003784	high		NV18828-PA	OG0001804	high		ENSMUSP00000050172.9	OG0004143	high		ENSP00000467111.1	OG0001918	high
Dapma7bEVm012758t1	OG0000015	high		gene6893	OG0011282	high		XP_016766910.1	OG0003784	high		NV17296-PA	OG0001805	high		ENSMUSP00000097978.3	OG0004143	high		ENSP00000364639.5	OG0001919	high
Dapma7bEVm014150t1	OG0000015	high		gene5369	OG0011284	high		XP_392862.3	OG0003784	high		NV17895-PA	OG0001805	high		ENSMUSP00000113176.1	OG0004143	high		ENSP00000383421.3	OG0001919	high
Dapma7bEVm015010t1	OG0000015	high		gene9348	OG0011285	high		XP_006560766.1	OG0003785	high		NV15847-PA	OG0001806	high		ENSMUSP00000113247.1	OG0004143	high		ENSP00000437847.1	OG0001919	high
Dapma7bEVm015705t1	OG0000015	high		gene2607	OG0011286	high		XP_006560767.1	OG0003785	high		NV15171-PA	OG0001807	high		ENSMUSP00000113894.1	OG0004143	high		ENSP00000437998.1	OG0001919	high
Dapma7bEVm015960t1	OG0000015	high		gene7076	OG0011287	high		XP_006560768.1	OG0003785	high		NV16254-PA	OG0001809	high		ENSMUSP00000114104.1	OG0004143	high		ENSP00000439918.1	OG0001919	high
Dapma7bEVm015961t1	OG0000015	high		gene12864	OG0011299	high		XP_006560959.1	OG0003788	high		NV11459-PA	OG0001810	high		ENSMUSP00000117221.1	OG0004143	high		ENSP00000440923.1	OG0001919	high
Dapma7bEVm016026t1	OG0000015	high		gene14328	OG0011301	high		XP_623765.3	OG0003788	high		NV11468-PA	OG0001811	high		ENSMUSP00000120808.1	OG0004143	high		ENSP00000440949.1	OG0001919	high
Dapma7bEVm016110t1	OG0000015	high		gene15222	OG0011303	high		XP_006561085.2	OG0003789	high		NV16033-PA	OG0001812	high		ENSMUSP00000076988.6	OG0004144	high		ENSP00000461728.1	OG0001919	high
Dapma7bEVm018637t1	OG0000015	high		gene6007	OG0011364	high		XP_006561234.1	OG0003790	high		NV19037-PA	OG0001812	high		ENSMUSP00000148481.1	OG0004144	high		ENSP00000327694.5	OG0001920	high
Dapma7bEVm018638t1	OG0000015	high		gene5425	OG0011375	high		XP_623905.1	OG0003790	high		NV14372-PA	OG0001813	high		ENSMUSP00000021343.6	OG0004145	high		ENSP00000346246.4	OG0001920	high
Dapma7bEVm018639t1	OG0000015	high		gene12400	OG0011419	high		XP_006561236.1	OG0003791	high		NV50744-PA	OG0001818	high		ENSMUSP00000128828.1	OG0004183	high		ENSP00000351926.4	OG0001920	high
Dapma7bEVm018664t1	OG0000015	high		gene18149	OG0011432	high		XP_006561237.1	OG0003791	high		NV13822-PA	OG0001819	high		ENSMUSP00000147116.1	OG0004183	high		ENSP00000413234.2	OG0001920	high
Dapma7bEVm019354t1	OG0000015	high		gene9465	OG0011432	high		XP_006561238.1	OG0003791	high		NV10779-PA	OG0001820	high		ENSMUSP00000147142.1	OG0004183	high		ENSP00000431630.1	OG0001920	high
Dapma7bEVm019361t1	OG0000015	high		gene10754	OG0011482	high		XP_397392.4	OG0003791	high		NV10778-PA	OG0001821	high		ENSMUSP00000020268.5	OG0004184	high		ENSP00000485977.1	OG0001920	high
Dapma7bEVm019362t1	OG0000015	high		gene809	OG0011512	high		XP_006561263.2	OG0003792	high		NV15221-PA	OG0001821	high		ENSMUSP00000151895.1	OG0004184	high		ENSP00000487149.1	OG0001920	high
Dapma7bEVm019363t1	OG0000015	high		gene17385	OG0011555	high		XP_006561449.1	OG0003793	high		NV14466-PA	OG0001822	high		ENSMUSP00000055413.4	OG0004185	high		ENSP00000487282.1	OG0001920	high
Dapma7bEVm019541t1	OG0000015	high		gene15095	OG0011571	high		XP_016772429.1	OG0003793	high		NV10186-PA	OG0001823	high		ENSMUSP00000110136.1	OG0004185	high		ENSP00000487425.1	OG0001920	high
Dapma7bEVm019559t1	OG0000015	high		gene1000	OG0011635	high		XP_397291.2	OG0003793	high		NV10421-PA	OG0001824	high		ENSMUSP00000110137.1	OG0004185	high		ENSP00000319027.4	OG0001921	high
Dapma7bEVm020177t1	OG0000015	high		gene13201	OG0011674	high		XP_006561461.1	OG0003794	high		NV21576-PA	OG0001824	high		ENSMUSP00000139750.1	OG0004185	high		ENSP00000453402.1	OG0001928	high
Dapma7bEVm023084t1	OG0000015	high		gene13219	OG0011674	high		XP_006561658.1	OG0003795	high		NV11257-PA	OG0001825	high		ENSMUSP00000140160.1	OG0004185	high		ENSP00000454026.1	OG0001928	high
Dapma7bEVm023090t1	OG0000015	high		gene13984	OG0011682	high		XP_006561680.1	OG0003796	high		NV15060-PA	OG0001827	high		ENSMUSP00000140273.1	OG0004185	high		ENSP00000349078.6	OG0001929	high
Dapma7bEVm023241t1	OG0000015	high		gene1855	OG0011682	high		XP_006569755.1	OG0003796	high		NV17352-PA	OG0001827	high		ENSMUSP00000140530.1	OG0004185	high		ENSP00000357340.4	OG0001929	high
Dapma7bEVm023315t1	OG0000015	high		gene3875	OG0012539	high		XP_016769987.1	OG0003813	high		NV15307-PA	OG0001828	high		ENSMUSP00000032479.4	OG0004186	high		ENSP00000391755.1	OG0001929	high
Dapma7bEVm023393t1	OG0000015	high		gene4936	OG0012575	high		XP_006563225.1	OG0003814	high		NV14668-PA	OG0001829	high		ENSMUSP00000123940.1	OG0004186	high		ENSP00000478235.1	OG0001929	high
Dapma7bEVm023394t1	OG0000015	high		gene878	OG0012577	high		XP_016772626.1	OG0003814	high		NV13231-PA	OG0001830	high		ENSMUSP00000124024.1	OG0004186	high		ENSP00000479557.1	OG0001929	high
Dapma7bEVm023669t1	OG0000015	high		gene522	OG0012600	high		XP_396851.4	OG0003814	high		NV50306-PA	OG0001831	high		ENSMUSP00000124160.1	OG0004186	high		ENSP00000480142.1	OG0001929	high
Dapma7bEVm027571t1	OG0000015	high		gene1410	OG0012624	high		XP_006563309.1	OG0003815	high		NV24359-PA	OG0001832	high		ENSMUSP00000125600.1	OG0004186	high		ENSP00000483188.1	OG0001929	high
Dapma7bEVm000264t1	OG0000017	high		gene10176	OG0012632	high		XP_016772239.1	OG0003815	high		NV15970-PA	OG0001833	high		ENSMUSP00000145297.1	OG0004186	high		ENSP00000484099.1	OG0001929	high
Dapma7bEVm018543t1	OG0000017	high		gene11142	OG0012635	high		XP_006563481.1	OG0003816	high		NV15437-PA	OG0001834	high		ENSMUSP00000000254.7	OG0004187	high		ENSP00000292614.5	OG0001930	high
Dapma7bEVm020674t1	OG0000017	high		gene15347	OG0012636	high		XP_016772375.1	OG0003816	high		NV10499-PA	OG0001861	high		ENSMUSP00000032258.6	OG0004187	high		ENSP00000330898.7	OG0001930	high
Dapma7bEVm020675t1	OG0000017	high		gene15975	OG0012682	high		XP_006563923.1	OG0003817	high		NV13186-PA	OG0001862	high		ENSMUSP00000032260.5	OG0004187	high		ENSP00000391900.1	OG0001943	high
Dapma7bEVm023871t1	OG0000017	high		gene13790	OG0012713	high		XP_016769169.1	OG0003817	high		NV15191-PA	OG0001863	high		ENSMUSP00000032518.4	OG0004187	high		ENSP00000398399.1	OG0001943	high
Dapma7bEVm024233t1	OG0000017	high		gene2889	OG0012766	high		XP_016769170.1	OG0003817	high		NV12226-PA	OG0001864	high		ENSMUSP00000032519.5	OG0004187	high		ENSP00000400549.1	OG0001943	high
Dapma7bEVm002567t1	OG0000018	high		gene12338	OG0012770	high		XP_393263.2	OG0003817	high		NV12080-PA	OG0001865	high		ENSMUSP00000075192.3	OG0004187	high		ENSP00000401366.1	OG0001943	high
Dapma7bEVm004020t1	OG0000019	high		gene3449	OG0012826	high		XP_006564273.1	OG0003821	high		NV16164-PA	OG0001866	high		ENSMUSP00000115140.1	OG0004187	high		ENSP00000412867.3	OG0001943	high
Dapma7bEVm000019t1	OG0000021	high		gene3451	OG0012826	high		XP_006564448.1	OG0003822	high		NV10442-PA	OG0001867	high		ENSMUSP00000123804.1	OG0004187	high		ENSP00000416490.1	OG0001943	high
Dapma7bEVm000175t1	OG0000021	high		gene17061	OG0012833	high		XP_006564483.1	OG0003823	high		NV20757-PA	OG0001868	high		ENSMUSP00000134001.1	OG0004189	high		ENSP00000419181.1	OG0001943	high
Dapma7bEVm018707t1	OG0000043	high		gene17545	OG0012833	high		XP_393037.2	OG0003823	high		NV14108-PA	OG0001869	high		ENSMUSP00000134235.1	OG0004189	high		ENSP00000430103.1	OG0001943	high
Dapma7bEVm018803t1	OG0000043	high		gene4114	OG0012834	high		XP_006564574.1	OG0003824	high		NV14107-PA	OG0001870	high		ENSMUSP00000134483.1	OG0004189	high		ENSP00000480680.1	OG0001943	high
Dapma7bEVm019013t1	OG0000043	high		gene8304	OG0012835	high		XP_006564575.1	OG0003824	high		NV11437-PA	OG0001997	high		ENSMUSP00000134562.1	OG0004189	high		ENSP00000482586.1	OG0001943	high
Dapma7bEVm019328t1	OG0000043	high		gene5448	OG0012837	high		XP_624931.3	OG0003824	high		NV18004-PA	OG0001998	high		ENSMUSP00000031172.8	OG0004209	high		ENSP00000485281.1	OG0001943	high
Dapma7bEVm028378t1	OG0000043	high		gene11495	OG0012838	high		XP_006564788.1	OG0003825	high		NV16010-PA	OG0002000	high		ENSMUSP00000092238.2	OG0004209	high		ENSP00000339819.4	OG0001944	high
Dapma7bEVm028440t1	OG0000043	high		gene11927	OG0012839	high		XP_395792.4	OG0003825	high		NV16018-PA	OG0002001	high		ENSMUSP00000108999.1	OG0004209	high		ENSP00000350331.6	OG0001944	high
Dapma7bEVm028450t1	OG0000043	high		gene233	OG0012849	high		XP_006564884.1	OG0003827	high		NV11042-PA	OG0002002	high		ENSMUSP00000022104.7	OG0004210	high		ENSP00000369837.3	OG0001944	high
Dapma7bEVm027362t1	OG0000046	high		gene10441	OG0012850	high		XP_006564885.1	OG0003827	high		NV11042-PB	OG0002002	high		ENSMUSP00000152646.1	OG0004210	high		ENSP00000369850.3	OG0001944	high
Dapma7bEVm029324t1	OG0000046	high		gene13276	OG0012850	high		XP_006564990.1	OG0003828	high		NV21711-PA	OG0002003	high		ENSMUSP00000152750.1	OG0004210	high		ENSP00000369852.3	OG0001944	high
Dapma7bEVm030349t1	OG0000046	high		gene511	OG0012850	high		XP_625030.1	OG0003828	high		NV11822-PA	OG0002028	high		ENSMUSP00000031288.7	OG0004211	high		ENSP00000369855.4	OG0001944	high
Dapma7bEVm000970t1	OG0000047	high		gene18043	OG0012851	high		XP_006565049.1	OG0003829	high		NV10489-PA	OG0002029	high		ENSMUSP00000125292.2	OG0004212	high		ENSP00000419385.2	OG0001944	high
Dapma7bEVm001586t1	OG0000047	high		gene17790	OG0012856	high		XP_006565976.1	OG0003834	high		NV13467-PA	OG0002030	high		ENSMUSP00000130858.2	OG0004212	high		ENSP00000422877.1	OG0001944	high
Dapma7bEVm001964t1	OG0000047	high		gene1215	OG0012857	high		XP_006565978.1	OG0003835	high		NV18705-PA	OG0002032	high		ENSMUSP00000030289.2	OG0004213	high		ENSP00000433358.1	OG0001944	high
Dapma7bEVm001984t1	OG0000047	high		gene1229	OG0012857	high		XP_396796.2	OG0003835	high		NV19257-PA	OG0002032	high		ENSMUSP00000088917.4	OG0004213	high		ENSP00000438943.1	OG0001944	high
Dapma7bEVm002431t1	OG0000047	high		gene8241	OG0012857	high		XP_006565988.1	OG0003836	high		NV13274-PA	OG0002033	high		ENSMUSP00000135496.1	OG0004213	high		ENSP00000473542.1	OG0001944	high
Dapma7bEVm002787t1	OG0000047	high		gene1292	OG0012858	high		XP_395337.1	OG0003836	high		NV16910-PA	OG0002034	high		ENSMUSP00000088358.3	OG0004217	high		ENSP00000489786.1	OG0001944	high
Dapma7bEVm003346t1	OG0000047	high		gene11518	OG0012859	high		XP_006566065.1	OG0003837	high		NV13299-PA	OG0002035	high		ENSMUSP00000134270.1	OG0004217	high		ENSP00000490907.1	OG0001944	high
Dapma7bEVm004290t1	OG0000047	high		gene1604	OG0012859	high		XP_006566091.1	OG0003838	high		NV17401-PA	OG0002036	high		ENSMUSP00000070504.7	OG0004218	high		ENSP00000277537.6	OG0001945	high
Dapma7bEVm005978t1	OG0000047	high		gene1605	OG0012859	high		XP_016769971.1	OG0003838	high		NV10713-PA	OG0002037	high		ENSMUSP00000118609.1	OG0004218	high		ENSP00000290037.7	OG0001945	high
Dapma7bEVm006269t1	OG0000047	high		gene1975	OG0012860	high		XP_393691.4	OG0003838	high		NV15468-PA	OG0002038	high		ENSMUSP00000026607.8	OG0004219	high		ENSP00000339546.5	OG0001947	high
Dapma7bEVm006545t1	OG0000047	high		gene4606	OG0012860	high		XP_006566165.1	OG0003839	high		NV10452-PA	OG0002040	high		ENSMUSP00000100600.1	OG0004219	high		ENSP00000372407.5	OG0001947	high
Dapma7bEVm007474t1	OG0000047	high		gene1988	OG0012861	high		XP_006566367.1	OG0003840	high		NV13254-PA	OG0002041	high		ENSMUSP00000109015.2	OG0004219	high		ENSP00000381502.1	OG0001947	high
Dapma7bEVm008187t1	OG0000047	high		gene2094	OG0012862	high		XP_397107.4	OG0003840	high		NV12173-PA	OG0002042	high		ENSMUSP00000147889.1	OG0004219	high		ENSP00000381506.1	OG0001947	high
Dapma7bEVm009535t1	OG0000047	high		gene16729	OG0012863	high		XP_006566407.1	OG0003841	high		NV11953-PA	OG0002043	high		ENSMUSP00000072808.3	OG0004220	high		ENSP00000381508.2	OG0001947	high
Dapma7bEVm009845t1	OG0000047	high		gene2322	OG0012863	high		XP_016770754.1	OG0003841	high		NV16490-PA	OG0002044	high		ENSMUSP00000023269.4	OG0004221	high		ENSP00000405268.2	OG0001947	high
Dapma7bEVm010410t1	OG0000047	high		gene2324	OG0012863	high		XP_006566449.1	OG0003842	high		NV15114-PA	OG0002045	high		ENSMUSP00000085591.7	OG0004222	high		ENSP00000465923.1	OG0001947	high
Dapma7bEVm010510t1	OG0000047	high		gene2422	OG0012864	high		XP_006566457.1	OG0003843	high		NV10415-PA	OG0002046	high		ENSMUSP00000112250.3	OG0004222	high		ENSP00000466092.1	OG0001947	high
Dapma7bEVm010514t1	OG0000047	high		gene6985	OG0012864	high		XP_006566458.1	OG0003843	high		NV21567-PA	OG0002047	high		ENSMUSP00000134000.1	OG0004222	high		ENSP00000467017.1	OG0001947	high
Dapma7bEVm015081t1	OG0000047	high		gene2488	OG0012865	high		XP_391915.1	OG0003843	high		NV13507-PA	OG0002048	high		ENSMUSP00000040952.7	OG0004223	high		ENSP00000467763.1	OG0001947	high
Dapma7bEVm015082t1	OG0000047	high		gene2489	OG0012865	high		XP_623723.2	OG0003843	high		NV18562-PA	OG0002049	high		ENSMUSP00000112547.2	OG0004223	high		ENSP00000468042.1	OG0001947	high
Dapma7bEVm023135t1	OG0000047	high		gene2520	OG0012866	high		XP_006566517.1	OG0003844	high		NV17655-PA	OG0002050	high		ENSMUSP00000027373.9	OG0004224	high		ENSP00000468430.1	OG0001947	high
Dapma7bEVm023466t1	OG0000047	high		gene17365	OG0012867	high		XP_016770257.1	OG0003844	high		NV11839-PA	OG0002051	high		ENSMUSP00000061278.4	OG0004224	high		ENSP00000468785.1	OG0001947	high
Dapma7bEVm008749t1	OG0000048	high		gene3002	OG0012867	high		XP_016770258.1	OG0003844	high		NV50238-PA	OG0002052	high		ENSMUSP00000125623.1	OG0004225	high		ENSP00000340210.3	OG0001948	high
Dapma7bEVm010099t1	OG0000048	high		gene3035	OG0012868	high		XP_016770259.1	OG0003844	high		NV13806-PA	OG0002053	high		ENSMUSP00000123155.1	OG0004226	high		ENSP00000379191.3	OG0001948	high
Dapma7bEVm016138t1	OG0000048	high		gene5854	OG0012888	high		XP_394892.4	OG0003858	high		NV11606-PA	OG0002058	high		ENSMUSP00000039692.6	OG0004227	high		ENSP00000402425.2	OG0001948	high
Dapma7bEVm017309t1	OG0000048	high		gene17180	OG0012889	high		XP_006567995.1	OG0003859	high		NV50037-PA	OG0002058	high		ENSMUSP00000133882.1	OG0004227	high		ENSP00000259875.7	OG0001949	high
Dapma7bEVm018604t1	OG0000048	high		gene17551	OG0012889	high		XP_006568009.1	OG0003860	high		NV16016-PA	OG0002078	high		ENSMUSP00000026487.4	OG0004228	high		ENSP00000365751.2	OG0001949	high
Dapma7bEVm019302t1	OG0000051	high		gene5907	OG0012889	high		XP_006568010.1	OG0003860	high		NV50202-PA	OG0002078	high		ENSMUSP00000118504.1	OG0004228	high		ENSP00000365753.3	OG0001949	high
Dapma7bEVm019308t1	OG0000051	high		gene11687	OG0012890	high		XP_006568011.1	OG0003860	high		NV10605-PA	OG0002079	high		ENSMUSP00000095346.3	OG0004230	high		ENSP00000365754.4	OG0001949	high
Dapma7bEVm028353t1	OG0000051	high		gene5915	OG0012890	high		XP_006568012.1	OG0003860	high		NV50170-PA	OG0002116	high		ENSMUSP00000003444.4	OG0004231	high		ENSP00000383261.1	OG0001949	high
Dapma7bEVm004123t1	OG0000052	high		gene10691	OG0012925	high		XP_006569343.1	OG0003881	high		NV13998-PA	OG0002117	high		ENSMUSP00000009102.8	OG0004232	high		ENSP00000383262.1	OG0001949	high
Dapma7bEVm005436t1	OG0000052	high		gene10706	OG0012925	high		XP_006569344.1	OG0003881	high		NV16594-PA	OG0002118	high		ENSMUSP00000152196.1	OG0004257	high		ENSP00000383334.1	OG0001949	high
Dapma7bEVm006464t1	OG0000052	high		gene10707	OG0012925	high		XP_006569345.1	OG0003881	high		NV10593-PA	OG0002119	high		ENSMUSP00000007482.6	OG0004258	high		ENSP00000383336.1	OG0001949	high
Dapma7bEVm006882t1	OG0000052	high		gene10823	OG0012926	high		XP_394455.4	OG0003881	high		NV25687-PA	OG0002121	high		ENSMUSP00000029911.5	OG0004259	high		ENSP00000383337.3	OG0001949	high
Dapma7bEVm011327t1	OG0000052	high		gene16097	OG0012926	high		XP_006569478.1	OG0003882	high		NV10485-PA	OG0002122	high		ENSMUSP00000095840.2	OG0004259	high		ENSP00000400393.1	OG0001949	high
Dapma7bEVm011328t1	OG0000052	high		gene17992	OG0012926	high		XP_006569494.1	OG0003883	high		NV13615-PA	OG0002123	high		ENSMUSP00000103864.1	OG0004259	high		ENSP00000401208.1	OG0001949	high
Dapma7bEVm011329t1	OG0000052	high		gene10997	OG0012927	high		XP_392437.2	OG0003883	high		NV11382-PA	OG0002131	high		ENSMUSP00000139324.1	OG0004259	high		ENSP00000405540.1	OG0001949	high
Dapma7bEVm011634t1	OG0000052	high		gene11670	OG0012928	high		XP_006569506.1	OG0003884	high		NV12826-PA	OG0002132	high		ENSMUSP00000026494.6	OG0004260	high		ENSP00000406091.2	OG0001949	high
Dapma7bEVm011728t1	OG0000052	high		gene12033	OG0012928	high		XP_006569507.1	OG0003884	high		NV17927-PA	OG0002133	high		ENSMUSP00000138494.1	OG0004260	high		ENSP00000407699.2	OG0001949	high
Dapma7bEVm011729t1	OG0000052	high		gene11698	OG0012929	high		XP_016768709.1	OG0003884	high		NV11569-PA	OG0002134	high		ENSMUSP00000096415.2	OG0004261	high		ENSP00000415730.2	OG0001949	high
Dapma7bEVm011730t1	OG0000052	high		gene11852	OG0012930	high		XP_016768710.1	OG0003884	high		NV11274-PA	OG0002135	high		ENSMUSP00000036505.4	OG0004262	high		ENSP00000416145.2	OG0001949	high
Dapma7bEVm011910t1	OG0000052	high		gene17367	OG0012930	high		XP_392438.3	OG0003884	high		NV11721-PA	OG0002136	high		ENSMUSP00000124084.1	OG0004262	high		ENSP00000416183.1	OG0001949	high
Dapma7bEVm013833t1	OG0000052	high		gene12132	OG0012931	high		XP_006569593.1	OG0003885	high		NV50438-PA	OG0002137	high		ENSMUSP00000124604.1	OG0004262	high		ENSP00000250971.3	OG0001950	high
Dapma7bEVm014636t1	OG0000052	high		gene12133	OG0012931	high		XP_006569594.1	OG0003885	high		NV50004-PA	OG0002138	high		ENSMUSP00000124675.1	OG0004262	high		ENSP00000348986.4	OG0001950	high
Dapma7bEVm014910t1	OG0000052	high		gene12262	OG0012932	high		XP_624849.1	OG0003885	high		NV14603-PA	OG0002139	high		ENSMUSP00000124998.1	OG0004262	high		ENSP00000370731.4	OG0001950	high
Dapma7bEVm015248t1	OG0000052	high		gene15685	OG0012932	high		XP_006569627.1	OG0003886	high		NV15958-PA	OG0002140	high		ENSMUSP00000125136.1	OG0004262	high		ENSP00000380432.1	OG0001950	high
Dapma7bEVm015314t1	OG0000052	high		gene17832	OG0012932	high		XP_624062.3	OG0003886	high		NV18076-PA	OG0002141	high		ENSMUSP00000027322.7	OG0004264	high		ENSP00000380440.1	OG0001950	high
Dapma7bEVm015355t1	OG0000052	high		gene12645	OG0012933	high		XP_006569641.1	OG0003887	high		NV12083-PA	OG0002142	high		ENSMUSP00000137770.1	OG0004264	high		ENSP00000408400.1	OG0001950	high
Dapma7bEVm015356t1	OG0000052	high		gene15983	OG0012933	high		XP_006569642.1	OG0003887	high		NV10123-PA	OG0002143	high		ENSMUSP00000073102.6	OG0004265	high		ENSP00000424008.1	OG0001950	high
Dapma7bEVm015357t1	OG0000052	high		gene18439	OG0012933	high		XP_016773430.1	OG0003887	high		NV50027-PA	OG0002144	high		ENSMUSP00000119310.1	OG0004265	high		ENSP00000340611.4	OG0001951	high
Dapma7bEVm015698t1	OG0000052	high		gene12873	OG0012934	high		XP_006569700.1	OG0003888	high		NV15681-PA	OG0002146	high		ENSMUSP00000053160.7	OG0004355	high		ENSP00000363680.4	OG0001951	high
Dapma7bEVm015768t1	OG0000052	high		gene12901	OG0012935	high		XP_016767886.1	OG0003888	high		NV20612-PA	OG0002147	high		ENSMUSP00000102393.1	OG0004355	high		ENSP00000487574.1	OG0001954	high
Dapma7bEVm015856t1	OG0000052	high		gene16354	OG0012952	high		XP_006570528.1	OG0003901	high		NV12731-PA	OG0002149	high		ENSMUSP00000020681.3	OG0004356	high		ENSP00000215368.1	OG0001955	high
Dapma7bEVm015857t1	OG0000052	high		gene16355	OG0012952	high		XP_006570529.1	OG0003901	high		NV13586-PA	OG0002150	high		ENSMUSP00000116609.1	OG0004356	high		ENSP00000328777.6	OG0001955	high
Dapma7bEVm023919t1	OG0000052	high		gene16369	OG0012953	high		XP_016770188.1	OG0003901	high		NV16316-PA	OG0002151	high		ENSMUSP00000137281.1	OG0004356	high		ENSP00000352789.4	OG0001955	high
Dapma7bEVm024193t1	OG0000052	high		gene16370	OG0012953	high		XP_016770189.1	OG0003901	high		NV12939-PA	OG0002152	high		ENSMUSP00000024905.9	OG0004357	high		ENSP00000357391.2	OG0001955	high
Dapma7bEVm027252t1	OG0000052	high		gene16420	OG0012954	high		XP_016770190.1	OG0003901	high		NV23376-PA	OG0002191	high		ENSMUSP00000129448.2	OG0004357	high		ENSP00000357392.3	OG0001955	high
Dapma7bEVm027256t1	OG0000052	high		gene17967	OG0012954	high		XP_006570602.2	OG0003902	high		NV30321-PA	OG0002191	high		ENSMUSP00000033326.8	OG0004358	high		ENSP00000357394.3	OG0001955	high
Dapma7bEVm027634t1	OG0000065	high		gene16614	OG0012955	high		XP_006570672.1	OG0003903	high		NV23717-PA	OG0002192	high		ENSMUSP00000038754.8	OG0004358	high		ENSP00000414378.2	OG0001955	high
Dapma7bEVm027731t1	OG0000065	high		gene17206	OG0012955	high		XP_006570686.1	OG0003904	high		NV10085-PA	OG0002204	high		ENSMUSP00000003152.7	OG0004359	high		ENSP00000426741.1	OG0001955	high
Dapma7bEVm030078t1	OG0000065	high		gene18076	OG0012955	high		XP_006570737.1	OG0003905	high		NV13367-PA	OG0002294	high		ENSMUSP00000101009.1	OG0004359	high		ENSP00000426989.1	OG0001955	high
Dapma7bEVm030456t1	OG0000065	high		gene16630	OG0012956	high		XP_006570738.1	OG0003905	high		NV18309-PA	OG0002294	high		ENSMUSP00000114195.1	OG0004359	high		ENSP00000484681.1	OG0001955	high
Dapma7bEVm000461t1	OG0000066	high		gene16687	OG0012957	high		XP_006570739.1	OG0003905	high		NV16182-PA	OG0002295	high		ENSMUSP00000127449.1	OG0004380	high		ENSP00000365175.4	OG0001956	high
Dapma7bEVm002600t1	OG0000066	high		gene17221	OG0012957	high		XP_006570740.1	OG0003905	high		NV15386-PA	OG0002296	high		ENSMUSP00000029179.4	OG0004381	high		ENSP00000365201.2	OG0001956	high
Dapma7bEVm004008t1	OG0000066	high		gene16701	OG0012958	high		XP_016768097.1	OG0003905	high		NV15390-PA	OG0002296	high		ENSMUSP00000105148.1	OG0004381	high		ENSP00000372947.2	OG0001956	high
Dapma7bEVm010412t1	OG0000066	high		gene16702	OG0012958	high		XP_394615.2	OG0003905	high		NV18142-PA	OG0002297	high		ENSMUSP00000116592.1	OG0004381	high		ENSP00000372956.4	OG0001956	high
Dapma7bEVm015006t1	OG0000066	high		gene16703	OG0012958	high		XP_006570792.1	OG0003906	high		NV23059-PA	OG0002298	high		ENSMUSP00000093393.4	OG0004382	high		ENSP00000387477.2	OG0001956	high
Dapma7bEVm015546t1	OG0000067	high		gene17018	OG0012959	high		XP_006570841.1	OG0003907	high		NV13894-PA	OG0002299	high		ENSMUSP00000124046.1	OG0004382	high		ENSP00000387910.1	OG0001956	high
Dapma7bEVm000104t1	OG0000069	high		gene17022	OG0012959	high		XP_006570842.1	OG0003907	high		NV21062-PA	OG0002301	high		ENSMUSP00000124864.1	OG0004382	high		ENSP00000396812.2	OG0001956	high
Dapma7bEVm004173t1	OG0000071	high		gene18376	OG0012959	high		XP_016770686.1	OG0003907	high		NV16473-PA	OG0002302	high		ENSMUSP00000045349.7	OG0004383	high		ENSP00000400540.2	OG0001956	high
Dapma7bEVm027592t1	OG0000086	high		gene17467	OG0012960	high		XP_006570867.1	OG0003908	high		NV11126-PA	OG0002303	high		ENSMUSP00000064897.4	OG0004383	high		ENSP00000432996.1	OG0001973	high
Dapma7bEVm027593t1	OG0000086	high		gene17825	OG0012960	high		XP_006570868.1	OG0003908	high		NV11125-PA	OG0002304	high		ENSMUSP00000105234.3	OG0004384	high		ENSP00000434010.1	OG0001973	high
Dapma7bEVm027728t1	OG0000086	high		gene18171	OG0012960	high		XP_006570869.1	OG0003908	high		NV11359-PA	OG0002410	high		ENSMUSP00000037764.5	OG0004385	high		ENSP00000435238.1	OG0001973	high
Dapma7bEVm027752t1	OG0000086	high		gene17469	OG0012961	high		XP_623554.3	OG0003908	high		NV14710-PA	OG0002410	high		ENSMUSP00000027401.4	OG0004386	high		ENSP00000435855.1	OG0001973	high
Dapma7bEVm028486t1	OG0000086	high		gene17471	OG0012961	high		XP_006570893.1	OG0003909	high		NV12950-PA	OG0002411	high		ENSMUSP00000139846.1	OG0004386	high		ENSP00000436164.1	OG0001973	high
Dapma7bEVm018603t1	OG0000093	high		gene17664	OG0013033	high		XP_006571372.2	OG0003914	high		NV15185-PA	OG0002412	high		ENSMUSP00000021958.5	OG0004387	high		ENSP00000437005.1	OG0001973	high
Dapma7bEVm019611t1	OG0000093	high		gene13380	OG0013045	high		XP_006571373.2	OG0003914	high		NV14013-PA	OG0002413	high		ENSMUSP00000115392.1	OG0004387	high		ENSP00000488994.1	OG0001973	high
Dapma7bEVm023432t1	OG0000093	high		gene5274	OG0013060	high		XP_006571385.1	OG0003915	high		NV22138-PA	OG0002476	high		ENSMUSP00000151542.1	OG0004387	high		ENSP00000489095.1	OG0001973	high
Dapma7bEVm023433t1	OG0000093	high		gene1966	OG0013069	high		XP_006571386.1	OG0003915	high		NV23090-PA	OG0002476	high		ENSMUSP00000090644.4	OG0004388	high		ENSP00000262510.6	OG0001974	high
Dapma7bEVm016207t1	OG0000094	high		gene9594	OG0013073	high		XP_016773303.1	OG0003915	high		NV24909-PA	OG0002476	high		ENSMUSP00000127990.1	OG0004388	high		ENSP00000389739.2	OG0001974	high
Dapma7bEVm018203t1	OG0000094	high		gene10666	OG0013077	high		XP_623118.1	OG0003915	high		NV26076-PA	OG0002476	high		ENSMUSP00000135978.1	OG0004388	high		ENSP00000437583.1	OG0001974	high
Dapma7bEVm018976t1	OG0000094	high		gene6328	OG0013087	high		XP_006571426.1	OG0003916	high		NV12608-PA	OG0002483	high		ENSMUSP00000137171.1	OG0004388	high		ENSP00000438548.1	OG0001974	high
Dapma7bEVm018996t1	OG0000094	high		gene3609	OG0013104	high		XP_016769894.1	OG0003916	high		NV12612-PA	OG0002483	high		ENSMUSP00000059757.5	OG0004389	high		ENSP00000408170.1	OG0001978	high
Dapma7bEVm009765t1	OG0000126	high		gene7910	OG0013108	high		XP_016769903.1	OG0003916	high		NV12620-PA	OG0002483	high		ENSMUSP00000071396.4	OG0004389	high		ENSP00000409177.1	OG0001978	high
Dapma7bEVm010019t1	OG0000127	high		gene12403	OG0013109	high		XP_624300.1	OG0003916	high		NV12719-PA	OG0002483	high		ENSMUSP00000067035.8	OG0004390	high		ENSP00000339064.5	OG0001983	high
Dapma7bEVm003604t1	OG0000128	high		gene9704	OG0013112	high		XP_006571459.2	OG0003917	high		NV13110-PA	OG0002632	high		ENSMUSP00000091557.4	OG0004390	high		ENSP00000380156.2	OG0001983	high
Dapma7bEVm011345t1	OG0000133	high		gene12981	OG0013117	high		XP_006571498.1	OG0003918	high		NV15072-PA	OG0002633	high		ENSMUSP00000059166.6	OG0004391	high		ENSP00000380158.1	OG0001983	high
Dapma7bEVm018147t1	OG0000147	high		gene106	OG0013123	high		XP_006571535.2	OG0003919	high		NV18362-PA	OG0002634	high		ENSMUSP00000115641.2	OG0004391	high		ENSP00000388674.1	OG0001983	high
Dapma7bEVm021372t1	OG0000147	high		gene13456	OG0013131	high		XP_006571538.1	OG0003920	high		NV16551-PA	OG0002667	high		ENSMUSP00000021940.7	OG0004392	high		ENSP00000412393.1	OG0001983	high
Dapma7bEVm004066t1	OG0000148	high		gene7058	OG0013136	high		XP_625039.1	OG0003920	high		NV14397-PA	OG0002732	high		ENSMUSP00000110663.1	OG0004392	high		ENSP00000416429.2	OG0001983	high
Dapma7bEVm005032t1	OG0000148	high		gene830	OG0013139	high		XP_006571546.1	OG0003921	high		NV20184-PA	OG0002736	high		ENSMUSP00000117200.1	OG0004392	high		ENSP00000282249.2	OG0001984	high
Dapma7bEVm008521t1	OG0000148	high		gene2879	OG0013142	high		XP_006571547.1	OG0003921	high		NV23983-PA	OG0002773	high		ENSMUSP00000106003.1	OG0004393	high		ENSP00000296518.7	OG0001984	high
Dapma7bEVm011250t1	OG0000148	high		gene2553	OG0013143	high		XP_006571548.1	OG0003921	high		NV24218-PA	OG0002773	high		ENSMUSP00000106004.2	OG0004393	high		ENSP00000344874.2	OG0001984	high
Dapma7bEVm009581t1	OG0000151	high		gene1666	OG0013151	high		XP_006571550.1	OG0003921	high		NV24415-PA	OG0002773	high		ENSMUSP00000116374.1	OG0004393	high		ENSP00000377418.3	OG0001984	high
Dapma7bEVm000980t1	OG0000152	high		gene5345	OG0014937	high		XP_016767439.1	OG0003948	high		NV24950-PA	OG0002773	high		ENSMUSP00000028386.5	OG0004394	high		ENSP00000412201.2	OG0001984	high
Dapma7bEVm004910t1	OG0000155	high		gene8370	OG0014937	high		XP_016767560.1	OG0003949	high		NV15805-PA	OG0002789	high		ENSMUSP00000035400.7	OG0004394	high		ENSP00000426040.1	OG0001984	high
Dapma7bEVm000645t1	OG0000156	high		gene8405	OG0014991	high		XP_016767737.1	OG0003950	high		NV12288-PA	OG0002790	high		ENSMUSP00000068328.4	OG0004401	high		ENSP00000426968.1	OG0001984	high
Dapma7bEVm000064t1	OG0000181	high		gene18290	OG0015117	high		XP_016767773.1	OG0003951	high		NV51350-PA	OG0002795	high		ENSMUSP00000099797.2	OG0004401	high		ENSP00000431245.1	OG0001984	high
Dapma7bEVm001532t1	OG0000183	high		gene10694	OG0015151	high		XP_392691.2	OG0003951	high		NV51361-PA	OG0002795	high		ENSMUSP00000102255.2	OG0004401	high		ENSP00000255262.3	OG0001985	high
Dapma7bEVm005122t1	OG0000183	high		gene15832	OG0015151	high		XP_016767801.1	OG0003952	high		NV15672-PA	OG0002908	high		ENSMUSP00000124043.1	OG0004447	high		ENSP00000305877.4	OG0001985	high
Dapma7bEVm005921t1	OG0000183	high		gene13035	OG0015451	high		XP_016767867.1	OG0003953	high		NV11605-PA	OG0002911	high		ENSMUSP00000124352.1	OG0004447	high		ENSP00000261205.4	OG0001986	high
Dapma7bEVm009728t1	OG0000183	high		gene16371	OG0015581	high		XP_016770817.1	OG0003953	high		NV11575-PA	OG0002912	high		ENSMUSP00000062433.6	OG0004448	high		ENSP00000346265.2	OG0001986	high
Dapma7bEVm002087t1	OG0000187	high		gene15012	OG0015594	high		XP_016767869.1	OG0003954	high		NV50066-PA	OG0002912	high		ENSMUSP00000019065.3	OG0004449	high		ENSP00000356236.1	OG0001986	high
Dapma7bEVm015604t1	OG0000187	high		gene4603	OG0015665	high		XP_016767870.1	OG0003954	high		NV15436-PA	OG0002913	high		ENSMUSP00000020257.6	OG0004450	high		ENSP00000356237.4	OG0001986	high
Dapma7bEVm004942t1	OG0000188	high		gene3859	OG0015798	high		XP_624816.1	OG0004078	high		NV18749-PA	OG0002940	high		ENSMUSP00000101082.2	OG0004450	high		ENSP00000376932.3	OG0001986	high
Dapma7bEVm024581t1	OG0000191	high		gene3865	OG0015799	high		XP_624826.3	OG0004079	high		NV12935-PA	OG0002941	high		ENSMUSP00000112595.1	OG0004450	high		ENSP00000391056.2	OG0001986	high
Dapma7bEVm009959t1	OG0000201	high		gene3867	OG0015800	high		XP_624861.2	OG0004080	high		NV18980-PA	OG0002942	high		ENSMUSP00000107885.1	OG0004473	high		ENSP00000442896.1	OG0001986	high
Dapma7bEVm010126t1	OG0000201	high		gene18235	OG0015801	high		XP_624896.1	OG0004081	high		NV11763-PA	OG0002979	high		ENSMUSP00000136471.1	OG0004473	high		ENSP00000447575.1	OG0001986	high
Dapma7bEVm011133t1	OG0000201	high		gene3957	OG0015801	high		XP_624961.1	OG0004082	high		NV20647-PA	OG0003053	high		ENSMUSP00000025385.6	OG0004474	high		ENSP00000313921.4	OG0001987	high
Dapma7bEVm015126t1	OG0000201	high		gene3967	OG0015802	high		XP_625098.1	OG0004083	high		NV16679-PA	OG0003055	high		ENSMUSP00000025243.3	OG0004475	high		ENSP00000371930.5	OG0001987	high
Dapma7bEVm023649t1	OG0000201	high		gene4063	OG0015803	high		XP_625100.1	OG0004084	high		NV12093-PA	OG0003056	high		ENSMUSP00000148514.1	OG0004475	high		ENSP00000410912.2	OG0001987	high
Dapma7bEVm027781t1	OG0000201	high		gene5048	OG0015824	high		XP_006562099.1	OG0004229	high		NV15027-PA	OG0003057	high		ENSMUSP00000148707.1	OG0004475	high		ENSP00000427725.1	OG0001987	high
Dapma7bEVm006956t1	OG0000208	high		gene14512	OG0015825	high		XP_016770612.1	OG0004229	high		NV13030-PA	OG0003058	high		ENSMUSP00000063894.7	OG0004476	high		ENSP00000428214.1	OG0001987	high
Dapma7bEVm010702t1	OG0000208	high		gene5063	OG0015825	high		XP_016770613.1	OG0004229	high		NV13250-PA	OG0003058	high		ENSMUSP00000067461.4	OG0004476	high		ENSP00000429461.1	OG0001987	high
Dapma7bEVm010703t1	OG0000208	high		gene5081	OG0015826	high		XP_016770614.1	OG0004229	high		NV16285-PA	OG0003080	high		ENSMUSP00000023112.5	OG0004496	high		ENSP00000435644.1	OG0001987	high
Dapma7bEVm010915t1	OG0000208	high		gene5170	OG0015827	high		XP_016770615.1	OG0004229	high		NV16837-PA	OG0003080	high		ENSMUSP00000023396.9	OG0004496	high		ENSP00000436839.1	OG0001987	high
Dapma7bEVm010917t1	OG0000208	high		gene5206	OG0015827	high		XP_016770616.1	OG0004229	high		NV16838-PA	OG0003080	high		ENSMUSP00000124999.1	OG0004497	high		ENSP00000314311.6	OG0001991	high
Dapma7bEVm011296t1	OG0000208	high		gene5191	OG0015828	high		XP_016770617.1	OG0004229	high		NV16839-PA	OG0003080	high		ENSMUSP00000125564.1	OG0004497	high		ENSP00000344950.5	OG0001991	high
Dapma7bEVm016133t1	OG0000208	high		gene5216	OG0015829	high		XP_001120182.2	OG0004230	high		NV16840-PA	OG0003080	high		ENSMUSP00000125590.1	OG0004497	high		ENSP00000421541.1	OG0001991	high
Dapma7bEVm020924t1	OG0000208	high		gene5246	OG0015829	high		XP_006557518.1	OG0004230	high		NV16842-PA	OG0003080	high		ENSMUSP00000125738.1	OG0004497	high		ENSP00000490850.1	OG0002005	high
Dapma7bEVm023058t1	OG0000208	high		gene5231	OG0015830	high		XP_006557519.1	OG0004230	high		NV21174-PA	OG0003080	high		ENSMUSP00000040896.3	OG0004498	high		ENSP00000272845.5	OG0002006	high
Dapma7bEVm000439t1	OG0000220	high		gene10742	OG0015831	high		XP_001120344.2	OG0004231	high		NV21175-PA	OG0003080	high		ENSMUSP00000085555.5	OG0004499	high		ENSP00000335576.2	OG0002006	high
Dapma7bEVm000663t1	OG0000221	high		gene5305	OG0015832	high		XP_006571874.1	OG0004231	high		NV21176-PA	OG0003080	high		ENSMUSP00000030795.8	OG0004500	high		ENSP00000391088.1	OG0002006	high
Dapma7bEVm005070t1	OG0000221	high		gene10810	OG0015833	high		XP_001120393.2	OG0004232	high		NV12972-PA	OG0003099	high		ENSMUSP00000025054.2	OG0004501	high		ENSP00000290902.5	OG0002007	high
Dapma7bEVm015107t1	OG0000221	high		gene15538	OG0015833	high		XP_006559503.1	OG0004232	high		NV12425-PA	OG0003100	high		ENSMUSP00000110520.1	OG0004501	high		ENSP00000394832.1	OG0002007	high
Dapma7bEVm027817t1	OG0000221	high		gene5378	OG0015833	high		XP_006559504.1	OG0004232	high		NV15939-PA	OG0003101	high		ENSMUSP00000117743.1	OG0004501	high		ENSP00000422516.1	OG0002007	high
Dapma7bEVm027818t1	OG0000221	high		gene5381	OG0015834	high		XP_006559505.1	OG0004232	high		NV15183-PA	OG0003102	high		ENSMUSP00000127056.1	OG0004501	high		ENSP00000373948.4	OG0002017	high
Dapma7bEVm029556t1	OG0000222	high		gene11675	OG0015835	high		XP_001120403.2	OG0004233	high		NV18156-PA	OG0003103	high		ENSMUSP00000126749.1	OG0004502	high		ENSP00000391571.1	OG0002017	high
Dapma7bEVm007310t1	OG0000232	high		gene5409	OG0015835	high		XP_006571967.1	OG0004233	high		NV10459-PA	OG0003104	high		ENSMUSP00000127949.1	OG0004502	high		ENSP00000392365.2	OG0002017	high
Dapma7bEVm009488t1	OG0000232	high		gene5544	OG0015836	high		XP_016767938.1	OG0004233	high		NV16258-PA	OG0003113	high		ENSMUSP00000152826.1	OG0004502	high		ENSP00000393339.1	OG0002017	high
Dapma7bEVm010969t1	OG0000232	high		gene9931	OG0015836	high		XP_001120441.2	OG0004234	high		NV20562-PA	OG0003204	high		ENSMUSP00000096136.4	OG0004503	high		ENSP00000411143.1	OG0002017	high
Dapma7bEVm010982t1	OG0000232	high		gene5670	OG0015837	high		XP_001120574.1	OG0004235	high		NV21802-PA	OG0003204	high		ENSMUSP00000143259.1	OG0004503	high		ENSP00000411234.1	OG0002017	high
Dapma7bEVm028574t1	OG0000232	high		gene6136	OG0015837	high		XP_003249629.1	OG0004235	high		NV22220-PA	OG0003204	high		ENSMUSP00000143306.1	OG0004503	high		ENSP00000419549.1	OG0002017	high
Dapma7bEVm028012t1	OG0000257	high		gene5712	OG0015838	high		XP_016770019.1	OG0004235	high		NV22249-PA	OG0003204	high		ENSMUSP00000143376.1	OG0004503	high		ENSP00000000412.3	OG0002018	high
Dapma7bEVm012409t1	OG0000259	high		gene18024	OG0015839	high		XP_001120601.2	OG0004236	high		NV22555-PA	OG0003204	high		ENSMUSP00000068896.7	OG0004504	high		ENSP00000450898.3	OG0002024	high
Dapma7bEVm014958t1	OG0000259	high		gene5759	OG0015839	high		XP_001120607.1	OG0004237	high		NV19220-PA	OG0003313	high		ENSMUSP00000049057.6	OG0004505	high		ENSP00000454657.1	OG0002024	high
Dapma7bEVm023296t1	OG0000259	high		gene5997	OG0015844	high		XP_001120810.2	OG0004241	high		NV24466-PA	OG0003313	high		ENSMUSP00000026018.2	OG0004506	high		ENSP00000473856.1	OG0002024	high
Dapma7bEVm023409t1	OG0000259	high		gene6021	OG0015845	high		XP_006569202.1	OG0004241	high		NV15814-PA	OG0003314	high		ENSMUSP00000028384.4	OG0004506	high		ENSP00000474299.1	OG0002024	high
Dapma7bEVm024472t1	OG0000259	high		gene6367	OG0015857	high		XP_001121571.1	OG0004250	high		NV18834-PA	OG0003315	high		ENSMUSP00000087762.5	OG0004507	high		ENSP00000474620.1	OG0002024	high
Dapma7bEVm029561t1	OG0000262	high		gene6370	OG0015858	high		XP_006568337.1	OG0004250	high		NV22557-PA	OG0003315	high		ENSMUSP00000121499.1	OG0004507	high		ENSP00000394791.2	OG0002025	high
Dapma7bEVm002337t1	OG0000263	high		gene6431	OG0015859	high		XP_001121596.2	OG0004251	high		NV13951-PA	OG0003316	high		ENSMUSP00000129279.1	OG0004507	high		ENSP00000447328.1	OG0002025	high
Dapma7bEVm004352t1	OG0000263	high		gene7490	OG0015891	high		XP_001123351.2	OG0004279	high		NV12034-PA	OG0003330	high		ENSMUSP00000014927.7	OG0004537	high		ENSP00000450076.1	OG0002025	high
Dapma7bEVm004376t1	OG0000263	high		gene11909	OG0015892	high		XP_394382.2	OG0004279	high		NV11169-PA	OG0003331	high		ENSMUSP00000125249.2	OG0004537	high		ENSP00000324419.6	OG0002026	high
Dapma7bEVm011392t1	OG0000273	high		gene7569	OG0015892	high		XP_003249154.1	OG0004280	high		NV11317-PA	OG0003331	high		ENSMUSP00000150574.1	OG0004537	high		ENSP00000358560.1	OG0002026	high
Dapma7bEVm016360t1	OG0000273	high		gene7600	OG0015893	high		XP_003249178.1	OG0004281	high		NV13723-PA	OG0003332	high		ENSMUSP00000099302.3	OG0004538	high		ENSP00000432141.2	OG0002026	high
Dapma7bEVm016615t1	OG0000273	high		gene7718	OG0015894	high		XP_006557931.1	OG0004281	high		NV12547-PA	OG0003350	high		ENSMUSP00000141108.1	OG0004590	high		ENSP00000476396.1	OG0002026	high
Dapma7bEVm020304t1	OG0000273	high		gene7790	OG0015895	high		XP_003249244.1	OG0004282	high		NV11199-PA	OG0003354	high		ENSMUSP00000047682.7	OG0004591	high		ENSP00000476507.1	OG0002026	high
Dapma7bEVm020977t1	OG0000273	high		gene7838	OG0015896	high		XP_006558277.1	OG0004282	high		NV11792-PA	OG0003355	high		ENSMUSP00000119988.2	OG0004591	high		ENSP00000477344.1	OG0002026	high
Dapma7bEVm022671t1	OG0000273	high		gene11253	OG0015901	high		XP_003249728.1	OG0004287	high		NV15740-PA	OG0003356	high		ENSMUSP00000032151.2	OG0004592	high		ENSP00000284165.6	OG0002027	high
Dapma7bEVm022888t1	OG0000273	high		gene8093	OG0015901	high		XP_003249738.1	OG0004288	high		NV15739-PA	OG0003357	high		ENSMUSP00000002710.3	OG0004593	high		ENSP00000351175.4	OG0002027	high
Dapma7bEVm030241t1	OG0000273	high		gene13041	OG0015902	high		XP_003249915.1	OG0004289	high		NV16052-PA	OG0003358	high		ENSMUSP00000115874.1	OG0004593	high		ENSP00000351490.4	OG0002027	high
Dapma7bEVm005742t1	OG0000275	high		gene17271	OG0015902	high		XP_016769536.1	OG0004289	high		NV15703-PA	OG0003359	high		ENSMUSP00000022765.7	OG0004594	high		ENSP00000378104.2	OG0002027	high
Dapma7bEVm006207t1	OG0000275	high		gene8172	OG0015902	high		XP_016769537.1	OG0004289	high		NV50061-PA	OG0003389	high		ENSMUSP00000057664.7	OG0004594	high		ENSP00000450818.1	OG0002027	high
Dapma7bEVm028062t1	OG0000275	high		gene8218	OG0015903	high		XP_016769538.1	OG0004289	high		NV10993-PA	OG0003395	high		ENSMUSP00000098197.4	OG0004594	high		ENSP00000451907.1	OG0002027	high
Dapma7bEVm010791t1	OG0000278	high		gene8231	OG0015904	high		XP_003249984.2	OG0004290	high		NV18348-PA	OG0003396	high		ENSMUSP00000152543.1	OG0004661	high		ENSP00000452378.1	OG0002027	high
Dapma7bEVm028183t1	OG0000278	high		gene15841	OG0015905	high		XP_016773368.1	OG0004290	high		NV20777-PA	OG0003397	high		ENSMUSP00000125491.1	OG0004662	high		ENSP00000480127.1	OG0002027	high
Dapma7bEVm010156t1	OG0000289	high		gene8237	OG0015905	high		XP_003250023.1	OG0004291	high		NV10218-PA	OG0003405	high		ENSMUSP00000141595.1	OG0004662	high		ENSP00000337443.3	OG0002028	high
Dapma7bEVm010283t1	OG0000289	high		gene8268	OG0015906	high		XP_003250109.1	OG0004292	high		NV20770-PA	OG0003406	high		ENSMUSP00000141609.1	OG0004662	high		ENSP00000365014.3	OG0002028	high
Dapma7bEVm018148t1	OG0000295	high		gene8286	OG0015907	high		XP_003250111.1	OG0004293	high		NV11598-PA	OG0003460	high		ENSMUSP00000141640.1	OG0004662	high		ENSP00000365015.3	OG0002028	high
Dapma7bEVm011440t1	OG0000301	high		gene8393	OG0015908	high		XP_003250223.1	OG0004294	high		NV17430-PA	OG0003462	high		ENSMUSP00000142188.1	OG0004662	high		ENSP00000446446.2	OG0002028	high
Dapma7bEVm010159t1	OG0000311	high		gene8397	OG0015908	high		XP_003250331.1	OG0004295	high		NV19041-PA	OG0003480	high		ENSMUSP00000015434.8	OG0004663	high		ENSP00000461038.1	OG0002028	high
Dapma7bEVm010853t1	OG0000329	high		gene8406	OG0015909	high		XP_003250470.1	OG0004296	high		NV18442-PA	OG0003489	high		ENSMUSP00000100577.2	OG0004663	high		ENSP00000221448.5	OG0002041	high
Dapma7bEVm010916t1	OG0000329	high		gene8407	OG0015909	high		XP_006564517.1	OG0004296	high		NV12272-PA	OG0003517	high		ENSMUSP00000120461.1	OG0004663	high		ENSP00000385077.1	OG0002041	high
Dapma7bEVm015574t1	OG0000329	high		gene8517	OG0015910	high		XP_623279.1	OG0004296	high		NV50094-PA	OG0003625	high		ENSMUSP00000136070.1	OG0004663	high		ENSP00000468952.1	OG0002041	high
Dapma7bEVm016738t1	OG0000329	high		gene8704	OG0015912	high		XP_006564676.1	OG0004297	high		NV13843-PA	OG0003654	high		ENSMUSP00000099644.4	OG0004691	high		ENSP00000470023.1	OG0002041	high
Dapma7bEVm018625t1	OG0000329	high		gene8791	OG0015913	high		XP_003250785.1	OG0004298	high		NV14694-PA	OG0003654	high		ENSMUSP00000107894.1	OG0004691	high		ENSP00000407181.2	OG0002064	high
Dapma7bEVm018712t1	OG0000329	high		gene8792	OG0015913	high		XP_006566092.1	OG0004298	high		NV17791-PA	OG0003654	high		ENSMUSP00000114791.1	OG0004692	high		ENSP00000407310.2	OG0002064	high
Dapma7bEVm018838t1	OG0000329	high		gene8934	OG0015914	high		XP_003250875.1	OG0004299	high		NV20072-PA	OG0003654	high		ENSMUSP00000090959.6	OG0004693	high		ENSP00000413554.2	OG0002064	high
Dapma7bEVm023236t1	OG0000329	high		gene9859	OG0015940	high		XP_006557284.1	OG0004314	high		NV20188-PA	OG0003654	high		ENSMUSP00000109994.3	OG0004699	high		ENSP00000416060.2	OG0002064	high
Dapma7bEVm027452t1	OG0000329	high		gene9884	OG0015941	high		XP_006557285.1	OG0004314	high		NV20616-PA	OG0003654	high		ENSMUSP00000110000.3	OG0004699	high		ENSP00000315118.3	OG0002065	high
Dapma7bEVm027631t1	OG0000329	high		gene9910	OG0015942	high		XP_006557310.1	OG0004315	high		NV21344-PA	OG0003654	high		ENSMUSP00000063358.5	OG0004700	high		ENSP00000355739.3	OG0002065	high
Dapma7bEVm028514t1	OG0000329	high		gene9940	OG0015943	high		XP_006557313.1	OG0004315	high		NV21640-PA	OG0003654	high		ENSMUSP00000134585.1	OG0004759	high		ENSP00000355740.1	OG0002065	high
Dapma7bEVm030656t1	OG0000329	high		gene14110	OG0016015	high		XP_006560719.1	OG0004355	high		NV22620-PA	OG0003654	high		ENSMUSP00000124974.1	OG0004760	high		ENSP00000355741.1	OG0002065	high
Dapma7bEVm023223t1	OG0000330	high		gene14238	OG0016016	high		XP_006560720.1	OG0004355	high		NV22928-PA	OG0003654	high		ENSMUSP00000125257.1	OG0004760	high		ENSP00000005374.6	OG0002066	high
Dapma7bEVm023838t1	OG0000334	high		gene14255	OG0016017	high		XP_006560721.1	OG0004355	high		NV23787-PA	OG0003654	high		ENSMUSP00000144328.1	OG0004771	high		ENSP00000366685.1	OG0002094	high
Dapma7bEVm024099t1	OG0000334	high		gene14258	OG0016018	high		XP_006560722.1	OG0004355	high		NV30129-PA	OG0003654	high		ENSMUSP00000103641.3	OG0004808	high		ENSP00000366695.3	OG0002094	high
Dapma7bEVm024117t1	OG0000334	high		gene14264	OG0016019	high		XP_016772318.1	OG0004355	high		NV20235-PA	OG0003657	high		ENSMUSP00000103675.1	OG0004808	high		ENSP00000403971.1	OG0002094	high
Dapma7bEVm024231t1	OG0000334	high		gene14851	OG0016019	high		XP_006560747.1	OG0004356	high		NV21559-PA	OG0003657	high		ENSMUSP00000103676.1	OG0004808	high		ENSP00000444193.1	OG0002094	high
Dapma7bEVm024300t1	OG0000334	high		gene14268	OG0016020	high		XP_016772142.1	OG0004356	high		NV22583-PA	OG0003657	high		ENSMUSP00000103677.2	OG0004808	high		ENSP00000445393.2	OG0002094	high
Dapma7bEVm024327t1	OG0000334	high		gene14283	OG0016021	high		XP_006560751.2	OG0004357	high		NV22690-PA	OG0003657	high		ENSMUSP00000136024.1	OG0004808	high		ENSP00000347748.3	OG0002095	high
Dapma7bEVm024407t1	OG0000334	high		gene14284	OG0016022	high		XP_006560863.1	OG0004358	high		NV23302-PA	OG0003657	high		ENSMUSP00000137393.1	OG0004808	high		ENSP00000413428.2	OG0002095	high
Dapma7bEVm024437t1	OG0000334	high		gene14291	OG0016022	high		XP_016771010.1	OG0004358	high		NV23771-PA	OG0003657	high		ENSMUSP00000116712.2	OG0004809	high		ENSP00000417113.1	OG0002095	high
Dapma7bEVm030290t1	OG0000334	high		gene14297	OG0016023	high		XP_006560867.1	OG0004359	high		NV24258-PA	OG0003657	high		ENSMUSP00000117140.1	OG0004809	high		ENSP00000418298.1	OG0002095	high
Dapma7bEVm030299t1	OG0000334	high		gene14302	OG0016024	high		XP_623596.2	OG0004359	high		NV24353-PA	OG0003657	high		ENSMUSP00000122526.1	OG0004809	high		ENSP00000418827.1	OG0002095	high
Dapma7bEVm024387t1	OG0000383	high		gene16973	OG0022375	high		XP_006565614.1	OG0004413	high		NV11197-PA	OG0003666	high		ENSMUSP00000135273.1	OG0004809	high		ENSP00000467823.1	OG0002108	high
Dapma7bEVm024466t1	OG0000383	high		gene12811	OG0022376	high		XP_006565615.1	OG0004413	high		NV14634-PA	OG0003666	high		ENSMUSP00000139694.1	OG0004819	high		ENSP00000468155.1	OG0002108	high
Dapma7bEVm027616t1	OG0000383	high		gene17182	OG0022377	high		XP_006565616.1	OG0004413	high		NV12743-PA	OG0003821	high		ENSMUSP00000140200.1	OG0004819	high		ENSP00000358724.4	OG0002109	high
Dapma7bEVm030294t1	OG0000383	high		gene9463	OG0022382	high		XP_006565642.1	OG0004414	high		NV12349-PA	OG0003822	high		ENSMUSP00000111059.1	OG0004833	high		ENSP00000358727.5	OG0002109	high
Dapma7bEVm030342t1	OG0000383	high		gene966	OG0022386	high		XP_006565644.1	OG0004414	high		NV12353-PA	OG0003823	high		ENSMUSP00000044945.4	OG0004844	high		ENSP00000464071.1	OG0002113	high
Dapma7bEVm015060t1	OG0000384	high		gene353	OG0022450	high		XP_006567277.1	OG0004428	high		NV11769-PA	OG0003832	high		ENSMUSP00000113664.1	OG0004844	high		ENSP00000464191.1	OG0002113	high
Dapma7bEVm007384t1	OG0000385	high		gene377	OG0022451	high		XP_394479.4	OG0004428	high		NV11729-PA	OG0003833	high		ENSMUSP00000141717.1	OG0004844	high		ENSP00000464231.1	OG0002113	high
Dapma7bEVm001808t1	OG0000389	high		gene399	OG0022454	high		XP_392511.2	OG0004430	high		NV12374-PA	OG0003834	high		ENSMUSP00000141761.1	OG0004844	high		ENSP00000489557.1	OG0002145	high
Dapma7bEVm024145t1	OG0000403	high		gene441	OG0022455	high		XP_006567452.1	OG0004431	high		NV16618-PA	OG0003835	high		ENSMUSP00000142170.1	OG0004844	high		ENSP00000295926.3	OG0002146	high
Dapma7bEVm024257t1	OG0000403	high		gene746	OG0022474	high		XP_016770966.1	OG0004439	high		NV18634-PA	OG0003845	high		ENSMUSP00000103234.3	OG0004883	high		ENSP00000383611.3	OG0002146	high
Dapma7bEVm024342t1	OG0000403	high		gene747	OG0022475	high		XP_016770967.1	OG0004439	high		NV17979-PA	OG0003875	high		ENSMUSP00000117449.1	OG0004883	high		ENSP00000428597.1	OG0002152	high
Dapma7bEVm028672t1	OG0000403	high		gene750	OG0022476	high		XP_392408.3	OG0004439	high		NV10729-PA	OG0003877	high		ENSMUSP00000090119.5	OG0004884	high		ENSP00000390193.1	OG0002171	high
Dapma7bEVm029374t1	OG0000403	high		gene768	OG0022477	high		XP_006568392.1	OG0004440	high		NV13470-PA	OG0003878	high		ENSMUSP00000115750.1	OG0004884	high		ENSP00000405590.2	OG0002171	high
Dapma7bEVm014938t1	OG0000431	high		gene2687	OG0022670	high		XP_393414.4	OG0004528	high		NV13480-PA	OG0003879	high		ENSMUSP00000110556.1	OG0004888	high		ENSP00000411176.1	OG0002171	high
Dapma7bEVm001157t1	OG0000432	high		gene2702	OG0022671	high		XP_016768419.1	OG0004529	high		NV11224-PA	OG0003880	high		ENSMUSP00000110557.1	OG0004888	high		ENSP00000416692.1	OG0002171	high
Dapma7bEVm019073t1	OG0000441	high		gene2740	OG0022672	high		XP_016768443.1	OG0004530	high		NV17924-PA	OG0003954	high		ENSMUSP00000110559.1	OG0004888	high		ENSP00000483260.1	OG0002171	high
Dapma7bEVm019956t1	OG0000441	high		gene3122	OG0022700	high		XP_016769826.1	OG0004549	high		NV11081-PA	OG0003955	high		ENSMUSP00000097520.4	OG0004889	high		ENSP00000299853.5	OG0002172	high
Dapma7bEVm010576t1	OG0000442	high		gene3787	OG0022767	high		XP_393034.1	OG0004601	high		NV30470-PA	OG0003971	high		ENSMUSP00000125874.1	OG0004889	high		ENSP00000352140.4	OG0002172	high
Dapma7bEVm010346t1	OG0000458	high		gene3800	OG0022768	high		XP_393087.2	OG0004602	high		NV50276-PA	OG0003972	high		ENSMUSP00000112827.1	OG0004917	high		ENSP00000399254.2	OG0002172	high
Dapma7bEVm027637t1	OG0000504	high		gene3801	OG0022769	high		XP_393191.2	OG0004603	high		NV12744-PA	OG0003973	high		ENSMUSP00000032585.6	OG0004918	high		ENSP00000456967.1	OG0002172	high
Dapma7bEVm015106t1	OG0000507	high		gene3802	OG0022770	high		XP_393322.1	OG0004604	high		NV14492-PA	OG0004007	high		ENSMUSP00000021227.5	OG0004920	high		ENSP00000484648.1	OG0002172	high
Dapma7bEVm015294t1	OG0000507	high		gene3803	OG0022771	high		XP_393357.1	OG0004605	high		NV18568-PA	OG0004216	high		ENSMUSP00000061637.6	OG0004920	high		ENSP00000374991.2	OG0002180	high
Dapma7bEVm027590t1	OG0000549	high		gene3805	OG0022772	high		XP_393448.1	OG0004606	high		NV10756-PA	OG0004226	high		ENSMUSP00000103448.2	OG0004920	high		ENSP00000374993.2	OG0002180	high
Dapma7bEVm000265t1	OG0000585	high		gene4246	OG0022822	high		XP_623724.3	OG0004656	high		NV31416-PA	OG0004227	high		ENSMUSP00000041503.6	OG0004942	high		ENSP00000487823.1	OG0002180	high
Dapma7bEVm009859t1	OG0000585	high		gene4277	OG0022824	high		XP_623758.2	OG0004658	high		NV10253-PA	OG0004347	high		ENSMUSP00000052778.2	OG0005006	high		ENSP00000298396.2	OG0002183	high
Dapma7bEVm000933t1	OG0000603	high		gene4435	OG0022835	high		XP_624508.1	OG0004669	high		NV18470-PA	OG0004420	high		ENSMUSP00000133620.1	OG0005006	high		ENSP00000312415.1	OG0002183	high
Dapma7bEVm004271t1	OG0000603	high		gene4436	OG0022836	high		XP_624576.1	OG0004670	high		NV16973-PA	OG0004421	high		ENSMUSP00000038781.5	OG0005008	high		ENSP00000338561.5	OG0002183	high
Dapma7bEVm002697t1	OG0000622	high		gene5756	OG0022961	high		XP_003251091.1	OG0004880	high		NV16470-PA	OG0004461	high		ENSMUSP00000152268.1	OG0005008	high		ENSP00000338796.5	OG0002183	high
Dapma7bEVm006764t1	OG0000622	high		gene5769	OG0022964	high		XP_001121319.3	OG0004883	high		NV12220-PA	OG0004462	high		ENSMUSP00000088126.4	OG0005009	high		ENSP00000366090.3	OG0002183	high
Dapma7bEVm002784t1	OG0000635	high		gene5804	OG0022965	high		XP_016767868.1	OG0004883	high		NV16563-PA	OG0004488	high		ENSMUSP00000152703.1	OG0005025	high		ENSP00000393035.1	OG0002191	high
Dapma7bEVm000287t1	OG0000638	high		gene5824	OG0022966	high		XP_001121355.2	OG0004884	high		NV16723-PA	OG0004489	high		ENSMUSP00000025464.7	OG0005026	high		ENSP00000429647.1	OG0002191	high
Dapma7bEVm000035t1	OG0000645	high		gene5830	OG0022967	high		XP_001121362.1	OG0004885	high		NV15242-PA	OG0004511	high		ENSMUSP00000115320.1	OG0005026	high		ENSP00000430357.1	OG0002191	high
Dapma7bEVm010771t1	OG0000647	high		gene6142	OG0022999	high		XP_006568865.1	OG0004901	high		NV13844-PA	OG0004517	high		ENSMUSP00000041104.7	OG0005027	high		ENSP00000430800.1	OG0002191	high
Dapma7bEVm011035t1	OG0000688	high		gene6147	OG0023000	high		XP_001122344.1	OG0004902	high		NV24465-PA	OG0004526	high		ENSMUSP00000084882.3	OG0005043	high		ENSP00000486503.1	OG0002191	high
Dapma7bEVm011073t1	OG0000688	high		gene6181	OG0023001	high		XP_001122467.1	OG0004903	high		NV16887-PA	OG0004530	high		ENSMUSP00000112758.1	OG0005043	high		ENSP00000486748.1	OG0002191	high
Dapma7bEVm000266t1	OG0000698	high		gene6537	OG0023038	high		XP_001123015.2	OG0004916	high		NV11946-PA	OG0004636	high		ENSMUSP00000033182.3	OG0005045	high		ENSP00000351284.3	OG0002192	high
Dapma7bEVm015349t1	OG0000704	high		gene7351	OG0023118	high		XP_006557583.1	OG0004953	high		NV18793-PA	OG0004637	high		ENSMUSP00000130341.1	OG0005045	high		ENSP00000380407.2	OG0002192	high
Dapma7bEVm002316t1	OG0000705	high		gene7362	OG0023119	high		XP_006557761.1	OG0004954	high		NV12280-PA	OG0004653	high		ENSMUSP00000025137.7	OG0005046	high		ENSP00000387901.2	OG0002192	high
Dapma7bEVm027953t1	OG0000712	high		gene7454	OG0023120	high		XP_006557799.1	OG0004955	high		NV17500-PA	OG0004663	high		ENSMUSP00000130440.2	OG0005047	high		ENSP00000407275.2	OG0002196	high
Dapma7bEVm001870t1	OG0000713	high		gene7459	OG0023121	high		XP_016772579.1	OG0004955	high		NV17499-PA	OG0004664	high		ENSMUSP00000031628.9	OG0005048	high		ENSP00000410718.2	OG0002196	high
Dapma7bEVm002533t1	OG0000714	high		gene7484	OG0023122	high		XP_016772580.1	OG0004955	high		NV23896-PA	OG0004679	high		ENSMUSP00000099807.4	OG0005049	high		ENSP00000411081.2	OG0002196	high
Dapma7bEVm027243t1	OG0000715	high		gene7534	OG0023123	high		XP_006557811.1	OG0004956	high		NV17781-PA	OG0004680	high		ENSMUSP00000135841.1	OG0005049	high		ENSP00000413547.2	OG0002196	high
Dapma7bEVm003050t1	OG0000716	high		gene7865	OG0023148	high		XP_006558449.1	OG0004965	high		NV30786-PA	OG0004700	high		ENSMUSP00000038430.9	OG0005050	high		ENSP00000414035.2	OG0002196	high
Dapma7bEVm002120t1	OG0000717	high		gene7867	OG0023149	high		XP_016766967.1	OG0004965	high		NV17540-PA	OG0004701	high		ENSMUSP00000130182.2	OG0005050	high		ENSP00000391612.2	OG0002202	high
Dapma7bEVm005976t1	OG0000718	high		gene7868	OG0023150	high		XP_623615.1	OG0004965	high		NV11945-PA	OG0004711	high		ENSMUSP00000109797.1	OG0005054	high		ENSP00000456829.1	OG0002215	high
Dapma7bEVm003472t1	OG0000720	high		gene7870	OG0023151	high		XP_006558457.1	OG0004966	high		NV22646-PA	OG0004725	high		ENSMUSP00000024104.7	OG0005081	high		ENSP00000457006.1	OG0002215	high
Dapma7bEVm004017t1	OG0000721	high		gene7884	OG0023152	high		XP_006558480.1	OG0004967	high		NV18743-PA	OG0004727	high		ENSMUSP00000075089.6	OG0005084	high		ENSP00000421257.1	OG0002216	high
Dapma7bEVm005340t1	OG0000722	high		gene7948	OG0023153	high		XP_016766605.1	OG0004967	high		NV10319-PA	OG0004746	high		ENSMUSP00000148927.1	OG0005084	high		ENSP00000483084.1	OG0002216	high
Dapma7bEVm006872t1	OG0000722	high		gene7966	OG0023154	high		XP_397149.2	OG0004967	high		NV30929-PA	OG0004752	high		ENSMUSP00000103791.2	OG0005194	high		ENSP00000330685.4	OG0002217	high
Dapma7bEVm015446t1	OG0000726	high		gene7968	OG0023155	high		XP_006558558.2	OG0004968	high		NV14115-PA	OG0004761	high		ENSMUSP00000074585.4	OG0005195	high		ENSP00000346979.5	OG0002225	high
Dapma7bEVm015805t1	OG0000738	high		gene7973	OG0023156	high		XP_016771266.1	OG0004968	high		NV51286-PA	OG0004761	high		ENSMUSP00000110509.1	OG0005195	high		ENSP00000462064.1	OG0002225	high
Dapma7bEVm021129t1	OG0000810	high		gene8341	OG0023181	high		XP_006559036.1	OG0004979	high		NV24756-PA	OG0004820	high		ENSMUSP00000110513.2	OG0005195	high		ENSP00000462546.1	OG0002225	high
Dapma7bEVm003355t1	OG0000811	high		gene8356	OG0023182	high		XP_623710.1	OG0004979	high		NV15155-PA	OG0004856	high		ENSMUSP00000112137.2	OG0005196	high		ENSP00000463054.1	OG0002225	high
Dapma7bEVm000123t1	OG0000830	high		gene8357	OG0023183	high		XP_006559151.1	OG0004980	high		NV12623-PA	OG0005006	high		ENSMUSP00000033450.2	OG0005201	high		ENSP00000257770.3	OG0002231	high
Dapma7bEVm000806t1	OG0000842	high		gene8367	OG0023184	high		XP_006559175.1	OG0004981	high		NV21729-PA	OG0005015	high		ENSMUSP00000077893.4	OG0005201	high		ENSP00000358665.3	OG0002231	high
Dapma7bEVm024029t1	OG0000855	high		gene8368	OG0023185	high		XP_006559190.1	OG0004982	high		NV12793-PA	OG0005040	high		ENSMUSP00000085835.3	OG0005201	high		ENSP00000253778.8	OG0002232	high
Dapma7bEVm006380t1	OG0000859	high		gene8376	OG0023186	high		XP_006559221.1	OG0004983	high		NV22783-PA	OG0005057	high		ENSMUSP00000120362.1	OG0005201	high		ENSP00000349860.4	OG0002232	high
Dapma7bEVm005118t1	OG0000872	high		gene8507	OG0023194	high		XP_016771283.1	OG0004985	high		NV13516-PA	OG0005069	high		ENSMUSP00000149024.1	OG0005215	high		ENSP00000354347.4	OG0002232	high
Dapma7bEVm006346t1	OG0000872	high		gene8970	OG0023235	high		XP_006560910.1	OG0005002	high		NV30255-PA	OG0005072	high		ENSMUSP00000043437.6	OG0005216	high		ENSP00000216797.5	OG0002233	high
Dapma7bEVm010730t1	OG0000872	high		gene8996	OG0023236	high		XP_006560945.1	OG0005003	high		NV13422-PA	OG0005095	high		ENSMUSP00000124727.1	OG0005216	high		ENSP00000450514.1	OG0002233	high
Dapma7bEVm019215t1	OG0000872	high		gene9013	OG0023237	high		XP_016766753.1	OG0005003	high		NV14863-PA	OG0005096	high		ENSMUSP00000057275.8	OG0005255	high		ENSP00000450537.1	OG0002233	high
Dapma7bEVm000846t1	OG0000873	high		gene9019	OG0023238	high		XP_006560961.1	OG0005004	high		NV50010-PA	OG0005096	high		ENSMUSP00000148724.1	OG0005255	high		ENSP00000451257.1	OG0002233	high
Dapma7bEVm019730t1	OG0000925	high		gene9021	OG0023239	high		XP_006561009.1	OG0005005	high		NV50680-PA	OG0005096	high		ENSMUSP00000137554.1	OG0005257	high		ENSP00000451281.1	OG0002233	high
Dapma7bEVm000078t1	OG0001025	high		gene10509	OG0023372	high		XP_016768145.1	OG0005063	high		NV15212-PA	OG0005097	high		ENSMUSP00000004206.8	OG0005258	high		ENSP00000280435.6	OG0002234	high
Dapma7bEVm022317t1	OG0001162	high		gene10552	OG0023373	high		XP_016768146.1	OG0005063	high		NV15701-PA	OG0005195	high		ENSMUSP00000027592.3	OG0005259	high		ENSP00000369695.4	OG0002235	high
Dapma7bEVm018013t1	OG0001174	high		gene10555	OG0023374	high		XP_392414.5	OG0005063	high		NV16808-PA	OG0005364	high		ENSMUSP00000141085.1	OG0005259	high		ENSP00000295890.4	OG0002245	high
Dapma7bEVm002971t1	OG0001175	high		gene10556	OG0023375	high		XP_006565409.2	OG0005064	high		NV15971-PA	OG0005744	high		ENSMUSP00000113460.1	OG0005266	high		ENSP00000394583.2	OG0002245	high
Dapma7bEVm007553t1	OG0001176	high		gene10563	OG0023376	high		XP_006565519.1	OG0005065	high		NV14511-PA	OG0005760	high		ENSMUSP00000086418.6	OG0005267	high		ENSP00000424978.1	OG0002245	high
Dapma7bEVm004709t1	OG0001270	high		gene10574	OG0023377	high		XP_016768612.1	OG0005065	high		NV11847-PA	OG0005761	high		ENSMUSP00000061624.5	OG0005302	high		ENSP00000411052.2	OG0002287	high
Dapma7bEVm000286t1	OG0001295	high		gene10877	OG0023392	high		XP_624935.2	OG0005073	high		NV13716-PA	OG0005762	high		ENSMUSP00000068835.3	OG0005302	high		ENSP00000438713.1	OG0002287	high
Dapma7bEVm021876t1	OG0001295	high		gene10884	OG0023393	high		XP_006566114.1	OG0005074	high		NV17407-PA	OG0005913	high		ENSMUSP00000108542.1	OG0005302	high		ENSP00000288381.4	OG0002288	high
Dapma7bEVm003610t1	OG0001346	high		gene10888	OG0023394	high		XP_006566115.1	OG0005074	high		NV50179-PA	OG0005957	high		ENSMUSP00000099938.4	OG0005303	high		ENSP00000361138.2	OG0002288	high
Dapma7bEVm006638t1	OG0001346	high		gene10895	OG0023395	high		XP_016770063.1	OG0005074	high		NV15338-PA	OG0005958	high		ENSMUSP00000139698.1	OG0005323	high		ENSP00000361143.1	OG0002288	high
Dapma7bEVm006884t1	OG0001346	high		gene11106	OG0023419	high		XP_016770728.1	OG0005083	high		NV13455-PA	OG0006016	high		ENSMUSP00000138468.1	OG0005326	high		ENSP00000373691.6	OG0002290	high
Dapma7bEVm010725t1	OG0001346	high		gene11151	OG0023423	high		XP_006566769.1	OG0005085	high		NV14971-PA	OG0006017	high		ENSMUSP00000131422.2	OG0005339	high		ENSP00000475084.1	OG0002290	high
Dapma7bEVm016157t1	OG0001346	high		gene11159	OG0023424	high		XP_006566770.1	OG0005085	high		NV14233-PA	OG0006018	high		ENSMUSP00000118355.1	OG0005379	high		ENSP00000310935.4	OG0002291	high
Dapma7bEVm011734t1	OG0001364	high		gene11160	OG0023425	high		XP_006566779.1	OG0005086	high		NV15431-PA	OG0006019	high		ENSMUSP00000121280.1	OG0005379	high		ENSP00000378046.3	OG0002291	high
Dapma7bEVm020319t1	OG0001404	high		gene11161	OG0023426	high		XP_006566780.1	OG0005086	high		NV17723-PA	OG0006020	high		ENSMUSP00000121935.1	OG0005379	high		ENSP00000427841.1	OG0002296	high
Dapma7bEVm013024t1	OG0001428	high		gene11166	OG0023427	high		XP_395025.2	OG0005086	high		NV16610-PA	OG0006081	high		ENSMUSP00000122209.1	OG0005379	high		ENSP00000428643.1	OG0002296	high
Dapma7bEVm024216t1	OG0001447	high		gene11185	OG0023428	high		XP_006566789.1	OG0005087	high		NV23826-PA	OG0006370	high		ENSMUSP00000029610.8	OG0005390	high		ENSP00000430284.1	OG0002296	high
Dapma7bEVm027796t1	OG0001451	high		gene11524	OG0023458	high		XP_016772983.1	OG0005096	high		NV31699-PA	OG0006375	high		ENSMUSP00000044241.4	OG0005391	high		ENSP00000371821.2	OG0002308	high
Dapma7bEVm007100t1	OG0001473	high		gene11543	OG0023464	high		XP_006567339.1	OG0005097	high		NV18172-PA	OG0006393	high		ENSMUSP00000090476.5	OG0005391	high		ENSP00000384945.3	OG0002308	high
Dapma7bEVm003625t1	OG0001475	high		gene11547	OG0023465	high		XP_394678.3	OG0005097	high		NV30288-PA	OG0006429	high		ENSMUSP00000112748.2	OG0005391	high		ENSP00000428402.1	OG0002310	high
Dapma7bEVm009461t1	OG0001510	high		gene11592	OG0023466	high		XP_006567461.1	OG0005098	high		NV18301-PA	OG0006470	high		ENSMUSP00000130685.1	OG0005391	high		ENSP00000429869.1	OG0002310	high
Dapma7bEVm000892t1	OG0001528	high		gene11824	OG0023478	high		XP_016767961.1	OG0005103	high		NV19125-PA	OG0006473	high		ENSMUSP00000062279.7	OG0005392	high		ENSP00000295718.2	OG0002311	high
Dapma7bEVm015012t1	OG0001550	high		gene11846	OG0023479	high		XP_016767962.1	OG0005103	high		NV18312-PA	OG0006529	high		ENSMUSP00000114096.1	OG0005395	high		ENSP00000374064.3	OG0002311	high
Dapma7bEVm014369t1	OG0001621	high		gene12986	OG0023538	high		XP_006569392.1	OG0005125	high		NV13805-PA	OG0006565	high		ENSMUSP00000148428.1	OG0005447	high		ENSP00000414115.2	OG0002313	high
Dapma7bEVm001116t1	OG0001713	high		gene12997	OG0023539	high		XP_006569465.1	OG0005126	high		NV18633-PA	OG0006596	high		ENSMUSP00000028293.5	OG0005448	high		ENSP00000450667.1	OG0002313	high
Dapma7bEVm009586t1	OG0001780	high		gene13220	OG0023557	high		XP_006569720.1	OG0005130	high		NV13257-PA	OG0006749	high		ENSMUSP00000077133.6	OG0005448	high		ENSP00000432202.1	OG0002328	high
Dapma7bEVm022733t1	OG0001816	high		gene13296	OG0023565	high		XP_006570056.1	OG0005133	high		NV16318-PA	OG0006878	high		ENSMUSP00000136671.1	OG0005451	high		ENSP00000435593.1	OG0002328	high
Dapma7bEVm003987t1	OG0001818	high		gene13578	OG0023593	high		XP_006570978.1	OG0005141	high		NV17444-PA	OG0007301	high		ENSMUSP00000095174.3	OG0005452	high		ENSP00000435722.1	OG0002328	high
Dapma7bEVm002885t1	OG0001819	high		gene14429	OG0023673	high		XP_016768808.1	OG0005192	high		NV14272-PA	OG0007338	high		ENSMUSP00000110973.3	OG0005452	high		ENSP00000311318.3	OG0002329	high
Dapma7bEVm008128t1	OG0001903	high		gene14452	OG0023674	high		XP_016768930.1	OG0005193	high		NV15967-PA	OG0007339	high		ENSMUSP00000115355.1	OG0005452	high		ENSP00000361929.4	OG0002336	high
Dapma7bEVm011417t1	OG0002055	high		gene14459	OG0023675	high		XP_016768931.1	OG0005193	high		NV15848-PA	OG0007340	high		ENSMUSP00000117897.2	OG0005452	high		ENSP00000474971.1	OG0002337	high
Dapma7bEVm020477t1	OG0002055	high		gene14460	OG0023676	high		XP_016768932.1	OG0005193	high		NV11623-PA	OG0007467	high		ENSMUSP00000121756.1	OG0005452	high		ENSP00000361467.2	OG0002343	high
Dapma7bEVm008593t1	OG0002129	high		gene14478	OG0023677	high		XP_016768934.1	OG0005193	high		NV21474-PA	OG0007625	high		ENSMUSP00000125272.1	OG0005452	high		ENSP00000388390.1	OG0002360	high
Dapma7bEVm018752t1	OG0002187	high		gene14479	OG0023678	high		XP_016768940.1	OG0005193	high		NV22255-PA	OG0007625	high		ENSMUSP00000037082.6	OG0005453	high		ENSP00000421358.2	OG0002360	high
Dapma7bEVm024432t1	OG0002222	high		gene14509	OG0023679	high		XP_016768942.1	OG0005193	high		NV13361-PA	OG0007731	high		ENSMUSP00000135579.1	OG0005453	high		ENSP00000425133.1	OG0002360	high
Dapma7bEVm027326t1	OG0002222	high		gene14524	OG0023680	high		XP_016768943.1	OG0005193	high		NV10702-PA	OG0007806	high		ENSMUSP00000135658.1	OG0005453	high		ENSP00000426915.1	OG0002360	high
Dapma7bEVm007275t1	OG0002268	high		gene14531	OG0023681	high		XP_016769147.1	OG0005194	high		NV16414-PA	OG0007862	high		ENSMUSP00000085826.2	OG0005457	high		ENSP00000379913.5	OG0002366	high
Dapma7bEVm006553t1	OG0002498	high		gene14536	OG0023682	high		XP_016769254.1	OG0005195	high		NV14983-PA	OG0007864	high		ENSMUSP00000102068.2	OG0005470	high		ENSP00000419897.1	OG0002366	high
Dapma7bEVm028886t1	OG0002606	high		gene14537	OG0023683	high		XP_016769258.1	OG0005196	high		NV23998-PA	OG0008389	high		ENSMUSP00000102069.1	OG0005470	high		ENSP00000488972.1	OG0002366	high
Dapma7bEVm027743t1	OG0002867	high		gene14538	OG0023684	high		XP_016769290.1	OG0005197	high		NV17240-PA	OG0008733	high		ENSMUSP00000127604.1	OG0005470	high		ENSP00000489268.1	OG0002366	high
Dapma7bEVm011549t1	OG0003009	high		gene14545	OG0023685	high		XP_624688.3	OG0005197	high		NV50071-PA	OG0009532	high		ENSMUSP00000034132.5	OG0005471	high		ENSP00000355133.5	OG0002367	high
Dapma7bEVm005502t1	OG0003013	high		gene14847	OG0023709	high		XP_016770364.1	OG0005212	high		NV16013-PA	OG0010824	high		ENSMUSP00000126925.1	OG0005471	high		ENSP00000356909.3	OG0002367	high
Dapma7bEVm000340t1	OG0003063	high		gene14853	OG0023710	high		XP_016770481.1	OG0005213	high		NV14555-PA	OG0011043	high		ENSMUSP00000147381.1	OG0005471	high		ENSP00000423325.1	OG0002368	high
Dapma7bEVm003743t1	OG0003074	high		gene14881	OG0023711	high		XP_016770523.1	OG0005214	high		NV23888-PA	OG0011047	high		ENSMUSP00000147488.1	OG0005471	high		ENSP00000312987.3	OG0002395	high
Dapma7bEVm018440t1	OG0003141	high		gene14901	OG0023712	high		XP_016770688.1	OG0005215	high		NV20720-PA	OG0011107	high		ENSMUSP00000147901.1	OG0005471	high		ENSP00000315180.4	OG0002395	high
Dapma7bEVm004575t1	OG0003222	high		gene14909	OG0023713	high		XP_016770751.1	OG0005216	high		NV22362-PA	OG0011123	high		ENSMUSP00000106208.2	OG0005472	high		ENSP00000346339.1	OG0002395	high
Dapma7bEVm000586t1	OG0003395	high		gene14913	OG0023714	high		XP_016770793.1	OG0005217	high		NV17180-PA	OG0011216	high		ENSMUSP00000115452.2	OG0005472	high		ENSP00000370761.4	OG0002397	high
Dapma7bEVm010354t1	OG0003445	high		gene14915	OG0023715	high		XP_016770794.1	OG0005217	high		NV12785-PA	OG0012835	high		ENSMUSP00000115588.1	OG0005472	high		ENSP00000450443.1	OG0002397	high
Dapma7bEVm028717t1	OG0003590	high		gene14927	OG0023716	high		XP_623660.2	OG0005217	high		NV26061-PA	OG0013166	high		ENSMUSP00000115959.1	OG0005472	high		ENSP00000450584.1	OG0002397	high
Dapma7bEVm027844t1	OG0003661	high		gene15105	OG0023724	high		XP_016770893.1	OG0005219	high		NV17003-PA	OG0013253	high		ENSMUSP00000119906.1	OG0005472	high		ENSP00000451494.1	OG0002397	high
Dapma7bEVm028585t1	OG0003661	high		gene15118	OG0023725	high		XP_016770905.1	OG0005220	high		NV30280-PA	OG0016207	high		ENSMUSP00000029700.5	OG0005498	high		ENSP00000452146.1	OG0002397	high
Dapma7bEVm001234t1	OG0003715	high		gene17137	OG0023901	high		XP_624532.3	OG0005361	high		NV12597-PA	OG0016280	high		ENSMUSP00000094505.5	OG0005502	high		ENSP00000362324.4	OG0002398	high
Dapma7bEVm028153t1	OG0004041	high		gene17159	OG0023902	high		XP_624537.1	OG0005362	high		NV24687-PA	OG0016281	high		ENSMUSP00000131318.1	OG0005502	high		ENSP00000362326.5	OG0002398	high
Dapma7bEVm010645t1	OG0004199	high		gene17164	OG0023903	high		XP_624607.1	OG0005363	high		NV25622-PA	OG0016378	high		ENSMUSP00000137764.1	OG0005502	high		ENSP00000362328.4	OG0002398	high
Dapma7bEVm029107t1	OG0004203	high		gene17288	OG0023912	high		XP_624964.1	OG0005372	high		NV18458-PA	OG0000001	high		ENSMUSP00000109613.3	OG0005519	high		ENSP00000391498.2	OG0002398	high
Dapma7bEVm004328t1	OG0004639	high		gene17289	OG0023913	high		XP_625023.1	OG0005373	high		NV18487-PA	OG0000001	high		ENSMUSP00000146339.1	OG0005590	high		ENSP00000415375.2	OG0002398	high
Dapma7bEVm011383t1	OG0004870	high		gene17330	OG0023914	high		XP_625114.2	OG0005374	high		NV18492-PA	OG0000001	high		ENSMUSP00000146454.1	OG0005590	high		ENSP00000357389.4	OG0002400	high
Dapma7bEVm001489t1	OG0005255	high		gene17331	OG0023915	high		XP_625118.1	OG0005375	high		NV23157-PA	OG0000001	high		ENSMUSP00000021311.9	OG0005591	high		ENSP00000366568.4	OG0002408	high
Dapma7bEVm005467t1	OG0005269	high		gene17503	OG0023925	high		NP_001167614.1	OG0005576	high		NV23162-PA	OG0000001	high		ENSMUSP00000115545.1	OG0005597	high		ENSP00000278224.9	OG0002409	high
Dapma7bEVm000080t1	OG0009789	high		gene12014	OG0000008	high		XP_001120659.3	OG0005606	high		NV31372-PA	OG0000001	high		ENSMUSP00000115986.1	OG0005597	high		ENSP00000369897.4	OG0002409	high
Dapma7bEVm008089t1	OG0009790	high		gene15353	OG0000008	high		XP_001120697.2	OG0005607	high		NV31373-PA	OG0000001	high		ENSMUSP00000095901.4	OG0005712	high		ENSP00000380300.5	OG0002409	high
Dapma7bEVm024356t1	OG0009791	high		gene15250	OG0000618	high		XP_001120842.4	OG0005608	high		NV50660-PA	OG0000001	high		ENSMUSP00000023736.8	OG0005713	high		ENSP00000432619.2	OG0002409	high
Dapma7bEVm004568t1	OG0009795	high		gene10039	OG0000621	high		XP_001120911.2	OG0005609	high		NV21129-PA	OG0000005	high		ENSMUSP00000034785.7	OG0005761	high		ENSP00000482336.1	OG0002409	high
Dapma7bEVm009969t1	OG0009797	high		gene8910	OG0000621	high		XP_001120920.1	OG0005610	high		NV23941-PA	OG0000007	high		ENSMUSP00000139949.1	OG0005761	high		ENSP00000487923.1	OG0002409	high
Dapma7bEVm005751t1	OG0009798	high		gene5704	OG0000622	high		XP_016772931.1	OG0005653	high		NV23995-PA	OG0000007	high		ENSMUSP00000136557.1	OG0005785	high		ENSP00000488062.1	OG0002409	high
Dapma7bEVm007216t1	OG0009799	high		gene5708	OG0000622	high		XP_016772932.1	OG0005653	high		NV13644-PA	OG0000023	high		ENSMUSP00000002133.8	OG0005787	high		ENSP00000488657.1	OG0002409	high
Dapma7bEVm002543t1	OG0009801	high		gene6860	OG0000622	high		XP_003249613.1	OG0005665	high		NV13804-PA	OG0000023	high		ENSMUSP00000023453.7	OG0005787	high		ENSP00000340784.7	OG0002410	high
Dapma7bEVm027722t1	OG0009801	high		gene8443	OG0000622	high		XP_003249621.3	OG0005666	high		NV22133-PA	OG0000046	high		ENSMUSP00000001806.3	OG0005805	high		ENSP00000354223.6	OG0002410	high
Dapma7bEVm016612t1	OG0009803	high		gene11489	OG0000623	high		XP_016771361.1	OG0005666	high		NV22215-PA	OG0000046	high		ENSMUSP00000022858.7	OG0005822	high		ENSP00000477853.1	OG0002410	high
Dapma7bEVm011353t1	OG0009804	high		gene4305	OG0000624	high		XP_003251799.1	OG0005689	high		NV22253-PA	OG0000046	high		ENSMUSP00000113238.1	OG0005829	high		ENSP00000479789.1	OG0002410	high
Dapma7bEVm000342t1	OG0009805	high		gene3426	OG0000625	high		XP_006562961.1	OG0005754	high		NV24622-PA	OG0000046	high		ENSMUSP00000114274.1	OG0005835	high		ENSP00000487221.1	OG0002420	high
Dapma7bEVm027447t1	OG0009805	high		gene16060	OG0000626	high		XP_006563368.1	OG0005761	high		NV24682-PA	OG0000046	high		ENSMUSP00000028623.6	OG0005837	high		ENSP00000478046.1	OG0002424	high
Dapma7bEVm000122t1	OG0009808	high		gene6881	OG0000627	high		XP_393602.4	OG0005761	high		NV25881-PA	OG0000046	high		ENSMUSP00000136222.1	OG0005949	high		ENSP00000479458.1	OG0002424	high
Dapma7bEVm018489t1	OG0009809	high		gene17394	OG0000628	high		XP_006566709.1	OG0005823	high		NV30017-PA	OG0000046	high		ENSMUSP00000042260.4	OG0005963	high		ENSP00000479590.1	OG0002424	high
Dapma7bEVm024358t1	OG0009809	high		gene193	OG0000628	high		XP_016766648.1	OG0005852	high		NV10509-PA	OG0000056	high		ENSMUSP00000036491.8	OG0005969	high		ENSP00000486312.1	OG0002429	high
Dapma7bEVm000376t1	OG0009810	high		gene11126	OG0000629	high		XP_016766649.1	OG0005852	high		NV12094-PA	OG0000056	high		ENSMUSP00000127142.1	OG0005970	high		ENSP00000466765.1	OG0002444	high
Dapma7bEVm029563t1	OG0009810	high		gene8430	OG0000630	high		XP_006569750.1	OG0005868	high		NV31164-PA	OG0000057	high		ENSMUSP00000046371.8	OG0005971	high		ENSP00000466805.1	OG0002444	high
Dapma7bEVm006489t1	OG0009811	high		gene14896	OG0000631	high		XP_391818.2	OG0005868	high		NV31315-PA	OG0000057	high		ENSMUSP00000029196.4	OG0005978	high		ENSP00000466855.1	OG0002444	high
Dapma7bEVm012769t1	OG0009811	high		gene9339	OG0000631	high		XP_006570075.1	OG0005878	high		NV31532-PA	OG0000057	high		ENSMUSP00000043962.4	OG0005978	high		ENSP00000486978.1	OG0002445	high
Dapma7bEVm000150t1	OG0009816	high		gene13862	OG0000633	high		XP_016770831.1	OG0005878	high		NV31543-PA	OG0000057	high		ENSMUSP00000052042.6	OG0005979	high		ENSP00000492871.1	OG0002445	high
Dapma7bEVm003468t1	OG0009817	high		gene12552	OG0000634	high		XP_006570926.2	OG0005890	high		NV20670-PA	OG0000063	high		ENSMUSP00000123406.1	OG0005979	high		ENSP00000473445.1	OG0002465	high
Dapma7bEVm010975t1	OG0009817	high		gene4195	OG0000634	high		XP_006570996.1	OG0005895	high		NV13873-PA	OG0000081	high		ENSMUSP00000034375.4	OG0005980	high		ENSP00000462352.1	OG0002466	high
Dapma7bEVm000298t1	OG0009821	high		gene4923	OG0000635	high		XP_016771114.1	OG0005900	high		NV24608-PA	OG0000089	high		ENSMUSP00000027752.8	OG0005981	high		ENSP00000354387.4	OG0002485	high
Dapma7bEVm004111t1	OG0011979	high		gene2224	OG0000636	high		XP_393567.3	OG0005901	high		NV20565-PA	OG0000094	high		ENSMUSP00000028187.6	OG0005981	high		ENSP00000366004.4	OG0002485	high
Dapma7bEVm013415t1	OG0012010	high		gene15587	OG0000637	high		XP_016769342.1	OG0005958	high		NV20574-PA	OG0000094	high		ENSMUSP00000118745.1	OG0005981	high		ENSP00000365671.3	OG0002493	high
Dapma7bEVm004815t1	OG0012019	high		gene11007	OG0000638	high		XP_016769586.1	OG0005959	high		NV11111-PA	OG0000183	high		ENSMUSP00000048111.7	OG0005983	high		ENSP00000379969.3	OG0002493	high
Dapma7bEVm013008t1	OG0012023	high		gene11008	OG0000638	high		XP_016769989.1	OG0005970	high		NV12919-PA	OG0000183	high		ENSMUSP00000133859.1	OG0005983	high		ENSP00000390767.1	OG0002493	high
Dapma7bEVm005940t1	OG0012028	high		gene16340	OG0000639	high		XP_016770800.1	OG0005975	high		NV18137-PA	OG0000183	high		ENSMUSP00000134379.1	OG0005983	high		ENSP00000334113.5	OG0002498	high
Dapma7bEVm001551t1	OG0012078	high		gene4999	OG0000639	high		XP_623663.1	OG0005975	high		NV10615-PA	OG0000203	high		ENSMUSP00000145412.1	OG0005983	high		ENSP00000270257.3	OG0002506	high
Dapma7bEVm028643t1	OG0012208	high		gene7582	OG0000640	high		XP_016770879.1	OG0005982	high		NV13580-PA	OG0000203	high		ENSMUSP00000093460.2	OG0005984	high		ENSP00000420543.1	OG0002508	high
Dapma7bEVm002047t1	OG0012222	high		gene305	OG0000641	high		XP_016770880.1	OG0005982	high		NV10505-PA	OG0000291	high		ENSMUSP00000072382.6	OG0005997	high		ENSP00000402027.2	OG0002510	high
Dapma7bEVm007262t1	OG0012236	high		gene13849	OG0000642	high		XP_016770924.1	OG0005983	high		NV17085-PA	OG0000516	high		ENSMUSP00000106365.2	OG0005997	high		ENSP00000480743.1	OG0002510	high
Dapma7bEVm004189t1	OG0012277	high		gene13755	OG0000643	high		XP_016771020.1	OG0005984	high		NV23669-PA	OG0000516	high		ENSMUSP00000031364.1	OG0005998	high		ENSP00000424398.1	OG0002546	high
Dapma7bEVm011246t1	OG0012282	high		gene3653	OG0000644	high		XP_016771021.1	OG0005984	high		NV15655-PD	OG0000625	high		ENSMUSP00000144446.1	OG0005998	high		ENSP00000313851.10	OG0002550	high
Dapma7bEVm005987t1	OG0012299	high		gene8124	OG0000645	high		XP_016771022.1	OG0005984	high		NV24438-PA	OG0000627	high		ENSMUSP00000041800.2	OG0006024	high		ENSP00000476709.1	OG0002553	high
Dapma7bEVm001940t1	OG0012314	high		gene4287	OG0000646	high		XP_016771413.1	OG0005985	high		NV25522-PA	OG0000682	high		ENSMUSP00000145187.1	OG0006130	high		ENSP00000476881.1	OG0002553	high
Dapma7bEVm005825t1	OG0012381	high		gene7592	OG0000647	high		XP_016771414.1	OG0005985	high		NV10373-PA	OG0001188	high		ENSMUSP00000114092.1	OG0006131	high		ENSP00000476945.1	OG0002553	high
Dapma7bEVm007232t1	OG0012382	high		gene5604	OG0000648	high		XP_016771415.1	OG0005985	high		NV12324-PA	OG0001507	high		ENSMUSP00000139460.1	OG0006131	high		ENSP00000310978.5	OG0002556	high
Dapma7bEVm003252t1	OG0012388	high		gene5248	OG0000649	high		XP_016771416.1	OG0005985	high		NV16018-PA	OG0002001	high		ENSMUSP00000041135.8	OG0006146	high		ENSP00000392269.2	OG0002556	high
Dapma7bEVm005772t1	OG0012400	high		gene7050	OG0000650	high		XP_016771417.1	OG0005985	high		NV10489-PA	OG0002029	high		ENSMUSP00000114262.1	OG0006156	high		ENSP00000423240.1	OG0002556	high
Dapma7bEVm007671t1	OG0012415	high		gene7414	OG0000651	high		XP_624912.3	OG0005997	high		NV13518-PA	OG0004349	high		ENSMUSP00000092486.3	OG0006160	high		ENSP00000427065.1	OG0002556	high
Dapma7bEVm007840t1	OG0012455	high		gene6714	OG0000652	high		XP_392946.2	OG0006025	high		NV13517-PA	OG0004350	high		ENSMUSP00000125873.1	OG0006161	high		ENSP00000267229.7	OG0002557	high
Dapma7bEVm007511t1	OG0012467	high		gene3110	OG0000653	high		XP_001120581.2	OG0006427	high		NV50795-PA	OG0004351	high		ENSMUSP00000073041.6	OG0006174	high		ENSP00000387531.2	OG0002557	high
Dapma7bEVm001690t1	OG0012476	high		gene18080	OG0000654	high		XP_001120809.1	OG0006433	high		NV11392-PA	OG0004352	high		ENSMUSP00000107776.1	OG0006174	high		ENSP00000390222.1	OG0002557	high
Dapma7bEVm014361t1	OG0012491	high		gene1812	OG0000654	high		XP_001121680.2	OG0006447	high		NV16303-PA	OG0004353	high		ENSMUSP00000145305.1	OG0006174	high		ENSP00000483408.1	OG0002557	high
Dapma7bEVm004411t1	OG0012512	high		gene897	OG0000655	high		XP_001122102.2	OG0006457	high		NV17694-PA	OG0004354	high		ENSMUSP00000145473.1	OG0006174	high		ENSP00000260283.4	OG0002558	high
Dapma7bEVm012162t1	OG0012533	high		gene8627	OG0000656	high		XP_001122554.1	OG0006465	high		NV14017-PA	OG0004355	high		ENSMUSP00000079095.4	OG0006175	high		ENSP00000431399.1	OG0002558	high
Dapma7bEVm011832t1	OG0012539	high		gene15115	OG0000657	high		XP_001122722.2	OG0006467	high		NV18071-PA	OG0004356	high		ENSMUSP00000066607.7	OG0006219	high		ENSP00000432076.1	OG0002558	high
Dapma7bEVm004102t1	OG0012575	high		gene11384	OG0000659	high		XP_006560652.1	OG0006483	high		NV24041-PA	OG0004357	high		ENSMUSP00000088184.4	OG0006219	high		ENSP00000436319.1	OG0002558	high
Dapma7bEVm003307t1	OG0012577	high		gene57	OG0000660	high		XP_006560653.1	OG0006483	high		NV10282-PA	OG0004358	high		ENSMUSP00000044228.3	OG0006283	high		ENSP00000436522.1	OG0002558	high
Dapma7bEVm006337t1	OG0012600	high		gene10521	OG0000661	high		XP_016767118.1	OG0006483	high		NV16865-PA	OG0004359	high		ENSMUSP00000028866.8	OG0006403	high		ENSP00000215941.4	OG0002563	high
Dapma7bEVm001828t1	OG0012624	high		gene5783	OG0000662	high		XP_016767119.1	OG0006483	high		NV16985-PA	OG0004360	high		ENSMUSP00000061180.6	OG0006428	high		ENSP00000384392.1	OG0002563	high
Dapma7bEVm021391t1	OG0012624	high		gene6073	OG0000663	high		XP_003249733.1	OG0006484	high		NV50371-PA	OG0004360	high		ENSMUSP00000120703.1	OG0006428	high		ENSP00000385180.2	OG0002563	high
Dapma7bEVm006495t1	OG0012632	high		gene8725	OG0000663	high		XP_006558444.1	OG0006525	high		NV12284-PA	OG0004361	high		ENSMUSP00000003434.7	OG0006623	high		ENSP00000387507.1	OG0002563	high
Dapma7bEVm011814t1	OG0012635	high		gene940	OG0000664	high		XP_006563488.1	OG0006609	high		NV16180-PA	OG0004362	high		ENSMUSP00000060779.6	OG0006659	high		ENSP00000454143.1	OG0002571	high
Dapma7bEVm001470t1	OG0012682	high		gene11035	OG0000665	high		XP_006572217.1	OG0006727	high		NV16186-PA	OG0004363	high		ENSMUSP00000148400.1	OG0006704	high		ENSP00000468343.1	OG0002621	high
Dapma7bEVm002190t1	OG0012713	high		gene11678	OG0000666	high		XP_016766955.1	OG0006745	high		NV18621-PA	OG0004364	high		ENSMUSP00000010940.4	OG0006705	high		ENSP00000252136.7	OG0002623	high
Dapma7bEVm000304t1	OG0012766	high		gene11679	OG0000666	high		XP_623732.1	OG0006745	high		NV12027-PA	OG0004365	high		ENSMUSP00000122680.1	OG0006705	high		ENSP00000384968.3	OG0002623	high
Dapma7bEVm006613t1	OG0012770	high		gene13713	OG0000667	high		XP_016767100.1	OG0006746	high		NV22061-PA	OG0004366	high		ENSMUSP00000024967.7	OG0006707	high		ENSP00000422250.1	OG0002630	high
Dapma7bEVm010048t1	OG0012823	high		gene10135	OG0000668	high		XP_016771957.1	OG0006824	high		NV11486-PA	OG0004367	high		ENSMUSP00000119261.2	OG0006708	high		ENSP00000261716.3	OG0002636	high
Dapma7bEVm027874t1	OG0012823	high		gene4335	OG0000782	high		XP_392863.2	OG0006862	high		NV16348-PA	OG0004368	high		ENSMUSP00000124832.1	OG0006708	high		ENSP00000304501.2	OG0002638	high
Dapma7bEVm023156t1	OG0012824	high		gene4339	OG0000782	high		XP_392893.3	OG0006863	high		NV16829-PA	OG0004369	high		ENSMUSP00000047157.6	OG0006758	high		ENSP00000400190.1	OG0002638	high
Dapma7bEVm009074t1	OG0012833	high		gene4341	OG0000782	high		XP_397056.2	OG0006921	high		NV18538-PA	OG0004370	high		ENSMUSP00000145082.1	OG0006839	high		ENSP00000464691.1	OG0002641	high
Dapma7bEVm010936t1	OG0012834	high		gene4342	OG0000782	high		XP_397097.2	OG0006922	high		NV24804-PA	OG0004371	high		ENSMUSP00000015829.7	OG0006867	high		ENSP00000174618.4	OG0002642	high
Dapma7bEVm028067t1	OG0012834	high		gene6395	OG0000783	high		XP_397116.4	OG0006923	high		NV13908-PA	OG0004372	high		ENSMUSP00000101811.1	OG0006876	high		ENSP00000269499.4	OG0002643	high
Dapma7bEVm010416t1	OG0012835	high		gene5346	OG0000784	high		XP_397134.5	OG0006924	high		NV11477-PA	OG0004374	high		ENSMUSP00000027444.8	OG0006877	high		ENSP00000464791.1	OG0002643	high
Dapma7bEVm019662t1	OG0012835	high		gene5348	OG0000784	high		XP_397155.3	OG0006925	high		NV17236-PA	OG0004375	high		ENSMUSP00000137820.1	OG0006877	high		ENSP00000465548.1	OG0002643	high
Dapma7bEVm023568t1	OG0012836	high		gene8371	OG0000784	high		XP_016766568.1	OG0007326	high		NV24926-PA	OG0004376	high		ENSMUSP00000081544.6	OG0006878	high		ENSP00000471084.1	OG0002660	high
Dapma7bEVm001227t1	OG0012837	high		gene8374	OG0000784	high		XP_001121007.2	OG0007369	high		NV12518-PA	OG0004377	high		ENSMUSP00000113332.2	OG0006900	high		ENSP00000471819.1	OG0002660	high
Dapma7bEVm002040t1	OG0012838	high		gene16439	OG0000785	high		XP_001121936.2	OG0007388	high		NV13391-PA	OG0004378	high		ENSMUSP00000027623.7	OG0006926	high		ENSP00000341429.6	OG0002696	high
Dapma7bEVm007542t1	OG0012838	high		gene8557	OG0000785	high		XP_001122788.1	OG0007398	high		NV16472-PA	OG0004379	high		ENSMUSP00000017859.3	OG0006928	high		ENSP00000412886.3	OG0002738	high
Dapma7bEVm023877t1	OG0012839	high		gene1119	OG0000787	high		XP_016766465.1	OG0007414	high		NV15417-PA	OG0004380	high		ENSMUSP00000036141.5	OG0006958	high		ENSP00000409959.2	OG0002742	high
Dapma7bEVm006031t1	OG0012840	high		gene14086	OG0000791	high		XP_006568076.1	OG0007437	high		NV14912-PA	OG0004381	high		ENSMUSP00000103747.3	OG0006982	high		ENSP00000412362.2	OG0002742	high
Dapma7bEVm006102t1	OG0012841	high		gene2682	OG0000791	high		XP_006568081.1	OG0007437	high		NV11656-PA	OG0004382	high		ENSMUSP00000143349.1	OG0006982	high		ENSP00000393881.1	OG0002766	high
Dapma7bEVm007374t1	OG0012841	high		gene5771	OG0000791	high		XP_006558508.1	OG0007467	high		NV15280-PA	OG0004383	high		ENSMUSP00000029677.8	OG0006994	high		ENSP00000309132.4	OG0002772	high
Dapma7bEVm024671t1	OG0012842	high		gene4184	OG0000795	high		XP_397179.2	OG0007487	high		NV12312-PA	OG0004384	high		ENSMUSP00000040078.5	OG0007051	high		ENSP00000393275.1	OG0002785	high
Dapma7bEVm002066t1	OG0012843	high		gene6666	OG0000796	high		XP_006560956.1	OG0007501	high		NV11061-PA	OG0004385	high		ENSMUSP00000049474.3	OG0007051	high		ENSP00000319208.5	OG0002786	high
Dapma7bEVm022521t1	OG0012844	high		gene15564	OG0000798	high		XP_006565286.1	OG0007573	high		NV11062-PA	OG0004385	high		ENSMUSP00000111280.3	OG0007100	high		ENSP00000337976.6	OG0002786	high
Dapma7bEVm024335t1	OG0012844	high		gene15566	OG0000798	high		XP_016770223.1	OG0007640	high		NV13575-PA	OG0004386	high		ENSMUSP00000116268.1	OG0007138	high		ENSP00000346997.6	OG0002786	high
Dapma7bEVm024408t1	OG0012845	high		gene15568	OG0000798	high		XP_016769262.1	OG0007711	high		NV15235-PA	OG0004387	high		ENSMUSP00000095708.3	OG0007157	high		ENSP00000365877.3	OG0002786	high
Dapma7bEVm002549t1	OG0012846	high		gene12509	OG0000799	high		XP_016772974.1	OG0007752	high		NV18751-PA	OG0004388	high		ENSMUSP00000095709.3	OG0007157	high		ENSP00000392201.1	OG0002786	high
Dapma7bEVm023017t1	OG0012846	high		gene13344	OG0000799	high		XP_016772975.1	OG0007752	high		NV15609-PA	OG0004389	high		ENSMUSP00000103558.1	OG0007157	high		ENSP00000324177.6	OG0002804	high
Dapma7bEVm005601t1	OG0012847	high		gene7643	OG0000800	high		XP_016772976.1	OG0007752	high		NV10776-PA	OG0004390	high		ENSMUSP00000103559.1	OG0007157	high		ENSP00000459978.1	OG0002824	high
Dapma7bEVm022603t1	OG0012848	high		gene6076	OG0000801	high		XP_623808.1	OG0007874	high		NV10966-PA	OG0004391	high		ENSMUSP00000138915.1	OG0007203	high		ENSP00000436039.1	OG0002835	high
Dapma7bEVm023851t1	OG0012848	high		gene16422	OG0000802	high		XP_016766348.1	OG0008483	high		NV17786-PA	OG0004392	high		ENSMUSP00000138093.1	OG0007263	high		ENSP00000430079.1	OG0002839	high
Dapma7bEVm024317t1	OG0012848	high		gene17566	OG0000802	high		XP_003250013.1	OG0008484	high		NV16321-PA	OG0004393	high		ENSMUSP00000144889.1	OG0007263	high		ENSP00000430899.1	OG0002839	high
Dapma7bEVm005595t1	OG0012849	high		gene1706	OG0000803	high		XP_006559947.1	OG0008537	high		NV13879-PA	OG0004394	high		ENSMUSP00000151827.1	OG0007298	high		ENSP00000455402.1	OG0002839	high
Dapma7bEVm005964t1	OG0012849	high		gene2826	OG0000804	high		XP_006563357.1	OG0008572	high		NV13588-PA	OG0004395	high		ENSMUSP00000130527.1	OG0007387	high		ENSP00000462519.1	OG0002839	high
Dapma7bEVm006092t1	OG0012850	high		gene10540	OG0000805	high		XP_006565125.2	OG0008602	high		NV16905-PA	OG0004396	high		ENSMUSP00000132822.1	OG0007446	high		ENSP00000464813.1	OG0002848	high
Dapma7bEVm027933t1	OG0012851	high		gene2864	OG0000816	high		XP_016771455.1	OG0008602	high		NV11255-PA	OG0004397	high		ENSMUSP00000064555.4	OG0007447	high		ENSP00000442092.1	OG0002855	high
Dapma7bEVm006127t1	OG0012852	high		gene15343	OG0000817	high		XP_006569994.1	OG0008649	high		NV16310-PA	OG0004398	high		ENSMUSP00000115168.1	OG0007563	high		ENSP00000248846.5	OG0002856	high
Dapma7bEVm029579t1	OG0012852	high		gene15344	OG0000817	high		NP_001127805.1	OG0009595	high		NV18432-PA	OG0004399	high		ENSMUSP00000115090.1	OG0007935	high		ENSP00000420806.1	OG0002867	high
Dapma7bEVm030023t1	OG0012852	high		gene7073	OG0000817	high		XP_006557737.1	OG0009671	high		NV16581-PA	OG0004401	high		ENSMUSP00000148391.1	OG0008018	high		ENSP00000380024.4	OG0002877	high
Dapma7bEVm003979t1	OG0012853	high		gene2404	OG0000818	high		XP_016771422.1	OG0009825	high		NV16417-PA	OG0004402	high		ENSMUSP00000115849.1	OG0008193	high		ENSP00000385937.1	OG0002877	high
Dapma7bEVm015761t1	OG0012854	high		gene2407	OG0000818	high		XP_006558694.1	OG0010970	high		NV16438-PA	OG0004403	high		ENSMUSP00000037544.5	OG0008258	high		ENSP00000476902.2	OG0002883	high
Dapma7bEVm022792t1	OG0012854	high		gene2409	OG0000818	high		XP_006566917.1	OG0010972	high		NV21163-PA	OG0004404	high		ENSMUSP00000147380.1	OG0008260	high		ENSP00000379778.2	OG0002917	high
Dapma7bEVm022796t1	OG0012854	high		gene10792	OG0000819	high		XP_003249920.2	OG0011005	high		NV15430-PA	OG0004405	high		ENSMUSP00000048765.2	OG0008279	high		ENSP00000433371.1	OG0002917	high
Dapma7bEVm000230t1	OG0012855	high		gene184	OG0000820	high		XP_016770394.1	OG0011011	high		NV11566-PA	OG0004406	high		ENSMUSP00000040977.4	OG0008287	high		ENSP00000389162.1	OG0002957	high
Dapma7bEVm027426t1	OG0012855	high		gene6077	OG0000821	high		XP_016767006.1	OG0011059	high		NV11345-PA	OG0004407	high		ENSMUSP00000110073.1	OG0008333	high		ENSP00000433783.1	OG0002984	high
Dapma7bEVm027427t1	OG0012855	high		gene577	OG0000822	high		XP_016766354.1	OG0011107	high		NV14682-PA	OG0004589	high		ENSMUSP00000030401.7	OG0008378	high		ENSP00000491758.1	OG0002998	high
Dapma7bEVm008778t1	OG0012856	high		gene1718	OG0000823	high		XP_016772041.1	OG0011234	high		NV14869-PA	OG0004590	high		ENSMUSP00000082313.5	OG0008760	high		ENSP00000491846.1	OG0002998	high
Dapma7bEVm008228t1	OG0012857	high		gene14573	OG0000824	high		XP_623704.2	OG0011289	high		NV12316-PA	OG0004591	high		ENSMUSP00000031524.7	OG0008827	high		ENSP00000492047.1	OG0002998	high
Dapma7bEVm009526t1	OG0012858	high		gene6964	OG0000825	high		XP_003251196.3	OG0013064	high		NV13791-PA	OG0004592	high		ENSMUSP00000106892.4	OG0008932	high		ENSP00000492752.1	OG0002998	high
Dapma7bEVm022964t1	OG0012858	high		gene9587	OG0000826	high		XP_006559388.1	OG0013101	high		NV15061-PA	OG0004593	high		ENSMUSP00000138031.1	OG0008959	high		ENSP00000394535.1	OG0003033	high
Dapma7bEVm014160t1	OG0012862	high		gene3868	OG0000827	high		XP_016771279.1	OG0013101	high		NV20454-PA	OG0004593	high		ENSMUSP00000126912.1	OG0008960	high		ENSP00000002165.5	OG0003074	high
Dapma7bEVm002438t1	OG0012863	high		gene17823	OG0000830	high		XP_006568401.1	OG0013157	high		NV16640-PA	OG0004594	high		ENSMUSP00000116040.2	OG0009009	high		ENSP00000363603.3	OG0003074	high
Dapma7bEVm006259t1	OG0012864	high		gene9979	OG0000830	high		XP_006563765.1	OG0016344	high		NV10164-PA	OG0004595	high		ENSMUSP00000113516.1	OG0009190	high		ENSP00000467693.1	OG0003099	high
Dapma7bEVm007796t1	OG0012864	high		gene16878	OG0000831	high		XP_016768623.1	OG0016477	high		NV10753-PA	OG0004596	high		ENSMUSP00000113904.1	OG0009190	high		ENSP00000433821.1	OG0003116	high
Dapma7bEVm002384t1	OG0012865	high		gene13002	OG0000832	high		XP_016771729.1	OG0016525	high		NV18778-PA	OG0004597	high		ENSMUSP00000150035.1	OG0009254	high		ENSP00000479445.1	OG0003126	high
Dapma7bEVm010937t1	OG0012865	high		gene16452	OG0000833	high		XP_006557722.1	OG0000010	high		NV18191-PA	OG0004598	high		ENSMUSP00000126808.1	OG0009274	high		ENSP00000480832.1	OG0003126	high
Dapma7bEVm003929t1	OG0012866	high		gene16457	OG0000833	high		XP_006557723.1	OG0000010	high		NV15215-PA	OG0004599	high		ENSMUSP00000015891.5	OG0009646	high		ENSP00000487068.1	OG0003139	high
Dapma7bEVm027853t1	OG0012866	high		gene16458	OG0000833	high		XP_006558516.1	OG0000010	high		NV50129-PA	OG0004599	high		ENSMUSP00000141527.1	OG0009977	high		ENSP00000361532.2	OG0003197	high
Dapma7bEVm030714t1	OG0012866	high		gene3932	OG0000833	high		XP_396908.2	OG0000012	high		NV50605-PA	OG0004600	high		ENSMUSP00000118249.1	OG0010230	high		ENSP00000437214.1	OG0003250	high
Dapma7bEVm028251t1	OG0012867	high		gene3938	OG0000833	high		NP_001035348.1	OG0000013	high		NV17879-PA	OG0004602	high		ENSMUSP00000061806.6	OG0010243	high		ENSP00000479207.1	OG0003364	high
Dapma7bEVm028727t1	OG0012867	high		gene7370	OG0000833	high		XP_006559970.1	OG0000023	high		NV17828-PA	OG0004603	high		ENSMUSP00000104939.1	OG0012712	high		ENSP00000434132.1	OG0003412	high
Dapma7bEVm006988t1	OG0012868	high		gene4358	OG0000834	high		XP_006559971.1	OG0000023	high		NV11939-PA	OG0004604	high		ENSMUSP00000130941.2	OG0012713	high		ENSP00000433146.1	OG0003413	high
Dapma7bEVm030548t1	OG0012868	high		gene8285	OG0000836	high		XP_394209.2	OG0000027	high		NV12000-PA	OG0004604	high		ENSMUSP00000036774.3	OG0012714	high		ENSP00000386197.2	OG0003428	high
Dapma7bEVm001354t1	OG0012869	high		gene1997	OG0000837	high		XP_624700.1	OG0000056	high		NV23749-PA	OG0004605	high		ENSMUSP00000112737.1	OG0012714	high		ENSP00000440765.2	OG0003432	high
Dapma7bEVm027588t1	OG0012869	high		gene15733	OG0000838	high		XP_016771628.1	OG0000111	high		NV16155-PA	OG0004606	high		ENSMUSP00000021119.2	OG0012715	high		ENSP00000452651.1	OG0003456	high
Dapma7bEVm000204t1	OG0012870	high		gene16860	OG0000838	high		XP_016771629.1	OG0000111	high		NV10050-PA	OG0004607	high		ENSMUSP00000139318.1	OG0012715	high		ENSP00000261479.4	OG0003479	high
Dapma7bEVm023956t1	OG0012870	high		gene346	OG0000838	high		XP_001119958.2	OG0000163	high		NV11538-PA	OG0004607	high		ENSMUSP00000024725.4	OG0012716	high		ENSP00000489235.1	OG0003527	high
Dapma7bEVm027112t1	OG0012893	high		gene16657	OG0000839	high		XP_003251334.1	OG0000163	high		NV17860-PA	OG0004608	high		ENSMUSP00000148306.1	OG0012717	high		ENSP00000408399.2	OG0003543	high
Dapma7bEVm004852t1	OG0012894	high		gene17758	OG0000839	high		XP_006562755.1	OG0000218	high		NV12258-PA	OG0004609	high		ENSMUSP00000075507.3	OG0012718	high		ENSP00000414676.2	OG0003578	high
Dapma7bEVm007452t1	OG0012894	high		gene6550	OG0000839	high		XP_006562757.1	OG0000218	high		NV11586-PA	OG0004610	high		ENSMUSP00000140792.1	OG0012718	high		ENSP00000409047.1	OG0003588	high
Dapma7bEVm002022t1	OG0012895	high		gene4770	OG0000840	high		XP_006562759.1	OG0000218	high		NV18469-PA	OG0004611	high		ENSMUSP00000152036.1	OG0012718	high		ENSP00000412021.1	OG0003588	high
Dapma7bEVm001527t1	OG0012896	high		gene14089	OG0000841	high		XP_016767062.1	OG0000218	high		NV16725-PA	OG0004612	high		ENSMUSP00000043956.2	OG0012719	high		ENSP00000478087.1	OG0003602	high
Dapma7bEVm007088t1	OG0012896	high		gene14323	OG0000842	high		XP_016767064.1	OG0000218	high		NV14365-PA	OG0004613	high		ENSMUSP00000070727.7	OG0012720	high		ENSP00000306902.5	OG0003692	high
Dapma7bEVm028124t1	OG0012896	high		gene849	OG0000843	high		XP_016767065.1	OG0000218	high		NV16026-PA	OG0004614	high		ENSMUSP00000058483.2	OG0012721	high		ENSP00000465143.1	OG0003692	high
Dapma7bEVm007665t1	OG0012897	high		gene8565	OG0000844	high		XP_016767066.1	OG0000218	high		NV12843-PA	OG0004626	high		ENSMUSP00000079648.3	OG0013787	high		ENSP00000487999.1	OG0003729	high
Dapma7bEVm008584t1	OG0012898	high		gene1112	OG0000845	high		XP_006564012.1	OG0000237	high		NV18367-PA	OG0004627	high		ENSMUSP00000148903.1	OG0013787	high		ENSP00000422550.1	OG0003743	high
Dapma7bEVm028264t1	OG0012898	high		gene2081	OG0000845	high		XP_006564013.1	OG0000237	high		NV13176-PA	OG0004628	high		ENSMUSP00000060106.3	OG0013788	high		ENSP00000364260.3	OG0003932	high
Dapma7bEVm009726t1	OG0012899	high		gene12609	OG0000846	high		XP_016768241.1	OG0000250	high		NV13699-PA	OG0004629	high		ENSMUSP00000151115.1	OG0013788	high		ENSP00000432015.1	OG0004008	high
Dapma7bEVm028372t1	OG0012899	high		gene38	OG0000852	high		XP_016768242.1	OG0000250	high		NV18663-PA	OG0004630	high		ENSMUSP00000146741.1	OG0013789	high		ENSP00000467816.1	OG0004110	high
Dapma7bEVm007281t1	OG0012904	high		gene11117	OG0000853	high		XP_006568217.1	OG0000251	high		NV16845-PA	OG0004631	high		ENSMUSP00000121628.1	OG0013790	high		ENSP00000301573.9	OG0004114	high
Dapma7bEVm028137t1	OG0012904	high		gene4352	OG0000854	high		XP_006568218.1	OG0000251	high		NV20209-PA	OG0004632	high		ENSMUSP00000122097.1	OG0013790	high		ENSP00000453822.1	OG0005172	high
Dapma7bEVm023166t1	OG0012905	high		gene4714	OG0000855	high		XP_006564936.1	OG0000275	high		NV30225-PA	OG0004632	high		ENSMUSP00000025699.2	OG0013791	high		ENSP00000264254.6	OG0005173	high
Dapma7bEVm024252t1	OG0012905	high		gene7403	OG0000857	high		XP_016768899.1	OG0000302	high		NV16188-PA	OG0004633	high		ENSMUSP00000143822.1	OG0013791	high		ENSP00000273541.8	OG0005174	high
Dapma7bEVm003011t1	OG0012906	high		gene16670	OG0000859	high		XP_006568434.1	OG0000322	high		NV31355-PA	OG0004634	high		ENSMUSP00000144526.1	OG0013795	high		ENSP00000376970.3	OG0005174	high
Dapma7bEVm007282t1	OG0012907	high		gene17092	OG0000859	high		XP_016771755.1	OG0000350	high		NV17461-PA	OG0004635	high		ENSMUSP00000047408.4	OG0013796	high		ENSP00000376973.3	OG0005174	high
Dapma7bEVm028139t1	OG0012907	high		gene17093	OG0000859	high		XP_016771756.1	OG0000350	high		NV11946-PA	OG0004636	high		ENSMUSP00000108391.1	OG0013797	high		ENSP00000411822.1	OG0005174	high
Dapma7bEVm012259t1	OG0012908	high		gene7606	OG0000860	high		XP_006561777.1	OG0000453	high		NV18793-PA	OG0004637	high		ENSMUSP00000104418.1	OG0013798	high		ENSP00000386170.3	OG0005175	high
Dapma7bEVm020010t1	OG0012908	high		gene6561	OG0000861	high		XP_006561778.1	OG0000453	high		NV17354-PA	OG0004638	high		ENSMUSP00000104421.2	OG0013798	high		ENSP00000384352.1	OG0005176	high
Dapma7bEVm006225t1	OG0012912	high		gene9455	OG0000861	high		XP_006561779.1	OG0000453	high		NV14512-PA	OG0004639	high		ENSMUSP00000068053.5	OG0013799	high		ENSP00000385006.1	OG0005176	high
Dapma7bEVm007435t1	OG0012912	high		gene5261	OG0000862	high		XP_016766606.1	OG0000483	high		NV12263-PA	OG0004640	high		ENSMUSP00000142344.1	OG0013800	high		ENSP00000385931.1	OG0005176	high
Dapma7bEVm007812t1	OG0012912	high		gene9951	OG0000863	high		XP_016773152.1	OG0000483	high		NV10595-PA	OG0004641	high		ENSMUSP00000142435.1	OG0013800	high		ENSP00000482312.1	OG0005176	high
Dapma7bEVm007728t1	OG0012913	high		gene16281	OG0000864	high		XP_006567874.1	OG0000512	high		NV11647-PA	OG0004642	high		ENSMUSP00000118743.1	OG0013801	high		ENSP00000264167.4	OG0005177	high
Dapma7bEVm028193t1	OG0012913	high		gene2763	OG0000865	high		XP_395274.2	OG0000603	high		NV12405-PA	OG0004643	high		ENSMUSP00000121940.1	OG0013802	high		ENSP00000490844.1	OG0005177	high
Dapma7bEVm000066t1	OG0012919	high		gene13715	OG0000866	high		XP_624888.3	OG0000603	high		NV18659-PA	OG0004644	high		ENSMUSP00000152422.1	OG0013803	high		ENSP00000263368.3	OG0005178	high
Dapma7bEVm000850t1	OG0012919	high		gene5275	OG0000867	high		XP_016773638.1	OG0000671	high		NV16179-PA	OG0004645	high		ENSMUSP00000152558.1	OG0013803	high		ENSP00000397377.1	OG0005440	high
Dapma7bEVm002637t1	OG0012919	high		gene7339	OG0000867	high		XP_392104.4	OG0000672	high		NV12679-PA	OG0004646	high		ENSMUSP00000052968.4	OG0013804	high		ENSP00000402390.1	OG0005440	high
Dapma7bEVm005290t1	OG0012920	high		gene14739	OG0000868	high		XP_006560433.1	OG0000700	high		NV22587-PA	OG0004647	high		ENSMUSP00000055652.6	OG0013805	high		ENSP00000406961.1	OG0005440	high
Dapma7bEVm016077t1	OG0012920	high		gene15299	OG0000868	high		XP_006568731.2	OG0000919	high		NV10980-PA	OG0004648	high		ENSMUSP00000083927.3	OG0013805	high		ENSP00000413445.2	OG0005440	high
Dapma7bEVm027984t1	OG0012920	high		gene17302	OG0000868	high		XP_397473.4	OG0001026	high		NV13034-PA	OG0004649	high		ENSMUSP00000151428.1	OG0013806	high		ENSP00000347339.2	OG0005441	high
Dapma7bEVm024541t1	OG0012921	high		gene10319	OG0000869	high		XP_006561119.1	OG0001252	high		NV13910-PA	OG0004650	high		ENSMUSP00000151992.1	OG0013806	high		ENSP00000359432.1	OG0005441	high
Dapma7bEVm000757t1	OG0012922	high		gene4716	OG0000869	high		XP_392360.3	OG0001259	high		NV16425-PA	OG0004651	high		ENSMUSP00000130951.1	OG0013807	high		ENSP00000359434.3	OG0005441	high
Dapma7bEVm006856t1	OG0012922	high		gene8992	OG0000870	high		XP_006557275.1	OG0002270	high		NV11624-PA	OG0004652	high		ENSMUSP00000131629.1	OG0013807	high		ENSP00000420882.1	OG0005441	high
Dapma7bEVm027504t1	OG0012922	high		gene13004	OG0000871	high		XP_006557276.1	OG0002270	high		NV12280-PA	OG0004653	high		ENSMUSP00000133111.1	OG0013808	high		ENSP00000421745.1	OG0005441	high
Dapma7bEVm006369t1	OG0012923	high		gene10043	OG0000872	high		XP_006557277.2	OG0002270	high		NV10040-PA	OG0004654	high		ENSMUSP00000122537.1	OG0013809	high		ENSP00000356597.4	OG0005442	high
Dapma7bEVm003117t1	OG0012924	high		gene10067	OG0000872	high		XP_016769652.1	OG0002270	high		NV10684-PA	OG0004655	high		ENSMUSP00000117502.1	OG0013810	high		ENSP00000356599.3	OG0005442	high
Dapma7bEVm000945t1	OG0012925	high		gene15717	OG0000872	high		XP_016769653.1	OG0002270	high		NV15222-PA	OG0004655	high		ENSMUSP00000118850.1	OG0013810	high		ENSP00000435744.1	OG0005442	high
Dapma7bEVm011362t1	OG0012926	high		gene15719	OG0000872	high		XP_016769654.1	OG0002270	high		NV14696-PA	OG0004656	high		ENSMUSP00000121434.2	OG0013811	high		ENSP00000305948.3	OG0005443	high
Dapma7bEVm009708t1	OG0012927	high		gene11680	OG0000873	high		XP_016769655.1	OG0002270	high		NV16972-PA	OG0004657	high		ENSMUSP00000036912.4	OG0013812	high		ENSP00000392132.2	OG0005443	high
Dapma7bEVm012028t1	OG0012927	high		gene2338	OG0000874	high		XP_006557622.1	OG0002271	high		NV12013-PA	OG0004658	high		ENSMUSP00000033741.7	OG0013813	high		ENSP00000402773.2	OG0005443	high
Dapma7bEVm024402t1	OG0012927	high		gene11391	OG0000875	high		XP_006557623.1	OG0002271	high		NV12066-PA	OG0004659	high		ENSMUSP00000126768.1	OG0013813	high		ENSP00000409587.2	OG0005443	high
Dapma7bEVm018673t1	OG0012928	high		gene18215	OG0000875	high		XP_006557624.1	OG0002271	high		NV10556-PA	OG0004660	high		ENSMUSP00000111157.2	OG0013814	high		ENSP00000417182.1	OG0005443	high
Dapma7bEVm029256t1	OG0012928	high		gene2587	OG0000875	high		XP_006557684.1	OG0002272	high		NV11985-PA	OG0004661	high		ENSMUSP00000008462.3	OG0013815	high		ENSP00000446847.1	OG0005443	high
Dapma7bEVm004817t1	OG0012929	high		gene3476	OG0000876	high		XP_006557686.1	OG0002272	high		NV17500-PA	OG0004663	high		ENSMUSP00000107510.3	OG0013816	high		ENSP00000446930.1	OG0005443	high
Dapma7bEVm004818t1	OG0012929	high		gene9062	OG0000876	high		XP_006557687.1	OG0002272	high		NV17499-PA	OG0004664	high		ENSMUSP00000060599.5	OG0013817	high		ENSP00000448383.1	OG0005443	high
Dapma7bEVm023387t1	OG0012929	high		gene9235	OG0000876	high		XP_006557688.1	OG0002272	high		NV16211-PA	OG0004665	high		ENSMUSP00000027667.6	OG0013818	high		ENSP00000480788.1	OG0005443	high
Dapma7bEVm023036t1	OG0012930	high		gene2799	OG0000877	high		XP_016766358.1	OG0002272	high		NV11492-PA	OG0004666	high		ENSMUSP00000128418.1	OG0013818	high		ENSP00000365285.3	OG0005444	high
Dapma7bEVm028467t1	OG0012952	high		gene12717	OG0000880	high		XP_016766359.1	OG0002272	high		NV15792-PA	OG0004667	high		ENSMUSP00000051457.6	OG0013819	high		ENSP00000372985.2	OG0005444	high
Dapma7bEVm018497t1	OG0012953	high		gene13417	OG0000881	high		XP_016766360.1	OG0002272	high		NV15793-PA	OG0004667	high		ENSMUSP00000117803.1	OG0013820	high		ENSP00000393693.2	OG0005444	high
Dapma7bEVm023792t1	OG0012953	high		gene7970	OG0000899	high		XP_006557711.1	OG0002273	high		NV11522-PA	OG0004668	high		ENSMUSP00000145761.1	OG0013820	high		ENSP00000395102.2	OG0005444	high
Dapma7bEVm000209t1	OG0012954	high		gene7974	OG0000899	high		XP_006557712.1	OG0002273	high		NV50289-PA	OG0004670	high		ENSMUSP00000074537.4	OG0013821	high		ENSP00000398741.2	OG0005444	high
Dapma7bEVm029552t1	OG0012954	high		gene11335	OG0000900	high		XP_006557809.1	OG0002274	high		NV13369-PA	OG0004671	high		ENSMUSP00000074835.3	OG0013821	high		ENSP00000404014.2	OG0005444	high
Dapma7bEVm002758t1	OG0012955	high		gene2314	OG0000900	high		XP_006557810.1	OG0002274	high		NV14964-PA	OG0004672	high		ENSMUSP00000039808.6	OG0013822	high		ENSP00000404450.2	OG0005444	high
Dapma7bEVm004649t1	OG0013171	high		gene13042	OG0000901	high		XP_395837.3	OG0002274	high		NV11217-PA	OG0004673	high		ENSMUSP00000032198.9	OG0013823	high		ENSP00000410481.2	OG0005444	high
Dapma7bEVm006267t1	OG0013172	high		gene5799	OG0000902	high		XP_006557910.1	OG0002275	high		NV13767-PA	OG0004675	high		ENSMUSP00000002825.5	OG0013824	high		ENSP00000314343.4	OG0005445	high
Dapma7bEVm000642t1	OG0013175	high		gene7575	OG0000904	high		XP_006557912.1	OG0002275	high		NV11504-PA	OG0004676	high		ENSMUSP00000040245.3	OG0013825	high		ENSP00000471101.1	OG0005445	high
Dapma7bEVm005905t1	OG0013188	high		gene4538	OG0000905	high		XP_006557914.1	OG0002275	high		NV17966-PA	OG0004677	high		ENSMUSP00000125029.1	OG0013825	high		ENSP00000471444.2	OG0005445	high
Dapma7bEVm010761t1	OG0013194	high		gene12978	OG0000910	high		XP_016771208.1	OG0002275	high		NV17491-PA	OG0004678	high		ENSMUSP00000118296.1	OG0013826	high		ENSP00000471802.2	OG0005445	high
Dapma7bEVm010561t1	OG0013195	high		gene11132	OG0000911	high		XP_016771209.1	OG0002275	high		NV23896-PA	OG0004679	high		ENSMUSP00000030645.8	OG0013827	high		ENSP00000472501.2	OG0005445	high
Dapma7bEVm019367t1	OG0013208	high		gene3498	OG0000911	high		XP_016771210.1	OG0002275	high		NV17781-PA	OG0004680	high		ENSMUSP00000105168.2	OG0013828	high		ENSP00000473181.2	OG0005445	high
Dapma7bEVm008509t1	OG0013209	high		gene3667	OG0000916	high		XP_016771211.1	OG0002275	high		NV30786-PA	OG0004700	high		ENSMUSP00000121261.2	OG0013829	high		ENSP00000481733.1	OG0005445	high
Dapma7bEVm028218t1	OG0013209	high		gene11624	OG0000917	high		XP_624284.2	OG0002275	high		NV17540-PA	OG0004701	high		ENSMUSP00000021929.8	OG0013830	high		ENSP00000286437.5	OG0005446	high
Dapma7bEVm005226t1	OG0013213	high		gene13472	OG0000917	high		XP_006558267.1	OG0002276	high		NV11945-PA	OG0004711	high		ENSMUSP00000152612.1	OG0013830	high		ENSP00000345459.4	OG0005446	high
Dapma7bEVm015310t1	OG0013215	high		gene7157	OG0000917	high		XP_006558268.1	OG0002276	high		NV22646-PA	OG0004725	high		ENSMUSP00000125389.1	OG0013831	high		ENSP00000359486.6	OG0005446	high
Dapma7bEVm008354t1	OG0013216	high		gene9314	OG0000917	high		XP_006558271.1	OG0002276	high		NV18743-PA	OG0004727	high		ENSMUSP00000125743.1	OG0013831	high		ENSP00000359487.1	OG0005446	high
Dapma7bEVm013129t1	OG0013225	high		gene2273	OG0000918	high		XP_016769040.1	OG0002276	high		NV10319-PA	OG0004746	high		ENSMUSP00000118826.1	OG0013832	high		ENSP00000359489.2	OG0005446	high
Dapma7bEVm023025t1	OG0013225	high		gene2275	OG0000918	high		XP_016769041.1	OG0002276	high		NV30929-PA	OG0004752	high		ENSMUSP00000118838.1	OG0013832	high		ENSP00000396582.1	OG0005446	high
Dapma7bEVm002825t1	OG0013227	high		gene8592	OG0000918	high		XP_006558467.1	OG0002277	high		NV14115-PA	OG0004761	high		ENSMUSP00000134924.1	OG0013833	high		ENSP00000399795.1	OG0005446	high
Dapma7bEVm017883t1	OG0013229	high		gene9035	OG0000918	high		XP_006558468.1	OG0002277	high		NV51286-PA	OG0004761	high		ENSMUSP00000112020.2	OG0013834	high		ENSP00000406484.1	OG0005446	high
Dapma7bEVm021600t1	OG0013232	high		gene4689	OG0000919	high		XP_006558469.1	OG0002277	high		NV20889-PA	OG0004773	high		ENSMUSP00000041941.7	OG0013835	high		ENSP00000416685.1	OG0005446	high
Dapma7bEVm002754t1	OG0013235	high		gene14612	OG0000920	high		XP_016766601.1	OG0002277	high		NV23609-PA	OG0004773	high		ENSMUSP00000123043.1	OG0013836	high		ENSP00000258173.5	OG0005447	high
Dapma7bEVm000672t1	OG0013245	high		gene9346	OG0000921	high		XP_006558544.1	OG0002278	high		NV23984-PA	OG0004773	high		ENSMUSP00000122187.1	OG0013838	high		ENSP00000454582.1	OG0005447	high
Dapma7bEVm017557t1	OG0013246	high		gene10845	OG0000922	high		XP_006558636.2	OG0002279	high		NV11931-PA	OG0004776	high		ENSMUSP00000107558.1	OG0013839	high		ENSP00000455520.1	OG0005447	high
Dapma7bEVm002658t1	OG0013247	high		gene10879	OG0000923	high		XP_006558699.1	OG0002280	high		NV10490-PA	OG0004784	high		ENSMUSP00000028024.4	OG0013840	high		ENSP00000457254.1	OG0005447	high
Dapma7bEVm013028t1	OG0013248	high		gene16906	OG0000924	high		XP_624223.1	OG0002280	high		NV14102-PA	OG0004785	high		ENSMUSP00000048994.7	OG0013841	high		ENSP00000457544.1	OG0005447	high
Dapma7bEVm024972t1	OG0015579	high		gene2806	OG0000924	high		XP_006558734.1	OG0002281	high		NV18540-PA	OG0004793	high		ENSMUSP00000018630.2	OG0013842	high		ENSP00000476267.1	OG0005447	high
Dapma7bEVm000084t1	OG0015581	high		gene3646	OG0000924	high		XP_006558735.1	OG0002281	high		NV14326-PA	OG0004794	high		ENSMUSP00000057891.5	OG0013843	high		ENSP00000298537.7	OG0005448	high
Dapma7bEVm026869t1	OG0015627	high		gene3650	OG0000924	high		XP_394527.2	OG0002281	high		NV13533-PA	OG0004800	high		ENSMUSP00000142230.1	OG0013843	high		ENSP00000349929.3	OG0005448	high
Dapma7bEVm007569t1	OG0015665	high		gene5600	OG0000924	high		XP_006559116.2	OG0002282	high		NV10679-PA	OG0004803	high		ENSMUSP00000124663.1	OG0013844	high		ENSP00000360788.4	OG0005448	high
Dapma7bEVm013019t1	OG0015671	high		gene11424	OG0000925	high		XP_006559117.2	OG0002282	high		NV11970-PA	OG0004812	high		ENSMUSP00000052055.6	OG0013845	high		ENSP00000360790.3	OG0005448	high
Dapma7bEVm000408t1	OG0015672	high		gene11426	OG0000925	high		XP_016768063.1	OG0002282	high		NV11971-PA	OG0004812	high		ENSMUSP00000114899.1	OG0013846	high		ENSP00000409255.1	OG0005448	high
Dapma7bEVm015212t1	OG0015674	high		gene11427	OG0000925	high		XP_006559288.1	OG0002283	high		NV22077-PA	OG0004820	high		ENSMUSP00000040929.6	OG0013847	high		ENSP00000252029.3	OG0005449	high
Dapma7bEVm002004t1	OG0015675	high		gene3827	OG0000926	high		XP_006559289.1	OG0002283	high		NV22911-PA	OG0004820	high		ENSMUSP00000093653.1	OG0013848	high		ENSP00000379036.3	OG0005449	high
Dapma7bEVm010488t1	OG0015680	high		gene11963	OG0000927	high		XP_006559290.1	OG0002283	high		NV24756-PA	OG0004820	high		ENSMUSP00000028820.6	OG0013849	high		ENSP00000379037.1	OG0005449	high
Dapma7bEVm010760t1	OG0015681	high		gene3358	OG0000928	high		XP_006559291.1	OG0002283	high		NV30208-PA	OG0004820	high		ENSMUSP00000028821.3	OG0013849	high		ENSP00000379038.1	OG0005449	high
Dapma7bEVm005091t1	OG0015683	high		gene14680	OG0000929	high		XP_006559293.1	OG0002283	high		NV30856-PA	OG0004820	high		ENSMUSP00000034610.2	OG0013850	high		ENSP00000489699.1	OG0005450	high
Dapma7bEVm017344t1	OG0015684	high		gene4273	OG0000929	high		XP_006559362.2	OG0002284	high		NV31193-PA	OG0004820	high		ENSMUSP00000130484.2	OG0013851	high		ENSP00000489880.1	OG0005450	high
Dapma7bEVm025011t1	OG0015684	high		gene764	OG0000929	high		XP_006559506.1	OG0002285	high		NV21339-PA	OG0004821	high		ENSMUSP00000089540.5	OG0013852	high		ENSP00000490479.1	OG0005450	high
Dapma7bEVm004408t1	OG0015685	high		gene13573	OG0000930	high		XP_006559507.1	OG0002285	high		NV10167-PA	OG0004862	high		ENSMUSP00000034630.8	OG0013853	high		ENSP00000490587.1	OG0005450	high
Dapma7bEVm004295t1	OG0015686	high		gene8125	OG0000931	high		XP_006559855.1	OG0002286	high		NV16385-PA	OG0004862	high		ENSMUSP00000126072.1	OG0013853	high		ENSP00000490595.1	OG0005450	high
Dapma7bEVm000996t1	OG0015687	high		gene8127	OG0000931	high		XP_006559857.1	OG0002286	high		NV15965-PA	OG0004863	high		ENSMUSP00000068147.2	OG0013854	high		ENSP00000490805.1	OG0005450	high
Dapma7bEVm002747t1	OG0015688	high		gene5441	OG0000932	high		XP_006568686.1	OG0002339	high		NV15746-PA	OG0004864	high		ENSMUSP00000151137.1	OG0013854	high		ENSP00000490827.1	OG0005450	high
Dapma7bEVm010922t1	OG0015689	high		gene9957	OG0000932	high		XP_006568687.1	OG0002339	high		NV10288-PA	OG0004865	high		ENSMUSP00000051435.4	OG0013855	high		ENSP00000490938.1	OG0005450	high
Dapma7bEVm008049t1	OG0015690	high		gene4698	OG0000933	high		XP_016768585.1	OG0002339	high		NV10288-PB	OG0004865	high		ENSMUSP00000150692.1	OG0013855	high		ENSP00000348685.5	OG0005451	high
Dapma7bEVm007156t1	OG0015691	high		gene16486	OG0000934	high		XP_006568699.1	OG0002340	high		NV10853-PA	OG0004866	high		ENSMUSP00000120512.1	OG0013856	high		ENSP00000388152.2	OG0005451	high
Dapma7bEVm004738t1	OG0015692	high		gene16487	OG0000934	high		XP_006568700.1	OG0002340	high		NV13794-PA	OG0004867	high		ENSMUSP00000147986.1	OG0013857	high		ENSP00000403231.2	OG0005451	high
Dapma7bEVm019919t1	OG0015693	high		gene17407	OG0000934	high		XP_006568701.1	OG0002340	high		NV15946-PA	OG0004868	high		ENSMUSP00000104021.2	OG0013858	high		ENSP00000409746.2	OG0005451	high
Dapma7bEVm003829t1	OG0015694	high		gene176	OG0000992	high		XP_392137.4	OG0002340	high		NV14348-PA	OG0004870	high		ENSMUSP00000124529.1	OG0013858	high		ENSP00000422168.2	OG0005451	high
Dapma7bEVm008815t1	OG0015704	high		gene5705	OG0000992	high		XP_006568760.1	OG0002341	high		NV13693-PA	OG0004871	high		ENSMUSP00000138475.1	OG0013859	high		ENSP00000424846.1	OG0005451	high
Dapma7bEVm012778t1	OG0015705	high		gene2849	OG0000993	high		XP_006568761.1	OG0002341	high		NV17320-PA	OG0004872	high		ENSMUSP00000030471.8	OG0013860	high		ENSP00000302139.4	OG0005452	high
Dapma7bEVm010141t1	OG0015706	high		gene3069	OG0000993	high		XP_006568762.1	OG0002341	high		NV14259-PA	OG0004873	high		ENSMUSP00000095808.1	OG0013862	high		ENSP00000377789.1	OG0005452	high
Dapma7bEVm023039t1	OG0015707	high		gene371	OG0000994	high		XP_623060.2	OG0002341	high		NV18110-PA	OG0004874	high		ENSMUSP00000102506.1	OG0013862	high		ENSP00000428378.1	OG0005452	high
Dapma7bEVm005699t1	OG0015708	high		gene375	OG0000994	high		XP_006568803.1	OG0002342	high		NV15860-PA	OG0004875	high		ENSMUSP00000151188.1	OG0013863	high		ENSP00000429268.1	OG0005452	high
Dapma7bEVm004662t1	OG0015709	high		gene17596	OG0000996	high		XP_016768851.1	OG0002342	high		NV16279-PA	OG0004876	high		ENSMUSP00000052722.3	OG0013864	high		ENSP00000260257.4	OG0005453	high
Dapma7bEVm019275t1	OG0015710	high		gene1633	OG0000997	high		XP_006569214.1	OG0002343	high		NV13155-PA	OG0004877	high		ENSMUSP00000150497.1	OG0013864	high		ENSP00000431629.1	OG0005453	high
Dapma7bEVm027331t1	OG0015710	high		gene2156	OG0000998	high		XP_006569215.1	OG0002343	high		NV16593-PA	OG0004878	high		ENSMUSP00000040771.5	OG0013865	high		ENSP00000435572.1	OG0005453	high
Dapma7bEVm001578t1	OG0015711	high		gene5521	OG0000998	high		XP_006569216.1	OG0002343	high		NV11411-PA	OG0004879	high		ENSMUSP00000115351.1	OG0013865	high		ENSP00000441304.2	OG0005453	high
Dapma7bEVm022834t1	OG0015712	high		gene14200	OG0000999	high		XP_006569217.1	OG0002343	high		NV15223-PA	OG0004880	high		ENSMUSP00000031899.8	OG0013866	high		ENSP00000332615.6	OG0005454	high
Dapma7bEVm006611t1	OG0015713	high		gene12862	OG0001001	high		XP_393661.3	OG0002343	high		NV11302-PA	OG0004882	high		ENSMUSP00000021963.4	OG0013867	high		ENSP00000423631.1	OG0005454	high
Dapma7bEVm015572t1	OG0015714	high		gene7153	OG0001002	high		XP_006569347.2	OG0002344	high		NV15136-PA	OG0004883	high		ENSMUSP00000107089.1	OG0013868	high		ENSP00000423883.1	OG0005454	high
Dapma7bEVm022639t1	OG0015714	high		gene11692	OG0001003	high		XP_006569628.1	OG0002345	high		NV12363-PA	OG0004884	high		ENSMUSP00000151184.1	OG0013868	high		ENSP00000423905.1	OG0005454	high
Dapma7bEVm008301t1	OG0015715	high		gene9720	OG0001004	high		XP_392742.4	OG0002345	high		NV11136-PA	OG0004885	high		ENSMUSP00000124606.1	OG0013869	high		ENSP00000425319.1	OG0005454	high
Dapma7bEVm001536t1	OG0015716	high		gene11121	OG0001006	high		XP_006569643.1	OG0002346	high		NV17316-PA	OG0004885	high		ENSMUSP00000125252.1	OG0013869	high		ENSP00000371067.3	OG0005455	high
Dapma7bEVm003556t1	OG0015717	high		gene7869	OG0001009	high		XP_006569712.1	OG0002347	high		NV15274-PA	OG0004886	high		ENSMUSP00000108249.2	OG0013870	high		ENSP00000391676.1	OG0005455	high
Dapma7bEVm027819t1	OG0015717	high		gene16824	OG0001010	high		XP_016770086.1	OG0002347	high		NV12074-PA	OG0004887	high		ENSMUSP00000108250.2	OG0013870	high		ENSP00000432511.1	OG0005455	high
Dapma7bEVm020654t1	OG0015718	high		gene16833	OG0001010	high		XP_006570270.1	OG0002348	high		NV15981-PA	OG0004887	high		ENSMUSP00000033486.5	OG0013871	high		ENSP00000436421.1	OG0005455	high
Dapma7bEVm027850t1	OG0015718	high		gene11133	OG0001011	high		XP_395883.2	OG0002348	high		NV21093-PA	OG0004887	high		ENSMUSP00000132645.2	OG0013871	high		ENSP00000489812.1	OG0005455	high
Dapma7bEVm027861t1	OG0015749	high		gene12204	OG0001012	high		XP_006570293.2	OG0002349	high		NV21094-PA	OG0004887	high		ENSMUSP00000057690.6	OG0013872	high		ENSP00000265807.3	OG0005456	high
Dapma7bEVm010560t1	OG0015750	high		gene6365	OG0001013	high		XP_006570294.2	OG0002349	high		NV21095-PA	OG0004887	high		ENSMUSP00000005256.6	OG0013873	high		ENSP00000428048.1	OG0005456	high
Dapma7bEVm028513t1	OG0015750	high		gene7724	OG0001014	high		XP_016767599.1	OG0002349	high		NV24089-PA	OG0004888	high		ENSMUSP00000127302.1	OG0013874	high		ENSP00000428684.1	OG0005456	high
Dapma7bEVm000249t1	OG0015751	high		gene11612	OG0001015	high		XP_393761.1	OG0002353	high		NV14843-PA	OG0004889	high		ENSMUSP00000047646.6	OG0013875	high		ENSP00000429482.1	OG0005456	high
Dapma7bEVm018436t1	OG0015752	high		gene9596	OG0001015	high		XP_006570563.1	OG0002354	high		NV14585-PA	OG0004890	high		ENSMUSP00000114134.1	OG0013875	high		ENSP00000468495.1	OG0005456	high
Dapma7bEVm023492t1	OG0015752	high		gene12674	OG0001059	high		XP_006570565.1	OG0002354	high		NV13443-PA	OG0004891	high		ENSMUSP00000116218.1	OG0013876	high		ENSP00000217043.2	OG0005457	high
Dapma7bEVm018865t1	OG0015753	high		gene12675	OG0001059	high		XP_016768275.1	OG0002354	high		NV13152-PA	OG0004892	high		ENSMUSP00000030274.6	OG0013877	high		ENSP00000260113.2	OG0005457	high
Dapma7bEVm020603t1	OG0015753	high		gene12419	OG0001060	high		XP_016768276.1	OG0002354	high		NV10637-PA	OG0004893	high		ENSMUSP00000119368.1	OG0013877	high		ENSP00000262207.4	OG0005457	high
Dapma7bEVm002057t1	OG0015754	high		gene4007	OG0001060	high		XP_016768277.1	OG0002354	high		NV11681-PA	OG0004894	high		ENSMUSP00000054883.7	OG0013878	high		ENSP00000428567.1	OG0005457	high
Dapma7bEVm010275t1	OG0015755	high		gene6844	OG0001061	high		XP_016768278.1	OG0002354	high		NV15044-PA	OG0004895	high		ENSMUSP00000063004.1	OG0013879	high		ENSP00000457259.1	OG0005457	high
Dapma7bEVm027565t1	OG0015862	high		gene10068	OG0001062	high		XP_006570572.1	OG0002355	high		NV15595-PA	OG0004896	high		ENSMUSP00000055344.1	OG0013888	high		ENSP00000457655.1	OG0005457	high
Dapma7bEVm018615t1	OG0015863	high		gene5946	OG0001063	high		XP_006570573.1	OG0002355	high		NV15301-PA	OG0004898	high		ENSMUSP00000150102.1	OG0013888	high		ENSP00000347170.4	OG0005458	high
Dapma7bEVm010765t1	OG0015864	high		gene1040	OG0001064	high		XP_006570574.1	OG0002355	high		NV13031-PA	OG0004900	high		ENSMUSP00000115125.1	OG0013889	high		ENSP00000455730.1	OG0005458	high
Dapma7bEVm028551t1	OG0015864	high		gene12943	OG0001065	high		XP_006570575.1	OG0002355	high		NV21380-PA	OG0004901	high		ENSMUSP00000037869.7	OG0013890	high		ENSP00000455949.1	OG0005458	high
Dapma7bEVm011435t1	OG0015865	high		gene12945	OG0001065	high		XP_006570576.1	OG0002355	high		NV17771-PA	OG0004902	high		ENSMUSP00000098136.3	OG0013890	high		ENSP00000457056.1	OG0005458	high
Dapma7bEVm028630t1	OG0015865	high		gene12951	OG0001065	high		XP_006570577.1	OG0002355	high		NV11983-PA	OG0004903	high		ENSMUSP00000099860.3	OG0013891	high		ENSP00000457352.1	OG0005458	high
Dapma7bEVm009436t1	OG0015866	high		gene15097	OG0001065	high		XP_006570578.1	OG0002355	high		NV14324-PA	OG0004904	high		ENSMUSP00000125867.1	OG0013891	high		ENSP00000279463.4	OG0005459	high
Dapma7bEVm029211t1	OG0015885	high		gene4478	OG0001065	high		XP_006570579.1	OG0002355	high		NV11154-PA	OG0004905	high		ENSMUSP00000027695.6	OG0013893	high		ENSP00000393229.2	OG0005459	high
Dapma7bEVm009108t1	OG0015886	high		gene5938	OG0001065	high		XP_006570580.1	OG0002355	high		NV14314-PA	OG0004906	high		ENSMUSP00000136190.1	OG0013893	high		ENSP00000433575.1	OG0005459	high
Dapma7bEVm022927t1	OG0015887	high		gene8483	OG0001065	high		XP_006570581.1	OG0002355	high		NV15163-PA	OG0005007	high		ENSMUSP00000053216.7	OG0013894	high		ENSP00000435637.1	OG0005459	high
Dapma7bEVm029221t1	OG0015887	high		gene13437	OG0001066	high		XP_006570583.1	OG0002355	high		NV15339-PA	OG0005009	high		ENSMUSP00000056155.3	OG0013895	high		ENSP00000436185.1	OG0005459	high
Dapma7bEVm010218t1	OG0015888	high		gene4418	OG0001067	high		XP_006570584.1	OG0002355	high		NV11399-PA	OG0005011	high		ENSMUSP00000031967.5	OG0013896	high		ENSP00000478120.1	OG0005459	high
Dapma7bEVm015003t1	OG0015888	high		gene9683	OG0001067	high		XP_006570975.1	OG0002356	high		NV12812-PA	OG0005012	high		ENSMUSP00000058956.1	OG0013897	high		ENSP00000293396.7	OG0005460	high
Dapma7bEVm029182t1	OG0015889	high		gene4744	OG0001068	high		XP_016768386.1	OG0002356	high		NV18464-PA	OG0005013	high		ENSMUSP00000150825.1	OG0013897	high		ENSP00000321005.3	OG0005460	high
Dapma7bEVm009668t1	OG0015890	high		gene11859	OG0001069	high		XP_006571016.1	OG0002357	high		NV18407-PA	OG0005014	high		ENSMUSP00000150978.1	OG0013898	high		ENSP00000366408.3	OG0005460	high
Dapma7bEVm024047t1	OG0015890	high		gene6795	OG0001069	high		XP_006571344.1	OG0002358	high		NV21729-PA	OG0005015	high		ENSMUSP00000069961.4	OG0013899	high		ENSP00000442368.1	OG0005460	high
Dapma7bEVm028357t1	OG0015891	high		gene323	OG0001070	high		XP_006571345.1	OG0002358	high		NV11447-PA	OG0005016	high		ENSMUSP00000101654.2	OG0013899	high		ENSP00000465863.1	OG0005460	high
Dapma7bEVm004137t1	OG0015892	high		gene326	OG0001070	high		XP_006571346.1	OG0002358	high		NV17235-PA	OG0005017	high		ENSMUSP00000056642.3	OG0013932	high		ENSP00000468800.1	OG0005460	high
Dapma7bEVm023099t1	OG0015893	high		gene14980	OG0001071	high		XP_006571347.1	OG0002358	high		NV11319-PA	OG0005018	high		ENSMUSP00000075625.3	OG0013933	high		ENSP00000403260.1	OG0005461	high
Dapma7bEVm002694t1	OG0015894	high		gene14149	OG0001073	high		XP_016771545.1	OG0002358	high		NV11307-PA	OG0005019	high		ENSMUSP00000143811.1	OG0013934	high		ENSP00000410076.3	OG0005461	high
Dapma7bEVm027739t1	OG0015894	high		gene9094	OG0001073	high		XP_396230.3	OG0002358	high		NV13019-PA	OG0005020	high		ENSMUSP00000138773.1	OG0013935	high		ENSP00000414090.2	OG0005462	high
Dapma7bEVm009512t1	OG0015895	high		gene9758	OG0001074	high		XP_006571695.1	OG0002359	high		NV12148-PA	OG0005021	high		ENSMUSP00000147686.1	OG0013936	high		ENSP00000461985.1	OG0005462	high
Dapma7bEVm030388t1	OG0015895	high		gene10220	OG0001075	high		XP_006571932.1	OG0002360	high		NV15056-PA	OG0005022	high		ENSMUSP00000052798.4	OG0013937	high		ENSP00000381282.3	OG0005463	high
Dapma7bEVm004116t1	OG0015896	high		gene1792	OG0001076	high		XP_016772735.1	OG0002360	high		NV13682-PA	OG0005023	high		ENSMUSP00000145946.2	OG0013937	high		ENSP00000433541.1	OG0005463	high
Dapma7bEVm027865t1	OG0015896	high		gene1555	OG0001077	high		XP_393064.4	OG0002360	high		NV10905-PA	OG0005024	high		ENSMUSP00000046539.4	OG0013938	high		ENSP00000433803.1	OG0005463	high
Dapma7bEVm005161t1	OG0015897	high		gene10112	OG0001078	high		XP_006572025.2	OG0002361	high		NV14965-PA	OG0005029	high		ENSMUSP00000055709.7	OG0013939	high		ENSP00000434842.1	OG0005463	high
Dapma7bEVm008306t1	OG0015898	high		gene7448	OG0001078	high		XP_006572054.1	OG0002362	high		NV16207-PA	OG0005030	high		ENSMUSP00000105419.1	OG0013939	high		ENSP00000263038.4	OG0005464	high
Dapma7bEVm001220t1	OG0015899	high		gene7449	OG0001078	high		XP_006572055.1	OG0002362	high		NV16519-PA	OG0005031	high		ENSMUSP00000030263.2	OG0013940	high		ENSP00000380121.2	OG0005464	high
Dapma7bEVm027570t1	OG0015899	high		gene7452	OG0001078	high		XP_006572056.1	OG0002362	high		NV13865-PA	OG0005032	high		ENSMUSP00000145315.1	OG0013942	high		ENSP00000380126.3	OG0005464	high
Dapma7bEVm003735t1	OG0015900	high		gene7453	OG0001078	high		XP_006572057.1	OG0002362	high		NV15508-PA	OG0005033	high		ENSMUSP00000152568.1	OG0013943	high		ENSP00000412525.2	OG0005464	high
Dapma7bEVm027835t1	OG0015900	high		gene1255	OG0001079	high		XP_006572058.1	OG0002362	high		NV15695-PA	OG0005034	high		ENSMUSP00000057725.5	OG0013944	high		ENSP00000428944.2	OG0005465	high
Dapma7bEVm015067t1	OG0015901	high		gene16252	OG0001079	high		XP_006572086.1	OG0002363	high		NV16377-PA	OG0005035	high		ENSMUSP00000118362.1	OG0013944	high		ENSP00000429019.2	OG0005465	high
Dapma7bEVm001609t1	OG0015907	high		gene2276	OG0001079	high		XP_006572250.1	OG0002364	high		NV15928-PA	OG0005036	high		ENSMUSP00000062565.1	OG0013945	high		ENSP00000429269.2	OG0005465	high
Dapma7bEVm027614t1	OG0015907	high		gene2335	OG0001079	high		XP_006572251.1	OG0002364	high		NV50041-PA	OG0005037	high		ENSMUSP00000139911.1	OG0013945	high		ENSP00000432080.1	OG0005465	high
Dapma7bEVm002136t1	OG0015921	high		gene9391	OG0001079	high		XP_016772920.1	OG0002364	high		NV10111-PA	OG0005099	high		ENSMUSP00000145025.1	OG0013946	high		ENSP00000432955.1	OG0005465	high
Dapma7bEVm027677t1	OG0015921	high		gene17984	OG0001080	high		XP_016772921.1	OG0002364	high		NV14455-PA	OG0005099	high		ENSMUSP00000032909.8	OG0013947	high		ENSP00000381740.3	OG0005466	high
Dapma7bEVm003552t1	OG0015922	high		gene8959	OG0001080	high		XP_016772922.1	OG0002364	high		NV14456-PA	OG0005099	high		ENSMUSP00000132226.1	OG0013948	high		ENSP00000395951.2	OG0005466	high
Dapma7bEVm027595t1	OG0015947	high		gene17942	OG0001084	high		XP_016772923.1	OG0002364	high		NV50551-PA	OG0005099	high		ENSMUSP00000025761.6	OG0013949	high		ENSP00000308895.4	OG0005476	high
Dapma7bEVm008473t1	OG0015948	high		gene4141	OG0001085	high		XP_006572418.1	OG0002365	high		NV15441-PA	OG0005100	high		ENSMUSP00000137950.1	OG0013949	high		ENSP00000369347.4	OG0005476	high
Dapma7bEVm028254t1	OG0015948	high		gene10312	OG0001090	high		XP_006572419.1	OG0002365	high		NV15398-PA	OG0005101	high		ENSMUSP00000053080.2	OG0013950	high		ENSP00000401850.1	OG0005476	high
Dapma7bEVm003826t1	OG0015949	high		gene1289	OG0001091	high		XP_623842.1	OG0002365	high		NV11316-PA	OG0005102	high		ENSMUSP00000036768.6	OG0013952	high		ENSP00000411345.1	OG0005476	high
Dapma7bEVm027842t1	OG0015949	high		gene4105	OG0001096	high		XP_006572428.1	OG0002366	high		NV13184-PA	OG0005103	high		ENSMUSP00000127626.1	OG0013952	high		ENSP00000441772.1	OG0005476	high
Dapma7bEVm012773t1	OG0015950	high		gene4258	OG0001101	high		XP_396197.2	OG0002366	high		NV25806-PA	OG0005103	high		ENSMUSP00000070301.6	OG0013953	high		ENSP00000340864.2	OG0005477	high
Dapma7bEVm019678t1	OG0015950	high		gene4260	OG0001101	high		XP_006572521.1	OG0002367	high		NV13187-PA	OG0005104	high		ENSMUSP00000137106.1	OG0013953	high		ENSP00000343230.4	OG0005477	high
Dapma7bEVm006416t1	OG0015956	high		gene4261	OG0001101	high		XP_396475.4	OG0002367	high		NV11281-PA	OG0005105	high		ENSMUSP00000082459.4	OG0013954	high		ENSP00000376240.2	OG0005477	high
Dapma7bEVm028075t1	OG0015956	high		gene7343	OG0001102	high		XP_006572712.1	OG0002368	high		NV11158-PA	OG0005106	high		ENSMUSP00000004964.8	OG0013955	high		ENSP00000462481.2	OG0005477	high
Dapma7bEVm002742t1	OG0015957	high		gene4550	OG0001103	high		XP_393702.4	OG0002368	high		NV50005-PA	OG0005107	high		ENSMUSP00000127028.1	OG0013963	high		ENSP00000462990.1	OG0005477	high
Dapma7bEVm007648t1	OG0015958	high		gene4109	OG0001104	high		XP_016766274.1	OG0002369	high		NV10083-PA	OG0005108	high		ENSMUSP00000021820.6	OG0013964	high		ENSP00000463008.1	OG0005477	high
Dapma7bEVm028180t1	OG0015958	high		gene8104	OG0001104	high		XP_016766275.1	OG0002369	high		NV18866-PA	OG0005109	high		ENSMUSP00000136728.1	OG0013964	high		ENSP00000300278.2	OG0005479	high
Dapma7bEVm018584t1	OG0015959	high		gene5828	OG0001105	high		XP_016766276.1	OG0002369	high		NV14453-PA	OG0005110	high		ENSMUSP00000135318.1	OG0013965	high		ENSP00000348984.4	OG0005479	high
Dapma7bEVm005201t1	OG0015960	high		gene17213	OG0001107	high		XP_016766277.1	OG0002369	high		NV17192-PA	OG0005111	high		ENSMUSP00000139854.1	OG0013965	high		ENSP00000371095.4	OG0005479	high
Dapma7bEVm027969t1	OG0015960	high		gene9545	OG0001108	high		XP_016766508.1	OG0002370	high		NV13605-PA	OG0005112	high		ENSMUSP00000085960.4	OG0014022	high		ENSP00000399783.1	OG0005479	high
Dapma7bEVm006918t1	OG0015961	high		gene16179	OG0001109	high		XP_016766564.1	OG0002371	high		NV11166-PA	OG0005113	high		ENSMUSP00000040894.1	OG0014023	high		ENSP00000219919.4	OG0005480	high
Dapma7bEVm028104t1	OG0015961	high		gene2107	OG0001110	high		XP_016766857.1	OG0002372	high		NV14062-PA	OG0005114	high		ENSMUSP00000034585.6	OG0014024	high		ENSP00000297991.4	OG0005480	high
Dapma7bEVm000322t1	OG0015962	high		gene2493	OG0001110	high		XP_624928.1	OG0002372	high		NV13903-PA	OG0005115	high		ENSMUSP00000150525.1	OG0014024	high		ENSP00000441390.1	OG0005480	high
Dapma7bEVm005756t1	OG0015963	high		gene15742	OG0001111	high		XP_016766930.1	OG0002373	high		NV16662-PA	OG0005116	high		ENSMUSP00000119038.2	OG0014025	high		ENSP00000452673.1	OG0005480	high
Dapma7bEVm000420t1	OG0015964	high		gene7111	OG0001111	high		XP_016767413.1	OG0002374	high		NV14419-PA	OG0005117	high		ENSMUSP00000029164.2	OG0014026	high		ENSP00000369396.3	OG0005481	high
Dapma7bEVm004237t1	OG0015964	high		gene15439	OG0001112	high		XP_016767564.1	OG0002375	high		NV14420-PA	OG0005117	high		ENSMUSP00000105189.3	OG0014026	high		ENSP00000369399.3	OG0005481	high
Dapma7bEVm000272t1	OG0015965	high		gene8575	OG0001112	high		XP_016767601.1	OG0002376	high		NV14421-PA	OG0005117	high		ENSMUSP00000148732.1	OG0014027	high		ENSP00000441370.1	OG0005481	high
Dapma7bEVm023682t1	OG0015965	high		gene14611	OG0001113	high		XP_016767882.1	OG0002377	high		NV14872-PA	OG0005119	high		ENSMUSP00000033264.4	OG0014028	high		ENSP00000233712.1	OG0005482	high
Dapma7bEVm023795t1	OG0015967	high		gene18386	OG0001113	high		XP_016768729.1	OG0002378	high		NV22794-PA	OG0005120	high		ENSMUSP00000102526.1	OG0014028	high		ENSP00000377490.3	OG0005482	high
Dapma7bEVm029215t1	OG0015967	high		gene2833	OG0001113	high		XP_016769199.1	OG0002379	high		NV20768-PA	OG0005121	high		ENSMUSP00000092277.4	OG0014029	high		ENSP00000386435.1	OG0005482	high
Dapma7bEVm010544t1	OG0015968	high		gene2835	OG0001113	high		XP_016769479.1	OG0002380	high		NV11753-PA	OG0005122	high		ENSMUSP00000145797.1	OG0014029	high		ENSP00000386835.1	OG0005482	high
Dapma7bEVm005365t1	OG0015969	high		gene2837	OG0001113	high		XP_016769714.1	OG0002381	high		NV50079-PA	OG0005123	high		ENSMUSP00000115089.1	OG0014030	high		ENSP00000386930.1	OG0005482	high
Dapma7bEVm027764t1	OG0015992	high		gene2840	OG0001113	high		XP_016769723.1	OG0002382	high		NV22923-PA	OG0005124	high		ENSMUSP00000115318.1	OG0014031	high		ENSP00000388105.1	OG0005482	high
Dapma7bEVm004723t1	OG0015993	high		gene4250	OG0001113	high		XP_016770111.1	OG0002383	high		NV11348-PA	OG0005125	high		ENSMUSP00000120857.1	OG0014031	high		ENSP00000398249.1	OG0005482	high
Dapma7bEVm005157t1	OG0015993	high		gene4259	OG0001113	high		XP_016770112.1	OG0002383	high		NV16012-PA	OG0005126	high		ENSMUSP00000117015.1	OG0014032	high		ENSP00000492501.1	OG0005484	high
Dapma7bEVm009551t1	OG0015994	high		gene5070	OG0001113	high		XP_016770369.1	OG0002384	high		NV13792-PA	OG0005129	high		ENSMUSP00000025686.7	OG0014033	high		ENSP00000492842.1	OG0005484	high
Dapma7bEVm007598t1	OG0016059	high		gene5105	OG0001113	high		XP_016770482.1	OG0002385	high		NV16117-PA	OG0005130	high		ENSMUSP00000064761.5	OG0014034	high		ENSP00000342204.6	OG0005485	high
Dapma7bEVm004358t1	OG0016060	high		gene6131	OG0001113	high		XP_396203.4	OG0002385	high		NV15788-PA	OG0005131	high		ENSMUSP00000101150.1	OG0014035	high		ENSP00000359605.4	OG0005485	high
Dapma7bEVm010635t1	OG0016060	high		gene12927	OG0001114	high		XP_016770706.1	OG0002386	high		NV50187-PA	OG0005132	high		ENSMUSP00000035076.4	OG0014036	high		ENSP00000359608.4	OG0005485	high
Dapma7bEVm003382t1	OG0016061	high		gene1749	OG0001115	high		XP_016770707.1	OG0002386	high		NV17368-PA	OG0005133	high		ENSMUSP00000123177.1	OG0014037	high		ENSP00000357269.3	OG0005498	high
Dapma7bEVm004086t1	OG0016062	high		gene528	OG0001116	high		XP_016770824.1	OG0002387	high		NV14010-PA	OG0005134	high		ENSMUSP00000054752.4	OG0014038	high		ENSP00000287656.7	OG0005499	high
Dapma7bEVm012129t1	OG0016062	high		gene971	OG0001117	high		XP_016770825.1	OG0002387	high		NV16799-PA	OG0005135	high		ENSMUSP00000140956.1	OG0014038	high		ENSP00000335074.8	OG0005499	high
Dapma7bEVm002701t1	OG0016063	high		gene14049	OG0001118	high		XP_016770900.1	OG0002388	high		NV30823-PA	OG0005135	high		ENSMUSP00000061906.4	OG0014088	high		ENSP00000391406.1	OG0005499	high
Dapma7bEVm023791t1	OG0016063	high		gene15076	OG0001118	high		XP_016770903.1	OG0002389	high		NV15596-PA	OG0005136	high		ENSMUSP00000143778.1	OG0014089	high		ENSP00000399922.1	OG0005499	high
Dapma7bEVm002965t1	OG0016064	high		gene6211	OG0001119	high		XP_006568297.1	OG0002482	high		NV15652-PA	OG0005137	high		ENSMUSP00000077422.5	OG0014090	high		ENSP00000405464.1	OG0005499	high
Dapma7bEVm027763t1	OG0016064	high		gene2433	OG0001181	high		XP_016767972.1	OG0002482	high		NV12986-PA	OG0005138	high		ENSMUSP00000034650.8	OG0014091	high		ENSP00000414819.1	OG0005499	high
Dapma7bEVm002845t1	OG0016065	high		gene12320	OG0001182	high		NP_001035314.1	OG0002483	high		NV17671-PA	OG0005139	high		ENSMUSP00000096451.2	OG0014091	high		ENSP00000431905.1	OG0005500	high
Dapma7bEVm027749t1	OG0016065	high		gene13667	OG0001204	high		NP_001071276.1	OG0002484	high		NV14788-PA	OG0005140	high		ENSMUSP00000127362.1	OG0014092	high		ENSP00000432195.1	OG0005500	high
Dapma7bEVm009064t1	OG0022415	high		gene9129	OG0001205	high		XP_006566308.1	OG0002484	high		NV11099-PA	OG0005143	high		ENSMUSP00000023917.1	OG0014093	high		ENSP00000450695.1	OG0005500	high
Dapma7bEVm006476t1	OG0022416	high		gene8449	OG0001207	high		XP_006566309.1	OG0002484	high		NV11986-PA	OG0005144	high		ENSMUSP00000103911.1	OG0014093	high		ENSP00000451960.1	OG0005500	high
Dapma7bEVm003918t1	OG0022417	high		gene6006	OG0001209	high		XP_006566310.1	OG0002484	high		NV13403-PA	OG0005145	high		ENSMUSP00000145771.1	OG0014094	high		ENSP00000483154.1	OG0005500	high
Dapma7bEVm004740t1	OG0022418	high		gene7338	OG0001209	high		XP_016770149.1	OG0002484	high		NV20342-PA	OG0005145	high		ENSMUSP00000124389.1	OG0014095	high		ENSP00000343223.6	OG0005501	high
Dapma7bEVm009294t1	OG0022419	high		gene7520	OG0001209	high		XP_016770150.1	OG0002484	high		NV24098-PA	OG0005146	high		ENSMUSP00000137880.1	OG0014095	high		ENSP00000337222.3	OG0005502	high
Dapma7bEVm005090t1	OG0022462	high		gene10385	OG0001213	high		NP_001127843.1	OG0002485	high		NV10838-PA	OG0005147	high		ENSMUSP00000125255.1	OG0014096	high		ENSP00000375648.2	OG0005502	high
Dapma7bEVm001424t1	OG0022463	high		gene10435	OG0001213	high		NP_001164443.1	OG0002486	high		NV15795-PA	OG0005148	high		ENSMUSP00000045895.6	OG0014207	high		ENSP00000375649.2	OG0005502	high
Dapma7bEVm001290t1	OG0022466	high		gene10436	OG0001213	high		XP_006565501.1	OG0002486	high		NV13616-PA	OG0005149	high		ENSMUSP00000137064.1	OG0014207	high		ENSP00000375650.4	OG0005502	high
Dapma7bEVm002008t1	OG0022467	high		gene10439	OG0001213	high		XP_006565502.1	OG0002486	high		NV23043-PA	OG0005150	high		ENSMUSP00000016031.7	OG0014208	high		ENSP00000375651.1	OG0005502	high
Dapma7bEVm015064t1	OG0022486	high		gene10452	OG0001213	high		NP_001164640.1	OG0002487	high		NV12385-PA	OG0005151	high		ENSMUSP00000026548.7	OG0014209	high		ENSP00000257765.5	OG0005503	high
Dapma7bEVm015370t1	OG0022487	high		gene10455	OG0001213	high		XP_006561370.1	OG0002487	high		NV11312-PA	OG0005152	high		ENSMUSP00000104133.1	OG0014210	high		ENSP00000359411.3	OG0005503	high
Dapma7bEVm000938t1	OG0022488	high		gene10458	OG0001213	high		XP_006561371.1	OG0002487	high		NV10234-PA	OG0005153	high		ENSMUSP00000095635.4	OG0014211	high		ENSP00000359415.3	OG0005503	high
Dapma7bEVm023676t1	OG0022489	high		gene11446	OG0001213	high		NP_001193902.1	OG0002488	high		NV12099-PA	OG0005154	high		ENSMUSP00000141098.1	OG0014211	high		ENSP00000406966.1	OG0005503	high
Dapma7bEVm003789t1	OG0022684	high		gene11477	OG0001213	high		XP_006567169.1	OG0002488	high		NV11235-PA	OG0005155	high		ENSMUSP00000087009.4	OG0014212	high		ENSP00000457270.2	OG0005503	high
Dapma7bEVm002954t1	OG0022685	high		gene11479	OG0001213	high		XP_394463.3	OG0002488	high		NV14621-PA	OG0005156	high		ENSMUSP00000105906.1	OG0014212	high		ENSP00000451587.1	OG0005515	high
Dapma7bEVm000456t1	OG0022686	high		gene11480	OG0001213	high		NP_001229912.1	OG0002489	high		NV14595-PA	OG0005157	high		ENSMUSP00000032263.5	OG0014213	high		ENSP00000452180.1	OG0005515	high
Dapma7bEVm014119t1	OG0022714	high		gene9222	OG0001213	high		XP_006565897.1	OG0002489	high		NV14596-PA	OG0005158	high		ENSMUSP00000135302.1	OG0014214	high		ENSP00000452294.1	OG0005515	high
Dapma7bEVm000412t1	OG0022783	high		gene15210	OG0001284	high		XP_001119855.2	OG0002490	high		NV16072-PA	OG0005159	high		ENSMUSP00000135388.1	OG0014214	high		ENSP00000480608.1	OG0005515	high
Dapma7bEVm003784t1	OG0022784	high		gene9861	OG0001285	high		XP_006559252.1	OG0002490	high		NV14437-PA	OG0005161	high		ENSMUSP00000029936.4	OG0014215	high		ENSP00000310829.3	OG0005516	high
Dapma7bEVm002387t1	OG0022785	high		gene14554	OG0001286	high		XP_006559253.1	OG0002490	high		NV17405-PA	OG0005162	high		ENSMUSP00000147973.1	OG0014216	high		ENSP00000343650.3	OG0005516	high
Dapma7bEVm010411t1	OG0022786	high		gene5395	OG0001288	high		XP_001119914.2	OG0002491	high		NV11799-PA	OG0005165	high		ENSMUSP00000113260.2	OG0014217	high		ENSP00000347781.3	OG0005516	high
Dapma7bEVm004023t1	OG0022787	high		gene12516	OG0001289	high		XP_001120110.3	OG0002492	high		NV13743-PA	OG0005166	high		ENSMUSP00000135259.1	OG0014217	high		ENSP00000378334.2	OG0005516	high
Dapma7bEVm000651t1	OG0022788	high		gene10516	OG0001290	high		XP_006564861.1	OG0002492	high		NV22947-PA	OG0005168	high		ENSMUSP00000146655.1	OG0014218	high		ENSP00000409527.1	OG0005516	high
Dapma7bEVm003190t1	OG0022838	high		gene10517	OG0001290	high		XP_001120159.2	OG0002493	high		NV18897-PA	OG0005169	high		ENSMUSP00000066516.5	OG0014219	high		ENSP00000313772.7	OG0005517	high
Dapma7bEVm009834t1	OG0022840	high		gene12880	OG0001291	high		XP_001120479.1	OG0002494	high		NV14730-PA	OG0005170	high		ENSMUSP00000115402.1	OG0014219	high		ENSP00000385597.2	OG0005517	high
Dapma7bEVm010957t1	OG0022851	high		gene11502	OG0001292	high		XP_001120765.2	OG0002495	high		NV50261-PA	OG0005171	high		ENSMUSP00000006444.7	OG0014220	high		ENSP00000385945.1	OG0005517	high
Dapma7bEVm010938t1	OG0022852	high		gene17986	OG0001293	high		XP_006560899.1	OG0002495	high		NV20635-PA	OG0005172	high		ENSMUSP00000134703.1	OG0014221	high		ENSP00000317143.4	OG0005542	high
Dapma7bEVm007645t1	OG0022977	high		gene5382	OG0001293	high		XP_006560900.1	OG0002495	high		NV15575-PA	OG0005173	high		ENSMUSP00000137937.1	OG0014222	high		ENSP00000401687.2	OG0005542	high
Dapma7bEVm011055t1	OG0022980	high		gene7563	OG0001293	high		XP_001120946.2	OG0002496	high		NV11563-PA	OG0005174	high		ENSMUSP00000030925.2	OG0014223	high		ENSP00000428810.1	OG0005542	high
Dapma7bEVm010942t1	OG0022981	high		gene9888	OG0001293	high		XP_001120969.2	OG0002497	high		NV17864-PA	OG0005175	high		ENSMUSP00000086820.1	OG0014225	high		ENSP00000481403.1	OG0005542	high
Dapma7bEVm003988t1	OG0022982	high		gene2874	OG0001294	high		XP_001121718.2	OG0002498	high		NV17866-PA	OG0005175	high		ENSMUSP00000127006.1	OG0014225	high		ENSP00000361799.1	OG0005543	high
Dapma7bEVm002156t1	OG0022983	high		gene2877	OG0001294	high		XP_001121773.3	OG0002499	high		NV11584-PA	OG0005176	high		ENSMUSP00000115594.1	OG0014226	high		ENSP00000361809.1	OG0005543	high
Dapma7bEVm006023t1	OG0023015	high		gene9134	OG0001295	high		XP_006569920.1	OG0002499	high		NV18311-PA	OG0005177	high		ENSMUSP00000093449.2	OG0014242	high		ENSP00000361810.1	OG0005543	high
Dapma7bEVm011917t1	OG0023016	high		gene9471	OG0001298	high		XP_392257.1	OG0002499	high		NV11277-PA	OG0005178	high		ENSMUSP00000100997.1	OG0014243	high		ENSP00000485896.1	OG0005543	high
Dapma7bEVm006222t1	OG0023017	high		gene6435	OG0001299	high		XP_001121988.2	OG0002500	high		NV13167-PA	OG0005179	high		ENSMUSP00000099941.1	OG0014244	high		ENSP00000487219.1	OG0005543	high
Dapma7bEVm005602t1	OG0023054	high		gene7276	OG0001300	high		XP_006559776.1	OG0002500	high		NV17071-PA	OG0005180	high		ENSMUSP00000121846.1	OG0014244	high		ENSP00000487238.1	OG0005543	high
Dapma7bEVm017461t1	OG0023134	high		gene7277	OG0001300	high		XP_001122008.1	OG0002501	high		NV11875-PA	OG0005264	high		ENSMUSP00000059625.3	OG0014245	high		ENSP00000359834.1	OG0005544	high
Dapma7bEVm013770t1	OG0023135	high		gene8894	OG0001300	high		XP_001122105.4	OG0002502	high		NV18324-PA	OG0005265	high		ENSMUSP00000151375.1	OG0014246	high		ENSP00000359837.3	OG0005544	high
Dapma7bEVm005215t1	OG0023136	high		gene8900	OG0001300	high		XP_016768746.1	OG0002502	high		NV13431-PA	OG0005286	high		ENSMUSP00000015227.3	OG0014247	high		ENSP00000354919.2	OG0005545	high
Dapma7bEVm010979t1	OG0023137	high		gene15817	OG0001301	high		XP_016768747.1	OG0002502	high		NV15568-PA	OG0005287	high		ENSMUSP00000041855.4	OG0014247	high		ENSP00000376577.2	OG0005545	high
Dapma7bEVm007143t1	OG0023138	high		gene10281	OG0001303	high		XP_001122141.2	OG0002503	high		NV10105-PA	OG0005289	high		ENSMUSP00000098061.3	OG0014248	high		ENSP00000376578.2	OG0005545	high
Dapma7bEVm000774t1	OG0023139	high		gene7668	OG0001304	high		XP_006557366.1	OG0002503	high		NV12268-PA	OG0005290	high		ENSMUSP00000117703.1	OG0014249	high		ENSP00000417268.1	OG0005545	high
Dapma7bEVm010312t1	OG0023164	high		gene16782	OG0001305	high		XP_006557367.1	OG0002503	high		NV12269-PA	OG0005290	high		ENSMUSP00000128317.1	OG0014249	high		ENSP00000419193.1	OG0005545	high
Dapma7bEVm006619t1	OG0023165	high		gene16798	OG0001305	high		XP_006557368.1	OG0002503	high		NV17972-PA	OG0005291	high		ENSMUSP00000014089.7	OG0014250	high		ENSP00000420097.1	OG0005545	high
Dapma7bEVm005126t1	OG0023166	high		gene15712	OG0001370	high		XP_006559730.1	OG0002551	high		NV10878-PA	OG0005292	high		ENSMUSP00000124459.1	OG0014250	high		ENSP00000443868.1	OG0005545	high
Dapma7bEVm005846t1	OG0023167	high		gene933	OG0001371	high		XP_393129.3	OG0002551	high		NV15019-PA	OG0005293	high		ENSMUSP00000091338.3	OG0014251	high		ENSP00000331698.3	OG0005546	high
Dapma7bEVm000147t1	OG0023168	high		gene13935	OG0001372	high		XP_006559790.1	OG0002552	high		NV12880-PA	OG0005294	high		ENSMUSP00000127192.1	OG0014251	high		ENSP00000381904.1	OG0005546	high
Dapma7bEVm004207t1	OG0023169	high		gene13408	OG0001373	high		XP_006559791.1	OG0002552	high		NV16641-PA	OG0005295	high		ENSMUSP00000032122.7	OG0014252	high		ENSP00000381905.1	OG0005546	high
Dapma7bEVm002002t1	OG0023170	high		gene13412	OG0001373	high		XP_016766684.1	OG0002552	high		NV11386-PA	OG0005296	high		ENSMUSP00000123111.1	OG0014258	high		ENSP00000381907.1	OG0005546	high
Dapma7bEVm007335t1	OG0023171	high		gene17537	OG0001373	high		XP_395916.4	OG0002552	high		NV16747-PA	OG0005297	high		ENSMUSP00000056026.7	OG0014259	high		ENSP00000381911.2	OG0005546	high
Dapma7bEVm010898t1	OG0023172	high		gene11416	OG0001374	high		XP_006560007.2	OG0002553	high		NV12279-PA	OG0005298	high		ENSMUSP00000104174.2	OG0014260	high		ENSP00000479100.1	OG0005546	high
Dapma7bEVm000038t1	OG0023197	high		gene11075	OG0001375	high		XP_006560253.1	OG0002554	high		NV12376-PA	OG0005299	high		ENSMUSP00000027298.3	OG0014261	high		ENSP00000484960.1	OG0005546	high
Dapma7bEVm004829t1	OG0023198	high		gene3186	OG0001375	high		XP_006560254.1	OG0002554	high		NV11200-PA	OG0005300	high		ENSMUSP00000096129.4	OG0014262	high		ENSP00000488481.1	OG0005552	high
Dapma7bEVm009448t1	OG0023199	high		gene2779	OG0001376	high		XP_006560256.1	OG0002554	high		NV11996-PA	OG0005301	high		ENSMUSP00000145942.1	OG0014262	high		ENSP00000380254.2	OG0005553	high
Dapma7bEVm005220t1	OG0023200	high		gene2787	OG0001376	high		XP_006560257.1	OG0002554	high		NV11630-PA	OG0005302	high		ENSMUSP00000039338.5	OG0014263	high		ENSP00000380403.2	OG0005553	high
Dapma7bEVm013016t1	OG0023201	high		gene14797	OG0001377	high		XP_006560258.1	OG0002554	high		NV16898-PA	OG0005303	high		ENSMUSP00000143825.1	OG0014263	high		ENSP00000383895.1	OG0005553	high
Dapma7bEVm006202t1	OG0023202	high		gene14800	OG0001377	high		XP_006560259.1	OG0002554	high		NV30143-PA	OG0005556	high		ENSMUSP00000120910.3	OG0014264	high		ENSP00000384331.1	OG0005553	high
Dapma7bEVm008533t1	OG0023210	high		gene15608	OG0001378	high		XP_016771574.1	OG0002554	high		NV30916-PA	OG0005556	high		ENSMUSP00000040614.5	OG0014265	high		ENSP00000384813.1	OG0005553	high
Dapma7bEVm001945t1	OG0023251	high		gene10510	OG0001379	high		XP_006560291.1	OG0002555	high		NV31527-PA	OG0005556	high		ENSMUSP00000031254.2	OG0014266	high		ENSP00000263629.4	OG0005571	high
Dapma7bEVm001159t1	OG0023252	high		gene15840	OG0001380	high		XP_006560649.1	OG0002556	high		NV51311-PA	OG0005556	high		ENSMUSP00000143171.1	OG0014267	high		ENSP00000378099.3	OG0005571	high
Dapma7bEVm007676t1	OG0023253	high		gene10228	OG0001381	high		XP_016766614.1	OG0002558	high		NV51370-PA	OG0005556	high		ENSMUSP00000131660.2	OG0014268	high		ENSP00000384481.1	OG0005571	high
Dapma7bEVm016149t1	OG0023254	high		gene2649	OG0001383	high		XP_006560924.1	OG0002559	high		NV18936-PA	OG0005557	high		ENSMUSP00000145545.1	OG0014269	high		ENSP00000361283.3	OG0005572	high
Dapma7bEVm002811t1	OG0023255	high		gene7800	OG0001384	high		XP_006560925.1	OG0002559	high		NV20147-PA	OG0005557	high		ENSMUSP00000026267.8	OG0014270	high		ENSP00000379888.3	OG0005572	high
Dapma7bEVm004199t1	OG0023388	high		gene2211	OG0001385	high		XP_006560926.1	OG0002559	high		NV30367-PA	OG0005557	high		ENSMUSP00000023140.5	OG0014271	high		ENSP00000351214.4	OG0005574	high
Dapma7bEVm000889t1	OG0023389	high		gene14385	OG0001386	high		XP_016766611.1	OG0002559	high		NV30682-PA	OG0005557	high		ENSMUSP00000026795.6	OG0014272	high		ENSP00000361970.4	OG0005574	high
Dapma7bEVm001022t1	OG0023390	high		gene7355	OG0001387	high		XP_393531.3	OG0002559	high		NV30946-PA	OG0005557	high		ENSMUSP00000130780.1	OG0014273	high		ENSP00000385203.3	OG0005574	high
Dapma7bEVm018743t1	OG0023391	high		gene15904	OG0001388	high		XP_006560963.1	OG0002560	high		NV30979-PA	OG0005557	high		ENSMUSP00000125197.1	OG0014274	high		ENSP00000482963.1	OG0005574	high
Dapma7bEVm001888t1	OG0023392	high		gene2659	OG0001389	high		XP_394425.2	OG0002560	high		NV31321-PA	OG0005557	high		ENSMUSP00000125690.1	OG0014274	high		ENSP00000242784.3	OG0005575	high
Dapma7bEVm004977t1	OG0023393	high		gene4078	OG0001390	high		XP_006561014.2	OG0002561	high		NV18547-PA	OG0005558	high		ENSMUSP00000094062.3	OG0014275	high		ENSP00000468614.1	OG0005579	high
Dapma7bEVm011665t1	OG0023408	high		gene14426	OG0001431	high		XP_016766959.1	OG0002585	high		NV20038-PA	OG0005558	high		ENSMUSP00000137706.1	OG0014275	high		ENSP00000335300.6	OG0005580	high
Dapma7bEVm004802t1	OG0023409	high		gene4388	OG0001436	high		XP_016766960.1	OG0002585	high		NV20929-PA	OG0005558	high		ENSMUSP00000021494.4	OG0014276	high		ENSP00000376350.4	OG0005580	high
Dapma7bEVm003827t1	OG0023410	high		gene47	OG0001438	high		XP_016766961.1	OG0002585	high		NV22442-PA	OG0005558	high		ENSMUSP00000030183.3	OG0014277	high		ENSP00000438125.1	OG0005580	high
Dapma7bEVm002960t1	OG0023411	high		gene2096	OG0001440	high		XP_395360.3	OG0002585	high		NV22534-PA	OG0005558	high		ENSMUSP00000150416.1	OG0014278	high		ENSP00000448083.1	OG0005580	high
Dapma7bEVm005229t1	OG0023435	high		gene6387	OG0001441	high		XP_006564128.2	OG0002586	high		NV22575-PA	OG0005558	high		ENSMUSP00000094515.3	OG0014279	high		ENSP00000319918.6	OG0005581	high
Dapma7bEVm000772t1	OG0023439	high		gene12819	OG0001443	high		XP_006564129.2	OG0002586	high		NV25046-PA	OG0005558	high		ENSMUSP00000132684.1	OG0014312	high		ENSP00000441062.2	OG0005581	high
Dapma7bEVm005786t1	OG0023440	high		gene17530	OG0001450	high		XP_016768387.1	OG0002586	high		NV50339-PA	OG0005558	high		ENSMUSP00000144639.1	OG0014312	high		ENSP00000274140.4	OG0005582	high
Dapma7bEVm011638t1	OG0023441	high		gene3572	OG0001450	high		XP_016768388.1	OG0002586	high		NV15401-PA	OG0005571	high		ENSMUSP00000109646.1	OG0014313	high		ENSP00000414643.2	OG0005582	high
Dapma7bEVm010697t1	OG0023442	high		gene4591	OG0001450	high		XP_006564196.2	OG0002587	high		NV13407-PA	OG0005572	high		ENSMUSP00000084788.3	OG0014314	high		ENSP00000424512.1	OG0005582	high
Dapma7bEVm009128t1	OG0023443	high		gene4598	OG0001450	high		XP_006564291.2	OG0002588	high		NV13235-PA	OG0005573	high		ENSMUSP00000113758.1	OG0014314	high		ENSP00000425930.1	OG0005582	high
Dapma7bEVm007188t1	OG0023444	high		gene4601	OG0001450	high		XP_006564516.1	OG0002589	high		NV25456-PA	OG0005573	high		ENSMUSP00000022182.4	OG0014315	high		ENSP00000319104.6	OG0005584	high
Dapma7bEVm004318t1	OG0023474	high		gene4641	OG0001450	high		XP_395179.2	OG0002589	high		NV13140-PA	OG0005574	high		ENSMUSP00000031540.4	OG0014316	high		ENSP00000338143.4	OG0005584	high
Dapma7bEVm001771t1	OG0023480	high		gene1445	OG0001451	high		XP_006564534.1	OG0002590	high		NV13906-PA	OG0005575	high		ENSMUSP00000107771.3	OG0014316	high		ENSP00000343686.3	OG0005585	high
Dapma7bEVm002822t1	OG0023481	high		gene9566	OG0001451	high		XP_392905.2	OG0002590	high		NV11631-PA	OG0005576	high		ENSMUSP00000116665.1	OG0014317	high		ENSP00000490386.1	OG0005585	high
Dapma7bEVm025957t1	OG0023482	high		gene5440	OG0001551	high		XP_006564577.1	OG0002591	high		NV11006-PA	OG0005643	high		ENSMUSP00000043325.3	OG0014318	high		ENSP00000380340.3	OG0005586	high
Dapma7bEVm007339t1	OG0023494	high		gene5173	OG0001552	high		XP_006564801.1	OG0002592	high		NV11426-PA	OG0005644	high		ENSMUSP00000075387.4	OG0014318	high		ENSP00000386134.3	OG0005586	high
Dapma7bEVm003700t1	OG0023495	high		gene9034	OG0001553	high		XP_006564902.1	OG0002593	high		NV12890-PA	OG0005645	high		ENSMUSP00000026427.6	OG0014319	high		ENSP00000450659.1	OG0005586	high
Dapma7bEVm006273t1	OG0023556	high		gene9106	OG0001555	high		XP_016771841.1	OG0002593	high		NV12285-PA	OG0005646	high		ENSMUSP00000114687.1	OG0014320	high		ENSP00000451779.1	OG0005586	high
Dapma7bEVm004706t1	OG0023557	high		gene4218	OG0001556	high		XP_016771842.1	OG0002593	high		NV17601-PA	OG0005647	high		ENSMUSP00000003413.5	OG0014321	high		ENSP00000354632.2	OG0005587	high
Dapma7bEVm011607t1	OG0023575	high		gene3997	OG0001557	high		XP_016771843.1	OG0002593	high		NV14658-PA	OG0005648	high		ENSMUSP00000097106.1	OG0014322	high		ENSP00000223641.4	OG0005588	high
Dapma7bEVm011234t1	OG0023583	high		gene3998	OG0001557	high		XP_006564913.1	OG0002594	high		NV11153-PA	OG0005649	high		ENSMUSP00000115539.1	OG0014322	high		ENSP00000474122.1	OG0005588	high
Dapma7bEVm018585t1	OG0023611	high		gene4001	OG0001557	high		XP_006565410.1	OG0002595	high		NV16911-PA	OG0005650	high		ENSMUSP00000057495.5	OG0014323	high		ENSP00000265044.2	OG0005589	high
Dapma7bEVm006869t1	OG0023691	high		gene16036	OG0001644	high		XP_006565411.1	OG0002595	high		NV13828-PA	OG0005651	high		ENSMUSP00000048441.4	OG0014324	high		ENSP00000420641.1	OG0005589	high
Dapma7bEVm006392t1	OG0023692	high		gene8339	OG0001645	high		XP_006565801.1	OG0002596	high		NV13269-PA	OG0005653	high		ENSMUSP00000104685.1	OG0014324	high		ENSP00000306473.3	OG0005590	high
Dapma7bEVm010317t1	OG0023693	high		gene15839	OG0001646	high		XP_006565834.1	OG0002597	high		NV13324-PA	OG0005654	high		ENSMUSP00000056313.5	OG0014466	high		ENSP00000460840.1	OG0005590	high
Dapma7bEVm011190t1	OG0023694	high		gene5144	OG0001646	high		XP_016771742.1	OG0002597	high		NV13258-PA	OG0005655	high		ENSMUSP00000042642.7	OG0014467	high		ENSP00000424899.1	OG0005606	high
Dapma7bEVm003035t1	OG0023695	high		gene7754	OG0001647	high		XP_016771744.1	OG0002597	high		NV18456-PA	OG0005656	high		ENSMUSP00000068850.5	OG0014468	high		ENSP00000485627.1	OG0005607	high
Dapma7bEVm006396t1	OG0023696	high		gene7136	OG0001648	high		XP_016771745.1	OG0002597	high		NV18456-PB	OG0005656	high		ENSMUSP00000023803.6	OG0014469	high		ENSP00000217446.3	OG0005608	high
Dapma7bEVm000523t1	OG0023697	high		gene6353	OG0001649	high		XP_016771746.1	OG0002597	high		NV16229-PA	OG0005657	high		ENSMUSP00000051323.4	OG0014470	high		ENSP00000363953.2	OG0005608	high
Dapma7bEVm004063t1	OG0023698	high		gene5318	OG0001650	high		XP_016771747.1	OG0002597	high		NV13394-PA	OG0005659	high		ENSMUSP00000149257.1	OG0014470	high		ENSP00000395755.1	OG0005608	high
Dapma7bEVm005512t1	OG0023699	high		gene12849	OG0001651	high		XP_016771748.1	OG0002597	high		NV15001-PA	OG0005660	high		ENSMUSP00000107518.3	OG0014471	high		ENSP00000369431.3	OG0005609	high
Dapma7bEVm004816t1	OG0023700	high		gene5567	OG0001652	high		XP_016771749.1	OG0002597	high		NV18622-PA	OG0005662	high		ENSMUSP00000140708.1	OG0014471	high		ENSP00000427916.1	OG0005609	high
Dapma7bEVm026301t1	OG0023701	high		gene14417	OG0001653	high		XP_016771750.1	OG0002597	high		NV14765-PA	OG0005663	high		ENSMUSP00000062002.2	OG0014472	high		ENSP00000427938.1	OG0005609	high
Dapma7bEVm007321t1	OG0023702	high		gene11225	OG0001654	high		XP_016771751.1	OG0002597	high		NV13991-PA	OG0005664	high		ENSMUSP00000150848.1	OG0014472	high		ENSP00000487373.1	OG0005609	high
Dapma7bEVm002482t1	OG0023703	high		gene11226	OG0001654	high		XP_016771752.1	OG0002597	high		NV17434-PA	OG0005665	high		ENSMUSP00000054748.8	OG0014473	high		ENSP00000357452.3	OG0005610	high
Dapma7bEVm005277t1	OG0023727	high		gene12413	OG0001654	high		XP_016771753.1	OG0002597	high		NV12393-PA	OG0005666	high		ENSMUSP00000028842.2	OG0014474	high		ENSP00000316854.6	OG0005611	high
Dapma7bEVm026751t1	OG0023728	high		gene14521	OG0001654	high		XP_006565992.2	OG0002598	high		NV20062-PA	OG0005666	high		ENSMUSP00000133384.1	OG0014503	high		ENSP00000429366.1	OG0005611	high
Dapma7bEVm007306t1	OG0023729	high		gene14567	OG0001654	high		XP_006566071.1	OG0002599	high		NV22327-PA	OG0005666	high		ENSMUSP00000096146.3	OG0014504	high		ENSP00000429814.1	OG0005611	high
Dapma7bEVm010788t1	OG0023730	high		gene7933	OG0001654	high		XP_006566072.1	OG0002599	high		NV22341-PA	OG0005666	high		ENSMUSP00000139354.1	OG0014504	high		ENSP00000429982.1	OG0005611	high
Dapma7bEVm011320t1	OG0023731	high		gene13371	OG0001655	high		XP_006566073.1	OG0002599	high		NV12523-PA	OG0005699	high		ENSMUSP00000099768.3	OG0014505	high		ENSP00000430028.1	OG0005611	high
Dapma7bEVm007248t1	OG0023732	high		gene2590	OG0001658	high		XP_391847.3	OG0002599	high		NV15173-PA	OG0005700	high		ENSMUSP00000050687.6	OG0014506	high		ENSP00000430598.1	OG0005611	high
Dapma7bEVm010945t1	OG0023733	high		gene17375	OG0001659	high		XP_006566224.1	OG0002600	high		NV14291-PA	OG0005701	high		ENSMUSP00000130831.1	OG0014506	high		ENSP00000325562.6	OG0005612	high
Dapma7bEVm010716t1	OG0023734	high		gene6866	OG0001660	high		XP_006566225.1	OG0002600	high		NV12599-PA	OG0005702	high		ENSMUSP00000134534.1	OG0014507	high		ENSP00000473403.2	OG0005612	high
Dapma7bEVm007708t1	OG0023742	high		gene14005	OG0001661	high		XP_006566226.1	OG0002600	high		NV22359-PA	OG0005703	high		ENSMUSP00000133318.1	OG0014508	high		ENSP00000473550.1	OG0005612	high
Dapma7bEVm007720t1	OG0023743	high		gene12218	OG0001662	high		XP_006566227.1	OG0002600	high		NV17273-PA	OG0005704	high		ENSMUSP00000133819.1	OG0014508	high		ENSP00000428585.1	OG0005693	high
Dapma7bEVm006704t1	OG0023919	high		gene13028	OG0001685	high		XP_006566229.1	OG0002600	high		NV11532-PA	OG0005745	high		ENSMUSP00000112855.2	OG0014509	high		ENSP00000428984.1	OG0005693	high
Dapma7bEVm009287t1	OG0023920	high		gene330	OG0001686	high		XP_016769061.1	OG0002600	high		NV11578-PA	OG0005746	high		ENSMUSP00000135787.1	OG0014509	high		ENSP00000429902.1	OG0005693	high
Dapma7bEVm011007t1	OG0023921	high		gene11949	OG0001687	high		XP_006566359.1	OG0002601	high		NV16130-PA	OG0005747	high		ENSMUSP00000033765.7	OG0014510	high		ENSP00000430198.1	OG0005693	high
Dapma7bEVm006657t1	OG0023931	high		gene4217	OG0001689	high		XP_006566360.1	OG0002601	high		NV17560-PA	OG0005748	high		ENSMUSP00000059668.1	OG0014511	high		ENSP00000430285.1	OG0005693	high
Dapma7bEVm002846t1	OG0023932	high		gene1249	OG0001690	high		XP_006566362.1	OG0002601	high		NV12514-PA	OG0005749	high		ENSMUSP00000114884.1	OG0014513	high		ENSP00000455677.1	OG0005695	high
Dapma7bEVm010178t1	OG0023933	high		gene7909	OG0001766	high		XP_006566369.1	OG0002602	high		NV17440-PA	OG0005750	high		ENSMUSP00000115658.1	OG0014514	high		ENSP00000273158.3	OG0005696	high
Dapma7bEVm006389t1	OG0023934	high		gene16210	OG0001767	high		XP_016770173.1	OG0002602	high		NV12512-PA	OG0005751	high		ENSMUSP00000120266.1	OG0014514	high		ENSP00000304353.4	OG0005697	high
Dapma7bEVm024456t1	OG0023944	high		gene12297	OG0001899	high		XP_006566978.1	OG0002603	high		NV16165-PA	OG0005752	high		ENSMUSP00000047775.6	OG0014515	high		ENSP00000387814.1	OG0005697	high
Dapma7bEVm000158t1	OG0000000	high		gene2619	OG0001900	high		XP_006567811.1	OG0002604	high		NV25187-PA	OG0005880	high		ENSMUSP00000124584.1	OG0014516	high		ENSP00000225573.4	OG0005698	high
Dapma7bEVm001392t1	OG0000000	high		gene1689	OG0001901	high		XP_006567812.1	OG0002604	high		NV18987-PA	OG0005881	high		ENSMUSP00000152379.1	OG0014517	high		ENSP00000399960.2	OG0005698	high
Dapma7bEVm001833t1	OG0000000	high		gene12085	OG0001902	high		XP_006567813.1	OG0002604	high		NV18122-PA	OG0005882	high		ENSMUSP00000152880.1	OG0014517	high		ENSP00000463919.1	OG0005698	high
Dapma7bEVm002590t1	OG0000000	high		gene7669	OG0001903	high		XP_016767872.1	OG0002604	high		NV15614-PA	OG0005883	high		ENSMUSP00000044033.6	OG0014518	high		ENSP00000369702.2	OG0005719	high
Dapma7bEVm002666t1	OG0000000	high		gene9718	OG0001904	high		XP_006568028.1	OG0002605	high		NV51176-PA	OG0005884	high		ENSMUSP00000117352.1	OG0014519	high		ENSP00000425906.1	OG0005719	high
Dapma7bEVm002970t1	OG0000000	high		gene4356	OG0001905	high		XP_006568029.1	OG0002605	high		NV12041-PA	OG0005886	high		ENSMUSP00000046992.8	OG0014520	high		ENSP00000379633.4	OG0005720	high
Dapma7bEVm003691t1	OG0000000	high		gene10647	OG0001906	high		XP_016766804.1	OG0002605	high		NV10038-PA	OG0005887	high		ENSMUSP00000113481.1	OG0014520	high		ENSP00000277749.5	OG0005721	high
Dapma7bEVm004806t1	OG0000000	high		gene11835	OG0001906	high		XP_016766805.1	OG0002605	high		NV18193-PA	OG0005888	high		ENSMUSP00000138115.1	OG0014521	high		ENSP00000382237.3	OG0005721	high
Dapma7bEVm005472t1	OG0000000	high		gene16999	OG0001906	high		XP_006568362.1	OG0002606	high		NV10179-PA	OG0005989	high		ENSMUSP00000062677.3	OG0014522	high		ENSP00000425286.1	OG0005721	high
Dapma7bEVm007995t1	OG0000000	high		gene17723	OG0001906	high		XP_006568363.1	OG0002606	high		NV13959-PA	OG0005990	high		ENSMUSP00000150002.1	OG0014522	high		ENSP00000426071.1	OG0005721	high
Dapma7bEVm015542t1	OG0000000	high		gene16051	OG0001929	high		XP_016768695.1	OG0002606	high		NV11926-PA	OG0005991	high		ENSMUSP00000073546.4	OG0014523	high		ENSP00000320866.4	OG0005722	high
Dapma7bEVm015672t1	OG0000000	high		gene10040	OG0001930	high		XP_624947.2	OG0002606	high		NV15500-PA	OG0005992	high		ENSMUSP00000146816.1	OG0014523	high		ENSP00000465105.1	OG0005722	high
Dapma7bEVm023713t1	OG0000000	high		gene1244	OG0001932	high		XP_006568565.1	OG0002607	high		NV13058-PA	OG0005994	high		ENSMUSP00000146478.1	OG0014524	high		ENSP00000305480.2	OG0005724	high
Dapma7bEVm030512t1	OG0000000	high		gene15192	OG0001933	high		XP_006568566.1	OG0002607	high		NV16980-PA	OG0005995	high		ENSMUSP00000146857.1	OG0014524	high		ENSP00000362477.1	OG0005725	high
Dapma7bEVm008292t1	OG0000001	high		gene776	OG0001933	high		XP_006568567.1	OG0002607	high		NV50728-PA	OG0005995	high		ENSMUSP00000135072.1	OG0014525	high		ENSP00000362481.4	OG0005725	high
Dapma7bEVm009465t1	OG0000001	high		gene16048	OG0001934	high		XP_006568568.1	OG0002607	high		NV50118-PA	OG0005996	high		ENSMUSP00000018407.6	OG0014526	high		ENSP00000434037.1	OG0005725	high
Dapma7bEVm009499t1	OG0000001	high		gene17977	OG0001977	high		XP_395535.3	OG0002607	high		NV13298-PA	OG0005997	high		ENSMUSP00000046960.3	OG0014527	high		ENSP00000216254.4	OG0005727	high
Dapma7bEVm009500t1	OG0000001	high		gene6083	OG0001977	high		XP_006568610.1	OG0002608	high		NV14382-PA	OG0005997	high		ENSMUSP00000128083.1	OG0014540	high		ENSP00000379769.3	OG0005727	high
Dapma7bEVm010077t1	OG0000001	high		gene6864	OG0001977	high		XP_006568611.1	OG0002608	high		NV11182-PA	OG0005998	high		ENSMUSP00000064220.4	OG0014541	high		ENSP00000306983.5	OG0005728	high
Dapma7bEVm010677t1	OG0000001	high		gene17280	OG0001982	high		XP_006568612.1	OG0002608	high		NV16823-PA	OG0005999	high		ENSMUSP00000119617.1	OG0014541	high		ENSP00000406477.1	OG0005728	high
Dapma7bEVm010762t1	OG0000001	high		gene4276	OG0001983	high		XP_016770499.1	OG0002608	high		NV11361-PA	OG0006000	high		ENSMUSP00000138049.1	OG0014612	high		ENSP00000373206.3	OG0005729	high
Dapma7bEVm011108t1	OG0000001	high		gene13074	OG0001984	high		XP_006568666.1	OG0002609	high		NV12133-PA	OG0006001	high		ENSMUSP00000150477.1	OG0014612	high		ENSP00000443780.2	OG0005729	high
Dapma7bEVm011109t1	OG0000001	high		gene14908	OG0001985	high		XP_006568667.1	OG0002609	high		NV16172-PA	OG0006002	high		ENSMUSP00000147353.1	OG0014613	high		ENSP00000278980.6	OG0005730	high
Dapma7bEVm011266t1	OG0000001	high		gene486	OG0001986	high		XP_006568668.1	OG0002609	high		NV17010-PA	OG0006003	high		ENSMUSP00000147499.1	OG0014613	high		ENSP00000395339.1	OG0005730	high
Dapma7bEVm011907t1	OG0000001	high		gene14677	OG0001987	high		XP_016768701.1	OG0002609	high		NV17127-PA	OG0006003	high		ENSMUSP00000102013.1	OG0014614	high		ENSP00000476443.1	OG0005730	high
Dapma7bEVm012004t1	OG0000001	high		gene2916	OG0001990	high		XP_623799.3	OG0002609	high		NV50368-PA	OG0006003	high		ENSMUSP00000102015.2	OG0014614	high		ENSP00000351929.3	OG0005731	high
Dapma7bEVm012241t1	OG0000001	high		gene4165	OG0001991	high		XP_006568670.1	OG0002610	high		NV10479-PA	OG0006009	high		ENSMUSP00000048829.8	OG0014615	high		ENSP00000355251.5	OG0005731	high
Dapma7bEVm012498t1	OG0000001	high		gene7079	OG0001991	high		XP_006568671.1	OG0002610	high		NV12952-PA	OG0006010	high		ENSMUSP00000070842.5	OG0014653	high		ENSP00000340041.4	OG0005732	high
Dapma7bEVm012779t1	OG0000001	high		gene9764	OG0001993	high		XP_006568673.1	OG0002610	high		NV11430-PA	OG0006011	high		ENSMUSP00000112843.1	OG0014653	high		ENSP00000354340.4	OG0005732	high
Dapma7bEVm013307t1	OG0000001	high		gene11012	OG0001994	high		XP_016766395.1	OG0002639	high		NV10264-PA	OG0006013	high		ENSMUSP00000120448.1	OG0014654	high		ENSP00000400294.2	OG0005732	high
Dapma7bEVm014146t1	OG0000001	high		gene11491	OG0001995	high		XP_016766396.1	OG0002639	high		NV10909-PA	OG0006015	high		ENSMUSP00000123420.1	OG0014654	high		ENSP00000324315.6	OG0005733	high
Dapma7bEVm014941t1	OG0000001	high		gene14188	OG0001996	high		XP_016767094.1	OG0002645	high		NV10361-PA	OG0006034	high		ENSMUSP00000120087.1	OG0014655	high		ENSP00000360031.4	OG0005733	high
Dapma7bEVm014974t1	OG0000001	high		gene2258	OG0001997	high		XP_016767107.1	OG0002646	high		NV12403-PA	OG0006035	high		ENSMUSP00000148565.1	OG0014656	high		ENSP00000414863.1	OG0005733	high
Dapma7bEVm015013t1	OG0000001	high		gene8382	OG0001998	high		XP_016767229.1	OG0002647	high		NV10243-PA	OG0006036	high		ENSMUSP00000082207.6	OG0014657	high		ENSP00000446184.2	OG0005733	high
Dapma7bEVm015431t1	OG0000001	high		gene7524	OG0001999	high		XP_393283.2	OG0002647	high		NV19223-PA	OG0006037	high		ENSMUSP00000005073.6	OG0014658	high		ENSP00000216160.6	OG0005734	high
Dapma7bEVm015520t1	OG0000001	high		gene580	OG0002000	high		XP_016767298.1	OG0002648	high		NV50703-PA	OG0006038	high		ENSMUSP00000025488.8	OG0014690	high		ENSP00000333049.3	OG0005734	high
Dapma7bEVm015804t1	OG0000001	high		gene14010	OG0002002	high		XP_016767299.1	OG0002648	high		NV15046-PA	OG0006305	high		ENSMUSP00000116181.2	OG0014690	high		ENSP00000230413.5	OG0005735	high
Dapma7bEVm015843t1	OG0000001	high		gene17019	OG0002003	high		XP_016767300.1	OG0002648	high		NV18869-PA	OG0006306	high		ENSMUSP00000069957.3	OG0014691	high		ENSP00000473050.1	OG0005740	high
Dapma7bEVm015897t1	OG0000001	high		gene17349	OG0002003	high		XP_016767301.1	OG0002648	high		NV11740-PA	OG0006511	high		ENSMUSP00000095454.2	OG0014691	high		ENSP00000292114.3	OG0005741	high
Dapma7bEVm015898t1	OG0000001	high		gene3170	OG0002004	high		XP_016767302.1	OG0002648	high		NV18419-PA	OG0006512	high		ENSMUSP00000009259.4	OG0014692	high		ENSP00000462195.1	OG0005741	high
Dapma7bEVm015899t1	OG0000001	high		gene7139	OG0002037	high		XP_016767627.1	OG0002649	high		NV13173-PA	OG0006513	high		ENSMUSP00000022692.3	OG0014693	high		ENSP00000365220.3	OG0005784	high
Dapma7bEVm015950t1	OG0000001	high		gene11025	OG0002038	high		XP_016767649.1	OG0002650	high		NV10973-PA	OG0006514	high		ENSMUSP00000113944.1	OG0014694	high		ENSP00000365233.4	OG0005784	high
Dapma7bEVm015959t1	OG0000001	high		gene18106	OG0002206	high		XP_016767991.1	OG0002651	high		NV16963-PA	OG0006515	high		ENSMUSP00000075624.4	OG0014695	high		ENSP00000354532.5	OG0005785	high
Dapma7bEVm016040t1	OG0000001	high		gene7466	OG0002206	high		XP_016768399.1	OG0002652	high		NV20035-PA	OG0006516	high		ENSMUSP00000108498.1	OG0014695	high		ENSP00000247020.3	OG0005787	high
Dapma7bEVm016348t1	OG0000001	high		gene5242	OG0002209	high		XP_016768400.1	OG0002652	high		NV17090-PA	OG0006518	high		ENSMUSP00000053955.5	OG0014696	high		ENSP00000248958.4	OG0005787	high
Dapma7bEVm016443t1	OG0000001	high		gene13005	OG0002211	high		XP_016768561.1	OG0002653	high		NV14364-PA	OG0006519	high		ENSMUSP00000077628.4	OG0014697	high		ENSP00000323003.4	OG0005788	high
Dapma7bEVm016490t1	OG0000001	high		gene7694	OG0002213	high		XP_016768817.1	OG0002654	high		NV16291-PA	OG0006520	high		ENSMUSP00000107185.2	OG0014697	high		ENSP00000323076.5	OG0005788	high
Dapma7bEVm016510t1	OG0000001	high		gene16524	OG0002215	high		XP_016773046.1	OG0002654	high		NV19009-PA	OG0006521	high		ENSMUSP00000119707.1	OG0014698	high		ENSP00000441325.1	OG0005810	high
Dapma7bEVm016541t1	OG0000001	high		gene12298	OG0002216	high		XP_016768956.1	OG0002655	high		NV22282-PA	OG0006523	high		ENSMUSP00000121705.1	OG0014699	high		ENSP00000402515.2	OG0005811	high
Dapma7bEVm016628t1	OG0000001	high		gene12322	OG0002216	high		NP_001106142.2	OG0002787	high		NV23617-PA	OG0006550	high		ENSMUSP00000007046.7	OG0014700	high		ENSP00000456259.1	OG0005811	high
Dapma7bEVm016676t1	OG0000001	high		gene12622	OG0002216	high		XP_006568443.1	OG0002787	high		NV15925-PA	OG0006551	high		ENSMUSP00000122364.1	OG0014701	high		ENSP00000326344.4	OG0005812	high
Dapma7bEVm016698t1	OG0000001	high		gene10271	OG0002376	high		XP_006568444.1	OG0002787	high		NV12366-PA	OG0006552	high		ENSMUSP00000040429.3	OG0014702	high		ENSP00000418679.1	OG0005812	high
Dapma7bEVm016820t1	OG0000001	high		gene290	OG0002377	high		XP_006568445.1	OG0002787	high		NV14386-PA	OG0006553	high		ENSMUSP00000094326.3	OG0014703	high		ENSP00000320898.3	OG0005813	high
Dapma7bEVm016833t1	OG0000001	high		gene13639	OG0002378	high		XP_016766543.1	OG0002787	high		NV15451-PA	OG0006554	high		ENSMUSP00000031359.8	OG0014704	high		ENSP00000396712.1	OG0005813	high
Dapma7bEVm016891t1	OG0000001	high		gene68	OG0002379	high		NP_001128414.1	OG0002788	high		NV15510-PA	OG0006555	high		ENSMUSP00000144157.1	OG0014704	high		ENSP00000263997.5	OG0005815	high
Dapma7bEVm016941t1	OG0000001	high		gene4947	OG0002380	high		NP_001136128.1	OG0002789	high		NV18412-PA	OG0006572	high		ENSMUSP00000083587.4	OG0014707	high		ENSP00000321800.7	OG0005838	high
Dapma7bEVm017016t1	OG0000001	high		gene14530	OG0002381	high		NP_001153742.1	OG0002789	high		NV11682-PA	OG0006573	high		ENSMUSP00000124023.1	OG0014708	high		ENSP00000378529.2	OG0005838	high
Dapma7bEVm017221t1	OG0000001	high		gene8315	OG0002382	high		XP_006560566.1	OG0002789	high		NV13331-PA	OG0006574	high		ENSMUSP00000132846.1	OG0014708	high		ENSP00000410369.1	OG0005838	high
Dapma7bEVm017332t1	OG0000001	high		gene15881	OG0002383	high		XP_006560567.1	OG0002789	high		NV16170-PA	OG0006575	high		ENSMUSP00000034492.5	OG0014709	high		ENSP00000264279.5	OG0005839	high
Dapma7bEVm024019t1	OG0000001	high		gene181	OG0002384	high		XP_016772844.1	OG0002789	high		NV22974-PA	OG0006577	high		ENSMUSP00000047261.7	OG0014709	high		ENSP00000492634.1	OG0005840	high
Dapma7bEVm024020t1	OG0000001	high		gene9246	OG0002385	high		NP_001171499.1	OG0002790	high		NV25104-PA	OG0006577	high		ENSMUSP00000067207.4	OG0014710	high		ENSP00000012443.4	OG0005841	high
Dapma7bEVm024063t1	OG0000001	high		gene287	OG0002386	high		XP_006563394.1	OG0002790	high		NV30177-PA	OG0006577	high		ENSMUSP00000150323.1	OG0014710	high		ENSP00000375786.1	OG0005841	high
Dapma7bEVm024064t1	OG0000001	high		gene7384	OG0002387	high		NP_001192152.1	OG0002791	high		NV30341-PA	OG0006577	high		ENSMUSP00000145655.2	OG0014769	high		ENSP00000434329.1	OG0005841	high
Dapma7bEVm024069t1	OG0000001	high		gene15495	OG0002388	high		XP_006571297.1	OG0002791	high		NV31303-PA	OG0006577	high		ENSMUSP00000040882.6	OG0014770	high		ENSP00000356200.5	OG0005842	high
Dapma7bEVm024077t1	OG0000001	high		gene18274	OG0002388	high		NP_001229398.1	OG0002792	high		NV31448-PA	OG0006577	high		ENSMUSP00000114116.1	OG0014771	high		ENSP00000356202.5	OG0005842	high
Dapma7bEVm024115t1	OG0000001	high		gene1911	OG0002389	high		NP_001229916.1	OG0002793	high		NV18103-PA	OG0006579	high		ENSMUSP00000028826.3	OG0014772	high		ENSP00000414383.1	OG0005842	high
Dapma7bEVm024134t1	OG0000001	high		gene4098	OG0002392	high		NP_001229917.1	OG0002793	high		NV50076-PA	OG0006580	high		ENSMUSP00000139459.1	OG0014875	high		ENSP00000337757.4	OG0005843	high
Dapma7bEVm024163t1	OG0000001	high		gene2246	OG0002530	high		XP_006562265.1	OG0002793	high		NV11716-PA	OG0006581	high		ENSMUSP00000151283.1	OG0014875	high		ENSP00000361531.3	OG0005843	high
Dapma7bEVm024181t1	OG0000001	high		gene5391	OG0002530	high		XP_006562271.1	OG0002793	high		NV11079-PA	OG0006582	high		ENSMUSP00000034215.6	OG0014876	high		ENSP00000441930.1	OG0005843	high
Dapma7bEVm024198t1	OG0000001	high		gene4847	OG0002531	high		XP_006562272.1	OG0002793	high		NV25990-PA	OG0006583	high		ENSMUSP00000046216.6	OG0014877	high		ENSP00000320413.3	OG0005845	high
Dapma7bEVm024209t1	OG0000001	high		gene15270	OG0002532	high		XP_006562273.1	OG0002793	high		NV16023-PA	OG0006584	high		ENSMUSP00000146154.1	OG0014878	high		ENSP00000417610.1	OG0005845	high
Dapma7bEVm024210t1	OG0000001	high		gene14278	OG0002533	high		XP_006562274.1	OG0002793	high		NV11318-PA	OG0006585	high		ENSMUSP00000042073.6	OG0014879	high		ENSP00000264515.6	OG0005846	high
Dapma7bEVm024211t1	OG0000001	high		gene13083	OG0002534	high		XP_006572763.2	OG0002793	high		NV11577-PA	OG0006586	high		ENSMUSP00000110807.4	OG0014879	high		ENSP00000356132.1	OG0005846	high
Dapma7bEVm024212t1	OG0000001	high		gene10086	OG0002535	high		XP_016770826.1	OG0002793	high		NV16054-PA	OG0006587	high		ENSMUSP00000146466.1	OG0014880	high		ENSP00000367966.1	OG0005848	high
Dapma7bEVm024286t1	OG0000001	high		gene5798	OG0002536	high		XP_016770835.1	OG0002793	high		NV11595-PA	OG0006588	high		ENSMUSP00000146455.1	OG0014881	high		ENSP00000367986.3	OG0005848	high
Dapma7bEVm024307t1	OG0000001	high		gene18195	OG0002537	high		XP_016771117.1	OG0002793	high		NV11821-PA	OG0006589	high		ENSMUSP00000081416.5	OG0015020	high		ENSP00000373821.5	OG0005849	high
Dapma7bEVm024313t1	OG0000001	high		gene10486	OG0002541	high		XP_006562154.1	OG0002828	high		NV16497-PA	OG0006589	high		ENSMUSP00000102482.2	OG0015020	high		ENSP00000410410.1	OG0005849	high
Dapma7bEVm024314t1	OG0000001	high		gene6826	OG0002542	high		XP_001122419.2	OG0002829	high		NV13122-PA	OG0006590	high		ENSMUSP00000073221.2	OG0015021	high		ENSP00000361186.3	OG0005850	high
Dapma7bEVm024316t1	OG0000001	high		gene4316	OG0002543	high		XP_006562994.1	OG0002829	high		NV14986-PA	OG0006593	high		ENSMUSP00000144079.1	OG0015021	high		ENSP00000360437.3	OG0005852	high
Dapma7bEVm024325t1	OG0000001	high		gene9994	OG0002544	high		XP_016771531.1	OG0002829	high		NV15077-PA	OG0006629	high		ENSMUSP00000128815.1	OG0015022	high		ENSP00000252108.3	OG0005853	high
Dapma7bEVm024347t1	OG0000001	high		gene12982	OG0002545	high		XP_016771532.1	OG0002829	high		NV17480-PA	OG0006630	high		ENSMUSP00000128613.1	OG0015023	high		ENSP00000387362.2	OG0005853	high
Dapma7bEVm024368t1	OG0000001	high		gene4172	OG0002547	high		XP_001122827.2	OG0002830	high		NV15576-PA	OG0006817	high		ENSMUSP00000076706.4	OG0015024	high		ENSP00000436773.2	OG0005854	high
Dapma7bEVm024369t1	OG0000001	high		gene13804	OG0002548	high		XP_006564836.1	OG0002830	high		NV19086-PA	OG0006817	high		ENSMUSP00000036596.5	OG0015025	high		ENSP00000363524.3	OG0005891	high
Dapma7bEVm024379t1	OG0000001	high		gene16230	OG0002548	high		XP_006564837.1	OG0002830	high		NV19087-PA	OG0006817	high		ENSMUSP00000150180.1	OG0015025	high		ENSP00000387875.3	OG0005891	high
Dapma7bEVm024383t1	OG0000001	high		gene3346	OG0002549	high		XP_016767838.1	OG0002830	high		NV22345-PA	OG0006817	high		ENSMUSP00000098893.4	OG0015026	high		ENSP00000320081.3	OG0005892	high
Dapma7bEVm024388t1	OG0000001	high		gene9956	OG0002551	high		XP_001122891.3	OG0002831	high		NV22346-PA	OG0006817	high		ENSMUSP00000082848.3	OG0015090	high		ENSP00000390796.2	OG0005892	high
Dapma7bEVm024391t1	OG0000001	high		gene9565	OG0002552	high		XP_006572320.1	OG0002831	high		NV23128-PA	OG0006817	high		ENSMUSP00000151333.1	OG0015091	high		ENSP00000466048.1	OG0005950	high
Dapma7bEVm024422t1	OG0000001	high		gene15702	OG0002553	high		XP_001123355.2	OG0002832	high		NV15539-PA	OG0006818	high		ENSMUSP00000064619.1	OG0015094	high		ENSP00000468330.1	OG0005950	high
Dapma7bEVm024695t1	OG0000001	high		gene11286	OG0002554	high		XP_006566019.1	OG0002832	high		NV50092-PA	OG0006819	high		ENSMUSP00000106756.1	OG0015095	high		ENSP00000400435.2	OG0005951	high
Dapma7bEVm024780t1	OG0000001	high		gene12188	OG0002554	high		XP_003249249.1	OG0002833	high		NV13264-PA	OG0006820	high		ENSMUSP00000110196.2	OG0015115	high		ENSP00000470652.1	OG0005951	high
Dapma7bEVm024809t1	OG0000001	high		gene9633	OG0002554	high		XP_003251954.2	OG0002833	high		NV21025-PA	OG0007305	high		ENSMUSP00000048680.3	OG0015116	high		ENSP00000296582.3	OG0005952	high
Dapma7bEVm024939t1	OG0000001	high		gene9146	OG0002555	high		XP_016772347.1	OG0002833	high		NV22409-PA	OG0007305	high		ENSMUSP00000028311.6	OG0015118	high		ENSP00000421159.1	OG0005952	high
Dapma7bEVm025858t1	OG0000001	high		gene10291	OG0002556	high		XP_003249386.1	OG0002834	high		NV23423-PA	OG0007305	high		ENSMUSP00000140590.1	OG0015259	high		ENSP00000425940.1	OG0005952	high
Dapma7bEVm026191t1	OG0000001	high		gene5848	OG0002557	high		XP_003249446.2	OG0002835	high		NV24421-PA	OG0007305	high		ENSMUSP00000099680.3	OG0015260	high		ENSP00000215957.6	OG0005955	high
Dapma7bEVm026340t1	OG0000001	high		gene6570	OG0002557	high		XP_003249805.1	OG0002836	high		NV25815-PA	OG0007305	high		ENSMUSP00000136215.1	OG0015260	high		ENSP00000404543.1	OG0005955	high
Dapma7bEVm026348t1	OG0000001	high		gene6797	OG0002558	high		XP_006561213.1	OG0002836	high		NV20895-PA	OG0007306	high		ENSMUSP00000076624.6	OG0015293	high		ENSP00000441847.2	OG0006033	high
Dapma7bEVm026464t1	OG0000001	high		gene5193	OG0002559	high		XP_006561214.1	OG0002836	high		NV21022-PA	OG0007306	high		ENSMUSP00000149727.1	OG0015395	high		ENSP00000445471.2	OG0006033	high
Dapma7bEVm026499t1	OG0000001	high		gene7629	OG0002560	high		XP_006561215.1	OG0002836	high		NV23422-PA	OG0007306	high		ENSMUSP00000057721.7	OG0015396	high		ENSP00000450153.1	OG0006033	high
Dapma7bEVm027280t1	OG0000001	high		gene11301	OG0002561	high		XP_392244.1	OG0002836	high		NV23436-PA	OG0007306	high		ENSMUSP00000126625.1	OG0015397	high		ENSP00000348442.3	OG0006034	high
Dapma7bEVm027337t1	OG0000001	high		gene17808	OG0002562	high		XP_003249977.1	OG0002837	high		NV24702-PA	OG0007306	high		ENSMUSP00000054545.8	OG0015398	high		ENSP00000349667.4	OG0006034	high
Dapma7bEVm027357t1	OG0000001	high		gene87	OG0002562	high		XP_006561675.1	OG0002837	high		NV25413-PA	OG0007306	high		ENSMUSP00000137143.1	OG0015398	high		ENSP00000352928.3	OG0006035	high
Dapma7bEVm027361t1	OG0000001	high		gene11559	OG0002726	high		XP_003251833.1	OG0002854	high		NV26124-PA	OG0007306	high		ENSMUSP00000033539.6	OG0015399	high		ENSP00000472171.1	OG0006035	high
Dapma7bEVm027365t1	OG0000001	high		gene12496	OG0002732	high		XP_003251883.2	OG0002855	high		NV26131-PA	OG0007306	high		ENSMUSP00000109719.2	OG0015399	high		ENSP00000473086.1	OG0006035	high
Dapma7bEVm027799t1	OG0000001	high		gene14857	OG0002736	high		XP_003251930.1	OG0002856	high		NV20229-PA	OG0007307	high		ENSMUSP00000134655.2	OG0015400	high		ENSP00000357851.5	OG0006036	high
Dapma7bEVm028023t1	OG0000001	high		gene1415	OG0002738	high		XP_006572370.1	OG0002856	high		NV21642-PA	OG0007307	high		ENSMUSP00000025755.4	OG0015401	high		ENSP00000357858.4	OG0006036	high
Dapma7bEVm028323t1	OG0000001	high		gene2894	OG0002739	high		XP_006557328.1	OG0002857	high		NV22292-PA	OG0007307	high		ENSMUSP00000084803.4	OG0015401	high		ENSP00000489123.1	OG0006068	high
Dapma7bEVm028324t1	OG0000001	high		gene6126	OG0002740	high		XP_006557329.1	OG0002857	high		NV17925-PA	OG0007436	high		ENSMUSP00000141982.1	OG0015444	high		ENSP00000382834.4	OG0006069	high
Dapma7bEVm028550t1	OG0000001	high		gene11311	OG0002741	high		XP_006559161.1	OG0002869	high		NV10049-PA	OG0007437	high		ENSMUSP00000015712.7	OG0015445	high		ENSP00000362361.4	OG0006070	high
Dapma7bEVm028588t1	OG0000001	high		gene5667	OG0002743	high		XP_006559164.1	OG0002869	high		NV22951-PA	OG0007438	high		ENSMUSP00000030985.6	OG0015447	high		ENSP00000317606.2	OG0006071	high
Dapma7bEVm028589t1	OG0000001	high		gene11377	OG0002753	high		XP_016766202.1	OG0002869	high		NV15908-PA	OG0007439	high		ENSMUSP00000149402.1	OG0015460	high		ENSP00000485706.1	OG0006080	high
Dapma7bEVm028591t1	OG0000001	high		gene6389	OG0002755	high		XP_016766203.1	OG0002869	high		NV14955-PA	OG0007440	high		ENSMUSP00000117786.1	OG0015461	high		ENSP00000486386.1	OG0006080	high
Dapma7bEVm028604t1	OG0000001	high		gene6089	OG0002765	high		XP_006559247.1	OG0002870	high		NV17547-PA	OG0007442	high		ENSMUSP00000093748.1	OG0015462	high		ENSP00000395449.2	OG0006081	high
Dapma7bEVm028695t1	OG0000001	high		gene14226	OG0002769	high		XP_006559248.1	OG0002870	high		NV17016-PA	OG0007444	high		ENSMUSP00000093749.1	OG0015462	high		ENSP00000385085.3	OG0006141	high
Dapma7bEVm028863t1	OG0000001	high		gene586	OG0002770	high		XP_016772102.1	OG0002870	high		NV12715-PA	OG0007445	high		ENSMUSP00000055984.6	OG0015463	high		ENSP00000385137.1	OG0006141	high
Dapma7bEVm028874t1	OG0000001	high		gene23	OG0002771	high		XP_006559268.1	OG0002871	high		NV11179-PA	OG0007446	high		ENSMUSP00000109841.1	OG0015511	high		ENSP00000368754.3	OG0006142	high
Dapma7bEVm028891t1	OG0000001	high		gene10438	OG0002818	high		XP_016767639.1	OG0002912	high		NV11403-PA	OG0007462	high		ENSMUSP00000118019.1	OG0015511	high		ENSP00000390799.1	OG0006150	high
Dapma7bEVm029081t1	OG0000001	high		gene12224	OG0002818	high		XP_016767640.1	OG0002912	high		NV13260-PA	OG0007463	high		ENSMUSP00000119678.1	OG0015512	high		ENSP00000243810.7	OG0006175	high
Dapma7bEVm029086t1	OG0000001	high		gene4196	OG0002818	high		XP_006562250.1	OG0002913	high		NV17735-PA	OG0007464	high		ENSMUSP00000131601.1	OG0015512	high		ENSP00000342096.6	OG0006175	high
Dapma7bEVm029128t1	OG0000001	high		gene5260	OG0002818	high		XP_016767954.1	OG0002913	high		NV15498-PA	OG0007466	high		ENSMUSP00000150773.1	OG0015514	high		ENSP00000375899.3	OG0006175	high
Dapma7bEVm029132t1	OG0000001	high		gene14221	OG0002819	high		XP_016767955.1	OG0002913	high		NV11623-PA	OG0007467	high		ENSMUSP00000127368.1	OG0015515	high		ENSP00000379811.5	OG0006175	high
Dapma7bEVm029309t1	OG0000001	high		gene15629	OG0002821	high		XP_016767956.1	OG0002913	high		NV12476-PA	OG0007468	high		ENSMUSP00000022464.6	OG0015516	high		ENSP00000393618.3	OG0006175	high
Dapma7bEVm029334t1	OG0000001	high		gene11380	OG0002822	high		XP_006562279.1	OG0002914	high		NV30055-PA	OG0007469	high		ENSMUSP00000121451.1	OG0015516	high		ENSP00000395195.1	OG0006175	high
Dapma7bEVm029421t1	OG0000001	high		gene15253	OG0002989	high		XP_006562280.1	OG0002914	high		NV10732-PA	OG0007470	high		ENSMUSP00000105835.1	OG0015517	high		ENSP00000397911.2	OG0006175	high
Dapma7bEVm029429t1	OG0000001	high		gene14367	OG0002990	high		XP_394017.3	OG0002941	high		NV11925-PA	OG0007472	high		ENSMUSP00000110535.1	OG0015555	high		ENSP00000398210.3	OG0006175	high
Dapma7bEVm029433t1	OG0000001	high		gene14094	OG0002992	high		XP_006565058.1	OG0002942	high		NV16652-PA	OG0007474	high		ENSMUSP00000032835.5	OG0015556	high		ENSP00000279168.2	OG0006176	high
Dapma7bEVm029473t1	OG0000001	high		gene6379	OG0002993	high		XP_623782.1	OG0002942	high		NV16653-PA	OG0007474	high		ENSMUSP00000146292.1	OG0015556	high		ENSP00000431352.1	OG0006176	high
Dapma7bEVm029477t1	OG0000001	high		gene11103	OG0002994	high		XP_006565297.1	OG0002943	high		NV16654-PA	OG0007474	high		ENSMUSP00000118375.1	OG0015557	high		ENSP00000485233.1	OG0006186	high
Dapma7bEVm029524t1	OG0000001	high		gene10113	OG0002996	high		XP_006565298.1	OG0002943	high		NV14401-PA	OG0007475	high		ENSMUSP00000058253.7	OG0015558	high		ENSP00000485484.1	OG0006186	high
Dapma7bEVm030014t1	OG0000001	high		gene942	OG0003035	high		XP_006565360.1	OG0002944	high		NV14401-PB	OG0007475	high		ENSMUSP00000097489.1	OG0015588	high		ENSP00000274192.5	OG0006187	high
Dapma7bEVm030039t1	OG0000001	high		gene12831	OG0003036	high		XP_006565361.1	OG0002944	high		NV10439-PA	OG0007476	high		ENSMUSP00000133772.1	OG0016269	high		ENSP00000314116.5	OG0006191	high
Dapma7bEVm030042t1	OG0000001	high		gene12832	OG0003036	high		XP_016766458.1	OG0002944	high		NV50316-PA	OG0007477	high		ENSMUSP00000106463.3	OG0016352	high		ENSP00000389420.2	OG0006191	high
Dapma7bEVm030045t1	OG0000001	high		gene10194	OG0003037	high		XP_016766459.1	OG0002944	high		NV16237-PA	OG0007478	high		ENSMUSP00000148619.1	OG0016427	high		ENSP00000402732.2	OG0006191	high
Dapma7bEVm030048t1	OG0000001	high		gene10195	OG0003038	high		XP_396869.4	OG0002944	high		NV15706-PA	OG0007480	high		ENSMUSP00000134670.1	OG0016546	high		ENSP00000404753.2	OG0006191	high
Dapma7bEVm030057t1	OG0000001	high		gene13960	OG0003039	high		XP_006565503.1	OG0002945	high		NV17502-PA	OG0007481	high		ENSMUSP00000137998.1	OG0016613	high		ENSP00000433148.1	OG0006191	high
Dapma7bEVm030066t1	OG0000001	high		gene17178	OG0003040	high		XP_016768602.1	OG0002945	high		NV18198-PA	OG0007483	high		ENSMUSP00000110982.1	OG0016645	high		ENSP00000459689.1	OG0006204	high
Dapma7bEVm030073t1	OG0000001	high		gene3814	OG0003040	high		XP_006565520.1	OG0002946	high		NV10007-PA	OG0007484	high		ENSMUSP00000031410.7	OG0016646	high		ENSP00000459852.1	OG0006204	high
Dapma7bEVm030079t1	OG0000001	high		gene12219	OG0003041	high		XP_006571990.1	OG0002946	high		NV18385-PA	OG0007485	high		ENSMUSP00000107416.2	OG0016647	high		ENSP00000301057.7	OG0006205	high
Dapma7bEVm030080t1	OG0000001	high		gene12221	OG0003042	high		XP_006571991.1	OG0002946	high		NV18587-PA	OG0007485	high		ENSMUSP00000116234.2	OG0016648	high		ENSP00000462026.1	OG0006205	high
Dapma7bEVm030082t1	OG0000001	high		gene8162	OG0003043	high		XP_006571993.1	OG0002946	high		NV18502-PA	OG0007486	high		ENSMUSP00000015449.5	OG0016673	high		ENSP00000466027.1	OG0006205	high
Dapma7bEVm030084t1	OG0000001	high		gene2457	OG0003044	high		XP_016768608.1	OG0002946	high		NV11975-PA	OG0007487	high		ENSMUSP00000148656.1	OG0016674	high		ENSP00000468265.1	OG0006205	high
Dapma7bEVm030094t1	OG0000001	high		gene8486	OG0003047	high		XP_016768609.1	OG0002946	high		NV16896-PA	OG0007678	high		ENSMUSP00000148780.1	OG0016675	high		ENSP00000260359.6	OG0006206	high
Dapma7bEVm030098t1	OG0000001	high		gene17155	OG0003048	high		XP_625207.2	OG0002946	high		NV14880-PA	OG0007680	high		ENSMUSP00000124022.2	OG0016676	high		ENSP00000400746.2	OG0006206	high
Dapma7bEVm030106t1	OG0000001	high		gene17296	OG0003077	high		XP_006565526.1	OG0002947	high		NV15562-PA	OG0007681	high		ENSMUSP00000144167.1	OG0016677	high		ENSP00000401014.2	OG0006206	high
Dapma7bEVm030107t1	OG0000001	high		gene6378	OG0003077	high		XP_006565527.1	OG0002947	high		NV14954-PA	OG0007682	high		ENSMUSP00000132747.1	OG0016678	high		ENSP00000476014.1	OG0006215	high
Dapma7bEVm030135t1	OG0000001	high		gene589	OG0003207	high		XP_016768615.1	OG0002947	high		NV15574-PA	OG0007683	high		ENSMUSP00000146348.1	OG0016679	high		ENSP00000479333.1	OG0006215	high
Dapma7bEVm030139t1	OG0000001	high		gene594	OG0003207	high		XP_624287.2	OG0002947	high		NV23680-PA	OG0007685	high		ENSMUSP00000116779.1	OG0016680	high		ENSP00000480804.1	OG0006215	high
Dapma7bEVm030146t1	OG0000001	high		gene8668	OG0003208	high		XP_016770657.1	OG0002955	high		NV26009-PA	OG0007685	high		ENSMUSP00000031891.8	OG0016681	high		ENSP00000398644.2	OG0006216	high
Dapma7bEVm030148t1	OG0000001	high		gene8669	OG0003208	high		XP_397108.3	OG0002955	high		NV22847-PA	OG0007686	high		ENSMUSP00000103018.2	OG0016682	high		ENSP00000418234.1	OG0006216	high
Dapma7bEVm030155t1	OG0000001	high		gene8670	OG0003208	high		XP_006566384.1	OG0002956	high		NV11581-PA	OG0007687	high		ENSMUSP00000111323.3	OG0016683	high		ENSP00000227665.4	OG0006225	high
Dapma7bEVm030160t1	OG0000001	high		gene8674	OG0003208	high		XP_006566401.1	OG0002957	high		NV13088-PA	OG0007688	high		ENSMUSP00000134587.1	OG0016690	high		ENSP00000484676.1	OG0006247	high
Dapma7bEVm030163t1	OG0000001	high		gene8718	OG0003208	high		XP_006566414.1	OG0002958	high		NV11534-PA	OG0007689	high		ENSMUSP00000038569.4	OG0016744	high		ENSP00000274217.3	OG0006248	high
Dapma7bEVm030166t1	OG0000001	high		gene8744	OG0003208	high		XP_016770135.1	OG0002991	high		NV12106-PA	OG0007691	high		ENSMUSP00000129314.1	OG0016745	high		ENSP00000284274.4	OG0006248	high
Dapma7bEVm030170t1	OG0000001	high		gene8753	OG0003208	high		XP_016770141.1	OG0002991	high		NV11343-PA	OG0007692	high		ENSMUSP00000027056.5	OG0016746	high		ENSP00000421928.1	OG0006248	high
Dapma7bEVm030184t1	OG0000001	high		gene12432	OG0003209	high		XP_016770252.1	OG0003056	high		NV11704-PA	OG0007693	high		ENSMUSP00000050810.5	OG0016959	high		ENSP00000424966.1	OG0006248	high
Dapma7bEVm030185t1	OG0000001	high		gene12525	OG0003209	high		XP_624527.2	OG0003056	high		NV12961-PA	OG0007736	high		ENSMUSP00000097510.1	OG0016960	high		ENSP00000479005.1	OG0006254	high
Dapma7bEVm030192t1	OG0000001	high		gene654	OG0003257	high		XP_016770681.1	OG0003057	high		NV15938-PA	OG0007737	high		ENSMUSP00000098289.2	OG0016961	high		ENSP00000481874.1	OG0006254	high
Dapma7bEVm030201t1	OG0000001	high		gene10657	OG0003346	high		XP_016770860.1	OG0003058	high		NV15852-PA	OG0007738	high		ENSMUSP00000145721.1	OG0016962	high		ENSP00000488707.1	OG0006254	high
Dapma7bEVm030211t1	OG0000001	high		gene12670	OG0003346	high		XP_016771055.1	OG0003059	high		NV11047-PA	OG0007739	high		ENSMUSP00000078392.5	OG0016963	high		ENSP00000417587.1	OG0006255	high
Dapma7bEVm030225t1	OG0000001	high		gene1982	OG0003348	high		XP_016771105.1	OG0003060	high		NV13728-PA	OG0007740	high		ENSMUSP00000136670.1	OG0016973	high		ENSP00000465822.1	OG0006260	high
Dapma7bEVm030226t1	OG0000001	high		gene1986	OG0003348	high		XP_016771113.1	OG0003061	high		NV23341-PA	OG0007741	high		ENSMUSP00000027487.8	OG0016974	high		ENSP00000466723.1	OG0006260	high
Dapma7bEVm030245t1	OG0000001	high		gene15697	OG0003349	high		XP_016771286.1	OG0003062	high		NV19106-PA	OG0007742	high		ENSMUSP00000136390.1	OG0016975	high		ENSP00000467241.1	OG0006260	high
Dapma7bEVm030247t1	OG0000001	high		gene10037	OG0003350	high		XP_016771287.1	OG0003062	high		NV11521-PA	OG0008042	high		ENSMUSP00000144248.1	OG0016976	high		ENSP00000468467.1	OG0006260	high
Dapma7bEVm030261t1	OG0000001	high		gene9724	OG0003351	high		XP_016771288.1	OG0003062	high		NV14011-PA	OG0008044	high		ENSMUSP00000138601.1	OG0017002	high		ENSP00000218758.4	OG0006261	high
Dapma7bEVm030263t1	OG0000001	high		gene1481	OG0003352	high		XP_016771289.1	OG0003062	high		NV10913-PA	OG0008051	high		ENSMUSP00000145394.1	OG0017004	high		ENSP00000392374.1	OG0006261	high
Dapma7bEVm030264t1	OG0000001	high		gene11085	OG0003353	high		XP_624814.3	OG0003075	high		NV17712-PA	OG0008089	high		ENSMUSP00000122368.1	OG0017005	high		ENSP00000413456.1	OG0006261	high
Dapma7bEVm030269t1	OG0000001	high		gene10519	OG0003355	high		XP_016772834.1	OG0003076	high		NV22104-PA	OG0008091	high		ENSMUSP00000124960.1	OG0017075	high		ENSP00000468767.1	OG0006261	high
Dapma7bEVm030270t1	OG0000001	high		gene8907	OG0003356	high		XP_016772835.1	OG0003076	high		NV10852-PA	OG0008094	high		ENSMUSP00000134736.1	OG0017076	high		ENSP00000358640.3	OG0006262	high
Dapma7bEVm030276t1	OG0000001	high		gene6018	OG0003357	high		XP_016772836.1	OG0003076	high		NV13396-PA	OG0008431	high		ENSMUSP00000146404.1	OG0017083	high		ENSP00000399104.1	OG0006262	high
Dapma7bEVm030287t1	OG0000001	high		gene147	OG0003358	high		XP_016772872.1	OG0003077	high		NV13397-PA	OG0008431	high		ENSMUSP00000081954.5	OG0017084	high		ENSP00000416167.1	OG0006262	high
Dapma7bEVm030293t1	OG0000001	high		gene2675	OG0003359	high		XP_016772873.1	OG0003077	high		NV13398-PA	OG0008431	high		ENSMUSP00000119923.1	OG0017085	high		ENSP00000441237.1	OG0006263	high
Dapma7bEVm030314t1	OG0000001	high		gene7627	OG0003360	high		XP_393549.3	OG0003092	high		NV13399-PA	OG0008431	high		ENSMUSP00000134082.1	OG0017086	high		ENSP00000481549.1	OG0006273	high
Dapma7bEVm018955t1	OG0000005	high		gene2761	OG0003361	high		XP_393599.2	OG0003093	high		NV13400-PA	OG0008431	high		ENSMUSP00000121292.1	OG0017101	high		ENSP00000316333.8	OG0006274	high
Dapma7bEVm019080t1	OG0000005	high		gene12374	OG0003512	high		XP_393778.1	OG0003094	high		NV10362-PA	OG0008432	high		ENSMUSP00000023489.4	OG0017102	high		ENSP00000340631.6	OG0006274	high
Dapma7bEVm019444t1	OG0000005	high		gene13603	OG0003513	high		XP_393888.4	OG0003095	high		NV51355-PA	OG0008433	high		ENSMUSP00000114504.1	OG0017191	high		ENSP00000488918.1	OG0006317	high
Dapma7bEVm019445t1	OG0000005	high		gene2023	OG0003568	high		XP_394050.4	OG0003096	high		NV51405-PA	OG0008433	high		ENSMUSP00000022865.9	OG0017192	high		ENSP00000488923.1	OG0006317	high
Dapma7bEVm019529t1	OG0000005	high		gene15166	OG0003573	high		XP_394067.3	OG0003097	high		NV31042-PA	OG0008434	high		ENSMUSP00000105036.1	OG0017193	high		ENSP00000489329.1	OG0006317	high
Dapma7bEVm019603t1	OG0000005	high		gene16850	OG0003573	high		XP_394543.3	OG0003098	high		NV26024-PA	OG0008435	high		ENSMUSP00000142227.1	OG0017194	high		ENSP00000286190.5	OG0006318	high
Dapma7bEVm019695t1	OG0000005	high		gene17578	OG0003658	high		XP_394739.3	OG0003099	high		NV13653-PA	OG0008437	high		ENSMUSP00000021241.6	OG0017236	high		ENSP00000376086.3	OG0006318	high
Dapma7bEVm019721t1	OG0000005	high		gene7093	OG0003659	high		XP_394859.1	OG0003100	high		NV23858-PA	OG0008439	high		ENSMUSP00000141345.1	OG0017244	high		ENSP00000480014.1	OG0006319	high
Dapma7bEVm019832t1	OG0000005	high		gene7096	OG0003659	high		XP_395245.2	OG0003101	high		NV24615-PA	OG0008442	high		ENSMUSP00000125574.1	OG0017272	high		ENSP00000299694.8	OG0006320	high
Dapma7bEVm019866t1	OG0000005	high		gene7133	OG0003659	high		XP_395300.3	OG0003102	high		NV12015-PA	OG0008444	high		ENSMUSP00000121602.1	OG0017369	high		ENSP00000442793.2	OG0006320	high
Dapma7bEVm020098t1	OG0000005	high		gene143	OG0003730	high		XP_395566.3	OG0003103	high		NV20876-PA	OG0008494	high		ENSMUSP00000112950.1	OG0017370	high		ENSP00000456822.1	OG0006320	high
Dapma7bEVm020173t1	OG0000005	high		gene13675	OG0003731	high		XP_395667.3	OG0003104	high		NV14358-PA	OG0008496	high		ENSMUSP00000039888.1	OG0017371	high		ENSP00000187397.4	OG0006326	high
Dapma7bEVm020184t1	OG0000005	high		gene5408	OG0003731	high		XP_396180.4	OG0003105	high		NV17261-PA	OG0008613	high		ENSMUSP00000034991.7	OG0017372	high		ENSP00000412326.1	OG0006326	high
Dapma7bEVm020360t1	OG0000005	high		gene14583	OG0003733	high		XP_396937.4	OG0003106	high		NV14648-PA	OG0008614	high		ENSMUSP00000088089.5	OG0017408	high		ENSP00000385834.3	OG0006327	high
Dapma7bEVm020381t1	OG0000005	high		gene8462	OG0003734	high		XP_396960.2	OG0003107	high		NV15028-PA	OG0008619	high		ENSMUSP00000119383.1	OG0017409	high		ENSP00000477873.1	OG0006339	high
Dapma7bEVm020424t1	OG0000005	high		gene5145	OG0003735	high		XP_397181.1	OG0003108	high		NV18209-PA	OG0008620	high		ENSMUSP00000118432.1	OG0017410	high		ENSP00000478019.1	OG0006339	high
Dapma7bEVm020468t1	OG0000005	high		gene7123	OG0003736	high		XP_397241.4	OG0003109	high		NV11376-PA	OG0008621	high		ENSMUSP00000123162.1	OG0017411	high		ENSP00000279024.4	OG0006340	high
Dapma7bEVm020738t1	OG0000005	high		gene14421	OG0004160	high		XP_397526.2	OG0003110	high		NV18287-PA	OG0008622	high		ENSMUSP00000116878.1	OG0017412	high		ENSP00000393503.1	OG0006340	high
Dapma7bEVm020955t1	OG0000005	high		gene14828	OG0004160	high		XP_397573.3	OG0003111	high		NV10114-PA	OG0008623	high		ENSMUSP00000122590.1	OG0017413	high		ENSP00000451335.1	OG0006340	high
Dapma7bEVm021057t1	OG0000005	high		gene2854	OG0004160	high		XP_623111.3	OG0003112	high		NV10917-PA	OG0008624	high		ENSMUSP00000120753.1	OG0017423	high		ENSP00000452283.1	OG0006340	high
Dapma7bEVm021359t1	OG0000005	high		gene11290	OG0004165	high		XP_623132.1	OG0003113	high		NV18436-PA	OG0008625	high		ENSMUSP00000061229.3	OG0017611	high		ENSP00000359724.3	OG0006345	high
Dapma7bEVm021418t1	OG0000005	high		gene5014	OG0004167	high		XP_623650.3	OG0003114	high		NV11268-PA	OG0008626	high		ENSMUSP00000046748.8	OG0017612	high		ENSP00000377709.2	OG0006345	high
Dapma7bEVm021731t1	OG0000005	high		gene13095	OG0004200	high		XP_623673.3	OG0003115	high		NV16177-PA	OG0008627	high		ENSMUSP00000113274.1	OG0017613	high		ENSP00000397752.2	OG0006362	high
Dapma7bEVm022388t1	OG0000005	high		gene16722	OG0004200	high		NP_001229449.1	OG0003223	high		NV22311-PA	OG0008713	high		ENSMUSP00000116589.1	OG0017623	high		ENSP00000436729.1	OG0006362	high
Dapma7bEVm022962t1	OG0000005	high		gene13446	OG0004201	high		XP_001119845.1	OG0003224	high		NV14462-PA	OG0008817	high		ENSMUSP00000124032.1	OG0017624	high		ENSP00000323635.3	OG0006363	high
Dapma7bEVm023065t1	OG0000005	high		gene13448	OG0004201	high		XP_006559436.1	OG0003306	high		NV10486-PA	OG0008818	high		ENSMUSP00000125628.1	OG0017625	high		ENSP00000386115.1	OG0006363	high
Dapma7bEVm023147t1	OG0000005	high		gene5954	OG0004312	high		XP_006559437.1	OG0003306	high		NV10152-PA	OG0008820	high		ENSMUSP00000081541.6	OG0017626	high		ENSP00000272570.5	OG0006403	high
Dapma7bEVm023481t1	OG0000005	high		gene6369	OG0004328	high		XP_006559439.1	OG0003307	high		NV10064-PA	OG0008821	high		ENSMUSP00000119880.1	OG0017627	high		ENSP00000445010.2	OG0006406	high
Dapma7bEVm023513t1	OG0000005	high		gene9116	OG0004329	high		XP_006559440.1	OG0003307	high		NV14465-PA	OG0008822	high		ENSMUSP00000027217.8	OG0017628	high		ENSP00000362105.4	OG0006420	high
Dapma7bEVm023534t1	OG0000005	high		gene12954	OG0004330	high		XP_016772475.1	OG0003307	high		NV17379-PA	OG0008823	high		ENSMUSP00000125377.2	OG0017629	high		ENSP00000283882.3	OG0006462	high
Dapma7bEVm023640t1	OG0000005	high		gene2598	OG0004332	high		XP_006559578.1	OG0003308	high		NV15313-PA	OG0008824	high		ENSMUSP00000049592.4	OG0017630	high		ENSP00000457824.1	OG0006462	high
Dapma7bEVm023758t1	OG0000005	high		gene14889	OG0004333	high		XP_016770868.1	OG0003308	high		NV10476-PA	OG0008826	high		ENSMUSP00000078875.6	OG0017631	high		ENSP00000354895.5	OG0006463	high
Dapma7bEVm024085t1	OG0000005	high		gene17769	OG0004334	high		XP_006559629.1	OG0003309	high		NV15593-PA	OG0008828	high		ENSMUSP00000143511.1	OG0017632	high		ENSP00000406012.2	OG0006463	high
Dapma7bEVm024102t1	OG0000005	high		gene9283	OG0004335	high		XP_006559632.1	OG0003309	high		NV16751-PA	OG0008829	high		ENSMUSP00000114885.1	OG0017645	high		ENSP00000363322.3	OG0006477	high
Dapma7bEVm024153t1	OG0000005	high		gene12889	OG0004336	high		XP_006566110.1	OG0003379	high		NV15130-PA	OG0008830	high		ENSMUSP00000023572.7	OG0017696	high		ENSP00000362805.3	OG0006478	high
Dapma7bEVm024416t1	OG0000005	high		gene1177	OG0004337	high		XP_006566358.1	OG0003380	high		NV13466-PA	OG0008831	high		ENSMUSP00000100617.2	OG0017697	high		ENSP00000362824.3	OG0006478	high
Dapma7bEVm024475t1	OG0000005	high		gene8867	OG0004338	high		XP_397109.3	OG0003380	high		NV15669-PA	OG0008833	high		ENSMUSP00000141961.1	OG0017698	high		ENSP00000348708.2	OG0006479	high
Dapma7bEVm024476t1	OG0000005	high		gene16128	OG0004339	high		XP_006566465.1	OG0003381	high		NV16120-PA	OG0008835	high		ENSMUSP00000142240.1	OG0017699	high		ENSP00000350221.5	OG0006479	high
Dapma7bEVm024500t1	OG0000005	high		gene16135	OG0004339	high		XP_006566466.1	OG0003381	high		NV15817-PA	OG0008836	high		ENSMUSP00000134917.1	OG0017700	high		ENSP00000380244.2	OG0006479	high
Dapma7bEVm024513t1	OG0000005	high		gene11056	OG0004340	high		XP_006566468.1	OG0003381	high		NV16383-PA	OG0008837	high		ENSMUSP00000134958.1	OG0017701	high		ENSP00000240316.4	OG0006485	high
Dapma7bEVm024517t1	OG0000005	high		gene2592	OG0004341	high		XP_016770250.1	OG0003381	high		NV15262-PA	OG0009662	high		ENSMUSP00000133383.1	OG0017702	high		ENSP00000484003.1	OG0006607	high
Dapma7bEVm024523t1	OG0000005	high		gene1088	OG0004342	high		XP_006566556.2	OG0003382	high		NV30575-PA	OG0009663	high		ENSMUSP00000123862.1	OG0017703	high		ENSP00000484020.1	OG0006607	high
Dapma7bEVm024643t1	OG0000005	high		gene1631	OG0004343	high		XP_006566652.1	OG0003383	high		NV31094-PA	OG0009722	high		ENSMUSP00000040230.5	OG0017704	high		ENSP00000265276.4	OG0006608	high
Dapma7bEVm024645t1	OG0000005	high		gene14556	OG0004344	high		XP_006566653.1	OG0003383	high		NV16051-PA	OG0009724	high		ENSMUSP00000120122.1	OG0017705	high		ENSP00000280557.6	OG0006619	high
Dapma7bEVm024701t1	OG0000005	high		gene3708	OG0004345	high		XP_006566670.1	OG0003384	high		NV23706-PA	OG0009725	high		ENSMUSP00000152732.1	OG0017706	high		ENSP00000413661.2	OG0006619	high
Dapma7bEVm025188t1	OG0000005	high		gene7819	OG0004346	high		XP_006566671.1	OG0003384	high		NV13468-PA	OG0009783	high		ENSMUSP00000126143.1	OG0017707	high		ENSP00000413520.2	OG0006620	high
Dapma7bEVm025486t1	OG0000005	high		gene10595	OG0004368	high		XP_006566698.1	OG0003385	high		NV50184-PA	OG0009801	high		ENSMUSP00000057157.3	OG0017708	high		ENSP00000355051.4	OG0006622	high
Dapma7bEVm027489t1	OG0000005	high		gene1236	OG0004369	high		XP_006566712.1	OG0003386	high		NV15427-PA	OG0009804	high		ENSMUSP00000148119.1	OG0017790	high		ENSP00000433883.1	OG0006622	high
Dapma7bEVm015396t1	OG0000006	high		gene8533	OG0004370	high		XP_006566713.1	OG0003386	high		NV13371-PA	OG0009805	high		ENSMUSP00000145442.1	OG0017813	high		ENSP00000255608.3	OG0006623	high
Dapma7bEVm015418t1	OG0000006	high		gene2781	OG0004372	high		XP_006566714.1	OG0003386	high		NV15429-PA	OG0010823	high		ENSMUSP00000010044.7	OG0017814	high		ENSP00000261721.4	OG0006623	high
Dapma7bEVm015430t1	OG0000006	high		gene2782	OG0004372	high		XP_006571086.1	OG0003427	high		NV17816-PA	OG0010823	high		ENSMUSP00000139847.1	OG0017815	high		ENSP00000354501.3	OG0006624	high
Dapma7bEVm015495t1	OG0000006	high		gene16577	OG0004384	high		XP_006571087.1	OG0003427	high		NV18673-PA	OG0010823	high		ENSMUSP00000105426.2	OG0017874	high		ENSP00000402292.1	OG0006624	high
Dapma7bEVm015523t1	OG0000006	high		gene10798	OG0004385	high		XP_016770419.1	OG0003427	high		NV16013-PA	OG0010824	high		ENSMUSP00000025468.7	OG0018037	high		ENSP00000455308.1	OG0006625	high
Dapma7bEVm015580t1	OG0000006	high		gene975	OG0004386	high		XP_016770421.1	OG0003427	high		NV21078-PA	OG0010825	high		ENSMUSP00000005064.7	OG0018038	high		ENSP00000221233.3	OG0006632	high
Dapma7bEVm015581t1	OG0000006	high		gene5950	OG0004388	high		XP_016770425.1	OG0003427	high		NV21773-PA	OG0010825	high		ENSMUSP00000146775.1	OG0018039	high		ENSP00000418787.1	OG0006659	high
Dapma7bEVm015582t1	OG0000006	high		gene11408	OG0004389	high		XP_016770427.1	OG0003427	high		NV25501-PA	OG0010825	high		ENSMUSP00000140370.1	OG0018050	high		ENSP00000419928.1	OG0006659	high
Dapma7bEVm015589t1	OG0000006	high		gene14689	OG0004389	high		XP_006571172.1	OG0003428	high		NV12407-PA	OG0011297	high		ENSMUSP00000140408.1	OG0018051	high		ENSP00000420026.1	OG0006659	high
Dapma7bEVm015662t1	OG0000006	high		gene5553	OG0004419	high		XP_006571173.1	OG0003428	high		NV14709-PA	OG0011298	high		ENSMUSP00000050516.1	OG0018244	high		ENSP00000443900.3	OG0006659	high
Dapma7bEVm015911t1	OG0000006	high		gene12098	OG0004420	high		XP_006571174.1	OG0003428	high		NV14186-PA	OG0011299	high		ENSMUSP00000047358.1	OG0018245	high		ENSP00000305958.4	OG0006660	high
Dapma7bEVm015978t1	OG0000006	high		gene12303	OG0004570	high		XP_396744.4	OG0003435	high		NV15643-PA	OG0011300	high		ENSMUSP00000146444.1	OG0018327	high		ENSP00000351646.5	OG0006660	high
Dapma7bEVm016175t1	OG0000006	high		gene8297	OG0004570	high		XP_006571962.1	OG0003436	high		NV10447-PA	OG0011301	high		ENSMUSP00000146515.1	OG0018328	high		ENSP00000445957.1	OG0006660	high
Dapma7bEVm016323t1	OG0000006	high		gene12801	OG0004571	high		XP_006571963.1	OG0003436	high		NV22349-PA	OG0012973	high		ENSMUSP00000102657.2	OG0018374	high		ENSP00000299138.7	OG0006661	high
Dapma7bEVm016324t1	OG0000006	high		gene16200	OG0004571	high		XP_006571964.1	OG0003436	high		NV21560-PA	OG0012974	high		ENSMUSP00000147113.1	OG0018375	high		ENSP00000269221.2	OG0006662	high
Dapma7bEVm016325t1	OG0000006	high		gene15885	OG0004573	high		XP_006571965.1	OG0003436	high		NV15982-PA	OG0012975	high		ENSMUSP00000144014.1	OG0018376	high		ENSP00000467007.1	OG0006662	high
Dapma7bEVm016965t1	OG0000006	high		gene9318	OG0004573	high		XP_006572053.2	OG0003437	high		NV14652-PA	OG0012976	high		ENSMUSP00000060205.2	OG0018404	high		ENSP00000335632.5	OG0006663	high
Dapma7bEVm017019t1	OG0000006	high		gene2190	OG0004574	high		XP_006572068.1	OG0003438	high		NV22267-PA	OG0013079	high		ENSMUSP00000144154.1	OG0018435	high		ENSP00000454007.1	OG0006663	high
Dapma7bEVm018390t1	OG0000006	high		gene7802	OG0004651	high		XP_016772823.1	OG0003438	high		NV20056-PA	OG0013094	high		ENSMUSP00000051979.4	OG0018447	high		ENSP00000038176.3	OG0006664	high
Dapma7bEVm018402t1	OG0000006	high		gene8469	OG0004652	high		XP_016772825.1	OG0003438	high		NV21456-PA	OG0013095	high		ENSMUSP00000046311.9	OG0018458	high		ENSP00000478266.1	OG0006713	high
Dapma7bEVm018443t1	OG0000006	high		gene8411	OG0004653	high		XP_016772858.1	OG0003440	high		NV11407-PA	OG0013097	high		ENSMUSP00000067770.7	OG0018461	high		ENSP00000364119.2	OG0006726	high
Dapma7bEVm018461t1	OG0000006	high		gene2873	OG0004654	high		XP_016772859.1	OG0003440	high		NV21489-PA	OG0013098	high		ENSMUSP00000138866.1	OG0018647	high		ENSP00000252102.4	OG0006728	high
Dapma7bEVm018488t1	OG0000006	high		gene1817	OG0004655	high		XP_624384.3	OG0003440	high		NV11950-PA	OG0013099	high		ENSMUSP00000149117.1	OG0018665	high		ENSP00000427220.1	OG0006728	high
Dapma7bEVm018514t1	OG0000006	high		gene1418	OG0004656	high		XP_006572180.1	OG0003441	high		NV10749-PA	OG0013101	high		ENSMUSP00000142167.1	OG0018678	high		ENSP00000358965.4	OG0006754	high
Dapma7bEVm018552t1	OG0000006	high		gene5270	OG0004657	high		XP_006572239.1	OG0003442	high		NV30435-PA	OG0013102	high		ENSMUSP00000059720.5	OG0018679	high		ENSP00000380260.2	OG0006846	high
Dapma7bEVm028527t1	OG0000006	high		gene8275	OG0004658	high		XP_006572240.1	OG0003442	high		NV22864-PA	OG0013103	high		ENSMUSP00000114448.1	OG0018680	high		ENSP00000391674.2	OG0006846	high
Dapma7bEVm028553t1	OG0000006	high		gene15506	OG0004659	high		XP_623274.2	OG0003442	high		NV22016-PA	OG0013104	high		ENSMUSP00000147965.1	OG0018695	high		ENSP00000416050.2	OG0006846	high
Dapma7bEVm028554t1	OG0000006	high		gene12833	OG0004660	high		XP_006572241.1	OG0003443	high		NV20722-PA	OG0013105	high		ENSMUSP00000101509.1	OG0018696	high		ENSP00000256545.4	OG0006851	high
Dapma7bEVm028854t1	OG0000006	high		gene3126	OG0004661	high		XP_006572242.1	OG0003443	high		NV17675-PA	OG0013106	high		ENSMUSP00000101510.1	OG0018697	high		ENSP00000434292.1	OG0006851	high
Dapma7bEVm028867t1	OG0000006	high		gene1729	OG0004690	high		XP_016772912.1	OG0003443	high		NV11523-PA	OG0013107	high		ENSMUSP00000121656.1	OG0018698	high		ENSP00000219066.1	OG0006940	high
Dapma7bEVm028872t1	OG0000006	high		gene5777	OG0004691	high		XP_006572290.1	OG0003444	high		NV23694-PA	OG0013109	high		ENSMUSP00000036031.3	OG0018699	high		ENSP00000455267.1	OG0006940	high
Dapma7bEVm028923t1	OG0000006	high		gene16647	OG0004884	high		XP_006572292.1	OG0003444	high		NV17281-PA	OG0013110	high		ENSMUSP00000115327.1	OG0018700	high		ENSP00000483688.1	OG0006976	high
Dapma7bEVm028924t1	OG0000006	high		gene14606	OG0005080	high		XP_006572293.1	OG0003444	high		NV11004-PA	OG0013111	high		ENSMUSP00000116975.1	OG0018701	high		ENSP00000483956.1	OG0006976	high
Dapma7bEVm028957t1	OG0000006	high		gene1207	OG0005125	high		XP_016772943.1	OG0003444	high		NV12977-PA	OG0013113	high		ENSMUSP00000028881.7	OG0018702	high		ENSP00000387066.3	OG0006990	high
Dapma7bEVm028979t1	OG0000006	high		gene17340	OG0005126	high		XP_016772944.1	OG0003444	high		NV25655-PA	OG0013114	high		ENSMUSP00000142164.1	OG0018703	high		ENSP00000395340.2	OG0006990	high
Dapma7bEVm028986t1	OG0000006	high		gene199	OG0005127	high		XP_016772945.1	OG0003444	high		NV25656-PA	OG0013115	high		ENSMUSP00000123349.1	OG0018704	high		ENSP00000400947.1	OG0006990	high
Dapma7bEVm028991t1	OG0000006	high		gene7464	OG0005129	high		XP_016767546.1	OG0003669	high		NV13721-PA	OG0013116	high		ENSMUSP00000114099.1	OG0018705	high		ENSP00000392520.1	OG0006998	high
Dapma7bEVm029005t1	OG0000006	high		gene16322	OG0005130	high		NP_001129377.1	OG0003670	high		NV13485-PA	OG0013146	high		ENSMUSP00000118976.1	OG0018706	high		ENSP00000384263.1	OG0007004	high
Dapma7bEVm029163t1	OG0000006	high		gene11082	OG0005131	high		NP_001135933.1	OG0003671	high		NV16532-PA	OG0013147	high		ENSMUSP00000031227.4	OG0018707	high		ENSP00000444427.2	OG0007006	high
Dapma7bEVm029164t1	OG0000006	high		gene10173	OG0005132	high		NP_001229442.1	OG0003672	high		NV22325-PA	OG0013149	high		ENSMUSP00000078137.4	OG0018727	high		ENSP00000436125.1	OG0007007	high
Dapma7bEVm029183t1	OG0000006	high		gene2791	OG0005133	high		XP_625073.3	OG0003672	high		NV11601-PA	OG0013150	high		ENSMUSP00000142916.1	OG0018728	high		ENSP00000440976.1	OG0007008	high
Dapma7bEVm029265t1	OG0000006	high		gene14481	OG0005134	high		NP_001239359.1	OG0003673	high		NV23702-PA	OG0013152	high		ENSMUSP00000033184.4	OG0018729	high		ENSP00000472523.1	OG0007046	high
Dapma7bEVm029271t1	OG0000006	high		gene16283	OG0005136	high		XP_016768300.1	OG0003673	high		NV25381-PA	OG0013168	high		ENSMUSP00000121984.1	OG0018730	high		ENSP00000397576.2	OG0007049	high
Dapma7bEVm029338t1	OG0000006	high		gene13449	OG0005138	high		NP_001264229.1	OG0003674	high		NV10065-PA	OG0013172	high		ENSMUSP00000115566.1	OG0018777	high		ENSP00000355302.5	OG0007052	high
Dapma7bEVm029349t1	OG0000006	high		gene8477	OG0005139	high		NP_001265267.1	OG0003675	high		NV10670-PA	OG0013173	high		ENSMUSP00000121109.1	OG0018995	high		ENSP00000460787.1	OG0007052	high
Dapma7bEVm029393t1	OG0000006	high		gene10981	OG0005140	high		NP_001265609.1	OG0003676	high		NV23720-PA	OG0013174	high		ENSMUSP00000040083.4	OG0019004	high		ENSP00000461303.1	OG0007052	high
Dapma7bEVm029427t1	OG0000006	high		gene15411	OG0005140	high		XP_006566320.1	OG0003676	high		NV18408-PA	OG0013176	high		ENSMUSP00000076531.3	OG0019005	high		ENSP00000442788.1	OG0007055	high
Dapma7bEVm029428t1	OG0000006	high		gene16121	OG0005155	high		XP_016770155.1	OG0003676	high		NV18409-PA	OG0013176	high		ENSMUSP00000132700.1	OG0019038	high		ENSP00000365200.4	OG0007056	high
Dapma7bEVm029601t1	OG0000006	high		gene3006	OG0005156	high		NP_008089.1	OG0003677	high		NV22801-PA	OG0013230	high		ENSMUSP00000037867.3	OG0019065	high		ENSP00000263026.5	OG0007057	high
Dapma7bEVm029630t1	OG0000006	high		gene13641	OG0005157	high		XP_001119836.2	OG0003678	high		NV13727-PA	OG0013231	high		ENSMUSP00000109502.2	OG0019076	high		ENSP00000456243.1	OG0007057	high
Dapma7bEVm029678t1	OG0000006	high		gene8958	OG0005158	high		XP_006558936.1	OG0003707	high		NV17188-PA	OG0016163	high		ENSMUSP00000045154.4	OG0019079	high		ENSP00000492375.1	OG0007057	high
Dapma7bEVm001329t1	OG0000007	high		gene14383	OG0005651	high		XP_001122377.2	OG0003708	high		NV12638-PA	OG0016164	high		ENSMUSP00000136891.1	OG0019105	high		ENSP00000281268.8	OG0007058	high
Dapma7bEVm007210t1	OG0000007	high		gene9109	OG0005652	high		XP_006557732.1	OG0003708	high		NV12640-PA	OG0016165	high		ENSMUSP00000091329.4	OG0019106	high		ENSP00000397339.2	OG0007058	high
Dapma7bEVm007769t1	OG0000007	high		gene13766	OG0005653	high		XP_001122401.2	OG0003709	high		NV12643-PA	OG0016166	high		ENSMUSP00000119653.1	OG0019107	high		ENSP00000416753.2	OG0007058	high
Dapma7bEVm008169t1	OG0000007	high		gene12807	OG0005654	high		XP_001122410.3	OG0003710	high		NV22334-PA	OG0016167	high		ENSMUSP00000141016.1	OG0019108	high		ENSP00000431945.1	OG0007058	high
Dapma7bEVm012020t1	OG0000007	high		gene12361	OG0005656	high		XP_016773304.1	OG0003710	high		NV21613-PA	OG0016168	high		ENSMUSP00000058832.6	OG0019109	high		ENSP00000431983.1	OG0007058	high
Dapma7bEVm013341t1	OG0000007	high		gene765	OG0005674	high		XP_001122434.2	OG0003711	high		NV21584-PA	OG0016169	high		ENSMUSP00000031119.1	OG0019225	high		ENSP00000358576.3	OG0007059	high
Dapma7bEVm013471t1	OG0000007	high		gene11235	OG0005675	high		XP_006560768.1	OG0003785	high		NV13287-PA	OG0016258	high		ENSMUSP00000113286.1	OG0019226	high		ENSP00000237858.6	OG0007060	high
Dapma7bEVm015806t1	OG0000007	high		gene6079	OG0005676	high		XP_006560881.1	OG0003786	high		NV26106-PA	OG0016259	high		ENSMUSP00000139502.1	OG0019432	high		ENSP00000369314.4	OG0007060	high
Dapma7bEVm015907t1	OG0000007	high		gene4976	OG0005677	high		XP_006560882.1	OG0003786	high		NV22859-PA	OG0016260	high		ENSMUSP00000092715.2	OG0019746	high		ENSP00000438801.1	OG0007064	high
Dapma7bEVm016036t1	OG0000007	high		gene3534	OG0005700	high		XP_006560883.1	OG0003786	high		NV22367-PA	OG0016263	high		ENSMUSP00000134527.1	OG0019779	high		ENSP00000442893.1	OG0007064	high
Dapma7bEVm016753t1	OG0000007	high		gene2516	OG0005702	high		XP_006560884.1	OG0003786	high		NV22494-PA	OG0016264	high		ENSMUSP00000122504.1	OG0019780	high		ENSP00000445360.1	OG0007064	high
Dapma7bEVm017185t1	OG0000007	high		gene14796	OG0005704	high		XP_006560886.1	OG0003786	high		NV14743-PA	OG0016265	high		ENSMUSP00000024011.8	OG0020006	high		ENSP00000312304.4	OG0007065	high
Dapma7bEVm017405t1	OG0000007	high		gene3736	OG0005705	high		XP_006562877.1	OG0003811	high		NV30284-PA	OG0016266	high		ENSMUSP00000132823.1	OG0020054	high		ENSP00000363943.3	OG0007076	high
Dapma7bEVm018237t1	OG0000007	high		gene3751	OG0005705	high		XP_006562895.1	OG0003812	high		NV15904-PA	OG0016267	high		ENSMUSP00000060930.1	OG0020116	high		ENSP00000425114.1	OG0007126	high
Dapma7bEVm018844t1	OG0000007	high		gene4619	OG0005706	high		XP_006562896.1	OG0003812	high		NV22785-PA	OG0016271	high		ENSMUSP00000124486.1	OG0020117	high		ENSP00000462071.1	OG0007129	high
Dapma7bEVm019015t1	OG0000007	high		gene6252	OG0005708	high		XP_006562897.1	OG0003812	high		NV24271-PA	OG0016273	high		ENSMUSP00000133118.1	OG0020118	high		ENSP00000464389.1	OG0007129	high
Dapma7bEVm019108t1	OG0000007	high		gene11243	OG0005709	high		XP_006562914.1	OG0003813	high		NV22343-PA	OG0016274	high		ENSMUSP00000152244.1	OG0020119	high		ENSP00000416661.1	OG0007138	high
Dapma7bEVm019828t1	OG0000007	high		gene5956	OG0005768	high		XP_016769986.1	OG0003813	high		NV22269-PA	OG0016295	high		ENSMUSP00000038485.4	OG0020120	high		ENSP00000484811.1	OG0007145	high
Dapma7bEVm019953t1	OG0000007	high		gene6971	OG0005953	high		XP_016769987.1	OG0003813	high		NV15109-PA	OG0016296	high		ENSMUSP00000050300.2	OG0020121	high		ENSP00000304713.4	OG0007149	high
Dapma7bEVm020493t1	OG0000007	high		gene1643	OG0005992	high		XP_006563225.1	OG0003814	high		NV12394-PA	OG0016436	high		ENSMUSP00000139114.1	OG0020191	high		ENSP00000435372.1	OG0007149	high
Dapma7bEVm020925t1	OG0000007	high		gene1562	OG0005993	high		XP_016772626.1	OG0003814	high		NV50660-PA	OG0000001	high		ENSMUSP00000106086.2	OG0020298	high		ENSP00000491828.1	OG0007156	high
Dapma7bEVm021075t1	OG0000007	high		gene17205	OG0005994	high		XP_396851.4	OG0003814	high		NV15111-PA	OG0000005	high		ENSMUSP00000142537.1	OG0020342	high		ENSP00000491853.1	OG0007156	high
Dapma7bEVm021123t1	OG0000007	high		gene13199	OG0005995	high		XP_006563309.1	OG0003815	high		NV21313-PA	OG0000007	high		ENSMUSP00000122624.1	OG0020357	high		ENSP00000492299.1	OG0007156	high
Dapma7bEVm021874t1	OG0000007	high		gene16475	OG0006091	high		XP_016772239.1	OG0003815	high		NV22655-PA	OG0000007	high		ENSMUSP00000152219.1	OG0020358	high		ENSP00000492753.1	OG0007156	high
[truncated: 28,334 more rows]
