# Supplementary material for: Pattern of DNA Methylation in Daphnia: Evolutionary Perspective
Source: Genome Biol Evol. 2018 Jul 30;10(8):1988–2007. doi: 10.1093/gbe/evy155 (PMC6097596; doi:10.1093/gbe/evy155)
Supplement: Supplementary Data [file evy155_kvist_et_al_supplements.zip › S16_Table_Enrichment analysis of heatmap genes.xls]

## Sheet: reactome_enrichment_highvslow_o
# S16 Table. Enriched Reactome pathways in genes that are in the two main clusters in the hierarchical clustering analysis.
# The "High" cluster has high expression in most species and high methylation in arthropods (exons 2-4) and low methylation in vertebrates (exon 1).
# The "Low" cluster has low expression across species and low methylation in arthropods (exons 2-4) and high methylation in vertebrates (exon 1).
Cluster	ID	Description	GeneRatio	BgRatio	p value	p adjusted	qvalue	ENTREZID	Count
High	R-HSA-9006936	Signaling by TGF-beta family members	16/311	63/4990	8.85489e-07	0.000577582	0.000491348	904/905/5500/9110/5501/5499/657/1025/7027/8239/94/130399/7029/658/91/7046	16
High	R-HSA-3371453	Regulation of HSF1-mediated heat shock response	14/311	51/4990	1.57165e-06	0.000577582	0.000491348	8086/23411/81929/3313/3310/3309/8021/8480/3304/3303/3305/3306/3312/9972	14
High	R-HSA-3371556	Cellular response to heat stress	16/311	69/4990	3.27897e-06	0.000777998	0.000661842	8086/23411/81929/3313/3310/3309/3320/3326/8021/8480/3304/3303/3305/3306/3312/9972	16
High	R-HSA-3371568	Attenuation phase	7/311	13/4990	4.234e-06	0.000777998	0.000661842	3320/3326/3304/3303/3305/3306/3312	7
High	R-HSA-5627123	RHO GTPases activate PAKs	8/311	19/4990	8.58953e-06	0.00126266	0.00107414	5500/5062/998/5879/5058/5063/10627/103910	8
High	R-HSA-4615885	SUMOylation of DNA replication proteins	10/311	36/4990	4.53748e-05	0.00555842	0.00472854	8086/81929/8021/8480/5111/6790/7153/7155/9212/9972	10
High	R-HSA-399954	Sema3A PAK dependent Axon repulsion	6/311	13/4990	6.59811e-05	0.00564574	0.00480282	5062/3320/3326/5879/5058/5063	6
High	R-HSA-2565942	Regulation of PLK1 Activity at G2/M Transition	11/311	45/4990	6.91315e-05	0.00564574	0.00480282	891/9133/5500/3320/1778/1453/6790/54820/1454/102800317/1781	11
High	R-HSA-373755	Semaphorin interactions	11/311	45/4990	6.91315e-05	0.00564574	0.00480282	5880/5062/3320/998/3326/5879/5058/5063/391/10627/103910	11
High	R-HSA-983169	Class I MHC mediated antigen processing & presentation	26/311	187/4990	7.71532e-05	0.00567076	0.00482411	29927/8916/55008/7320/25793/197131/55585/55658/55294/55176/5702/9520/223082/3309/143471/9604/5688/7319/23304/9817/9861/8697/22872/84937/92912/27246	26
High	R-HSA-428540	Activation of RAC1	6/311	14/4990	0.000109453	0.00670403	0.0057031	8440/5062/5879/5058/5063/4690	6
High	R-HSA-6804114	TP53 Regulates Transcription of Genes Involved in G2 Cell Cycle Arrest	6/311	14/4990	0.000109453	0.00670403	0.0057031	891/7027/5111/3276/6790/7029	6
High	R-HSA-170834	Signaling by TGF-beta Receptor Complex	11/311	49/4990	0.000158476	0.00847368	0.00720854	904/905/5500/9110/5501/5499/1025/7027/8239/7029/7046	11
High	R-HSA-1483249	Inositol phosphate metabolism	9/311	34/4990	0.000165277	0.00847368	0.00720854	3613/23236/4952/9562/3633/5332/3612/5330/5331	9
High	R-HSA-3928664	Ephrin signaling	6/311	15/4990	0.000172932	0.00847368	0.00720854	8440/5062/5879/5058/5063/10627	6
High	R-HSA-3371571	HSF1-dependent transactivation	7/311	21/4990	0.000185591	0.00852558	0.0072527	3320/3326/3304/3303/3305/3306/3312	7
High	R-HSA-389359	CD28 dependent Vav1 pathway	5/311	11/4990	0.000307925	0.0132862	0.0113026	5062/998/5879/5058/5063	5
High	R-HSA-983168	Antigen processing: Ubiquitination & Proteasome degradation	22/311	160/4990	0.000325416	0.0132862	0.0113026	8916/55008/7320/25793/197131/55585/55658/55294/5702/9520/223082/143471/9604/5688/7319/23304/9817/9861/8697/84937/92912/27246	22
High	R-HSA-3371497	HSP90 chaperone cycle for steroid hormone receptors (SHR)	10/311	45/4990	0.00034444	0.0132862	0.0113026	3320/3326/1778/3304/3303/3305/3306/1781/1780/3312	10
High	R-HSA-72203	Processing of Capped Intron-Containing Pre-mRNA	24/311	183/4990	0.00036153	0.0132862	0.0113026	8086/10212/81929/9785/9775/3192/51585/9092/3188/10992/1665/3185/3187/8021/8480/988/8449/5431/11100/7919/9879/6434/3312/9972	24
High	R-HSA-416572	Sema4D induced cell migration and growth-cone collapse	6/311	18/4990	0.00054663	0.0191321	0.0162756	5880/998/5879/391/10627/103910	6
High	R-HSA-3301854	Nuclear Pore Complex (NPC) Disassembly	7/311	25/4990	0.000617767	0.020639	0.0175576	8086/891/81929/9133/8021/8480/9972	7
High	R-HSA-1855204	Synthesis of IP3 and IP4 in the cytosol	6/311	19/4990	0.000757544	0.0242085	0.0205941	23236/4952/3633/5332/5330/5331	6
High	R-HSA-168274	Export of Viral Ribonucleoproteins from Nucleus	7/311	26/4990	0.000800891	0.0245273	0.0208653	8086/81929/8021/8480/3304/3303/9972	7
High	R-HSA-400685	Sema4D in semaphorin signaling	6/311	20/4990	0.00102622	0.029412	0.0250207	5880/998/5879/391/10627/103910	6
High	R-HSA-69275	G2/M Transition	18/311	130/4990	0.00104042	0.029412	0.0250207	891/9133/5500/5702/3320/143471/3326/1778/5688/5520/1453/9861/6790/54820/1454/102800317/1781/7465	18
High	R-HSA-453274	Mitotic G2-G2/M phases	18/311	131/4990	0.0011392	0.0310114	0.0263814	891/9133/5500/5702/3320/143471/3326/1778/5688/5520/1453/9861/6790/54820/1454/102800317/1781/7465	18
High	R-HSA-2980766	Nuclear Envelope Breakdown	8/311	36/4990	0.00135198	0.0332125	0.0282538	8086/891/81929/9133/23592/8021/8480/9972	8
High	R-HSA-8854518	AURKA Activation by TPX2	8/311	36/4990	0.00135198	0.0332125	0.0282538	3320/1778/1453/6790/54820/1454/102800317/1781	8
High	R-HSA-6798695	Neutrophil degranulation	26/311	224/4990	0.00137162	0.0332125	0.0282538	2519/8621/3920/5702/3310/3916/3320/5878/3326/5879/1778/5869/3608/5768/6709/2517/3304/3303/5663/9861/56888/51719/391/3312/23191/1654	26
High	R-HSA-68877	Mitotic Prometaphase	16/311	112/4990	0.0014008	0.0332125	0.0282538	891/81929/9133/23244/23047/81565/3320/5501/1778/1453/54820/1454/102800317/1781/1780/9212	16
High	R-HSA-1169408	ISG15 antiviral mechanism	9/311	46/4990	0.00178901	0.0398461	0.033897	8086/81929/9775/1974/8021/8480/25820/1973/9972	9
High	R-HSA-1169410	Antiviral mechanism by IFN-stimulated genes	9/311	46/4990	0.00178901	0.0398461	0.033897	8086/81929/9775/1974/8021/8480/25820/1973/9972	9
High	R-HSA-69278	Cell Cycle, Mitotic	37/311	365/4990	0.00184767	0.0399423	0.0339788	8086/891/81929/4171/9133/5500/5702/23244/23592/23047/81565/3320/5501/143471/3326/8021/1778/5688/8480/7027/5111/5520/1453/9861/8697/6790/54820/1454/102800317/1781/7153/1780/7465/55844/7029/9212/9972	37
High	R-HSA-112382	Formation of RNA Pol II elongation complex	9/311	47/4990	0.00209427	0.0412605	0.0351003	4298/904/905/51224/79577/1025/4300/5431/6924	9
High	R-HSA-2029482	Regulation of actin dynamics for phagocytic cup formation	9/311	47/4990	0.00209427	0.0412605	0.0351003	3320/998/3326/5879/5058/4690/10096/23191/26999	9
High	R-HSA-75955	RNA Polymerase II Transcription Elongation	9/311	47/4990	0.00209427	0.0412605	0.0351003	4298/904/905/51224/79577/1025/4300/5431/6924	9
High	R-HSA-1280218	Adaptive Immune System	36/311	356/4990	0.00222327	0.0412605	0.0351003	29927/8916/55008/7320/25793/197131/55585/55658/55294/55176/5702/8722/9520/223082/3309/5062/143471/998/9604/5879/5058/1778/5688/7319/23304/9817/9861/8697/1781/5063/22872/1780/4690/84937/92912/27246	36
High	R-HSA-425397	Transport of vitamins, nucleosides, and related molecules	5/311	16/4990	0.002246	0.0412605	0.0351003	376497/10999/2030/55315/7355	5
High	R-HSA-8953750	Transcriptional Regulation by E2F6	6/311	23/4990	0.00227988	0.0412605	0.0351003	2146/7027/11335/23468/7029/5888	6
High	R-HSA-1855183	Synthesis of IP2, IP, and Ins in the cytosol	4/311	10/4990	0.00230161	0.0412605	0.0351003	3613/4952/3633/3612	4
Cluster	ID	Description	GeneRatio	BgRatio	p value	p adjusted	qvalue	ENTREZID	Count
Low	R-HSA-156580	Phase II - Conjugation of compounds	30/499	55/4990	1.25305e-16	7.01708e-14	6.48948e-14	6783/79799/7365/27233/27306/54658/7364/27284/7367/6819/25830/6799/7366/54575/54600/445329/105369243/54657/54579/54578/54577/54576/6818/6817/54659/54490/7363/10941/574537/10327	30
Low	R-HSA-156588	Glucuronidation	18/499	21/4990	7.5372e-16	2.11042e-13	1.95174e-13	79799/7365/54658/7364/7367/7366/54575/54600/54657/54579/54578/54577/54576/54659/54490/7363/10941/574537	18
Low	R-HSA-445095	Interaction between L1 and Ankyrins	16/499	22/4990	3.37362e-12	5.12567e-10	4.74028e-10	6326/11280/6323/60/6711/6334/6710/6328/6335/4897/6331/6329/6336/6712/57731/71	16
Low	R-HSA-211859	Biological oxidations	35/499	98/4990	3.6612e-12	5.12567e-10	4.74028e-10	6783/79799/7365/27233/27306/54658/7364/27284/7367/6819/25830/6799/1551/1576/7366/54575/54600/445329/105369243/54657/54579/54578/54577/54576/285440/6818/6817/1577/54659/54490/7363/10941/574537/100861540/10327	35
Low	R-HSA-392518	Signal amplification	14/499	25/4990	1.32466e-08	1.48362e-06	1.37207e-06	2767/10681/2769/2776/2771/9630/2773/6714/2783/346562/2784/2770/59345/2782	14
Low	R-HSA-202040	G-protein activation	13/499	22/4990	1.83681e-08	1.71435e-06	1.58546e-06	2779/10681/2775/2771/2780/2773/2783/346562/2784/2770/59345/2782/2781	13
Low	R-HSA-156584	Cytosolic sulfonation of small molecules	10/499	17/4990	9.32617e-07	7.46094e-05	6.89996e-05	6783/27233/27284/6819/25830/6799/445329/105369243/6818/6817	10
Low	R-HSA-418592	ADP signalling through P2Y purinoceptor 1	10/499	20/4990	6.70338e-06	0.000469236	0.000433955	2767/10681/2769/2776/9630/6714/2783/2784/59345/2782	10
Low	R-HSA-6814122	Cooperation of PDCL (PhLP1) and TRiC/CCT in G-protein beta folding	13/499	34/4990	1.10238e-05	0.000685927	0.000634354	2779/10681/2775/2771/2780/2773/2783/346562/2784/2770/59345/2782/2781	13
Low	R-HSA-418594	G alpha (i) signalling events	18/499	61/4990	1.60985e-05	0.000872072	0.000806502	2779/10681/150/1814/3354/2771/3350/2780/2773/6002/2783/346562/10636/2784/2770/59345/2782/2781	18
Low	R-HSA-1433557	Signaling by SCF-KIT	11/499	26/4990	1.713e-05	0.000872072	0.000806502	7409/7525/3932/9846/2534/6714/7006/2242/4067/10603/2241	11
Low	R-HSA-392170	ADP signalling through P2Y purinoceptor 12	9/499	18/4990	1.98318e-05	0.000925484	0.000855899	10681/2771/2773/2783/346562/2784/2770/59345/2782	9
Low	R-HSA-428930	Thromboxane signalling through TP receptor	9/499	19/4990	3.43702e-05	0.00148056	0.00136924	2767/10681/2769/2776/9630/2783/2784/59345/2782	9
Low	R-HSA-456926	Thrombin signalling through proteinase activated receptors (PARs)	10/499	24/4990	4.91096e-05	0.00196438	0.00181668	2767/10681/2769/2776/9630/6714/2783/2784/59345/2782	10
Low	R-HSA-76002	Platelet activation, signaling and aggregation	27/499	133/4990	0.00023026	0.00859638	0.00795004	2767/10681/2769/94121/150/2776/9162/7409/2771/3932/9630/9846/2534/2773/6714/10257/7222/2783/346562/7410/2784/2770/59345/4067/8525/1445/2782	27
Low	R-HSA-1433559	Regulation of KIT signaling	6/499	11/4990	0.000289188	0.00952618	0.00880993	7525/3932/2534/6714/4067/10603	6
Low	R-HSA-210991	Basigin interactions	6/499	11/4990	0.000289188	0.00952618	0.00880993	56301/8140/23657/9056/9057/11136	6
Low	R-HSA-202733	Cell surface interactions at the vascular wall	11/499	36/4990	0.000525706	0.0163553	0.0151256	56301/8140/23657/7525/3932/2534/6714/9056/4067/9057/11136	11
Low	R-HSA-5576892	Phase 0 - rapid depolarisation	9/499	28/4990	0.00112818	0.0332516	0.0307515	6326/11280/6323/6334/6328/6335/6331/6329/6336	9
Low	R-HSA-375280	Amine ligand-binding receptors	6/499	14/4990	0.00144543	0.0396612	0.0366791	148/150/1814/3354/147/3350	6
Low	R-HSA-416476	G alpha (q) signalling events	15/499	65/4990	0.00148729	0.0396612	0.0366791	2767/94233/10681/2769/148/2776/9162/147/9630/7222/2783/2784/59345/8525/2782	15
Low	R-HSA-400042	Adrenaline,noradrenaline inhibits insulin secretion	8/499	24/4990	0.00163316	0.0402898	0.0372605	10681/150/2771/2783/2784/2770/59345/2782	8
Low	R-HSA-2871809	FCERI mediated Ca+2 mobilization	7/499	19/4990	0.00165476	0.0402898	0.0372605	7294/7409/695/7006/7410/3702/4067	7
Low	R-HSA-418597	G alpha (z) signalling events	11/499	41/4990	0.0017416	0.0406374	0.0375819	10681/150/2771/2773/2783/346562/2784/2770/59345/2782/2781	11
Low	R-HSA-388396	GPCR downstream signalling	32/499	190/4990	0.00197647	0.0442701	0.0409416	2767/2779/94233/10681/2769/148/150/2776/9162/1814/7409/3354/147/2771/3350/9630/2780/9846/2773/7222/6002/2783/346562/7410/10636/2784/2770/59345/9639/8525/2782/2781	32
Low	R-HSA-2029480	Fcgamma receptor (FCGR) dependent phagocytosis	15/499	67/4990	0.0020554	0.0442701	0.0409416	51517/7409/7525/60/2534/25/695/6714/2268/63916/7410/9844/4067/3055/71	15
Low	R-HSA-512988	Interleukin-3, 5 and GM-CSF signaling	8/499	25/4990	0.00219527	0.0455315	0.0421081	7409/7525/1399/9846/2534/7006/4067/3055	8
Low	R-HSA-373760	L1CAM interactions	18/499	88/4990	0.00227964	0.0455928	0.0421647	6326/11280/6323/60/6711/6334/6714/6710/7410/6328/6335/4897/6331/6329/6336/6712/57731/71	18
