# Supplementary material for: Pattern of DNA Methylation in Daphnia: Evolutionary Perspective
Source: Genome Biol Evol. 2018 Jul 30;10(8):1988–2007. doi: 10.1093/gbe/evy155 (PMC6097596; doi:10.1093/gbe/evy155)
Supplement: Supplementary Data [file evy155_kvist_et_al_supplements.zip › S1_Table_Sample information_sequencing_stats.xls]

## Sheet: Sheet1
# S1 Table. Information on the samples used in the study and the accession number for the samples in GEO and ENCODE.
## The bisulfite conversion rate (=observed Ts / observed Cs + observed Ts * 100) for the WGBS data was estimated from the non-CpG cytosines (CHH), excluding cytosines that overlapped with variable sites identified in the reference DNA with samtools mpileup.
## For Daphnia pulex EB45 RNA-seq the mapping rate is show for the reference genome used (PA42, GCA_900092285.1) as well as the official Daphnia pulex reference genome (TCO, GCA_000187875.1).
## The mapping rate to PA42 reference genome in RNA-seq is substantially lower than to TCO genome due to PA42 lacking ribosomal RNA sequences in the genome assembly.
Species	Source of data	Data type	Accession	Sex	Tissue	Treatment	Age	Reference genome	Genome accession	Data available from	Read pairs	Filtered read pairs	Read length	Mean trimmed read length	% mapped	Median coverage	Standard deviation of coverage	Sequencing type	Median insert size	Bisulfite conversion rate*
Daphnia pulex EB31	generated in this study	WGBS	GSM2786679	female	whole animal	control	pool of 3, 8 and 15 days	Daphnia pulex PA42 (v3.0)	GCA_900092285.1	www.ncbi.nlm.nih.gov	15192833	15136198	80	72.9007	93.19	6	51.0206	Paired-end	90	99.8562
Daphnia pulex EB31	generated in this study	WGBS	GSM2786680	female	whole animal	control	pool of 3, 8 and 15 days	Daphnia pulex PA42 (v3.0)	GCA_900092285.1	www.ncbi.nlm.nih.gov	18530681	18457503	80	76.6339	91.88	10	59.2258	Paired-end	122	99.8642
Daphnia pulex EB31	generated in this study	WGBS	GSM2786681	female	whole animal	control	pool of 3, 8 and 15 days	Daphnia pulex PA42 (v3.0)	GCA_900092285.1	www.ncbi.nlm.nih.gov	17777461	17707990	80	76.4124	92.08	9	59.1417	Paired-end	120	99.8684
Daphnia pulex EB45	generated in this study	WGBS	GSM2786682	female	whole animal	control	pool of 3, 8 and 15 days	Daphnia pulex PA42 (v3.0)	GCA_900092285.1	www.ncbi.nlm.nih.gov	17955442	17883055	80	76.9894	92.65	10	66.7296	Paired-end	132	99.8598
Daphnia pulex EB45	generated in this study	WGBS	GSM2786683	female	whole animal	control	pool of 3, 8 and 15 days	Daphnia pulex PA42 (v3.0)	GCA_900092285.1	www.ncbi.nlm.nih.gov	19318276	19240198	80	76.6622	93.16	11	68.8263	Paired-end	128	99.8671
Daphnia pulex EB45	generated in this study	WGBS	GSM2786684	female	whole animal	control	pool of 3, 8 and 15 days	Daphnia pulex PA42 (v3.0)	GCA_900092285.1	www.ncbi.nlm.nih.gov	15564439	15504968	80	75.3468	93.69	8	59.9808	Paired-end	119	99.8745
Daphnia magna Bham2	generated in this study	WGBS	GSM2786676	female	whole animal	hypoxia (2 mg/L)	14 days	Daphnia magna Xinb3 (v2.4)	GCA_001632505.1	www.ncbi.nlm.nih.gov	12072769	12032333	151	129.945	96.32	12	86	Paired-end	128	99.249
Daphnia magna Bham2	generated in this study	WGBS	GSM2786656	female	whole animal	hypoxia (2 mg/L)	14 days	Daphnia magna Xinb3 (v2.4)	GCA_001632505.1	www.ncbi.nlm.nih.gov	12484720	12445088	151	130.884	96.07	12	90	Paired-end	129	99.3479
Daphnia magna Bham2	generated in this study	WGBS	GSM2786658	female	whole animal	hyperoxia (8 mg/L)	14 days	Daphnia magna Xinb3 (v2.4)	GCA_001632505.1	www.ncbi.nlm.nih.gov	8799687	8772412	151	131.419	95.26	8	68	Paired-end	122	99.2352
Daphnia magna Bham2	generated in this study	WGBS	GSM2786678	female	whole animal	hyperoxia (8 mg/L)	14 days	Daphnia magna Xinb3 (v2.4)	GCA_001632505.1	www.ncbi.nlm.nih.gov	9423739	9385163	151	129.639	95.77	9	73	Paired-end	129	99.1233
Daphnia magna Bham2	generated in this study	WGBS	GSM2786659	female	whole animal	hyperoxia (8 mg/L)	14 days	Daphnia magna Xinb3 (v2.4)	GCA_001632505.1	www.ncbi.nlm.nih.gov	11029724	10993911	151	123.103	95.91	10	81	Paired-end	116	99.1259
Daphnia magna Bham2	generated in this study	WGBS	GSM2786661	female	whole animal	arsenic (100 µg/L)	14 days	Daphnia magna Xinb3 (v2.4)	GCA_001632505.1	www.ncbi.nlm.nih.gov	10614801	10580447	151	128.312	96.02	11	78	Paired-end	128	99.2469
Daphnia magna Bham2	generated in this study	WGBS	GSM2786662	female	whole animal	arsenic (100 µg/L)	14 days	Daphnia magna Xinb3 (v2.4)	GCA_001632505.1	www.ncbi.nlm.nih.gov	11925274	11883702	151	126.704	96.1	11	88	Paired-end	118	99.2875
Daphnia magna Bham2	generated in this study	WGBS	GSM2786663	female	whole animal	arsenic (100 µg/L)	14 days	Daphnia magna Xinb3 (v2.4)	GCA_001632505.1	www.ncbi.nlm.nih.gov	10864845	10819062	151	124.45	95.37	11	78	Paired-end	122	99.201
Daphnia magna Bham2	generated in this study	WGBS	GSM2786664	female	whole animal	arsenic (100 µg/L)	14 days	Daphnia magna Xinb3 (v2.4)	GCA_001632505.1	www.ncbi.nlm.nih.gov	9729089	9692976	151	130.11	95.55	9	77	Paired-end	127	99.1617
Daphnia magna Bham2	generated in this study	WGBS	GSM2786665	female	whole animal	control, normoxia (6 mg/L)	14 days	Daphnia magna Xinb3 (v2.4)	GCA_001632505.1	www.ncbi.nlm.nih.gov	11652781	11612940	151	127.757	96.03	12	87	Paired-end	128	99.1551
Daphnia magna Bham2	generated in this study	WGBS	GSM2786666	female	whole animal	control, normoxia (6 mg/L)	14 days	Daphnia magna Xinb3 (v2.4)	GCA_001632505.1	www.ncbi.nlm.nih.gov	11925252	11878732	151	117.853	95.75	11	82	Paired-end	108	99.2873
Daphnia magna Bham2	generated in this study	WGBS	GSM2786667	female	whole animal	control, normoxia (6 mg/L)	14 days	Daphnia magna Xinb3 (v2.4)	GCA_001632505.1	www.ncbi.nlm.nih.gov	14716267	14666133	151	126.185	95.99	14	99	Paired-end	121	99.2566
Daphnia magna Bham2	generated in this study	WGBS	GSM2786668	female	whole animal	5-azacytidine (3.7mg/L)	5 days	Daphnia magna Xinb3 (v2.4)	GCA_001632505.1	www.ncbi.nlm.nih.gov	10412677	10381031	151	121.606	97.44	12	83	Paired-end	123	99.3942
Daphnia magna Bham2	generated in this study	WGBS	GSM2786669	female	whole animal	5-azacytidine (3.7mg/L)	5 days	Daphnia magna Xinb3 (v2.4)	GCA_001632505.1	www.ncbi.nlm.nih.gov	16580799	16522551	151	118.775	96.97	18	110	Paired-end	116	99.2774
Daphnia magna Bham2	generated in this study	WGBS	GSM2786670	female	whole animal	5-azacytidine (3.7mg/L)	5 days	Daphnia magna Xinb3 (v2.4)	GCA_001632505.1	www.ncbi.nlm.nih.gov	12542311	12497709	151	124.519	96.54	13	93	Paired-end	122	99.105
Daphnia magna Bham2	generated in this study	WGBS	GSM2786671	female	whole animal	5-azacytidine (3.7mg/L)	5 days	Daphnia magna Xinb3 (v2.4)	GCA_001632505.1	www.ncbi.nlm.nih.gov	9649582	9620965	151	125.142	96.26	9	74	Paired-end	118	99.3213
Daphnia magna Bham2	generated in this study	WGBS	GSM2786672	female	whole animal	control, normoxia (6 mg/L)	5 days	Daphnia magna Xinb3 (v2.4)	GCA_001632505.1	www.ncbi.nlm.nih.gov	10802336	10770099	151	129.922	96.25	12	87	Paired-end	141	99.2988
Daphnia magna Bham2	generated in this study	WGBS	GSM2786673	female	whole animal	control, normoxia (6 mg/L)	5 days	Daphnia magna Xinb3 (v2.4)	GCA_001632505.1	www.ncbi.nlm.nih.gov	12924567	12873477	151	126.835	96.01	14	95	Paired-end	135	99.1492
Daphnia magna Bham2	generated in this study	WGBS	GSM2786674	female	whole animal	control, normoxia (6 mg/L)	5 days	Daphnia magna Xinb3 (v2.4)	GCA_001632505.1	www.ncbi.nlm.nih.gov	13865428	13816593	151	127.963	96.45	15	98	Paired-end	132	99.4004
Daphnia magna Bham2	generated in this study	WGBS	GSM2786657	female	whole animal	hypoxia (2 mg/L)	14 days	Daphnia magna Xinb3 (v2.4)	GCA_001632505.1	www.ncbi.nlm.nih.gov	10155782	10122595	151	129.418	95.62	10	80	Paired-end	124	98.9425
Daphnia magna Bham2	generated in this study	WGBS	GSM2786677	female	whole animal	hypoxia (2 mg/L)	14 days	Daphnia magna Xinb3 (v2.4)	GCA_001632505.1	www.ncbi.nlm.nih.gov	9952430	9928573	151	130.702	96.04	11	72	Paired-end	132	99.3208
Daphnia magna Bham2	generated in this study	WGBS	GSM2786660	female	whole animal	hyperoxia (8 mg/L)	14 days	Daphnia magna Xinb3 (v2.4)	GCA_001632505.1	www.ncbi.nlm.nih.gov	9973537	9940330	151	129.282	95.31	10	70	Paired-end	124	98.9534
Species		Data type	Accession	Sex	Tissue	Treatment	Age	Reference genome	Genome accession	Data available from	Reads	Filtered reads	Read length	Mean trimmed read length	% mapped to PA42	% mapped to TCO	% mapped to Xinb3	Sequencing type	Median insert size
Daphnia pulex EB45	generated in this study	RNA-seq	GSM2861062	female	whole animal	control	pool of 3, 8 and 15 days	Daphnia pulex PA42 (v3.0)	GCA_900092285.1	www.ncbi.nlm.nih.gov	40606447	40602119	75	74.8247	42.14	82.1		Single-end
Daphnia pulex EB45	generated in this study	RNA-seq	GSM2861063	female	whole animal	control	pool of 3, 8 and 15 days	Daphnia pulex PA42 (v3.0)	GCA_900092285.1	www.ncbi.nlm.nih.gov	37516069	37512695	75	74.828	42.13	82.0		Single-end
Daphnia magna Bham2	generated in this study	RNA-seq	GSM3204565	female	whole animal	control	5 days	Daphnia magna Xinb3 (v2.4)	GCA_001632505.1	www.ncbi.nlm.nih.gov	55453629	55346040	150	145.81			82.9	Paired-end	243
Daphnia magna Bham2	generated in this study	RNA-seq	GSM3204566	female	whole animal	control	5 days	Daphnia magna Xinb3 (v2.4)	GCA_001632505.1	www.ncbi.nlm.nih.gov	39884057	39762880	150	147.05			82.1	Paired-end	266
Daphnia magna Bham2	generated in this study	RNA-seq	GSM3204567	female	whole animal	control	5 days	Daphnia magna Xinb3 (v2.4)	GCA_001632505.1	www.ncbi.nlm.nih.gov	35879671	35783540	150	146.72			82.2	Paired-end	258
Daphnia magna Bham2	generated in this study	RNA-seq	GSM3204568	female	whole animal	control	5 days	Daphnia magna Xinb3 (v2.4)	GCA_001632505.1	www.ncbi.nlm.nih.gov	37579044	37507728	150	146.22			82	Paired-end	246
Species		Data type	Accession	Sex	Tissue	Treatment	Age	Reference genome	Genome accession	Data available from	Read pairs	Filtered read pairs	Read length	Mean trimmed read length	% mapped	Median coverage	Standard deviation of coverage	Sequencing type	Median insert size
Daphnia magna Bham2	generated in this study	Reference DNA	GSM2786675	female	whole animal	control	14 days	Daphnia magna Xinb3 (v2.4)	GCA_001632505.1	www.ncbi.nlm.nih.gov	36479977	35958723	151	134.922	88.21	46	160	Paired-end	186
Daphnia magna Bham2	generated in this study	Reference DNA	GSM2786685	female	whole animal	control	14 days	Daphnia magna Xinb3 (v2.4)	GCA_001632505.1	www.ncbi.nlm.nih.gov	20050729	19948681	80	79.0974	96.13	10	86	Mate-pair	2404
Daphnia magna Bham2	generated in this study	Reference DNA	GSM2786686	female	whole animal	control	14 days	Daphnia magna Xinb3 (v2.4)	GCA_001632505.1	www.ncbi.nlm.nih.gov	44844283	41703548	80	78.7779	94.25	25	140	Paired-end	275
Daphnia pulex EB31	generated in this study	Reference DNA	GSM2786687	female	whole animal	control	pool of 3, 8 and 15 days	Daphnia pulex PA42 (v3.0)	GCA_900092285.1	www.ncbi.nlm.nih.gov	18949448	18888176	80	78.8033	92.51	12	57.7323	Mate-pair	2956
Daphnia pulex EB31	generated in this study	Reference DNA	GSM2786688	female	whole animal	control	pool of 3, 8 and 15 days	Daphnia pulex PA42 (v3.0)	GCA_900092285.1	www.ncbi.nlm.nih.gov	17600637	16249157	80	78.5036	93.12	12	57.305	Paired-end	356
Daphnia pulex EB45	generated in this study	Reference DNA	GSM2786689	female	whole animal	control	pool of 3, 8 and 15 days	Daphnia pulex PA42 (v3.0)	GCA_900092285.1	www.ncbi.nlm.nih.gov	19746767	19709559	80	79.0412	91.45	13	62.3079	Mate-pair	3519
Daphnia pulex EB45	generated in this study	Reference DNA	GSM2786690	female	whole animal	control	pool of 3, 8 and 15 days	Daphnia pulex PA42 (v3.0)	GCA_900092285.1	www.ncbi.nlm.nih.gov	11334868	10397287	80	78.5577	92.06	7	49.0956	Paired-end	370
Species	Source of data	Data type	Accession	Sex	Tissue	Treatment	Age	Reference genome	Genome accession	Data available from
Daphnia magna Xinb3	publically available	WGBS	GSM2202464	female	whole animal	control	5 days	Daphnia magna Xinb3 (v2.4)	GCA_001632505.1	www.ncbi.nlm.nih.gov
Daphnia magna Xinb3	publically available	WGBS	GSM2202465	female	whole animal	control	5 days	Daphnia magna Xinb3 (v2.4)	GCA_001632505.1	www.ncbi.nlm.nih.gov
Daphnia magna Xinb3	publically available	WGBS	GSM2202466	female	whole animal	control	5 days	Daphnia magna Xinb3 (v2.4)	GCA_001632505.1	www.ncbi.nlm.nih.gov
Daphnia magna Xinb3	publically available	WGBS	GSM2202467	female	whole animal	microcystis (50% of diet)	5 days	Daphnia magna Xinb3 (v2.4)	GCA_001632505.1	www.ncbi.nlm.nih.gov
Daphnia magna Xinb3	publically available	WGBS	GSM2202468	female	whole animal	microcystis (50% of diet)	5 days	Daphnia magna Xinb3 (v2.4)	GCA_001632505.1	www.ncbi.nlm.nih.gov
Daphnia magna Xinb3	publically available	WGBS	GSM2202469	female	whole animal	microcystis (50% of diet)	5 days	Daphnia magna Xinb3 (v2.4)	GCA_001632505.1	www.ncbi.nlm.nih.gov
Apis mellifera	publically available	WGBS	GSM1360876	female	queen brain	control	18 days	Apis mellifera (Amel v4.5)	GCF_000002195.4	www.ncbi.nlm.nih.gov
Apis mellifera	publically available	WGBS	GSM1360877	female	worker brain	control	8 days	Apis mellifera (Amel v4.5)	GCF_000002195.4	www.ncbi.nlm.nih.gov
Nasonia vitripennis	publically available	WGBS	GSM1062313	female	whole animal	control	24 hours	Nasonia vitripennis OGS (v1.2), hymenopteragenome.org/nasonia	Nvit_OGSv1.2	www.ncbi.nlm.nih.gov
Mus musculus	publically available	WGBS	ENCFF096RYX	mixed	heart	control	0 days	Mus musculus C57BL/6J (GRCm38.p5)	GCA_000001635.7	www.encodeproject.org
Mus musculus	publically available	WGBS	ENCFF303GFV	mixed	hindbrain	control	0 days	Mus musculus C57BL/6J (GRCm38.p5)	GCA_000001635.7	www.encodeproject.org
Mus musculus	publically available	WGBS	ENCFF433NPI	mixed	hindbrain	control	0 days	Mus musculus C57BL/6J (GRCm38.p5)	GCA_000001635.7	www.encodeproject.org
Mus musculus	publically available	WGBS	ENCFF467UEZ	mixed	heart	control	0 days	Mus musculus C57BL/6J (GRCm38.p5)	GCA_000001635.7	www.encodeproject.org
Homo sapiens	publically available	WGBS	NCFF039JFT	female	lung	control	30 years	Homo sapiens (GRCh38)	GCA_000001405.15	www.encodeproject.org
Homo sapiens	publically available	WGBS	NCFF266NGW	female	small intestine	control	30 years	Homo sapiens (GRCh38)	GCA_000001405.15	www.encodeproject.org
Homo sapiens	publically available	WGBS	NCFF477GKI	female	adipose tissue	control	30 years	Homo sapiens (GRCh38)	GCA_000001405.15	www.encodeproject.org
Homo sapiens	publically available	WGBS	NCFF526PFA	male	spleen	control	34 years	Homo sapiens (GRCh38)	GCA_000001405.15	www.encodeproject.org
Homo sapiens	publically available	WGBS	NCFF536RSX	male	heart left ventricule	control	34 years	Homo sapiens (GRCh38)	GCA_000001405.15	www.encodeproject.org
Homo sapiens	publically available	WGBS	NCFF684JHX	male	heart left ventricule	control	3 years	Homo sapiens (GRCh38)	GCA_000001405.15	www.encodeproject.org
Homo sapiens	publically available	WGBS	NCFF730NQT	female	spleen	control	30 years	Homo sapiens (GRCh38)	GCA_000001405.15	www.encodeproject.org
Homo sapiens	publically available	WGBS	NCFF831OYO	male	heart right ventricule	control	3 years	Homo sapiens (GRCh38)	GCA_000001405.15	www.encodeproject.org
Homo sapiens	publically available	WGBS	NCFF122LEF	male	small intestine	control	34 years	Homo sapiens (GRCh38)	GCA_000001405.15	www.encodeproject.org
Homo sapiens	publically available	WGBS	NCFF241AQC	male	small intestine	control	3 years	Homo sapiens (GRCh38)	GCA_000001405.15	www.encodeproject.org
Homo sapiens	publically available	WGBS	NCFF500DKA	female	pancreas	control	30 years	Homo sapiens (GRCh38)	GCA_000001405.15	www.encodeproject.org
Species	Source of data	Data type	Accession	Sex	Tissue	Treatment	Age	Reference genome	Genome accession	Data available from
Daphnia magna Xinb3	publically available	RNA-seq	X_CO_r1_32	female	whole animal	control	5 days	Daphnia magna Xinb3 (v2.4)	GCA_001632505.1	nature.com/articles/sdata201630
Daphnia magna Xinb3	publically available	RNA-seq	X_CO_r2_62	female	whole animal	control	5 days	Daphnia magna Xinb3 (v2.4)	GCA_001632505.1	nature.com/articles/sdata201630
Daphnia magna Xinb3	publically available	RNA-seq	X_CO_r3_76	female	whole animal	control	5 days	Daphnia magna Xinb3 (v2.4)	GCA_001632505.1	nature.com/articles/sdata201630
Daphnia magna Xinb3	publically available	RNA-seq	X_CO_r4_77	female	whole animal	control	5 days	Daphnia magna Xinb3 (v2.4)	GCA_001632505.1	nature.com/articles/sdata201630
Daphnia magna Xinb3	publically available	RNA-seq	X_BN_r1_45	female	whole animal	non-toxic cyanobacteria (CCAP 1450/1)	5 days	Daphnia magna Xinb3 (v2.4)	GCA_001632505.1	nature.com/articles/sdata201630
Daphnia magna Xinb3	publically available	RNA-seq	X_BN_r2_74	female	whole animal	non-toxic cyanobacteria (CCAP 1450/1)	5 days	Daphnia magna Xinb3 (v2.4)	GCA_001632505.1	nature.com/articles/sdata201630
Daphnia magna Xinb3	publically available	RNA-seq	X_BN_r3_83	female	whole animal	non-toxic cyanobacteria (CCAP 1450/1)	5 days	Daphnia magna Xinb3 (v2.4)	GCA_001632505.1	nature.com/articles/sdata201630
Daphnia magna Xinb3	publically available	RNA-seq	X_BX_r1_48	female	whole animal	toxic nyanobacteria (MT50)	5 days	Daphnia magna Xinb3 (v2.4)	GCA_001632505.1	nature.com/articles/sdata201630
Daphnia magna Xinb3	publically available	RNA-seq	X_BX_r2_67	female	whole animal	toxic nyanobacteria (MT50)	5 days	Daphnia magna Xinb3 (v2.4)	GCA_001632505.1	nature.com/articles/sdata201630
Daphnia magna Xinb3	publically available	RNA-seq	X_BX_r3_68	female	whole animal	toxic nyanobacteria (MT50)	5 days	Daphnia magna Xinb3 (v2.4)	GCA_001632505.1	nature.com/articles/sdata201630
Daphnia magna Xinb3	publically available	RNA-seq	X_CA_r1_33	female	whole animal	carbaryl (8 μg/L)	5 days	Daphnia magna Xinb3 (v2.4)	GCA_001632505.1	nature.com/articles/sdata201630
Daphnia magna Xinb3	publically available	RNA-seq	X_CA_r2_60	female	whole animal	carbaryl (8 μg/L)	5 days	Daphnia magna Xinb3 (v2.4)	GCA_001632505.1	nature.com/articles/sdata201630
Daphnia magna Xinb3	publically available	RNA-seq	X_CA_r3_61	female	whole animal	carbaryl (8 μg/L)	5 days	Daphnia magna Xinb3 (v2.4)	GCA_001632505.1	nature.com/articles/sdata201630
Daphnia magna Xinb3	publically available	RNA-seq	X_CR_r1_51	female	whole animal	crowding (100 individuals/250 ml)	5 days	Daphnia magna Xinb3 (v2.4)	GCA_001632505.1	nature.com/articles/sdata201630
Daphnia magna Xinb3	publically available	RNA-seq	X_CR_r2_78	female	whole animal	crowding (100 individuals/250 ml)	5 days	Daphnia magna Xinb3 (v2.4)	GCA_001632505.1	nature.com/articles/sdata201630
Daphnia magna Xinb3	publically available	RNA-seq	X_CR_r3_79	female	whole animal	crowding (100 individuals/250 ml)	5 days	Daphnia magna Xinb3 (v2.4)	GCA_001632505.1	nature.com/articles/sdata201630
Daphnia magna Xinb3	publically available	RNA-seq	X_FI_r1_42	female	whole animal	fish kairomones	5 days	Daphnia magna Xinb3 (v2.4)	GCA_001632505.1	nature.com/articles/sdata201630
Daphnia magna Xinb3	publically available	RNA-seq	X_FI_r2_64	female	whole animal	fish kairomones	5 days	Daphnia magna Xinb3 (v2.4)	GCA_001632505.1	nature.com/articles/sdata201630
Daphnia magna Xinb3	publically available	RNA-seq	X_FI_r3_65	female	whole animal	fish kairomones	5 days	Daphnia magna Xinb3 (v2.4)	GCA_001632505.1	nature.com/articles/sdata201630
Daphnia magna Xinb3	publically available	RNA-seq	X_PA_r1_55	female	whole animal	parasite spores (Pasteuria ramosa)	5 days	Daphnia magna Xinb3 (v2.4)	GCA_001632505.1	nature.com/articles/sdata201630
Daphnia magna Xinb3	publically available	RNA-seq	X_PA_r2_75	female	whole animal	parasite spores (Pasteuria ramosa)	5 days	Daphnia magna Xinb3 (v2.4)	GCA_001632505.1	nature.com/articles/sdata201630
Daphnia magna Xinb3	publically available	RNA-seq	X_PA_r3_80	female	whole animal	parasite spores (Pasteuria ramosa)	5 days	Daphnia magna Xinb3 (v2.4)	GCA_001632505.1	nature.com/articles/sdata201630
Daphnia magna Xinb3	publically available	RNA-seq	X_TR_r1_70	female	whole animal	Triops kairomones	5 days	Daphnia magna Xinb3 (v2.4)	GCA_001632505.1	nature.com/articles/sdata201630
Daphnia magna Xinb3	publically available	RNA-seq	X_TR_r2_73	female	whole animal	Triops kairomones	5 days	Daphnia magna Xinb3 (v2.4)	GCA_001632505.1	nature.com/articles/sdata201630
Daphnia magna Xinb3	publically available	RNA-seq	X_TR_r3_84	female	whole animal	Triops kairomones	5 days	Daphnia magna Xinb3 (v2.4)	GCA_001632505.1	nature.com/articles/sdata201630
Daphnia magna Iinb1	publically available	RNA-seq	I_CO_r1_03	female	whole animal	control	5 days	Daphnia magna Xinb3 (v2.4)	GCA_001632505.1	nature.com/articles/sdata201630
Daphnia magna Iinb1	publically available	RNA-seq	I_CO_r2_29	female	whole animal	control	5 days	Daphnia magna Xinb3 (v2.4)	GCA_001632505.1	nature.com/articles/sdata201630
Daphnia magna Iinb1	publically available	RNA-seq	I_CO_r3_31	female	whole animal	control	5 days	Daphnia magna Xinb3 (v2.4)	GCA_001632505.1	nature.com/articles/sdata201630
Daphnia magna Iinb1	publically available	RNA-seq	I_BN_r1_21	female	whole animal	non-toxic cyanobacteria (CCAP 1450/1)	5 days	Daphnia magna Xinb3 (v2.4)	GCA_001632505.1	nature.com/articles/sdata201630
Daphnia magna Iinb1	publically available	RNA-seq	I_BN_r2_46	female	whole animal	non-toxic cyanobacteria (CCAP 1450/1)	5 days	Daphnia magna Xinb3 (v2.4)	GCA_001632505.1	nature.com/articles/sdata201630
Daphnia magna Iinb1	publically available	RNA-seq	I_BN_r3_47	female	whole animal	non-toxic cyanobacteria (CCAP 1450/1)	5 days	Daphnia magna Xinb3 (v2.4)	GCA_001632505.1	nature.com/articles/sdata201630
Daphnia magna Iinb1	publically available	RNA-seq	I_BX_r1_09	female	whole animal	toxic nyanobacteria (MT50)	5 days	Daphnia magna Xinb3 (v2.4)	GCA_001632505.1	nature.com/articles/sdata201630
Daphnia magna Iinb1	publically available	RNA-seq	I_BX_r2_36	female	whole animal	toxic nyanobacteria (MT50)	5 days	Daphnia magna Xinb3 (v2.4)	GCA_001632505.1	nature.com/articles/sdata201630
Daphnia magna Iinb1	publically available	RNA-seq	I_BX_r3_38	female	whole animal	toxic nyanobacteria (MT50)	5 days	Daphnia magna Xinb3 (v2.4)	GCA_001632505.1	nature.com/articles/sdata201630
Daphnia magna Iinb1	publically available	RNA-seq	I_CA_r1_05	female	whole animal	carbaryl (8 μg/L)	5 days	Daphnia magna Xinb3 (v2.4)	GCA_001632505.1	nature.com/articles/sdata201630
Daphnia magna Iinb1	publically available	RNA-seq	I_CA_r2_35	female	whole animal	carbaryl (8 μg/L)	5 days	Daphnia magna Xinb3 (v2.4)	GCA_001632505.1	nature.com/articles/sdata201630
Daphnia magna Iinb1	publically available	RNA-seq	I_CA_r3_44	female	whole animal	carbaryl (8 μg/L)	5 days	Daphnia magna Xinb3 (v2.4)	GCA_001632505.1	nature.com/articles/sdata201630
Daphnia magna Iinb1	publically available	RNA-seq	I_CR_r1_27	female	whole animal	crowding (100 individuals/250 ml)	5 days	Daphnia magna Xinb3 (v2.4)	GCA_001632505.1	nature.com/articles/sdata201630
Daphnia magna Iinb1	publically available	RNA-seq	I_CR_r2_50	female	whole animal	crowding (100 individuals/250 ml)	5 days	Daphnia magna Xinb3 (v2.4)	GCA_001632505.1	nature.com/articles/sdata201630
Daphnia magna Iinb1	publically available	RNA-seq	I_CR_r3_52	female	whole animal	crowding (100 individuals/250 ml)	5 days	Daphnia magna Xinb3 (v2.4)	GCA_001632505.1	nature.com/articles/sdata201630
Daphnia magna Iinb1	publically available	RNA-seq	I_FI_r1_15	female	whole animal	fish kairomones	5 days	Daphnia magna Xinb3 (v2.4)	GCA_001632505.1	nature.com/articles/sdata201630
Daphnia magna Iinb1	publically available	RNA-seq	I_FI_r2_39	female	whole animal	fish kairomones	5 days	Daphnia magna Xinb3 (v2.4)	GCA_001632505.1	nature.com/articles/sdata201630
Daphnia magna Iinb1	publically available	RNA-seq	I_FI_r3_41	female	whole animal	fish kairomones	5 days	Daphnia magna Xinb3 (v2.4)	GCA_001632505.1	nature.com/articles/sdata201630
Daphnia magna Iinb1	publically available	RNA-seq	I_PA_r1_23	female	whole animal	parasite spores (Pasteuria ramosa)	5 days	Daphnia magna Xinb3 (v2.4)	GCA_001632505.1	nature.com/articles/sdata201630
Daphnia magna Iinb1	publically available	RNA-seq	I_PA_r2_56	female	whole animal	parasite spores (Pasteuria ramosa)	5 days	Daphnia magna Xinb3 (v2.4)	GCA_001632505.1	nature.com/articles/sdata201630
Daphnia magna Iinb1	publically available	RNA-seq	I_PA_r3_58	female	whole animal	parasite spores (Pasteuria ramosa)	5 days	Daphnia magna Xinb3 (v2.4)	GCA_001632505.1	nature.com/articles/sdata201630
Daphnia magna Iinb1	publically available	RNA-seq	I_TR_r1_13	female	whole animal	Triops kairomones	5 days	Daphnia magna Xinb3 (v2.4)	GCA_001632505.1	nature.com/articles/sdata201630
Daphnia magna Iinb1	publically available	RNA-seq	I_TR_r2_53	female	whole animal	Triops kairomones	5 days	Daphnia magna Xinb3 (v2.4)	GCA_001632505.1	nature.com/articles/sdata201630
Daphnia magna Iinb1	publically available	RNA-seq	I_TR_r3_54	female	whole animal	Triops kairomones	5 days	Daphnia magna Xinb3 (v2.4)	GCA_001632505.1	nature.com/articles/sdata201630
Daphnia magna XI	publically available	RNA-seq	XI_CO_r1_04	female	whole animal	control	5 days	Daphnia magna Xinb3 (v2.4)	GCA_001632505.1	nature.com/articles/sdata201630
Daphnia magna XI	publically available	RNA-seq	XI_CO_r2_05	female	whole animal	control	5 days	Daphnia magna Xinb3 (v2.4)	GCA_001632505.1	nature.com/articles/sdata201630
Daphnia magna XI	publically available	RNA-seq	XI_CO_r3_06	female	whole animal	control	5 days	Daphnia magna Xinb3 (v2.4)	GCA_001632505.1	nature.com/articles/sdata201630
Daphnia magna XI	publically available	RNA-seq	XI_CD_r1_01	female	whole animal	cadmium (6 μgl/L)	5 days	Daphnia magna Xinb3 (v2.4)	GCA_001632505.1	nature.com/articles/sdata201630
Daphnia magna XI	publically available	RNA-seq	XI_CD_r2_02	female	whole animal	cadmium (6 μgl/L)	5 days	Daphnia magna Xinb3 (v2.4)	GCA_001632505.1	nature.com/articles/sdata201630
Daphnia magna XI	publically available	RNA-seq	XI_CD_r3_03	female	whole animal	cadmium (6 μgl/L)	5 days	Daphnia magna Xinb3 (v2.4)	GCA_001632505.1	nature.com/articles/sdata201630
Daphnia magna XI	publically available	RNA-seq	XI_NaCl_r1_13	female	whole animal	NaCl (5 g/L)	5 days	Daphnia magna Xinb3 (v2.4)	GCA_001632505.1	nature.com/articles/sdata201630
Daphnia magna XI	publically available	RNA-seq	XI_NaCl_r2_14	female	whole animal	NaCl (5 g/L)	5 days	Daphnia magna Xinb3 (v2.4)	GCA_001632505.1	nature.com/articles/sdata201630
Daphnia magna XI	publically available	RNA-seq	XI_NaCl_r3_15	female	whole animal	NaCl (5 g/L)	5 days	Daphnia magna Xinb3 (v2.4)	GCA_001632505.1	nature.com/articles/sdata201630
Daphnia magna XI	publically available	RNA-seq	XI_P5_r1_10	female	whole animal	pH 5.5	5 days	Daphnia magna Xinb3 (v2.4)	GCA_001632505.1	nature.com/articles/sdata201630
Daphnia magna XI	publically available	RNA-seq	XI_P5_r2_11	female	whole animal	pH 5.5	5 days	Daphnia magna Xinb3 (v2.4)	GCA_001632505.1	nature.com/articles/sdata201630
Daphnia magna XI	publically available	RNA-seq	XI_P5_r3_12	female	whole animal	pH 5.5	5 days	Daphnia magna Xinb3 (v2.4)	GCA_001632505.1	nature.com/articles/sdata201630
Daphnia magna XI	publically available	RNA-seq	XI_PB_r1_07	female	whole animal	lead (278 μg/L)	5 days	Daphnia magna Xinb3 (v2.4)	GCA_001632505.1	nature.com/articles/sdata201630
Daphnia magna XI	publically available	RNA-seq	XI_PB_r2_08	female	whole animal	lead (278 μg/L)	5 days	Daphnia magna Xinb3 (v2.4)	GCA_001632505.1	nature.com/articles/sdata201630
Daphnia magna XI	publically available	RNA-seq	XI_PB_r3_09	female	whole animal	lead (278 μg/L)	5 days	Daphnia magna Xinb3 (v2.4)	GCA_001632505.1	nature.com/articles/sdata201630
Daphnia magna XI	publically available	RNA-seq	XI_UV_r1_16	female	whole animal	UV light	5 days	Daphnia magna Xinb3 (v2.4)	GCA_001632505.1	nature.com/articles/sdata201630
Daphnia magna XI	publically available	RNA-seq	XI_UV_r2_17	female	whole animal	UV light	5 days	Daphnia magna Xinb3 (v2.4)	GCA_001632505.1	nature.com/articles/sdata201630
Daphnia magna XI	publically available	RNA-seq	XI_UV_r3_18	female	whole animal	UV light	5 days	Daphnia magna Xinb3 (v2.4)	GCA_001632505.1	nature.com/articles/sdata201630
Apis mellifera	publically available	RNA-seq	GSM2165987	female	brain	control	15 days	Apis mellifera (Amel v4.5)	GCF_000002195.4	www.ncbi.nlm.nih.gov
Apis mellifera	publically available	RNA-seq	GSM2165988	female	brain	control	15 days	Apis mellifera (Amel v4.5)	GCF_000002195.4	www.ncbi.nlm.nih.gov
Apis mellifera	publically available	RNA-seq	GSM2165989	female	brain	control	15 days	Apis mellifera (Amel v4.5)	GCF_000002195.4	www.ncbi.nlm.nih.gov
Nasonia vitripennis	publically available	RNA-seq	GSM1498713	female	whole animal	control	24 hours	Nasonia vitripennis OGS (v1.2)	Nvit_OGSv1.2	www.ncbi.nlm.nih.gov
Nasonia vitripennis	publically available	RNA-seq	GSM1498714	female	whole animal	control	24 hours	Nasonia vitripennis OGS (v1.2)	Nvit_OGSv1.2	www.ncbi.nlm.nih.gov
Nasonia vitripennis	publically available	RNA-seq	GSM1498715	female	whole animal	control	24 hours	Nasonia vitripennis OGS (v1.2)	Nvit_OGSv1.2	www.ncbi.nlm.nih.gov
Mus musculus	publically available	RNA-seq	ENCFF259NEX	mixed	heart	control	0 days	Mus musculus C57BL/6J (GRCm38.p5)	GCA_000001635.7	www.encodeproject.org
Mus musculus	publically available	RNA-seq	ENCFF549HIN	mixed	hindbrain	control	0 days	Mus musculus C57BL/6J (GRCm38.p5)	GCA_000001635.7	www.encodeproject.org
Mus musculus	publically available	RNA-seq	ENCFF799NMY	mixed	heart	control	0 days	Mus musculus C57BL/6J (GRCm38.p5)	GCA_000001635.7	www.encodeproject.org
Mus musculus	publically available	RNA-seq	ENCFF825STL	mixed	hindbrain	control	0 days	Mus musculus C57BL/6J (GRCm38.p5)	GCA_000001635.7	www.encodeproject.org
Homo sapiens	publically available	RNA-seq	ENCFF051UVH	female	lung	control	30 years	Homo sapiens (GRCh38)	GCA_000001405.15	www.encodeproject.org
Homo sapiens	publically available	RNA-seq	ENCFF122LQH	female	small intestine	control	30 years	Homo sapiens (GRCh38)	GCA_000001405.15	www.encodeproject.org
Homo sapiens	publically available	RNA-seq	ENCFF686JQP	female	small intestine	control	30 years	Homo sapiens (GRCh38)	GCA_000001405.15	www.encodeproject.org
Homo sapiens	publically available	RNA-seq	ENCFF809RAX	female	spleen	control	30 years	Homo sapiens (GRCh38)	GCA_000001405.15	www.encodeproject.org
Homo sapiens	publically available	RNA-seq	ENCFF857WCE	male	subcutaneous adipose tissue	control	37 years	Homo sapiens (GRCh38)	GCA_000001405.15	www.encodeproject.org
Homo sapiens	publically available	RNA-seq	ENCFF878UHQ	female	adipose tissue	control	63 years	Homo sapiens (GRCh38)	GCA_000001405.15	www.encodeproject.org
