# Supplementary material for: Pattern of DNA Methylation in Daphnia: Evolutionary Perspective
Source: Genome Biol Evol. 2018 Jul 30;10(8):1988–2007. doi: 10.1093/gbe/evy155 (PMC6097596; doi:10.1093/gbe/evy155)
Supplement: Supplementary Data [file evy155_kvist_et_al_supplements.zip › S2 Table_Orthofinder clusters.txt]

Orthocluster	Apis_mellifera	Homo_sapiens	Mus_musculus	Nasonia_vitripennis	Daphnia_pulex_PA42	Daphnia_magna
OG0000000	NP_001011566.1, NP_001193898.1, NP_001229399.1, XP_001121147.2, XP_003249388.1, XP_003249678.1, XP_003249724.1, XP_003251820.1, XP_006558328.1, XP_006558329.1, XP_006558331.1, XP_006562449.1, XP_006562450.1, XP_006562453.1, XP_006562454.1, XP_006562455.1, XP_006562456.1, XP_006562457.1, XP_006562458.1, XP_006562777.1, XP_006562778.1, XP_006562779.1, XP_006562781.1, XP_006564330.1, XP_006564537.1,…	ENSP00000005082.9, ENSP00000196482.3, ENSP00000196489.2, ENSP00000211936.6, ENSP00000219478.5, ENSP00000221315.4, ENSP00000221327.3, ENSP00000221355.6, ENSP00000221735.7, ENSP00000223428.4, ENSP00000228289.5, ENSP00000232974.6, ENSP00000240499.7, ENSP00000240731.4, ENSP00000242804.4, ENSP00000243643.3, ENSP00000243644.3, ENSP00000244576.4, ENSP00000250076.3, ENSP00000251269.4, ENSP00000252797.2, …	ENSMUSP00000002318.1, ENSMUSP00000002336.8, ENSMUSP00000005597.8, ENSMUSP00000006903.6, ENSMUSP00000007884.8, ENSMUSP00000012314.7, ENSMUSP00000012725.7, ENSMUSP00000012873.8, ENSMUSP00000019572.6, ENSMUSP00000022262.4, ENSMUSP00000023179.5, ENSMUSP00000031709.5, ENSMUSP00000031973.6, ENSMUSP00000032551.7, ENSMUSP00000032591.8, ENSMUSP00000032622.7, ENSMUSP00000032661.6, ENSMUSP00000032673.8, ENS…	NV10492-PA, NV10989-PA, NV12661-PA, NV14434-PA, NV14506-PA, NV14623-PA, NV15579-PA, NV15785-PA, NV17929-PA, NV18290-PA, NV18428-PA, NV18495-PA, NV20220-PA, NV21465-PA, NV21486-PA, NV21980-PA, NV21983-PA, NV21984-PA, NV22291-PA, NV22488-PA, NV22732-PA, NV23713-PA, NV24328-PA, NV24803-PA, NV25327-PA, NV30507-PA, NV30907-PA	gene10152, gene10833, gene11006, gene12286, gene12816, gene13666, gene14184, gene14353, gene14391, gene16587, gene1671, gene3101, gene445, gene4502, gene5158, gene5962, gene6986, gene7887, gene7889, gene8003, gene9178, gene9335, gene9497, gene9716	Dapma7bEVm000158t1, Dapma7bEVm001392t1, Dapma7bEVm001833t1, Dapma7bEVm002590t1, Dapma7bEVm002666t1, Dapma7bEVm002970t1, Dapma7bEVm003691t1, Dapma7bEVm004806t1, Dapma7bEVm005472t1, Dapma7bEVm007995t1, Dapma7bEVm015542t1, Dapma7bEVm015672t1, Dapma7bEVm023713t1, Dapma7bEVm030512t1
OG0000001	XP_016771972.1			NV11265-PA, NV11266-PA, NV11452-PA, NV12123-PA, NV12855-PA, NV13288-PA, NV14360-PA, NV14532-PA, NV16588-PA, NV16785-PA, NV16790-PA, NV16948-PA, NV16949-PA, NV17177-PA, NV17303-PA, NV17333-PA, NV17357-PA, NV17402-PA, NV17423-PA, NV17450-PA, NV17476-PA, NV17477-PA, NV17516-PA, NV17587-PA, NV17639-PA, NV17643-PA, NV17691-PA, NV17693-PA, NV17695-PA, NV17812-PA, NV17880-PA, NV17889-PA, NV17899-PA, NV1…	gene8952	Dapma7bEVm008292t1, Dapma7bEVm009465t1, Dapma7bEVm009499t1, Dapma7bEVm009500t1, Dapma7bEVm010077t1, Dapma7bEVm010677t1, Dapma7bEVm010762t1, Dapma7bEVm011108t1, Dapma7bEVm011109t1, Dapma7bEVm011266t1, Dapma7bEVm011907t1, Dapma7bEVm012004t1, Dapma7bEVm012241t1, Dapma7bEVm012498t1, Dapma7bEVm012779t1, Dapma7bEVm013307t1, Dapma7bEVm014146t1, Dapma7bEVm014941t1, Dapma7bEVm014974t1, Dapma7bEVm015013t1,…
OG0000002		ENSP00000285600.3, ENSP00000298642.2, ENSP00000300127.2, ENSP00000302437.1, ENSP00000304077.4, ENSP00000305011.2, ENSP00000305970.2, ENSP00000306651.4, ENSP00000310337.2, ENSP00000311605.2, ENSP00000315047.3, ENSP00000317482.3, ENSP00000318878.3, ENSP00000319197.4, ENSP00000319217.1, ENSP00000319322.2, ENSP00000319511.3, ENSP00000319601.1, ENSP00000319654.4, ENSP00000320077.1, ENSP00000321338.3, …	ENSMUSP00000046688.2, ENSMUSP00000050705.1, ENSMUSP00000051755.1, ENSMUSP00000051938.4, ENSMUSP00000052079.2, ENSMUSP00000052153.4, ENSMUSP00000052387.3, ENSMUSP00000052705.3, ENSMUSP00000052837.2, ENSMUSP00000053523.1, ENSMUSP00000055334.1, ENSMUSP00000056439.2, ENSMUSP00000056851.3, ENSMUSP00000057376.2, ENSMUSP00000057952.4, ENSMUSP00000058587.1, ENSMUSP00000058679.1, ENSMUSP00000059721.6, ENS…
OG0000003		ENSP00000248948.3, ENSP00000304590.2, ENSP00000374778.2, ENSP00000374779.2, ENSP00000374782.2, ENSP00000374787.2, ENSP00000374791.2, ENSP00000374800.2, ENSP00000374803.2, ENSP00000374805.2, ENSP00000374806.2, ENSP00000374812.3, ENSP00000374813.3, ENSP00000374817.2, ENSP00000374818.2, ENSP00000374819.2, ENSP00000374820.4, ENSP00000374821.3, ENSP00000374822.2, ENSP00000374824.2, ENSP00000374825.3, …	ENSMUSP00000000926.2, ENSMUSP00000100084.2, ENSMUSP00000100095.2, ENSMUSP00000100102.2, ENSMUSP00000100103.1, ENSMUSP00000100104.1, ENSMUSP00000100105.1, ENSMUSP00000100106.1, ENSMUSP00000100107.1, ENSMUSP00000100108.2, ENSMUSP00000100109.2, ENSMUSP00000100110.2, ENSMUSP00000100111.1, ENSMUSP00000100112.2, ENSMUSP00000100113.2, ENSMUSP00000100114.1, ENSMUSP00000100115.1, ENSMUSP00000100116.2, ENS…			Dapma7bEVm020175t1
OG0000004		ENSP00000270442.5, ENSP00000291633.7, ENSP00000291860.1, ENSP00000325525.3, ENSP00000326868.7, ENSP00000336769.5, ENSP00000342215.3, ENSP00000350901.4, ENSP00000375608.4, ENSP00000379580.3, ENSP00000379584.5, ENSP00000477516.1, ENSP00000477519.1, ENSP00000477528.1, ENSP00000477550.1, ENSP00000477585.1, ENSP00000477601.1, ENSP00000477628.1, ENSP00000477652.1, ENSP00000477663.1, ENSP00000477666.1, …
OG0000005		ENSP00000305533.5, ENSP00000424001.1		NV12489-PA, NV15111-PA, NV15200-PA, NV16759-PA, NV16760-PA, NV16791-PA, NV17058-PA, NV17176-PA, NV17307-PA, NV17331-PA, NV17332-PA, NV17353-PA, NV17356-PA, NV17383-PA, NV17472-PA, NV17641-PA, NV17642-PA, NV17650-PA, NV17651-PA, NV17808-PA, NV17882-PA, NV17952-PA, NV17956-PA, NV18236-PA, NV18323-PA, NV18376-PA, NV18446-PA, NV18522-PA, NV18531-PA, NV18536-PA, NV18566-PA, NV18583-PA, NV18584-PA, NV1…	gene10926	Dapma7bEVm006005t1, Dapma7bEVm006345t1, Dapma7bEVm006961t1, Dapma7bEVm011322t1, Dapma7bEVm011386t1, Dapma7bEVm011412t1, Dapma7bEVm012460t1, Dapma7bEVm013793t1, Dapma7bEVm015470t1, Dapma7bEVm015494t1, Dapma7bEVm015564t1, Dapma7bEVm015615t1, Dapma7bEVm016011t1, Dapma7bEVm016028t1, Dapma7bEVm016146t1, Dapma7bEVm016255t1, Dapma7bEVm016318t1, Dapma7bEVm016944t1, Dapma7bEVm017132t1, Dapma7bEVm017366t1,…
OG0000006	XP_001122868.3, XP_003249529.1, XP_006557278.1, XP_006559491.1, XP_006559492.1, XP_006559493.1, XP_006563165.1, XP_006566897.1, XP_016769146.1	ENSP00000435813.1, ENSP00000436502.1		NV13621-PA, NV15974-PA, NV16356-PA, NV16357-PA, NV16358-PA, NV16359-PA, NV16360-PA, NV16361-PA, NV24103-PA, NV24104-PA, NV24105-PA	gene10506, gene10684, gene10697, gene10712, gene10721, gene10899, gene10903, gene10905, gene10914, gene10916, gene10917, gene10918, gene10920, gene10921, gene1147, gene1148, gene11542, gene1168, gene11814, gene13260, gene13302, gene13304, gene13431, gene13480, gene13486, gene13833, gene13841, gene13903, gene13959, gene13968, gene14035, gene14036, gene14037, gene14040, gene14109, gene14115, gene14…	Dapma7bEVm000330t1, Dapma7bEVm001000t1, Dapma7bEVm001014t1, Dapma7bEVm001276t1, Dapma7bEVm001310t1, Dapma7bEVm001313t1, Dapma7bEVm001829t1, Dapma7bEVm002074t1, Dapma7bEVm002510t1, Dapma7bEVm002520t1, Dapma7bEVm002521t1, Dapma7bEVm002942t1, Dapma7bEVm002950t1, Dapma7bEVm003317t1, Dapma7bEVm003392t1, Dapma7bEVm003442t1, Dapma7bEVm003937t1, Dapma7bEVm004955t1, Dapma7bEVm005147t1, Dapma7bEVm005358t1,…
OG0000007	XP_006564561.2, XP_016769863.1, XP_395272.3	ENSP00000356448.3, ENSP00000483425.1	ENSMUSP00000112606.2, ENSMUSP00000116012.1, ENSMUSP00000117616.2	NV11263-PA, NV15434-PA, NV16271-PA, NV17028-PA, NV17513-PA, NV18063-PA, NV18205-PA, NV18215-PA, NV18313-PA, NV18400-PA, NV18401-PA, NV18426-PA, NV18485-PA, NV18504-PA, NV18736-PA, NV18850-PA, NV18890-PA, NV18915-PA, NV18916-PA, NV19030-PA, NV19032-PA, NV19137-PA, NV19269-PA, NV20023-PA, NV20047-PA, NV20094-PA, NV20108-PA, NV20110-PA, NV20113-PA, NV20158-PA, NV20240-PA, NV20251-PA, NV20275-PA, NV2…	gene13352, gene13353, gene294, gene9904	Dapma7bEVm001329t1, Dapma7bEVm007210t1, Dapma7bEVm007769t1, Dapma7bEVm008169t1, Dapma7bEVm012020t1, Dapma7bEVm013341t1, Dapma7bEVm013471t1, Dapma7bEVm015806t1, Dapma7bEVm015907t1, Dapma7bEVm016036t1, Dapma7bEVm016753t1, Dapma7bEVm017185t1, Dapma7bEVm017405t1, Dapma7bEVm018237t1, Dapma7bEVm018844t1, Dapma7bEVm019015t1, Dapma7bEVm019108t1, Dapma7bEVm019828t1, Dapma7bEVm019953t1, Dapma7bEVm020493t1,…
OG0000008	XP_016770177.1	ENSP00000295367.4, ENSP00000306461.4, ENSP00000330391.3, ENSP00000357751.1, ENSP00000402016.1	ENSMUSP00000053751.7, ENSMUSP00000056287.3, ENSMUSP00000058617.2		gene10060, gene10165, gene10166, gene10183, gene10235, gene10238, gene10259, gene10424, gene1047, gene1058, gene1068, gene10705, gene10853, gene10855, gene10892, gene10894, gene11051, gene11145, gene11146, gene11242, gene11637, gene11647, gene11673, gene11976, gene12003, gene12014, gene12251, gene12575, gene12580, gene12592, gene12607, gene12798, gene12842, gene12994, gene12998, gene13024, gene13…	Dapma7bEVm000572t1, Dapma7bEVm001268t1, Dapma7bEVm002079t1, Dapma7bEVm008626t1, Dapma7bEVm008658t1, Dapma7bEVm009662t1, Dapma7bEVm009913t1, Dapma7bEVm009974t1, Dapma7bEVm010368t1, Dapma7bEVm010699t1, Dapma7bEVm011291t1, Dapma7bEVm011747t1, Dapma7bEVm012482t1, Dapma7bEVm012805t1, Dapma7bEVm014174t1, Dapma7bEVm015217t1, Dapma7bEVm015491t1, Dapma7bEVm015613t1, Dapma7bEVm015965t1, Dapma7bEVm015966t1,…
OG0000009		ENSP00000479192.1			gene10283, gene10585, gene10609, gene10725, gene10817, gene10949, gene11169, gene11174, gene11175, gene11178, gene11189, gene11198, gene11201, gene1130, gene1131, gene11323, gene11356, gene11364, gene1139, gene1145, gene1146, gene1149, gene11576, gene1162, gene11644, gene1169, gene1170, gene1171, gene1176, gene1179, gene1189, gene1195, gene1201, gene1204, gene12056, gene1211, gene1219, gene12414,…	Dapma7bEVm000542t1, Dapma7bEVm000745t1, Dapma7bEVm000929t1, Dapma7bEVm001263t1, Dapma7bEVm001513t1, Dapma7bEVm001992t1, Dapma7bEVm002052t1, Dapma7bEVm002850t1, Dapma7bEVm003188t1, Dapma7bEVm003223t1, Dapma7bEVm003263t1, Dapma7bEVm003726t1, Dapma7bEVm003902t1, Dapma7bEVm004693t1, Dapma7bEVm004920t1, Dapma7bEVm004926t1, Dapma7bEVm004970t1, Dapma7bEVm005243t1, Dapma7bEVm005280t1, Dapma7bEVm005680t1,…
OG0000010	NP_001035356.1, XP_001120198.1, XP_001120712.2, XP_001121146.3, XP_003250810.1, XP_006557561.1, XP_006557563.1, XP_006557565.1, XP_006557720.1, XP_006557722.1, XP_006557723.1, XP_006558516.1, XP_006558517.1, XP_006558519.1, XP_006558520.1, XP_006558522.1, XP_006558523.1, XP_006558524.1, XP_006558525.1, XP_006558526.1, XP_006558527.1, XP_006558528.1, XP_006558529.1, XP_006558530.1, XP_006558531.1,…	ENSP00000433653.1, ENSP00000435651.1		NV10144-PA, NV10440-PA, NV10622-PA, NV10623-PA, NV10788-PA, NV10885-PA, NV11135-PA, NV11680-PA, NV12440-PA, NV13136-PA, NV13850-PA, NV14262-PA, NV14867-PA, NV15002-PA, NV15260-PA, NV15376-PA, NV16816-PA, NV17286-PA, NV17618-PA, NV24436-PA, NV30328-PA	gene10359, gene12034, gene1253, gene14699, gene14703, gene1493, gene15162, gene15632, gene15757, gene16068, gene16554, gene16558, gene1840, gene4517, gene5405, gene591, gene6842, gene7211, gene7699, gene872, gene9309, gene9439	Dapma7bEVm000093t1, Dapma7bEVm000570t1, Dapma7bEVm001035t1, Dapma7bEVm001257t1, Dapma7bEVm002354t1, Dapma7bEVm003235t1, Dapma7bEVm003565t1, Dapma7bEVm003790t1, Dapma7bEVm004304t1, Dapma7bEVm005103t1, Dapma7bEVm005975t1, Dapma7bEVm006984t1, Dapma7bEVm007804t1, Dapma7bEVm010063t1, Dapma7bEVm010607t1, Dapma7bEVm010615t1, Dapma7bEVm011738t1, Dapma7bEVm011839t1, Dapma7bEVm015405t1, Dapma7bEVm016610t1,…
OG0000011				NV10089-PA, NV16462-PA, NV17306-PA, NV17467-PA, NV17473-PA, NV17478-PA, NV17512-PA, NV18096-PA, NV18204-PA, NV18508-PA, NV18535-PA, NV18615-PA, NV18641-PA, NV18734-PA, NV18798-PA, NV18921-PA, NV18932-PA, NV18933-PA, NV18978-PA, NV18983-PA, NV19059-PA, NV19151-PA, NV19167-PA, NV19192-PA, NV19226-PA, NV19270-PA, NV20001-PA, NV20141-PA, NV20199-PA, NV20201-PA, NV20495-PA, NV20540-PA, NV20995-PA, NV2…	gene8840	Dapma7bEVm012306t1, Dapma7bEVm016993t1, Dapma7bEVm017458t1, Dapma7bEVm017689t1, Dapma7bEVm018758t1, Dapma7bEVm018875t1, Dapma7bEVm019466t1, Dapma7bEVm019551t1, Dapma7bEVm019948t1, Dapma7bEVm019952t1, Dapma7bEVm020430t1, Dapma7bEVm022533t1, Dapma7bEVm022642t1, Dapma7bEVm022698t1, Dapma7bEVm022853t1, Dapma7bEVm022939t1, Dapma7bEVm023152t1, Dapma7bEVm023153t1, Dapma7bEVm023154t1, Dapma7bEVm023592t1,…
OG0000012	XP_006557586.1, XP_006557587.1, XP_006557588.1, XP_006557589.1, XP_006560166.1, XP_006567252.1, XP_006567253.1, XP_006567254.1, XP_006567255.1, XP_006568193.1, XP_006568194.1, XP_006568195.1, XP_006568196.1, XP_006568198.1, XP_006571661.1, XP_006571662.1, XP_006571663.1, XP_006571664.1, XP_006571665.1, XP_016767233.1, XP_016768726.1, XP_016768735.1, XP_016772426.1, XP_016773199.1, XP_016773201.1,…	ENSP00000217188.1, ENSP00000220003.9, ENSP00000259089.4, ENSP00000264316.4, ENSP00000264972.5, ENSP00000281092.4, ENSP00000308176.7, ENSP00000308734.5, ENSP00000308774.6, ENSP00000323315.5, ENSP00000324740.4, ENSP00000328213.4, ENSP00000331504.3, ENSP00000337825.5, ENSP00000339209.3, ENSP00000340082.6, ENSP00000346671.3, ENSP00000350224.2, ENSP00000350941.4, ENSP00000353890.2, ENSP00000356595.4, …	ENSMUSP00000000129.6, ENSMUSP00000003370.7, ENSMUSP00000014597.3, ENSMUSP00000016498.4, ENSMUSP00000016511.5, ENSMUSP00000019913.7, ENSMUSP00000020664.6, ENSMUSP00000027291.4, ENSMUSP00000027888.6, ENSMUSP00000028190.6, ENSMUSP00000029175.7, ENSMUSP00000030693.6, ENSMUSP00000033617.6, ENSMUSP00000034863.6, ENSMUSP00000037418.5, ENSMUSP00000038838.6, ENSMUSP00000057707.6, ENSMUSP00000066209.4, ENS…	NV14273-PA, NV14304-PA, NV14486-PA, NV17221-PA, NV17869-PA, NV50124-PA	gene14891, gene2002, gene3141, gene4852, gene6052, gene6987	Dapma7bEVm001077t1, Dapma7bEVm002096t1, Dapma7bEVm002621t1, Dapma7bEVm005125t1, Dapma7bEVm005492t1, Dapma7bEVm007237t1, Dapma7bEVm007992t1, Dapma7bEVm011142t1, Dapma7bEVm020297t1
OG0000013	NP_001035348.1, XP_003250472.1, XP_006557547.1, XP_006557548.1, XP_006557549.1, XP_006557550.1, XP_006557551.1, XP_016767978.1, XP_016767980.1, XP_016767981.1	ENSP00000236918.8, ENSP00000261597.4, ENSP00000278317.6, ENSP00000291901.8, ENSP00000324228.4, ENSP00000344870.4, ENSP00000349233.4, ENSP00000353535.5, ENSP00000356284.3, ENSP00000356286.5, ENSP00000356287.5, ENSP00000356289.2, ENSP00000356291.1, ENSP00000361106.3, ENSP00000369664.3, ENSP00000370969.2, ENSP00000370970.1, ENSP00000370975.4, ENSP00000370991.3, ENSP00000371001.3, ENSP00000380468.1, …	ENSMUSP00000024851.9, ENSMUSP00000027671.5, ENSMUSP00000071704.6, ENSMUSP00000073815.6, ENSMUSP00000077587.8, ENSMUSP00000101561.1, ENSMUSP00000101562.1, ENSMUSP00000101563.1, ENSMUSP00000101564.1, ENSMUSP00000101565.1, ENSMUSP00000101566.1, ENSMUSP00000101567.1, ENSMUSP00000101568.1, ENSMUSP00000101569.1, ENSMUSP00000101570.4, ENSMUSP00000101572.3, ENSMUSP00000101573.3, ENSMUSP00000101574.3, ENS…	NV15545-PA, NV25930-PA	gene10866, gene9602	Dapma7bEVm000647t1, Dapma7bEVm004631t1, Dapma7bEVm017037t1, Dapma7bEVm018397t1, Dapma7bEVm020274t1
OG0000014		ENSP00000231229.4, ENSP00000244519.2, ENSP00000259891.7, ENSP00000289361.6, ENSP00000341787.6, ENSP00000342197.4, ENSP00000348751.2, ENSP00000352534.3, ENSP00000355238.3, ENSP00000364132.1, ENSP00000366037.2, ENSP00000366086.3, ENSP00000366088.4, ENSP00000366091.4, ENSP00000366095.3, ENSP00000366825.2, ENSP00000366937.2, ENSP00000373127.2, ENSP00000379929.2, ENSP00000379932.3, ENSP00000380140.3, …	ENSMUSP00000020792.5, ENSMUSP00000025198.7, ENSMUSP00000042662.5, ENSMUSP00000054822.4, ENSMUSP00000061011.7, ENSMUSP00000063279.6, ENSMUSP00000064161.4, ENSMUSP00000066598.6, ENSMUSP00000070676.2, ENSMUSP00000074927.4, ENSMUSP00000079140.5, ENSMUSP00000102170.3, ENSMUSP00000102174.1, ENSMUSP00000102175.1, ENSMUSP00000102176.1, ENSMUSP00000102178.1, ENSMUSP00000102182.1, ENSMUSP00000104446.3, ENS…
OG0000015	XP_003250589.1, XP_006565206.1, XP_006571382.1, XP_016767486.1, XP_016767487.1, XP_016767488.1, XP_016767490.1, XP_016767491.1, XP_016767492.1, XP_016767493.1, XP_016767494.1, XP_016767495.1, XP_016770756.1, XP_016770757.1, XP_016770758.1, XP_016770759.1, XP_016770760.1, XP_016773180.1	ENSP00000252675.5, ENSP00000286955.5, ENSP00000302599.4, ENSP00000305603.5, ENSP00000313398.4, ENSP00000318142.6, ENSP00000351602.2, ENSP00000416443.1, ENSP00000431708.1, ENSP00000432161.1, ENSP00000432954.1, ENSP00000436413.1, ENSP00000436547.1, ENSP00000465804.1, ENSP00000466016.1, ENSP00000466880.1, ENSP00000467081.1, ENSP00000468123.1, ENSP00000468515.1	ENSMUSP00000039985.5, ENSMUSP00000053027.5, ENSMUSP00000081826.4, ENSMUSP00000097895.4, ENSMUSP00000103834.1, ENSMUSP00000109917.2, ENSMUSP00000123526.1	NV13645-PA, NV15421-PA, NV16680-PA	gene10147, gene11701, gene12427, gene12429, gene12520, gene12533, gene12534, gene12538, gene1311, gene1345, gene1347, gene1377, gene15783, gene15802, gene16326, gene17550, gene17568, gene17582, gene18058, gene18065, gene18208, gene18209, gene2336, gene277, gene2965, gene2970, gene3119, gene3399, gene4423, gene525, gene549, gene556, gene558, gene559, gene5878, gene5928, gene5929, gene5930, gene658…	Dapma7bEVm000576t1, Dapma7bEVm001225t1, Dapma7bEVm002764t1, Dapma7bEVm003352t1, Dapma7bEVm003758t1, Dapma7bEVm004268t1, Dapma7bEVm004381t1, Dapma7bEVm005159t1, Dapma7bEVm005168t1, Dapma7bEVm005228t1, Dapma7bEVm005594t1, Dapma7bEVm005967t1, Dapma7bEVm006780t1, Dapma7bEVm006786t1, Dapma7bEVm006801t1, Dapma7bEVm007444t1, Dapma7bEVm007990t1, Dapma7bEVm008774t1, Dapma7bEVm010279t1, Dapma7bEVm010743t1,…
OG0000016	XP_001120991.2, XP_006564460.1, XP_006572537.1, XP_016770440.1, XP_016770441.1, XP_016770442.1, XP_016770443.1, XP_016770444.1, XP_392319.3, XP_392727.3, XP_394494.4, XP_394772.2	ENSP00000251566.4, ENSP00000265403.7, ENSP00000286604.4, ENSP00000303174.6, ENSP00000304811.7, ENSP00000304845.5, ENSP00000305221.6, ENSP00000311648.6, ENSP00000320401.2, ENSP00000334276.5, ENSP00000341045.5, ENSP00000343838.5, ENSP00000346768.4, ENSP00000353593.3, ENSP00000362508.3, ENSP00000362513.3, ENSP00000362523.1, ENSP00000362525.3, ENSP00000362544.1, ENSP00000362549.4, ENSP00000378019.3, …	ENSMUSP00000014263.4, ENSMUSP00000031181.9, ENSMUSP00000031183.2, ENSMUSP00000031186.7, ENSMUSP00000031195.2, ENSMUSP00000037258.8, ENSMUSP00000050852.7, ENSMUSP00000058683.7, ENSMUSP00000068282.6, ENSMUSP00000072598.5, ENSMUSP00000072803.6, ENSMUSP00000073444.4, ENSMUSP00000075255.3, ENSMUSP00000078740.6, ENSMUSP00000092233.4, ENSMUSP00000095263.4, ENSMUSP00000108759.1, ENSMUSP00000108760.3, ENS…	NV10345-PA, NV10346-PA, NV12050-PA, NV12051-PA, NV12186-PA, NV12188-PA, NV13643-PA, NV14698-PA, NV14699-PA, NV14700-PA, NV14936-PA, NV16703-PA, NV17666-PA, NV17753-PA, NV17755-PA, NV17995-PA, NV18225-PA, NV18591-PA, NV50380-PA	gene1004, gene1005, gene1011, gene10209, gene10210, gene10212, gene10218, gene10812, gene10963, gene10964, gene12647, gene12648, gene12649, gene15444, gene16827, gene18020, gene3324, gene4012, gene5995, gene7747, gene8825, gene9236, gene9238, gene9641, gene9939, gene997	Dapma7bEVm000144t1, Dapma7bEVm002709t1, Dapma7bEVm003176t1, Dapma7bEVm003179t1, Dapma7bEVm003207t1, Dapma7bEVm003710t1, Dapma7bEVm005136t1, Dapma7bEVm005548t1, Dapma7bEVm005551t1, Dapma7bEVm007085t1, Dapma7bEVm007602t1, Dapma7bEVm007794t1, Dapma7bEVm010722t1, Dapma7bEVm011143t1, Dapma7bEVm011612t1, Dapma7bEVm012397t1, Dapma7bEVm015408t1, Dapma7bEVm015538t1, Dapma7bEVm016105t1, Dapma7bEVm018450t1,…
OG0000017	NP_001159377.1, XP_006561573.1, XP_006561574.1, XP_006561575.1, XP_006561576.1, XP_006561577.1, XP_006561578.1, XP_006561579.1, XP_006561580.1, XP_006561581.1, XP_006561582.1, XP_006561583.1, XP_006561584.1, XP_006561585.1, XP_006561586.1, XP_006561587.1, XP_006561588.1, XP_006561589.1, XP_006561590.1, XP_006561591.1, XP_006561592.1, XP_006561593.1, XP_006561594.1, XP_006561595.1, XP_006561596.1,…	ENSP00000283254.7, ENSP00000283256.6, ENSP00000303540.4, ENSP00000304748.7, ENSP00000307599.3, ENSP00000328968.4, ENSP00000346534.4, ENSP00000347255.4, ENSP00000353206.3, ENSP00000364554.3, ENSP00000364576.2, ENSP00000364586.2, ENSP00000386306.1, ENSP00000386312.1, ENSP00000386330.1, ENSP00000386726.3, ENSP00000388797.2, ENSP00000390600.2, ENSP00000391569.1, ENSP00000393141.1, ENSP00000396320.1, …	ENSMUSP00000021056.7, ENSMUSP00000028377.7, ENSMUSP00000065023.5, ENSMUSP00000065466.7, ENSMUSP00000066228.6, ENSMUSP00000076697.5, ENSMUSP00000080842.6, ENSMUSP00000081845.5, ENSMUSP00000092558.3, ENSMUSP00000093912.3, ENSMUSP00000097641.2, ENSMUSP00000097642.2, ENSMUSP00000097645.3, ENSMUSP00000097647.2, ENSMUSP00000104536.3, ENSMUSP00000104537.3, ENSMUSP00000104538.3, ENSMUSP00000107973.1, ENS…	NV14617-PA, NV19124-PA, NV50283-PA	gene434, gene435, gene9890, gene9892, gene9895	Dapma7bEVm000264t1, Dapma7bEVm018543t1, Dapma7bEVm020674t1, Dapma7bEVm020675t1, Dapma7bEVm023871t1, Dapma7bEVm024233t1
OG0000018	XP_003250630.1, XP_006565466.1, XP_006565467.1, XP_006565469.1, XP_006565470.1, XP_006565471.1, XP_016768044.1	ENSP00000211379.5, ENSP00000354368.5, ENSP00000354875.6, ENSP00000365131.5, ENSP00000365143.4, ENSP00000372938.4, ENSP00000372940.2, ENSP00000387588.1, ENSP00000388143.1, ENSP00000388244.1, ENSP00000388388.1, ENSP00000388770.1, ENSP00000389121.1, ENSP00000389355.1, ENSP00000389444.1, ENSP00000389954.1, ENSP00000390185.1, ENSP00000390226.1, ENSP00000390966.2, ENSP00000391323.1, ENSP00000391355.1, …	ENSMUSP00000025250.7, ENSMUSP00000129324.2, ENSMUSP00000133822.1, ENSMUSP00000134175.1, ENSMUSP00000134279.1, ENSMUSP00000134425.1, ENSMUSP00000134628.1, ENSMUSP00000134717.2, ENSMUSP00000138117.1	NV23838-PA	gene5895	Dapma7bEVm002567t1
OG0000019	XP_006561662.1, XP_006572597.1, XP_016769448.1, XP_016769450.1, XP_016769451.1	ENSP00000262396.6, ENSP00000306396.8, ENSP00000308831.4, ENSP00000312236.5, ENSP00000326002.7, ENSP00000332288.5, ENSP00000346186.5, ENSP00000346916.5, ENSP00000347794.4, ENSP00000350283.3, ENSP00000369299.3, ENSP00000369366.1, ENSP00000369373.3, ENSP00000380058.3, ENSP00000387530.1, ENSP00000388005.1, ENSP00000388031.1, ENSP00000388150.1, ENSP00000388852.1, ENSP00000388969.1, ENSP00000389389.1, …	ENSMUSP00000017290.4, ENSMUSP00000022708.5, ENSMUSP00000033211.7, ENSMUSP00000037248.5, ENSMUSP00000050084.9, ENSMUSP00000060100.8, ENSMUSP00000065008.6, ENSMUSP00000076189.5, ENSMUSP00000091703.6, ENSMUSP00000095781.2, ENSMUSP00000102441.1, ENSMUSP00000102444.2, ENSMUSP00000102450.1, ENSMUSP00000102452.2, ENSMUSP00000114565.1, ENSMUSP00000116233.1, ENSMUSP00000116775.2, ENSMUSP00000118438.1, ENS…	NV16139-PA	gene13233	Dapma7bEVm004020t1
OG0000020		ENSP00000245620.9, ENSP00000245621.4, ENSP00000251372.3, ENSP00000251376.3, ENSP00000251377.3, ENSP00000291759.4, ENSP00000315997.7, ENSP00000319960.5, ENSP00000320390.5, ENSP00000345184.6, ENSP00000375617.1, ENSP00000375618.3, ENSP00000375626.1, ENSP00000375628.1, ENSP00000375629.4, ENSP00000375630.1, ENSP00000379608.1, ENSP00000379610.1, ENSP00000379618.3, ENSP00000379622.1, ENSP00000379623.4, …
OG0000021	XP_006564610.1, XP_016767698.1, XP_016770627.1, XP_396874.4	ENSP00000237305.7, ENSP00000242783.6, ENSP00000263125.5, ENSP00000263826.5, ENSP00000270202.4, ENSP00000291906.4, ENSP00000306124.3, ENSP00000309428.6, ENSP00000317851.7, ENSP00000329127.5, ENSP00000331602.3, ENSP00000331816.5, ENSP00000336943.5, ENSP00000340608.4, ENSP00000343325.4, ENSP00000355497.1, ENSP00000355498.1, ENSP00000356831.5, ENSP00000356832.5, ENSP00000359544.5, ENSP00000359552.3, …	ENSMUSP00000001780.3, ENSMUSP00000005616.8, ENSMUSP00000018012.7, ENSMUSP00000019843.8, ENSMUSP00000020145.5, ENSMUSP00000021527.8, ENSMUSP00000022521.6, ENSMUSP00000028118.3, ENSMUSP00000039566.8, ENSMUSP00000041025.7, ENSMUSP00000052103.5, ENSMUSP00000083081.4, ENSMUSP00000090343.4, ENSMUSP00000094873.2, ENSMUSP00000094874.2, ENSMUSP00000095437.4, ENSMUSP00000097614.3, ENSMUSP00000097875.3, ENS…	NV10151-PA, NV11735-PA, NV12122-PA, NV14764-PA, NV16050-PA	gene13014, gene13030, gene1701, gene17261, gene7007	Dapma7bEVm000019t1, Dapma7bEVm000175t1, Dapma7bEVm007001t1, Dapma7bEVm014992t1, Dapma7bEVm015346t1, Dapma7bEVm027380t1, Dapma7bEVm030457t1
OG0000022	NP_001159376.1, XP_006558004.1, XP_016766333.1, XP_016766516.1, XP_016766517.1, XP_016766518.1, XP_016766519.1, XP_016766520.1, XP_016766521.1, XP_016766522.1, XP_016766523.1, XP_016766524.1, XP_016766525.1, XP_016766526.1, XP_016766527.1, XP_016766528.1, XP_016766529.1, XP_016766530.1, XP_016766531.1, XP_016766532.1, XP_016766533.1, XP_016766534.1, XP_016766535.1, XP_016766536.1, XP_016766537.1,…	ENSP00000266376.6, ENSP00000277549.6, ENSP00000277551.2, ENSP00000288133.5, ENSP00000288139.3, ENSP00000321618.5, ENSP00000329877.7, ENSP00000336982.5, ENSP00000341092.3, ENSP00000353362.5, ENSP00000355192.3, ENSP00000356307.3, ENSP00000360406.4, ENSP00000360408.1, ENSP00000360414.1, ENSP00000360423.1, ENSP00000365427.1, ENSP00000365441.2, ENSP00000382500.1, ENSP00000382504.1, ENSP00000382506.1, …	ENSMUSP00000037416.5, ENSMUSP00000063236.7, ENSMUSP00000075021.7, ENSMUSP00000077433.8, ENSMUSP00000097920.3, ENSMUSP00000100003.2, ENSMUSP00000107695.1, ENSMUSP00000107699.3, ENSMUSP00000107868.1, ENSMUSP00000107869.3, ENSMUSP00000108410.3, ENSMUSP00000108413.4, ENSMUSP00000108444.2, ENSMUSP00000110090.1, ENSMUSP00000111390.2, ENSMUSP00000111391.2, ENSMUSP00000112436.1, ENSMUSP00000114055.1, ENS…	NV11619-PA, NV50165-PA	gene13310, gene6117	Dapma7bEVm000057t1, Dapma7bEVm014996t1
OG0000023	XP_001120980.3, XP_001121643.4, XP_006558411.1, XP_006558412.1, XP_006559965.1, XP_006559966.1, XP_006559967.1, XP_006559969.1, XP_006559970.1, XP_006559971.1, XP_006559973.1, XP_006560785.1, XP_006560786.1, XP_006560787.1, XP_006560789.1, XP_006563259.1, XP_006565274.1, XP_006565979.1, XP_006565980.1, XP_006565981.1, XP_006565982.1, XP_006568837.1, XP_006569751.2, XP_006569752.1, XP_006569804.1,…	ENSP00000270642.8, ENSP00000305938.3, ENSP00000328455.4, ENSP00000330862.7, ENSP00000350364.4, ENSP00000363910.4, ENSP00000363916.1, ENSP00000363918.1, ENSP00000363923.3, ENSP00000387984.1, ENSP00000396722.2, ENSP00000416320.3, ENSP00000418506.1, ENSP00000419000.1, ENSP00000434750.1, ENSP00000437668.2, ENSP00000443429.2, ENSP00000445496.1, ENSP00000448104.1, ENSP00000482061.1	ENSMUSP00000041132.5, ENSMUSP00000073493.5, ENSMUSP00000073664.4, ENSMUSP00000074578.4, ENSMUSP00000077913.4, ENSMUSP00000097349.3, ENSMUSP00000101680.1, ENSMUSP00000103608.1, ENSMUSP00000110891.1, ENSMUSP00000110892.1, ENSMUSP00000110898.2, ENSMUSP00000114810.1, ENSMUSP00000115823.1, ENSMUSP00000119030.1, ENSMUSP00000135531.1, ENSMUSP00000139576.1, ENSMUSP00000139655.1, ENSMUSP00000139667.1, ENS…	NV11118-PA, NV12562-PA, NV12563-PA, NV13644-PA, NV13804-PA, NV14379-PA, NV14891-PA, NV15481-PA, NV15482-PA, NV15935-PA, NV16069-PA, NV16431-PA, NV18085-PA, NV18228-PA, NV18636-PA, NV50298-PA	gene10680, gene10682, gene11278, gene12924, gene12934, gene14129, gene15894, gene17738, gene2550, gene3111, gene3112, gene3113, gene358, gene4403, gene5186, gene566, gene8784	Dapma7bEVm001834t1, Dapma7bEVm002827t1, Dapma7bEVm004283t1, Dapma7bEVm004365t1, Dapma7bEVm005149t1, Dapma7bEVm005562t1, Dapma7bEVm005573t1, Dapma7bEVm005910t1, Dapma7bEVm006247t1, Dapma7bEVm010268t1, Dapma7bEVm010738t1, Dapma7bEVm011014t1, Dapma7bEVm017235t1, Dapma7bEVm023728t1, Dapma7bEVm028611t1, Dapma7bEVm028612t1, Dapma7bEVm029241t1
OG0000024		ENSP00000006724.3, ENSP00000161559.6, ENSP00000187910.2, ENSP00000199764.6, ENSP00000221954.2, ENSP00000221992.5, ENSP00000244291.6, ENSP00000244293.7, ENSP00000244295.8, ENSP00000244296.2, ENSP00000244336.5, ENSP00000270077.3, ENSP00000291752.4, ENSP00000292125.2, ENSP00000304913.6, ENSP00000305005.4, ENSP00000308970.6, ENSP00000319140.7, ENSP00000332215.5, ENSP00000332984.6, ENSP00000341725.4, …	ENSMUSP00000001984.3, ENSMUSP00000003597.7, ENSMUSP00000004655.7, ENSMUSP00000004657.6, ENSMUSP00000019291.5, ENSMUSP00000023953.4, ENSMUSP00000032520.2, ENSMUSP00000037036.7, ENSMUSP00000048118.8, ENSMUSP00000050633.8, ENSMUSP00000056586.6, ENSMUSP00000064255.7, ENSMUSP00000068540.6, ENSMUSP00000071348.6, ENSMUSP00000075320.5, ENSMUSP00000075973.3, ENSMUSP00000080404.6, ENSMUSP00000092387.4, ENS…
OG0000025	XP_001119871.2, XP_001120626.2, XP_001120724.4, XP_001121303.2, XP_001121872.2, XP_003249601.1, XP_003251584.1, XP_006557594.1, XP_006560474.1, XP_006560475.1, XP_006560477.1, XP_006561927.1, XP_006561928.1, XP_006565477.1, XP_006565479.1, XP_006567636.1, XP_006567638.1, XP_006567639.1, XP_006568152.1, XP_006568851.1, XP_006570603.1, XP_006571163.1, XP_006571164.1, XP_006571165.1, XP_006571166.1,…			NV13824-PA, NV13856-PA, NV14378-PA, NV14839-PA, NV15942-PA, NV15975-PA, NV16632-PA, NV16638-PA, NV17318-PA, NV17319-PA, NV18370-PA, NV18653-PA, NV18654-PA, NV19011-PA, NV30893-PA	gene10508, gene10579, gene10797, gene11140, gene1308, gene14956, gene15038, gene1556, gene16564, gene16713, gene16806, gene17363, gene17535, gene17785, gene17797, gene18041, gene207, gene3829, gene4282, gene5338, gene8061, gene8528, gene857, gene9158, gene9474, gene9730	Dapma7bEVm002339t1, Dapma7bEVm003771t1, Dapma7bEVm004372t1, Dapma7bEVm004863t1, Dapma7bEVm005294t1, Dapma7bEVm005628t1, Dapma7bEVm005965t1, Dapma7bEVm006012t1, Dapma7bEVm006018t1, Dapma7bEVm006321t1, Dapma7bEVm006324t1, Dapma7bEVm006816t1, Dapma7bEVm007035t1, Dapma7bEVm007618t1, Dapma7bEVm008352t1, Dapma7bEVm008353t1, Dapma7bEVm010505t1, Dapma7bEVm010751t1, Dapma7bEVm010961t1, Dapma7bEVm011926t1
OG0000026		ENSP00000235349.5, ENSP00000292524.1, ENSP00000327675.3, ENSP00000328915.5, ENSP00000346275.2, ENSP00000347211.4, ENSP00000349931.2, ENSP00000350358.4, ENSP00000365322.1, ENSP00000365360.1, ENSP00000393136.2, ENSP00000401281.2, ENSP00000434738.1, ENSP00000434768.1, ENSP00000435985.1, ENSP00000436452.1, ENSP00000473584.1, ENSP00000478309.2, ENSP00000478534.2, ENSP00000478860.1, ENSP00000480027.2, …	ENSMUSP00000022064.4, ENSMUSP00000026956.3, ENSMUSP00000030326.3, ENSMUSP00000033786.5, ENSMUSP00000041323.7, ENSMUSP00000043718.3, ENSMUSP00000049466.8, ENSMUSP00000051550.7, ENSMUSP00000052217.4, ENSMUSP00000058676.3, ENSMUSP00000059834.8, ENSMUSP00000068753.2, ENSMUSP00000071508.6, ENSMUSP00000073325.3, ENSMUSP00000075380.3, ENSMUSP00000077761.4, ENSMUSP00000080350.6, ENSMUSP00000081421.5, ENS…
OG0000027	NP_001011574.1, XP_001121277.2, XP_003250229.1, XP_003250567.1, XP_003250569.1, XP_003251148.1, XP_003251149.1, XP_006557597.1, XP_006563329.1, XP_006563331.1, XP_006563332.1, XP_006565041.1, XP_006565044.1, XP_006565045.1, XP_006565046.1, XP_006565047.1, XP_006565048.1, XP_006565513.1, XP_006567694.1, XP_016767722.1, XP_016768116.1, XP_016768126.1, XP_016768129.1, XP_016768133.1, XP_016768375.1,…	ENSP00000319851.5	ENSMUSP00000065542.4, ENSMUSP00000112916.1	NV10343-PA, NV10925-PA, NV10987-PA, NV12129-PA, NV12551-PA, NV12928-PA, NV13278-PA, NV13837-PA, NV14050-PA, NV14051-PA, NV14600-PA, NV14722-PA, NV14796-PA, NV14797-PA, NV14798-PA, NV14800-PA, NV14801-PA, NV14802-PA, NV14803-PA, NV14804-PA, NV14805-PA, NV14810-PA, NV15014-PA, NV15454-PA, NV15455-PA, NV15457-PA, NV15458-PA, NV15459-PA, NV15460-PA, NV15461-PA, NV15462-PA, NV15463-PA, NV17029-PA, NV1…	gene11600, gene13528, gene13531, gene14557, gene16937, gene2192, gene2213, gene2360, gene2361, gene5245, gene6241, gene6245, gene8503	Dapma7bEVm001801t1, Dapma7bEVm001813t1, Dapma7bEVm003129t1, Dapma7bEVm004627t1, Dapma7bEVm007219t1, Dapma7bEVm007225t1, Dapma7bEVm009471t1, Dapma7bEVm009491t1, Dapma7bEVm009646t1, Dapma7bEVm009649t1, Dapma7bEVm009650t1, Dapma7bEVm010247t1, Dapma7bEVm010579t1, Dapma7bEVm010580t1, Dapma7bEVm010592t1, Dapma7bEVm011626t1, Dapma7bEVm018678t1, Dapma7bEVm019162t1, Dapma7bEVm023298t1, Dapma7bEVm023625t1,…
OG0000028	XP_001120112.2, XP_006557875.1, XP_006557876.1, XP_006557877.1, XP_006559112.2, XP_006571469.1, XP_016768064.1, XP_016768428.1, XP_016769420.1, XP_016771418.1, XP_016771419.1, XP_016771420.1, XP_016771421.1, XP_016772088.1, XP_394832.1, XP_397087.3	ENSP00000005995.3, ENSP00000156499.2, ENSP00000306390.3, ENSP00000308720.7, ENSP00000340889.4, ENSP00000354280.5, ENSP00000368715.3, ENSP00000375678.1, ENSP00000381476.3, ENSP00000401249.1, ENSP00000401828.3, ENSP00000407741.3, ENSP00000417854.1, ENSP00000419912.1, ENSP00000447259.1, ENSP00000458341.1, ENSP00000460351.1, ENSP00000478237.1, ENSP00000479217.1, ENSP00000481361.1, ENSP00000487952.1, …	ENSMUSP00000022537.5, ENSMUSP00000024926.7, ENSMUSP00000024928.3, ENSMUSP00000024936.3, ENSMUSP00000031910.7, ENSMUSP00000031913.4, ENSMUSP00000031931.5, ENSMUSP00000039684.7, ENSMUSP00000050389.7, ENSMUSP00000056935.6, ENSMUSP00000064498.5, ENSMUSP00000065393.4, ENSMUSP00000071976.5, ENSMUSP00000073326.6, ENSMUSP00000075935.5, ENSMUSP00000093698.5, ENSMUSP00000093702.5, ENSMUSP00000093914.4, ENS…	NV12295-PA, NV14680-PA, NV15476-PA, NV15477-PA, NV15478-PA, NV16296-PA, NV16298-PA, NV16299-PA, NV16300-PA, NV16301-PA, NV16636-PA, NV17677-PA, NV17678-PA, NV17697-PA, NV17946-PA, NV18190-PA, NV18259-PA, NV18381-PA, NV18382-PA, NV18383-PA, NV22024-PA, NV22804-PA, NV23797-PA	gene10726, gene11773, gene11774, gene11779, gene11781, gene14700, gene14701, gene15154, gene2115, gene3535, gene6905, gene9449	Dapma7bEVm000562t1, Dapma7bEVm001292t1, Dapma7bEVm002828t1, Dapma7bEVm005715t1, Dapma7bEVm006366t1, Dapma7bEVm006897t1, Dapma7bEVm009695t1, Dapma7bEVm010087t1, Dapma7bEVm010425t1, Dapma7bEVm011906t1, Dapma7bEVm012204t1
OG0000029		ENSP00000194152.1, ENSP00000194155.4, ENSP00000231134.5, ENSP00000231173.3, ENSP00000239446.4, ENSP00000239450.2, ENSP00000252085.3, ENSP00000253812.6, ENSP00000349344.5, ENSP00000367345.3, ENSP00000367362.3, ENSP00000367363.3, ENSP00000367365.4, ENSP00000367366.4, ENSP00000367372.1, ENSP00000367373.3, ENSP00000378077.2, ENSP00000381589.2, ENSP00000381605.2, ENSP00000381611.2, ENSP00000381628.2, …	ENSMUSP00000036359.5, ENSMUSP00000050357.6, ENSMUSP00000051041.3, ENSMUSP00000052113.2, ENSMUSP00000054111.3, ENSMUSP00000054371.1, ENSMUSP00000056148.4, ENSMUSP00000056420.2, ENSMUSP00000056424.4, ENSMUSP00000057921.3, ENSMUSP00000058362.7, ENSMUSP00000058592.2, ENSMUSP00000058801.1, ENSMUSP00000059770.2, ENSMUSP00000067728.6, ENSMUSP00000073150.5, ENSMUSP00000077389.2, ENSMUSP00000089555.4, ENS…		gene7652
OG0000030		ENSP00000263437.6, ENSP00000291971.3, ENSP00000294752.3, ENSP00000304336.3, ENSP00000327763.2, ENSP00000329568.5, ENSP00000339491.2, ENSP00000343891.3, ENSP00000344074.7, ENSP00000355452.2, ENSP00000355453.2, ENSP00000375601.4, ENSP00000375703.2, ENSP00000402474.2, ENSP00000409370.2, ENSP00000436255.1, ENSP00000440601.1, ENSP00000444471.1, ENSP00000445135.1, ENSP00000460269.1, ENSP00000460551.1, …	ENSMUSP00000043881.4, ENSMUSP00000045077.7, ENSMUSP00000050252.3, ENSMUSP00000113095.1, ENSMUSP00000121155.1, ENSMUSP00000146451.1, ENSMUSP00000147102.1, ENSMUSP00000152824.1
OG0000031	XP_006563536.1, XP_006563537.1, XP_006566534.1	ENSP00000265224.4, ENSP00000290943.6, ENSP00000295181.6, ENSP00000299443.5, ENSP00000340610.6, ENSP00000349891.3, ENSP00000351856.5, ENSP00000351875.4, ENSP00000354432.1, ENSP00000355012.6, ENSP00000357680.1, ENSP00000363792.1, ENSP00000365255.4, ENSP00000366826.2, ENSP00000382610.4, ENSP00000386398.1, ENSP00000391950.2, ENSP00000392425.2, ENSP00000395595.2, ENSP00000403302.1, ENSP00000405112.2, …	ENSMUSP00000028113.3, ENSMUSP00000028577.2, ENSMUSP00000031489.6, ENSMUSP00000080069.4, ENSMUSP00000081059.5, ENSMUSP00000096508.3, ENSMUSP00000105481.1, ENSMUSP00000105482.1, ENSMUSP00000108449.1, ENSMUSP00000111054.2, ENSMUSP00000114440.1, ENSMUSP00000119314.1, ENSMUSP00000120499.1, ENSMUSP00000122397.1, ENSMUSP00000132336.2, ENSMUSP00000137434.1, ENSMUSP00000144181.1, ENSMUSP00000144411.1, ENS…	NV20617-PA, NV21649-PA, NV24001-PA, NV24833-PA	gene10465, gene14776	Dapma7bEVm020461t1, Dapma7bEVm021437t1
OG0000032	XP_006561684.1, XP_624894.1	ENSP00000242776.3, ENSP00000322749.8, ENSP00000365347.2, ENSP00000373000.2, ENSP00000379475.1, ENSP00000383149.1, ENSP00000383151.1, ENSP00000383152.1, ENSP00000387994.1, ENSP00000388382.1, ENSP00000388880.1, ENSP00000389350.1, ENSP00000390562.1, ENSP00000390999.1, ENSP00000391463.1, ENSP00000391480.1, ENSP00000392672.1, ENSP00000392819.1, ENSP00000392922.1, ENSP00000392929.2, ENSP00000393172.1, …	ENSMUSP00000019576.8, ENSMUSP00000070682.5, ENSMUSP00000105435.1, ENSMUSP00000116101.1, ENSMUSP00000132222.1, ENSMUSP00000133428.1, ENSMUSP00000133705.1, ENSMUSP00000134178.1, ENSMUSP00000148329.1	NV12200-PA, NV14887-PA, NV14889-PA, NV50364-PA	gene5542, gene9421, gene9748, gene9844	Dapma7bEVm010389t1, Dapma7bEVm017856t1
OG0000033		ENSP00000252207.5, ENSP00000261333.5, ENSP00000289788.4, ENSP00000302310.1, ENSP00000302502.3, ENSP00000328017.2, ENSP00000334616.6, ENSP00000336565.4, ENSP00000339781.5, ENSP00000347850.4, ENSP00000350871.4, ENSP00000359797.3, ENSP00000362512.1, ENSP00000363494.3, ENSP00000366527.3, ENSP00000373250.4, ENSP00000373251.2, ENSP00000375581.1, ENSP00000379565.1, ENSP00000380057.3, ENSP00000380061.4, …	ENSMUSP00000044533.7, ENSMUSP00000078033.5, ENSMUSP00000104205.1, ENSMUSP00000106289.2, ENSMUSP00000112134.1, ENSMUSP00000112862.1, ENSMUSP00000114341.1, ENSMUSP00000116058.2, ENSMUSP00000117179.1, ENSMUSP00000119338.1, ENSMUSP00000120003.1, ENSMUSP00000120997.1, ENSMUSP00000121717.1, ENSMUSP00000121948.1, ENSMUSP00000125987.1, ENSMUSP00000132131.1, ENSMUSP00000138163.1, ENSMUSP00000142367.1
OG0000034	NP_001172074.1, NP_001172075.1, XP_001120262.1, XP_003251464.1, XP_006569967.1, XP_006569968.1, XP_016767697.1, XP_623834.1, XP_625015.1	ENSP00000224784.6, ENSP00000289228.5, ENSP00000290378.4, ENSP00000295137.3, ENSP00000316674.3, ENSP00000331514.2, ENSP00000333037.1, ENSP00000349960.4, ENSP00000355644.3, ENSP00000355645.3, ENSP00000358921.4, ENSP00000360165.3, ENSP00000367658.2, ENSP00000386786.2, ENSP00000386857.1, ENSP00000386929.3, ENSP00000387176.1, ENSP00000392718.2, ENSP00000396730.1, ENSP00000398239.1, ENSP00000407473.1, …	ENSMUSP00000034453.4, ENSMUSP00000039844.4, ENSMUSP00000047326.3, ENSMUSP00000048218.8, ENSMUSP00000048360.6, ENSMUSP00000050377.3, ENSMUSP00000052086.3, ENSMUSP00000062570.2, ENSMUSP00000071486.6, ENSMUSP00000074658.5, ENSMUSP00000087736.6, ENSMUSP00000098066.4, ENSMUSP00000101822.4, ENSMUSP00000101823.2, ENSMUSP00000113552.1, ENSMUSP00000115809.1, ENSMUSP00000120936.2, ENSMUSP00000121577.1, ENS…	NV16613-PA, NV16613-PB, NV16613-PC, NV17149-PA, NV17149-PB, NV17514-PA, NV17514-PB, NV18317-PA, NV18317-PB, NV18912-PA	gene10764, gene1504, gene16401, gene16402, gene2618, gene488, gene6611, gene8975, gene9427	Dapma7bEVm003818t1, Dapma7bEVm014356t1, Dapma7bEVm015148t1, Dapma7bEVm015667t1, Dapma7bEVm015668t1, Dapma7bEVm015695t1, Dapma7bEVm016168t1, Dapma7bEVm016172t1, Dapma7bEVm016586t1, Dapma7bEVm016718t1, Dapma7bEVm017393t1, Dapma7bEVm017530t1, Dapma7bEVm017871t1, Dapma7bEVm017947t1, Dapma7bEVm018420t1, Dapma7bEVm019018t1, Dapma7bEVm020210t1, Dapma7bEVm029133t1
OG0000035	XP_006558721.2, XP_006558722.2, XP_006558723.2, XP_006558724.2, XP_006565171.1, XP_006565172.1, XP_006571492.1, XP_006571493.1, XP_006571496.1, XP_016766357.1, XP_016766363.1, XP_016766367.1, XP_016766386.1, XP_016767151.1, XP_016767152.1, XP_016767153.1, XP_016767428.1, XP_016767429.1, XP_016767430.1, XP_016767431.1, XP_016767432.1, XP_016767433.1, XP_016767434.1, XP_016767436.1, XP_016767437.1,…	ENSP00000262895.2, ENSP00000264426.9, ENSP00000282499.5, ENSP00000285900.4, ENSP00000296526.7, ENSP00000301218.3, ENSP00000313276.7, ENSP00000318144.6, ENSP00000327687.4, ENSP00000339343.5, ENSP00000358130.5, ENSP00000358133.4, ENSP00000358134.1, ENSP00000362183.3, ENSP00000362185.4, ENSP00000373776.2, ENSP00000373777.3, ENSP00000376835.2, ENSP00000377403.2, ENSP00000382791.1, ENSP00000382793.1, …	ENSMUSP00000003468.8, ENSMUSP00000023652.9, ENSMUSP00000027020.6, ENSMUSP00000030676.7, ENSMUSP00000034515.6, ENSMUSP00000044494.9, ENSMUSP00000066980.7, ENSMUSP00000072107.6, ENSMUSP00000074787.4, ENSMUSP00000075687.5, ENSMUSP00000078687.2, ENSMUSP00000091731.4, ENSMUSP00000101124.3, ENSMUSP00000103374.1, ENSMUSP00000109773.1, ENSMUSP00000110515.1, ENSMUSP00000110755.2, ENSMUSP00000116381.1, ENS…	NV10001-PA, NV14651-PA, NV14657-PA, NV18234-PA	gene11724, gene5661, gene5665, gene7337, gene8473	Dapma7bEVm000475t1, Dapma7bEVm006463t1, Dapma7bEVm009813t1, Dapma7bEVm010040t1, Dapma7bEVm010849t1, Dapma7bEVm022996t1
OG0000036	XP_006569827.1, XP_006569829.1, XP_006569831.1, XP_006569857.1, XP_006569858.1, XP_006569859.1, XP_006569860.1, XP_006569861.1, XP_006569862.1, XP_006569863.1, XP_006569864.1, XP_006569865.1, XP_006569866.1, XP_006569868.1, XP_016768904.1, XP_016768905.1, XP_016768906.1, XP_016768907.1, XP_016768908.1, XP_016768909.1, XP_016768910.1, XP_016768911.1, XP_016768912.1, XP_016768913.1, XP_016768914.1,…	ENSP00000216181.5, ENSP00000226207.5, ENSP00000245503.5, ENSP00000252172.4, ENSP00000255381.2, ENSP00000262873.7, ENSP00000269243.4, ENSP00000273353.3, ENSP00000300036.5, ENSP00000347507.3, ENSP00000348634.3, ENSP00000353590.3, ENSP00000366169.3, ENSP00000369315.5, ENSP00000379616.3, ENSP00000380367.2, ENSP00000384330.2, ENSP00000386041.3, ENSP00000404570.3, ENSP00000407821.2, ENSP00000407879.1, …	ENSMUSP00000007301.7, ENSMUSP00000016771.6, ENSMUSP00000018632.4, ENSMUSP00000018637.8, ENSMUSP00000018641.7, ENSMUSP00000018887.8, ENSMUSP00000019625.5, ENSMUSP00000046059.7, ENSMUSP00000075147.5, ENSMUSP00000080538.6, ENSMUSP00000080584.5, ENSMUSP00000087756.3, ENSMUSP00000090661.5, ENSMUSP00000090672.5, ENSMUSP00000099671.3, ENSMUSP00000099867.3, ENSMUSP00000103531.2, ENSMUSP00000103532.2, ENS…	NV11782-PA	gene17325, gene7963	Dapma7bEVm009799t1, Dapma7bEVm017024t1, Dapma7bEVm018399t1, Dapma7bEVm019126t1
OG0000037		ENSP00000375003.2, ENSP00000375004.2, ENSP00000375014.2, ENSP00000375019.2, ENSP00000375030.2, ENSP00000375031.2, ENSP00000375037.2, ENSP00000375042.2, ENSP00000474284.1, ENSP00000474639.1, ENSP00000479304.2, ENSP00000481738.1, ENSP00000485152.1, ENSP00000486959.1, ENSP00000487714.1, ENSP00000487722.1, ENSP00000488090.1, ENSP00000488097.1, ENSP00000488290.1, ENSP00000488395.1, ENSP00000488412.1, …	ENSMUSP00000100244.2, ENSMUSP00000100248.1, ENSMUSP00000100250.1, ENSMUSP00000100256.1, ENSMUSP00000100274.2, ENSMUSP00000100275.1, ENSMUSP00000100277.2, ENSMUSP00000100279.2, ENSMUSP00000100281.1, ENSMUSP00000100284.3, ENSMUSP00000100286.2, ENSMUSP00000100287.2, ENSMUSP00000100288.1, ENSMUSP00000100291.1, ENSMUSP00000100292.1, ENSMUSP00000100293.1, ENSMUSP00000100294.2, ENSMUSP00000100295.2, ENS…			Dapma7bEVm021742t1
OG0000038	NP_001014991.1, NP_001035325.2, XP_006558171.1, XP_006558172.1, XP_006558173.1, XP_006558174.1, XP_006558175.1, XP_006558176.1, XP_006558177.1, XP_006558178.1, XP_006558179.1, XP_006563980.1, XP_006563981.1, XP_006567135.1, XP_006567136.1, XP_006567137.1, XP_006567138.1, XP_006567139.1, XP_006567140.1, XP_006567141.1, XP_006567143.1, XP_006567144.1, XP_006567148.1, XP_006567149.1, XP_006567150.1,…	ENSP00000315465.6, ENSP00000383303.1, ENSP00000385342.2, ENSP00000434335.1, ENSP00000478698.1	ENSMUSP00000034592.8, ENSMUSP00000056040.7	NV15529-PA, NV15530-PA, NV15892-PA, NV17665-PA, NV50284-PA	gene10613, gene10614, gene16745, gene6793, gene7877	Dapma7bEVm000001t1, Dapma7bEVm004994t1, Dapma7bEVm014945t1, Dapma7bEVm023257t1, Dapma7bEVm030496t1
OG0000039	XP_006560146.1, XP_006571100.1, XP_006571101.1, XP_006571102.1, XP_006571103.1, XP_006571104.1, XP_006571106.1, XP_006571108.1, XP_006571109.1, XP_006571111.1, XP_006571112.1, XP_006571119.1, XP_006571120.1, XP_006571121.1, XP_006571122.1, XP_006571123.1, XP_006571124.1, XP_006571125.2, XP_006571128.1, XP_006571129.1, XP_016768016.1, XP_016768017.1, XP_016769944.1, XP_016769958.1, XP_016769966.1,…	ENSP00000267996.7, ENSP00000271850.7, ENSP00000288398.6, ENSP00000300933.3, ENSP00000307712.5, ENSP00000322577.7, ENSP00000334624.4, ENSP00000339035.7, ENSP00000339378.3, ENSP00000341653.5, ENSP00000345230.5, ENSP00000350667.4, ENSP00000351022.3, ENSP00000354219.2, ENSP00000357516.2, ENSP00000357517.2, ENSP00000357518.4, ENSP00000357520.1, ENSP00000357521.3, ENSP00000367541.1, ENSP00000367542.3, …	ENSMUSP00000003575.9, ENSMUSP00000029549.8, ENSMUSP00000030184.5, ENSMUSP00000030185.4, ENSMUSP00000034928.4, ENSMUSP00000051888.9, ENSMUSP00000072197.6, ENSMUSP00000103546.3, ENSMUSP00000103547.3, ENSMUSP00000109314.1, ENSMUSP00000109315.3, ENSMUSP00000109316.1, ENSMUSP00000109317.1, ENSMUSP00000109319.1, ENSMUSP00000109320.1, ENSMUSP00000109323.1, ENSMUSP00000109325.1, ENSMUSP00000109326.1, ENS…	NV12582-PA, NV12583-PA, NV16122-PA	gene15390, gene15396	Dapma7bEVm016725t1, Dapma7bEVm016727t1, Dapma7bEVm018416t1, Dapma7bEVm019648t1, Dapma7bEVm029175t1
OG0000040	XP_006571410.1, XP_006571411.1, XP_006571412.1, XP_006571413.1, XP_006571414.1, XP_006571415.1, XP_006571416.1, XP_006571417.1, XP_016768857.1	ENSP00000253673.4, ENSP00000319883.3, ENSP00000322270.6, ENSP00000335156.2, ENSP00000340688.5, ENSP00000340758.4, ENSP00000353006.2, ENSP00000355328.2, ENSP00000359748.1, ENSP00000359750.1, ENSP00000359752.3, ENSP00000359756.1, ENSP00000359758.1, ENSP00000359760.1, ENSP00000359762.1, ENSP00000359763.1, ENSP00000359765.1, ENSP00000376692.3, ENSP00000383813.3, ENSP00000396208.2, ENSP00000397740.1, …	ENSMUSP00000025004.6, ENSMUSP00000045342.8, ENSMUSP00000048422.8, ENSMUSP00000072336.4, ENSMUSP00000101734.2, ENSMUSP00000112388.1, ENSMUSP00000112470.1, ENSMUSP00000112548.1, ENSMUSP00000112731.1, ENSMUSP00000112823.1, ENSMUSP00000113208.1, ENSMUSP00000113243.1, ENSMUSP00000113249.1, ENSMUSP00000113374.1, ENSMUSP00000113482.1, ENSMUSP00000113534.1, ENSMUSP00000113600.1, ENSMUSP00000113619.1, ENS…	NV18847-PA	gene7519	Dapma7bEVm015474t1
OG0000041				NV17025-PA, NV17441-PA, NV18207-PA, NV18460-PA, NV18461-PA, NV18533-PA, NV18552-PA, NV18585-PA, NV18686-PA, NV18809-PA, NV18887-PA, NV18913-PA, NV19020-PA, NV19130-PA, NV20002-PA, NV20144-PA, NV20314-PA, NV20333-PA, NV20386-PA, NV20398-PA, NV20410-PA, NV20456-PA, NV20483-PA, NV20529-PA, NV20597-PA, NV20986-PA, NV21057-PA, NV21106-PA, NV21201-PA, NV21526-PA, NV21755-PA, NV21768-PA, NV21892-PA, NV2…		Dapma7bEVm016714t1, Dapma7bEVm019416t1, Dapma7bEVm019645t1, Dapma7bEVm019868t1, Dapma7bEVm019921t1, Dapma7bEVm020078t1, Dapma7bEVm020534t1, Dapma7bEVm021128t1
OG0000042	NP_001128422.1, XP_006560569.1, XP_006560570.1, XP_006560571.1, XP_006560572.1, XP_006560573.1, XP_006560575.1, XP_006560576.1, XP_006560577.1, XP_006560578.1, XP_006560579.1, XP_006560580.1, XP_006560581.1, XP_006560582.1, XP_006560583.1, XP_006560584.1, XP_006560587.1, XP_006560588.1, XP_006560589.1, XP_006560590.1, XP_006560591.1, XP_006560592.1, XP_006560593.1, XP_006560594.1, XP_006560595.1,…	ENSP00000258682.6, ENSP00000261793.8, ENSP00000277853.5, ENSP00000296402.5, ENSP00000307082.7, ENSP00000315599.3, ENSP00000319060.3, ENSP00000326375.5, ENSP00000326427.5, ENSP00000326518.5, ENSP00000326544.6, ENSP00000326600.4, ENSP00000339740.5, ENSP00000351542.3, ENSP00000361851.1, ENSP00000369098.2, ENSP00000378030.3, ENSP00000378032.3, ENSP00000378243.3, ENSP00000379096.2, ENSP00000379098.2, …	ENSMUSP00000002817.5, ENSMUSP00000019133.4, ENSMUSP00000025519.4, ENSMUSP00000063359.7, ENSMUSP00000065101.7, ENSMUSP00000071720.6, ENSMUSP00000079298.6, ENSMUSP00000087925.3, ENSMUSP00000091046.5, ENSMUSP00000098398.3, ENSMUSP00000099119.3, ENSMUSP00000099120.2, ENSMUSP00000099952.3, ENSMUSP00000102007.2, ENSMUSP00000102008.2, ENSMUSP00000102009.2, ENSMUSP00000102010.1, ENSMUSP00000105437.2, ENS…	NV14677-PA	gene11555	Dapma7bEVm000052t1, Dapma7bEVm027391t1
OG0000043	XP_003251325.1, XP_003251326.2, XP_006569227.1	ENSP00000266744.3, ENSP00000332293.4, ENSP00000481197.1	ENSMUSP00000009392.4, ENSMUSP00000020243.7, ENSMUSP00000075338.1, ENSMUSP00000080472.3, ENSMUSP00000088366.3, ENSMUSP00000089284.3, ENSMUSP00000091980.4, ENSMUSP00000096477.3, ENSMUSP00000096478.1, ENSMUSP00000113012.1, ENSMUSP00000123868.1, ENSMUSP00000124942.1, ENSMUSP00000125267.1, ENSMUSP00000132199.1, ENSMUSP00000136341.1, ENSMUSP00000136458.1, ENSMUSP00000136564.1, ENSMUSP00000138008.1, ENS…	NV10137-PA, NV10706-PA, NV10941-PA, NV11013-PA, NV11884-PA, NV12462-PA, NV12780-PA, NV12781-PA, NV13003-PA, NV14475-PA, NV14940-PA, NV14941-PA, NV15067-PA, NV15152-PA, NV15763-PA, NV16198-PA, NV16241-PA, NV16531-PA, NV16533-PA, NV16534-PA, NV16592-PA, NV16880-PA, NV17468-PA, NV17469-PA, NV18275-PA, NV18276-PA, NV18277-PA, NV18373-PA, NV21341-PA, NV30344-PA, NV30502-PA, NV30594-PA, NV31306-PA, NV5…	gene8594, gene8600	Dapma7bEVm001611t1, Dapma7bEVm003322t1, Dapma7bEVm003705t1, Dapma7bEVm003706t1, Dapma7bEVm007814t1, Dapma7bEVm008019t1, Dapma7bEVm010131t1, Dapma7bEVm010158t1, Dapma7bEVm010167t1, Dapma7bEVm010168t1, Dapma7bEVm010627t1, Dapma7bEVm011999t1, Dapma7bEVm012138t1, Dapma7bEVm012139t1, Dapma7bEVm012275t1, Dapma7bEVm012277t1, Dapma7bEVm015644t1, Dapma7bEVm015706t1, Dapma7bEVm016027t1, Dapma7bEVm016042t1,…
OG0000044	XP_016769413.1, XP_016769414.1	ENSP00000286627.5, ENSP00000286628.8, ENSP00000346321.6, ENSP00000361480.4, ENSP00000361485.3, ENSP00000361498.6, ENSP00000361514.2, ENSP00000361517.2, ENSP00000361520.2, ENSP00000382770.3, ENSP00000385552.4, ENSP00000385717.3, ENSP00000385806.3, ENSP00000388370.2, ENSP00000396608.2, ENSP00000402150.2, ENSP00000428552.1, ENSP00000473714.2, ENSP00000474686.1, ENSP00000475086.1, ENSP00000482747.1, …	ENSMUSP00000065293.8, ENSMUSP00000074511.6, ENSMUSP00000096457.3, ENSMUSP00000098393.4, ENSMUSP00000108042.3, ENSMUSP00000128553.2, ENSMUSP00000132204.2, ENSMUSP00000136447.1, ENSMUSP00000136568.1, ENSMUSP00000137141.1, ENSMUSP00000140033.1, ENSMUSP00000140154.1, ENSMUSP00000140275.1, ENSMUSP00000140751.1, ENSMUSP00000141069.1, ENSMUSP00000141143.1, ENSMUSP00000148692.1	NV50154-PA	gene14310, gene14312, gene14313, gene14314	Dapma7bEVm009467t1, Dapma7bEVm022988t1, Dapma7bEVm028306t1
OG0000045				NV18384-PA, NV18494-PA, NV18800-PA, NV18928-PA, NV20003-PA, NV20008-PA, NV20092-PA, NV20146-PA, NV20148-PA, NV20243-PA, NV20387-PA, NV20396-PA, NV20461-PA, NV20553-PA, NV20610-PA, NV20693-PA, NV20709-PA, NV20816-PA, NV21504-PA, NV21520-PA, NV21530-PA, NV21732-PA, NV21772-PA, NV21776-PA, NV21804-PA, NV21946-PA, NV22069-PA, NV22109-PA, NV22199-PA, NV22430-PA, NV22680-PA, NV22701-PA, NV22710-PA, NV2…		Dapma7bEVm022272t1
OG0000046	XP_393890.1	ENSP00000268043.4, ENSP00000328174.6, ENSP00000452792.1	ENSMUSP00000049046.5, ENSMUSP00000117085.1, ENSMUSP00000117494.1, ENSMUSP00000120400.1, ENSMUSP00000122060.1	NV15798-PA, NV16953-PA, NV17178-PA, NV17386-PA, NV17591-PA, NV18320-PA, NV18459-PA, NV18612-PA, NV18683-PA, NV18722-PA, NV18868-PA, NV18934-PA, NV19088-PA, NV19184-PA, NV20504-PA, NV20511-PA, NV20607-PA, NV21515-PA, NV22133-PA, NV22215-PA, NV22253-PA, NV22525-PA, NV23187-PA, NV23264-PA, NV23824-PA, NV23883-PA, NV24622-PA, NV24682-PA, NV25881-PA, NV30017-PA, NV30342-PA, NV30443-PA, NV30515-PA, NV3…		Dapma7bEVm017116t1, Dapma7bEVm017123t1, Dapma7bEVm017414t1, Dapma7bEVm019040t1, Dapma7bEVm019461t1, Dapma7bEVm019587t1, Dapma7bEVm021268t1, Dapma7bEVm021459t1, Dapma7bEVm021700t1, Dapma7bEVm022504t1, Dapma7bEVm022597t1, Dapma7bEVm022608t1, Dapma7bEVm022705t1, Dapma7bEVm022895t1, Dapma7bEVm023488t1, Dapma7bEVm023605t1, Dapma7bEVm023732t1, Dapma7bEVm023833t1, Dapma7bEVm023855t1, Dapma7bEVm024196t1,…
OG0000047	XP_394850.3, XP_396447.3	ENSP00000226444.3, ENSP00000251481.6, ENSP00000272452.2, ENSP00000308770.2, ENSP00000319622.5, ENSP00000321988.7, ENSP00000329399.4, ENSP00000332565.4, ENSP00000333310.2, ENSP00000338742.4, ENSP00000343645.5, ENSP00000353600.7, ENSP00000378570.2, ENSP00000378971.1, ENSP00000378972.1, ENSP00000378992.1, ENSP00000387054.1, ENSP00000387340.2, ENSP00000388285.1, ENSP00000399651.2, ENSP00000420891.1, …	ENSMUSP00000023886.6, ENSMUSP00000024738.7, ENSMUSP00000031199.4, ENSMUSP00000031201.7, ENSMUSP00000080973.5, ENSMUSP00000090259.3, ENSMUSP00000101979.1, ENSMUSP00000101980.3, ENSMUSP00000101981.1, ENSMUSP00000108940.2, ENSMUSP00000112679.1, ENSMUSP00000112844.1, ENSMUSP00000127159.1, ENSMUSP00000151228.1, ENSMUSP00000152718.1	NV13035-PA, NV13038-PA, NV13045-PA, NV13090-PA, NV13749-PA	gene10127, gene10128, gene12545, gene12546, gene12547, gene12549, gene12555, gene12558, gene13261, gene13271, gene14324, gene14326, gene14330, gene14453, gene14887, gene16504, gene1818, gene2357, gene2358, gene8752, gene8770, gene8772, gene8781	Dapma7bEVm000970t1, Dapma7bEVm001586t1, Dapma7bEVm001964t1, Dapma7bEVm001984t1, Dapma7bEVm002431t1, Dapma7bEVm002787t1, Dapma7bEVm003346t1, Dapma7bEVm004290t1, Dapma7bEVm004470t1, Dapma7bEVm005978t1, Dapma7bEVm006269t1, Dapma7bEVm006545t1, Dapma7bEVm007474t1, Dapma7bEVm008187t1, Dapma7bEVm009535t1, Dapma7bEVm009845t1, Dapma7bEVm010410t1, Dapma7bEVm010510t1, Dapma7bEVm010514t1, Dapma7bEVm015081t1,…
OG0000048	NP_001257742.1, NP_001257743.1, NP_001257757.1, XP_001120518.2, XP_001120797.4, XP_006571884.1, XP_016772794.1			NV13462-PA, NV14649-PA, NV14650-PA, NV16248-PA, NV16249-PA, NV16250-PA, NV16252-PA, NV20074-PA	gene10387, gene10395, gene10407, gene10415, gene10448, gene11807, gene15321, gene15327, gene1581, gene1582, gene1584, gene1589, gene1590, gene1591, gene1594, gene1595, gene1596, gene17089, gene17097, gene17240, gene17985, gene18050, gene18238, gene18336, gene6325, gene6364, gene6634, gene7098, gene7112, gene7146	Dapma7bEVm000994t1, Dapma7bEVm001663t1, Dapma7bEVm001666t1, Dapma7bEVm002034t1, Dapma7bEVm002076t1, Dapma7bEVm007969t1, Dapma7bEVm008654t1, Dapma7bEVm008749t1, Dapma7bEVm010099t1, Dapma7bEVm010100t1, Dapma7bEVm010101t1, Dapma7bEVm010440t1, Dapma7bEVm010545t1, Dapma7bEVm013035t1, Dapma7bEVm014747t1, Dapma7bEVm015119t1, Dapma7bEVm015120t1, Dapma7bEVm015121t1, Dapma7bEVm015166t1, Dapma7bEVm015440t1,…
OG0000049	XP_001120132.1, XP_003251619.1, XP_006563134.1, XP_006563135.1, XP_006570899.1, XP_624499.1	ENSP00000254810.3, ENSP00000333277.1, ENSP00000339835.3, ENSP00000352252.2, ENSP00000355657.1, ENSP00000355778.1, ENSP00000355780.3, ENSP00000355781.1, ENSP00000358154.1, ENSP00000358160.2, ENSP00000366999.1, ENSP00000385479.1, ENSP00000465403.1, ENSP00000465813.1, ENSP00000466020.1, ENSP00000468714.1, ENSP00000476960.1, ENSP00000480826.1, ENSP00000482271.1, ENSP00000483283.1, ENSP00000484095.1, …	ENSMUSP00000016703.7, ENSMUSP00000074994.2, ENSMUSP00000079670.5, ENSMUSP00000079816.4, ENSMUSP00000089293.2, ENSMUSP00000089295.2, ENSMUSP00000089346.2, ENSMUSP00000096442.2, ENSMUSP00000100737.1, ENSMUSP00000100739.1, ENSMUSP00000102062.1, ENSMUSP00000124509.1, ENSMUSP00000125104.1, ENSMUSP00000125754.1, ENSMUSP00000134751.1, ENSMUSP00000135215.2, ENSMUSP00000139663.1, ENSMUSP00000140394.1, ENS…	NV10502-PA, NV12136-PA, NV12246-PA, NV12251-PA, NV12256-PA, NV12299-PA, NV13548-PA, NV14026-PA, NV14153-PA, NV14153-PB, NV14154-PA, NV14200-PA, NV14202-PA, NV17231-PA, NV17234-PA, NV18816-PA, NV19123-PA, NV19123-PB, NV19246-PA, NV50172-PA	gene14126, gene14144, gene14519, gene16156, gene16167, gene16288, gene16561, gene16638, gene17151, gene17169, gene9065, gene9071, gene9086	Dapma7bEVm005799t1, Dapma7bEVm007921t1, Dapma7bEVm012816t1, Dapma7bEVm015499t1, Dapma7bEVm020148t1, Dapma7bEVm020185t1, Dapma7bEVm020216t1, Dapma7bEVm020217t1, Dapma7bEVm020928t1, Dapma7bEVm021001t1, Dapma7bEVm026444t1, Dapma7bEVm026445t1
OG0000050	XP_006568055.1, XP_006568056.1, XP_006568058.1, XP_006568059.1, XP_016766672.1, XP_016766673.1, XP_016766674.1	ENSP00000263377.1, ENSP00000305918.6, ENSP00000353112.4, ENSP00000354568.3, ENSP00000359416.2, ENSP00000360900.2, ENSP00000360901.3, ENSP00000360908.2, ENSP00000363958.4, ENSP00000363964.4, ENSP00000372588.2, ENSP00000378038.3, ENSP00000378702.1, ENSP00000382443.1, ENSP00000382444.1, ENSP00000382445.3, ENSP00000384051.1, ENSP00000387822.2, ENSP00000390267.1, ENSP00000391246.2, ENSP00000391758.1, …	ENSMUSP00000003726.8, ENSMUSP00000025193.6, ENSMUSP00000028282.8, ENSMUSP00000031215.8, ENSMUSP00000076918.6, ENSMUSP00000108297.3, ENSMUSP00000109574.2, ENSMUSP00000109880.2, ENSMUSP00000110119.2, ENSMUSP00000112474.1, ENSMUSP00000113070.1, ENSMUSP00000113197.1, ENSMUSP00000114422.1, ENSMUSP00000115163.1, ENSMUSP00000115277.1, ENSMUSP00000115755.1, ENSMUSP00000117359.1, ENSMUSP00000122009.1, ENS…	NV14571-PA	gene4862	Dapma7bEVm001342t1, Dapma7bEVm017802t1, Dapma7bEVm022287t1
OG0000051	NP_001035324.1, XP_001123306.2, XP_006565062.1, XP_006565063.1, XP_006565064.1, XP_006565076.1, XP_006565077.1, XP_016766476.1, XP_016771191.1, XP_016771192.1, XP_016771194.1, XP_016771320.1, XP_016772837.1, XP_016773141.1, XP_395671.3, XP_397347.3, XP_623595.1, XP_624795.3	ENSP00000222382.5, ENSP00000222982.4, ENSP00000312110.5, ENSP00000337450.2, ENSP00000337915.2, ENSP00000345351.5, ENSP00000346607.2, ENSP00000346887.2, ENSP00000397208.1, ENSP00000400316.1, ENSP00000401269.1, ENSP00000411653.1, ENSP00000415221.1, ENSP00000479282.1, ENSP00000480571.1, ENSP00000486759.1	ENSMUSP00000031633.4, ENSMUSP00000031741.7, ENSMUSP00000037665.7, ENSMUSP00000049494.8, ENSMUSP00000065585.6, ENSMUSP00000069932.5, ENSMUSP00000075234.6, ENSMUSP00000078251.7, ENSMUSP00000091659.4, ENSMUSP00000116077.1, ENSMUSP00000123615.1, ENSMUSP00000133600.1, ENSMUSP00000142591.1	NV12045-PA, NV12197-PA, NV12335-PA, NV12969-PA, NV13219-PA, NV13220-PA, NV14481-PA, NV14482-PA, NV15253-PA, NV16224-PA, NV16240-PA, NV16750-PA, NV17139-PA, NV17183-PA, NV17463-PA, NV17504-PA, NV17576-PA, NV17577-PA, NV18211-PA, NV18285-PA, NV18292-PA, NV18706-PA, NV18707-PA, NV21331-PA, NV50101-PA, NV50128-PA, NV50204-PA, NV50323-PA, NV51438-PA	gene12698, gene15434, gene15436, gene16099, gene4611, gene7955	Dapma7bEVm000321t1, Dapma7bEVm002296t1, Dapma7bEVm004697t1, Dapma7bEVm009653t1, Dapma7bEVm011226t1, Dapma7bEVm017496t1, Dapma7bEVm018634t1, Dapma7bEVm019085t1, Dapma7bEVm019295t1, Dapma7bEVm019302t1, Dapma7bEVm019308t1, Dapma7bEVm028353t1
OG0000052					gene11333, gene12070, gene14507, gene14866, gene18207, gene5994	Dapma7bEVm004123t1, Dapma7bEVm005436t1, Dapma7bEVm006464t1, Dapma7bEVm006882t1, Dapma7bEVm007226t1, Dapma7bEVm008358t1, Dapma7bEVm009026t1, Dapma7bEVm009842t1, Dapma7bEVm010465t1, Dapma7bEVm010952t1, Dapma7bEVm011327t1, Dapma7bEVm011328t1, Dapma7bEVm011329t1, Dapma7bEVm011634t1, Dapma7bEVm011728t1, Dapma7bEVm011729t1, Dapma7bEVm011730t1, Dapma7bEVm011910t1, Dapma7bEVm013833t1, Dapma7bEVm014636t1,…
OG0000053	NP_001098419.1, XP_006560352.1, XP_016771135.1, XP_016771136.1, XP_016771137.1, XP_016771138.1, XP_016771139.1, XP_016771140.1, XP_016771141.1, XP_016771142.1, XP_016771143.1, XP_016771144.1, XP_016771145.1, XP_016771146.1, XP_016771147.1, XP_016771148.1, XP_016771149.1, XP_016771150.1, XP_016771151.1, XP_016771152.1, XP_016771153.1, XP_016771154.1, XP_016771155.1, XP_016771156.1, XP_016771157.1,…	ENSP00000265436.7, ENSP00000309823.4, ENSP00000318902.4, ENSP00000333560.4, ENSP00000362148.3, ENSP00000362151.1, ENSP00000362154.3, ENSP00000365369.1, ENSP00000365372.2, ENSP00000367482.3, ENSP00000377129.3, ENSP00000377130.3, ENSP00000377132.2, ENSP00000377135.2, ENSP00000385069.4, ENSP00000386200.3, ENSP00000386958.1, ENSP00000396415.3, ENSP00000417857.1, ENSP00000418102.1, ENSP00000418225.1, …	ENSMUSP00000031545.7, ENSMUSP00000073953.5, ENSMUSP00000094916.2, ENSMUSP00000108887.1, ENSMUSP00000108888.1, ENSMUSP00000108890.1, ENSMUSP00000108948.2, ENSMUSP00000108950.2, ENSMUSP00000108952.2, ENSMUSP00000108954.2, ENSMUSP00000108955.3, ENSMUSP00000111132.1, ENSMUSP00000111134.1, ENSMUSP00000111137.1, ENSMUSP00000120244.1, ENSMUSP00000134817.1, ENSMUSP00000135041.1, ENSMUSP00000135098.1, ENS…	NV18361-PA	gene4031	Dapma7bEVm001393t1
OG0000054	NP_001011563.1, NP_001119716.1, NP_001128419.1, NP_001136081.1, XP_006564306.1, XP_006564307.1, XP_006564463.1, XP_006566930.1, XP_016768458.1, XP_016768459.1, XP_391943.1, XP_392696.4, XP_392698.2, XP_394697.4	ENSP00000317842.4, ENSP00000394452.1, ENSP00000439810.1, ENSP00000441103.1, ENSP00000441644.1, ENSP00000441907.1, ENSP00000444052.2, ENSP00000460292.1, ENSP00000461092.1, ENSP00000461804.1, ENSP00000463641.1, ENSP00000479877.1, ENSP00000487919.1, ENSP00000492025.1	ENSMUSP00000034346.7, ENSMUSP00000034355.4, ENSMUSP00000049315.7, ENSMUSP00000058567.5, ENSMUSP00000063005.6, ENSMUSP00000075722.5, ENSMUSP00000105037.2, ENSMUSP00000120428.1, ENSMUSP00000125062.1, ENSMUSP00000126773.2, ENSMUSP00000127346.2, ENSMUSP00000148278.1, ENSMUSP00000148373.1	NV10469-PA, NV10470-PA, NV10572-PA, NV12930-PA, NV13146-PA, NV13147-PA, NV13289-PA, NV13482-PA, NV13483-PA, NV14441-PA, NV16295-PA, NV17137-PA, NV17138-PA, NV17140-PA, NV17173-PA, NV17210-PA, NV17211-PA, NV17212-PA, NV17362-PA, NV17394-PA, NV17425-PA, NV17435-PA, NV17436-PA, NV17522-PA, NV17523-PA, NV18371-PA, NV23147-PA, NV50293-PA, NV50366-PA, NV50469-PA	gene14220, gene15009, gene15735, gene15736, gene16584, gene17498, gene17886, gene18231, gene5373, gene5374, gene5375, gene6750, gene8427	Dapma7bEVm001845t1, Dapma7bEVm003173t1, Dapma7bEVm004664t1, Dapma7bEVm005526t1, Dapma7bEVm006487t1, Dapma7bEVm006751t1, Dapma7bEVm027786t1
OG0000055	XP_006565700.1, XP_006566920.1, XP_006567529.1, XP_006568117.1, XP_006568118.1, XP_016768898.1, XP_016771370.1, XP_016771371.1, XP_016771372.1, XP_016771373.1, XP_016771374.1, XP_016771375.1, XP_016771376.1, XP_016771728.1, XP_392043.3, XP_393860.4, XP_395313.3	ENSP00000264205.6, ENSP00000302051.1, ENSP00000349581.4, ENSP00000350066.5, ENSP00000352052.4, ENSP00000353679.2, ENSP00000364028.6, ENSP00000367668.3, ENSP00000368682.4, ENSP00000384223.3, ENSP00000385846.3, ENSP00000386333.1, ENSP00000388439.2, ENSP00000398444.1, ENSP00000405088.2, ENSP00000417079.1, ENSP00000418525.1, ENSP00000419653.1, ENSP00000420389.1, ENSP00000422492.1, ENSP00000478173.1, …	ENSMUSP00000003898.5, ENSMUSP00000027463.4, ENSMUSP00000029400.1, ENSMUSP00000078252.7, ENSMUSP00000078550.4, ENSMUSP00000078863.4, ENSMUSP00000079399.6, ENSMUSP00000099576.3, ENSMUSP00000101259.1, ENSMUSP00000101260.1, ENSMUSP00000113475.1, ENSMUSP00000114039.1, ENSMUSP00000119693.1, ENSMUSP00000120239.1, ENSMUSP00000121231.1, ENSMUSP00000125096.1, ENSMUSP00000125557.1, ENSMUSP00000131753.1, ENS…	NV10495-PA, NV10794-PA, NV11087-PA, NV13142-PA, NV14514-PA, NV15984-PA, NV15985-PA, NV15986-PA, NV15988-PA, NV15989-PA, NV16921-PA, NV16922-PA, NV16923-PA, NV18293-PA, NV18294-PA, NV18297-PA, NV50303-PA	gene11110, gene12639, gene14650, gene1503, gene18097, gene3389	Dapma7bEVm000293t1, Dapma7bEVm000486t1, Dapma7bEVm003548t1, Dapma7bEVm003581t1, Dapma7bEVm011220t1, Dapma7bEVm018393t1, Dapma7bEVm022764t1, Dapma7bEVm027678t1
OG0000056	XP_001119899.1, XP_001120186.1, XP_001120346.1, XP_003251613.1, XP_624700.1	ENSP00000297012.3, ENSP00000303373.2, ENSP00000321389.5, ENSP00000328484.3, ENSP00000332194.2, ENSP00000332790.3, ENSP00000341094.1, ENSP00000351589.3, ENSP00000352119.2, ENSP00000352627.2, ENSP00000355656.2, ENSP00000358155.2, ENSP00000364310.1, ENSP00000366679.1, ENSP00000367022.2, ENSP00000373730.3, ENSP00000434024.1, ENSP00000438553.1, ENSP00000473534.1, ENSP00000475814.1, ENSP00000482431.1, …	ENSMUSP00000051432.2, ENSMUSP00000072227.1, ENSMUSP00000072858.4, ENSMUSP00000072989.2, ENSMUSP00000074142.4, ENSMUSP00000074310.2, ENSMUSP00000077477.1, ENSMUSP00000077814.5, ENSMUSP00000080088.5, ENSMUSP00000088281.4, ENSMUSP00000088285.2, ENSMUSP00000088288.3, ENSMUSP00000089335.4, ENSMUSP00000089336.4, ENSMUSP00000089339.5, ENSMUSP00000089345.2, ENSMUSP00000100034.3, ENSMUSP00000100581.3, ENS…	NV10348-PA, NV10509-PA, NV12094-PA, NV12137-PA, NV12249-PA, NV12298-PA, NV12301-PA, NV12303-PA, NV13550-PA, NV14009-PA, NV14069-PA, NV14197-PA, NV19111-PA, NV19215-PA, NV19244-PA, NV19248-PA, NV50148-PA	gene14135, gene14150, gene1540, gene16145, gene16617, gene17153, gene17171, gene17308, gene17987, gene18397	Dapma7bEVm011936t1, Dapma7bEVm013878t1, Dapma7bEVm014083t1, Dapma7bEVm015722t1, Dapma7bEVm017090t1, Dapma7bEVm018172t1, Dapma7bEVm018833t1, Dapma7bEVm020462t1, Dapma7bEVm020495t1, Dapma7bEVm021167t1, Dapma7bEVm021188t1, Dapma7bEVm023440t1
OG0000057	XP_624052.1	ENSP00000299166.4, ENSP00000359344.4, ENSP00000359346.1, ENSP00000434072.1, ENSP00000455090.1, ENSP00000455597.1, ENSP00000456355.1, ENSP00000456407.1, ENSP00000456832.1	ENSMUSP00000026222.4, ENSMUSP00000126763.1, ENSMUSP00000128192.1, ENSMUSP00000130918.1, ENSMUSP00000132421.1	NV12212-PA, NV17087-PA, NV17471-PA, NV17689-PA, NV18322-PA, NV18489-PA, NV18611-PA, NV18810-PA, NV18907-PA, NV18929-PA, NV18962-PA, NV19029-PA, NV19095-PA, NV19136-PA, NV19138-PA, NV19171-PA, NV19183-PA, NV20099-PA, NV20370-PA, NV20457-PA, NV20505-PA, NV20594-PA, NV20802-PA, NV21037-PA, NV21733-PA, NV23759-PA, NV23950-PA, NV24075-PA, NV24076-PA, NV24689-PA, NV24727-PA, NV24982-PA, NV25545-PA, NV2…	gene6991	Dapma7bEVm004966t1, Dapma7bEVm020413t1
OG0000058				NV17057-PA, NV18490-PA, NV18825-PA, NV18860-PA, NV18861-PA, NV18862-PA, NV18894-PA, NV19064-PA, NV19076-PA, NV19077-PA, NV19093-PA, NV20042-PA, NV20043-PA, NV20281-PA, NV20302-PA, NV20321-PA, NV20373-PA, NV20400-PA, NV20460-PA, NV20541-PA, NV20845-PA, NV21066-PA, NV21747-PA, NV21944-PA, NV22044-PA, NV22055-PA, NV22207-PA, NV22418-PA, NV23509-PA, NV23573-PA, NV23633-PA, NV23817-PA, NV23880-PA, NV2…		Dapma7bEVm017982t1, Dapma7bEVm024017t1
OG0000059	XP_001120014.1, XP_001120889.1, XP_003251406.1, XP_003251626.1	ENSP00000274764.2, ENSP00000289316.2, ENSP00000321744.4, ENSP00000342886.2, ENSP00000348924.3, ENSP00000349430.1, ENSP00000358151.2, ENSP00000358164.1, ENSP00000366618.2, ENSP00000366962.2, ENSP00000367008.4, ENSP00000380177.3, ENSP00000380180.1, ENSP00000445633.2, ENSP00000445831.1, ENSP00000446031.1, ENSP00000475942.1, ENSP00000476136.1, ENSP00000477527.1, ENSP00000477907.1, ENSP00000479169.1, …	ENSMUSP00000018246.4, ENSMUSP00000056604.2, ENSMUSP00000061247.3, ENSMUSP00000076397.3, ENSMUSP00000077290.3, ENSMUSP00000078239.5, ENSMUSP00000088287.6, ENSMUSP00000089296.5, ENSMUSP00000089301.2, ENSMUSP00000089343.2, ENSMUSP00000089350.1, ENSMUSP00000097294.2, ENSMUSP00000100047.1, ENSMUSP00000100738.1, ENSMUSP00000106082.1, ENSMUSP00000106085.2, ENSMUSP00000106093.1, ENSMUSP00000106095.1, ENS…	NV10347-PA, NV10508-PA, NV12138-PA, NV12254-PA, NV12297-PA, NV12302-PA, NV12304-PA, NV14008-PA, NV14024-PA, NV14068-PA, NV14198-PA, NV19249-PA, NV50097-PA	gene13101, gene14130, gene14146, gene16138, gene16165, gene16631, gene17157, gene17167, gene17311, gene18398, gene4778, gene9077	Dapma7bEVm013069t1, Dapma7bEVm013413t1, Dapma7bEVm016705t1, Dapma7bEVm016752t1, Dapma7bEVm016754t1, Dapma7bEVm020290t1, Dapma7bEVm020311t1, Dapma7bEVm020936t1, Dapma7bEVm020969t1, Dapma7bEVm026727t1
OG0000060	XP_003251221.1, XP_003251624.1, XP_006570863.1, XP_016773376.1	ENSP00000244537.5, ENSP00000347168.1, ENSP00000350767.3, ENSP00000366956.1, ENSP00000366974.2, ENSP00000367034.2, ENSP00000443017.1, ENSP00000462355.1, ENSP00000462667.1, ENSP00000478519.1, ENSP00000478786.1, ENSP00000479106.1, ENSP00000479461.1, ENSP00000479794.1, ENSP00000480960.1, ENSP00000481343.1, ENSP00000481486.1, ENSP00000481507.1, ENSP00000482412.1, ENSP00000484789.1, ENSP00000489236.1, …	ENSMUSP00000085006.4, ENSMUSP00000100029.2, ENSMUSP00000100030.2, ENSMUSP00000100032.1, ENSMUSP00000100033.1, ENSMUSP00000100036.1, ENSMUSP00000100037.3, ENSMUSP00000100042.2, ENSMUSP00000100044.1, ENSMUSP00000100048.1, ENSMUSP00000100546.2, ENSMUSP00000129930.1, ENSMUSP00000136357.1	NV10484-PA, NV10503-PA, NV12135-PA, NV12248-PA, NV12252-PA, NV12296-PA, NV12300-PA, NV14007-PA, NV14025-PA, NV14199-PA, NV15422-PA, NV17232-PA, NV17233-PA, NV18687-PA, NV19122-PA, NV19245-PA, NV19247-PA, NV50182-PA, NV51244-PA	gene13081, gene14125, gene14143, gene16147, gene16552, gene16616, gene17156, gene17309, gene17507, gene722, gene9056, gene9061, gene9070, gene9085	Dapma7bEVm006949t1, Dapma7bEVm015660t1, Dapma7bEVm017078t1, Dapma7bEVm017094t1, Dapma7bEVm020577t1, Dapma7bEVm020579t1, Dapma7bEVm020658t1, Dapma7bEVm020685t1, Dapma7bEVm020840t1, Dapma7bEVm020901t1, Dapma7bEVm021315t1, Dapma7bEVm021460t1, Dapma7bEVm026958t1, Dapma7bEVm026960t1, Dapma7bEVm027273t1
OG0000061	XP_006558356.1, XP_006572204.1, XP_016768867.1, XP_396123.5, XP_396649.4	ENSP00000231803.1, ENSP00000260795.2, ENSP00000263451.5, ENSP00000292408.4, ENSP00000309878.9, ENSP00000327229.6, ENSP00000337247.5, ENSP00000337665.6, ENSP00000339824.4, ENSP00000344798.4, ENSP00000347942.3, ENSP00000348537.5, ENSP00000348559.4, ENSP00000350166.5, ENSP00000351276.5, ENSP00000353262.3, ENSP00000358052.1, ENSP00000358054.3, ENSP00000358055.1, ENSP00000358056.4, ENSP00000358057.4, …	ENSMUSP00000005452.5, ENSMUSP00000032201.5, ENSMUSP00000070998.7, ENSMUSP00000081041.5, ENSMUSP00000085122.4, ENSMUSP00000086169.3, ENSMUSP00000110053.2, ENSMUSP00000112430.1, ENSMUSP00000112471.1, ENSMUSP00000112580.1, ENSMUSP00000112585.1, ENSMUSP00000112623.1, ENSMUSP00000112672.1, ENSMUSP00000112992.1, ENSMUSP00000113010.1, ENSMUSP00000113180.1, ENSMUSP00000113187.1, ENSMUSP00000113248.1, ENS…	NV11573-PA, NV13214-PA	gene10417, gene11915, gene5675, gene7271	Dapma7bEVm001054t1, Dapma7bEVm009759t1
OG0000062	NP_001013024.1, XP_006565650.1, XP_006565651.1, XP_006565652.1, XP_006565653.1, XP_006565654.1, XP_006565655.1, XP_006565656.1, XP_006565657.1, XP_006565658.1, XP_006565659.1, XP_006565660.1, XP_006565661.1, XP_006565662.1, XP_006565663.1, XP_006565664.1, XP_016771476.1, XP_016771477.1, XP_016771478.1, XP_016771479.1	ENSP00000166244.3, ENSP00000273854.3, ENSP00000275815.3, ENSP00000281821.2, ENSP00000332118.2, ENSP00000337451.2, ENSP00000346899.4, ENSP00000350896.3, ENSP00000351209.5, ENSP00000353833.3, ENSP00000358303.1, ENSP00000358309.4, ENSP00000363758.1, ENSP00000363761.3, ENSP00000363763.3, ENSP00000374323.5, ENSP00000381097.3, ENSP00000383053.3, ENSP00000386276.1, ENSP00000386829.1, ENSP00000404786.2, …	ENSMUSP00000006112.6, ENSMUSP00000006614.2, ENSMUSP00000027451.6, ENSMUSP00000029964.5, ENSMUSP00000030420.8, ENSMUSP00000035129.7, ENSMUSP00000051622.8, ENSMUSP00000058135.7, ENSMUSP00000066554.6, ENSMUSP00000066734.6, ENSMUSP00000073099.2, ENSMUSP00000079735.4, ENSMUSP00000082261.5, ENSMUSP00000101471.2, ENSMUSP00000101472.2, ENSMUSP00000103826.1, ENSMUSP00000103829.2, ENSMUSP00000106683.1, ENS…	NV11238-PA	gene5132, gene5133	Dapma7bEVm015137t1
OG0000063	NP_001155303.1, XP_003249362.1			NV18237-PA, NV18961-PA, NV20267-PA, NV20271-PA, NV20466-PA, NV20545-PA, NV20670-PA, NV20692-PA, NV20811-PA, NV20813-PA, NV20941-PA, NV21012-PA, NV21320-PA, NV21786-PA, NV22088-PA, NV22172-PA, NV22198-PA, NV22201-PA, NV22461-PA, NV22468-PA, NV22472-PA, NV22514-PA, NV22562-PA, NV22594-PA, NV22979-PA, NV22980-PA, NV23252-PA, NV23465-PA, NV23478-PA, NV23493-PA, NV23940-PA, NV24084-PA, NV24155-PA, NV2…	gene6984	Dapma7bEVm003966t1, Dapma7bEVm017534t1
OG0000064	XP_006559060.1, XP_006560108.1, XP_006561040.1, XP_006563744.1, XP_006567505.2, XP_016768005.1, XP_016768096.1, XP_016769264.1, XP_016769574.1, XP_016769575.1, XP_016770249.1, XP_016770761.1, XP_016771969.1, XP_016771998.1	ENSP00000237449.6, ENSP00000261383.3, ENSP00000262442.3, ENSP00000265104.4, ENSP00000295937.3, ENSP00000311273.6, ENSP00000330671.7, ENSP00000333363.7, ENSP00000352312.3, ENSP00000373825.2, ENSP00000374045.3, ENSP00000374490.6, ENSP00000386770.4, ENSP00000392061.2, ENSP00000401514.2, ENSP00000414402.1, ENSP00000414874.2, ENSP00000415331.2, ENSP00000418137.2, ENSP00000420359.2, ENSP00000458355.1, …	ENSMUSP00000022433.4, ENSMUSP00000042857.3, ENSMUSP00000043281.7, ENSMUSP00000047329.5, ENSMUSP00000062995.8, ENSMUSP00000068738.7, ENSMUSP00000068758.6, ENSMUSP00000069751.6, ENSMUSP00000079494.3, ENSMUSP00000081864.5, ENSMUSP00000081867.6, ENSMUSP00000092571.5, ENSMUSP00000101915.3, ENSMUSP00000104299.1, ENSMUSP00000109674.1, ENSMUSP00000114593.2, ENSMUSP00000116499.1, ENSMUSP00000120542.2, ENS…	NV11427-PA, NV13281-PA, NV14122-PA, NV15752-PA, NV16185-PA, NV16259-PA, NV16466-PA, NV16467-PA, NV17429-PA, NV17669-PA, NV50145-PA, NV50157-PA, NV50271-PA	gene1276, gene5458, gene8385	Dapma7bEVm004990t1, Dapma7bEVm010332t1, Dapma7bEVm018720t1, Dapma7bEVm019116t1
OG0000065	XP_006565537.1, XP_006565538.1, XP_006565544.1, XP_006565545.1, XP_006565547.1, XP_006565548.1, XP_006571773.1, XP_006571774.1, XP_006571775.1, XP_016772713.1, XP_016772714.1, XP_395725.3, XP_396261.2	ENSP00000231368.5, ENSP00000265162.5, ENSP00000296754.3, ENSP00000300060.6, ENSP00000350541.4, ENSP00000369235.4, ENSP00000378899.3, ENSP00000379117.3, ENSP00000400376.3, ENSP00000406304.2, ENSP00000421175.1, ENSP00000421849.1, ENSP00000423604.1, ENSP00000425381.1, ENSP00000425415.1, ENSP00000425758.1	ENSMUSP00000025358.2, ENSMUSP00000029658.7, ENSMUSP00000035943.6, ENSMUSP00000036998.2, ENSMUSP00000103015.1, ENSMUSP00000128872.1, ENSMUSP00000133166.1, ENSMUSP00000145682.1, ENSMUSP00000152705.1	NV10584-PA, NV12289-PA, NV12290-PA, NV14979-PA, NV16959-PA, NV31407-PA	gene1025, gene11017, gene14676, gene1984, gene3297, gene3771, gene7006, gene7322, gene8854, gene8856, gene8857, gene8873, gene8879, gene8880, gene8881, gene8885, gene8886, gene8896, gene905	Dapma7bEVm000174t1, Dapma7bEVm000288t1, Dapma7bEVm000463t1, Dapma7bEVm000805t1, Dapma7bEVm000809t1, Dapma7bEVm001715t1, Dapma7bEVm001728t1, Dapma7bEVm003032t1, Dapma7bEVm004018t1, Dapma7bEVm009714t1, Dapma7bEVm009756t1, Dapma7bEVm010685t1, Dapma7bEVm010906t1, Dapma7bEVm010907t1, Dapma7bEVm018553t1, Dapma7bEVm022643t1, Dapma7bEVm024125t1, Dapma7bEVm024126t1, Dapma7bEVm027634t1, Dapma7bEVm027731t1,…
OG0000066	NP_001011623.1, NP_001011624.1, XP_006562791.1, XP_006562793.1, XP_006562797.1, XP_006562798.1, XP_006562799.1, XP_006562800.1, XP_006566306.1, XP_006566307.1, XP_006567346.1, XP_006567347.1, XP_006567348.1, XP_016772422.1, XP_016772423.1, XP_395227.4	ENSP00000231188.5, ENSP00000282753.1, ENSP00000305905.5, ENSP00000306138.4, ENSP00000344173.2, ENSP00000345747.3, ENSP00000347437.4, ENSP00000350348.4, ENSP00000351142.3, ENSP00000354896.2, ENSP00000355316.2, ENSP00000363292.3, ENSP00000363296.4, ENSP00000373986.3, ENSP00000373987.4, ENSP00000378492.3, ENSP00000384585.4, ENSP00000395035.1, ENSP00000398456.2, ENSP00000405690.2, ENSP00000409790.3, …	ENSMUSP00000000631.7, ENSMUSP00000004076.3, ENSMUSP00000023959.7, ENSMUSP00000037255.6, ENSMUSP00000064404.6, ENSMUSP00000087998.3, ENSMUSP00000101189.1, ENSMUSP00000101190.2, ENSMUSP00000102884.2, ENSMUSP00000110978.1, ENSMUSP00000110979.2, ENSMUSP00000112578.2, ENSMUSP00000113819.1, ENSMUSP00000114927.2, ENSMUSP00000118393.2, ENSMUSP00000130728.1, ENSMUSP00000133957.1, ENSMUSP00000144076.1	NV12097-PA, NV13704-PA, NV15006-PA, NV15534-PA	gene10946, gene11460, gene17837, gene6578, gene6584, gene6592, gene7923, gene7942	Dapma7bEVm000461t1, Dapma7bEVm002600t1, Dapma7bEVm004008t1, Dapma7bEVm010412t1, Dapma7bEVm015006t1
OG0000067	XP_003249685.1, XP_391973.3	ENSP00000320528.6, ENSP00000354608.2, ENSP00000364279.2, ENSP00000364285.2, ENSP00000372637.2, ENSP00000372789.2, ENSP00000378894.1, ENSP00000382568.1, ENSP00000382570.1, ENSP00000382573.1, ENSP00000382748.1, ENSP00000382749.1, ENSP00000382750.1, ENSP00000387444.1, ENSP00000388341.1, ENSP00000389930.1, ENSP00000392069.1, ENSP00000392744.1, ENSP00000392885.1, ENSP00000393629.1, ENSP00000395242.2, …	ENSMUSP00000068071.8, ENSMUSP00000125937.2, ENSMUSP00000127372.2, ENSMUSP00000127707.1, ENSMUSP00000127726.1, ENSMUSP00000127745.2, ENSMUSP00000131243.1, ENSMUSP00000132006.2, ENSMUSP00000132339.2		gene883	Dapma7bEVm015546t1
OG0000068		ENSP00000365759.4, ENSP00000379631.2, ENSP00000383258.1, ENSP00000383332.1, ENSP00000388866.1, ENSP00000389085.1, ENSP00000390043.1, ENSP00000390361.1, ENSP00000390593.2, ENSP00000391297.1, ENSP00000391895.1, ENSP00000392200.1, ENSP00000392413.2, ENSP00000392422.1, ENSP00000393056.1, ENSP00000394273.2, ENSP00000395136.1, ENSP00000395405.1, ENSP00000396187.1, ENSP00000396609.1, ENSP00000397897.1, …	ENSMUSP00000117301.1, ENSMUSP00000117427.1, ENSMUSP00000119397.1, ENSMUSP00000120635.2, ENSMUSP00000122191.1, ENSMUSP00000122361.1, ENSMUSP00000133659.1
OG0000069	XP_016767425.1	ENSP00000202028.5, ENSP00000290100.6, ENSP00000317597.7, ENSP00000337168.2, ENSP00000338481.3, ENSP00000341138.4, ENSP00000343158.2, ENSP00000345259.4, ENSP00000348397.3, ENSP00000357110.2, ENSP00000362903.1, ENSP00000362904.1, ENSP00000362906.3, ENSP00000363052.1, ENSP00000363056.1, ENSP00000363057.4, ENSP00000363061.2, ENSP00000376222.3, ENSP00000390262.1, ENSP00000393856.2, ENSP00000397580.2, …	ENSMUSP00000029155.8, ENSMUSP00000030739.4, ENSMUSP00000055122.8, ENSMUSP00000060375.5, ENSMUSP00000079098.5, ENSMUSP00000081274.3, ENSMUSP00000090314.6, ENSMUSP00000099424.1, ENSMUSP00000099425.1, ENSMUSP00000099426.3, ENSMUSP00000101590.1, ENSMUSP00000101592.1, ENSMUSP00000101594.1, ENSMUSP00000101595.1, ENSMUSP00000101601.2, ENSMUSP00000105200.1, ENSMUSP00000105202.1, ENSMUSP00000105205.2, ENS…	NV15159-PA	gene12182	Dapma7bEVm000104t1
OG0000070		ENSP00000291890.3, ENSP00000339515.4, ENSP00000344358.4, ENSP00000349972.4, ENSP00000469750.1, ENSP00000471986.1, ENSP00000477939.1, ENSP00000477986.1, ENSP00000478204.1, ENSP00000478444.1, ENSP00000478483.1, ENSP00000478507.1, ENSP00000478527.1, ENSP00000478731.1, ENSP00000478855.1, ENSP00000479048.1, ENSP00000479222.1, ENSP00000479388.1, ENSP00000479416.1, ENSP00000479507.1, ENSP00000479525.1, …	ENSMUSP00000006792.4, ENSMUSP00000145847.1
OG0000071	XP_006560976.2, XP_006560977.2, XP_006560978.2, XP_006560979.1, XP_006560981.2, XP_006560983.2, XP_016766591.1, XP_016766592.1, XP_016766593.1, XP_016766595.1	ENSP00000262829.7, ENSP00000309117.5, ENSP00000344196.4, ENSP00000347855.4, ENSP00000352328.4, ENSP00000380470.2, ENSP00000380472.3, ENSP00000384944.2, ENSP00000386177.2, ENSP00000391269.4, ENSP00000391670.2, ENSP00000402745.2, ENSP00000405651.2, ENSP00000407855.2, ENSP00000413035.2, ENSP00000435320.1, ENSP00000436191.1, ENSP00000436391.1, ENSP00000438768.2, ENSP00000446842.1, ENSP00000447281.1, …	ENSMUSP00000017576.4, ENSMUSP00000048056.5, ENSMUSP00000049970.7, ENSMUSP00000069598.5, ENSMUSP00000099312.1, ENSMUSP00000101885.2, ENSMUSP00000111507.3, ENSMUSP00000113636.1, ENSMUSP00000113987.1, ENSMUSP00000118332.1, ENSMUSP00000119255.1, ENSMUSP00000129372.1, ENSMUSP00000130673.1, ENSMUSP00000130739.1	NV18681-PA	gene4220	Dapma7bEVm004173t1, Dapma7bEVm005506t1, Dapma7bEVm018037t1
OG0000072	XP_001121913.2, XP_006562379.1, XP_016771804.1, XP_016771805.1, XP_016771806.1, XP_016771807.1, XP_016771808.1	ENSP00000246194.3, ENSP00000327522.5, ENSP00000338095.6, ENSP00000364255.3, ENSP00000365370.3, ENSP00000403744.1, ENSP00000404559.2, ENSP00000404848.2, ENSP00000413638.1, ENSP00000415973.1, ENSP00000427787.1, ENSP00000428667.1, ENSP00000428711.1, ENSP00000429284.1, ENSP00000430065.1, ENSP00000430128.1, ENSP00000430367.1, ENSP00000430394.1, ENSP00000442816.1, ENSP00000450467.1, ENSP00000450544.1, …	ENSMUSP00000029120.7, ENSMUSP00000058105.6, ENSMUSP00000105323.3, ENSMUSP00000107237.4, ENSMUSP00000112090.2, ENSMUSP00000114185.1, ENSMUSP00000119108.1, ENSMUSP00000119126.1, ENSMUSP00000133052.1, ENSMUSP00000138632.1, ENSMUSP00000142094.1, ENSMUSP00000148406.1, ENSMUSP00000148430.1, ENSMUSP00000148751.1, ENSMUSP00000148795.1	NV18173-PA, NV18174-PA	gene15706	Dapma7bEVm013808t1
OG0000073	XP_006560774.1, XP_006560775.1, XP_006561117.1, XP_006563752.1, XP_006563753.1, XP_006563754.1, XP_006567681.1, XP_006567682.1, XP_006567683.1, XP_006567684.1, XP_006567687.1, XP_006567688.1, XP_006567693.2, XP_016767720.1, XP_016767721.1, XP_016767752.1, XP_016767753.1, XP_016767754.1, XP_016767865.1, XP_016767866.1, XP_016772320.1, XP_016772321.1, XP_016772322.1, XP_016772323.1, XP_016772324.1,…			NV11279-PA, NV11323-PA, NV12857-PA, NV15105-PA, NV15722-PA, NV16046-PA, NV17027-PA, NV18439-PA, NV21757-PA, NV26197-PA	gene10803, gene1385, gene1386, gene14945, gene14946, gene14951, gene14954, gene15956, gene15958, gene17346, gene17347, gene22, gene24, gene4362, gene4758, gene6284, gene6287, gene6291, gene6292, gene6751	Dapma7bEVm000363t1, Dapma7bEVm003043t1, Dapma7bEVm005036t1, Dapma7bEVm009715t1, Dapma7bEVm010464t1, Dapma7bEVm011027t1, Dapma7bEVm011216t1, Dapma7bEVm011217t1, Dapma7bEVm015139t1, Dapma7bEVm015140t1, Dapma7bEVm015670t1, Dapma7bEVm019307t1, Dapma7bEVm030418t1
OG0000074		ENSP00000491125.1	ENSMUSP00000052123.3, ENSMUSP00000052301.3, ENSMUSP00000058480.1, ENSMUSP00000063052.2, ENSMUSP00000071272.1, ENSMUSP00000071362.1, ENSMUSP00000071762.1, ENSMUSP00000072426.2, ENSMUSP00000072637.5, ENSMUSP00000072739.2, ENSMUSP00000073098.3, ENSMUSP00000073121.1, ENSMUSP00000073405.2, ENSMUSP00000074422.1, ENSMUSP00000074519.1, ENSMUSP00000074655.1, ENSMUSP00000075197.1, ENSMUSP00000075455.2, ENS…
OG0000075		ENSP00000204801.7, ENSP00000228438.2, ENSP00000229332.5, ENSP00000247243.5, ENSP00000248228.5, ENSP00000279545.4, ENSP00000299665.2, ENSP00000315407.7, ENSP00000315477.6, ENSP00000316228.4, ENSP00000335228.5, ENSP00000344646.3, ENSP00000346373.5, ENSP00000346648.5, ENSP00000351954.5, ENSP00000353500.3, ENSP00000353690.3, ENSP00000371496.2, ENSP00000371505.3, ENSP00000377680.2, ENSP00000377716.4, …	ENSMUSP00000011445.6, ENSMUSP00000012847.1, ENSMUSP00000024118.4, ENSMUSP00000032240.2, ENSMUSP00000032248.7, ENSMUSP00000033888.4, ENSMUSP00000039861.7, ENSMUSP00000045781.6, ENSMUSP00000062441.8, ENSMUSP00000076466.4, ENSMUSP00000077636.4, ENSMUSP00000078351.2, ENSMUSP00000081104.2, ENSMUSP00000085802.5, ENSMUSP00000085816.4, ENSMUSP00000093058.2, ENSMUSP00000108173.2, ENSMUSP00000112716.1, ENS…
OG0000076	NP_001177850.1, NP_001180219.1, XP_001120449.2, XP_003251597.1, XP_006565210.1, XP_006565211.1, XP_006565212.1, XP_006565213.1, XP_006565214.1, XP_006565270.2, XP_006565271.1, XP_006566994.2, XP_006570570.1, XP_016770851.1, XP_016770937.1, XP_016770938.1, XP_016770939.1, XP_016770940.1	ENSP00000182377.4, ENSP00000346874.3, ENSP00000437111.1, ENSP00000443291.2, ENSP00000449349.1	ENSMUSP00000032443.7, ENSMUSP00000033018.8, ENSMUSP00000064334.8, ENSMUSP00000107234.3, ENSMUSP00000128695.1	NV10293-PA, NV12239-PA, NV15225-PA, NV15226-PA, NV15227-PA, NV15228-PA, NV15229-PA, NV15377-PA, NV15380-PA, NV15381-PA, NV16433-PA, NV17032-PA, NV17035-PA, NV17340-PA, NV17341-PA, NV17342-PA, NV18598-PA	gene12301, gene12304, gene12312, gene12315, gene12316, gene12319, gene3601, gene5196, gene5197, gene5330, gene5334, gene6075, gene8351, gene8352, gene8359, gene8364, gene8365, gene861, gene9759	Dapma7bEVm001190t1, Dapma7bEVm002703t1, Dapma7bEVm003203t1, Dapma7bEVm003714t1, Dapma7bEVm005146t1, Dapma7bEVm007791t1, Dapma7bEVm015448t1, Dapma7bEVm015850t1, Dapma7bEVm019219t1, Dapma7bEVm019562t1, Dapma7bEVm022712t1, Dapma7bEVm029186t1
OG0000077	XP_006558794.1, XP_006558795.1, XP_006565605.1, XP_006565606.1, XP_006572414.1, XP_016766718.1, XP_016773037.1	ENSP00000258387.5, ENSP00000263334.6, ENSP00000263335.7, ENSP00000314750.5, ENSP00000339906.2, ENSP00000347385.2, ENSP00000350844.4, ENSP00000355069.4, ENSP00000355245.6, ENSP00000359319.3, ENSP00000367071.2, ENSP00000367078.2, ENSP00000367083.2, ENSP00000367084.2, ENSP00000380768.3, ENSP00000381499.2, ENSP00000384817.2, ENSP00000386817.3, ENSP00000395498.3, ENSP00000396259.1, ENSP00000397384.2, …	ENSMUSP00000001538.9, ENSMUSP00000004340.4, ENSMUSP00000014174.7, ENSMUSP00000028355.4, ENSMUSP00000099996.3, ENSMUSP00000103455.2, ENSMUSP00000103457.2, ENSMUSP00000103458.2, ENSMUSP00000105594.2, ENSMUSP00000115194.2, ENSMUSP00000117928.1, ENSMUSP00000119375.2, ENSMUSP00000119667.1, ENSMUSP00000120319.1, ENSMUSP00000128880.2, ENSMUSP00000133316.2, ENSMUSP00000133540.1, ENSMUSP00000134311.1, ENS…	NV11293-PA, NV12756-PA, NV16807-PA	gene12235, gene1293, gene15912, gene8150	Dapma7bEVm001790t1, Dapma7bEVm008004t1, Dapma7bEVm020080t1, Dapma7bEVm023055t1
OG0000078	XP_006559917.1, XP_006565439.1, XP_006565440.1, XP_016766704.1, XP_016766706.1, XP_016766726.1	ENSP00000241001.8, ENSP00000368401.2, ENSP00000368403.2, ENSP00000368406.3, ENSP00000368410.5, ENSP00000368418.6, ENSP00000368424.2, ENSP00000368427.2, ENSP00000388132.3, ENSP00000404100.1, ENSP00000404356.2, ENSP00000431585.2, ENSP00000480026.1, ENSP00000490963.1, ENSP00000490971.1, ENSP00000491065.1, ENSP00000491210.1, ENSP00000491214.1, ENSP00000491229.1, ENSP00000491267.1, ENSP00000491280.1, …	ENSMUSP00000087870.5, ENSMUSP00000087878.6, ENSMUSP00000106711.1, ENSMUSP00000106712.2, ENSMUSP00000106714.1, ENSMUSP00000106715.2, ENSMUSP00000106716.2, ENSMUSP00000106717.2, ENSMUSP00000129344.2	NV15820-PA, NV17076-PA	gene12216, gene12234, gene15668	Dapma7bEVm007606t1, Dapma7bEVm011721t1, Dapma7bEVm028665t1
OG0000079	XP_006559949.1, XP_016769438.1, XP_016769439.1, XP_016769441.1, XP_016769443.1, XP_016769445.1, XP_016769449.1, XP_016769456.1, XP_016769457.1, XP_016769460.1, XP_016770256.1, XP_016770260.1, XP_016770265.1, XP_016770269.1, XP_016770276.1	ENSP00000267287.7, ENSP00000282486.6, ENSP00000282488.8, ENSP00000319374.5, ENSP00000319429.5, ENSP00000344214.4, ENSP00000347637.2, ENSP00000350064.3, ENSP00000359876.3, ENSP00000359881.1, ENSP00000359886.3, ENSP00000359890.3, ENSP00000359894.3, ENSP00000365861.3, ENSP00000377848.2, ENSP00000380726.1, ENSP00000402128.1, ENSP00000404202.1, ENSP00000406014.1, ENSP00000412065.1, ENSP00000417169.1, …	ENSMUSP00000046036.7, ENSMUSP00000085763.6, ENSMUSP00000096686.2, ENSMUSP00000110525.1, ENSMUSP00000110526.2, ENSMUSP00000126186.1, ENSMUSP00000138520.1, ENSMUSP00000141287.1, ENSMUSP00000141474.1, ENSMUSP00000141536.1, ENSMUSP00000141576.1, ENSMUSP00000141848.1, ENSMUSP00000141915.1, ENSMUSP00000141954.1, ENSMUSP00000141984.1, ENSMUSP00000142045.1, ENSMUSP00000142057.1, ENSMUSP00000142074.1, ENS…	NV11130-PA, NV23089-PA	gene6426, gene6427	Dapma7bEVm001723t1, Dapma7bEVm013353t1
OG0000080	XP_006565814.1, XP_006565826.1, XP_016771543.1, XP_016771544.1, XP_016771546.1, XP_016771547.1, XP_016771548.1, XP_016771549.1, XP_016771550.1, XP_016771551.1, XP_016771552.1, XP_016771553.1, XP_016771554.1, XP_016771555.1, XP_016771556.1, XP_016771557.1	ENSP00000267811.5, ENSP00000331057.5, ENSP00000342459.3, ENSP00000381382.1, ENSP00000388940.2, ENSP00000409447.2, ENSP00000439656.1, ENSP00000439827.2, ENSP00000440017.1, ENSP00000441562.2, ENSP00000444696.1, ENSP00000453264.1, ENSP00000453737.1, ENSP00000453876.1, ENSP00000454102.1, ENSP00000454647.1, ENSP00000454823.1, ENSP00000455179.1, ENSP00000455261.1, ENSP00000455418.2, ENSP00000455763.1, …	ENSMUSP00000034755.6, ENSMUSP00000067318.5, ENSMUSP00000110628.1, ENSMUSP00000110629.2, ENSMUSP00000138832.1, ENSMUSP00000138925.1, ENSMUSP00000138978.1, ENSMUSP00000139084.1, ENSMUSP00000139284.1, ENSMUSP00000139334.1, ENSMUSP00000139364.1, ENSMUSP00000139365.1, ENSMUSP00000143820.1, ENSMUSP00000143857.1, ENSMUSP00000143875.1, ENSMUSP00000143950.1, ENSMUSP00000144064.1, ENSMUSP00000144169.1, ENS…	NV16928-PA	gene9432	Dapma7bEVm001673t1, Dapma7bEVm017834t1, Dapma7bEVm023421t1
OG0000081	XP_016771037.1, XP_393045.3	ENSP00000199940.6, ENSP00000262410.5, ENSP00000303214.7, ENSP00000334770.5, ENSP00000334886.8, ENSP00000340438.5, ENSP00000340820.5, ENSP00000353375.6, ENSP00000355290.4, ENSP00000376032.1, ENSP00000379083.3, ENSP00000388824.1, ENSP00000389250.3, ENSP00000408975.3, ENSP00000409731.2, ENSP00000410838.2, ENSP00000413056.2, ENSP00000416743.1, ENSP00000443028.1, ENSP00000458742.1, ENSP00000460048.1, …	ENSMUSP00000024639.5, ENSMUSP00000035055.10, ENSMUSP00000076577.5, ENSMUSP00000097919.4, ENSMUSP00000102601.1, ENSMUSP00000102602.1, ENSMUSP00000102605.3, ENSMUSP00000102606.3, ENSMUSP00000109645.1, ENSMUSP00000109648.1, ENSMUSP00000109650.1, ENSMUSP00000109651.3, ENSMUSP00000123260.1, ENSMUSP00000129362.3, ENSMUSP00000131285.3, ENSMUSP00000132662.3, ENSMUSP00000133446.1, ENSMUSP00000134518.1, EN…	NV13873-PA	gene6834	Dapma7bEVm000527t1
OG0000082	NP_001035323.1, XP_006559403.1, XP_006559404.1, XP_006564430.1, XP_016767691.1, XP_016772392.1	ENSP00000368079.4	ENSMUSP00000092966.4	NV10333-PA, NV11500-PA, NV11501-PA, NV11580-PA, NV13372-PA, NV13503-PA, NV13778-PA, NV13779-PA, NV13780-PA, NV13836-PA, NV14333-PA, NV14753-PA, NV15015-PA, NV15591-PA, NV15592-PA, NV15756-PA, NV15757-PA, NV16242-PA, NV16410-PA, NV17742-PA, NV18034-PA, NV50198-PA	gene12965, gene1439, gene1444, gene16389, gene16390, gene16391, gene16392, gene16393, gene18197, gene2663, gene2671, gene2672, gene2680, gene2977, gene6633, gene6647, gene6650, gene7216, gene9384	Dapma7bEVm000143t1, Dapma7bEVm000551t1, Dapma7bEVm000715t1, Dapma7bEVm001491t1, Dapma7bEVm001509t1, Dapma7bEVm001880t1, Dapma7bEVm002285t1, Dapma7bEVm003214t1, Dapma7bEVm004158t1, Dapma7bEVm005538t1, Dapma7bEVm007426t1, Dapma7bEVm009688t1, Dapma7bEVm010832t1, Dapma7bEVm011039t1, Dapma7bEVm011577t1, Dapma7bEVm014983t1, Dapma7bEVm014984t1, Dapma7bEVm015016t1, Dapma7bEVm015162t1, Dapma7bEVm015378t1,…
OG0000083	NP_001153520.1, NP_001153522.1, NP_001153524.1, NP_001153544.1	ENSP00000227378.3, ENSP00000247207.6, ENSP00000297185.3, ENSP00000310219.4, ENSP00000324173.6, ENSP00000364801.3, ENSP00000364802.5, ENSP00000364805.4, ENSP00000372880.2, ENSP00000372881.4, ENSP00000375391.1, ENSP00000375399.1, ENSP00000378199.1, ENSP00000382915.1, ENSP00000387691.4, ENSP00000393087.1, ENSP00000393259.1, ENSP00000396486.2, ENSP00000402651.3, ENSP00000403530.1, ENSP00000404372.2, …	ENSMUSP00000007248.3, ENSMUSP00000015800.9, ENSMUSP00000025217.8, ENSMUSP00000028222.6, ENSMUSP00000079306.5, ENSMUSP00000084586.2, ENSMUSP00000097747.2, ENSMUSP00000113722.1, ENSMUSP00000133815.1, ENSMUSP00000151408.1	NV11002-PA, NV11212-PA, NV11657-PA, NV12451-PA, NV13717-PA, NV18519-PA, NV19259-PA, NV50039-PA	gene11030, gene11212, gene11787, gene15248, gene4725, gene7418	Dapma7bEVm002643t1, Dapma7bEVm003115t1, Dapma7bEVm003127t1, Dapma7bEVm004606t1, Dapma7bEVm009960t1, Dapma7bEVm011406t1, Dapma7bEVm011790t1, Dapma7bEVm012239t1, Dapma7bEVm015508t1, Dapma7bEVm016951t1, Dapma7bEVm021204t1
OG0000084	NP_001011571.1, XP_001120045.2, XP_001120101.1, XP_016772382.1, XP_016772383.1, XP_016772384.1, XP_016772385.1, XP_016772386.1, XP_016772387.1, XP_016772388.1, XP_016772389.1, XP_016772390.1, XP_016772391.1, XP_016772642.1, XP_623903.2	ENSP00000040584.4, ENSP00000222726.3, ENSP00000222728.3, ENSP00000225648.3, ENSP00000239144.4, ENSP00000239151.4, ENSP00000239165.7, ENSP00000242159.3, ENSP00000243108.4, ENSP00000302548.3, ENSP00000305973.4, ENSP00000309336.2, ENSP00000328928.5, ENSP00000353151.5, ENSP00000377864.3, ENSP00000399808.2, ENSP00000406045.1, ENSP00000408845.2, ENSP00000420009.2, ENSP00000421799.3, ENSP00000423898.1, …	ENSMUSP00000000704.3, ENSMUSP00000001703.6, ENSMUSP00000001709.2, ENSMUSP00000001711.4, ENSMUSP00000035423.3, ENSMUSP00000039012.6, ENSMUSP00000040121.6, ENSMUSP00000047949.3, ENSMUSP00000048002.7, ENSMUSP00000048648.6, ENSMUSP00000052496.2, ENSMUSP00000058755.7, ENSMUSP00000097740.3, ENSMUSP00000098943.2, ENSMUSP00000107611.1, ENSMUSP00000118904.2, ENSMUSP00000128136.1, ENSMUSP00000133281.1, ENS…	NV15144-PA, NV15146-PA, NV50246-PA	gene9514, gene9515, gene9516, gene9518, gene9519	Dapma7bEVm012399t1, Dapma7bEVm015614t1
OG0000085	XP_003250980.1, XP_006567220.1, XP_006567221.1, XP_016771884.1, XP_392313.1, XP_394469.1, XP_394471.1	ENSP00000217133.1, ENSP00000259818.6, ENSP00000264071.1, ENSP00000318697.4, ENSP00000320295.7, ENSP00000339001.7, ENSP00000341289.4, ENSP00000365578.2, ENSP00000369703.2, ENSP00000373058.4, ENSP00000379668.1, ENSP00000379672.1, ENSP00000383374.1, ENSP00000383375.1, ENSP00000383378.1, ENSP00000391515.1, ENSP00000392914.1, ENSP00000393340.1, ENSP00000394124.1, ENSP00000394841.1, ENSP00000395838.1, …	ENSMUSP00000001513.6, ENSMUSP00000001566.8, ENSMUSP00000016399.5, ENSMUSP00000042342.4, ENSMUSP00000060246.8, ENSMUSP00000071134.3, ENSMUSP00000071135.5, ENSMUSP00000075178.3	NV11364-PA, NV11375-PA, NV17569-PA, NV18349-PA, NV18349-PB, NV19237-PA	gene11045, gene14667, gene14780	Dapma7bEVm000940t1, Dapma7bEVm001542t1, Dapma7bEVm001922t1, Dapma7bEVm016554t1, Dapma7bEVm017340t1
OG0000086	XP_006557393.1, XP_006558151.1, XP_006561041.1, XP_006563003.1, XP_016767454.1, XP_016768434.1, XP_016772343.1, XP_392481.4, XP_396227.4			NV11370-PA, NV12869-PA, NV14171-PA, NV14319-PA, NV14320-PA, NV14321-PA	gene13272, gene14236, gene14239, gene15461, gene16576, gene16578, gene17713, gene1814, gene2463, gene3063, gene3064, gene3435, gene3437, gene3445, gene5970, gene5976, gene6026, gene7017, gene7060, gene7062, gene7063, gene7885, gene8421, gene888, gene891, gene892, gene893, gene895, gene996	Dapma7bEVm000370t1, Dapma7bEVm000798t1, Dapma7bEVm000814t1, Dapma7bEVm000840t1, Dapma7bEVm001375t1, Dapma7bEVm001386t1, Dapma7bEVm001408t1, Dapma7bEVm001412t1, Dapma7bEVm001725t1, Dapma7bEVm001757t1, Dapma7bEVm002593t1, Dapma7bEVm005444t1, Dapma7bEVm005844t1, Dapma7bEVm009629t1, Dapma7bEVm009952t1, Dapma7bEVm010110t1, Dapma7bEVm010351t1, Dapma7bEVm010695t1, Dapma7bEVm010815t1, Dapma7bEVm015157t1,…
OG0000087	XP_006558669.1, XP_006564434.1, XP_006564436.1, XP_006564437.1, XP_016770471.1, XP_016770472.1, XP_393487.3, XP_394827.3	ENSP00000238983.4, ENSP00000282673.4, ENSP00000337354.5, ENSP00000348101.3, ENSP00000360903.1, ENSP00000361007.3, ENSP00000377900.3, ENSP00000383900.1, ENSP00000383901.3, ENSP00000388415.1, ENSP00000413019.2, ENSP00000440375.1, ENSP00000477140.1	ENSMUSP00000025680.4, ENSMUSP00000025685.6, ENSMUSP00000025694.6, ENSMUSP00000053270.8, ENSMUSP00000053913.6, ENSMUSP00000108127.2, ENSMUSP00000108130.3, ENSMUSP00000118907.1, ENSMUSP00000136249.1, ENSMUSP00000136967.1	NV10312-PA, NV12505-PA, NV12506-PA, NV12507-PA, NV12509-PA, NV13363-PA, NV15708-PA, NV15709-PA, NV15710-PA, NV16926-PA, NV17794-PA, NV17989-PA, NV17992-PA, NV50536-PA	gene13277, gene15479, gene16520, gene17517, gene17518, gene17519, gene17520, gene3066, gene3067, gene3595	Dapma7bEVm000935t1, Dapma7bEVm001185t1, Dapma7bEVm001902t1, Dapma7bEVm001942t1, Dapma7bEVm002335t1, Dapma7bEVm002761t1, Dapma7bEVm003253t1, Dapma7bEVm003259t1, Dapma7bEVm004777t1, Dapma7bEVm005944t1, Dapma7bEVm005948t1, Dapma7bEVm006239t1, Dapma7bEVm006496t1, Dapma7bEVm011080t1, Dapma7bEVm015707t1, Dapma7bEVm018418t1, Dapma7bEVm018680t1, Dapma7bEVm019406t1, Dapma7bEVm023118t1
OG0000088	XP_006571199.1, XP_006571200.1, XP_006571201.1, XP_006571204.1, XP_006571205.1, XP_006571206.1, XP_006571207.1, XP_006571208.1, XP_006571209.1, XP_006571210.1, XP_006571211.1, XP_006571212.1, XP_006571213.1, XP_006571214.1, XP_006571215.1, XP_006571216.1, XP_016773499.1, XP_016773502.1, XP_016773508.1, XP_016773549.1, XP_016773556.1	ENSP00000251768.7, ENSP00000264485.5, ENSP00000272716.5, ENSP00000295736.5, ENSP00000307349.7, ENSP00000344272.3, ENSP00000351483.4, ENSP00000351513.4, ENSP00000364664.5, ENSP00000366859.1, ENSP00000366861.4, ENSP00000377587.2, ENSP00000388703.1, ENSP00000390394.1, ENSP00000393066.1, ENSP00000393557.1, ENSP00000394252.1, ENSP00000395797.2, ENSP00000395804.2, ENSP00000401949.3, ENSP00000404486.1, …	ENSMUSP00000023776.6, ENSMUSP00000041007.7, ENSMUSP00000058313.6, ENSMUSP00000061411.8, ENSMUSP00000099796.3, ENSMUSP00000108099.2, ENSMUSP00000108844.3, ENSMUSP00000109532.1, ENSMUSP00000109533.1, ENSMUSP00000111358.2, ENSMUSP00000118413.1, ENSMUSP00000119325.1, ENSMUSP00000121744.1, ENSMUSP00000125090.1	NV18284-PA	gene10862, gene10870	Dapma7bEVm000628t1, Dapma7bEVm002571t1
OG0000089				NV18675-PA, NV18910-PA, NV18971-PA, NV20039-PA, NV20155-PA, NV20355-PA, NV20356-PA, NV20385-PA, NV20394-PA, NV20465-PA, NV20498-PA, NV20522-PA, NV20543-PA, NV20568-PA, NV20596-PA, NV20812-PA, NV20814-PA, NV20987-PA, NV21115-PA, NV21285-PA, NV21435-PA, NV21550-PA, NV21760-PA, NV22073-PA, NV22192-PA, NV22244-PA, NV22431-PA, NV22465-PA, NV22652-PA, NV22681-PA, NV23205-PA, NV23249-PA, NV23445-PA, NV2…
OG0000090				NV20114-PA, NV20237-PA, NV20325-PA, NV20475-PA, NV20940-PA, NV20963-PA, NV21925-PA, NV22202-PA, NV22424-PA, NV22577-PA, NV22853-PA, NV23023-PA, NV23226-PA, NV23449-PA, NV23567-PA, NV23663-PA, NV23928-PA, NV23936-PA, NV23958-PA, NV24297-PA, NV24561-PA, NV24613-PA, NV24928-PA, NV25001-PA, NV25151-PA, NV25174-PA, NV25211-PA, NV25231-PA, NV25263-PA, NV25285-PA, NV25571-PA, NV25824-PA, NV25925-PA, NV2…		Dapma7bEVm020103t1, Dapma7bEVm020356t1, Dapma7bEVm030067t1
OG0000091		ENSP00000231021.4, ENSP00000262150.2, ENSP00000262717.3, ENSP00000264463.4, ENSP00000265071.2, ENSP00000267383.5, ENSP00000268603.4, ENSP00000274170.3, ENSP00000299345.6, ENSP00000319166.3, ENSP00000361336.3, ENSP00000371689.1, ENSP00000371710.1, ENSP00000377711.3, ENSP00000380517.3, ENSP00000381058.2, ENSP00000401998.3, ENSP00000422138.1, ENSP00000423577.1, ENSP00000424843.1, ENSP00000424931.1, …	ENSMUSP00000026432.6, ENSMUSP00000027542.6, ENSMUSP00000037113.4, ENSMUSP00000042199.7, ENSMUSP00000052078.8, ENSMUSP00000066864.6, ENSMUSP00000074632.6, ENSMUSP00000074681.3, ENSMUSP00000090935.4, ENSMUSP00000092210.3, ENSMUSP00000108321.1, ENSMUSP00000114507.1, ENSMUSP00000115977.2, ENSMUSP00000117326.1, ENSMUSP00000120231.1, ENSMUSP00000120785.1, ENSMUSP00000122493.1, ENSMUSP00000123394.1, ENS…
OG0000092		ENSP00000211377.3, ENSP00000365057.2, ENSP00000365059.2, ENSP00000365060.4, ENSP00000365065.4, ENSP00000365071.1, ENSP00000372926.2, ENSP00000372928.4, ENSP00000382994.3, ENSP00000382999.1, ENSP00000383005.1, ENSP00000387492.1, ENSP00000388586.1, ENSP00000388687.2, ENSP00000389339.2, ENSP00000390293.1, ENSP00000390746.1, ENSP00000391161.1, ENSP00000391604.1, ENSP00000391754.1, ENSP00000392449.1, …	ENSMUSP00000056646.8, ENSMUSP00000133240.2, ENSMUSP00000134694.1, ENSMUSP00000135684.2	NV11932-PA
OG0000093		ENSP00000431179.2, ENSP00000433104.2			gene10247, gene10258, gene11864, gene11869, gene11872, gene11883, gene11884, gene12241, gene12252, gene12255, gene14850, gene14869, gene16503, gene5415, gene5454, gene5473, gene5475, gene5476, gene5480, gene5481, gene5482, gene5489, gene5491, gene5493, gene5496, gene5498, gene5504, gene5505, gene5509, gene5536, gene5547, gene9784, gene9786, gene9798, gene9806, gene9816, gene9829, gene9843, gene98…	Dapma7bEVm001279t1, Dapma7bEVm002884t1, Dapma7bEVm003923t1, Dapma7bEVm003951t1, Dapma7bEVm005342t1, Dapma7bEVm005373t1, Dapma7bEVm005765t1, Dapma7bEVm009696t1, Dapma7bEVm009697t1, Dapma7bEVm010423t1, Dapma7bEVm010531t1, Dapma7bEVm010532t1, Dapma7bEVm010892t1, Dapma7bEVm010973t1, Dapma7bEVm011393t1, Dapma7bEVm014957t1, Dapma7bEVm015398t1, Dapma7bEVm018603t1, Dapma7bEVm019611t1, Dapma7bEVm019691t1,…
OG0000094				NV10507-PA, NV11351-PA, NV17885-PA, NV20506-PA, NV20565-PA, NV20574-PA, NV20580-PA, NV20926-PA, NV21120-PA, NV21366-PA, NV21771-PA, NV22050-PA, NV23313-PA, NV23827-PA, NV23926-PA, NV23989-PA, NV24131-PA, NV24592-PA, NV24728-PA, NV24787-PA, NV24862-PA, NV24944-PA, NV25098-PA, NV25149-PA, NV25229-PA, NV25439-PA, NV25569-PA, NV25709-PA, NV26070-PA, NV26071-PA, NV31151-PA, NV31162-PA, NV31685-PA, NV3…	gene11179, gene12897, gene17975	Dapma7bEVm001018t1, Dapma7bEVm011593t1, Dapma7bEVm011921t1, Dapma7bEVm012589t1, Dapma7bEVm013817t1, Dapma7bEVm015134t1, Dapma7bEVm015401t1, Dapma7bEVm015653t1, Dapma7bEVm016159t1, Dapma7bEVm016207t1, Dapma7bEVm018203t1, Dapma7bEVm018976t1, Dapma7bEVm018996t1, Dapma7bEVm019037t1, Dapma7bEVm021076t1, Dapma7bEVm021333t1, Dapma7bEVm022487t1, Dapma7bEVm022821t1, Dapma7bEVm023837t1, Dapma7bEVm024143t1,…
OG0000095	XP_006558736.1, XP_006558737.1, XP_016767360.1, XP_393686.2	ENSP00000260264.4, ENSP00000329170.5, ENSP00000339369.5, ENSP00000355001.2, ENSP00000356836.5, ENSP00000356840.2, ENSP00000362296.2, ENSP00000365419.4, ENSP00000373992.3, ENSP00000387619.2, ENSP00000387646.2, ENSP00000391507.2, ENSP00000401217.2, ENSP00000412665.2, ENSP00000413622.2, ENSP00000414660.4, ENSP00000415993.1, ENSP00000419298.2, ENSP00000431603.3, ENSP00000436988.1, ENSP00000437224.1, …	ENSMUSP00000027850.8, ENSMUSP00000034513.5, ENSMUSP00000052088.2, ENSMUSP00000064000.5, ENSMUSP00000077354.3, ENSMUSP00000096276.2, ENSMUSP00000104051.1, ENSMUSP00000104053.2, ENSMUSP00000104054.2, ENSMUSP00000104055.2, ENSMUSP00000104056.3, ENSMUSP00000107055.4, ENSMUSP00000107056.2, ENSMUSP00000107057.4, ENSMUSP00000124738.1, ENSMUSP00000125371.2, ENSMUSP00000125444.1, ENSMUSP00000133633.1, ENS…	NV11360-PA, NV14897-PA	gene5934, gene7083	Dapma7bEVm010452t1, Dapma7bEVm018922t1, Dapma7bEVm019135t1
OG0000096	XP_006565684.1, XP_006565685.1, XP_016768175.1, XP_016772990.1, XP_391989.2	ENSP00000243349.7, ENSP00000257963.4, ENSP00000263640.3, ENSP00000264568.4, ENSP00000335178.7, ENSP00000361107.1, ENSP00000364129.2, ENSP00000364133.4, ENSP00000373574.4, ENSP00000378389.1, ENSP00000387127.2, ENSP00000387168.3, ENSP00000387273.2, ENSP00000390477.2, ENSP00000392492.2, ENSP00000401907.2, ENSP00000405004.1, ENSP00000421671.1, ENSP00000425444.1, ENSP00000426617.1, ENSP00000442656.1, …	ENSMUSP00000000542.7, ENSMUSP00000000544.9, ENSMUSP00000007757.8, ENSMUSP00000028178.7, ENSMUSP00000029948.7, ENSMUSP00000035900.8, ENSMUSP00000048501.7, ENSMUSP00000056784.5, ENSMUSP00000088453.2, ENSMUSP00000096167.1, ENSMUSP00000097663.1, ENSMUSP00000101837.1, ENSMUSP00000101839.1, ENSMUSP00000103353.2, ENSMUSP00000108218.1, ENSMUSP00000108220.2, ENSMUSP00000108227.2, ENSMUSP00000112490.1, ENS…	NV11041-PA, NV17390-PA, NV18704-PA, NV24679-PA, NV30577-PA	gene10909, gene12046, gene16708, gene3773	Dapma7bEVm000241t1, Dapma7bEVm002728t1, Dapma7bEVm004166t1, Dapma7bEVm019525t1, Dapma7bEVm020441t1
OG0000097	XP_006567351.2, XP_016767155.1	ENSP00000264366.6, ENSP00000265709.8, ENSP00000280772.1, ENSP00000289734.7, ENSP00000339620.4, ENSP00000347436.2, ENSP00000349588.4, ENSP00000362933.2, ENSP00000378044.3, ENSP00000421011.1, ENSP00000421067.1, ENSP00000422853.1, ENSP00000423799.1, ENSP00000424722.1, ENSP00000425236.1, ENSP00000426944.1, ENSP00000430174.1, ENSP00000477827.1, ENSP00000482401.1, ENSP00000483244.1, ENSP00000489091.1	ENSMUSP00000043765.7, ENSMUSP00000045834.6, ENSMUSP00000061698.8, ENSMUSP00000081051.4, ENSMUSP00000090087.5, ENSMUSP00000090088.5, ENSMUSP00000090089.4, ENSMUSP00000090090.5, ENSMUSP00000106316.2, ENSMUSP00000112850.1, ENSMUSP00000113495.2, ENSMUSP00000113531.1, ENSMUSP00000113571.2, ENSMUSP00000113656.1, ENSMUSP00000116533.1, ENSMUSP00000117966.2, ENSMUSP00000121785.1, ENSMUSP00000133322.1, ENS…	NV14672-PA, NV50260-PA	gene5676	Dapma7bEVm009451t1
OG0000098	XP_006568587.1, XP_006568588.1, XP_006568589.1, XP_006568590.1, XP_006568595.1, XP_006568596.2, XP_006568597.1, XP_006568598.1, XP_006568601.1, XP_006568605.1, XP_016768877.1, XP_016768878.1, XP_016768879.1, XP_394762.4	ENSP00000262805.10, ENSP00000293683.4, ENSP00000321739.8, ENSP00000332116.4, ENSP00000341007.2, ENSP00000342637.4, ENSP00000345502.6, ENSP00000347689.2, ENSP00000351800.6, ENSP00000353152.5, ENSP00000360084.5, ENSP00000370078.3, ENSP00000384806.2, ENSP00000392947.2, ENSP00000394754.1, ENSP00000402091.1, ENSP00000421013.1, ENSP00000423094.2, ENSP00000424852.1, ENSP00000425605.1, ENSP00000432592.1,…	ENSMUSP00000003395.9, ENSMUSP00000030251.6, ENSMUSP00000034307.7, ENSMUSP00000037025.8, ENSMUSP00000073742.5, ENSMUSP00000078891.4, ENSMUSP00000095561.4, ENSMUSP00000095562.2, ENSMUSP00000102514.1, ENSMUSP00000102517.2, ENSMUSP00000102521.2, ENSMUSP00000102524.1, ENSMUSP00000105722.2, ENSMUSP00000111118.2, ENSMUSP00000112774.1, ENSMUSP00000112991.1, ENSMUSP00000113024.1, ENSMUSP00000113488.1, ENS…	NV15359-PA	gene10954	Dapma7bEVm018437t1
OG0000099	XP_016770596.1, XP_016770610.1	ENSP00000334198.7, ENSP00000339302.5, ENSP00000347078.4, ENSP00000350979.5, ENSP00000351401.4, ENSP00000352011.5, ENSP00000353990.4, ENSP00000383887.1, ENSP00000384093.1, ENSP00000385019.3, ENSP00000385680.1, ENSP00000392390.4, ENSP00000409759.2, ENSP00000414388.2, ENSP00000420918.1, ENSP00000421518.1, ENSP00000422268.1, ENSP00000422407.1, ENSP00000423045.1, ENSP00000423112.2, ENSP00000423155.1, …	ENSMUSP00000021234.8, ENSMUSP00000077586.5, ENSMUSP00000098127.3, ENSMUSP00000099455.2, ENSMUSP00000103414.1, ENSMUSP00000103415.1, ENSMUSP00000103417.1, ENSMUSP00000103418.1, ENSMUSP00000103419.1, ENSMUSP00000103420.1, ENSMUSP00000103421.1, ENSMUSP00000103422.1, ENSMUSP00000123741.1, ENSMUSP00000123906.1, ENSMUSP00000125063.1, ENSMUSP00000125229.1, ENSMUSP00000125541.1, ENSMUSP00000125664.1	NV13530-PA	gene2354	Dapma7bEVm009507t1, Dapma7bEVm030405t1
OG0000100				NV18639-PA, NV18728-PA, NV19069-PA, NV19080-PA, NV20312-PA, NV20449-PA, NV20477-PA, NV20686-PA, NV21036-PA, NV21041-PA, NV21134-PA, NV21312-PA, NV21518-PA, NV21853-PA, NV21905-PA, NV21906-PA, NV21911-PA, NV22094-PA, NV22127-PA, NV22218-PA, NV22554-PA, NV22602-PA, NV22688-PA, NV23012-PA, NV23223-PA, NV23234-PA, NV23358-PA, NV23462-PA, NV23523-PA, NV23919-PA, NV24209-PA, NV24335-PA, NV24392-PA, NV2…
OG0000101	XP_006562425.1, XP_006572060.1, XP_016772722.1, XP_395991.4	ENSP00000238508.3, ENSP00000269489.6, ENSP00000283752.5, ENSP00000329498.8, ENSP00000338358.5, ENSP00000341584.5, ENSP00000343445.5, ENSP00000369891.1, ENSP00000369896.1, ENSP00000369901.1, ENSP00000369912.1, ENSP00000369919.3, ENSP00000370074.4, ENSP00000370115.5, ENSP00000388300.1, ENSP00000394592.1, ENSP00000398645.1, ENSP00000479385.1, ENSP00000481398.1, ENSP00000484343.1	ENSMUSP00000006391.4, ENSMUSP00000006392.2, ENSMUSP00000016951.7, ENSMUSP00000017188.7, ENSMUSP00000021834.3, ENSMUSP00000021837.3, ENSMUSP00000023861.3, ENSMUSP00000027564.1, ENSMUSP00000027565.4, ENSMUSP00000027567.7, ENSMUSP00000041016.10, ENSMUSP00000049819.8, ENSMUSP00000063025.7, ENSMUSP00000067710.2, ENSMUSP00000071769.2, ENSMUSP00000074958.6, ENSMUSP00000075690.6, ENSMUSP00000075848.7, EN…	NV11845-PA, NV13613-PA, NV13614-PA, NV17788-PA	gene6218, gene6224, gene6859, gene7914	Dapma7bEVm000934t1, Dapma7bEVm010447t1, Dapma7bEVm017033t1
OG0000102		ENSP00000365254.3, ENSP00000365257.2, ENSP00000365261.2, ENSP00000365278.3, ENSP00000372972.2, ENSP00000372978.2, ENSP00000383120.1, ENSP00000383121.1, ENSP00000383122.1, ENSP00000383123.1, ENSP00000383124.1, ENSP00000387560.1, ENSP00000388956.2, ENSP00000390430.1, ENSP00000390587.1, ENSP00000390885.1, ENSP00000391057.1, ENSP00000391420.1, ENSP00000391929.2, ENSP00000391963.1, ENSP00000392949.1, …	ENSMUSP00000094949.4
OG0000103	XP_003249792.1, XP_006561045.1, XP_016772359.1	ENSP00000264731.3, ENSP00000269305.4, ENSP00000317510.5, ENSP00000340740.4, ENSP00000346423.4, ENSP00000346614.5, ENSP00000350366.3, ENSP00000352610.4, ENSP00000367529.1, ENSP00000367534.1, ENSP00000367537.4, ENSP00000367539.4, ENSP00000367545.4, ENSP00000376253.3, ENSP00000376254.3, ENSP00000376256.2, ENSP00000387839.1, ENSP00000389485.1, ENSP00000391127.2, ENSP00000391478.2, ENSP00000392488.1, …	ENSMUSP00000005371.5, ENSMUSP00000038117.6, ENSMUSP00000067005.5, ENSMUSP00000095368.4, ENSMUSP00000101268.1, ENSMUSP00000101269.2, ENSMUSP00000104297.3, ENSMUSP00000104298.3, ENSMUSP00000110959.1, ENSMUSP00000110960.1, ENSMUSP00000110961.1, ENSMUSP00000110963.2, ENSMUSP00000110965.2, ENSMUSP00000114418.1, ENSMUSP00000114736.1, ENSMUSP00000127130.1, ENSMUSP00000134196.1, ENSMUSP00000135281.1	NV12978-PA	gene4775	Dapma7bEVm002783t1
OG0000104	XP_006564190.1, XP_006564191.1, XP_006564192.1, XP_006564193.1, XP_006564194.1, XP_006564195.1, XP_006565472.1, XP_006565473.1, XP_006565474.1, XP_016768041.1, XP_016768117.1, XP_016768118.1, XP_392421.3, XP_392425.4, XP_394649.3	ENSP00000262953.5, ENSP00000265284.6, ENSP00000319233.8, ENSP00000365682.3, ENSP00000365720.4, ENSP00000365727.4, ENSP00000365735.2, ENSP00000392427.2, ENSP00000392869.2, ENSP00000394717.2, ENSP00000413107.2, ENSP00000415057.3, ENSP00000442594.1, ENSP00000452871.1, ENSP00000452881.1, ENSP00000452933.1, ENSP00000453081.1, ENSP00000453083.1, ENSP00000453107.1, ENSP00000453435.1, ENSP00000453760.1, …	ENSMUSP00000030095.4, ENSMUSP00000034820.9, ENSMUSP00000057527.7, ENSMUSP00000072481.6, ENSMUSP00000073839.7, ENSMUSP00000099912.2, ENSMUSP00000117453.1, ENSMUSP00000121125.1, ENSMUSP00000121173.1, ENSMUSP00000123723.1, ENSMUSP00000124131.1, ENSMUSP00000124150.1, ENSMUSP00000124173.1, ENSMUSP00000124557.1, ENSMUSP00000124977.1, ENSMUSP00000125011.1, ENSMUSP00000125032.1, ENSMUSP00000125049.1, ENS…	NV13225-PA, NV17443-PA	gene7844, gene7845	Dapma7bEVm009642t1, Dapma7bEVm024000t1, Dapma7bEVm028351t1
OG0000105					gene10306, gene10307, gene10942, gene11575, gene11583, gene11615, gene11617, gene11861, gene11867, gene11885, gene12359, gene12360, gene12421, gene13123, gene13490, gene13619, gene13626, gene13630, gene13963, gene14050, gene14548, gene14549, gene14550, gene15524, gene15578, gene15971, gene16901, gene16934, gene16938, gene16939, gene17432, gene17457, gene17458, gene17689, gene17706, gene17891, gen…	Dapma7bEVm009267t1
OG0000106	NP_001011643.1, NP_001128406.1, XP_006557552.1, XP_006557572.1, XP_006557573.1, XP_006557575.1, XP_006565290.1, XP_006571519.1, XP_006571520.1, XP_016768384.1, XP_016768385.1, XP_391929.4, XP_394655.3	ENSP00000230671.2, ENSP00000253122.5, ENSP00000254488.2, ENSP00000287766.4, ENSP00000339260.4, ENSP00000350362.2, ENSP00000352702.4, ENSP00000353791.2, ENSP00000361384.3, ENSP00000380464.2, ENSP00000399136.2, ENSP00000407104.2, ENSP00000428200.1, ENSP00000434364.1, ENSP00000444268.1, ENSP00000470801.1, ENSP00000480890.1	ENSMUSP00000025520.7, ENSMUSP00000030269.7, ENSMUSP00000032185.7, ENSMUSP00000032200.9, ENSMUSP00000032451.6, ENSMUSP00000032454.5, ENSMUSP00000033414.7, ENSMUSP00000033752.7, ENSMUSP00000058699.5, ENSMUSP00000066102.4, ENSMUSP00000066779.7, ENSMUSP00000103230.2, ENSMUSP00000110109.2, ENSMUSP00000110111.2, ENSMUSP00000126076.2, ENSMUSP00000126708.1, ENSMUSP00000126937.1, ENSMUSP00000127289.1, ENS…	NV12838-PA, NV13702-PA, NV14338-PA, NV14552-PA	gene13170, gene16129, gene17004, gene2178	Dapma7bEVm000517t1, Dapma7bEVm000671t1, Dapma7bEVm003073t1, Dapma7bEVm005864t1, Dapma7bEVm013862t1, Dapma7bEVm024141t1, Dapma7bEVm027475t1, Dapma7bEVm027897t1
OG0000107	XP_006557300.1, XP_006557301.1, XP_006557302.1, XP_006557303.1, XP_016766617.1	ENSP00000321410.6, ENSP00000345524.6, ENSP00000352157.4, ENSP00000353483.4, ENSP00000355297.2, ENSP00000363289.1, ENSP00000363291.4, ENSP00000363294.3, ENSP00000363297.3, ENSP00000363304.1, ENSP00000377028.3, ENSP00000378586.4, ENSP00000378589.4, ENSP00000378590.3, ENSP00000378595.1, ENSP00000378598.4, ENSP00000378974.4, ENSP00000387936.1, ENSP00000389338.1, ENSP00000394560.2, ENSP00000397422.2, …	ENSMUSP00000020634.7, ENSMUSP00000022504.5, ENSMUSP00000042744.5, ENSMUSP00000084065.3, ENSMUSP00000099839.1, ENSMUSP00000104807.1, ENSMUSP00000104808.2, ENSMUSP00000107573.1, ENSMUSP00000107574.1, ENSMUSP00000107575.3, ENSMUSP00000107576.2, ENSMUSP00000108467.1, ENSMUSP00000108468.2, ENSMUSP00000108469.1, ENSMUSP00000127193.1, ENSMUSP00000132864.1, ENSMUSP00000136977.1, ENSMUSP00000143448.1, ENS…	NV11643-PA	gene2676	Dapma7bEVm005198t1
OG0000108	XP_006561440.1	ENSP00000294117.5, ENSP00000300873.3, ENSP00000334448.4, ENSP00000355556.1, ENSP00000355557.4, ENSP00000359675.3, ENSP00000359679.4, ENSP00000360021.3, ENSP00000363411.3, ENSP00000371594.2, ENSP00000375727.2, ENSP00000398629.1, ENSP00000450586.1, ENSP00000450758.1, ENSP00000451102.1, ENSP00000451231.1, ENSP00000451279.1, ENSP00000451536.1, ENSP00000451576.1, ENSP00000452014.1, ENSP00000468650.1, …	ENSMUSP00000021734.7, ENSMUSP00000042705.6, ENSMUSP00000046557.6, ENSMUSP00000055256.7, ENSMUSP00000077314.4, ENSMUSP00000087485.5, ENSMUSP00000089936.3, ENSMUSP00000093978.4, ENSMUSP00000097061.1, ENSMUSP00000109860.1, ENSMUSP00000109862.1, ENSMUSP00000109863.1, ENSMUSP00000109864.1, ENSMUSP00000109865.1, ENSMUSP00000109866.1, ENSMUSP00000112409.1, ENSMUSP00000113798.1, ENSMUSP00000114003.1, ENS…	NV10400-PA	gene15979, gene1697	Dapma7bEVm013206t1, Dapma7bEVm026918t1
OG0000109				NV20371-PA, NV25931-PA, NV51253-PA	gene12065, gene14942	Dapma7bEVm002473t1, Dapma7bEVm006627t1, Dapma7bEVm008735t1, Dapma7bEVm011799t1, Dapma7bEVm011985t1, Dapma7bEVm012128t1, Dapma7bEVm015510t1, Dapma7bEVm016052t1, Dapma7bEVm016240t1, Dapma7bEVm016631t1, Dapma7bEVm017359t1, Dapma7bEVm019084t1, Dapma7bEVm019095t1, Dapma7bEVm019402t1, Dapma7bEVm019937t1, Dapma7bEVm020474t1, Dapma7bEVm020564t1, Dapma7bEVm022016t1, Dapma7bEVm022494t1, Dapma7bEVm022621t1,…
OG0000110	XP_001120521.1, XP_003251367.1, XP_006570274.1	ENSP00000250495.5, ENSP00000304697.3, ENSP00000370778.3, ENSP00000379178.1, ENSP00000379180.1, ENSP00000380040.4, ENSP00000388107.1, ENSP00000396910.1, ENSP00000432117.2, ENSP00000434854.1, ENSP00000437452.1, ENSP00000437475.1, ENSP00000438289.1, ENSP00000439492.1, ENSP00000440205.1, ENSP00000441238.1, ENSP00000441556.1, ENSP00000442800.1, ENSP00000448192.1, ENSP00000464510.1, ENSP00000464594.1, …	ENSMUSP00000010520.8, ENSMUSP00000080543.3, ENSMUSP00000080608.4, ENSMUSP00000086852.4, ENSMUSP00000113804.1, ENSMUSP00000120096.1, ENSMUSP00000121149.1, ENSMUSP00000122797.1, ENSMUSP00000123263.1, ENSMUSP00000123562.1, ENSMUSP00000125830.1, ENSMUSP00000127455.2, ENSMUSP00000130492.1, ENSMUSP00000137461.1, ENSMUSP00000141419.1	NV17337-PA, NV18963-PA, NV18963-PB	gene11314, gene11324, gene11336	Dapma7bEVm011583t1, Dapma7bEVm012986t1, Dapma7bEVm018798t1, Dapma7bEVm020549t1, Dapma7bEVm020976t1, Dapma7bEVm030709t1
OG0000111	XP_001120751.2, XP_001120835.2, XP_001121136.2, XP_003249875.3, XP_006559974.1, XP_006559975.1, XP_006561037.1, XP_006561038.1, XP_006561039.1, XP_006565746.1, XP_006565748.1, XP_016768805.1, XP_016769068.1, XP_016769625.1, XP_016769626.1, XP_016771625.1, XP_016771627.1, XP_016771628.1, XP_016771629.1, XP_016771630.1, XP_016771631.1, XP_016771632.1, XP_016771633.1, XP_016771634.1, XP_016771635.1,…			NV15483-PA, NV16464-PA, NV17054-PA, NV20181-PA, NV21351-PA, NV22770-PA, NV30439-PA, NV50372-PA	gene10444, gene1082, gene11828, gene12017, gene12939, gene13916, gene15486, gene16912, gene17653, gene4025, gene5353, gene5979, gene832	Dapma7bEVm002849t1, Dapma7bEVm003349t1, Dapma7bEVm005227t1, Dapma7bEVm006151t1, Dapma7bEVm006353t1, Dapma7bEVm006568t1, Dapma7bEVm006828t1, Dapma7bEVm008024t1, Dapma7bEVm011846t1, Dapma7bEVm015097t1, Dapma7bEVm018580t1, Dapma7bEVm023075t1, Dapma7bEVm023194t1
OG0000112	XP_001120808.2, XP_001120852.2, XP_001120897.2, XP_006562087.1, XP_006562088.1, XP_016769871.1, XP_016769872.1, XP_624521.1	ENSP00000337463.6, ENSP00000360759.3, ENSP00000360761.2, ENSP00000364245.2, ENSP00000364248.3, ENSP00000372782.4, ENSP00000378874.1, ENSP00000378875.1, ENSP00000378877.1, ENSP00000382721.1, ENSP00000382723.1, ENSP00000382725.1, ENSP00000382726.1, ENSP00000382728.3, ENSP00000387738.2, ENSP00000387810.2, ENSP00000388090.1, ENSP00000388253.2, ENSP00000388815.2, ENSP00000388870.2, ENSP00000389516.1, …	ENSMUSP00000028286.5, ENSMUSP00000048573.8, ENSMUSP00000109776.3, ENSMUSP00000133441.1, ENSMUSP00000134242.1, ENSMUSP00000134358.1	NV14583-PA, NV15251-PA, NV24446-PA	gene14831	Dapma7bEVm005324t1
OG0000113	XP_006562290.1	ENSP00000194900.4, ENSP00000280241.8, ENSP00000307471.6, ENSP00000345731.2, ENSP00000350303.5, ENSP00000363475.3, ENSP00000363480.3, ENSP00000365272.2, ENSP00000376185.2, ENSP00000376186.3, ENSP00000376187.2, ENSP00000381353.3, ENSP00000381355.2, ENSP00000382425.2, ENSP00000382428.2, ENSP00000385113.3, ENSP00000390403.1, ENSP00000391017.2, ENSP00000391732.2, ENSP00000393049.2, ENSP00000393771.1, …	ENSMUSP00000000901.6, ENSMUSP00000018700.6, ENSMUSP00000023454.5, ENSMUSP00000064280.7, ENSMUSP00000073885.3, ENSMUSP00000085299.4, ENSMUSP00000095910.2, ENSMUSP00000097581.3, ENSMUSP00000102811.1, ENSMUSP00000102814.2, ENSMUSP00000104229.1, ENSMUSP00000104230.2, ENSMUSP00000109364.2, ENSMUSP00000109365.2, ENSMUSP00000110850.1, ENSMUSP00000110855.1, ENSMUSP00000110859.1, ENSMUSP00000115954.1, ENS…	NV10278-PA, NV17086-PA	gene12258, gene12263	Dapma7bEVm009520t1, Dapma7bEVm017972t1
OG0000114	XP_006566230.1	ENSP00000284767.6, ENSP00000284770.4, ENSP00000284771.6, ENSP00000322021.5, ENSP00000347776.2, ENSP00000348099.2, ENSP00000352210.4, ENSP00000352964.2, ENSP00000360305.3, ENSP00000361126.4, ENSP00000361136.3, ENSP00000369527.3, ENSP00000377177.4, ENSP00000377182.1, ENSP00000386868.1, ENSP00000392920.1, ENSP00000394376.1, ENSP00000397738.1, ENSP00000401437.2, ENSP00000401992.1, ENSP00000407643.1, …	ENSMUSP00000034053.5, ENSMUSP00000047173.6, ENSMUSP00000059267.8, ENSMUSP00000064219.6, ENSMUSP00000064545.5, ENSMUSP00000070153.6, ENSMUSP00000087595.5, ENSMUSP00000116694.1, ENSMUSP00000118867.1, ENSMUSP00000119753.1, ENSMUSP00000120465.1, ENSMUSP00000121614.1, ENSMUSP00000128752.2, ENSMUSP00000132647.3, ENSMUSP00000138383.1, ENSMUSP00000143098.1, ENSMUSP00000148113.1		gene2774, gene2793	Dapma7bEVm010280t1
OG0000115	XP_016767581.1	ENSP00000364855.3, ENSP00000364892.3, ENSP00000364903.3, ENSP00000364908.3, ENSP00000379194.1, ENSP00000387397.1, ENSP00000387609.2, ENSP00000388037.1, ENSP00000389840.1, ENSP00000391394.1, ENSP00000394017.2, ENSP00000394619.2, ENSP00000394649.1, ENSP00000394971.1, ENSP00000395133.1, ENSP00000396509.1, ENSP00000396934.1, ENSP00000398373.1, ENSP00000398538.1, ENSP00000399721.1, ENSP00000400187.1, …	ENSMUSP00000007250.7, ENSMUSP00000094951.4, ENSMUSP00000134065.1, ENSMUSP00000134426.1		gene7434	Dapma7bEVm001078t1
OG0000116	XP_003250667.1, XP_006562163.1, XP_006572731.2, XP_016767820.1, XP_016770370.1, XP_016770371.1, XP_016770372.1, XP_623744.3	ENSP00000255409.3, ENSP00000255427.3, ENSP00000338970.7, ENSP00000341828.6, ENSP00000356198.1, ENSP00000358755.1, ENSP00000358759.2, ENSP00000358763.4, ENSP00000387671.1, ENSP00000390476.2, ENSP00000391132.1, ENSP00000421617.1, ENSP00000423778.1, ENSP00000433309.1, ENSP00000436946.1, ENSP00000437082.1	ENSMUSP00000029510.7, ENSMUSP00000053923.8, ENSMUSP00000065043.4, ENSMUSP00000078134.5, ENSMUSP00000080717.3, ENSMUSP00000080851.5, ENSMUSP00000083666.2, ENSMUSP00000117117.1, ENSMUSP00000119205.1, ENSMUSP00000121967.1, ENSMUSP00000123979.1, ENSMUSP00000124331.1, ENSMUSP00000142477.1	NV11046-PA, NV15016-PA, NV16011-PA, NV16523-PA, NV16524-PA, NV19267-PA, NV22734-PA	gene10785, gene10793, gene10794, gene15755, gene16379, gene17273, gene228	Dapma7bEVm000247t1, Dapma7bEVm000368t1, Dapma7bEVm001153t1, Dapma7bEVm001863t1, Dapma7bEVm002082t1, Dapma7bEVm002673t1, Dapma7bEVm002744t1, Dapma7bEVm006242t1, Dapma7bEVm010147t1, Dapma7bEVm010374t1, Dapma7bEVm027428t1, Dapma7bEVm027623t1
OG0000117	XP_006559256.2, XP_006559257.2, XP_006559258.2, XP_006559259.2, XP_006559260.2, XP_016772154.1, XP_016772155.1, XP_016772156.1, XP_016772157.1, XP_016772158.1	ENSP00000316021.11, ENSP00000338707.2, ENSP00000345494.4, ENSP00000372561.2, ENSP00000390111.1, ENSP00000411675.2, ENSP00000415605.2, ENSP00000417184.1, ENSP00000417792.1, ENSP00000417896.1, ENSP00000418103.1, ENSP00000418444.1, ENSP00000418550.1, ENSP00000418626.1, ENSP00000420006.1, ENSP00000420132.1, ENSP00000420523.1, ENSP00000438547.1, ENSP00000458596.1, ENSP00000458988.1, ENSP00000459019.1,…	ENSMUSP00000019605.2, ENSMUSP00000034932.7, ENSMUSP00000091318.3, ENSMUSP00000096077.1, ENSMUSP00000104272.1, ENSMUSP00000104273.2, ENSMUSP00000108667.1, ENSMUSP00000123549.1, ENSMUSP00000136181.1, ENSMUSP00000136481.1, ENSMUSP00000139479.1, ENSMUSP00000139734.1	NV12740-PA	gene13737	Dapma7bEVm003394t1, Dapma7bEVm007043t1, Dapma7bEVm028116t1
OG0000118			ENSMUSP00000071174.6, ENSMUSP00000075662.6, ENSMUSP00000083215.2, ENSMUSP00000084169.5, ENSMUSP00000092168.2, ENSMUSP00000092174.3, ENSMUSP00000095085.3, ENSMUSP00000095890.3, ENSMUSP00000098573.3, ENSMUSP00000098577.3, ENSMUSP00000098583.3, ENSMUSP00000098585.4, ENSMUSP00000114696.1, ENSMUSP00000119594.1, ENSMUSP00000124250.1, ENSMUSP00000124254.1, ENSMUSP00000124780.1, ENSMUSP00000125428.1, ENS…
OG0000119	NP_001011575.1, NP_001011625.1, NP_001073029.1, NP_001091690.1, NP_001091691.1, XP_006561564.1, XP_006561565.1, XP_006562616.1, XP_006562617.1, XP_006562618.1, XP_016767550.1, XP_016767551.1, XP_016767552.1, XP_016767553.1, XP_016767554.1, XP_016767555.1, XP_016767556.1, XP_016768429.1, XP_016768430.1, XP_016768431.1, XP_016768432.1	ENSP00000240132.2, ENSP00000261751.3, ENSP00000267951.4, ENSP00000276410.2, ENSP00000315602.5, ENSP00000357461.3, ENSP00000359285.4, ENSP00000385026.1, ENSP00000429616.2, ENSP00000452896.1, ENSP00000483388.1	ENSMUSP00000022620.9, ENSMUSP00000029562.3, ENSMUSP00000033882.8, ENSMUSP00000034851.4, ENSMUSP00000034854.6, ENSMUSP00000066338.7, ENSMUSP00000104479.1, ENSMUSP00000143253.1, ENSMUSP00000145896.1, ENSMUSP00000147672.1, ENSMUSP00000150636.1	NV10245-PA, NV10246-PA, NV10576-PA, NV10576-PB, NV12859-PA, NV15092-PA	gene17054, gene3085, gene3087, gene3094, gene9046, gene9055, gene9068	Dapma7bEVm002739t1, Dapma7bEVm005500t1, Dapma7bEVm005860t1, Dapma7bEVm006990t1, Dapma7bEVm007420t1, Dapma7bEVm011629t1
OG0000120	NP_001107211.1, XP_006570639.1, XP_006570640.1, XP_006570641.1, XP_006570642.1, XP_006570643.1, XP_006570644.1, XP_006571359.1, XP_016773033.1, XP_397017.3, XP_624322.1	ENSP00000362450.1, ENSP00000362458.3, ENSP00000362469.3, ENSP00000389070.1, ENSP00000391213.1, ENSP00000392434.1, ENSP00000404893.1, ENSP00000477568.1	ENSMUSP00000028129.7, ENSMUSP00000141959.1, ENSMUSP00000142100.1	NV10240-PA, NV10819-PA, NV10820-PA, NV10821-PA, NV13591-PA, NV17456-PA	gene10285, gene11614, gene13113, gene13118, gene1574, gene1575, gene15815, gene3138, gene3164, gene3165, gene3166, gene8105, gene9622, gene9624	Dapma7bEVm000196t1, Dapma7bEVm002288t1, Dapma7bEVm003185t1, Dapma7bEVm004688t1, Dapma7bEVm004695t1, Dapma7bEVm005151t1, Dapma7bEVm005892t1, Dapma7bEVm006765t1, Dapma7bEVm009896t1, Dapma7bEVm010139t1, Dapma7bEVm012939t1, Dapma7bEVm015028t1, Dapma7bEVm015291t1, Dapma7bEVm015444t1, Dapma7bEVm015445t1, Dapma7bEVm019196t1, Dapma7bEVm023457t1, Dapma7bEVm023458t1, Dapma7bEVm028993t1, Dapma7bEVm028994t1
OG0000121	XP_006567216.2, XP_016767199.1, XP_016767200.1	ENSP00000262653.7, ENSP00000265814.3, ENSP00000268679.4, ENSP00000332122.5, ENSP00000341865.3, ENSP00000345810.5, ENSP00000352622.3, ENSP00000353504.2, ENSP00000364428.2, ENSP00000379520.1, ENSP00000380902.1, ENSP00000390137.2, ENSP00000402257.3, ENSP00000427763.1, ENSP00000428100.1, ENSP00000428475.1, ENSP00000428543.1, ENSP00000428742.2, ENSP00000429062.1, ENSP00000429118.1, ENSP00000429137.1, …	ENSMUSP00000006525.6, ENSMUSP00000006761.3, ENSMUSP00000043087.8, ENSMUSP00000065728.6, ENSMUSP00000095856.3, ENSMUSP00000095857.3, ENSMUSP00000096782.3, ENSMUSP00000105346.1, ENSMUSP00000105347.1, ENSMUSP00000116220.1, ENSMUSP00000117630.1, ENSMUSP00000118371.1, ENSMUSP00000118997.1, ENSMUSP00000127109.1	NV23726-PA	gene8875	Dapma7bEVm015450t1
OG0000122	XP_006568853.1, XP_016767782.1, XP_392612.2	ENSP00000199936.4, ENSP00000293502.1, ENSP00000350914.2, ENSP00000376183.2, ENSP00000376184.1, ENSP00000381206.3, ENSP00000387648.1, ENSP00000389241.2, ENSP00000396149.1, ENSP00000408016.1, ENSP00000408685.1, ENSP00000409849.1, ENSP00000411014.1, ENSP00000448014.1, ENSP00000449927.1, ENSP00000454931.1, ENSP00000455992.1, ENSP00000456471.1, ENSP00000456529.1, ENSP00000457943.1, ENSP00000482744.1, …	ENSMUSP00000034304.7, ENSMUSP00000036628.7, ENSMUSP00000039252.4, ENSMUSP00000057732.6, ENSMUSP00000071573.1, ENSMUSP00000073322.5, ENSMUSP00000076735.2, ENSMUSP00000087192.2, ENSMUSP00000089691.3, ENSMUSP00000110881.1, ENSMUSP00000110882.3, ENSMUSP00000116558.1, ENSMUSP00000116574.1, ENSMUSP00000119164.1, ENSMUSP00000123183.1, ENSMUSP00000123358.1, ENSMUSP00000151807.1	NV15736-PA	gene1469, gene7847, gene9948, gene9949	Dapma7bEVm002433t1, Dapma7bEVm007022t1, Dapma7bEVm009737t1, Dapma7bEVm010387t1, Dapma7bEVm012058t1, Dapma7bEVm023225t1, Dapma7bEVm026608t1, Dapma7bEVm027706t1, Dapma7bEVm028377t1
OG0000123		ENSP00000216927.4, ENSP00000262929.5, ENSP00000279477.7, ENSP00000305529.3, ENSP00000342759.4, ENSP00000348307.3, ENSP00000351621.4, ENSP00000370992.1, ENSP00000370995.2, ENSP00000371016.3, ENSP00000371018.4, ENSP00000371034.1, ENSP00000371036.3, ENSP00000382941.4, ENSP00000402438.1, ENSP00000432656.1, ENSP00000435045.1, ENSP00000454437.1, ENSP00000455568.1, ENSP00000456351.1, ENSP00000456519.1, …	ENSMUSP00000049022.7, ENSMUSP00000058047.5, ENSMUSP00000061216.4, ENSMUSP00000088869.4, ENSMUSP00000096713.3, ENSMUSP00000096807.4, ENSMUSP00000099491.3, ENSMUSP00000099492.1, ENSMUSP00000103984.2, ENSMUSP00000103986.1, ENSMUSP00000103987.1, ENSMUSP00000103989.2, ENSMUSP00000103991.1, ENSMUSP00000103998.1, ENSMUSP00000120324.1, ENSMUSP00000120527.1, ENSMUSP00000124048.1, ENSMUSP00000125004.1, ENS…
OG0000124				NV17811-PA, NV18588-PA, NV19005-PA, NV20014-PA, NV20089-PA, NV20238-PA, NV20258-PA, NV20308-PA, NV20399-PA, NV20510-PA, NV20563-PA, NV20566-PA, NV20909-PA, NV20961-PA, NV21113-PA, NV21761-PA, NV21847-PA, NV22174-PA, NV22246-PA, NV22559-PA, NV22573-PA, NV22599-PA, NV23196-PA, NV23224-PA, NV23238-PA, NV23526-PA, NV23655-PA, NV23937-PA, NV24065-PA, NV24249-PA, NV24263-PA, NV24264-PA, NV24551-PA, NV2…		Dapma7bEVm013045t1, Dapma7bEVm019704t1, Dapma7bEVm022944t1
OG0000125	XP_006562295.2, XP_006562297.1, XP_006562298.1, XP_006562299.1, XP_006562301.1	ENSP00000253401.6, ENSP00000316845.5, ENSP00000343631.6, ENSP00000348017.3, ENSP00000364004.5, ENSP00000364006.1, ENSP00000364012.2, ENSP00000371527.4, ENSP00000371542.3, ENSP00000371576.4, ENSP00000376680.5, ENSP00000382830.2, ENSP00000386471.1, ENSP00000387285.2, ENSP00000398560.2, ENSP00000399994.3, ENSP00000401605.1, ENSP00000432267.1, ENSP00000485144.1, ENSP00000485369.1, ENSP00000485626.1, …	ENSMUSP00000022566.7, ENSMUSP00000035980.9, ENSMUSP00000109505.1, ENSMUSP00000109508.1, ENSMUSP00000109510.1, ENSMUSP00000109514.1, ENSMUSP00000109515.1, ENSMUSP00000109516.1, ENSMUSP00000109517.1, ENSMUSP00000123888.1, ENSMUSP00000123928.1, ENSMUSP00000124213.2, ENSMUSP00000138258.1, ENSMUSP00000138461.1, ENSMUSP00000138668.1, ENSMUSP00000142615.1, ENSMUSP00000142769.1, ENSMUSP00000142911.1, ENS…		gene7252	Dapma7bEVm002103t1
OG0000126	XP_006563226.1, XP_006563227.1, XP_006563228.1, XP_006563229.1, XP_006563230.1, XP_006563231.1, XP_006563232.1, XP_006563233.1, XP_006563234.1, XP_006563235.1, XP_006563236.1, XP_006563237.1, XP_006563238.1, XP_006563239.1, XP_006563241.1, XP_006563242.1, XP_006563243.1, XP_006563244.1, XP_006563245.1, XP_006563246.1, XP_006563247.1, XP_006563248.1, XP_006563249.1, XP_006563250.1, XP_006563251.1,…	ENSP00000320130.6, ENSP00000339430.4, ENSP00000352348.4, ENSP00000380308.3, ENSP00000386397.1, ENSP00000386415.1, ENSP00000386591.1, ENSP00000386886.1, ENSP00000392337.2, ENSP00000412444.1, ENSP00000423339.1, ENSP00000438377.2	ENSMUSP00000080410.5, ENSMUSP00000097605.3, ENSMUSP00000107764.1, ENSMUSP00000107766.1, ENSMUSP00000107767.1, ENSMUSP00000107768.1, ENSMUSP00000107770.1, ENSMUSP00000107772.2, ENSMUSP00000111216.1, ENSMUSP00000111217.1, ENSMUSP00000111218.1, ENSMUSP00000111221.3	NV15712-PA	gene349	Dapma7bEVm009765t1
OG0000127	XP_006563686.1, XP_006563688.1, XP_006563689.1, XP_006563690.1, XP_016772146.1, XP_016772148.1	ENSP00000322604.6, ENSP00000354950.3, ENSP00000363066.1, ENSP00000363067.4, ENSP00000363068.4, ENSP00000363076.3, ENSP00000378818.1, ENSP00000378820.2, ENSP00000378821.1, ENSP00000378826.2, ENSP00000378832.2, ENSP00000378833.1, ENSP00000386693.1, ENSP00000410304.2, ENSP00000412320.1, ENSP00000412628.2, ENSP00000478076.1, ENSP00000478512.1, ENSP00000482329.1, ENSP00000482794.1, ENSP00000482921.1, …	ENSMUSP00000068561.7, ENSMUSP00000090076.6, ENSMUSP00000101064.3, ENSMUSP00000101066.4, ENSMUSP00000101069.3, ENSMUSP00000114326.2, ENSMUSP00000117731.2, ENSMUSP00000118201.2, ENSMUSP00000118833.3, ENSMUSP00000119662.2, ENSMUSP00000120056.2, ENSMUSP00000120618.2, ENSMUSP00000121130.1, ENSMUSP00000121534.2, ENSMUSP00000121939.2, ENSMUSP00000122466.2, ENSMUSP00000122911.2, ENSMUSP00000122940.2, ENS…	NV50169-PA	gene11661	Dapma7bEVm010019t1
OG0000128	XP_006565034.2, XP_006565037.2, XP_006565038.2, XP_016767926.1, XP_016767930.1, XP_016767932.1, XP_016767936.1, XP_016767939.1	ENSP00000155840.2, ENSP00000262916.6, ENSP00000334497.5, ENSP00000339611.4, ENSP00000345055.2, ENSP00000345523.5, ENSP00000347326.4, ENSP00000347853.4, ENSP00000352035.2, ENSP00000353668.3, ENSP00000359244.2, ENSP00000359419.1, ENSP00000359425.1, ENSP00000384453.3, ENSP00000385501.3, ENSP00000406735.3, ENSP00000423756.2, ENSP00000434560.1, ENSP00000485743.1, ENSP00000485756.1, ENSP00000485832.1, …	ENSMUSP00000009689.4, ENSMUSP00000016491.7, ENSMUSP00000029667.6, ENSMUSP00000030376.7, ENSMUSP00000052453.8, ENSMUSP00000080243.6, ENSMUSP00000099336.3, ENSMUSP00000099337.3, ENSMUSP00000099338.3, ENSMUSP00000099339.4, ENSMUSP00000099340.2, ENSMUSP00000110955.1, ENSMUSP00000122915.2, ENSMUSP00000134076.1, ENSMUSP00000139548.1, ENSMUSP00000143263.1	NV11080-PA, NV50188-PA	gene16386	Dapma7bEVm003604t1
OG0000129	XP_016770027.1	ENSP00000319210.8, ENSP00000328977.7, ENSP00000438224.2, ENSP00000446570.1, ENSP00000446780.1, ENSP00000447083.1, ENSP00000447505.1, ENSP00000448100.1, ENSP00000449613.1, ENSP00000449650.1, ENSP00000450216.1, ENSP00000450382.1, ENSP00000458643.1, ENSP00000459001.1, ENSP00000459666.1, ENSP00000459716.1, ENSP00000459795.1, ENSP00000459975.1, ENSP00000459992.1, ENSP00000460080.1, ENSP00000460171.1, …	ENSMUSP00000021208.4, ENSMUSP00000064202.4, ENSMUSP00000104058.2, ENSMUSP00000113869.1, ENSMUSP00000121304.1		gene9993	Dapma7bEVm007270t1
OG0000130	XP_001120755.1, XP_006568271.1, XP_006568272.1, XP_006568273.1, XP_016766287.1, XP_016766288.1, XP_016771019.1, XP_394342.1	ENSP00000261169.6, ENSP00000312856.6, ENSP00000338207.3, ENSP00000346689.1, ENSP00000359573.1, ENSP00000359575.4, ENSP00000404538.2, ENSP00000412479.2, ENSP00000413703.1, ENSP00000435456.1, ENSP00000439275.1, ENSP00000439989.1, ENSP00000440099.1, ENSP00000441360.1, ENSP00000442713.1, ENSP00000442786.1, ENSP00000443807.1, ENSP00000444269.1, ENSP00000444393.1, ENSP00000445193.1, ENSP00000445504.1, …	ENSMUSP00000037079.7, ENSMUSP00000106770.2, ENSMUSP00000113513.1, ENSMUSP00000113840.1, ENSMUSP00000113865.1, ENSMUSP00000122369.1, ENSMUSP00000124105.1, ENSMUSP00000124762.1, ENSMUSP00000124862.1, ENSMUSP00000125335.1, ENSMUSP00000125589.1, ENSMUSP00000142551.1, ENSMUSP00000143035.1, ENSMUSP00000145048.1, ENSMUSP00000146588.1, ENSMUSP00000146752.1	NV14215-PA, NV14440-PA, NV14442-PA	gene11895, gene11896, gene13366, gene8157	Dapma7bEVm007514t1, Dapma7bEVm007652t1, Dapma7bEVm007985t1, Dapma7bEVm018636t1
OG0000131	XP_006560701.1, XP_006560702.1, XP_006560703.1, XP_006568545.1, XP_016769637.1, XP_016772222.1, XP_016772908.1, XP_016772910.1, XP_393777.2, XP_395404.2	ENSP00000023064.3, ENSP00000219343.6, ENSP00000253188.2, ENSP00000261622.4, ENSP00000280612.5, ENSP00000285850.7, ENSP00000320378.7, ENSP00000380662.4, ENSP00000380663.2, ENSP00000380666.3, ENSP00000451881.1, ENSP00000455064.1, ENSP00000464822.1, ENSP00000468439.1	ENSMUSP00000000984.4, ENSMUSP00000001854.5, ENSMUSP00000022787.6, ENSMUSP00000029297.4, ENSMUSP00000032703.9, ENSMUSP00000034378.3, ENSMUSP00000041557.8, ENSMUSP00000047873.2, ENSMUSP00000093548.3, ENSMUSP00000112726.1, ENSMUSP00000113181.1, ENSMUSP00000129806.1, ENSMUSP00000141988.1, ENSMUSP00000143091.1, ENSMUSP00000143743.1	NV10182-PA, NV13760-PA, NV14792-PA, NV15895-PA, NV50138-PA	gene10755, gene11263, gene12112, gene12134, gene13317, gene14122, gene3116	Dapma7bEVm000068t1, Dapma7bEVm001510t1, Dapma7bEVm001856t1, Dapma7bEVm001890t1, Dapma7bEVm003728t1, Dapma7bEVm005558t1, Dapma7bEVm010052t1, Dapma7bEVm015206t1, Dapma7bEVm015548t1
OG0000132	XP_016771246.1, XP_016771247.1, XP_016771248.1, XP_016771249.1, XP_016771250.1	ENSP00000201943.5, ENSP00000282343.8, ENSP00000301050.2, ENSP00000320025.7, ENSP00000344474.6, ENSP00000345461.5, ENSP00000353425.8, ENSP00000366532.4, ENSP00000366536.3, ENSP00000366546.4, ENSP00000366548.2, ENSP00000377840.3, ENSP00000377847.3, ENSP00000379821.2, ENSP00000380490.3, ENSP00000390161.2, ENSP00000410978.2, ENSP00000438949.1, ENSP00000443893.1, ENSP00000444160.2, ENSP00000445495.1, …	ENSMUSP00000003442.7, ENSMUSP00000017552.6, ENSMUSP00000077438.6, ENSMUSP00000090412.4, ENSMUSP00000099433.3, ENSMUSP00000099821.3, ENSMUSP00000099822.2, ENSMUSP00000103186.2, ENSMUSP00000103187.1, ENSMUSP00000104778.1, ENSMUSP00000110367.1, ENSMUSP00000110371.2, ENSMUSP00000136811.1, ENSMUSP00000141221.1, ENSMUSP00000141742.1	NV10621-PA	gene15165	Dapma7bEVm009498t1, Dapma7bEVm028322t1
OG0000133	XP_001122133.2, XP_006560438.1, XP_016771273.1, XP_623727.2, XP_623922.2	ENSP00000222482.4, ENSP00000282957.4, ENSP00000412947.2, ENSP00000417222.1, ENSP00000417255.1, ENSP00000418392.1, ENSP00000419660.1	ENSMUSP00000011607.5, ENSMUSP00000048558.5	NV10450-PA, NV11474-PA, NV12904-PA, NV12906-PA, NV14037-PA, NV18175-PA, NV18176-PA, NV18252-PA, NV50385-PA, NV50386-PA	gene12922, gene12923, gene162, gene16325, gene164, gene18057, gene18064, gene2412, gene2413, gene2415, gene2418, gene3397, gene9530, gene9540	Dapma7bEVm000253t1, Dapma7bEVm001565t1, Dapma7bEVm001566t1, Dapma7bEVm001569t1, Dapma7bEVm002368t1, Dapma7bEVm002373t1, Dapma7bEVm004760t1, Dapma7bEVm004763t1, Dapma7bEVm005935t1, Dapma7bEVm009658t1, Dapma7bEVm009984t1, Dapma7bEVm011345t1, Dapma7bEVm011346t1, Dapma7bEVm015011t1, Dapma7bEVm016856t1, Dapma7bEVm017032t1, Dapma7bEVm018472t1, Dapma7bEVm023211t1, Dapma7bEVm023650t1, Dapma7bEVm027349t1,…
OG0000134	XP_003250368.1, XP_006564056.1, XP_006564057.1, XP_006564058.1, XP_006564059.1, XP_006564061.1, XP_016766986.1, XP_016766987.1, XP_016766988.1, XP_016766989.1	ENSP00000305530.6, ENSP00000329880.8, ENSP00000347866.4, ENSP00000353002.3, ENSP00000354555.4, ENSP00000356554.3, ENSP00000356556.4, ENSP00000360054.1, ENSP00000362942.3, ENSP00000362945.3, ENSP00000368633.1, ENSP00000368639.3, ENSP00000368655.1, ENSP00000378998.2, ENSP00000381067.3, ENSP00000384760.2, ENSP00000391763.2, ENSP00000412573.1, ENSP00000417038.2, ENSP00000442483.1, ENSP00000489003.1, …	ENSMUSP00000066663.5, ENSMUSP00000078637.6, ENSMUSP00000081185.5, ENSMUSP00000081270.4, ENSMUSP00000099354.1, ENSMUSP00000099355.3, ENSMUSP00000099628.3, ENSMUSP00000101182.2, ENSMUSP00000101184.5, ENSMUSP00000101185.1, ENSMUSP00000104543.1, ENSMUSP00000104544.1, ENSMUSP00000104545.1, ENSMUSP00000105790.3, ENSMUSP00000115207.1, ENSMUSP00000115228.1, ENSMUSP00000122232.1, ENSMUSP00000123346.1	NV23071-PA, NV50040-PA	gene4572, gene5983	Dapma7bEVm000161t1
OG0000135	XP_006558759.1, XP_006558760.1, XP_006559304.1, XP_006563567.1, XP_006563661.1, XP_006567025.1, XP_394092.3, XP_396338.2, XP_623220.1	ENSP00000248437.4, ENSP00000301071.7, ENSP00000301072.6, ENSP00000318197.7, ENSP00000318575.6, ENSP00000326042.6, ENSP00000333326.3, ENSP00000336799.5, ENSP00000369784.3, ENSP00000375938.2, ENSP00000382982.3, ENSP00000412646.1, ENSP00000418799.1, ENSP00000439020.2, ENSP00000443475.1, ENSP00000446637.1, ENSP00000449325.1, ENSP00000482878.1	ENSMUSP00000021639.6, ENSMUSP00000032233.7, ENSMUSP00000051033.8, ENSMUSP00000076777.7, ENSMUSP00000078429.7, ENSMUSP00000084713.6, ENSMUSP00000085580.5, ENSMUSP00000094778.5, ENSMUSP00000140657.1	NV13329-PA, NV13570-PA, NV13665-PA, NV13997-PA	gene13554, gene13555, gene2442, gene3271, gene4715	Dapma7bEVm002324t1, Dapma7bEVm009691t1, Dapma7bEVm009979t1, Dapma7bEVm010617t1, Dapma7bEVm011615t1, Dapma7bEVm013647t1, Dapma7bEVm015055t1, Dapma7bEVm015056t1, Dapma7bEVm015317t1, Dapma7bEVm015407t1, Dapma7bEVm016191t1, Dapma7bEVm016225t1, Dapma7bEVm019267t1, Dapma7bEVm019268t1
OG0000136	XP_006563042.1, XP_006563043.1, XP_006568191.1, XP_006568192.1, XP_393976.2	ENSP00000229264.3, ENSP00000232564.3, ENSP00000261837.7, ENSP00000305260.4, ENSP00000351635.7, ENSP00000367872.3, ENSP00000377501.1, ENSP00000377503.1, ENSP00000379626.4, ENSP00000389391.1, ENSP00000390077.1, ENSP00000390543.1, ENSP00000392765.2, ENSP00000399741.2, ENSP00000399904.1, ENSP00000400286.1, ENSP00000401873.1, ENSP00000413219.1, ENSP00000414734.2, ENSP00000419693.1, ENSP00000420066.1, …	ENSMUSP00000024206.5, ENSMUSP00000030940.7, ENSMUSP00000031726.8, ENSMUSP00000076155.6, ENSMUSP00000101241.3, ENSMUSP00000103869.1, ENSMUSP00000106649.1, ENSMUSP00000106652.1, ENSMUSP00000106656.1, ENSMUSP00000119725.1, ENSMUSP00000121127.1, ENSMUSP00000121942.1, ENSMUSP00000126823.1, ENSMUSP00000128038.1, ENSMUSP00000129353.1, ENSMUSP00000130123.1, ENSMUSP00000132908.1, ENSMUSP00000135091.1, ENS…	NV14490-PA, NV18567-PA	gene11298, gene432	Dapma7bEVm001596t1, Dapma7bEVm007039t1, Dapma7bEVm017919t1
OG0000137	XP_006571228.1, XP_006571230.1, XP_006571231.1, XP_006571232.1, XP_006571233.1, XP_006571234.1, XP_006571235.1, XP_006571236.1, XP_006571237.1, XP_006571238.1, XP_006571239.1, XP_006571240.1, XP_006571241.1, XP_006571242.1, XP_006571243.1, XP_006571244.1, XP_006571245.1, XP_006571246.1, XP_006571247.1, XP_006571248.1, XP_016771305.1, XP_016771312.1, XP_016771344.1	ENSP00000223951.5, ENSP00000352162.1, ENSP00000360884.1, ENSP00000360886.1, ENSP00000360888.4, ENSP00000360889.1, ENSP00000360892.1, ENSP00000369453.4, ENSP00000369460.1, ENSP00000380479.2, ENSP00000385269.1, ENSP00000399939.2, ENSP00000440998.1, ENSP00000472197.1	ENSMUSP00000003501.7, ENSMUSP00000008633.8, ENSMUSP00000096549.4, ENSMUSP00000099783.2, ENSMUSP00000099784.4, ENSMUSP00000099863.3, ENSMUSP00000102207.3, ENSMUSP00000102208.1, ENSMUSP00000102210.2, ENSMUSP00000102212.1, ENSMUSP00000102214.2, ENSMUSP00000102726.2, ENSMUSP00000102727.1, ENSMUSP00000102728.2, ENSMUSP00000102733.2, ENSMUSP00000102735.1, ENSMUSP00000102737.1, ENSMUSP00000102741.3, ENS…	NV11101-PA	gene7687	Dapma7bEVm000037t1
OG0000138	XP_006572629.1	ENSP00000167586.6, ENSP00000225550.3, ENSP00000246635.3, ENSP00000246639.2, ENSP00000246646.2, ENSP00000246662.4, ENSP00000251645.2, ENSP00000251646.3, ENSP00000253408.5, ENSP00000264651.2, ENSP00000269576.5, ENSP00000301653.3, ENSP00000336604.3, ENSP00000355124.3, ENSP00000377544.3, ENSP00000377555.2, ENSP00000377570.2, ENSP00000408759.1, ENSP00000408897.4, ENSP00000409282.1, ENSP00000414056.3, …	ENSMUSP00000007272.7, ENSMUSP00000007275.2, ENSMUSP00000007280.7, ENSMUSP00000007317.7, ENSMUSP00000007318.1, ENSMUSP00000017255.3, ENSMUSP00000017270.6, ENSMUSP00000055255.2, ENSMUSP00000056622.2, ENSMUSP00000073552.3, ENSMUSP00000099420.4, ENSMUSP00000103067.1
OG0000139	XP_016772831.1	ENSP00000249786.4, ENSP00000321791.8, ENSP00000339647.5, ENSP00000346892.3, ENSP00000370126.3, ENSP00000370127.5, ENSP00000370764.1, ENSP00000384300.1, ENSP00000386044.1, ENSP00000386290.1, ENSP00000386316.1, ENSP00000386783.1, ENSP00000387041.1, ENSP00000387187.2, ENSP00000391027.1, ENSP00000394660.1, ENSP00000400178.1, ENSP00000421563.1, ENSP00000422339.2, ENSP00000423882.1, ENSP00000426322.1, …	ENSMUSP00000022145.8, ENSMUSP00000097074.4, ENSMUSP00000106245.1, ENSMUSP00000119193.1, ENSMUSP00000119853.1, ENSMUSP00000121006.1, ENSMUSP00000121421.1, ENSMUSP00000121609.1, ENSMUSP00000121895.1, ENSMUSP00000123181.1, ENSMUSP00000123257.1	NV17634-PA	gene15082	Dapma7bEVm015556t1
OG0000140	NP_001011597.1, XP_006560854.1, XP_006560855.1, XP_006566623.1, XP_006566624.1, XP_006568211.1, XP_006569328.1, XP_006569329.1, XP_016767222.1, XP_016767223.1, XP_016767224.1, XP_016770666.1, XP_016770667.1, XP_016770668.1, XP_016770669.1, XP_016770670.1, XP_395840.2	ENSP00000221742.3, ENSP00000234256.3, ENSP00000262352.3, ENSP00000265113.4, ENSP00000278379.3, ENSP00000360549.4, ENSP00000371343.3, ENSP00000379099.1, ENSP00000379102.1, ENSP00000397924.1, ENSP00000406532.1, ENSP00000409386.2, ENSP00000444408.1, ENSP00000446175.1, ENSP00000469265.1, ENSP00000471038.1, ENSP00000471562.1, ENSP00000471781.1, ENSP00000476124.1, ENSP00000477672.1, ENSP00000478639.1, …	ENSMUSP00000004634.6, ENSMUSP00000005220.4, ENSMUSP00000005490.8, ENSMUSP00000005493.7, ENSMUSP00000025875.4, ENSMUSP00000079100.3, ENSMUSP00000102324.3, ENSMUSP00000104136.2, ENSMUSP00000105223.1, ENSMUSP00000106843.1, ENSMUSP00000106844.1, ENSMUSP00000151544.1	NV10006-PA, NV13896-PA, NV18664-PA, NV50166-PA	gene9351	Dapma7bEVm000187t1, Dapma7bEVm024619t1
OG0000141	XP_001122705.2, XP_006567429.1, XP_006567430.1, XP_006567431.1, XP_006567432.1, XP_006567433.1, XP_006567434.1, XP_016769399.1	ENSP00000246489.7, ENSP00000259708.3, ENSP00000314837.5, ENSP00000334523.6, ENSP00000334618.7, ENSP00000340221.5, ENSP00000341154.6, ENSP00000369377.3, ENSP00000374394.3, ENSP00000375810.2, ENSP00000377620.2, ENSP00000377629.2, ENSP00000377630.2, ENSP00000377631.2, ENSP00000395806.2, ENSP00000399403.1, ENSP00000408484.1, ENSP00000410358.2, ENSP00000412693.4, ENSP00000414982.2, ENSP00000417652.2, …	ENSMUSP00000003642.6, ENSMUSP00000025798.6, ENSMUSP00000038091.3, ENSMUSP00000082004.5, ENSMUSP00000104097.1, ENSMUSP00000104098.3, ENSMUSP00000104099.2, ENSMUSP00000109356.1, ENSMUSP00000109357.1, ENSMUSP00000112262.1, ENSMUSP00000113171.1, ENSMUSP00000113237.2, ENSMUSP00000113997.1	NV12595-PA	gene12350	Dapma7bEVm009725t1
OG0000142	XP_003250260.1, XP_006563512.1, XP_006563514.1, XP_016769270.1, XP_016769271.1, XP_016769272.1, XP_016769273.1, XP_016769275.1, XP_016769276.1, XP_016772345.1, XP_395161.2	ENSP00000239118.6, ENSP00000295225.5, ENSP00000329686.4, ENSP00000341624.3, ENSP00000344169.4, ENSP00000349055.2, ENSP00000350733.3, ENSP00000351892.5, ENSP00000354261.4, ENSP00000359063.1, ENSP00000366577.4, ENSP00000371583.3, ENSP00000371585.4, ENSP00000371587.2, ENSP00000375071.5, ENSP00000395323.1, ENSP00000399080.2, ENSP00000414886.1, ENSP00000417499.1, ENSP00000420040.1, ENSP00000423257.1, …	ENSMUSP00000026247.6, ENSMUSP00000028850.8, ENSMUSP00000069063.5, ENSMUSP00000078400.3, ENSMUSP00000084215.4, ENSMUSP00000084656.4, ENSMUSP00000085896.5, ENSMUSP00000098919.2, ENSMUSP00000099504.4, ENSMUSP00000104964.2, ENSMUSP00000124482.2, ENSMUSP00000125142.2, ENSMUSP00000131276.1, ENSMUSP00000134758.1, ENSMUSP00000135071.2, ENSMUSP00000135799.1	NV10314-PA, NV12982-PA, NV18014-PA	gene5523, gene6998	Dapma7bEVm007477t1, Dapma7bEVm011379t1
OG0000143	XP_006569791.2			NV21350-PA, NV21459-PA, NV22203-PA, NV22527-PA, NV22912-PA, NV22913-PA, NV23272-PA, NV23396-PA, NV23525-PA, NV23823-PA, NV24198-PA, NV24600-PA, NV24946-PA, NV25789-PA, NV25811-PA, NV26195-PA, NV30203-PA, NV30241-PA, NV30364-PA, NV30745-PA, NV30760-PA, NV30773-PA, NV30780-PA, NV30837-PA, NV30885-PA, NV30948-PA, NV30959-PA, NV31160-PA, NV31425-PA, NV31761-PA		Dapma7bEVm012442t1, Dapma7bEVm014828t1, Dapma7bEVm015464t1, Dapma7bEVm015601t1, Dapma7bEVm015622t1, Dapma7bEVm015903t1, Dapma7bEVm016353t1, Dapma7bEVm020516t1, Dapma7bEVm020669t1, Dapma7bEVm020994t1, Dapma7bEVm021012t1, Dapma7bEVm022882t1, Dapma7bEVm022961t1, Dapma7bEVm023155t1, Dapma7bEVm023538t1, Dapma7bEVm023731t1, Dapma7bEVm023853t1, Dapma7bEVm024230t1, Dapma7bEVm024737t1, Dapma7bEVm028074t1,…
OG0000144	XP_006570351.1, XP_006570352.1, XP_016770714.1	ENSP00000232375.3, ENSP00000353712.2, ENSP00000356046.2, ENSP00000356047.3, ENSP00000364145.3, ENSP00000369100.4, ENSP00000369105.3, ENSP00000369111.1, ENSP00000369115.4, ENSP00000373240.2, ENSP00000388394.1, ENSP00000407657.1, ENSP00000432356.1, ENSP00000433771.1, ENSP00000434628.1, ENSP00000436885.1, ENSP00000443319.2, ENSP00000444074.1, ENSP00000480232.1, ENSP00000486311.1, ENSP00000487277.1, …	ENSMUSP00000028114.6, ENSMUSP00000050926.7, ENSMUSP00000057197.9, ENSMUSP00000066426.6, ENSMUSP00000079692.4, ENSMUSP00000097979.2, ENSMUSP00000108333.2, ENSMUSP00000110493.1, ENSMUSP00000110494.3, ENSMUSP00000110495.2, ENSMUSP00000126305.2, ENSMUSP00000127587.2, ENSMUSP00000129122.2, ENSMUSP00000129747.1, ENSMUSP00000133073.2, ENSMUSP00000137130.2, ENSMUSP00000138893.2, ENSMUSP00000140355.1, ENS…	NV15615-PA	gene1432, gene1677	Dapma7bEVm000318t1, Dapma7bEVm000712t1
OG0000145	XP_006571263.1, XP_006571264.1, XP_006571265.1, XP_006571266.1, XP_006571267.1, XP_006571269.1	ENSP00000331157.7, ENSP00000346151.4, ENSP00000358630.4, ENSP00000385450.2, ENSP00000405766.1, ENSP00000418177.2, ENSP00000418862.2, ENSP00000420323.1, ENSP00000420796.1, ENSP00000424369.1, ENSP00000428389.1, ENSP00000441603.3, ENSP00000477591.1, ENSP00000480920.1, ENSP00000485970.1, ENSP00000486131.1, ENSP00000486774.1, ENSP00000487435.1, ENSP00000487448.1, ENSP00000487526.1, ENSP00000489105.1, …	ENSMUSP00000062085.8, ENSMUSP00000085872.3, ENSMUSP00000086730.5, ENSMUSP00000091283.5, ENSMUSP00000099094.3, ENSMUSP00000110922.2, ENSMUSP00000142576.1, ENSMUSP00000142764.1, ENSMUSP00000144769.1, ENSMUSP00000144881.1, ENSMUSP00000145244.1, ENSMUSP00000145515.1, ENSMUSP00000146458.1, ENSMUSP00000146769.1	NV50167-PA	gene9043	Dapma7bEVm009506t1
OG0000146	XP_016767220.1, XP_016767221.1	ENSP00000348248.3, ENSP00000366176.3, ENSP00000366211.4, ENSP00000366215.4, ENSP00000366233.4, ENSP00000373029.4, ENSP00000373033.4, ENSP00000373034.4, ENSP00000373035.3, ENSP00000373132.4, ENSP00000373133.4, ENSP00000373134.4, ENSP00000373135.2, ENSP00000388035.2, ENSP00000391572.1, ENSP00000394528.2, ENSP00000399318.2, ENSP00000399861.1, ENSP00000405709.1, ENSP00000406066.1, ENSP00000406285.1, …	ENSMUSP00000025338.9, ENSMUSP00000133797.1, ENSMUSP00000134268.1, ENSMUSP00000134346.1, ENSMUSP00000134409.1, ENSMUSP00000134580.1	NV11628-PA, NV20402-PA	gene10142, gene16030, gene5016	Dapma7bEVm004554t1, Dapma7bEVm011411t1
OG0000147	XP_392027.1	ENSP00000185206.6, ENSP00000290332.4, ENSP00000318558.4, ENSP00000344165.6, ENSP00000353959.3, ENSP00000358460.2, ENSP00000363500.4, ENSP00000364934.2, ENSP00000364935.2, ENSP00000364940.3, ENSP00000372896.2, ENSP00000372897.2, ENSP00000379229.1, ENSP00000382926.3, ENSP00000382931.1, ENSP00000391395.1, ENSP00000398056.2, ENSP00000400280.1, ENSP00000400532.1, ENSP00000401292.2, ENSP00000404037.1, …	ENSMUSP00000007257.9, ENSMUSP00000023670.3, ENSMUSP00000024755.5, ENSMUSP00000041453.8, ENSMUSP00000099982.2, ENSMUSP00000109904.2, ENSMUSP00000124498.1	NV13105-PA	gene11096	Dapma7bEVm002475t1, Dapma7bEVm018147t1, Dapma7bEVm021372t1
OG0000148		ENSP00000216268.4	ENSMUSP00000035437.8	NV18644-PA, NV20391-PA, NV21259-PA, NV23501-PA, NV24164-PA, NV24763-PA, NV25593-PA, NV31189-PA, NV31554-PA	gene1231	Dapma7bEVm004066t1, Dapma7bEVm005032t1, Dapma7bEVm008521t1, Dapma7bEVm011250t1, Dapma7bEVm011661t1, Dapma7bEVm011718t1, Dapma7bEVm015666t1, Dapma7bEVm015962t1, Dapma7bEVm016294t1, Dapma7bEVm016501t1, Dapma7bEVm016686t1, Dapma7bEVm016939t1, Dapma7bEVm019068t1, Dapma7bEVm019380t1, Dapma7bEVm019560t1, Dapma7bEVm020644t1, Dapma7bEVm021663t1, Dapma7bEVm022569t1, Dapma7bEVm022573t1, Dapma7bEVm022582t1,…
OG0000149	XP_001119884.1, XP_001120006.2, XP_001120137.1, XP_001120194.1, XP_003249689.1, XP_006568238.1, XP_395659.1	ENSP00000004982.3, ENSP00000227251.3, ENSP00000291554.2, ENSP00000381200.1, ENSP00000381201.1, ENSP00000431754.1, ENSP00000432182.1, ENSP00000432454.1, ENSP00000433560.1, ENSP00000434247.1, ENSP00000434269.1, ENSP00000434793.1, ENSP00000435046.1, ENSP00000435411.1, ENSP00000435931.1, ENSP00000435960.1, ENSP00000436051.1, ENSP00000436089.1, ENSP00000437149.1, ENSP00000467169.1, ENSP00000468057.2, …	ENSMUSP00000019192.5, ENSMUSP00000034562.7, ENSMUSP00000039172.7, ENSMUSP00000149454.1, ENSMUSP00000149759.1, ENSMUSP00000149803.1, ENSMUSP00000150669.1	NV13797-PA, NV13798-PA, NV13799-PA, NV13800-PA, NV13801-PA, NV13802-PA, NV17637-PA	gene15510, gene15515, gene15529, gene318	Dapma7bEVm008430t1, Dapma7bEVm013920t1, Dapma7bEVm018290t1, Dapma7bEVm020183t1, Dapma7bEVm020387t1, Dapma7bEVm020938t1
OG0000150	XP_006565734.1, XP_006565741.1, XP_016771597.1, XP_016771598.1, XP_016771599.1, XP_016771600.1, XP_016771601.1, XP_016771602.1, XP_016771603.1, XP_016771604.1, XP_016771605.1, XP_016771606.1, XP_016771607.1, XP_016771608.1, XP_397010.4	ENSP00000347373.5, ENSP00000348812.5, ENSP00000370593.3, ENSP00000380731.3, ENSP00000380735.3, ENSP00000380741.3, ENSP00000391764.2, ENSP00000398822.1, ENSP00000416343.1, ENSP00000417093.1, ENSP00000438164.1, ENSP00000440515.2, ENSP00000465443.1, ENSP00000467398.1, ENSP00000488982.1, ENSP00000489038.1, ENSP00000489063.1, ENSP00000489155.1, ENSP00000489169.1, ENSP00000489257.1, ENSP00000489264.1, …	ENSMUSP00000039368.6, ENSMUSP00000058466.9, ENSMUSP00000064048.5, ENSMUSP00000084038.3, ENSMUSP00000095614.3, ENSMUSP00000099898.1, ENSMUSP00000102910.2, ENSMUSP00000117313.1, ENSMUSP00000119954.1, ENSMUSP00000133328.1, ENSMUSP00000133468.1, ENSMUSP00000133562.1, ENSMUSP00000133973.1, ENSMUSP00000134190.1, ENSMUSP00000134229.1	NV11916-PA	gene15107	Dapma7bEVm000096t1
OG0000151	XP_006566210.1	ENSP00000269296.7, ENSP00000281111.7, ENSP00000284483.8, ENSP00000303600.6, ENSP00000313644.5, ENSP00000314363.6, ENSP00000343658.5, ENSP00000345352.6, ENSP00000347427.6, ENSP00000349880.5, ENSP00000387370.1, ENSP00000389752.1, ENSP00000392830.1, ENSP00000396066.1, ENSP00000399511.2, ENSP00000403016.1, ENSP00000406487.3, ENSP00000409720.1, ENSP00000417338.1, ENSP00000418156.1, ENSP00000418378.1, …	ENSMUSP00000072091.6, ENSMUSP00000072649.7, ENSMUSP00000078234.5, ENSMUSP00000099618.4, ENSMUSP00000099619.4, ENSMUSP00000117959.1, ENSMUSP00000123859.1, ENSMUSP00000124011.1, ENSMUSP00000124387.1, ENSMUSP00000124681.2, ENSMUSP00000124726.1, ENSMUSP00000124876.2, ENSMUSP00000125081.2, ENSMUSP00000125411.1, ENSMUSP00000125466.1, ENSMUSP00000126961.2, ENSMUSP00000129796.2, ENSMUSP00000141332.1, ENS…	NV18625-PA	gene16529	Dapma7bEVm009581t1, Dapma7bEVm009582t1
OG0000152	XP_016772139.1, XP_624353.1	ENSP00000242375.3, ENSP00000263126.1, ENSP00000285930.3, ENSP00000298375.7, ENSP00000312606.4, ENSP00000335034.4, ENSP00000352584.4, ENSP00000361140.3, ENSP00000369814.1, ENSP00000369927.3, ENSP00000370129.4, ENSP00000370254.4, ENSP00000389289.1, ENSP00000392694.2, ENSP00000397009.2, ENSP00000401327.3, ENSP00000436794.1, ENSP00000474882.1, ENSP00000480713.1	ENSMUSP00000007449.7, ENSMUSP00000021630.8, ENSMUSP00000021632.3, ENSMUSP00000021634.2, ENSMUSP00000021635.7, ENSMUSP00000030455.8, ENSMUSP00000039114.7, ENSMUSP00000040244.5, ENSMUSP00000045394.6, ENSMUSP00000048830.7, ENSMUSP00000063309.5, ENSMUSP00000079232.5, ENSMUSP00000080074.6, ENSMUSP00000089459.5, ENSMUSP00000100045.4, ENSMUSP00000106319.3, ENSMUSP00000106332.2, ENSMUSP00000110703.1, ENS…	NV13784-PA, NV13785-PA, NV13786-PA	gene16133, gene5455, gene7317	Dapma7bEVm000980t1, Dapma7bEVm001277t1, Dapma7bEVm005301t1, Dapma7bEVm010418t1, Dapma7bEVm016528t1, Dapma7bEVm017547t1, Dapma7bEVm019780t1
OG0000153	NP_001139208.1, NP_001139209.1, NP_001139211.1, XP_006561618.1, XP_006561619.1, XP_006561626.1, XP_006561627.1, XP_006561628.1, XP_006561898.1, XP_006561899.1, XP_006561900.1, XP_016769312.1, XP_016769329.1, XP_016769337.1, XP_016769338.1, XP_016769339.1, XP_016769669.1, XP_016769670.1	ENSP00000275857.6, ENSP00000342535.5, ENSP00000348169.2, ENSP00000351591.3, ENSP00000354541.4, ENSP00000363163.3, ENSP00000370482.1, ENSP00000370483.3, ENSP00000370485.3, ENSP00000372320.1, ENSP00000372325.1, ENSP00000379196.2, ENSP00000385750.4, ENSP00000392500.1, ENSP00000410374.1, ENSP00000439203.2, ENSP00000445298.1	ENSMUSP00000066304.2, ENSMUSP00000074565.4, ENSMUSP00000103944.3, ENSMUSP00000113863.1, ENSMUSP00000122213.1, ENSMUSP00000123283.1, ENSMUSP00000142086.1, ENSMUSP00000142200.1	NV12794-PA, NV16744-PA, NV16746-PA, NV24332-PA, NV50581-PA	gene10472, gene10473, gene10474, gene10477	Dapma7bEVm005281t1, Dapma7bEVm005425t1, Dapma7bEVm011789t1
OG0000154	XP_001122385.2, XP_006572067.1, XP_016772822.1	ENSP00000324222.7, ENSP00000324459.5, ENSP00000327832.5, ENSP00000332374.8, ENSP00000365666.4, ENSP00000365668.4, ENSP00000373076.4, ENSP00000373077.4, ENSP00000373078.2, ENSP00000373079.4, ENSP00000383419.1, ENSP00000383420.1, ENSP00000388171.1, ENSP00000388617.1, ENSP00000389129.2, ENSP00000391244.2, ENSP00000393269.1, ENSP00000393868.1, ENSP00000394357.2, ENSP00000394914.2, ENSP00000398374.2, …	ENSMUSP00000053853.6, ENSMUSP00000056383.5, ENSMUSP00000076703.6, ENSMUSP00000115004.1, ENSMUSP00000117824.1, ENSMUSP00000122211.1, ENSMUSP00000122715.1	NV13321-PA	gene9307	Dapma7bEVm006058t1
OG0000155	XP_003249995.1	ENSP00000305524.4, ENSP00000379667.1, ENSP00000379671.2, ENSP00000397402.3, ENSP00000400743.1, ENSP00000408689.1, ENSP00000477766.1, ENSP00000477913.1, ENSP00000478156.1, ENSP00000478203.1, ENSP00000478451.1, ENSP00000478622.1, ENSP00000478751.1, ENSP00000479105.1, ENSP00000479563.1, ENSP00000479576.1, ENSP00000479654.1, ENSP00000480422.1, ENSP00000480503.1, ENSP00000480899.1, ENSP00000480964.1, …	ENSMUSP00000046911.7, ENSMUSP00000104267.3, ENSMUSP00000104269.1, ENSMUSP00000104270.1, ENSMUSP00000118440.1, ENSMUSP00000118816.1, ENSMUSP00000120403.1, ENSMUSP00000123614.1, ENSMUSP00000145563.1, ENSMUSP00000145965.1	NV11373-PA	gene4804	Dapma7bEVm004910t1
OG0000156	XP_003250860.1, XP_006566546.1, XP_016770171.1, XP_016773439.1	ENSP00000267082.4, ENSP00000283249.2, ENSP00000296181.4, ENSP00000303242.5, ENSP00000303351.3, ENSP00000317697.6, ENSP00000347279.4, ENSP00000379350.2, ENSP00000380948.2, ENSP00000380950.1, ENSP00000380952.3, ENSP00000380955.1, ENSP00000386367.1, ENSP00000386828.2, ENSP00000388694.1, ENSP00000408024.2, ENSP00000408741.3, ENSP00000419198.2, ENSP00000428503.1, ENSP00000428979.1, ENSP00000437375.1, …	ENSMUSP00000000161.7, ENSMUSP00000000299.7, ENSMUSP00000001327.3, ENSMUSP00000021028.4, ENSMUSP00000028348.2, ENSMUSP00000054944.8, ENSMUSP00000069416.5, ENSMUSP00000087457.5, ENSMUSP00000108136.1, ENSMUSP00000110680.3, ENSMUSP00000117815.1, ENSMUSP00000118191.1, ENSMUSP00000137734.1	NV10882-PA, NV13509-PA, NV18374-PA	gene12041, gene14717, gene5753, gene7202	Dapma7bEVm000645t1, Dapma7bEVm002603t1, Dapma7bEVm003132t1, Dapma7bEVm004059t1
OG0000157	XP_006558941.1, XP_006558943.1, XP_006558944.1, XP_016769072.1, XP_016769074.1, XP_397383.3	ENSP00000340874.5, ENSP00000346389.5, ENSP00000357223.3, ENSP00000389610.2, ENSP00000396219.2, ENSP00000421925.4, ENSP00000423597.2, ENSP00000423656.1, ENSP00000423826.1, ENSP00000424331.1, ENSP00000426442.1, ENSP00000426465.1, ENSP00000427163.1, ENSP00000427286.2, ENSP00000452989.1, ENSP00000453478.1, ENSP00000477413.1, ENSP00000485972.1, ENSP00000486490.1, ENSP00000486554.1, ENSP00000487430.1, …	ENSMUSP00000005722.8, ENSMUSP00000032776.8, ENSMUSP00000075664.5, ENSMUSP00000116144.1, ENSMUSP00000132547.2, ENSMUSP00000138645.1, ENSMUSP00000138826.2, ENSMUSP00000142399.1, ENSMUSP00000142884.1, ENSMUSP00000142897.1, ENSMUSP00000143187.1, ENSMUSP00000143212.1, ENSMUSP00000143221.1, ENSMUSP00000143286.1, ENSMUSP00000143315.1, ENSMUSP00000143338.1, ENSMUSP00000143339.1, ENSMUSP00000143401.1, ENS…	NV11972-PA	gene8088	Dapma7bEVm009777t1
OG0000158	XP_006559723.1, XP_006559724.1, XP_006559725.1, XP_006559726.1, XP_016768995.1, XP_016768996.1, XP_394955.4	ENSP00000262752.2, ENSP00000265678.4, ENSP00000333896.4, ENSP00000363281.4, ENSP00000363283.2, ENSP00000368884.3, ENSP00000386050.3, ENSP00000402787.2, ENSP00000422435.1, ENSP00000422484.1, ENSP00000427015.1, ENSP00000431651.1, ENSP00000432281.1, ENSP00000432945.1, ENSP00000435412.1, ENSP00000435580.1, ENSP00000442803.2, ENSP00000450591.1, ENSP00000479667.1, ENSP00000483896.1, ENSP00000486031.1, …	ENSMUSP00000003741.9, ENSMUSP00000024575.6, ENSMUSP00000025903.5, ENSMUSP00000033671.6, ENSMUSP00000042987.6, ENSMUSP00000068483.5, ENSMUSP00000080694.6, ENSMUSP00000094073.3, ENSMUSP00000101514.4, ENSMUSP00000108112.1, ENSMUSP00000109055.2, ENSMUSP00000119328.2, ENSMUSP00000121341.2, ENSMUSP00000121722.2, ENSMUSP00000126774.2, ENSMUSP00000131581.2, ENSMUSP00000134507.1, ENSMUSP00000152481.1	NV11974-PA, NV16126-PA	gene5941	Dapma7bEVm001777t1, Dapma7bEVm006719t1
OG0000159	XP_006559884.1, XP_006566156.1, XP_006566159.1, XP_006566160.1, XP_006566161.1, XP_016769852.1	ENSP00000238081.3, ENSP00000248975.5, ENSP00000264335.8, ENSP00000300161.4, ENSP00000306330.3, ENSP00000309503.3, ENSP00000340989.4, ENSP00000361930.3, ENSP00000371267.4, ENSP00000379278.2, ENSP00000379281.3, ENSP00000379283.2, ENSP00000379286.3, ENSP00000379287.2, ENSP00000379288.2, ENSP00000395114.2, ENSP00000398599.1, ENSP00000429041.1, ENSP00000430058.1, ENSP00000461762.1, ENSP00000481059.2, …	ENSMUSP00000018470.3, ENSMUSP00000019109.7, ENSMUSP00000022894.7, ENSMUSP00000050374.3, ENSMUSP00000051223.5, ENSMUSP00000070993.3, ENSMUSP00000100067.1, ENSMUSP00000105990.1, ENSMUSP00000105991.3, ENSMUSP00000106602.3, ENSMUSP00000117118.1, ENSMUSP00000117125.1, ENSMUSP00000123605.1, ENSMUSP00000143631.1	NV12082-PA, NV17545-PA	gene8399, gene9245	Dapma7bEVm010078t1, Dapma7bEVm010876t1, Dapma7bEVm010877t1, Dapma7bEVm013663t1, Dapma7bEVm017592t1, Dapma7bEVm019746t1, Dapma7bEVm019804t1, Dapma7bEVm019847t1, Dapma7bEVm020209t1
OG0000160	XP_006568469.1, XP_006568470.1, XP_006568471.1, XP_006568472.1, XP_006568473.1, XP_006568474.1, XP_006568475.1, XP_006568476.1, XP_006568477.1, XP_006568478.1, XP_006568479.1, XP_394399.3	ENSP00000345680.7, ENSP00000347457.5, ENSP00000347890.6, ENSP00000352721.6, ENSP00000356705.1, ENSP00000356707.2, ENSP00000362014.3, ENSP00000373905.3, ENSP00000377219.3, ENSP00000386192.3, ENSP00000419225.1, ENSP00000420045.1, ENSP00000429416.1, ENSP00000429701.1, ENSP00000466603.2, ENSP00000468734.1, ENSP00000486437.1, ENSP00000486525.1, ENSP00000486701.1, ENSP00000487310.1, ENSP00000489096.1	ENSMUSP00000064538.7, ENSMUSP00000072199.7, ENSMUSP00000077461.5, ENSMUSP00000083241.5, ENSMUSP00000088616.6, ENSMUSP00000088618.5, ENSMUSP00000108977.1, ENSMUSP00000108979.2, ENSMUSP00000108992.1, ENSMUSP00000111063.4, ENSMUSP00000122679.1, ENSMUSP00000128961.2, ENSMUSP00000133564.1, ENSMUSP00000133858.1, ENSMUSP00000134243.1, ENSMUSP00000134696.1, ENSMUSP00000143955.1, ENSMUSP00000144145.1, ENS…	NV14582-PA	gene5790	Dapma7bEVm000177t1
OG0000161	XP_016769657.1, XP_016769658.1, XP_016770897.1, XP_395643.2	ENSP00000321071.6, ENSP00000321674.3, ENSP00000324511.4, ENSP00000353157.3, ENSP00000372515.3, ENSP00000375832.2, ENSP00000375834.2, ENSP00000376801.1, ENSP00000384525.1, ENSP00000384535.1, ENSP00000385109.1, ENSP00000385172.2, ENSP00000385356.2, ENSP00000391311.2, ENSP00000391717.1, ENSP00000391731.1, ENSP00000394541.2, ENSP00000399685.1, ENSP00000402000.2, ENSP00000408678.1, ENSP00000414488.1, …	ENSMUSP00000018544.5, ENSMUSP00000027495.8, ENSMUSP00000060127.4, ENSMUSP00000094750.5, ENSMUSP00000101920.1, ENSMUSP00000101921.1, ENSMUSP00000103594.1, ENSMUSP00000103595.1, ENSMUSP00000103596.1, ENSMUSP00000108534.1, ENSMUSP00000112960.1, ENSMUSP00000117517.1, ENSMUSP00000120511.1, ENSMUSP00000120694.2, ENSMUSP00000127276.1, ENSMUSP00000132850.1, ENSMUSP00000136366.1, ENSMUSP00000146307.1	NV18102-PA	gene2432, gene8532	Dapma7bEVm005646t1, Dapma7bEVm011505t1, Dapma7bEVm018023t1
OG0000162	XP_006558475.1, XP_006558476.1, XP_006558477.1, XP_624048.2	ENSP00000365025.2, ENSP00000365026.2, ENSP00000365040.2, ENSP00000365042.2, ENSP00000365046.4, ENSP00000372919.2, ENSP00000372923.2, ENSP00000372925.4, ENSP00000382980.1, ENSP00000382984.3, ENSP00000389767.1, ENSP00000390345.2, ENSP00000390900.2, ENSP00000391038.1, ENSP00000392194.2, ENSP00000393756.1, ENSP00000394855.1, ENSP00000395275.1, ENSP00000395546.2, ENSP00000396772.2, ENSP00000400188.2, …	ENSMUSP00000025246.6, ENSMUSP00000133684.1, ENSMUSP00000134218.1, ENSMUSP00000134413.1, ENSMUSP00000134523.2	NV12441-PA	gene13350	Dapma7bEVm007344t1, Dapma7bEVm018000t1
OG0000163	XP_001119958.2, XP_003251334.1, XP_003251581.1	ENSP00000262836.4, ENSP00000278568.4, ENSP00000314067.3, ENSP00000348696.3, ENSP00000353864.4, ENSP00000361077.4, ENSP00000361080.1, ENSP00000389172.1, ENSP00000401982.1, ENSP00000402927.1, ENSP00000405642.1, ENSP00000410853.1, ENSP00000428921.1, ENSP00000429113.1, ENSP00000431541.1, ENSP00000431906.1, ENSP00000432477.1, ENSP00000433004.1, ENSP00000433211.1, ENSP00000433423.1, ENSP00000435983.1, …	ENSMUSP00000023467.7, ENSMUSP00000033040.5, ENSMUSP00000033640.7, ENSMUSP00000108484.1, ENSMUSP00000108485.1, ENSMUSP00000108486.1, ENSMUSP00000108489.1, ENSMUSP00000114352.1, ENSMUSP00000118549.1, ENSMUSP00000118716.1, ENSMUSP00000119090.1, ENSMUSP00000126562.2, ENSMUSP00000138684.1, ENSMUSP00000146055.1	NV15829-PA, NV18586-PA	gene10489	Dapma7bEVm002702t1, Dapma7bEVm011209t1
OG0000164	XP_001122713.2, XP_006570312.1, XP_006570313.1, XP_006570314.1, XP_016767738.1	ENSP00000318502.4, ENSP00000327959.5, ENSP00000339631.5, ENSP00000343969.5, ENSP00000362979.3, ENSP00000362981.2, ENSP00000383031.2, ENSP00000384133.2, ENSP00000384970.2, ENSP00000385206.1, ENSP00000446838.1, ENSP00000446944.1, ENSP00000447747.2, ENSP00000448121.1, ENSP00000448934.1, ENSP00000449287.1, ENSP00000449501.1, ENSP00000449531.1, ENSP00000449580.1, ENSP00000449722.1, ENSP00000449973.1, …	ENSMUSP00000060512.8, ENSMUSP00000073074.3, ENSMUSP00000096745.4, ENSMUSP00000113192.1, ENSMUSP00000115375.1, ENSMUSP00000124168.2, ENSMUSP00000124970.1, ENSMUSP00000125247.1, ENSMUSP00000127139.1, ENSMUSP00000130930.2, ENSMUSP00000139438.1	NV20270-PA, NV23773-PA, NV23992-PA, NV25972-PA, NV31254-PA	gene16982, gene4712	Dapma7bEVm006270t1
OG0000165	XP_001122865.3, XP_003250009.1, XP_006559822.1, XP_006559823.1, XP_006559825.1, XP_016773189.1, XP_397422.1	ENSP00000269195.4, ENSP00000297107.6, ENSP00000314500.5, ENSP00000364150.3, ENSP00000366889.2, ENSP00000376570.3, ENSP00000385435.1, ENSP00000387239.1, ENSP00000396612.1, ENSP00000406237.1, ENSP00000406399.1, ENSP00000412643.1, ENSP00000415210.2, ENSP00000423313.1, ENSP00000423827.1, ENSP00000427095.1, ENSP00000436604.2, ENSP00000447852.1, ENSP00000451200.1, ENSP00000451420.1, ENSP00000465341.1, …	ENSMUSP00000000430.7, ENSMUSP00000043636.8, ENSMUSP00000045721.5, ENSMUSP00000063464.5, ENSMUSP00000065096.7, ENSMUSP00000096353.3, ENSMUSP00000108210.2, ENSMUSP00000108253.1, ENSMUSP00000108254.1, ENSMUSP00000108255.1, ENSMUSP00000110616.1, ENSMUSP00000125315.2, ENSMUSP00000132142.1, ENSMUSP00000137427.1, ENSMUSP00000145016.1, ENSMUSP00000145321.1	NV10856-PA, NV15903-PA, NV50068-PA	gene3586, gene9005	Dapma7bEVm001458t1, Dapma7bEVm005509t1
OG0000166	XP_006558800.1, XP_016767252.1, XP_016767253.1, XP_016767254.1, XP_016767255.1, XP_016767256.1, XP_016767257.1	ENSP00000277945.7, ENSP00000298692.5, ENSP00000340347.5, ENSP00000344823.5, ENSP00000347949.4, ENSP00000348274.4, ENSP00000358393.2, ENSP00000358396.2, ENSP00000358402.2, ENSP00000358404.4, ENSP00000367822.4, ENSP00000378472.1, ENSP00000427968.1, ENSP00000429178.1, ENSP00000429935.1, ENSP00000430179.1, ENSP00000435694.1, ENSP00000440547.2, ENSP00000443626.2, ENSP00000443883.2, ENSP00000444972.2, …	ENSMUSP00000042950.7, ENSMUSP00000050081.9, ENSMUSP00000107273.1, ENSMUSP00000107280.1, ENSMUSP00000107281.1, ENSMUSP00000107283.1, ENSMUSP00000107284.3, ENSMUSP00000107286.3, ENSMUSP00000107287.2, ENSMUSP00000107291.4, ENSMUSP00000118042.1, ENSMUSP00000118661.1, ENSMUSP00000119759.1, ENSMUSP00000123428.1	NV16805-PA	gene2467, gene2471	Dapma7bEVm017915t1, Dapma7bEVm018471t1
OG0000167	XP_006569086.1, XP_006569087.1, XP_006569088.1, XP_006569089.1, XP_006569090.1, XP_006569091.1, XP_006569092.1, XP_006569093.1, XP_006569094.1, XP_006569095.1, XP_006569096.1, XP_006569097.1, XP_006569098.1, XP_006569099.1, XP_006569100.1, XP_006569101.1, XP_006569104.1, XP_006569105.1, XP_006569106.1, XP_006569107.1, XP_006569108.1, XP_006569109.1, XP_006569110.1, XP_016766251.1, XP_016766252.1,…	ENSP00000347667.3, ENSP00000352608.2, ENSP00000353174.7, ENSP00000355533.2, ENSP00000373884.5, ENSP00000399610.3, ENSP00000470927.1, ENSP00000471601.1, ENSP00000483166.1, ENSP00000489262.1, ENSP00000489529.1	ENSMUSP00000021750.7, ENSMUSP00000032813.9, ENSMUSP00000079503.5, ENSMUSP00000089426.5, ENSMUSP00000127991.2, ENSMUSP00000137123.1, ENSMUSP00000146449.1, ENSMUSP00000147196.1, ENSMUSP00000147250.1, ENSMUSP00000149042.1, ENSMUSP00000152051.1, ENSMUSP00000152669.1	NV50164-PA	gene6104	Dapma7bEVm009631t1
OG0000168	XP_006569653.1, XP_006569655.1, XP_006569656.1, XP_006569657.1, XP_393231.4	ENSP00000326328.8, ENSP00000339992.5, ENSP00000341050.5, ENSP00000356786.2, ENSP00000356788.4, ENSP00000390460.2, ENSP00000403387.2, ENSP00000410825.2, ENSP00000413011.2, ENSP00000428011.2, ENSP00000429633.2, ENSP00000432168.1, ENSP00000432811.1, ENSP00000432851.1, ENSP00000432877.1, ENSP00000432948.1, ENSP00000433227.1, ENSP00000433458.1, ENSP00000433745.1, ENSP00000433844.1, ENSP00000434420.1, …	ENSMUSP00000020158.6, ENSMUSP00000086034.4, ENSMUSP00000111128.2, ENSMUSP00000139699.1, ENSMUSP00000139818.1	NV17529-PA	gene4213	Dapma7bEVm006185t1, Dapma7bEVm017814t1
OG0000169	XP_016766515.1	ENSP00000292672.1, ENSP00000308386.5, ENSP00000346971.3, ENSP00000351409.3, ENSP00000354639.3, ENSP00000378705.2, ENSP00000378706.2, ENSP00000406451.2, ENSP00000435926.1, ENSP00000436864.1, ENSP00000443926.1, ENSP00000476999.1, ENSP00000488268.1, ENSP00000488422.1, ENSP00000488582.1, ENSP00000488690.1, ENSP00000489955.1, ENSP00000490185.1	ENSMUSP00000002176.5, ENSMUSP00000005643.7, ENSMUSP00000064323.6, ENSMUSP00000070438.7, ENSMUSP00000097996.4, ENSMUSP00000107075.1, ENSMUSP00000107076.1, ENSMUSP00000107078.3, ENSMUSP00000107079.1, ENSMUSP00000107082.2, ENSMUSP00000110574.3, ENSMUSP00000110577.1, ENSMUSP00000110584.3, ENSMUSP00000130829.1, ENSMUSP00000136109.1, ENSMUSP00000138297.1, ENSMUSP00000138355.1, ENSMUSP00000138363.1, ENS…	NV13447-PA	gene15628	Dapma7bEVm000312t1
OG0000170	XP_001122092.2, XP_006571351.1, XP_006571352.1, XP_006571353.1, XP_006571354.1, XP_006571356.1, XP_006571357.1, XP_006571358.1, XP_016769793.1, XP_016769804.1, XP_016769806.1	ENSP00000277895.5, ENSP00000342813.5, ENSP00000354887.5, ENSP00000355003.5, ENSP00000358256.5, ENSP00000358257.2, ENSP00000358260.3, ENSP00000358270.4, ENSP00000376679.3, ENSP00000376682.4, ENSP00000384658.3, ENSP00000389410.2, ENSP00000393511.2, ENSP00000421283.1, ENSP00000433629.2, ENSP00000441255.2	ENSMUSP00000050571.5, ENSMUSP00000078336.5, ENSMUSP00000096897.2, ENSMUSP00000098838.3, ENSMUSP00000107149.1, ENSMUSP00000107151.1, ENSMUSP00000107153.1, ENSMUSP00000107154.1, ENSMUSP00000107169.1, ENSMUSP00000107172.1, ENSMUSP00000107175.1, ENSMUSP00000107180.1, ENSMUSP00000107183.1, ENSMUSP00000107184.1, ENSMUSP00000109842.1, ENSMUSP00000109843.1, ENSMUSP00000109844.2, ENSMUSP00000109848.2, ENS…	NV10817-PA	gene2060, gene8135	Dapma7bEVm000172t1
OG0000171	XP_003250092.1	ENSP00000305857.5, ENSP00000370083.4, ENSP00000370117.5, ENSP00000370118.4, ENSP00000370119.4, ENSP00000422679.2, ENSP00000423298.1, ENSP00000424282.1, ENSP00000424799.1, ENSP00000424926.1, ENSP00000428128.1, ENSP00000430657.1, ENSP00000475331.1, ENSP00000475824.1, ENSP00000477720.2, ENSP00000477738.2, ENSP00000478274.1, ENSP00000478583.1, ENSP00000479279.1, ENSP00000479920.1, ENSP00000480541.1, …	ENSMUSP00000022147.8, ENSMUSP00000119381.1	NV16144-PA	gene15877	Dapma7bEVm002441t1
OG0000172	XP_003251293.1, XP_006568973.1, XP_006568974.1, XP_006568975.1, XP_006568976.1, XP_006568977.1, XP_006568978.1, XP_006568979.1, XP_006568980.1, XP_006568981.1, XP_006568982.1, XP_016766189.1, XP_016766190.1, XP_016766193.1, XP_016766194.1, XP_016766195.1, XP_016766196.1, XP_016766500.1, XP_016766501.1, XP_016766502.1, XP_016766503.1, XP_016766504.1, XP_016766505.1, XP_016766506.1	ENSP00000296358.4, ENSP00000328090.4, ENSP00000332528.4, ENSP00000463837.1	ENSMUSP00000019006.4, ENSMUSP00000061805.7, ENSMUSP00000062109.2, ENSMUSP00000102153.1, ENSMUSP00000102154.1, ENSMUSP00000109734.3	NV14430-PA, NV14431-PA, NV50567-PA	gene1134, gene14934, gene14949, gene6448, gene6474, gene65, gene66	Dapma7bEVm001091t1, Dapma7bEVm001404t1, Dapma7bEVm003084t1, Dapma7bEVm003997t1, Dapma7bEVm006973t1, Dapma7bEVm027596t1, Dapma7bEVm027652t1, Dapma7bEVm027778t1
OG0000173	XP_006557900.1, XP_006570076.1, XP_006570077.1, XP_006570078.1, XP_006570079.1, XP_006570489.1, XP_006570490.1, XP_006570492.1, XP_016770148.1, XP_393144.3	ENSP00000004531.10, ENSP00000298085.4, ENSP00000363417.3, ENSP00000370128.5, ENSP00000372390.2, ENSP00000381164.3, ENSP00000384278.1, ENSP00000419140.1, ENSP00000419873.1, ENSP00000430464.1, ENSP00000492016.1	ENSMUSP00000046714.8, ENSMUSP00000058866.8, ENSMUSP00000067243.4, ENSMUSP00000073582.4, ENSMUSP00000087627.4, ENSMUSP00000096414.3, ENSMUSP00000098914.1, ENSMUSP00000109339.1, ENSMUSP00000112848.1, ENSMUSP00000113729.1, ENSMUSP00000117781.1, ENSMUSP00000126800.1, ENSMUSP00000127280.1, ENSMUSP00000133167.1, ENSMUSP00000137943.1, ENSMUSP00000144796.1, ENSMUSP00000144885.1	NV12558-PA, NV13071-PA, NV14736-PA	gene17056, gene6373, gene6377, gene6789, gene8042	Dapma7bEVm002668t1, Dapma7bEVm005095t1, Dapma7bEVm008610t1, Dapma7bEVm018537t1, Dapma7bEVm023718t1, Dapma7bEVm030197t1
OG0000174	XP_006559530.2, XP_006560437.1, XP_006572211.1, XP_016768163.1, XP_016768164.1, XP_016768165.1, XP_016770351.1, XP_016771051.1, XP_392977.4, XP_393390.3, XP_394160.2	ENSP00000280467.6, ENSP00000310208.3, ENSP00000379326.3, ENSP00000384853.1, ENSP00000445340.2, ENSP00000461697.2	ENSMUSP00000020255.6, ENSMUSP00000047340.6, ENSMUSP00000079291.1, ENSMUSP00000106655.2, ENSMUSP00000110316.1, ENSMUSP00000143938.1, ENSMUSP00000143993.1	NV12098-PA, NV12571-PA, NV13637-PA, NV13638-PA, NV13639-PA, NV13640-PA, NV16434-PA, NV16569-PA, NV17892-PA, NV24835-PA, NV50121-PA, NV50297-PA, NV50308-PA	gene11907, gene5296, gene5297, gene5327, gene5328, gene6747, gene9379	Dapma7bEVm000520t1, Dapma7bEVm002646t1, Dapma7bEVm003152t1, Dapma7bEVm004100t1, Dapma7bEVm006987t1, Dapma7bEVm018438t1, Dapma7bEVm028045t1, Dapma7bEVm029181t1
OG0000175	XP_006560903.1, XP_016768488.1	ENSP00000259997.5, ENSP00000265085.5, ENSP00000265997.4, ENSP00000334058.3, ENSP00000334533.5, ENSP00000371832.3, ENSP00000371838.3, ENSP00000398310.2, ENSP00000414270.2, ENSP00000423890.1, ENSP00000424084.1, ENSP00000427990.1, ENSP00000429048.1, ENSP00000429092.1, ENSP00000430345.1, ENSP00000443985.1, ENSP00000482128.1, ENSP00000488925.1, ENSP00000489113.1, ENSP00000489160.1, ENSP00000489336.1, …	ENSMUSP00000020543.6, ENSMUSP00000078690.4, ENSMUSP00000105039.2, ENSMUSP00000109699.2, ENSMUSP00000115656.1, ENSMUSP00000116172.1, ENSMUSP00000116309.1, ENSMUSP00000116753.1, ENSMUSP00000118723.1, ENSMUSP00000120416.1, ENSMUSP00000121987.1, ENSMUSP00000122442.1, ENSMUSP00000125857.1, ENSMUSP00000130921.2, ENSMUSP00000149481.1, ENSMUSP00000149498.1, ENSMUSP00000150033.1, ENSMUSP00000150396.1, ENS…	NV17008-PA	gene12870	Dapma7bEVm000385t1
OG0000176	XP_006561307.1, XP_006561312.1, XP_006561314.1, XP_006569120.1, XP_006569122.1, XP_006569123.1, XP_006569124.1, XP_016766294.1, XP_016766295.1, XP_016766296.1, XP_016766297.1, XP_016766298.1, XP_016766300.1, XP_016766301.1, XP_016766302.1, XP_016766303.1, XP_016766304.1, XP_016768198.1, XP_016768199.1, XP_016768200.1, XP_016768201.1, XP_016768202.1, XP_016768204.1	ENSP00000264449.10, ENSP00000283684.4, ENSP00000284509.6, ENSP00000311336.6, ENSP00000357475.3, ENSP00000371070.2, ENSP00000371084.5, ENSP00000437115.1, ENSP00000453169.1, ENSP00000453690.1	ENSMUSP00000020383.4, ENSMUSP00000025482.8, ENSMUSP00000042215.8, ENSMUSP00000046444.5, ENSMUSP00000047302.6, ENSMUSP00000063384.7, ENSMUSP00000072738.7, ENSMUSP00000079238.5, ENSMUSP00000103019.1, ENSMUSP00000103575.2, ENSMUSP00000118379.2, ENSMUSP00000128423.1, ENSMUSP00000151571.1	NV50119-PA, NV50397-PA	gene2014, gene9901	Dapma7bEVm009603t1, Dapma7bEVm010564t1
OG0000177	XP_006572738.1	ENSP00000259199.4, ENSP00000323433.10, ENSP00000348915.4, ENSP00000353295.6, ENSP00000366559.6, ENSP00000366561.2, ENSP00000366601.1, ENSP00000366608.4, ENSP00000366609.6, ENSP00000366612.4, ENSP00000366617.5, ENSP00000366666.3, ENSP00000371826.1, ENSP00000371830.1, ENSP00000371842.3, ENSP00000371885.4, ENSP00000393105.1, ENSP00000397999.2, ENSP00000401079.2, ENSP00000401945.3, ENSP00000405076.2,…	ENSMUSP00000025815.8		gene4321	Dapma7bEVm002795t1
OG0000178		ENSP00000236995.3, ENSP00000265372.5, ENSP00000337138.4, ENSP00000341875.3, ENSP00000345384.2, ENSP00000354593.4, ENSP00000363860.3, ENSP00000379225.3, ENSP00000387699.2, ENSP00000391125.1, ENSP00000392428.1, ENSP00000393538.2, ENSP00000401803.1, ENSP00000403678.1, ENSP00000403938.2, ENSP00000405539.1, ENSP00000405711.1, ENSP00000407227.1, ENSP00000412016.1, ENSP00000417130.1, ENSP00000417327.1, …	ENSMUSP00000025069.4, ENSMUSP00000059973.5, ENSMUSP00000061925.6, ENSMUSP00000080780.5, ENSMUSP00000084624.4, ENSMUSP00000114780.1, ENSMUSP00000115363.1, ENSMUSP00000115471.1, ENSMUSP00000117438.1, ENSMUSP00000118267.1, ENSMUSP00000118649.1, ENSMUSP00000120349.1, ENSMUSP00000120557.1, ENSMUSP00000121118.1, ENSMUSP00000121233.1, ENSMUSP00000121388.1, ENSMUSP00000121541.1, ENSMUSP00000122179.1, ENS…
OG0000179				NV20421-PA, NV20471-PA, NV21074-PA, NV21846-PA, NV24542-PA, NV25966-PA	gene12559, gene15985	Dapma7bEVm011786t1, Dapma7bEVm011978t1, Dapma7bEVm012451t1, Dapma7bEVm013255t1, Dapma7bEVm015521t1, Dapma7bEVm015535t1, Dapma7bEVm017218t1, Dapma7bEVm018770t1, Dapma7bEVm019107t1, Dapma7bEVm021174t1, Dapma7bEVm022804t1, Dapma7bEVm022815t1, Dapma7bEVm022855t1, Dapma7bEVm023149t1, Dapma7bEVm023150t1, Dapma7bEVm023258t1, Dapma7bEVm023272t1, Dapma7bEVm023563t1, Dapma7bEVm023692t1, Dapma7bEVm023808t1,…
OG0000180	NP_001011605.1, NP_001011606.1, NP_001011639.2, NP_001071293.1, XP_006565647.1, XP_016771466.1	ENSP00000241891.5, ENSP00000361141.2, ENSP00000393132.1	ENSMUSP00000022331.2, ENSMUSP00000126136.1	NV10460-PA, NV11485-PA, NV11914-PA, NV50060-PA	gene10835, gene10839, gene10840, gene15588, gene16351, gene17905, gene17906, gene17907, gene5288, gene5572, gene5573, gene7941, gene863, gene866, gene867, gene870	Dapma7bEVm002792t1, Dapma7bEVm003312t1, Dapma7bEVm003813t1, Dapma7bEVm003903t1, Dapma7bEVm004200t1, Dapma7bEVm004986t1, Dapma7bEVm005637t1, Dapma7bEVm008174t1, Dapma7bEVm009912t1, Dapma7bEVm010625t1, Dapma7bEVm012757t1, Dapma7bEVm015226t1, Dapma7bEVm016717t1, Dapma7bEVm018587t1, Dapma7bEVm018607t1, Dapma7bEVm019298t1, Dapma7bEVm024044t1, Dapma7bEVm027848t1, Dapma7bEVm028021t1, Dapma7bEVm029225t1
OG0000181	NP_001119715.1, XP_006559888.1, XP_006559889.1, XP_006559890.1, XP_006559891.1, XP_006559892.1, XP_006566441.1, XP_006566443.1, XP_006566444.1, XP_016770208.1, XP_016770209.1, XP_016770210.1, XP_016771905.1, XP_393817.4, XP_394703.4, XP_624853.3	ENSP00000188790.4, ENSP00000309066.8, ENSP00000328226.3, ENSP00000353731.3, ENSP00000367001.3, ENSP00000376854.2, ENSP00000376855.2, ENSP00000385578.1, ENSP00000386565.1, ENSP00000387038.1, ENSP00000397303.1, ENSP00000411391.1, ENSP00000485844.1, ENSP00000488956.1, ENSP00000489137.1, ENSP00000489259.1, ENSP00000489584.1	ENSMUSP00000000402.9, ENSMUSP00000044050.7, ENSMUSP00000071435.6, ENSMUSP00000099012.3, ENSMUSP00000099793.3, ENSMUSP00000108222.2, ENSMUSP00000108225.1, ENSMUSP00000113441.1, ENSMUSP00000113849.1, ENSMUSP00000133792.1, ENSMUSP00000134386.1	NV13768-PA, NV18472-PA, NV18473-PA	gene13104, gene3587	Dapma7bEVm000064t1, Dapma7bEVm010037t1
OG0000182	NP_001242969.1	ENSP00000288221.6, ENSP00000340054.6, ENSP00000347621.5, ENSP00000354158.3, ENSP00000380386.3, ENSP00000410064.2, ENSP00000417280.2, ENSP00000417445.1, ENSP00000438546.1, ENSP00000442739.2, ENSP00000442976.1, ENSP00000445336.2, ENSP00000464959.1, ENSP00000465628.1, ENSP00000467339.1, ENSP00000467476.1, ENSP00000468263.1, ENSP00000479523.1, ENSP00000483127.1, ENSP00000488936.1, ENSP00000489059.1, …	ENSMUSP00000032279.5, ENSMUSP00000078534.3, ENSMUSP00000087773.5, ENSMUSP00000138823.1, ENSMUSP00000138989.1, ENSMUSP00000139030.1, ENSMUSP00000139031.1, ENSMUSP00000139118.1, ENSMUSP00000139152.1, ENSMUSP00000139207.1, ENSMUSP00000139256.1, ENSMUSP00000147744.1, ENSMUSP00000147814.1, ENSMUSP00000147886.1, ENSMUSP00000147981.1, ENSMUSP00000148076.1
OG0000183	XP_006560966.1, XP_006560967.1, XP_006563197.1, XP_006563198.1, XP_006570903.1, XP_006570905.1, XP_016768603.1, XP_016768606.1, XP_016768611.1, XP_016768616.1, XP_016768617.1, XP_016768619.1, XP_016768621.1, XP_016768622.1, XP_016768626.1, XP_016768631.1, XP_016768637.1, XP_016768640.1, XP_016768642.1, XP_016768645.1, XP_016768648.1, XP_394115.2, XP_394423.4, XP_394424.2	ENSP00000267845.3, ENSP00000350616.5, ENSP00000370371.4, ENSP00000403644.2, ENSP00000440252.1, ENSP00000478385.1, ENSP00000479110.1	ENSMUSP00000028838.4, ENSMUSP00000068525.3, ENSMUSP00000105286.2, ENSMUSP00000121096.1, ENSMUSP00000136467.1	NV11109-PA, NV11111-PA, NV12919-PA, NV18137-PA	gene1529, gene2951, gene9164, gene978	Dapma7bEVm001437t1, Dapma7bEVm001532t1, Dapma7bEVm005122t1, Dapma7bEVm005921t1, Dapma7bEVm009728t1, Dapma7bEVm017232t1, Dapma7bEVm027964t1
OG0000184	XP_006563474.1, XP_006563475.1, XP_006563476.1, XP_006563477.1, XP_016772050.1, XP_016772064.1, XP_016772847.1			NV10718-PA, NV16977-PA	gene12306, gene12307, gene12310, gene12311, gene12318, gene14131, gene14132, gene17656, gene17869, gene17920, gene17921, gene2818, gene3596, gene3600, gene3602, gene3603, gene3622, gene3627, gene4032	Dapma7bEVm000832t1, Dapma7bEVm001761t1, Dapma7bEVm003059t1, Dapma7bEVm004062t1, Dapma7bEVm005051t1, Dapma7bEVm008003t1, Dapma7bEVm010225t1, Dapma7bEVm010814t1, Dapma7bEVm011023t1, Dapma7bEVm015037t1, Dapma7bEVm018457t1, Dapma7bEVm018466t1, Dapma7bEVm019148t1, Dapma7bEVm019149t1, Dapma7bEVm019197t1, Dapma7bEVm019198t1, Dapma7bEVm019209t1, Dapma7bEVm023070t1, Dapma7bEVm027773t1, Dapma7bEVm027858t1,…
OG0000185	XP_006564796.1, XP_006564797.1, XP_006564798.1, XP_016767710.1, XP_016767711.1, XP_016767712.1	ENSP00000272369.8, ENSP00000326296.8, ENSP00000333552.4, ENSP00000339549.5, ENSP00000341400.4, ENSP00000380745.2, ENSP00000380749.3, ENSP00000381518.2, ENSP00000388667.2, ENSP00000402243.2, ENSP00000404185.2, ENSP00000440571.1, ENSP00000452693.2, ENSP00000452854.1, ENSP00000453307.1, ENSP00000453390.1, ENSP00000453497.1, ENSP00000453782.2, ENSP00000453793.1, ENSP00000453934.1, ENSP00000454073.1, …	ENSMUSP00000002495.10, ENSMUSP00000028639.6, ENSMUSP00000069277.7, ENSMUSP00000073898.6, ENSMUSP00000099597.3, ENSMUSP00000099942.4, ENSMUSP00000106531.2, ENSMUSP00000106532.1, ENSMUSP00000106533.2, ENSMUSP00000134918.1, ENSMUSP00000134969.1, ENSMUSP00000135103.1, ENSMUSP00000135726.1, ENSMUSP00000139074.1, ENSMUSP00000139219.1	NV15433-PA	gene15916	Dapma7bEVm007458t1, Dapma7bEVm010065t1, Dapma7bEVm019624t1, Dapma7bEVm028433t1
OG0000186	XP_006565395.1, XP_006565397.1	ENSP00000264893.6, ENSP00000296873.7, ENSP00000341524.5, ENSP00000346169.4, ENSP00000346397.3, ENSP00000349116.4, ENSP00000353278.7, ENSP00000367971.2, ENSP00000367973.1, ENSP00000367978.1, ENSP00000367991.2, ENSP00000367993.4, ENSP00000373627.3, ENSP00000378108.1, ENSP00000380824.2, ENSP00000380826.2, ENSP00000394766.2, ENSP00000396728.1, ENSP00000399840.1, ENSP00000407790.1, ENSP00000418715.1, …	ENSMUSP00000044272.6, ENSMUSP00000054034.4, ENSMUSP00000062014.7, ENSMUSP00000074293.7, ENSMUSP00000104615.1, ENSMUSP00000110894.3, ENSMUSP00000112920.1, ENSMUSP00000113038.1, ENSMUSP00000113775.2, ENSMUSP00000120427.1, ENSMUSP00000129023.1, ENSMUSP00000138729.1, ENSMUSP00000143901.1, ENSMUSP00000143928.1, ENSMUSP00000144136.1, ENSMUSP00000144235.1, ENSMUSP00000144573.1, ENSMUSP00000151293.1	NV18210-PA	gene13823	Dapma7bEVm010053t1, Dapma7bEVm017236t1
OG0000187	XP_006566331.1, XP_006566332.1, XP_006566333.1, XP_006566334.1, XP_006566335.1, XP_006566336.1, XP_006566337.1, XP_006566338.1, XP_006566339.1, XP_006566340.1, XP_006566341.1, XP_006566344.1, XP_006566345.1, XP_006566346.1, XP_006566347.1, XP_016770586.1	ENSP00000263934.6, ENSP00000320821.5, ENSP00000322791.7, ENSP00000366284.1, ENSP00000366287.1, ENSP00000366290.1, ENSP00000366297.4, ENSP00000384231.4, ENSP00000438388.1, ENSP00000478500.1, ENSP00000480063.1, ENSP00000489057.1	ENSMUSP00000030806.5, ENSMUSP00000056754.6, ENSMUSP00000061472.8, ENSMUSP00000072048.5, ENSMUSP00000084029.5, ENSMUSP00000092075.4, ENSMUSP00000099614.1, ENSMUSP00000108582.2, ENSMUSP00000118935.4, ENSMUSP00000120076.1, ENSMUSP00000123242.2, ENSMUSP00000128432.1, ENSMUSP00000130717.1, ENSMUSP00000140163.1, ENSMUSP00000148289.2, ENSMUSP00000152770.1	NV12237-PA, NV19240-PA	gene8540, gene9773, gene9775	Dapma7bEVm002087t1, Dapma7bEVm015604t1
OG0000188	XP_006570285.1, XP_006570965.1, XP_006570966.1, XP_016768305.1, XP_394608.2, XP_623951.1, XP_624520.1, XP_624796.2	ENSP00000238738.4, ENSP00000249071.6, ENSP00000258737.7, ENSP00000304283.4, ENSP00000314458.8, ENSP00000339467.4, ENSP00000341072.3, ENSP00000348461.4, ENSP00000380175.1, ENSP00000380176.1, ENSP00000383118.1, ENSP00000385270.1, ENSP00000385590.1, ENSP00000398327.1, ENSP00000403778.1, ENSP00000436932.1, ENSP00000462421.1, ENSP00000463590.1	ENSMUSP00000018156.5, ENSMUSP00000024956.8, ENSMUSP00000030417.9, ENSMUSP00000036384.6, ENSMUSP00000054634.6, ENSMUSP00000079380.7, ENSMUSP00000095832.4, ENSMUSP00000098058.3, ENSMUSP00000102536.1, ENSMUSP00000119523.1	NV10430-PA, NV14230-PA, NV17867-PA, NV18192-PA	gene13723, gene4127, gene5076, gene7238	Dapma7bEVm004942t1, Dapma7bEVm007544t1, Dapma7bEVm008791t1, Dapma7bEVm011830t1, Dapma7bEVm018152t1, Dapma7bEVm020065t1, Dapma7bEVm028170t1
OG0000189		ENSP00000365949.1, ENSP00000365954.1, ENSP00000365956.2, ENSP00000365960.2, ENSP00000365963.3, ENSP00000365964.1, ENSP00000373107.4, ENSP00000383495.1, ENSP00000383496.1, ENSP00000383497.1, ENSP00000383498.1, ENSP00000383499.1, ENSP00000388044.1, ENSP00000390548.1, ENSP00000390917.1, ENSP00000391581.1, ENSP00000392044.1, ENSP00000392260.1, ENSP00000394056.2, ENSP00000396522.1, ENSP00000397132.1, …	ENSMUSP00000047202.7, ENSMUSP00000134322.2, ENSMUSP00000134685.1
OG0000190				NV17646-PA, NV19075-PA, NV19089-PA, NV20445-PA, NV20486-PA, NV20684-PA, NV20886-PA, NV21068-PA, NV21213-PA, NV21425-PA, NV21500-PA, NV21929-PA, NV22112-PA, NV22204-PA, NV22686-PA, NV23104-PA, NV23170-PA, NV23911-PA, NV24545-PA, NV24631-PA, NV24793-PA, NV24854-PA, NV25141-PA, NV25917-PA, NV26098-PA, NV26173-PA, NV30002-PA, NV30008-PA, NV30050-PA, NV30123-PA, NV30124-PA, NV30201-PA, NV30227-PA, NV3…
OG0000191				NV20194-PA, NV21731-PA, NV22120-PA, NV24759-PA, NV25344-PA, NV30095-PA, NV30402-PA	gene10207, gene10928, gene11241, gene11254, gene17867	Dapma7bEVm002133t1, Dapma7bEVm007736t1, Dapma7bEVm011314t1, Dapma7bEVm011551t1, Dapma7bEVm012133t1, Dapma7bEVm012149t1, Dapma7bEVm012276t1, Dapma7bEVm014988t1, Dapma7bEVm016315t1, Dapma7bEVm016491t1, Dapma7bEVm017613t1, Dapma7bEVm018972t1, Dapma7bEVm020153t1, Dapma7bEVm020240t1, Dapma7bEVm020626t1, Dapma7bEVm021383t1, Dapma7bEVm022488t1, Dapma7bEVm022498t1, Dapma7bEVm022686t1, Dapma7bEVm022756t1,…
OG0000192	XP_001123016.2, XP_006558751.1	ENSP00000205557.7, ENSP00000265586.6, ENSP00000285238.8, ENSP00000311030.3, ENSP00000311326.6, ENSP00000333926.6, ENSP00000349017.2, ENSP00000359478.4, ENSP00000378230.1, ENSP00000378231.1, ENSP00000382340.3, ENSP00000382342.3, ENSP00000427521.1, ENSP00000431232.1, ENSP00000433333.1, ENSP00000437047.1, ENSP00000461615.1, ENSP00000478647.1, ENSP00000479163.1, ENSP00000481080.2, ENSP00000483316.1, …	ENSMUSP00000002850.5, ENSMUSP00000021231.7, ENSMUSP00000026208.4, ENSMUSP00000078158.6, ENSMUSP00000079014.3, ENSMUSP00000097743.3, ENSMUSP00000111209.2, ENSMUSP00000115627.1, ENSMUSP00000116714.1, ENSMUSP00000122402.1, ENSMUSP00000122656.1, ENSMUSP00000136343.1, ENSMUSP00000147676.1	NV15158-PA, NV15325-PA, NV18185-PA, NV25650-PA	gene10342, gene14639, gene14646, gene9352	Dapma7bEVm002980t1, Dapma7bEVm009449t1, Dapma7bEVm015015t1, Dapma7bEVm023104t1
OG0000193	XP_006561027.2			NV18814-PA, NV18859-PA, NV18867-PA, NV18882-PA, NV18989-PA, NV19000-PA, NV19101-PA, NV19185-PA, NV20100-PA, NV20905-PA, NV21830-PA, NV22660-PA, NV23016-PA, NV23178-PA, NV23219-PA, NV23352-PA, NV23538-PA, NV23658-PA, NV23815-PA, NV24079-PA, NV24120-PA, NV24571-PA, NV24639-PA, NV25019-PA, NV25084-PA, NV25275-PA, NV25901-PA, NV25904-PA, NV25946-PA, NV26038-PA, NV30230-PA, NV30268-PA, NV30296-PA, NV3…
OG0000194	XP_006565447.1, XP_006565448.1, XP_016768155.1	ENSP00000331256.7, ENSP00000331381.8, ENSP00000345510.6, ENSP00000353518.3, ENSP00000447312.2, ENSP00000447839.1, ENSP00000447999.2, ENSP00000448203.2, ENSP00000448205.1, ENSP00000448512.1, ENSP00000448744.1, ENSP00000448993.2, ENSP00000449629.2, ENSP00000449894.1, ENSP00000450015.1, ENSP00000473277.1, ENSP00000473300.1, ENSP00000473331.1, ENSP00000473434.1, ENSP00000473522.2	ENSMUSP00000025058.7, ENSMUSP00000085344.5, ENSMUSP00000096965.5, ENSMUSP00000096967.4, ENSMUSP00000096968.4, ENSMUSP00000110491.1, ENSMUSP00000136146.2, ENSMUSP00000136410.2, ENSMUSP00000138209.1, ENSMUSP00000138222.1, ENSMUSP00000138234.1, ENSMUSP00000138314.1, ENSMUSP00000138480.1, ENSMUSP00000138539.1, ENSMUSP00000138610.1, ENSMUSP00000138643.1, ENSMUSP00000138644.1, ENSMUSP00000138650.1, ENS…	NV17078-PA	gene12215	Dapma7bEVm005000t1
OG0000195	XP_006569140.1, XP_394320.2	ENSP00000280187.7, ENSP00000316861.4, ENSP00000347258.2, ENSP00000349420.5, ENSP00000377268.2, ENSP00000381402.3, ENSP00000389915.2, ENSP00000391853.1, ENSP00000393391.1, ENSP00000403335.1, ENSP00000409802.1, ENSP00000413931.1, ENSP00000418199.1, ENSP00000418594.1, ENSP00000419779.1, ENSP00000419904.1, ENSP00000421373.1, ENSP00000421578.1, ENSP00000422959.1, ENSP00000423122.1, ENSP00000423984.1, …	ENSMUSP00000033800.6, ENSMUSP00000033915.7, ENSMUSP00000060442.7, ENSMUSP00000107842.1, ENSMUSP00000107843.1, ENSMUSP00000107845.2, ENSMUSP00000107846.2, ENSMUSP00000107847.1, ENSMUSP00000107848.2, ENSMUSP00000107852.1, ENSMUSP00000107854.1, ENSMUSP00000108708.1, ENSMUSP00000134741.1	NV14003-PA	gene8604	Dapma7bEVm011069t1
OG0000196	XP_006570507.1, XP_006570508.1, XP_006570509.1, XP_006570510.1, XP_006570511.1, XP_006570512.1, XP_006570513.1, XP_006570514.1, XP_006570515.1, XP_006570516.1, XP_016770193.1, XP_391882.3	ENSP00000080059.7, ENSP00000225983.5, ENSP00000264606.3, ENSP00000337290.4, ENSP00000351326.3, ENSP00000369984.4, ENSP00000383912.1, ENSP00000384657.3, ENSP00000404394.2, ENSP00000408617.2, ENSP00000410337.2, ENSP00000440481.2, ENSP00000446538.1, ENSP00000448532.1, ENSP00000468004.1	ENSMUSP00000008995.8, ENSMUSP00000008999.5, ENSMUSP00000078766.7, ENSMUSP00000085744.5, ENSMUSP00000095249.3, ENSMUSP00000102768.1, ENSMUSP00000102769.2, ENSMUSP00000102770.2, ENSMUSP00000112109.2, ENSMUSP00000112110.2, ENSMUSP00000112446.1, ENSMUSP00000112459.1, ENSMUSP00000112641.1, ENSMUSP00000113380.1, ENSMUSP00000140092.1, ENSMUSP00000147395.1, ENSMUSP00000147519.1, ENSMUSP00000147903.1, ENS…	NV12274-PA	gene881	Dapma7bEVm001362t1
OG0000197	XP_016769951.1	ENSP00000217121.5, ENSP00000318665.3, ENSP00000340006.4, ENSP00000341677.5, ENSP00000343547.4, ENSP00000343554.5, ENSP00000344647.4, ENSP00000351350.4, ENSP00000358943.2, ENSP00000368390.4, ENSP00000368391.3, ENSP00000370836.1, ENSP00000376273.2, ENSP00000410222.2, ENSP00000429309.1, ENSP00000429351.1, ENSP00000429708.1, ENSP00000429915.1, ENSP00000430323.1, ENSP00000430858.2, ENSP00000430865.1, …	ENSMUSP00000000844.8, ENSMUSP00000025727.4, ENSMUSP00000066826.7, ENSMUSP00000068888.2, ENSMUSP00000088913.5, ENSMUSP00000088914.5, ENSMUSP00000091943.4, ENSMUSP00000104427.3, ENSMUSP00000104428.1, ENSMUSP00000112830.1, ENSMUSP00000113368.1, ENSMUSP00000117690.1, ENSMUSP00000119077.1, ENSMUSP00000119899.1, ENSMUSP00000123147.1, ENSMUSP00000123627.1, ENSMUSP00000138837.1	NV10932-PA	gene17643, gene17644	Dapma7bEVm015269t1
OG0000198		ENSP00000344071.4	ENSMUSP00000049997.3		gene12430, gene12523, gene12899, gene12904, gene13482, gene17007, gene17274, gene4289, gene670	Dapma7bEVm002010t1, Dapma7bEVm004416t1, Dapma7bEVm005244t1, Dapma7bEVm005245t1, Dapma7bEVm005246t1, Dapma7bEVm005619t1, Dapma7bEVm005676t1, Dapma7bEVm006344t1, Dapma7bEVm006386t1, Dapma7bEVm006600t1, Dapma7bEVm006708t1, Dapma7bEVm011244t1, Dapma7bEVm011363t1, Dapma7bEVm011785t1, Dapma7bEVm012107t1, Dapma7bEVm012281t1, Dapma7bEVm012364t1, Dapma7bEVm012764t1, Dapma7bEVm012946t1, Dapma7bEVm015389t1,…
OG0000199	NP_001071291.1	ENSP00000293230.4, ENSP00000464817.1, ENSP00000466448.1, ENSP00000468559.1	ENSMUSP00000021166.5	NV10547-PA	gene10695, gene10698, gene11204, gene13491, gene16151, gene16248, gene16257, gene18002, gene18003, gene2245, gene2249, gene510, gene5581, gene6520, gene6725, gene6731, gene6732, gene6733, gene6734, gene6735, gene6736, gene6737, gene6738	Dapma7bEVm002046t1, Dapma7bEVm002068t1, Dapma7bEVm007706t1, Dapma7bEVm007891t1, Dapma7bEVm008390t1, Dapma7bEVm011064t1, Dapma7bEVm011722t1, Dapma7bEVm011771t1, Dapma7bEVm014981t1, Dapma7bEVm015299t1, Dapma7bEVm015367t1, Dapma7bEVm019720t1, Dapma7bEVm020057t1, Dapma7bEVm020224t1, Dapma7bEVm020718t1, Dapma7bEVm021628t1, Dapma7bEVm028876t1, Dapma7bEVm028977t1, Dapma7bEVm029622t1
OG0000200	XP_001122155.2, XP_006571260.1, XP_006571261.1, XP_016772196.1, XP_016772197.1, XP_016772198.1, XP_016772199.1, XP_394164.2	ENSP00000254090.4, ENSP00000346901.4, ENSP00000356724.3, ENSP00000358277.3, ENSP00000385543.2, ENSP00000416011.2, ENSP00000432569.1, ENSP00000433742.1, ENSP00000436429.1, ENSP00000462062.2, ENSP00000476963.1, ENSP00000477451.1, ENSP00000481732.1, ENSP00000487002.1, ENSP00000487216.1, ENSP00000491035.1	ENSMUSP00000027843.3, ENSMUSP00000029729.8, ENSMUSP00000037259.7, ENSMUSP00000039839.7, ENSMUSP00000102664.1, ENSMUSP00000102665.1, ENSMUSP00000107143.1, ENSMUSP00000114226.1, ENSMUSP00000114750.1, ENSMUSP00000117398.1, ENSMUSP00000118476.1, ENSMUSP00000118534.2, ENSMUSP00000119389.1, ENSMUSP00000123476.1, ENSMUSP00000136378.1, ENSMUSP00000141210.1, ENSMUSP00000144106.1	NV10539-PA, NV13474-PA, NV17546-PA, NV18008-PA, NV18554-PA	gene12042	Dapma7bEVm001214t1, Dapma7bEVm004249t1
OG0000201	XP_001122240.1, XP_006559103.1, XP_006559105.1, XP_006559106.1, XP_006570534.1, XP_006570535.1, XP_006570536.1, XP_016770656.1, XP_016772093.1, XP_016772094.1, XP_016772097.1, XP_016772098.1, XP_016772099.1	ENSP00000237612.3, ENSP00000426916.1, ENSP00000426917.1, ENSP00000426934.1	ENSMUSP00000031239.6, ENSMUSP00000031822.6, ENSMUSP00000069495.3, ENSMUSP00000109933.1, ENSMUSP00000114454.1, ENSMUSP00000120179.1, ENSMUSP00000120940.1, ENSMUSP00000122924.1, ENSMUSP00000138608.1, ENSMUSP00000144876.1, ENSMUSP00000145435.1		gene15317, gene15950, gene2445, gene2446, gene2447, gene4535, gene4556, gene4557, gene4563	Dapma7bEVm000188t1, Dapma7bEVm003126t1, Dapma7bEVm009958t1, Dapma7bEVm009959t1, Dapma7bEVm010126t1, Dapma7bEVm011133t1, Dapma7bEVm015126t1, Dapma7bEVm023649t1, Dapma7bEVm027781t1, Dapma7bEVm028422t1, Dapma7bEVm028439t1, Dapma7bEVm030711t1
OG0000202	XP_001122551.2, XP_006568376.1, XP_006568377.1	ENSP00000312860.10, ENSP00000343901.4, ENSP00000368818.3, ENSP00000371465.6, ENSP00000379085.3, ENSP00000379088.4, ENSP00000389789.1, ENSP00000393714.1, ENSP00000394466.2, ENSP00000394924.1, ENSP00000398876.1, ENSP00000408958.2, ENSP00000413697.1, ENSP00000437655.1, ENSP00000438621.1, ENSP00000443099.1, ENSP00000445188.1, ENSP00000458553.1, ENSP00000458809.1, ENSP00000458918.1, ENSP00000460213.1,…	ENSMUSP00000020849.2, ENSMUSP00000063414.8, ENSMUSP00000077891.5, ENSMUSP00000090734.6, ENSMUSP00000090736.6, ENSMUSP00000092884.5, ENSMUSP00000099743.4, ENSMUSP00000099744.4, ENSMUSP00000103500.1, ENSMUSP00000103501.2, ENSMUSP00000121228.1, ENSMUSP00000130854.1, ENSMUSP00000148271.1	NV12020-PA	gene11265	Dapma7bEVm000410t1
OG0000203	XP_003249784.1, XP_006572104.1, XP_016769256.1, XP_016771430.1, XP_016772178.1, XP_623289.1	ENSP00000262415.2, ENSP00000268482.3, ENSP00000284690.3, ENSP00000336741.4, ENSP00000365620.5, ENSP00000365625.3, ENSP00000373070.3, ENSP00000373071.4, ENSP00000389862.2, ENSP00000390938.2, ENSP00000391789.2, ENSP00000393958.2, ENSP00000396193.2, ENSP00000405391.2, ENSP00000406462.2, ENSP00000408956.2, ENSP00000409038.2, ENSP00000409091.2, ENSP00000409558.2, ENSP00000437886.1	ENSMUSP00000025292.8, ENSMUSP00000031061.7, ENSMUSP00000033290.5, ENSMUSP00000037251.7, ENSMUSP00000047865.7, ENSMUSP00000066067.1, ENSMUSP00000119430.1, ENSMUSP00000133888.1, ENSMUSP00000143069.1, ENSMUSP00000143381.1	NV10474-PA, NV10615-PA, NV13580-PA, NV15194-PA	gene15643, gene4155, gene5632, gene8344, gene9719	Dapma7bEVm002996t1, Dapma7bEVm004075t1, Dapma7bEVm005441t1, Dapma7bEVm006458t1
OG0000204	XP_006557555.1, XP_006569496.1, XP_006569497.1, XP_006569498.1, XP_006569499.1, XP_006569500.1, XP_016768691.1, XP_016768692.1, XP_016768693.1	ENSP00000281428.8, ENSP00000288319.7, ENSP00000289703.4, ENSP00000295727.1, ENSP00000339627.7, ENSP00000345585.4, ENSP00000368309.3, ENSP00000381871.1, ENSP00000381877.1, ENSP00000381879.1, ENSP00000381881.1, ENSP00000381882.1, ENSP00000381891.2, ENSP00000394694.1, ENSP00000396268.2, ENSP00000414150.2, ENSP00000415659.3, ENSP00000430271.1, ENSP00000432950.1, ENSP00000433488.2, ENSP00000468962.1, …	ENSMUSP00000016231.6, ENSMUSP00000070878.3, ENSMUSP00000076949.6, ENSMUSP00000109477.3, ENSMUSP00000109479.2, ENSMUSP00000112046.2, ENSMUSP00000112698.1, ENSMUSP00000113723.2, ENSMUSP00000114072.1, ENSMUSP00000118880.1, ENSMUSP00000125067.1, ENSMUSP00000132766.1, ENSMUSP00000134930.1, ENSMUSP00000135568.1	NV13169-PA	gene4454	Dapma7bEVm012145t1
OG0000205	XP_006564222.1, XP_006564223.1, XP_016766777.1, XP_016766779.1, XP_016767653.1, XP_016767654.1, XP_016767655.1, XP_016767656.1, XP_016767657.1, XP_016767658.1, XP_016767660.1, XP_394389.3, XP_396915.4	ENSP00000218548.6, ENSP00000262623.2, ENSP00000295598.5, ENSP00000302397.5, ENSP00000354490.3, ENSP00000357060.4, ENSP00000358508.4, ENSP00000371372.3, ENSP00000376066.3, ENSP00000411503.1, ENSP00000411705.1, ENSP00000437577.1, ENSP00000444688.1, ENSP00000445306.1, ENSP00000471581.1	ENSMUSP00000005692.6, ENSMUSP00000007340.2, ENSMUSP00000039657.6, ENSMUSP00000079691.6, ENSMUSP00000083077.4, ENSMUSP00000095072.2, ENSMUSP00000099922.3, ENSMUSP00000106874.1, ENSMUSP00000131964.1, ENSMUSP00000143735.1	NV13508-PA, NV50270-PA	gene14559, gene14788, gene14941, gene15442	Dapma7bEVm001374t1, Dapma7bEVm002578t1, Dapma7bEVm009468t1, Dapma7bEVm015102t1, Dapma7bEVm016142t1
OG0000206	XP_006570647.1, XP_006570648.1, XP_006570649.1, XP_006570650.1, XP_006570651.1, XP_006570652.1, XP_006570653.1, XP_006570654.1, XP_006570655.1, XP_006570657.1, XP_006570659.1, XP_006570660.1, XP_006570665.1, XP_016768402.1, XP_016768423.1	ENSP00000294247.9, ENSP00000303698.9, ENSP00000355091.5, ENSP00000355884.4, ENSP00000355885.4, ENSP00000385751.2, ENSP00000386017.2, ENSP00000386128.3, ENSP00000411397.2, ENSP00000423452.3, ENSP00000423974.2, ENSP00000425765.1, ENSP00000450772.1, ENSP00000465414.1, ENSP00000465613.1, ENSP00000483424.1	ENSMUSP00000025921.8, ENSMUSP00000027929.4, ENSMUSP00000032557.8, ENSMUSP00000074757.6, ENSMUSP00000082017.5, ENSMUSP00000108969.3, ENSMUSP00000126468.1, ENSMUSP00000127827.1, ENSMUSP00000128560.1, ENSMUSP00000129506.1, ENSMUSP00000131684.1, ENSMUSP00000142314.1, ENSMUSP00000152483.1, ENSMUSP00000152727.1	NV50087-PA	gene7750	Dapma7bEVm000289t1, Dapma7bEVm020375t1
OG0000207	XP_006572145.2, XP_016772762.1, XP_016772866.1, XP_016772867.1, XP_016772868.1	ENSP00000252444.5, ENSP00000303634.6, ENSP00000334522.2, ENSP00000360509.2, ENSP00000371528.1, ENSP00000371531.2, ENSP00000371532.2, ENSP00000433554.1, ENSP00000435346.1, ENSP00000436651.1, ENSP00000437009.1, ENSP00000437639.1, ENSP00000440520.1, ENSP00000451012.1, ENSP00000451449.1, ENSP00000453346.1, ENSP00000453513.1, ENSP00000453557.1, ENSP00000453696.1, ENSP00000454071.1, ENSP00000471551.1	ENSMUSP00000025866.7, ENSMUSP00000030356.3, ENSMUSP00000034713.7, ENSMUSP00000049145.6, ENSMUSP00000102342.2, ENSMUSP00000102343.2, ENSMUSP00000102344.2, ENSMUSP00000115305.1, ENSMUSP00000115854.1, ENSMUSP00000126730.1, ENSMUSP00000127329.1, ENSMUSP00000128193.1, ENSMUSP00000130382.1, ENSMUSP00000136875.1, ENSMUSP00000139945.1, ENSMUSP00000145045.1, ENSMUSP00000147162.1, ENSMUSP00000149431.1	NV16698-PA, NV18254-PA	gene5605	Dapma7bEVm003052t1, Dapma7bEVm022283t1
OG0000208	XP_016768398.1, XP_394861.4		ENSMUSP00000110749.1, ENSMUSP00000113626.1	NV12515-PA, NV13963-PA, NV14933-PA, NV16221-PA, NV16223-PA, NV21480-PA, NV31073-PA	gene14840, gene14841, gene17088, gene17090, gene17887, gene17888, gene1894, gene1900, gene1902, gene1905, gene2057, gene2066, gene2073, gene3893, gene3898, gene7018, gene7042, gene7043, gene7045, gene9446	Dapma7bEVm000186t1, Dapma7bEVm000873t1, Dapma7bEVm001105t1, Dapma7bEVm003570t1, Dapma7bEVm004588t1, Dapma7bEVm005479t1, Dapma7bEVm006956t1, Dapma7bEVm010702t1, Dapma7bEVm010703t1, Dapma7bEVm010915t1, Dapma7bEVm010917t1, Dapma7bEVm011296t1, Dapma7bEVm016133t1, Dapma7bEVm020924t1, Dapma7bEVm023058t1, Dapma7bEVm028542t1, Dapma7bEVm028569t1, Dapma7bEVm029615t1
OG0000209	XP_016769201.1, XP_016769202.1, XP_016769203.1, XP_016769204.1, XP_016769205.1, XP_016769207.1, XP_016769208.1, XP_016769209.1, XP_395849.4	ENSP00000256552.6, ENSP00000320239.7, ENSP00000350140.2, ENSP00000350791.3, ENSP00000354006.1, ENSP00000354066.2, ENSP00000354962.3, ENSP00000366309.1, ENSP00000366314.2, ENSP00000366315.2, ENSP00000379576.5, ENSP00000379581.1, ENSP00000379587.4, ENSP00000380897.2, ENSP00000386127.2, ENSP00000396672.2, ENSP00000437849.1, ENSP00000452946.1, ENSP00000453119.2, ENSP00000453277.1, ENSP00000479390.1, …	ENSMUSP00000028843.5, ENSMUSP00000037443.7, ENSMUSP00000042184.6, ENSMUSP00000074328.5, ENSMUSP00000082318.5, ENSMUSP00000084857.4, ENSMUSP00000097160.2, ENSMUSP00000097164.2, ENSMUSP00000099513.3, ENSMUSP00000146140.1, ENSMUSP00000146226.1	NV17636-PA	gene13649, gene3333	Dapma7bEVm000154t1, Dapma7bEVm000155t1
OG0000210	XP_393885.1	ENSP00000324648.2, ENSP00000333212.6, ENSP00000351927.4, ENSP00000353820.5, ENSP00000374620.4, ENSP00000475794.1, ENSP00000476021.2, ENSP00000476060.3, ENSP00000478020.1, ENSP00000479001.1, ENSP00000479867.1, ENSP00000480735.1, ENSP00000481168.1, ENSP00000481748.1, ENSP00000483245.1, ENSP00000483677.1, ENSP00000484065.1, ENSP00000486094.1, ENSP00000486619.1, ENSP00000487558.1, ENSP00000488927.1, …	ENSMUSP00000005477.5, ENSMUSP00000005669.7, ENSMUSP00000006094.4, ENSMUSP00000023083.7, ENSMUSP00000071064.6, ENSMUSP00000072264.6, ENSMUSP00000072555.3, ENSMUSP00000076578.6, ENSMUSP00000077021.6, ENSMUSP00000080846.4, ENSMUSP00000084489.4, ENSMUSP00000086530.5, ENSMUSP00000101944.2, ENSMUSP00000105141.1, ENSMUSP00000130338.1, ENSMUSP00000142519.1	NV19010-PA	gene10035	Dapma7bEVm003686t1
OG0000211		ENSP00000249044.2, ENSP00000249066.6, ENSP00000317674.4, ENSP00000333229.2, ENSP00000338260.3, ENSP00000344577.2, ENSP00000351292.5, ENSP00000355164.2, ENSP00000380448.3, ENSP00000380449.4, ENSP00000380456.2, ENSP00000380461.3, ENSP00000386280.3, ENSP00000388477.1, ENSP00000391302.1, ENSP00000395548.1, ENSP00000400486.1, ENSP00000403153.2, ENSP00000409085.2, ENSP00000411507.1, ENSP00000415779.3, …	ENSMUSP00000010745.6, ENSMUSP00000050745.5, ENSMUSP00000060650.2, ENSMUSP00000064237.2, ENSMUSP00000080468.3, ENSMUSP00000086873.3, ENSMUSP00000086875.5, ENSMUSP00000086890.4, ENSMUSP00000086894.5, ENSMUSP00000094085.4, ENSMUSP00000105397.2, ENSMUSP00000113168.1, ENSMUSP00000118257.1, ENSMUSP00000120866.1, ENSMUSP00000121308.1, ENSMUSP00000123663.1, ENSMUSP00000129476.1, ENSMUSP00000132565.1, ENS…
OG0000212	XP_001121873.2	ENSP00000256999.2, ENSP00000320083.4, ENSP00000344086.4, ENSP00000344131.7, ENSP00000344244.4, ENSP00000347955.3, ENSP00000349045.3, ENSP00000349129.3, ENSP00000351484.3, ENSP00000396969.1, ENSP00000404705.1, ENSP00000409858.1, ENSP00000413905.1, ENSP00000418942.1, ENSP00000431322.1, ENSP00000431463.1, ENSP00000431577.1, ENSP00000431977.1, ENSP00000432481.1, ENSP00000433538.1, ENSP00000434225.1, …	ENSMUSP00000001824.5, ENSMUSP00000001826.8, ENSMUSP00000044231.3, ENSMUSP00000102892.3, ENSMUSP00000113028.1, ENSMUSP00000128674.1, ENSMUSP00000130752.1, ENSMUSP00000142731.1, ENSMUSP00000144706.1	NV25618-PA	gene13476, gene13481, gene141, gene2280	Dapma7bEVm000390t1, Dapma7bEVm000781t1, Dapma7bEVm004078t1, Dapma7bEVm010919t1, Dapma7bEVm014652t1, Dapma7bEVm023189t1, Dapma7bEVm027830t1, Dapma7bEVm028855t1
OG0000213	XP_003249317.1, XP_016771382.1	ENSP00000264110.2, ENSP00000340576.5, ENSP00000376327.1, ENSP00000386282.1, ENSP00000386326.1, ENSP00000386526.1, ENSP00000387093.1, ENSP00000387406.3, ENSP00000389504.1, ENSP00000394088.1, ENSP00000399465.1, ENSP00000402229.1, ENSP00000406995.2, ENSP00000407911.3, ENSP00000410224.1, ENSP00000412293.1, ENSP00000416854.1, ENSP00000437952.2, ENSP00000449938.1, ENSP00000456858.1, ENSP00000465192.1, …	ENSMUSP00000058521.5, ENSMUSP00000088311.4, ENSMUSP00000097588.4, ENSMUSP00000104456.1, ENSMUSP00000107638.1, ENSMUSP00000107641.2, ENSMUSP00000107647.2, ENSMUSP00000107648.1, ENSMUSP00000114828.1, ENSMUSP00000118357.1, ENSMUSP00000118560.1, ENSMUSP00000118719.1, ENSMUSP00000130130.1, ENSMUSP00000133632.1, ENSMUSP00000138975.1, ENSMUSP00000139054.1, ENSMUSP00000139181.1, ENSMUSP00000139243.1, ENS…	NV18221-PA	gene4964	Dapma7bEVm001171t1
OG0000214	XP_006557659.1, XP_006557660.1, XP_006557662.1, XP_006557663.1, XP_006557668.1, XP_006557669.1, XP_006557670.1, XP_006557674.1, XP_006557675.1, XP_006557676.1, XP_006557677.1, XP_016770943.1, XP_016770944.1, XP_016770945.1, XP_016770947.1, XP_016770948.1, XP_016770949.1, XP_016770950.1, XP_016770951.1, XP_016770952.1, XP_016770953.1	ENSP00000287202.5, ENSP00000290583.4, ENSP00000290585.4, ENSP00000402503.1, ENSP00000439956.2, ENSP00000454749.1, ENSP00000464917.1, ENSP00000465211.1, ENSP00000467732.1	ENSMUSP00000025117.6, ENSMUSP00000029784.5, ENSMUSP00000034840.3, ENSMUSP00000111483.2, ENSMUSP00000112403.1, ENSMUSP00000112755.1, ENSMUSP00000113196.1, ENSMUSP00000142412.1, ENSMUSP00000142542.1, ENSMUSP00000143089.1, ENSMUSP00000143344.1, ENSMUSP00000143532.1, ENSMUSP00000143733.1	NV15337-PA	gene3070	Dapma7bEVm010978t1, Dapma7bEVm019567t1, Dapma7bEVm028575t1
OG0000215	XP_006560023.1, XP_006560024.1, XP_006560026.1, XP_016772106.1, XP_016772107.1, XP_016772108.1, XP_016772109.1, XP_016772110.1	ENSP00000246914.4, ENSP00000297954.4, ENSP00000346667.2, ENSP00000364301.2, ENSP00000364312.3, ENSP00000378860.2, ENSP00000390441.1, ENSP00000392542.2, ENSP00000411181.3, ENSP00000412465.1, ENSP00000413325.1, ENSP00000415038.1, ENSP00000433548.3, ENSP00000441972.1, ENSP00000444465.1, ENSP00000467088.1, ENSP00000481888.1	ENSMUSP00000047231.6, ENSMUSP00000049327.8, ENSMUSP00000086017.6, ENSMUSP00000086019.5, ENSMUSP00000089212.3, ENSMUSP00000099397.1, ENSMUSP00000105723.1, ENSMUSP00000105724.2, ENSMUSP00000123915.1, ENSMUSP00000124598.1, ENSMUSP00000124614.1, ENSMUSP00000125448.1, ENSMUSP00000125539.1, ENSMUSP00000131298.1, ENSMUSP00000138822.1, ENSMUSP00000138839.1, ENSMUSP00000139037.1, ENSMUSP00000139255.1, ENS…	NV14164-PA	gene11327, gene8525, gene8526
OG0000216	XP_006561839.1, XP_006561841.1, XP_016769405.1, XP_016769406.1, XP_016769407.1	ENSP00000317399.6, ENSP00000378551.3, ENSP00000388261.2, ENSP00000431460.1, ENSP00000431763.1, ENSP00000432429.1, ENSP00000433412.1, ENSP00000433611.1, ENSP00000434448.1, ENSP00000434691.1, ENSP00000434872.1, ENSP00000435117.1, ENSP00000435697.1, ENSP00000436507.1, ENSP00000436542.1, ENSP00000436933.1, ENSP00000478340.2, ENSP00000479653.1, ENSP00000483527.1, ENSP00000487680.1, ENSP00000487710.1, …	ENSMUSP00000023235.6, ENSMUSP00000087109.3, ENSMUSP00000105599.2, ENSMUSP00000112141.2, ENSMUSP00000115553.1, ENSMUSP00000116360.1, ENSMUSP00000118889.1, ENSMUSP00000123005.1	NV17769-PA	gene5379	Dapma7bEVm001301t1, Dapma7bEVm017052t1
OG0000217	XP_006562586.1, XP_006562587.1, XP_006562588.1, XP_006562589.1, XP_006562590.1, XP_006562592.1, XP_016769308.1, XP_016769313.1, XP_016769315.1, XP_392157.3	ENSP00000310701.1, ENSP00000334754.6, ENSP00000345772.7, ENSP00000351184.2, ENSP00000352926.2, ENSP00000366419.4, ENSP00000380311.2, ENSP00000384577.3, ENSP00000435233.1, ENSP00000435393.1, ENSP00000469640.1, ENSP00000469672.1, ENSP00000472109.1, ENSP00000491500.1, ENSP00000492431.1	ENSMUSP00000006311.6, ENSMUSP00000033060.6, ENSMUSP00000060671.9, ENSMUSP00000081755.5, ENSMUSP00000102249.2, ENSMUSP00000103430.1, ENSMUSP00000103431.1, ENSMUSP00000107784.2, ENSMUSP00000110447.1, ENSMUSP00000115443.1, ENSMUSP00000118083.1, ENSMUSP00000118582.1, ENSMUSP00000127574.1, ENSMUSP00000128439.1, ENSMUSP00000129798.1, ENSMUSP00000130459.2, ENSMUSP00000131221.1, ENSMUSP00000133025.1, ENS…	NV15824-PA	gene364	Dapma7bEVm019356t1, Dapma7bEVm029336t1
OG0000218	XP_006562755.1, XP_006562757.1, XP_006562759.1, XP_006562760.1, XP_006562762.1, XP_006562763.1, XP_006562765.1, XP_016767061.1, XP_016767062.1, XP_016767064.1, XP_016767065.1, XP_016767066.1, XP_016767067.1, XP_016767068.1, XP_016767069.1	ENSP00000264431.4, ENSP00000296859.6, ENSP00000311419.6, ENSP00000421602.1, ENSP00000421684.1, ENSP00000421740.1, ENSP00000422361.1, ENSP00000422707.1, ENSP00000424574.1, ENSP00000425389.1, ENSP00000425772.1, ENSP00000425891.1, ENSP00000426081.2, ENSP00000426910.1, ENSP00000426948.1, ENSP00000427102.1, ENSP00000487439.1	ENSMUSP00000092114.3, ENSMUSP00000098766.3, ENSMUSP00000099804.3, ENSMUSP00000104522.1, ENSMUSP00000104523.1, ENSMUSP00000113778.1, ENSMUSP00000114119.1, ENSMUSP00000141542.1, ENSMUSP00000147135.1, ENSMUSP00000151509.1	NV15063-PA, NV30720-PA	gene10323, gene10324, gene4664	Dapma7bEVm000213t1
OG0000219	XP_006564069.1, XP_006564070.1, XP_016766922.1	ENSP00000365588.3, ENSP00000373060.4, ENSP00000387429.2, ENSP00000387706.1, ENSP00000387743.1, ENSP00000388355.1, ENSP00000390040.1, ENSP00000390489.1, ENSP00000391230.1, ENSP00000392784.1, ENSP00000392833.1, ENSP00000393886.1, ENSP00000394074.1, ENSP00000396121.1, ENSP00000396124.1, ENSP00000396389.1, ENSP00000396484.2, ENSP00000396989.1, ENSP00000397021.1, ENSP00000397126.1, ENSP00000397642.1, …	ENSMUSP00000080949.6, ENSMUSP00000133568.1	NV13148-PA	gene16427	Dapma7bEVm004002t1
OG0000220	XP_006564520.1, XP_006564521.1, XP_006564522.1, XP_016769827.1, XP_016769828.1, XP_016769829.1, XP_016769830.1, XP_016769831.1, XP_016769832.1, XP_016769833.1, XP_016769834.1, XP_016769835.1, XP_016769836.1, XP_016769837.1, XP_016769838.1, XP_016769839.1, XP_016769840.1, XP_016769841.1, XP_016769842.1, XP_016769844.1, XP_016769845.1, XP_016769846.1	ENSP00000264839.7, ENSP00000342051.2, ENSP00000361768.1, ENSP00000361769.3, ENSP00000386228.2, ENSP00000390665.2, ENSP00000402273.2, ENSP00000411235.2, ENSP00000425205.1, ENSP00000427018.3, ENSP00000428328.1, ENSP00000428367.1, ENSP00000428478.1, ENSP00000430408.1, ENSP00000487907.1, ENSP00000488393.1	ENSMUSP00000048719.9, ENSMUSP00000068178.2, ENSMUSP00000080711.5, ENSMUSP00000101890.1, ENSMUSP00000130295.1, ENSMUSP00000131808.1, ENSMUSP00000150104.1	NV16739-PA	gene16385	Dapma7bEVm000439t1
OG0000221	XP_006565088.1, XP_006565089.1, XP_006565090.1, XP_006565091.1, XP_395996.1	ENSP00000281455.2, ENSP00000296869.4, ENSP00000346223.4, ENSP00000346680.4, ENSP00000348429.1, ENSP00000349608.1, ENSP00000368542.1, ENSP00000368546.1, ENSP00000368548.1, ENSP00000368557.1, ENSP00000368566.2, ENSP00000376796.1, ENSP00000403647.1, ENSP00000407165.2, ENSP00000413329.1, ENSP00000415140.1, ENSP00000422607.1, ENSP00000425006.1, ENSP00000426150.1, ENSP00000426244.1, ENSP00000442124.2, …	ENSMUSP00000000145.5, ENSMUSP00000034046.5, ENSMUSP00000046585.4, ENSMUSP00000072040.4, ENSMUSP00000090795.5, ENSMUSP00000091746.3, ENSMUSP00000098771.2, ENSMUSP00000098773.2, ENSMUSP00000104532.3, ENSMUSP00000104533.3, ENSMUSP00000106000.1, ENSMUSP00000106001.1	NV10903-PA	gene952, gene955, gene957	Dapma7bEVm000663t1, Dapma7bEVm005070t1, Dapma7bEVm015107t1, Dapma7bEVm027817t1, Dapma7bEVm027818t1
OG0000222	XP_006569435.1, XP_006569437.1, XP_006569438.1, XP_006569621.1, XP_006569622.1, XP_016773347.1, XP_397486.2, XP_623409.3, XP_624748.2	ENSP00000291524.4, ENSP00000339744.3, ENSP00000354995.2, ENSP00000381464.1, ENSP00000381467.3, ENSP00000381475.2, ENSP00000479253.1, ENSP00000481728.1, ENSP00000484289.1	ENSMUSP00000024829.6, ENSMUSP00000034648.9, ENSMUSP00000124647.1	NV10033-PA, NV10034-PA, NV10274-PA, NV11347-PA, NV14844-PA, NV16927-PA	gene13747, gene14224, gene14228, gene14229, gene14235, gene14237, gene14240, gene14242, gene14245, gene16301, gene16303, gene18132	Dapma7bEVm000401t1, Dapma7bEVm000684t1, Dapma7bEVm002198t1, Dapma7bEVm003135t1, Dapma7bEVm012130t1, Dapma7bEVm014993t1, Dapma7bEVm027994t1, Dapma7bEVm029556t1, Dapma7bEVm029557t1
OG0000223	XP_016771683.1, XP_016771684.1, XP_016771685.1, XP_016771686.1, XP_016771687.1, XP_016771688.1, XP_016771689.1, XP_016771690.1, XP_016771691.1, XP_016771692.1, XP_016771693.1, XP_016771694.1	ENSP00000263710.4, ENSP00000352581.6, ENSP00000380717.4, ENSP00000382297.4, ENSP00000386442.3, ENSP00000389372.3, ENSP00000400562.3, ENSP00000417518.1, ENSP00000419305.3, ENSP00000419974.2, ENSP00000441625.1, ENSP00000489023.1	ENSMUSP00000042266.6, ENSMUSP00000067858.7, ENSMUSP00000107469.2, ENSMUSP00000128089.2, ENSMUSP00000128460.2, ENSMUSP00000130201.2, ENSMUSP00000137137.1, ENSMUSP00000139526.2, ENSMUSP00000139619.2, ENSMUSP00000140019.1, ENSMUSP00000140095.2, ENSMUSP00000140167.2, ENSMUSP00000140593.1, ENSMUSP00000140665.2, ENSMUSP00000140860.2, ENSMUSP00000141105.1, ENSMUSP00000142203.2, ENSMUSP00000149670.1, ENS…	NV12209-PA, NV20741-PA	gene12883	Dapma7bEVm000211t1
OG0000224	XP_016773389.1, XP_016773390.1, XP_016773391.1				gene10069, gene11901, gene12072, gene12075, gene12423, gene12530, gene12536, gene12905, gene15138, gene15139, gene15616, gene17306, gene2129, gene2130, gene5845, gene5909, gene5910, gene595, gene666, gene9414	Dapma7bEVm001598t1, Dapma7bEVm002848t1, Dapma7bEVm003870t1, Dapma7bEVm005296t1, Dapma7bEVm006021t1, Dapma7bEVm006022t1, Dapma7bEVm007271t1, Dapma7bEVm007617t1, Dapma7bEVm008022t1, Dapma7bEVm008602t1, Dapma7bEVm011445t1, Dapma7bEVm011619t1, Dapma7bEVm011992t1, Dapma7bEVm015803t1, Dapma7bEVm016118t1, Dapma7bEVm016524t1, Dapma7bEVm017038t1, Dapma7bEVm019576t1, Dapma7bEVm019582t1, Dapma7bEVm019591t1,…
OG0000225	NP_001153877.1	ENSP00000183936.4, ENSP00000271971.2, ENSP00000278559.3, ENSP00000279247.6, ENSP00000295006.5, ENSP00000326281.8, ENSP00000331636.3, ENSP00000346538.1, ENSP00000350181.3, ENSP00000355626.2, ENSP00000355837.6, ENSP00000355838.2, ENSP00000380349.3, ENSP00000381758.1, ENSP00000385247.3, ENSP00000401665.2, ENSP00000409996.2, ENSP00000413158.2, ENSP00000431686.1, ENSP00000431984.1, ENSP00000432332.1, …	ENSMUSP00000025891.8, ENSMUSP00000028748.6, ENSMUSP00000028749.7, ENSMUSP00000047164.7, ENSMUSP00000048183.7, ENSMUSP00000068895.8, ENSMUSP00000069055.4, ENSMUSP00000087482.5, ENSMUSP00000090717.5, ENSMUSP00000102729.1, ENSMUSP00000106344.1, ENSMUSP00000106347.2, ENSMUSP00000106349.1, ENSMUSP00000113132.1, ENSMUSP00000127498.1, ENSMUSP00000129549.1, ENSMUSP00000141275.1	NV14368-PA	gene1099	Dapma7bEVm000021t1, Dapma7bEVm009718t1, Dapma7bEVm030520t1
OG0000226	NP_001171496.1, NP_001171497.1, XP_006563264.1	ENSP00000347020.7, ENSP00000373506.4, ENSP00000380844.3, ENSP00000383362.1, ENSP00000383363.1, ENSP00000383365.1, ENSP00000383369.3, ENSP00000412045.4, ENSP00000421934.2, ENSP00000429584.2, ENSP00000430031.3, ENSP00000432812.1, ENSP00000433425.1, ENSP00000433935.1, ENSP00000434516.1, ENSP00000434919.1, ENSP00000435123.1, ENSP00000435929.1, ENSP00000485128.2, ENSP00000485665.1, ENSP00000492093.1, …	ENSMUSP00000000828.6, ENSMUSP00000020484.6, ENSMUSP00000111268.3, ENSMUSP00000111269.2, ENSMUSP00000136373.1, ENSMUSP00000136402.1, ENSMUSP00000139097.3, ENSMUSP00000139206.2, ENSMUSP00000141692.3, ENSMUSP00000141846.1, ENSMUSP00000145922.1, ENSMUSP00000146030.1, ENSMUSP00000146143.1, ENSMUSP00000146164.1, ENSMUSP00000146311.1, ENSMUSP00000146324.1, ENSMUSP00000151629.1, ENSMUSP00000151825.1, ENS…	NV13756-PA	gene1508	Dapma7bEVm000673t1
OG0000227	XP_006558041.1, XP_006558042.1, XP_396833.4	ENSP00000364678.4, ENSP00000364680.4, ENSP00000364687.4, ENSP00000372863.2, ENSP00000372864.4, ENSP00000379078.3, ENSP00000382886.3, ENSP00000382888.3, ENSP00000388879.2, ENSP00000392305.2, ENSP00000396119.2, ENSP00000397323.2, ENSP00000398286.2, ENSP00000399135.2, ENSP00000399344.1, ENSP00000400838.1, ENSP00000400861.2, ENSP00000401012.2, ENSP00000401424.1, ENSP00000403402.2, ENSP00000406110.2, …	ENSMUSP00000013931.5, ENSMUSP00000046077.5, ENSMUSP00000077208.6, ENSMUSP00000088906.5, ENSMUSP00000094955.3, ENSMUSP00000100002.4, ENSMUSP00000109667.2, ENSMUSP00000110061.3, ENSMUSP00000110075.2, ENSMUSP00000119057.2	NV11612-PA	gene1414	Dapma7bEVm000354t1
OG0000228	XP_006563799.1, XP_006563803.1, XP_016766398.1, XP_016766399.1, XP_016766400.1, XP_016766401.1, XP_016766402.1, XP_016773498.1	ENSP00000276480.7, ENSP00000327465.1, ENSP00000353269.4, ENSP00000382111.2, ENSP00000382114.2, ENSP00000384219.1, ENSP00000396103.2, ENSP00000428521.1, ENSP00000430763.1, ENSP00000442412.1, ENSP00000473409.1, ENSP00000477771.2, ENSP00000478819.1, ENSP00000480510.1, ENSP00000481863.1, ENSP00000483021.1, ENSP00000487346.1	ENSMUSP00000021009.8, ENSMUSP00000042056.6, ENSMUSP00000058264.9, ENSMUSP00000079900.4, ENSMUSP00000104387.1, ENSMUSP00000104388.2, ENSMUSP00000115697.1, ENSMUSP00000117789.1, ENSMUSP00000118129.1, ENSMUSP00000118322.1, ENSMUSP00000120298.1, ENSMUSP00000121394.1, ENSMUSP00000122011.1, ENSMUSP00000122055.1, ENSMUSP00000131417.2, ENSMUSP00000151588.1, ENSMUSP00000151919.1, ENSMUSP00000151977.1	NV11201-PA	gene16183	Dapma7bEVm018586t1, Dapma7bEVm024340t1
OG0000229	XP_006565355.1, XP_006565356.1, XP_006565357.2, XP_006570038.1, XP_006570039.1, XP_006570040.1, XP_006570041.1, XP_006570042.1, XP_006570043.1, XP_006570044.1, XP_016766417.1, XP_016766424.1, XP_016766427.1, XP_016766430.1, XP_016766431.1, XP_016766434.1, XP_016766438.1, XP_016766442.1, XP_016766443.1, XP_016766448.1, XP_016766450.1, XP_016766452.1	ENSP00000278550.7, ENSP00000360171.3, ENSP00000403954.2, ENSP00000424226.1, ENSP00000427874.1, ENSP00000429430.1	ENSMUSP00000016294.7, ENSMUSP00000033965.6, ENSMUSP00000052014.5, ENSMUSP00000099865.1, ENSMUSP00000102780.1, ENSMUSP00000102783.1, ENSMUSP00000102784.1, ENSMUSP00000105975.1, ENSMUSP00000110710.1, ENSMUSP00000110711.1, ENSMUSP00000129951.1, ENSMUSP00000140141.2	NV14316-PA, NV16457-PA	gene1509, gene384	Dapma7bEVm000014t1, Dapma7bEVm000779t1, Dapma7bEVm017818t1
OG0000230		ENSP00000270452.3, ENSP00000375613.3, ENSP00000375614.3, ENSP00000375616.1, ENSP00000401962.1, ENSP00000404236.4, ENSP00000408995.2, ENSP00000477785.1, ENSP00000478077.1, ENSP00000478354.1, ENSP00000478476.1, ENSP00000478511.1, ENSP00000478542.1, ENSP00000478584.1, ENSP00000478727.1, ENSP00000479289.1, ENSP00000479497.1, ENSP00000479798.1, ENSP00000479829.1, ENSP00000480204.1, ENSP00000480382.1, …	ENSMUSP00000113091.1
OG0000231		ENSP00000301193.4, ENSP00000301202.2, ENSP00000301203.2, ENSP00000319204.7, ENSP00000375621.2, ENSP00000375622.2, ENSP00000375623.3, ENSP00000390729.1, ENSP00000391003.2, ENSP00000392058.1, ENSP00000412796.1, ENSP00000418998.1, ENSP00000477535.1, ENSP00000477714.1, ENSP00000477747.1, ENSP00000478029.1, ENSP00000478193.1, ENSP00000478405.1, ENSP00000478770.1, ENSP00000478853.1, ENSP00000478866.1, …
OG0000232	XP_001120442.2, XP_001120770.1, XP_006557842.1, XP_006557843.1, XP_006559470.1, XP_006559471.1, XP_006559472.1, XP_006559473.1, XP_006559475.1, XP_006559476.1, XP_016772517.1, XP_397228.2, XP_623221.2	ENSP00000361536.3, ENSP00000402634.1, ENSP00000416024.2, ENSP00000421043.1, ENSP00000422602.1, ENSP00000424081.1, ENSP00000424123.1, ENSP00000425127.1, ENSP00000426400.1, ENSP00000477602.1	ENSMUSP00000006557.6, ENSMUSP00000022207.8, ENSMUSP00000064816.3, ENSMUSP00000099734.4, ENSMUSP00000126685.1	NV17485-PA, NV17488-PA, NV17492-PA, NV17493-PA, NV17494-PA	gene12176, gene12200, gene12314, gene5574, gene5597	Dapma7bEVm001621t1, Dapma7bEVm004284t1, Dapma7bEVm004897t1, Dapma7bEVm007310t1, Dapma7bEVm009488t1, Dapma7bEVm010969t1, Dapma7bEVm010982t1, Dapma7bEVm028574t1
OG0000233	XP_001123157.4, XP_016768380.1	ENSP00000261182.8, ENSP00000369915.4, ENSP00000376947.3, ENSP00000387783.1, ENSP00000409795.3, ENSP00000431644.1, ENSP00000436397.1, ENSP00000437507.1, ENSP00000444759.1, ENSP00000445008.2, ENSP00000446520.1, ENSP00000446756.1, ENSP00000446787.1, ENSP00000446804.1, ENSP00000447196.1, ENSP00000447793.1, ENSP00000448133.1, ENSP00000448167.1, ENSP00000448661.1, ENSP00000448764.1, ENSP00000449649.1, …	ENSMUSP00000070068.8, ENSMUSP00000072510.5, ENSMUSP00000126850.1, ENSMUSP00000146474.1, ENSMUSP00000147130.1, ENSMUSP00000147149.1, ENSMUSP00000151507.1, ENSMUSP00000151700.1, ENSMUSP00000151750.1, ENSMUSP00000151972.1	NV12858-PA	gene7639	Dapma7bEVm010744t1, Dapma7bEVm016866t1, Dapma7bEVm017548t1
OG0000234	XP_003250231.1, XP_006557885.1, XP_006557886.1, XP_016771309.1, XP_393886.2, XP_394880.3	ENSP00000343674.2	ENSMUSP00000054456.2, ENSMUSP00000087102.3, ENSMUSP00000116771.1, ENSMUSP00000135987.1	NV12552-PA, NV19008-PA, NV51207-PA	gene11261, gene11264, gene1332, gene1371, gene1372, gene1374, gene16305, gene16635, gene16637, gene16640, gene16641, gene16645, gene3555, gene3573, gene8319	Dapma7bEVm000495t1, Dapma7bEVm000988t1, Dapma7bEVm001208t1, Dapma7bEVm004886t1, Dapma7bEVm004914t1, Dapma7bEVm005341t1, Dapma7bEVm007284t1, Dapma7bEVm007288t1, Dapma7bEVm007295t1, Dapma7bEVm009030t1, Dapma7bEVm009502t1, Dapma7bEVm009503t1, Dapma7bEVm019895t1, Dapma7bEVm023093t1, Dapma7bEVm027536t1, Dapma7bEVm027820t1, Dapma7bEVm028326t1
OG0000235	XP_006558158.1, XP_006558159.1, XP_016766509.1, XP_016766510.1, XP_394361.2	ENSP00000207157.3, ENSP00000240328.3, ENSP00000257566.3, ENSP00000257567.2, ENSP00000279386.2, ENSP00000331176.7, ENSP00000331791.4, ENSP00000335191.3, ENSP00000337723.5, ENSP00000352483.3, ENSP00000377435.3, ENSP00000378650.2, ENSP00000433292.1, ENSP00000460425.1, ENSP00000461223.1, ENSP00000467588.1, ENSP00000475498.1, ENSP00000477982.1, ENSP00000485762.1	ENSMUSP00000000095.6, ENSMUSP00000009241.5, ENSMUSP00000018748.8, ENSMUSP00000037401.7, ENSMUSP00000078657.4, ENSMUSP00000091579.4, ENSMUSP00000103680.2, ENSMUSP00000112519.1, ENSMUSP00000118079.1, ENSMUSP00000126418.1, ENSMUSP00000142358.1, ENSMUSP00000143828.1, ENSMUSP00000149186.1	NV11773-PA, NV50208-PA	gene5038, gene77, gene8069	Dapma7bEVm001381t1, Dapma7bEVm003658t1, Dapma7bEVm017864t1, Dapma7bEVm024585t1
OG0000236	XP_006563881.1, XP_006563882.1, XP_006563883.1, XP_006563884.1, XP_006563885.1, XP_006563886.1, XP_006563887.1, XP_006563888.1, XP_006563889.1, XP_006563891.1, XP_006563892.1, XP_006563893.1, XP_006563894.1, XP_006563895.1, XP_006563896.1, XP_006563897.1, XP_006563898.1, XP_006563899.1, XP_006563901.1, XP_392948.4	ENSP00000195649.6, ENSP00000348718.5, ENSP00000358708.2, ENSP00000377015.3, ENSP00000400459.2, ENSP00000428026.1, ENSP00000428215.1, ENSP00000428511.1, ENSP00000429776.1, ENSP00000430071.1, ENSP00000433846.1, ENSP00000434884.1, ENSP00000436958.1	ENSMUSP00000046189.6, ENSMUSP00000051092.8, ENSMUSP00000074066.6, ENSMUSP00000074095.5, ENSMUSP00000096096.3, ENSMUSP00000146386.1, ENSMUSP00000146501.1, ENSMUSP00000146541.1, ENSMUSP00000146659.1, ENSMUSP00000147016.1	NV16781-PA	gene9011	Dapma7bEVm000185t1
OG0000237	XP_006564006.1, XP_006564007.1, XP_006564008.1, XP_006564010.1, XP_006564011.1, XP_006564012.1, XP_006564013.1, XP_006564014.1, XP_006564015.1, XP_006564016.1, XP_006564017.1, XP_016766768.1, XP_016766769.1	ENSP00000262031.5, ENSP00000273139.9, ENSP00000294904.6, ENSP00000373276.2, ENSP00000373277.2, ENSP00000376508.4, ENSP00000386347.1, ENSP00000386571.2, ENSP00000387280.1, ENSP00000389016.1, ENSP00000391934.1, ENSP00000395592.1, ENSP00000397926.1, ENSP00000400519.1, ENSP00000447426.1, ENSP00000449678.1, ENSP00000490271.1	ENSMUSP00000028347.6, ENSMUSP00000039706.7, ENSMUSP00000066735.7, ENSMUSP00000089664.2, ENSMUSP00000096742.1, ENSMUSP00000107402.3, ENSMUSP00000107403.3, ENSMUSP00000108128.1, ENSMUSP00000131306.1, ENSMUSP00000131371.2, ENSMUSP00000133621.1, ENSMUSP00000133900.1, ENSMUSP00000134528.1	NV11254-PA	gene14321	Dapma7bEVm009763t1
OG0000238	XP_006566898.1, XP_006566899.1, XP_006567496.1, XP_016769279.1	ENSP00000019103.5, ENSP00000263281.3, ENSP00000272847.2, ENSP00000305321.8, ENSP00000321999.4, ENSP00000327246.4, ENSP00000366860.3, ENSP00000384497.1, ENSP00000387113.3, ENSP00000389811.1, ENSP00000394950.1, ENSP00000400977.2, ENSP00000402723.1, ENSP00000403478.1, ENSP00000411424.1, ENSP00000413774.2, ENSP00000415013.1, ENSP00000445701.1, ENSP00000458242.1, ENSP00000460976.1, ENSP00000467494.1, …	ENSMUSP00000006005.7, ENSMUSP00000027083.6, ENSMUSP00000035115.4, ENSMUSP00000072660.4, ENSMUSP00000092384.3, ENSMUSP00000114594.1, ENSMUSP00000129614.1, ENSMUSP00000130923.1, ENSMUSP00000132064.1, ENSMUSP00000135149.1, ENSMUSP00000139932.1, ENSMUSP00000142672.1, ENSMUSP00000143298.1, ENSMUSP00000143470.1	NV16892-PA	gene8082, gene9201	Dapma7bEVm004150t1
OG0000239	XP_016771575.1, XP_016773548.1	ENSP00000281722.3, ENSP00000282641.3, ENSP00000295971.7, ENSP00000363105.1, ENSP00000363107.3, ENSP00000363109.3, ENSP00000363113.1, ENSP00000363745.3, ENSP00000371212.2, ENSP00000371214.6, ENSP00000378868.3, ENSP00000378873.2, ENSP00000397953.1, ENSP00000421589.1, ENSP00000422564.1, ENSP00000422813.1, ENSP00000422945.1, ENSP00000423243.1, ENSP00000423398.1, ENSP00000423527.1, ENSP00000424019.1, …	ENSMUSP00000045511.6, ENSMUSP00000075235.5, ENSMUSP00000092348.5, ENSMUSP00000092349.2, ENSMUSP00000109353.1, ENSMUSP00000109355.1, ENSMUSP00000119666.1, ENSMUSP00000128016.1, ENSMUSP00000138429.1, ENSMUSP00000138728.1, ENSMUSP00000144122.1, ENSMUSP00000144325.1, ENSMUSP00000144505.1	NV10420-PA, NV14471-PA	gene5453, gene6044	Dapma7bEVm004136t1, Dapma7bEVm012279t1
OG0000240	XP_016771850.1	ENSP00000302896.4, ENSP00000375632.1, ENSP00000375633.2, ENSP00000383937.1, ENSP00000391823.1, ENSP00000406159.1, ENSP00000478449.1, ENSP00000479899.1, ENSP00000479917.1, ENSP00000480135.1, ENSP00000480662.1, ENSP00000481194.1, ENSP00000481553.1, ENSP00000481655.1, ENSP00000481764.1, ENSP00000481822.1, ENSP00000482023.1, ENSP00000482274.1, ENSP00000482338.1, ENSP00000482475.1, ENSP00000482953.1, …	ENSMUSP00000006496.8, ENSMUSP00000104263.1, ENSMUSP00000104265.1, ENSMUSP00000116623.1, ENSMUSP00000120736.1	NV10427-PA	gene16387, gene6654	Dapma7bEVm009995t1, Dapma7bEVm017635t1, Dapma7bEVm018010t1
OG0000241	XP_396750.4	ENSP00000245615.1, ENSP00000344377.5, ENSP00000375634.1, ENSP00000388250.1, ENSP00000410320.1, ENSP00000410503.2, ENSP00000472209.1, ENSP00000477618.1, ENSP00000477891.1, ENSP00000478041.1, ENSP00000478088.1, ENSP00000478522.1, ENSP00000478623.1, ENSP00000478965.1, ENSP00000479717.1, ENSP00000479750.1, ENSP00000479760.1, ENSP00000480282.1, ENSP00000480531.1, ENSP00000480575.1, ENSP00000480894.1, …	ENSMUSP00000037107.7, ENSMUSP00000146067.1	NV13901-PA		Dapma7bEVm003205t1
OG0000242		ENSP00000215855.2, ENSP00000215939.2, ENSP00000225387.3, ENSP00000282141.3, ENSP00000295728.2, ENSP00000302105.4, ENSP00000310435.6, ENSP00000312099.5, ENSP00000338613.2, ENSP00000346805.3, ENSP00000375946.2, ENSP00000376287.2, ENSP00000381273.2, ENSP00000386123.1, ENSP00000391419.1, ENSP00000395120.1, ENSP00000420157.1, ENSP00000464368.1, ENSP00000492574.1	ENSMUSP00000006721.2, ENSMUSP00000027082.4, ENSMUSP00000027089.8, ENSMUSP00000031286.6, ENSMUSP00000031295.7, ENSMUSP00000035860.4, ENSMUSP00000043588.4, ENSMUSP00000058548.8, ENSMUSP00000075440.6, ENSMUSP00000077693.4, ENSMUSP00000083826.5, ENSMUSP00000084617.5, ENSMUSP00000107955.1, ENSMUSP00000107994.1, ENSMUSP00000108002.1, ENSMUSP00000108004.1, ENSMUSP00000109661.2, ENSMUSP00000109698.1, ENS…
OG0000243		ENSP00000273596.3, ENSP00000318248.10, ENSP00000354841.5, ENSP00000378455.2, ENSP00000390557.3, ENSP00000417688.1, ENSP00000418242.1, ENSP00000418824.1, ENSP00000420065.1, ENSP00000420395.1, ENSP00000420475.1, ENSP00000433388.1, ENSP00000489721.1, ENSP00000489887.1, ENSP00000489981.1, ENSP00000490052.1, ENSP00000490284.1, ENSP00000490319.1, ENSP00000490429.1, ENSP00000490460.1, ENSP00000490554.1,…	ENSMUSP00000038755.7, ENSMUSP00000047322.6, ENSMUSP00000126101.1, ENSMUSP00000126916.1, ENSMUSP00000140042.1, ENSMUSP00000140279.2, ENSMUSP00000140345.1, ENSMUSP00000140901.1, ENSMUSP00000141096.1, ENSMUSP00000141151.1, ENSMUSP00000149469.1, ENSMUSP00000149694.1, ENSMUSP00000150885.1, ENSMUSP00000150948.1		gene453	Dapma7bEVm001997t1
OG0000244		ENSP00000290122.3, ENSP00000303963.8, ENSP00000338369.6, ENSP00000352639.4, ENSP00000354294.4, ENSP00000365075.3, ENSP00000365116.4, ENSP00000383130.2, ENSP00000383135.2, ENSP00000454599.1, ENSP00000455207.1, ENSP00000457279.1, ENSP00000458537.2, ENSP00000458598.1, ENSP00000461842.1, ENSP00000463301.1	ENSMUSP00000024200.6, ENSMUSP00000034368.6, ENSMUSP00000034435.5, ENSMUSP00000039879.10, ENSMUSP00000095948.2, ENSMUSP00000099539.3, ENSMUSP00000099581.4, ENSMUSP00000101407.1		gene2824, gene2853, gene2857, gene2858, gene2861, gene2862, gene2867, gene6996	Dapma7bEVm000761t1, Dapma7bEVm001244t1, Dapma7bEVm001274t1, Dapma7bEVm001288t1, Dapma7bEVm002862t1, Dapma7bEVm007075t1, Dapma7bEVm009996t1, Dapma7bEVm011555t1, Dapma7bEVm018595t1, Dapma7bEVm027505t1, Dapma7bEVm027577t1, Dapma7bEVm027579t1, Dapma7bEVm028424t1, Dapma7bEVm028646t1
OG0000245				NV30809-PA, NV31626-PA, NV50363-PA		Dapma7bEVm000106t1, Dapma7bEVm002080t1, Dapma7bEVm008582t1, Dapma7bEVm012143t1, Dapma7bEVm012735t1, Dapma7bEVm013026t1, Dapma7bEVm013829t1, Dapma7bEVm015425t1, Dapma7bEVm015740t1, Dapma7bEVm015831t1, Dapma7bEVm015859t1, Dapma7bEVm016704t1, Dapma7bEVm016802t1, Dapma7bEVm016823t1, Dapma7bEVm016878t1, Dapma7bEVm018901t1, Dapma7bEVm018959t1, Dapma7bEVm019057t1, Dapma7bEVm019213t1, Dapma7bEVm022862t1,…
OG0000246	XP_001120853.1, XP_006557528.1, XP_006557529.1, XP_006557530.1, XP_006557531.1, XP_006557532.1, XP_006557534.1, XP_006557535.1, XP_006563017.1, XP_006564445.1, XP_006564446.1, XP_006564447.1, XP_016770723.1, XP_016770724.1, XP_016771734.1, XP_016771735.1, XP_016771736.1, XP_393986.1	ENSP00000355384.3, ENSP00000403998.3, ENSP00000440724.2, ENSP00000459470.1	ENSMUSP00000050999.7	NV12884-PA, NV13619-PA, NV13923-PA, NV14193-PA, NV14361-PA, NV14362-PA	gene15196, gene5335, gene752, gene756, gene8811, gene9228	Dapma7bEVm000502t1, Dapma7bEVm001128t1, Dapma7bEVm011331t1, Dapma7bEVm011332t1, Dapma7bEVm015674t1, Dapma7bEVm018509t1, Dapma7bEVm019642t1, Dapma7bEVm024032t1, Dapma7bEVm027559t1, Dapma7bEVm029187t1
OG0000247	XP_006560872.1, XP_006560873.1, XP_006560874.1, XP_006560875.1, XP_006560876.1, XP_006560877.1, XP_006560878.1, XP_016768080.1, XP_016768081.1, XP_016768082.1, XP_016768083.1	ENSP00000243052.3, ENSP00000309269.9, ENSP00000318105.7, ENSP00000350858.3, ENSP00000379485.2, ENSP00000379487.3, ENSP00000379494.1, ENSP00000379496.1, ENSP00000386767.1, ENSP00000387037.1, ENSP00000410309.1, ENSP00000442559.1, ENSP00000448519.1	ENSMUSP00000023132.3, ENSMUSP00000046601.7, ENSMUSP00000088260.4, ENSMUSP00000099711.3, ENSMUSP00000099712.3, ENSMUSP00000099713.1, ENSMUSP00000099714.4, ENSMUSP00000099715.3, ENSMUSP00000109966.2, ENSMUSP00000120188.1, ENSMUSP00000128364.1, ENSMUSP00000129185.1, ENSMUSP00000130139.1, ENSMUSP00000131350.1, ENSMUSP00000131892.1, ENSMUSP00000133170.1, ENSMUSP00000139327.1, ENSMUSP00000145508.1	NV11132-PA	gene6253	Dapma7bEVm000650t1
OG0000248	XP_006561316.1, XP_006561317.1, XP_016768254.1, XP_016768255.1, XP_016768256.1, XP_016768257.1, XP_016768258.1, XP_016768259.1, XP_016768260.1	ENSP00000283365.9, ENSP00000288642.9, ENSP00000322519.5, ENSP00000336682.4, ENSP00000382064.3, ENSP00000382072.5, ENSP00000384084.3, ENSP00000384767.3, ENSP00000384787.1, ENSP00000385193.3, ENSP00000385482.3, ENSP00000385784.1, ENSP00000405819.1, ENSP00000444463.1, ENSP00000451516.2, ENSP00000470152.1, ENSP00000470716.1, ENSP00000472031.1, ENSP00000473078.1, ENSP00000473119.1	ENSMUSP00000037475.7, ENSMUSP00000077085.6, ENSMUSP00000099161.4, ENSMUSP00000111498.2, ENSMUSP00000126194.2, ENSMUSP00000128230.2, ENSMUSP00000133722.1, ENSMUSP00000133927.1, ENSMUSP00000134146.1, ENSMUSP00000134392.1, ENSMUSP00000134519.1, ENSMUSP00000152288.1, ENSMUSP00000152565.1	NV16797-PA	gene2930	Dapma7bEVm005861t1
OG0000249	XP_006561878.1, XP_006561879.1	ENSP00000276520.8, ENSP00000321703.4, ENSP00000326550.4, ENSP00000353763.3, ENSP00000357996.1, ENSP00000357997.1, ENSP00000415914.3, ENSP00000418095.1, ENSP00000419210.2, ENSP00000420838.1, ENSP00000422815.1, ENSP00000423764.1, ENSP00000428253.1, ENSP00000428450.1, ENSP00000428687.1, ENSP00000428706.1, ENSP00000429418.1, ENSP00000430306.1, ENSP00000430355.1, ENSP00000430959.1, ENSP00000473342.1, …	ENSMUSP00000074394.6, ENSMUSP00000078491.4, ENSMUSP00000081043.4, ENSMUSP00000081560.4, ENSMUSP00000110069.3, ENSMUSP00000115481.2, ENSMUSP00000117407.1, ENSMUSP00000119560.1, ENSMUSP00000144567.1, ENSMUSP00000146840.1, ENSMUSP00000146848.1, ENSMUSP00000146908.1, ENSMUSP00000146915.1, ENSMUSP00000147054.1	NV18077-PA	gene4248	Dapma7bEVm009612t1, Dapma7bEVm027488t1, Dapma7bEVm028345t1
OG0000250	XP_006562509.1, XP_006562510.1, XP_006562511.2, XP_016768234.1, XP_016768235.1, XP_016768236.1, XP_016768237.1, XP_016768238.1, XP_016768239.1, XP_016768240.1, XP_016768241.1, XP_016768242.1	ENSP00000266679.8, ENSP00000345412.4, ENSP00000391359.1, ENSP00000391437.3, ENSP00000391774.2, ENSP00000392400.1, ENSP00000393828.1, ENSP00000397203.3, ENSP00000407394.1, ENSP00000414295.2, ENSP00000437467.1, ENSP00000437531.1, ENSP00000437768.1, ENSP00000437860.1, ENSP00000438381.1, ENSP00000440414.1, ENSP00000442819.1, ENSP00000443504.1, ENSP00000446193.1, ENSP00000446330.1, ENSP00000446670.1, …	ENSMUSP00000068408.6, ENSMUSP00000134823.1, ENSMUSP00000135136.1, ENSMUSP00000135150.1, ENSMUSP00000135550.1, ENSMUSP00000135848.1	NV15637-PA	gene3308	Dapma7bEVm002686t1, Dapma7bEVm020720t1
OG0000251	XP_006568217.1, XP_006568218.1, XP_006568219.1, XP_006568220.1, XP_006568221.1, XP_006568222.1, XP_006568223.1	ENSP00000369066.4, ENSP00000369067.4, ENSP00000369071.4, ENSP00000369073.4, ENSP00000416330.2, ENSP00000421440.1, ENSP00000421540.1, ENSP00000423871.1, ENSP00000423935.1, ENSP00000426589.1, ENSP00000427137.1, ENSP00000437953.1, ENSP00000437959.1, ENSP00000474155.1	ENSMUSP00000037719.8, ENSMUSP00000072773.6, ENSMUSP00000080276.6, ENSMUSP00000103619.3, ENSMUSP00000112735.1		gene11432, gene11654, gene12634, gene13671, gene13687, gene5161, gene5172, gene7290	Dapma7bEVm000685t1, Dapma7bEVm003146t1, Dapma7bEVm005644t1, Dapma7bEVm008714t1, Dapma7bEVm010358t1, Dapma7bEVm011060t1, Dapma7bEVm012418t1, Dapma7bEVm018339t1, Dapma7bEVm027494t1, Dapma7bEVm028730t1, Dapma7bEVm029488t1
OG0000252	XP_016766872.1, XP_016766873.1, XP_397268.4	ENSP00000239167.7, ENSP00000293493.8, ENSP00000326060.5, ENSP00000340522.6, ENSP00000340943.4, ENSP00000344068.5, ENSP00000344304.4, ENSP00000381333.3, ENSP00000418722.1, ENSP00000426498.3, ENSP00000462016.1, ENSP00000462553.1, ENSP00000463852.1, ENSP00000477786.1, ENSP00000478177.1, ENSP00000479052.1, ENSP00000480241.1, ENSP00000480396.1, ENSP00000480752.1, ENSP00000481116.1, ENSP00000483802.1, …	ENSMUSP00000003568.8, ENSMUSP00000091455.4, ENSMUSP00000093586.3, ENSMUSP00000110015.2, ENSMUSP00000126673.2, ENSMUSP00000148297.1, ENSMUSP00000148408.1	NV11249-PA	gene14938, gene14943, gene3191	Dapma7bEVm006703t1, Dapma7bEVm018533t1, Dapma7bEVm018564t1
OG0000253	XP_016767285.1, XP_393267.5	ENSP00000282223.9, ENSP00000321108.4, ENSP00000349677.3, ENSP00000350153.4, ENSP00000362201.2, ENSP00000378401.1, ENSP00000397715.1, ENSP00000411344.2, ENSP00000420920.1, ENSP00000420928.1, ENSP00000422336.1, ENSP00000423176.1, ENSP00000423367.1, ENSP00000423421.1, ENSP00000423606.1, ENSP00000424168.1, ENSP00000424674.1, ENSP00000425407.1, ENSP00000425502.1, ENSP00000425570.1, ENSP00000425712.1, …	ENSMUSP00000091192.4, ENSMUSP00000112930.1, ENSMUSP00000113115.2, ENSMUSP00000113683.1, ENSMUSP00000113797.1, ENSMUSP00000127155.2, ENSMUSP00000128840.1, ENSMUSP00000139863.1, ENSMUSP00000140409.1, ENSMUSP00000140755.1, ENSMUSP00000141130.1	NV16306-PA	gene10034	Dapma7bEVm004184t1
OG0000254	XP_016771299.1	ENSP00000311986.6, ENSP00000317261.2, ENSP00000340591.4, ENSP00000341844.5, ENSP00000363900.1, ENSP00000363905.1, ENSP00000363908.1, ENSP00000363920.3, ENSP00000363921.3, ENSP00000363922.3, ENSP00000363926.3, ENSP00000440857.1, ENSP00000443147.1, ENSP00000444429.1, ENSP00000465789.1, ENSP00000473503.1, ENSP00000481918.1	ENSMUSP00000026921.6, ENSMUSP00000078710.5, ENSMUSP00000104383.3, ENSMUSP00000123944.1, ENSMUSP00000123951.1, ENSMUSP00000124141.1, ENSMUSP00000124162.1, ENSMUSP00000124282.1, ENSMUSP00000124319.1, ENSMUSP00000124359.1, ENSMUSP00000124533.1, ENSMUSP00000124718.1, ENSMUSP00000124789.1, ENSMUSP00000124934.1, ENSMUSP00000125064.1, ENSMUSP00000125212.1, ENSMUSP00000125450.1, ENSMUSP00000125453.1, ENS…	NV12877-PA	gene5483, gene5488, gene5494, gene6950	Dapma7bEVm009485t1, Dapma7bEVm028314t1
OG0000255	XP_016773015.1, XP_392826.1, XP_623227.1	ENSP00000318635.4, ENSP00000324792.4, ENSP00000330343.6, ENSP00000376075.3, ENSP00000376076.1, ENSP00000376077.2, ENSP00000380990.3, ENSP00000380995.3, ENSP00000386267.1, ENSP00000386296.1, ENSP00000386472.2, ENSP00000386753.1, ENSP00000387204.1, ENSP00000400886.2, ENSP00000405965.2, ENSP00000409666.2, ENSP00000454958.1, ENSP00000456948.1, ENSP00000461997.1	ENSMUSP00000020501.8, ENSMUSP00000021084.9, ENSMUSP00000075094.4, ENSMUSP00000088935.2, ENSMUSP00000097136.5, ENSMUSP00000112594.1, ENSMUSP00000113108.1, ENSMUSP00000113883.1, ENSMUSP00000115044.1, ENSMUSP00000133308.1, ENSMUSP00000133466.1, ENSMUSP00000134357.1, ENSMUSP00000134416.1, ENSMUSP00000134676.1, ENSMUSP00000140729.1, ENSMUSP00000145755.1	NV12229-PA, NV17372-PA, NV25736-PA	gene3712	Dapma7bEVm008008t1, Dapma7bEVm011098t1, Dapma7bEVm022133t1
OG0000256	XP_392256.2	ENSP00000220931.6, ENSP00000295156.4, ENSP00000310587.3, ENSP00000310749.3, ENSP00000361935.3, ENSP00000362566.3, ENSP00000371184.3, ENSP00000379256.1, ENSP00000384014.1, ENSP00000384719.1, ENSP00000416359.2, ENSP00000428105.1, ENSP00000428781.1, ENSP00000429255.1, ENSP00000430476.1, ENSP00000478231.1, ENSP00000481834.1, ENSP00000482993.1, ENSP00000483786.1	ENSMUSP00000030572.3, ENSMUSP00000051487.2, ENSMUSP00000071756.3, ENSMUSP00000072145.5, ENSMUSP00000087611.4, ENSMUSP00000093486.3, ENSMUSP00000101853.1, ENSMUSP00000112143.2, ENSMUSP00000112145.2, ENSMUSP00000112146.2, ENSMUSP00000112898.1, ENSMUSP00000113858.1, ENSMUSP00000114576.1, ENSMUSP00000115031.1, ENSMUSP00000115619.1, ENSMUSP00000119178.2, ENSMUSP00000120066.1, ENSMUSP00000121460.1, ENS…	NV10860-PA	gene16711	Dapma7bEVm018721t1
OG0000257		ENSP00000365604.5, ENSP00000379709.2, ENSP00000389940.1, ENSP00000402761.1, ENSP00000445198.2, ENSP00000461795.1, ENSP00000478142.1, ENSP00000479208.1, ENSP00000479455.1, ENSP00000480005.1, ENSP00000481292.1, ENSP00000481862.1, ENSP00000482425.1, ENSP00000482992.1, ENSP00000483748.1, ENSP00000484030.1, ENSP00000486137.1, ENSP00000487454.1, ENSP00000487883.1, ENSP00000488310.1, ENSP00000488428.1, …	ENSMUSP00000103227.1, ENSMUSP00000110043.1, ENSMUSP00000110241.1, ENSMUSP00000112999.1, ENSMUSP00000114476.1, ENSMUSP00000120357.2, ENSMUSP00000122497.2, ENSMUSP00000123191.1, ENSMUSP00000133347.1, ENSMUSP00000133539.1, ENSMUSP00000133851.1		gene3912, gene3919, gene3922, gene3929, gene5490	Dapma7bEVm005537t1, Dapma7bEVm023050t1, Dapma7bEVm023051t1, Dapma7bEVm028012t1
OG0000258		ENSP00000230480.6, ENSP00000238607.6, ENSP00000311127.2, ENSP00000317598.6, ENSP00000361125.4, ENSP00000361134.4, ENSP00000361137.3, ENSP00000361148.4, ENSP00000385365.2, ENSP00000388465.2, ENSP00000388663.2, ENSP00000389864.3, ENSP00000401550.2, ENSP00000409911.2, ENSP00000421561.1, ENSP00000428321.1, ENSP00000429008.1, ENSP00000429592.1, ENSP00000429643.1, ENSP00000430002.1, ENSP00000430479.1, …	ENSMUSP00000004913.6, ENSMUSP00000024747.7, ENSMUSP00000025914.6, ENSMUSP00000071575.5, ENSMUSP00000109147.1, ENSMUSP00000109148.1, ENSMUSP00000115883.2, ENSMUSP00000120860.1, ENSMUSP00000131901.2, ENSMUSP00000148210.1, ENSMUSP00000149539.1, ENSMUSP00000151185.1, ENSMUSP00000152165.1
OG0000259	NP_001177977.2	ENSP00000264211.7, ENSP00000316879.4, ENSP00000317600.8, ENSP00000338020.4, ENSP00000343450.4, ENSP00000364071.3, ENSP00000371767.3, ENSP00000376320.2, ENSP00000383274.2, ENSP00000391935.1, ENSP00000395974.1, ENSP00000398145.1, ENSP00000399858.1, ENSP00000403269.1, ENSP00000404754.2, ENSP00000407682.1, ENSP00000411826.2, ENSP00000416255.1, ENSP00000473510.1, ENSP00000489051.1	ENSMUSP00000047678.7, ENSMUSP00000073506.5, ENSMUSP00000081232.5, ENSMUSP00000081233.5, ENSMUSP00000101457.2, ENSMUSP00000111117.1, ENSMUSP00000111120.1, ENSMUSP00000111121.1, ENSMUSP00000111123.1, ENSMUSP00000115946.1, ENSMUSP00000116029.1, ENSMUSP00000144107.1, ENSMUSP00000144320.1, ENSMUSP00000144594.1, ENSMUSP00000145147.1	NV17518-PA, NV18764-PA	gene8863	Dapma7bEVm012409t1, Dapma7bEVm014958t1, Dapma7bEVm023296t1, Dapma7bEVm023409t1, Dapma7bEVm024472t1
OG0000260	XP_001120461.3, XP_006560940.1, XP_006560941.1, XP_006560942.1, XP_006563618.1, XP_016766757.1, XP_016766758.1, XP_016766759.1, XP_016766760.1, XP_016769168.1, XP_016772019.1, XP_016772020.1, XP_016772021.1, XP_016772022.1, XP_016772686.1	ENSP00000218006.2, ENSP00000254854.4, ENSP00000341083.2, ENSP00000357669.3	ENSMUSP00000021259.2, ENSMUSP00000029540.6, ENSMUSP00000030191.8, ENSMUSP00000044521.3, ENSMUSP00000103506.2, ENSMUSP00000104304.1, ENSMUSP00000104305.1, ENSMUSP00000114385.1	NV10967-PA, NV15865-PA, NV15866-PA, NV16324-PA, NV18341-PA	gene10161, gene10162, gene14947, gene14948, gene3080, gene3081, gene7590	Dapma7bEVm000345t1, Dapma7bEVm002602t1, Dapma7bEVm003986t1, Dapma7bEVm005822t1, Dapma7bEVm007204t1
OG0000261	XP_001121024.3, XP_395172.2	ENSP00000232461.3, ENSP00000251337.3, ENSP00000262493.6, ENSP00000262494.7, ENSP00000266027.6, ENSP00000312999.6, ENSP00000343027.3, ENSP00000358867.4, ENSP00000381339.3, ENSP00000387555.1, ENSP00000389435.1, ENSP00000395736.1, ENSP00000406369.1, ENSP00000406871.1, ENSP00000410572.2, ENSP00000457238.2, ENSP00000478892.1, ENSP00000491137.1, ENSP00000491223.1	ENSMUSP00000000001.4, ENSMUSP00000010205.7, ENSMUSP00000030561.7, ENSMUSP00000034198.8, ENSMUSP00000036087.4, ENSMUSP00000053818.8, ENSMUSP00000057543.6, ENSMUSP00000074259.5, ENSMUSP00000114144.1, ENSMUSP00000119220.1, ENSMUSP00000124639.1, ENSMUSP00000141472.1, ENSMUSP00000142326.1, ENSMUSP00000148550.1	NV17414-PA, NV17719-PA, NV50340-PA	gene11411, gene12441, gene14464	Dapma7bEVm011361t1, Dapma7bEVm011548t1, Dapma7bEVm017041t1
OG0000262	XP_001121775.1, XP_006563569.1, XP_006564136.1, XP_006564137.1, XP_006564140.1, XP_006564141.1, XP_006566761.1, XP_006566762.1, XP_006566763.1, XP_006566764.1, XP_016767210.1, XP_016768162.1, XP_016770638.1, XP_393750.4	ENSP00000244533.3, ENSP00000361608.4, ENSP00000366084.4	ENSMUSP00000038041.7, ENSMUSP00000042186.6, ENSMUSP00000092895.3, ENSMUSP00000129677.1, ENSMUSP00000131843.1	NV10688-PA, NV10689-PA, NV10690-PA, NV12592-PA, NV12659-PA, NV12660-PA, NV12725-PA, NV12728-PA, NV13439-PA, NV13919-PA, NV16518-PA, NV17018-PA, NV18247-PA	gene1368, gene8550	Dapma7bEVm000351t1, Dapma7bEVm006959t1, Dapma7bEVm027449t1, Dapma7bEVm027450t1, Dapma7bEVm027521t1, Dapma7bEVm027522t1, Dapma7bEVm029561t1
OG0000263	XP_003250615.1, XP_006560952.1, XP_006560953.1, XP_006560954.1, XP_006560955.1, XP_006565362.1, XP_006565363.2, XP_016773262.1	ENSP00000331376.5, ENSP00000336578.5, ENSP00000342425.4, ENSP00000385691.4, ENSP00000413512.2, ENSP00000435091.1	ENSMUSP00000077345.4, ENSMUSP00000128251.1, ENSMUSP00000132686.1	NV14546-PA, NV14547-PA, NV15616-PA, NV20785-PA	gene12716, gene12735, gene12736, gene12745, gene15675, gene17835, gene17836, gene18010, gene5583, gene5585, gene5586, gene6582	Dapma7bEVm002337t1, Dapma7bEVm004352t1, Dapma7bEVm004376t1, Dapma7bEVm005645t1, Dapma7bEVm005673t1, Dapma7bEVm006822t1, Dapma7bEVm007049t1, Dapma7bEVm007636t1, Dapma7bEVm016051t1, Dapma7bEVm023932t1, Dapma7bEVm027891t1
OG0000264	XP_006560692.1, XP_006560693.1, XP_016770381.1, XP_016770382.1, XP_016770383.1, XP_016770384.1, XP_016770385.1, XP_016770386.1, XP_016770387.1, XP_016770388.1, XP_016770389.1, XP_016770390.1, XP_016770391.1	ENSP00000221444.1, ENSP00000252321.3, ENSP00000280684.3, ENSP00000314520.4, ENSP00000328511.6, ENSP00000358784.2, ENSP00000358786.2, ENSP00000371985.3, ENSP00000408321.1, ENSP00000433109.1, ENSP00000487785.1, ENSP00000491613.1, ENSP00000491977.1, ENSP00000492506.1	ENSMUSP00000036872.5, ENSMUSP00000037958.2, ENSMUSP00000041702.1, ENSMUSP00000050680.3, ENSMUSP00000055225.3, ENSMUSP00000055673.3, ENSMUSP00000088118.5, ENSMUSP00000103403.1, ENSMUSP00000107861.1, ENSMUSP00000139481.1, ENSMUSP00000142873.1, ENSMUSP00000143798.1, ENSMUSP00000144947.1	NV18249-PA	gene6882	Dapma7bEVm009655t1, Dapma7bEVm009656t1
OG0000265	XP_006560796.1, XP_006560797.1, XP_006560798.1, XP_006560799.1, XP_006560800.1, XP_006560801.1, XP_006560803.1, XP_006560804.1, XP_006560805.1, XP_016769369.1, XP_016769370.1, XP_016769371.1, XP_016769372.1	ENSP00000249700.4, ENSP00000259365.3, ENSP00000295314.4, ENSP00000308753.7, ENSP00000364318.1, ENSP00000378637.2, ENSP00000398975.2, ENSP00000404590.2, ENSP00000437743.2, ENSP00000452939.1, ENSP00000454040.1, ENSP00000454161.1, ENSP00000468489.1	ENSMUSP00000005769.6, ENSMUSP00000069956.3, ENSMUSP00000072087.7, ENSMUSP00000096152.2, ENSMUSP00000102846.1, ENSMUSP00000103402.2, ENSMUSP00000126739.1, ENSMUSP00000148851.1, ENSMUSP00000149300.1, ENSMUSP00000149584.1, ENSMUSP00000150413.1, ENSMUSP00000150645.1, ENSMUSP00000150750.1	NV50565-PA	gene15433, gene9270	Dapma7bEVm001901t1, Dapma7bEVm029123t1
OG0000266	XP_006562598.1, XP_006562599.1, XP_016769558.1, XP_016769563.1, XP_016769570.1, XP_395983.4	ENSP00000303221.7, ENSP00000333640.5, ENSP00000342626.3, ENSP00000347294.3, ENSP00000347434.6, ENSP00000356870.5, ENSP00000362971.1, ENSP00000362978.3, ENSP00000373392.3, ENSP00000373393.2, ENSP00000373394.4, ENSP00000373395.2, ENSP00000388670.2, ENSP00000395916.2, ENSP00000404558.2, ENSP00000405587.3, ENSP00000410176.1, ENSP00000417105.3, ENSP00000432770.1, ENSP00000433219.1, ENSP00000442558.1	ENSMUSP00000020197.7, ENSMUSP00000027066.6, ENSMUSP00000066244.7, ENSMUSP00000073970.6, ENSMUSP00000078157.4, ENSMUSP00000079493.8, ENSMUSP00000080425.6, ENSMUSP00000085455.6, ENSMUSP00000090335.4, ENSMUSP00000126383.3, ENSMUSP00000136812.1, ENSMUSP00000141112.1, ENSMUSP00000151287.1, ENSMUSP00000151483.1	NV15955-PA	gene16737	Dapma7bEVm009955t1
OG0000267	XP_006566649.1, XP_006566650.1, XP_006566651.1, XP_006569793.1, XP_006569794.1, XP_016767918.1, XP_016770749.1, XP_623349.1, XP_623625.1	ENSP00000262219.6, ENSP00000296511.5, ENSP00000362010.4, ENSP00000362012.4, ENSP00000377833.4, ENSP00000386756.1, ENSP00000390809.1, ENSP00000462716.2, ENSP00000462880.1, ENSP00000478026.1, ENSP00000480221.1	ENSMUSP00000001187.8, ENSMUSP00000022519.8, ENSMUSP00000029266.8, ENSMUSP00000065295.7, ENSMUSP00000066035.9, ENSMUSP00000098405.4, ENSMUSP00000109305.1, ENSMUSP00000113662.1, ENSMUSP00000115346.1, ENSMUSP00000144961.1, ENSMUSP00000145421.1	NV14241-PA, NV16067-PA	gene12425, gene4954, gene4959, gene8402, gene8435, gene8724	Dapma7bEVm000255t1, Dapma7bEVm002338t1, Dapma7bEVm003311t1, Dapma7bEVm010863t1, Dapma7bEVm019717t1
OG0000268	XP_006567774.2, XP_006567775.1, XP_006567776.1, XP_006567777.1, XP_006567778.1, XP_006567779.1, XP_006567780.1, XP_006567781.1, XP_016767688.1, XP_016767689.1, XP_016767690.1	ENSP00000256578.3, ENSP00000345498.4, ENSP00000351573.4, ENSP00000358551.3, ENSP00000358855.2, ENSP00000377292.3, ENSP00000379801.2, ENSP00000379802.3, ENSP00000396000.2, ENSP00000430075.2, ENSP00000431648.1, ENSP00000432707.1, ENSP00000433284.1, ENSP00000433937.1, ENSP00000435382.1, ENSP00000436541.1, ENSP00000436987.1, ENSP00000437164.1	ENSMUSP00000005829.6, ENSMUSP00000077946.5, ENSMUSP00000088217.6, ENSMUSP00000099697.1, ENSMUSP00000099698.1, ENSMUSP00000120983.2, ENSMUSP00000121238.1, ENSMUSP00000122657.1, ENSMUSP00000130495.1, ENSMUSP00000143129.1, ENSMUSP00000149655.1	NV11582-PA	gene48, gene50	Dapma7bEVm000180t1
OG0000269	XP_006568801.1, XP_016770597.1, XP_016770599.1, XP_016770601.1, XP_016770602.1, XP_016770611.1, XP_016773550.1, XP_016773551.1, XP_016773552.1, XP_016773553.1, XP_397226.2	ENSP00000262675.7, ENSP00000262676.5, ENSP00000297615.5, ENSP00000306598.6, ENSP00000323645.3, ENSP00000360812.3, ENSP00000360815.5, ENSP00000370230.2, ENSP00000370231.4, ENSP00000388995.1, ENSP00000393952.2, ENSP00000405803.1, ENSP00000406144.2, ENSP00000408532.2, ENSP00000422496.1, ENSP00000423392.1, ENSP00000426539.1, ENSP00000431228.1, ENSP00000443016.1	ENSMUSP00000025294.7, ENSMUSP00000040590.4, ENSMUSP00000053781.3, ENSMUSP00000066334.7, ENSMUSP00000099887.3, ENSMUSP00000102229.1, ENSMUSP00000117621.1, ENSMUSP00000121779.1, ENSMUSP00000123158.1, ENSMUSP00000124955.1, ENSMUSP00000133127.1	NV13528-PA	gene5731	Dapma7bEVm010484t1
OG0000270	XP_006568944.1, XP_006568945.1, XP_006568947.1, XP_006568948.1, XP_006568949.1, XP_006568950.1, XP_006568952.1, XP_006568953.1, XP_006568954.1, XP_006568956.1, XP_006568957.1, XP_006568958.1, XP_006568961.1, XP_016773585.1, XP_016773586.1, XP_392202.4	ENSP00000304226.4, ENSP00000343108.7, ENSP00000358568.1, ENSP00000358571.1, ENSP00000358572.4, ENSP00000358574.4, ENSP00000368301.3, ENSP00000385571.3, ENSP00000398241.1, ENSP00000407442.3, ENSP00000413724.2, ENSP00000431710.1, ENSP00000486090.1	ENSMUSP00000028600.7, ENSMUSP00000029438.8, ENSMUSP00000102458.2, ENSMUSP00000106753.1, ENSMUSP00000106754.2, ENSMUSP00000113998.1, ENSMUSP00000120396.1, ENSMUSP00000124133.1, ENSMUSP00000125150.1, ENSMUSP00000125500.1, ENSMUSP00000125572.1	NV17543-PA	gene2869	Dapma7bEVm009753t1, Dapma7bEVm017806t1
OG0000271	XP_006570943.1	ENSP00000266000.6, ENSP00000363668.5, ENSP00000372539.4, ENSP00000372681.4, ENSP00000382014.3, ENSP00000382281.3, ENSP00000387575.1, ENSP00000390008.1, ENSP00000394108.2, ENSP00000396876.2, ENSP00000397612.1, ENSP00000403986.1, ENSP00000404376.2, ENSP00000404623.1, ENSP00000406008.1, ENSP00000406649.1, ENSP00000407623.1, ENSP00000408215.1, ENSP00000408499.1, ENSP00000409756.1, ENSP00000410772.2, …	ENSMUSP00000078390.7, ENSMUSP00000128504.2, ENSMUSP00000133303.1, ENSMUSP00000133319.1, ENSMUSP00000133552.1, ENSMUSP00000134158.1	NV20561-PA	gene2208	Dapma7bEVm006758t1
OG0000272		ENSP00000267807.7, ENSP00000271715.2, ENSP00000302855.3, ENSP00000357856.2, ENSP00000360017.4, ENSP00000376484.1, ENSP00000386836.1, ENSP00000395332.1, ENSP00000408521.1, ENSP00000418408.1, ENSP00000431259.1, ENSP00000432295.1, ENSP00000433637.1, ENSP00000433934.1, ENSP00000453045.1, ENSP00000453124.1, ENSP00000453636.1, ENSP00000454111.1, ENSP00000454173.1, ENSP00000472860.1, ENSP00000478801.1, …	ENSMUSP00000037523.5, ENSMUSP00000056340.6, ENSMUSP00000072138.5, ENSMUSP00000075933.6, ENSMUSP00000086288.4, ENSMUSP00000096175.2, ENSMUSP00000102887.1, ENSMUSP00000102890.1, ENSMUSP00000102891.2, ENSMUSP00000110590.2, ENSMUSP00000138817.1, ENSMUSP00000138857.1, ENSMUSP00000138970.1, ENSMUSP00000138994.1, ENSMUSP00000139091.1, ENSMUSP00000139250.1, ENSMUSP00000152008.1
OG0000273					gene13242	Dapma7bEVm011392t1, Dapma7bEVm011517t1, Dapma7bEVm016358t1, Dapma7bEVm016359t1, Dapma7bEVm016360t1, Dapma7bEVm016615t1, Dapma7bEVm020304t1, Dapma7bEVm020977t1, Dapma7bEVm022671t1, Dapma7bEVm022888t1, Dapma7bEVm022916t1, Dapma7bEVm022934t1, Dapma7bEVm022935t1, Dapma7bEVm023524t1, Dapma7bEVm023562t1, Dapma7bEVm023747t1, Dapma7bEVm023772t1, Dapma7bEVm024121t1, Dapma7bEVm024186t1, Dapma7bEVm024208t1,…
OG0000274	XP_001120116.2, XP_016768768.1, XP_397073.5	ENSP00000306477.5, ENSP00000322276.6, ENSP00000356905.4, ENSP00000373288.4, ENSP00000376190.2, ENSP00000387572.2, ENSP00000388212.1, ENSP00000394277.1, ENSP00000400995.1, ENSP00000406536.2, ENSP00000431451.1, ENSP00000431680.1, ENSP00000432516.1, ENSP00000432582.1, ENSP00000433285.1, ENSP00000434077.1, ENSP00000434210.1, ENSP00000436822.1, ENSP00000436863.1, ENSP00000436935.1, ENSP00000438024.2, …	ENSMUSP00000020190.7, ENSMUSP00000040599.7, ENSMUSP00000087608.6	NV10035-PA, NV10043-PA, NV10072-PA, NV10073-PA, NV10074-PA, NV13855-PA	gene6604	Dapma7bEVm005902t1
OG0000275	XP_001121886.1, XP_006564924.1, XP_006564929.1, XP_006564930.1, XP_006564931.1, XP_006564932.1, XP_006564933.1, XP_006564934.1, XP_006564935.1, XP_006564936.1, XP_016771707.1, XP_016771845.1, XP_016771846.1, XP_394013.4, XP_394014.2	ENSP00000300305.3, ENSP00000308051.6, ENSP00000340690.4, ENSP00000351123.5, ENSP00000382182.2, ENSP00000382184.1, ENSP00000409227.1, ENSP00000460188.1	ENSMUSP00000023673.7, ENSMUSP00000109589.3, ENSMUSP00000113159.1, ENSMUSP00000123707.1, ENSMUSP00000123743.1, ENSMUSP00000124199.1, ENSMUSP00000125196.1, ENSMUSP00000125498.1, ENSMUSP00000131079.1	NV10998-PA, NV11000-PA, NV17759-PA, NV17793-PA	gene16043, gene7399, gene819	Dapma7bEVm005154t1, Dapma7bEVm005742t1, Dapma7bEVm006207t1, Dapma7bEVm028062t1
OG0000276	XP_006559017.1, XP_006559019.1, XP_006559020.1, XP_006559021.1, XP_006559022.1, XP_016770428.1, XP_393612.2	ENSP00000261798.5, ENSP00000324464.6, ENSP00000352929.3, ENSP00000367074.2, ENSP00000369126.3, ENSP00000376146.2, ENSP00000380044.1, ENSP00000381531.5, ENSP00000383067.2, ENSP00000384074.1, ENSP00000384426.3, ENSP00000403057.1, ENSP00000407235.2, ENSP00000412335.1, ENSP00000421689.1, ENSP00000426747.1, ENSP00000427031.1	ENSMUSP00000018274.3, ENSMUSP00000070721.7, ENSMUSP00000110901.2, ENSMUSP00000113096.1, ENSMUSP00000113341.1, ENSMUSP00000113975.1, ENSMUSP00000117472.1, ENSMUSP00000127144.1, ENSMUSP00000127265.1, ENSMUSP00000127463.1, ENSMUSP00000128871.1, ENSMUSP00000131687.1, ENSMUSP00000132083.1	NV10764-PA, NV17557-PA	gene15714, gene7287	Dapma7bEVm004756t1, Dapma7bEVm005996t1
OG0000277	XP_006560472.1, XP_006561558.1, XP_016771398.1, XP_016771399.1, XP_016772377.1	ENSP00000268171.2, ENSP00000300954.5, ENSP00000308024.2, ENSP00000332052.8, ENSP00000365943.4, ENSP00000365958.3, ENSP00000421600.1, ENSP00000446280.1, ENSP00000452997.1, ENSP00000453942.1, ENSP00000477768.1, ENSP00000478081.1, ENSP00000479496.1, ENSP00000481556.1, ENSP00000482760.1, ENSP00000482831.1, ENSP00000483552.1, ENSP00000484952.1	ENSMUSP00000020340.8, ENSMUSP00000022075.4, ENSMUSP00000025618.8, ENSMUSP00000050272.8, ENSMUSP00000053742.5, ENSMUSP00000095992.4, ENSMUSP00000102985.3, ENSMUSP00000113370.1, ENSMUSP00000113793.1	NV17321-PA, NV18760-PA	gene16211, gene16218, gene172, gene5571	Dapma7bEVm000367t1, Dapma7bEVm002166t1, Dapma7bEVm002561t1, Dapma7bEVm010353t1, Dapma7bEVm017889t1
OG0000278	XP_006566939.1, XP_393875.1	ENSP00000209875.4, ENSP00000225603.4, ENSP00000336687.4, ENSP00000377060.3, ENSP00000379670.2, ENSP00000385413.1, ENSP00000387348.1, ENSP00000393179.1, ENSP00000401009.2, ENSP00000408672.1, ENSP00000449207.1, ENSP00000450190.1, ENSP00000462242.1, ENSP00000465985.1, ENSP00000473748.1	ENSMUSP00000018810.3, ENSMUSP00000031862.7, ENSMUSP00000078640.3, ENSMUSP00000091475.3, ENSMUSP00000104441.3, ENSMUSP00000110088.1, ENSMUSP00000110089.1, ENSMUSP00000110091.1, ENSMUSP00000113157.1, ENSMUSP00000113158.1, ENSMUSP00000120837.1, ENSMUSP00000121370.1, ENSMUSP00000137834.1	NV10055-PA, NV14098-PA	gene11730, gene14917, gene2393, gene2399	Dapma7bEVm007673t1, Dapma7bEVm007836t1, Dapma7bEVm010315t1, Dapma7bEVm010777t1, Dapma7bEVm010791t1, Dapma7bEVm028183t1, Dapma7bEVm028294t1
OG0000279	XP_006567305.1, XP_006571223.1, XP_006571224.1, XP_016767404.1, XP_016767405.1, XP_016773458.1, XP_016773461.1, XP_016773463.1, XP_396056.4	ENSP00000239885.6, ENSP00000262160.6, ENSP00000305769.4, ENSP00000332973.4, ENSP00000349282.4, ENSP00000369154.4, ENSP00000377652.2, ENSP00000382216.2, ENSP00000384449.1, ENSP00000401133.3, ENSP00000426568.1, ENSP00000437757.2, ENSP00000441954.2, ENSP00000446474.2, ENSP00000466193.1, ENSP00000467075.1	ENSMUSP00000025453.8, ENSMUSP00000029371.2, ENSMUSP00000034973.3, ENSMUSP00000065798.7, ENSMUSP00000071035.7, ENSMUSP00000089439.6, ENSMUSP00000105500.1, ENSMUSP00000105502.1, ENSMUSP00000105511.1, ENSMUSP00000109563.2, ENSMUSP00000130115.1	NV10880-PA, NV13248-PA, NV15769-PA	gene14090, gene4461	Dapma7bEVm007431t1, Dapma7bEVm010496t1
OG0000280	XP_006567845.1, XP_006567846.1, XP_006567847.1, XP_006567848.1, XP_006567849.1, XP_394587.3	ENSP00000243964.3, ENSP00000264930.5, ENSP00000290209.5, ENSP00000318557.3, ENSP00000346112.3, ENSP00000380814.2, ENSP00000380819.2, ENSP00000387694.1, ENSP00000387725.2, ENSP00000395983.2, ENSP00000438334.2, ENSP00000445962.2, ENSP00000452705.1, ENSP00000452776.1, ENSP00000452904.1, ENSP00000453473.1, ENSP00000453702.1, ENSP00000454069.1, ENSP00000454168.1, ENSP00000458902.1, ENSP00000461403.1, …	ENSMUSP00000017900.7, ENSMUSP00000028549.7, ENSMUSP00000034370.9, ENSMUSP00000051490.7, ENSMUSP00000096690.4, ENSMUSP00000106615.2, ENSMUSP00000106619.2, ENSMUSP00000112130.2, ENSMUSP00000124314.1, ENSMUSP00000143870.1, ENSMUSP00000144623.1	NV16115-PA	gene4762	Dapma7bEVm009606t1
OG0000281	XP_006568047.1, XP_006568048.1, XP_006568049.1, XP_006568050.1, XP_016766776.1	ENSP00000310372.6, ENSP00000359321.4, ENSP00000359326.4, ENSP00000363003.3, ENSP00000363636.3, ENSP00000363640.3, ENSP00000391901.2, ENSP00000392697.1, ENSP00000395839.1, ENSP00000395938.1, ENSP00000396023.1, ENSP00000404655.1, ENSP00000407295.2, ENSP00000407433.1, ENSP00000408479.1, ENSP00000410494.1, ENSP00000432419.1, ENSP00000433516.1, ENSP00000434347.1, ENSP00000443295.1, ENSP00000444962.1, …	ENSMUSP00000028232.3, ENSMUSP00000073402.5, ENSMUSP00000080278.4, ENSMUSP00000108245.1, ENSMUSP00000121697.1, ENSMUSP00000126297.1, ENSMUSP00000126452.1, ENSMUSP00000128797.1, ENSMUSP00000130536.1, ENSMUSP00000132596.1, ENSMUSP00000137843.1	NV14568-PA, NV30569-PA	gene13488	Dapma7bEVm004621t1
OG0000282	XP_006568866.2, XP_006569668.1, XP_006569669.1, XP_006569670.1, XP_006569671.1, XP_006569673.1, XP_006569674.1, XP_016771743.1, XP_394201.2	ENSP00000295902.7, ENSP00000345064.3, ENSP00000377124.2, ENSP00000388599.2, ENSP00000390620.2, ENSP00000398947.2, ENSP00000401060.1, ENSP00000448359.1, ENSP00000449819.1, ENSP00000455004.2, ENSP00000470248.1, ENSP00000491051.1, ENSP00000491228.1, ENSP00000492332.1, ENSP00000492363.1, ENSP00000492644.1, ENSP00000492763.1	ENSMUSP00000032093.5, ENSMUSP00000033485.7, ENSMUSP00000049204.4, ENSMUSP00000104878.2, ENSMUSP00000109072.1, ENSMUSP00000109073.1, ENSMUSP00000109074.1, ENSMUSP00000112313.2, ENSMUSP00000112982.1, ENSMUSP00000127892.1, ENSMUSP00000136747.1	NV11897-PA, NV17517-PA	gene11718, gene12372	Dapma7bEVm000233t1, Dapma7bEVm000621t1
OG0000283	XP_016766423.1	ENSP00000255613.3, ENSP00000305899.4, ENSP00000313027.6, ENSP00000384724.2, ENSP00000385005.1, ENSP00000385640.1, ENSP00000385965.2, ENSP00000387685.2, ENSP00000402921.1, ENSP00000403233.1, ENSP00000406377.1, ENSP00000411146.2, ENSP00000484858.1, ENSP00000486397.1	ENSMUSP00000005518.9, ENSMUSP00000060162.6, ENSMUSP00000096452.2, ENSMUSP00000104223.3, ENSMUSP00000104224.2, ENSMUSP00000109601.2, ENSMUSP00000109603.1, ENSMUSP00000109605.2, ENSMUSP00000109606.1, ENSMUSP00000109607.4, ENSMUSP00000109610.2, ENSMUSP00000114445.1, ENSMUSP00000115984.1, ENSMUSP00000119323.1, ENSMUSP00000134897.1, ENSMUSP00000135004.1, ENSMUSP00000135563.1, ENSMUSP00000135590.1, ENS…	NV18604-PA, NV19191-PA, NV22581-PA, NV23105-PA, NV25539-PA, NV25558-PA, NV50560-PA	gene11926	Dapma7bEVm018601t1
OG0000284	XP_393021.4	ENSP00000181796.2, ENSP00000354270.2, ENSP00000367719.2, ENSP00000367723.1, ENSP00000367726.3, ENSP00000367728.4, ENSP00000367731.1, ENSP00000377991.1, ENSP00000397949.1, ENSP00000400858.2, ENSP00000413676.2, ENSP00000417242.1, ENSP00000417782.1, ENSP00000417845.1, ENSP00000418038.1, ENSP00000418120.1, ENSP00000418330.1, ENSP00000418365.1, ENSP00000418395.1, ENSP00000419064.1, ENSP00000419124.1, …	ENSMUSP00000027965.4, ENSMUSP00000045513.8, ENSMUSP00000110704.2, ENSMUSP00000110705.2, ENSMUSP00000110706.2, ENSMUSP00000110707.2, ENSMUSP00000112769.1, ENSMUSP00000114015.1, ENSMUSP00000120854.1, ENSMUSP00000135325.1, ENSMUSP00000135757.1, ENSMUSP00000135846.1	NV17108-PA	gene5653	Dapma7bEVm010882t1
OG0000285		ENSP00000384145.2, ENSP00000392202.1, ENSP00000397668.1, ENSP00000414455.1, ENSP00000415574.1, ENSP00000421037.1, ENSP00000421324.1, ENSP00000422347.1, ENSP00000422659.1, ENSP00000422757.1, ENSP00000422894.1, ENSP00000424771.1, ENSP00000425139.1, ENSP00000425722.1, ENSP00000425747.1, ENSP00000426288.1, ENSP00000426614.1, ENSP00000432731.1, ENSP00000437716.1, ENSP00000450689.1, ENSP00000451046.1, …	ENSMUSP00000114470.1, ENSMUSP00000120198.1, ENSMUSP00000122729.1, ENSMUSP00000122991.1, ENSMUSP00000133987.1, ENSMUSP00000134028.1, ENSMUSP00000135434.1, ENSMUSP00000141337.1, ENSMUSP00000141663.1, ENSMUSP00000141694.1, ENSMUSP00000142073.1, ENSMUSP00000142124.1, ENSMUSP00000142256.1
OG0000286		ENSP00000396261.1	ENSMUSP00000115427.1, ENSMUSP00000137822.2		gene15782, gene16328, gene16800, gene16804, gene18059, gene18066, gene3214, gene557, gene5908, gene5911, gene702, gene711, gene713, gene9229, gene9400, gene9406	Dapma7bEVm003877t1, Dapma7bEVm004305t1, Dapma7bEVm004819t1, Dapma7bEVm005302t1, Dapma7bEVm006808t1, Dapma7bEVm007491t1, Dapma7bEVm010886t1, Dapma7bEVm011617t1, Dapma7bEVm015561t1, Dapma7bEVm015865t1, Dapma7bEVm016112t1, Dapma7bEVm016113t1, Dapma7bEVm016114t1, Dapma7bEVm016462t1, Dapma7bEVm016522t1, Dapma7bEVm017353t1, Dapma7bEVm017521t1, Dapma7bEVm017538t1, Dapma7bEVm018904t1, Dapma7bEVm019450t1,…
OG0000287	NP_001011565.1, XP_003249152.1, XP_003249217.1, XP_003249218.1, XP_006557728.1, XP_006557730.1, XP_006557731.1, XP_006558130.1, XP_006558131.1, XP_006558132.1, XP_006558135.1, XP_006558136.1, XP_006558137.1, XP_016768629.1, XP_016768630.1, XP_396348.4	ENSP00000276393.4, ENSP00000306662.3, ENSP00000346557.4, ENSP00000369946.3, ENSP00000369947.3, ENSP00000369956.3, ENSP00000369960.1, ENSP00000430414.1, ENSP00000430793.1, ENSP00000431073.1	ENSMUSP00000053703.1, ENSMUSP00000070200.2, ENSMUSP00000123435.1, ENSMUSP00000124322.1, ENSMUSP00000124570.1, ENSMUSP00000125354.1, ENSMUSP00000129200.1	NV10781-PA, NV50062-PA	gene10900, gene16343, gene16881, gene3784	Dapma7bEVm006757t1, Dapma7bEVm008285t1, Dapma7bEVm011352t1
OG0000288	NP_001257755.1			NV11524-PA	gene10811, gene11442, gene11443, gene11444, gene12703, gene12930, gene12931, gene12933, gene12935, gene12969, gene12970, gene16203, gene17531, gene2402, gene4587, gene4602, gene5001, gene724, gene728, gene9631	Dapma7bEVm001480t1, Dapma7bEVm001605t1, Dapma7bEVm001606t1, Dapma7bEVm001607t1, Dapma7bEVm005611t1, Dapma7bEVm008067t1, Dapma7bEVm010872t1, Dapma7bEVm015018t1, Dapma7bEVm015019t1, Dapma7bEVm015211t1, Dapma7bEVm016050t1, Dapma7bEVm017957t1, Dapma7bEVm022572t1, Dapma7bEVm022714t1, Dapma7bEVm027611t1, Dapma7bEVm027612t1, Dapma7bEVm028219t1, Dapma7bEVm028896t1, Dapma7bEVm028897t1, Dapma7bEVm029435t1
OG0000289	XP_001121498.2, XP_016766858.1, XP_016766859.1, XP_624865.3	ENSP00000215812.4, ENSP00000255858.7, ENSP00000371412.3, ENSP00000383882.3, ENSP00000383896.1, ENSP00000385004.1, ENSP00000385186.3, ENSP00000385695.1, ENSP00000385941.1, ENSP00000387781.1, ENSP00000439752.1, ENSP00000478755.1, ENSP00000482467.1	ENSMUSP00000003681.7, ENSMUSP00000019512.7, ENSMUSP00000065084.6	NV11732-PA	gene10005, gene10006, gene10007, gene10008, gene10009, gene10010, gene10011, gene10012, gene3946, gene3948	Dapma7bEVm001553t1, Dapma7bEVm002805t1, Dapma7bEVm009991t1, Dapma7bEVm010156t1, Dapma7bEVm010283t1, Dapma7bEVm011439t1, Dapma7bEVm013240t1, Dapma7bEVm015131t1, Dapma7bEVm018666t1, Dapma7bEVm028447t1, Dapma7bEVm028929t1
OG0000290	XP_006559894.1, XP_006559895.1, XP_006559896.1, XP_016767878.1, XP_016768484.1, XP_392477.4, XP_623652.2	ENSP00000164133.2, ENSP00000261461.2, ENSP00000262239.5, ENSP00000329009.5, ENSP00000333905.4, ENSP00000337641.3, ENSP00000377669.3, ENSP00000404632.2, ENSP00000408389.3, ENSP00000412324.2, ENSP00000417963.1, ENSP00000419756.1, ENSP00000420550.1, ENSP00000420674.1, ENSP00000442866.1, ENSP00000450931.1, ENSP00000451179.1, ENSP00000452396.1	ENSMUSP00000002839.8, ENSMUSP00000021447.7, ENSMUSP00000025695.9, ENSMUSP00000070726.3, ENSMUSP00000082053.3, ENSMUSP00000105458.1, ENSMUSP00000144268.1, ENSMUSP00000151427.1, ENSMUSP00000152282.1, ENSMUSP00000152865.1	NV11291-PA, NV15747-PA	gene16055, gene6031	Dapma7bEVm003641t1, Dapma7bEVm006763t1, Dapma7bEVm020151t1
OG0000291	XP_006562006.2			NV10505-PA, NV17481-PA, NV20126-PA, NV20168-PA, NV20337-PA, NV20706-PA, NV20707-PA, NV22101-PA, NV22241-PA, NV22658-PA, NV22702-PA, NV22708-PA, NV23191-PA, NV23239-PA, NV23244-PA, NV23245-PA, NV23547-PA, NV23604-PA, NV23942-PA, NV24118-PA, NV24533-PA, NV24921-PA, NV25064-PA, NV25575-PA, NV25584-PA, NV30346-PA, NV30535-PA, NV30602-PA, NV30667-PA, NV30761-PA, NV30764-PA, NV30765-PA, NV30827-PA, NV3…
OG0000292	XP_006562702.1	ENSP00000222402.2, ENSP00000253815.3, ENSP00000318494.7, ENSP00000337208.3, ENSP00000337262.7, ENSP00000344069.8, ENSP00000345285.5, ENSP00000349722.6, ENSP00000363019.3, ENSP00000378280.4, ENSP00000378282.5, ENSP00000378283.2, ENSP00000381717.3, ENSP00000381718.4, ENSP00000396901.2, ENSP00000421904.1, ENSP00000424359.1, ENSP00000424941.1, ENSP00000426586.1, ENSP00000426620.1, ENSP00000429613.1, …	ENSMUSP00000020085.6, ENSMUSP00000060423.2, ENSMUSP00000072387.6, ENSMUSP00000074614.5, ENSMUSP00000101898.3, ENSMUSP00000130096.1, ENSMUSP00000131206.1, ENSMUSP00000132446.1, ENSMUSP00000142612.1, ENSMUSP00000142974.1, ENSMUSP00000143065.1, ENSMUSP00000143301.1, ENSMUSP00000143606.1, ENSMUSP00000143608.1	NV14758-PA	gene14007	Dapma7bEVm014711t1, Dapma7bEVm015277t1, Dapma7bEVm018136t1
OG0000293	XP_006562899.1, XP_006571428.1, XP_393285.1, XP_393711.3	ENSP00000262848.5, ENSP00000309591.3, ENSP00000359714.1, ENSP00000359716.3, ENSP00000359718.1, ENSP00000359719.3, ENSP00000359722.3, ENSP00000359723.2, ENSP00000366488.2, ENSP00000378314.3, ENSP00000378315.2, ENSP00000390906.1, ENSP00000392275.1, ENSP00000393654.1, ENSP00000397175.1, ENSP00000399326.1, ENSP00000401252.2, ENSP00000466289.1, ENSP00000466651.1, ENSP00000468352.1, ENSP00000479339.1, …	ENSMUSP00000005164.7, ENSMUSP00000005606.6, ENSMUSP00000045304.7, ENSMUSP00000099573.3, ENSMUSP00000101743.1, ENSMUSP00000101744.1, ENSMUSP00000142490.1, ENSMUSP00000147256.1	NV15281-PA, NV16600-PA	gene7423, gene9637	Dapma7bEVm002712t1, Dapma7bEVm004190t1, Dapma7bEVm011247t1
OG0000294	XP_006566054.1, XP_006566055.1, XP_006566056.1, XP_016769848.1	ENSP00000257075.5, ENSP00000326746.6, ENSP00000338173.5, ENSP00000354370.3, ENSP00000362846.4, ENSP00000362847.2, ENSP00000362852.3, ENSP00000385992.1, ENSP00000391723.2, ENSP00000400141.2, ENSP00000401777.2, ENSP00000409905.1, ENSP00000431213.1, ENSP00000433373.1, ENSP00000433850.1, ENSP00000434096.1, ENSP00000435825.1	ENSMUSP00000020915.3, ENSMUSP00000030315.6, ENSMUSP00000095474.2, ENSMUSP00000095476.2, ENSMUSP00000101612.2, ENSMUSP00000101613.2, ENSMUSP00000106751.2, ENSMUSP00000106752.2, ENSMUSP00000128292.1, ENSMUSP00000129243.1, ENSMUSP00000131074.1, ENSMUSP00000132122.1, ENSMUSP00000137020.1, ENSMUSP00000143942.1, ENSMUSP00000143996.1, ENSMUSP00000144101.1, ENSMUSP00000144158.1, ENSMUSP00000144210.1	NV12814-PA	gene7752	Dapma7bEVm010014t1
OG0000295	XP_006568356.1, XP_016768495.1, XP_016768496.1, XP_016768497.1	ENSP00000262419.6, ENSP00000387393.3, ENSP00000388182.1, ENSP00000407495.1, ENSP00000459330.2, ENSP00000461299.1, ENSP00000461484.1, ENSP00000461812.2, ENSP00000479863.1, ENSP00000480995.1, ENSP00000482074.1, ENSP00000484212.1, ENSP00000485807.1, ENSP00000485811.1, ENSP00000486009.1, ENSP00000486326.1, ENSP00000486338.1, ENSP00000487137.1, ENSP00000487644.1, ENSP00000487645.1, ENSP00000487763.1, …	ENSMUSP00000018556.4, ENSMUSP00000102584.1, ENSMUSP00000102585.1, ENSMUSP00000102590.1, ENSMUSP00000116367.1	NV10512-PA	gene4379	Dapma7bEVm003500t1, Dapma7bEVm018148t1
OG0000296	XP_006570827.1, XP_006570829.1, XP_006570830.1, XP_006570831.1, XP_006570832.1, XP_006570833.1, XP_006570834.1, XP_006570835.1, XP_006570836.1, XP_006570838.1, XP_016770675.1	ENSP00000251472.3, ENSP00000261569.7, ENSP00000262811.4, ENSP00000354671.2, ENSP00000361078.2, ENSP00000361079.3, ENSP00000384099.1, ENSP00000384313.1, ENSP00000385727.1, ENSP00000465395.1, ENSP00000466470.1	ENSMUSP00000003908.4, ENSMUSP00000096808.3, ENSMUSP00000102093.1, ENSMUSP00000102094.1, ENSMUSP00000102095.1, ENSMUSP00000105363.2, ENSMUSP00000113547.1, ENSMUSP00000128129.1, ENSMUSP00000128464.1, ENSMUSP00000128703.2, ENSMUSP00000131651.1, ENSMUSP00000131910.1, ENSMUSP00000132263.1, ENSMUSP00000141977.1, ENSMUSP00000148686.1, ENSMUSP00000148946.1, ENSMUSP00000151204.1	NV14162-PA	gene5607	Dapma7bEVm009703t1
OG0000297		ENSP00000238609.3, ENSP00000354736.6, ENSP00000376824.3, ENSP00000450620.1, ENSP00000451459.1, ENSP00000451608.1, ENSP00000451717.1, ENSP00000451851.1, ENSP00000451987.1, ENSP00000452226.1, ENSP00000477753.1, ENSP00000478718.1, ENSP00000479250.1, ENSP00000480235.1, ENSP00000482521.1, ENSP00000482635.1, ENSP00000482832.1, ENSP00000483291.1, ENSP00000483404.1, ENSP00000483430.1, ENSP00000483498.1, …	ENSMUSP00000054698.8, ENSMUSP00000068729.6, ENSMUSP00000075994.5, ENSMUSP00000076068.5, ENSMUSP00000078275.5, ENSMUSP00000082142.5		gene10335
OG0000298	NP_001155988.1, XP_006567657.1, XP_006567658.1, XP_006567659.1, XP_006567660.1, XP_006567661.1, XP_006567662.1, XP_006567663.1, XP_006567664.1, XP_016767531.1	ENSP00000352077.2, ENSP00000353108.3, ENSP00000354584.2, ENSP00000355225.3, ENSP00000355904.1, ENSP00000355905.2, ENSP00000355907.2, ENSP00000370270.2, ENSP00000375761.4, ENSP00000386171.3, ENSP00000417374.1, ENSP00000418629.1, ENSP00000419155.1, ENSP00000419514.1, ENSP00000419594.1, ENSP00000422488.1, ENSP00000423004.1, ENSP00000424992.1, ENSP00000451658.1, ENSP00000481528.1	ENSMUSP00000021680.5, ENSMUSP00000027906.6, ENSMUSP00000105832.1, ENSMUSP00000105833.2, ENSMUSP00000106563.1, ENSMUSP00000106564.1, ENSMUSP00000112103.3, ENSMUSP00000131335.1	NV17024-PA	gene7365	Dapma7bEVm001457t1
OG0000299	XP_001120551.1	ENSP00000365829.4, ENSP00000388494.1, ENSP00000389565.1, ENSP00000391247.1, ENSP00000394320.2, ENSP00000397778.2, ENSP00000398396.2, ENSP00000399295.2, ENSP00000401788.2, ENSP00000403747.2, ENSP00000403833.2, ENSP00000404260.2, ENSP00000404312.2, ENSP00000405035.1, ENSP00000405448.2, ENSP00000405834.2, ENSP00000408577.2, ENSP00000408610.2, ENSP00000409193.2, ENSP00000409799.2, ENSP00000410328.2, …	ENSMUSP00000025319.6, ENSMUSP00000133400.1	NV12022-PA	gene7918	Dapma7bEVm007183t1
OG0000300	XP_001120893.2, XP_006571132.1, XP_006571133.1, XP_006571134.1, XP_006571135.1, XP_006571136.1, XP_006571137.1, XP_006571138.1, XP_006571139.1, XP_006571141.1, XP_006571142.1, XP_006571144.1, XP_006571145.1, XP_016771015.1	ENSP00000265382.2, ENSP00000271663.7, ENSP00000335333.2, ENSP00000357883.4, ENSP00000357885.4, ENSP00000386432.1, ENSP00000415648.2, ENSP00000435778.1, ENSP00000438082.1, ENSP00000444779.1, ENSP00000445992.1, ENSP00000466363.1	ENSMUSP00000005768.7, ENSMUSP00000025800.8, ENSMUSP00000038225.8, ENSMUSP00000100964.3, ENSMUSP00000102851.2, ENSMUSP00000102852.2, ENSMUSP00000102855.2, ENSMUSP00000108292.2, ENSMUSP00000124155.1	NV13055-PA	gene14368, gene333, gene8883	Dapma7bEVm009563t1, Dapma7bEVm023401t1
OG0000301	XP_001121187.2, XP_006562706.1, XP_006562707.1, XP_006562709.1, XP_006570628.2, XP_006571077.1, XP_396999.4	ENSP00000291442.2, ENSP00000325819.3, ENSP00000357979.3, ENSP00000357982.4, ENSP00000377721.3, ENSP00000377726.2, ENSP00000389853.2, ENSP00000401674.2, ENSP00000479254.1, ENSP00000479962.1, ENSP00000481517.1, ENSP00000482504.1	ENSMUSP00000002466.8, ENSMUSP00000019938.4, ENSMUSP00000032768.7, ENSMUSP00000034831.2, ENSMUSP00000086993.5, ENSMUSP00000089036.6, ENSMUSP00000101137.2, ENSMUSP00000118161.1, ENSMUSP00000122618.2, ENSMUSP00000133704.1, ENSMUSP00000147190.1	NV12575-PA, NV14480-PA, NV18803-PA	gene13047, gene13211, gene225, gene6381	Dapma7bEVm010137t1, Dapma7bEVm011235t1, Dapma7bEVm011440t1, Dapma7bEVm023717t1
OG0000302	XP_001122246.3, XP_016768899.1, XP_016768900.1, XP_624596.3	ENSP00000254235.3, ENSP00000286355.5, ENSP00000297323.7, ENSP00000308685.5, ENSP00000311405.4, ENSP00000312126.4, ENSP00000342952.4, ENSP00000350536.3, ENSP00000378187.2, ENSP00000392721.1, ENSP00000393177.2, ENSP00000399275.1, ENSP00000418537.1, ENSP00000419361.1, ENSP00000420082.1, ENSP00000437788.1, ENSP00000446730.1, ENSP00000452250.2, ENSP00000455670.2, ENSP00000475652.1, ENSP00000479770.1	ENSMUSP00000002398.7, ENSMUSP00000020706.4, ENSMUSP00000022013.7, ENSMUSP00000023007.5, ENSMUSP00000093939.4, ENSMUSP00000096122.2, ENSMUSP00000110563.1, ENSMUSP00000129252.1, ENSMUSP00000130530.1, ENSMUSP00000130594.1, ENSMUSP00000132528.1	NV16217-PA	gene7536, gene7601	Dapma7bEVm000784t1, Dapma7bEVm015426t1
OG0000303	XP_003250051.1, XP_003251169.1, XP_016771426.1	ENSP00000262461.2, ENSP00000262502.5, ENSP00000340878.4, ENSP00000370381.3, ENSP00000379822.3, ENSP00000402152.2, ENSP00000427109.1, ENSP00000453409.1, ENSP00000456149.1, ENSP00000457552.1, ENSP00000486323.1	ENSMUSP00000028630.2, ENSMUSP00000034218.3, ENSMUSP00000106120.2, ENSMUSP00000106121.2, ENSMUSP00000111023.2, ENSMUSP00000148455.1	NV50006-PA	gene14558, gene16838, gene5160, gene5230, gene7827, gene7831, gene7841, gene9262, gene9670	Dapma7bEVm000082t1, Dapma7bEVm000220t1, Dapma7bEVm009542t1, Dapma7bEVm009709t1, Dapma7bEVm009710t1, Dapma7bEVm009947t1, Dapma7bEVm010457t1, Dapma7bEVm015118t1, Dapma7bEVm027399t1, Dapma7bEVm027401t1, Dapma7bEVm027424t1
OG0000304	XP_003250819.1, XP_006566268.1, XP_006566269.1	ENSP00000260926.5, ENSP00000341024.5, ENSP00000388581.1, ENSP00000388764.1, ENSP00000390529.1, ENSP00000391344.1, ENSP00000398072.1, ENSP00000399518.1, ENSP00000399708.2, ENSP00000401112.1, ENSP00000402982.1, ENSP00000405420.1, ENSP00000406727.2, ENSP00000408871.1, ENSP00000415610.1, ENSP00000453908.1, ENSP00000479866.1, ENSP00000480000.1, ENSP00000483287.1	ENSMUSP00000046067.7, ENSMUSP00000110057.3, ENSMUSP00000116006.1, ENSMUSP00000116020.2, ENSMUSP00000116639.1, ENSMUSP00000118839.1, ENSMUSP00000119842.2, ENSMUSP00000120536.1, ENSMUSP00000121224.1, ENSMUSP00000123409.1, ENSMUSP00000128841.1, ENSMUSP00000134957.1, ENSMUSP00000135163.1, ENSMUSP00000135391.1, ENSMUSP00000135542.1	NV13500-PA	gene15482, gene15484	Dapma7bEVm001073t1
OG0000305	XP_006558032.1, XP_006558036.1, XP_006558037.1, XP_006558038.2, XP_016766665.1, XP_016766666.1, XP_016766667.1, XP_016766668.1, XP_016766669.1, XP_016766670.1, XP_016766671.1	ENSP00000251203.5, ENSP00000341990.5, ENSP00000356872.1, ENSP00000362588.5, ENSP00000364190.3, ENSP00000372757.4, ENSP00000390009.2, ENSP00000391745.2, ENSP00000397177.2, ENSP00000403948.2, ENSP00000405890.1, ENSP00000410710.2, ENSP00000452804.1, ENSP00000453188.1, ENSP00000475679.1	ENSMUSP00000040464.6, ENSMUSP00000045281.7, ENSMUSP00000066385.4, ENSMUSP00000072640.4, ENSMUSP00000080219.5, ENSMUSP00000108757.2, ENSMUSP00000133744.1, ENSMUSP00000134925.1, ENSMUSP00000135226.1, ENSMUSP00000135516.1, ENSMUSP00000140606.1	NV11620-PA, NV14032-PA		Dapma7bEVm004297t1, Dapma7bEVm017875t1
OG0000306	XP_006559501.1, XP_006559502.1, XP_016769006.1, XP_016769007.1, XP_393573.1	ENSP00000237937.3, ENSP00000261749.6, ENSP00000350586.2, ENSP00000366155.3, ENSP00000366159.4, ENSP00000366161.5, ENSP00000452625.1, ENSP00000452664.1, ENSP00000452735.1, ENSP00000453291.1, ENSP00000453308.1, ENSP00000453571.1, ENSP00000453709.1, ENSP00000453710.1, ENSP00000453888.1, ENSP00000454137.1, ENSP00000454152.1, ENSP00000454273.1, ENSP00000455146.1, ENSP00000456973.1, ENSP00000478129.1, …	ENSMUSP00000025659.4, ENSMUSP00000069228.2, ENSMUSP00000122782.1, ENSMUSP00000123555.1, ENSMUSP00000135968.1, ENSMUSP00000146518.1, ENSMUSP00000146559.1, ENSMUSP00000146682.1, ENSMUSP00000146878.1, ENSMUSP00000147192.1	NV15657-PA	gene4927	Dapma7bEVm010993t1
OG0000307	XP_006560637.1, XP_006560638.1, XP_006560639.1	ENSP00000075322.6, ENSP00000230565.3, ENSP00000259486.6, ENSP00000318066.3, ENSP00000332656.5, ENSP00000350265.3, ENSP00000350964.5, ENSP00000354238.2, ENSP00000360436.1, ENSP00000403315.2, ENSP00000406261.1, ENSP00000428291.1, ENSP00000428304.1, ENSP00000429447.1	ENSMUSP00000020169.7, ENSMUSP00000024756.4, ENSMUSP00000024757.7, ENSMUSP00000036180.9, ENSMUSP00000090027.6, ENSMUSP00000101159.1, ENSMUSP00000101880.1, ENSMUSP00000114273.1, ENSMUSP00000114429.1, ENSMUSP00000122767.1, ENSMUSP00000128941.1, ENSMUSP00000132640.2, ENSMUSP00000133877.1, ENSMUSP00000151393.1, ENSMUSP00000151540.1, ENSMUSP00000152033.1	NV14717-PA	gene11137, gene11155, gene14019, gene14575	Dapma7bEVm001109t1, Dapma7bEVm002182t1, Dapma7bEVm005045t1
OG0000308	XP_006561012.1, XP_016767765.1, XP_624678.1	ENSP00000258787.7, ENSP00000300119.3, ENSP00000306382.4, ENSP00000324527.5, ENSP00000341903.4, ENSP00000352834.5, ENSP00000354283.2, ENSP00000376130.1, ENSP00000376132.3, ENSP00000393392.2, ENSP00000412197.2, ENSP00000437685.2, ENSP00000439182.2, ENSP00000444076.2, ENSP00000459174.1, ENSP00000462055.1, ENSP00000464305.1, ENSP00000464741.1	ENSMUSP00000003459.3, ENSMUSP00000018561.7, ENSMUSP00000037819.7, ENSMUSP00000040447.7, ENSMUSP00000066948.5, ENSMUSP00000070388.6, ENSMUSP00000078540.5, ENSMUSP00000099562.3, ENSMUSP00000099563.3, ENSMUSP00000104069.2, ENSMUSP00000110184.2, ENSMUSP00000110188.1, ENSMUSP00000118824.2, ENSMUSP00000132905.2, ENSMUSP00000144110.1	NV11216-PA	gene12957, gene2138	Dapma7bEVm001721t1, Dapma7bEVm004007t1
OG0000309	XP_006563870.1, XP_006563871.1, XP_016768973.1, XP_392590.4	ENSP00000240185.3, ENSP00000313129.3, ENSP00000432132.1, ENSP00000465240.1, ENSP00000466842.2, ENSP00000479219.1, ENSP00000479978.1, ENSP00000480771.1, ENSP00000481206.1, ENSP00000481330.1, ENSP00000481867.1, ENSP00000482191.1, ENSP00000484722.1, ENSP00000486989.1, ENSP00000491203.1, ENSP00000492196.1	ENSMUSP00000038113.7, ENSMUSP00000081142.3, ENSMUSP00000093386.3, ENSMUSP00000101324.1, ENSMUSP00000101325.1, ENSMUSP00000101327.2, ENSMUSP00000129342.1, ENSMUSP00000130963.1, ENSMUSP00000135135.2, ENSMUSP00000139476.1, ENSMUSP00000140110.1, ENSMUSP00000140364.1, ENSMUSP00000140718.1, ENSMUSP00000140832.1, ENSMUSP00000141010.1, ENSMUSP00000141052.1	NV15536-PA	gene16149, gene16698	Dapma7bEVm009817t1, Dapma7bEVm021135t1
OG0000310	XP_006566349.1, XP_006566350.1, XP_006566351.1, XP_006566352.1, XP_006566353.1, XP_006566356.1, XP_016770792.1, XP_395635.2	ENSP00000264554.4, ENSP00000329668.4, ENSP00000357430.5, ENSP00000357434.4, ENSP00000357435.1, ENSP00000357438.4, ENSP00000364995.4, ENSP00000379786.3, ENSP00000396162.1, ENSP00000396333.1, ENSP00000398441.1, ENSP00000398864.1, ENSP00000401303.2, ENSP00000404908.1, ENSP00000443300.1	ENSMUSP00000020564.6, ENSMUSP00000021898.5, ENSMUSP00000035361.5, ENSMUSP00000043146.7, ENSMUSP00000091940.3, ENSMUSP00000103040.2, ENSMUSP00000106103.1, ENSMUSP00000106106.1, ENSMUSP00000115509.1, ENSMUSP00000117190.1, ENSMUSP00000119293.1, ENSMUSP00000123635.1, ENSMUSP00000140336.1, ENSMUSP00000152080.1	NV15915-PA	gene15258	Dapma7bEVm001351t1, Dapma7bEVm027587t1
OG0000311	XP_006566494.1, XP_006566495.1, XP_006566496.1, XP_006566497.1, XP_006566498.1, XP_006566499.1, XP_006566500.1, XP_006566503.1, XP_006566504.1, XP_006566505.1, XP_006566507.1, XP_006566509.1, XP_006566510.1, XP_006566515.1, XP_016770263.1, XP_016770264.1, XP_016770266.1, XP_016770267.1, XP_016770268.1, XP_016770270.1, XP_016770271.1, XP_016770272.1, XP_016770273.1	ENSP00000244020.3, ENSP00000362900.4, ENSP00000377892.2, ENSP00000451088.1, ENSP00000451391.1, ENSP00000452123.1, ENSP00000485813.1	ENSMUSP00000061474.3, ENSMUSP00000105980.1, ENSMUSP00000105981.3, ENSMUSP00000105983.1, ENSMUSP00000105985.2, ENSMUSP00000119065.1, ENSMUSP00000131323.1	NV10642-PA, NV10642-PB		Dapma7bEVm010159t1, Dapma7bEVm020237t1
OG0000312	XP_016766173.1, XP_016766174.1, XP_016766175.1, XP_016766176.1, XP_016766177.1, XP_016766178.1	ENSP00000245618.4, ENSP00000281172.5, ENSP00000320828.8, ENSP00000432765.1, ENSP00000433057.1, ENSP00000433173.1, ENSP00000433223.1, ENSP00000435128.1, ENSP00000435585.1, ENSP00000436035.1, ENSP00000436230.1, ENSP00000437085.1, ENSP00000437145.1, ENSP00000437541.1, ENSP00000437806.1, ENSP00000441867.1, ENSP00000441888.1, ENSP00000442388.1, ENSP00000445985.1, ENSP00000465830.1, ENSP00000466245.1, …	ENSMUSP00000026577.6, ENSMUSP00000052776.6, ENSMUSP00000098402.2, ENSMUSP00000107509.1, ENSMUSP00000119997.1, ENSMUSP00000120044.1, ENSMUSP00000122517.1, ENSMUSP00000126720.1	NV11984-PA	gene844	Dapma7bEVm005463t1
OG0000313	XP_016773381.1	ENSP00000288447.4, ENSP00000340057.3, ENSP00000350765.2, ENSP00000352894.1, ENSP00000354464.4, ENSP00000354923.3, ENSP00000356496.4, ENSP00000356515.3, ENSP00000367948.2, ENSP00000367951.2, ENSP00000367974.4, ENSP00000367979.3, ENSP00000367997.3, ENSP00000378635.3, ENSP00000385038.1, ENSP00000417123.1, ENSP00000441051.1, ENSP00000444119.1, ENSP00000444752.1, ENSP00000478150.1, ENSP00000479270.1	ENSMUSP00000076093.4, ENSMUSP00000108850.2, ENSMUSP00000108852.1, ENSMUSP00000108854.1, ENSMUSP00000109624.1, ENSMUSP00000109625.2, ENSMUSP00000109633.1, ENSMUSP00000115246.1, ENSMUSP00000151359.1, ENSMUSP00000151431.1, ENSMUSP00000151592.1, ENSMUSP00000151628.1, ENSMUSP00000151938.1, ENSMUSP00000152040.1	NV50088-PA	gene5687, gene5688	Dapma7bEVm000009t1, Dapma7bEVm024240t1
OG0000314	XP_396365.1	ENSP00000225567.4, ENSP00000377101.3, ENSP00000394559.3, ENSP00000458154.2, ENSP00000458911.1, ENSP00000461460.1, ENSP00000461673.2, ENSP00000461784.2, ENSP00000491100.1, ENSP00000491135.1, ENSP00000491253.1, ENSP00000491266.1, ENSP00000491396.1, ENSP00000491399.1, ENSP00000491432.1, ENSP00000491682.1, ENSP00000491785.1, ENSP00000491859.1, ENSP00000491946.1, ENSP00000491961.1, ENSP00000491979.1, …	ENSMUSP00000021329.7, ENSMUSP00000102627.2	NV13410-PA	gene4845	Dapma7bEVm006101t1
OG0000315		ENSP00000249822.4, ENSP00000271690.7, ENSP00000341743.5, ENSP00000348921.5, ENSP00000354835.5, ENSP00000355220.7, ENSP00000355239.5, ENSP00000358010.5, ENSP00000358012.4, ENSP00000421458.1, ENSP00000422343.1, ENSP00000424242.1, ENSP00000426110.1, ENSP00000454234.1, ENSP00000454297.1, ENSP00000454341.1, ENSP00000454612.1, ENSP00000455151.1, ENSP00000455610.1, ENSP00000455625.1, ENSP00000455986.1, …	ENSMUSP00000007800.7, ENSMUSP00000045937.4, ENSMUSP00000051799.6, ENSMUSP00000125825.1, ENSMUSP00000126618.1, ENSMUSP00000128921.1, ENSMUSP00000130730.1, ENSMUSP00000131597.1, ENSMUSP00000131922.1, ENSMUSP00000131987.1, ENSMUSP00000132350.1, ENSMUSP00000132802.1	NV14967-PA	gene15882, gene16774	Dapma7bEVm004476t1
OG0000316				NV18421-PA, NV18515-PA, NV18606-PA, NV19150-PA, NV20005-PA, NV20249-PA, NV20263-PA, NV20576-PA, NV21117-PA, NV21419-PA, NV21551-PA, NV22569-PA, NV22590-PA, NV22612-PA, NV23136-PA, NV23175-PA, NV24182-PA, NV24632-PA, NV24663-PA, NV24770-PA, NV24942-PA, NV25153-PA, NV26232-PA, NV30011-PA, NV30054-PA, NV30120-PA, NV30270-PA, NV30271-PA, NV30549-PA, NV30842-PA, NV30956-PA, NV31604-PA, NV31774-PA, NV3…		Dapma7bEVm019082t1
OG0000317					gene10058, gene10089, gene10406, gene10453, gene11113, gene11306, gene11640, gene12010, gene12184, gene12848, gene12872, gene13034, gene13700, gene13809, gene1388, gene14642, gene14849, gene14855, gene14863, gene15501, gene15977, gene16157, gene16184, gene16509, gene16523, gene16636, gene17160, gene17928, gene18039, gene18307, gene18430, gene2227, gene3684, gene5905, gene637, gene6616, gene7378, …
OG0000318					gene11528, gene11529, gene11890, gene11891, gene11892, gene13933, gene13993, gene1613, gene1635, gene1639, gene1647, gene16958, gene17080, gene3300, gene4397, gene8699, gene8705, gene8765, gene9782, gene9836, gene9845, gene9847	Dapma7bEVm001892t1, Dapma7bEVm005930t1, Dapma7bEVm005973t1, Dapma7bEVm005974t1, Dapma7bEVm006241t1, Dapma7bEVm007244t1, Dapma7bEVm011157t1, Dapma7bEVm011192t1, Dapma7bEVm011677t1, Dapma7bEVm011739t1, Dapma7bEVm012917t1, Dapma7bEVm015321t1, Dapma7bEVm018579t1, Dapma7bEVm018990t1, Dapma7bEVm019235t1, Dapma7bEVm022876t1, Dapma7bEVm028042t1, Dapma7bEVm028968t1, Dapma7bEVm030234t1
OG0000319					gene13043, gene13044, gene18313, gene18344, gene4230, gene6683, gene6692, gene6697, gene6699, gene8170, gene8175, gene8176, gene8177, gene8178	Dapma7bEVm001287t1, Dapma7bEVm002481t1, Dapma7bEVm002799t1, Dapma7bEVm006027t1, Dapma7bEVm007489t1, Dapma7bEVm009455t1, Dapma7bEVm009456t1, Dapma7bEVm011172t1, Dapma7bEVm015046t1, Dapma7bEVm015767t1, Dapma7bEVm015884t1, Dapma7bEVm016494t1, Dapma7bEVm016495t1, Dapma7bEVm016496t1, Dapma7bEVm016497t1, Dapma7bEVm017063t1, Dapma7bEVm017578t1, Dapma7bEVm018975t1, Dapma7bEVm019190t1, Dapma7bEVm019453t1,…
OG0000320	XP_006563880.1	ENSP00000261173.2, ENSP00000263519.4, ENSP00000324172.5, ENSP00000340930.2, ENSP00000343886.2, ENSP00000350310.5, ENSP00000352054.3, ENSP00000352062.3, ENSP00000353414.2, ENSP00000356187.3, ENSP00000359205.1, ENSP00000373311.4, ENSP00000376869.2, ENSP00000377425.1, ENSP00000380267.1, ENSP00000392043.3, ENSP00000414854.1, ENSP00000424494.1, ENSP00000492732.1	ENSMUSP00000020107.7, ENSMUSP00000033744.5, ENSMUSP00000047978.7, ENSMUSP00000085775.1, ENSMUSP00000086398.5, ENSMUSP00000098605.2, ENSMUSP00000098606.3, ENSMUSP00000107883.1, ENSMUSP00000110123.1, ENSMUSP00000116941.1, ENSMUSP00000119242.1, ENSMUSP00000133187.2, ENSMUSP00000138165.1, ENSMUSP00000145174.1	NV50106-PA	gene5654	Dapma7bEVm012426t1, Dapma7bEVm015001t1, Dapma7bEVm027353t1, Dapma7bEVm030672t1
OG0000321	XP_006564719.1, XP_006564720.1, XP_006564722.1, XP_006564724.1, XP_006564728.1, XP_006564729.1, XP_006564731.1, XP_016769093.1, XP_016769094.1, XP_016769095.1, XP_016769096.1, XP_016769097.1, XP_016769098.1, XP_016769099.1, XP_016769100.1, XP_016769101.1, XP_016769102.1, XP_016769103.1, XP_016769104.1, XP_016769105.1, XP_016769106.1	ENSP00000200557.6, ENSP00000265727.7, ENSP00000381260.4, ENSP00000381261.3, ENSP00000381262.4, ENSP00000381267.3, ENSP00000443773.1, ENSP00000465537.1	ENSMUSP00000049120.7, ENSMUSP00000055000.7, ENSMUSP00000069466.5, ENSMUSP00000086122.5, ENSMUSP00000086139.4, ENSMUSP00000099370.4, ENSMUSP00000111044.1, ENSMUSP00000111046.2	NV50761-PA	gene9858	Dapma7bEVm009638t1
OG0000322	XP_006565573.1, XP_006568428.1, XP_006568429.1, XP_006568430.1, XP_006568431.1, XP_006568432.1, XP_006568433.1, XP_006568434.1, XP_006568678.1, XP_394686.4, XP_394687.3	ENSP00000356898.3, ENSP00000356899.2, ENSP00000396139.1, ENSP00000398339.1, ENSP00000405579.1, ENSP00000408328.1, ENSP00000422442.1, ENSP00000424003.1, ENSP00000447474.2, ENSP00000448115.2, ENSP00000449238.2, ENSP00000449307.2	ENSMUSP00000027985.2, ENSMUSP00000129624.1, ENSMUSP00000141443.1	NV17174-PA, NV17462-PA, NV17470-PA, NV18143-PA	gene5438, gene6891, gene6892, gene9660, gene9666, gene9667	Dapma7bEVm000226t1, Dapma7bEVm004557t1, Dapma7bEVm027425t1, Dapma7bEVm027682t1
OG0000323	XP_006568316.1, XP_006568317.1	ENSP00000327539.6, ENSP00000338477.3, ENSP00000348345.3, ENSP00000349168.5, ENSP00000349573.4, ENSP00000361927.2, ENSP00000377082.4, ENSP00000397797.2, ENSP00000400433.2, ENSP00000424087.1, ENSP00000426275.1, ENSP00000426518.1, ENSP00000427388.1, ENSP00000428620.1, ENSP00000429270.1, ENSP00000429481.1, ENSP00000438061.1, ENSP00000491271.1, ENSP00000492076.1, ENSP00000492211.1	ENSMUSP00000045048.7, ENSMUSP00000050838.5, ENSMUSP00000070503.7, ENSMUSP00000074483.4, ENSMUSP00000076989.7, ENSMUSP00000104770.1, ENSMUSP00000108827.1, ENSMUSP00000108828.1, ENSMUSP00000108829.1, ENSMUSP00000126817.1, ENSMUSP00000130023.2, ENSMUSP00000136162.1, ENSMUSP00000136436.1, ENSMUSP00000136700.1, ENSMUSP00000137632.1	NV14976-PA	gene2469	Dapma7bEVm000955t1
OG0000324	XP_006570253.1, XP_006570254.1, XP_395016.2	ENSP00000326767.5, ENSP00000375717.1, ENSP00000437496.1, ENSP00000469128.1, ENSP00000469541.1, ENSP00000469838.1, ENSP00000469839.1, ENSP00000470007.1, ENSP00000470027.1, ENSP00000470439.1, ENSP00000471458.1, ENSP00000472816.1, ENSP00000479851.1, ENSP00000480731.1, ENSP00000482155.1, ENSP00000482659.1, ENSP00000484882.1	ENSMUSP00000003049.6, ENSMUSP00000035281.9, ENSMUSP00000146405.1, ENSMUSP00000146422.1, ENSMUSP00000146475.1, ENSMUSP00000146498.1, ENSMUSP00000146587.1, ENSMUSP00000146595.1, ENSMUSP00000146633.1, ENSMUSP00000146676.1, ENSMUSP00000146761.1, ENSMUSP00000146817.1, ENSMUSP00000146864.1, ENSMUSP00000147048.1, ENSMUSP00000147094.1, ENSMUSP00000147117.1	NV15644-PA	gene151, gene3072	Dapma7bEVm001724t1
OG0000325	XP_006570982.1, XP_393096.3	ENSP00000309992.5, ENSP00000370996.1, ENSP00000371003.1, ENSP00000371017.5, ENSP00000371020.5, ENSP00000381046.2, ENSP00000381050.3, ENSP00000381053.3, ENSP00000385484.1, ENSP00000386010.1, ENSP00000397072.1, ENSP00000424205.2, ENSP00000452959.1, ENSP00000473321.1, ENSP00000487386.1	ENSMUSP00000059767.8, ENSMUSP00000106263.1, ENSMUSP00000106264.1, ENSMUSP00000106265.1, ENSMUSP00000106266.1, ENSMUSP00000106267.1, ENSMUSP00000106268.1, ENSMUSP00000116299.1, ENSMUSP00000116635.1, ENSMUSP00000117375.1, ENSMUSP00000118002.1, ENSMUSP00000118964.1, ENSMUSP00000121574.1, ENSMUSP00000122133.1, ENSMUSP00000152106.1, ENSMUSP00000152332.1, ENSMUSP00000152352.1, ENSMUSP00000152716.1, ENS…		gene12911, gene749	Dapma7bEVm002649t1
OG0000326	XP_006570989.1, XP_016768172.1	ENSP00000233944.3, ENSP00000287878.3, ENSP00000323867.5, ENSP00000376549.2, ENSP00000387386.2, ENSP00000397133.3, ENSP00000419272.2, ENSP00000419493.1, ENSP00000419577.1, ENSP00000420645.1, ENSP00000436068.1, ENSP00000446987.1, ENSP00000447433.1, ENSP00000447671.1, ENSP00000448251.1, ENSP00000448290.1, ENSP00000448739.1, ENSP00000448873.1, ENSP00000448972.1, ENSP00000449104.1, ENSP00000449121.1, …	ENSMUSP00000030784.7, ENSMUSP00000075651.5, ENSMUSP00000080342.6, ENSMUSP00000109302.2, ENSMUSP00000110626.1, ENSMUSP00000114978.1, ENSMUSP00000115760.1, ENSMUSP00000125242.1, ENSMUSP00000125344.1, ENSMUSP00000132499.1, ENSMUSP00000139909.1	NV18084-PA, NV30917-PA	gene7323	Dapma7bEVm009509t1
OG0000327	XP_016767768.1, XP_016767769.1, XP_016767770.1	ENSP00000216568.7, ENSP00000236877.5, ENSP00000332931.4, ENSP00000349392.2, ENSP00000350560.3, ENSP00000370669.2, ENSP00000377863.2, ENSP00000383886.1, ENSP00000384763.1, ENSP00000384908.2, ENSP00000385188.1, ENSP00000385535.1, ENSP00000385678.3, ENSP00000385811.2, ENSP00000386116.2, ENSP00000433531.1, ENSP00000436332.1, ENSP00000436688.1, ENSP00000437536.1	ENSMUSP00000063258.7, ENSMUSP00000082334.5, ENSMUSP00000083725.3, ENSMUSP00000126373.2, ENSMUSP00000128926.2, ENSMUSP00000132809.1, ENSMUSP00000138735.1, ENSMUSP00000147497.1	NV15742-PA, NV15742-PB	gene11998, gene12497, gene13131, gene9483	Dapma7bEVm000510t1, Dapma7bEVm003524t1, Dapma7bEVm003544t1, Dapma7bEVm009949t1
OG0000328	XP_016772240.1	ENSP00000274473.6, ENSP00000288745.3, ENSP00000292357.7, ENSP00000294599.4, ENSP00000344465.3, ENSP00000348982.4, ENSP00000378976.2, ENSP00000386908.2, ENSP00000401400.1, ENSP00000414475.1, ENSP00000416284.2, ENSP00000419033.2, ENSP00000420386.1, ENSP00000423195.1, ENSP00000423354.2, ENSP00000456118.1, ENSP00000478094.1, ENSP00000480105.1, ENSP00000480614.1	ENSMUSP00000029714.8, ENSMUSP00000030897.8, ENSMUSP00000065353.4, ENSMUSP00000075174.6, ENSMUSP00000078090.5, ENSMUSP00000088503.6, ENSMUSP00000091349.2, ENSMUSP00000114035.1, ENSMUSP00000116814.1, ENSMUSP00000117277.1, ENSMUSP00000120514.1, ENSMUSP00000121641.1, ENSMUSP00000128672.1, ENSMUSP00000133323.1, ENSMUSP00000133474.1, ENSMUSP00000134451.1	NV11505-PA	gene2237, gene8858	Dapma7bEVm000277t1
OG0000329	XP_016773326.1	ENSP00000282397.4, ENSP00000434800.1, ENSP00000437631.1, ENSP00000442630.1, ENSP00000484039.1, ENSP00000484385.1, ENSP00000491097.1	ENSMUSP00000031653.5, ENSMUSP00000106158.1	NV14036-PA, NV14991-PA	gene10731, gene1197, gene18412, gene2183, gene4644, gene554, gene576, gene650	Dapma7bEVm000358t1, Dapma7bEVm000788t1, Dapma7bEVm001699t1, Dapma7bEVm001726t1, Dapma7bEVm004030t1, Dapma7bEVm009523t1, Dapma7bEVm009783t1, Dapma7bEVm010570t1, Dapma7bEVm010853t1, Dapma7bEVm010916t1, Dapma7bEVm015574t1, Dapma7bEVm016738t1, Dapma7bEVm018625t1, Dapma7bEVm018712t1, Dapma7bEVm018838t1, Dapma7bEVm023236t1, Dapma7bEVm027452t1, Dapma7bEVm027631t1, Dapma7bEVm028514t1, Dapma7bEVm030656t1
OG0000330	XP_016773584.1	ENSP00000263094.6, ENSP00000265662.5, ENSP00000272895.7, ENSP00000344155.6, ENSP00000359245.3, ENSP00000360666.3, ENSP00000363868.3, ENSP00000374312.4, ENSP00000391042.1, ENSP00000396789.1, ENSP00000411096.1, ENSP00000414062.1, ENSP00000419850.1, ENSP00000420084.1, ENSP00000432031.2, ENSP00000439707.2, ENSP00000442634.2, ENSP00000465322.1, ENSP00000481105.1	ENSMUSP00000013995.8, ENSMUSP00000030010.3, ENSMUSP00000040465.6, ENSMUSP00000043090.7, ENSMUSP00000046218.6, ENSMUSP00000061094.5, ENSMUSP00000075621.3, ENSMUSP00000081690.2, ENSMUSP00000084523.5, ENSMUSP00000099983.3, ENSMUSP00000112538.1, ENSMUSP00000112736.1, ENSMUSP00000113538.1, ENSMUSP00000115111.1, ENSMUSP00000128121.1, ENSMUSP00000143560.1		gene1434, gene1437	Dapma7bEVm023223t1, Dapma7bEVm027464t1
OG0000331	XP_394669.2	ENSP00000364574.5, ENSP00000364578.3, ENSP00000372660.4, ENSP00000372834.4, ENSP00000388400.2, ENSP00000390689.1, ENSP00000393005.2, ENSP00000393103.1, ENSP00000393793.1, ENSP00000393794.1, ENSP00000394340.1, ENSP00000394879.2, ENSP00000395175.1, ENSP00000396604.1, ENSP00000396971.1, ENSP00000397565.1, ENSP00000397914.1, ENSP00000401342.1, ENSP00000401745.1, ENSP00000403623.2, ENSP00000403630.1, …	ENSMUSP00000094956.4, ENSMUSP00000131195.2, ENSMUSP00000133934.1, ENSMUSP00000134272.1	NV17659-PA	gene6213	Dapma7bEVm007078t1
OG0000332		ENSP00000248701.4, ENSP00000274565.4, ENSP00000296695.5, ENSP00000324870.2, ENSP00000367139.1, ENSP00000369048.1, ENSP00000421119.1, ENSP00000423858.1, ENSP00000425961.1, ENSP00000427240.2, ENSP00000427376.1, ENSP00000427887.1, ENSP00000481309.1	ENSMUSP00000025381.2, ENSMUSP00000062976.4, ENSMUSP00000063376.3, ENSMUSP00000067117.4, ENSMUSP00000069247.2, ENSMUSP00000075551.4, ENSMUSP00000080025.5, ENSMUSP00000089535.2, ENSMUSP00000095193.2, ENSMUSP00000113823.1, ENSMUSP00000125171.1, ENSMUSP00000125330.1, ENSMUSP00000137781.1, ENSMUSP00000148409.1	NV16339-PA, NV16340-PA, NV17408-PA, NV18038-PA, NV18039-PA, NV22642-PA, NV24476-PA	gene270, gene271, gene274	Dapma7bEVm004474t1, Dapma7bEVm009210t1, Dapma7bEVm015502t1
OG0000333		ENSP00000216117.8, ENSP00000219700.6, ENSP00000381595.3, ENSP00000385100.2, ENSP00000391637.1, ENSP00000394103.3, ENSP00000413316.1, ENSP00000458592.1, ENSP00000458797.1, ENSP00000458824.1, ENSP00000459203.1, ENSP00000459214.1, ENSP00000460926.1, ENSP00000460992.1, ENSP00000461428.1, ENSP00000477572.1, ENSP00000478785.1, ENSP00000480515.1, ENSP00000481295.1, ENSP00000481811.1, ENSP00000483319.2, …	ENSMUSP00000004172.8, ENSMUSP00000005548.6, ENSMUSP00000112378.1, ENSMUSP00000112397.1, ENSMUSP00000113110.1, ENSMUSP00000122699.1
OG0000334					gene11309, gene11841, gene13239, gene16753, gene6913	Dapma7bEVm007009t1, Dapma7bEVm012248t1, Dapma7bEVm012585t1, Dapma7bEVm016140t1, Dapma7bEVm016458t1, Dapma7bEVm019006t1, Dapma7bEVm022220t1, Dapma7bEVm022513t1, Dapma7bEVm022574t1, Dapma7bEVm022583t1, Dapma7bEVm022631t1, Dapma7bEVm022799t1, Dapma7bEVm022925t1, Dapma7bEVm022942t1, Dapma7bEVm023265t1, Dapma7bEVm023509t1, Dapma7bEVm023612t1, Dapma7bEVm023788t1, Dapma7bEVm023838t1, Dapma7bEVm024099t1,…
OG0000335	XP_001120503.2, XP_006562675.1, XP_006569011.1, XP_006569012.1, XP_006569013.1, XP_006569014.1, XP_006569015.1, XP_006569016.1, XP_016767940.1, XP_016773564.1, XP_016773565.1, XP_016773566.1, XP_016773567.1, XP_016773568.1	ENSP00000262839.2, ENSP00000342580.5, ENSP00000348025.2, ENSP00000351264.2, ENSP00000368966.3, ENSP00000368995.2, ENSP00000369001.1, ENSP00000369027.3, ENSP00000410133.2, ENSP00000426899.1, ENSP00000486109.1	ENSMUSP00000029311.6, ENSMUSP00000049063.3, ENSMUSP00000105497.1, ENSMUSP00000142921.1, ENSMUSP00000143593.1	NV14344-PA, NV14416-PA, NV15626-PA	gene11571, gene5495, gene6873	Dapma7bEVm002570t1, Dapma7bEVm006756t1, Dapma7bEVm010563t1
OG0000336	XP_001122870.2, XP_006560510.1, XP_006560512.1, XP_006560516.1, XP_006572767.1, XP_006572769.1, XP_006572770.1, XP_006572773.1, XP_016766920.1	ENSP00000223398.6, ENSP00000303585.7, ENSP00000351665.2, ENSP00000355151.5, ENSP00000355314.4, ENSP00000378500.1, ENSP00000437617.1, ENSP00000437786.1, ENSP00000438743.1, ENSP00000439093.1, ENSP00000439472.1, ENSP00000441409.1, ENSP00000445387.1, ENSP00000445531.1, ENSP00000446379.1, ENSP00000479322.1	ENSMUSP00000031382.7, ENSMUSP00000037431.6, ENSMUSP00000068241.5, ENSMUSP00000098212.2, ENSMUSP00000107186.1, ENSMUSP00000107190.1, ENSMUSP00000107192.2, ENSMUSP00000115965.1, ENSMUSP00000119641.1, ENSMUSP00000121425.1, ENSMUSP00000122064.1	NV11205-PA	gene10066	Dapma7bEVm000056t1
OG0000337	XP_003249576.2	ENSP00000331111.5, ENSP00000352333.4, ENSP00000365978.2, ENSP00000365981.2, ENSP00000373108.2, ENSP00000383500.1, ENSP00000383501.3, ENSP00000383503.3, ENSP00000387914.1, ENSP00000391809.2, ENSP00000393236.2, ENSP00000394779.2, ENSP00000395065.1, ENSP00000395397.2, ENSP00000396661.1, ENSP00000396922.1, ENSP00000397636.2, ENSP00000399302.2, ENSP00000399966.2, ENSP00000402198.2, ENSP00000405264.1, …	ENSMUSP00000109299.2, ENSMUSP00000133644.1, ENSMUSP00000133651.1	NV13769-PA	gene14343	Dapma7bEVm008834t1
OG0000338	XP_003250079.3, XP_006562105.1, XP_396315.5	ENSP00000254846.5, ENSP00000328939.4, ENSP00000355420.4, ENSP00000367203.4, ENSP00000372349.1, ENSP00000372352.4, ENSP00000372355.5, ENSP00000398929.1, ENSP00000405910.1, ENSP00000412513.2, ENSP00000437405.2, ENSP00000439922.2, ENSP00000441943.2, ENSP00000442047.2, ENSP00000443078.2, ENSP00000445274.2, ENSP00000478793.1, ENSP00000483595.1, ENSP00000483735.1, ENSP00000484698.1, ENSP00000485013.1, …	ENSMUSP00000045862.6, ENSMUSP00000061539.8, ENSMUSP00000070012.7, ENSMUSP00000091620.4, ENSMUSP00000114752.1, ENSMUSP00000114910.1, ENSMUSP00000115113.1, ENSMUSP00000119406.1	NV50117-PA	gene12855, gene12858	Dapma7bEVm017888t1, Dapma7bEVm018627t1, Dapma7bEVm020158t1
OG0000339	XP_003250990.1, XP_003250991.1, XP_006567288.1, XP_006567289.1, XP_016766422.1, XP_016767249.1, XP_016767250.1, XP_016769633.1, XP_016769634.1	ENSP00000260402.3, ENSP00000278655.4, ENSP00000279230.6, ENSP00000338185.6, ENSP00000367734.3, ENSP00000367754.1, ENSP00000367762.2, ENSP00000367904.2, ENSP00000367908.3, ENSP00000390616.2, ENSP00000411991.2, ENSP00000443631.1, ENSP00000453975.1	ENSMUSP00000025912.8, ENSMUSP00000038409.4, ENSMUSP00000064844.5, ENSMUSP00000099583.1, ENSMUSP00000105736.1, ENSMUSP00000105743.1, ENSMUSP00000117638.1, ENSMUSP00000118756.2, ENSMUSP00000124364.1, ENSMUSP00000139274.1	NV13419-PA, NV15983-PA, NV50267-PA	gene4783, gene5029	Dapma7bEVm005009t1, Dapma7bEVm009562t1
OG0000340	XP_006558687.2, XP_006572147.1, XP_006572148.1, XP_016772871.1, XP_016773052.1	ENSP00000249005.2, ENSP00000370678.3, ENSP00000384794.1	ENSMUSP00000057999.6, ENSMUSP00000129719.1	NV17533-PA	gene12071, gene12815, gene12906, gene14042, gene17304, gene550, gene5765, gene5921, gene7263	Dapma7bEVm001235t1, Dapma7bEVm004370t1, Dapma7bEVm004744t1, Dapma7bEVm007442t1, Dapma7bEVm010619t1, Dapma7bEVm011449t1, Dapma7bEVm011450t1, Dapma7bEVm011451t1, Dapma7bEVm015413t1, Dapma7bEVm015839t1, Dapma7bEVm016111t1, Dapma7bEVm019477t1, Dapma7bEVm020024t1, Dapma7bEVm023132t1, Dapma7bEVm023254t1, Dapma7bEVm023471t1, Dapma7bEVm024667t1, Dapma7bEVm027890t1, Dapma7bEVm028520t1
OG0000341	XP_006559638.1	ENSP00000194130.2, ENSP00000279027.4, ENSP00000290317.5, ENSP00000293800.6, ENSP00000297282.5, ENSP00000316202.5, ENSP00000370464.4, ENSP00000392411.3, ENSP00000406220.2, ENSP00000415852.2, ENSP00000417784.1, ENSP00000419621.1, ENSP00000420177.1, ENSP00000459372.1	ENSMUSP00000001122.5, ENSMUSP00000021161.6, ENSMUSP00000029208.8, ENSMUSP00000031713.7, ENSMUSP00000031868.4, ENSMUSP00000104902.2, ENSMUSP00000119417.2, ENSMUSP00000146762.1, ENSMUSP00000146922.1	NV13332-PA, NV16266-PA	gene13822, gene16841, gene8287, gene8790	Dapma7bEVm000883t1, Dapma7bEVm009510t1, Dapma7bEVm009823t1, Dapma7bEVm010407t1, Dapma7bEVm010712t1, Dapma7bEVm010715t1, Dapma7bEVm010820t1, Dapma7bEVm019798t1, Dapma7bEVm023672t1
OG0000342	XP_006562952.1, XP_006562953.1, XP_006562954.1, XP_006562956.1, XP_016769919.1	ENSP00000221891.3, ENSP00000263574.5, ENSP00000263575.6, ENSP00000278756.7, ENSP00000284981.4, ENSP00000345444.5, ENSP00000345463.5, ENSP00000346129.3, ENSP00000350578.3, ENSP00000351796.3, ENSP00000352760.4, ENSP00000387483.2, ENSP00000396923.1, ENSP00000398879.2, ENSP00000406539.1, ENSP00000434059.1, ENSP00000434379.1, ENSP00000435470.1, ENSP00000435914.1, ENSP00000441501.1, ENSP00000465694.1, …	ENSMUSP00000005406.10, ENSMUSP00000006828.7, ENSMUSP00000072428.7, ENSMUSP00000078694.7, ENSMUSP00000149023.1, ENSMUSP00000149732.1	NV11057-PA	gene7719	Dapma7bEVm001101t1
OG0000343	XP_006562986.1, XP_006562990.1, XP_006562991.1, XP_006562992.1, XP_016771520.1, XP_016771521.1, XP_016771522.1, XP_016771523.1, XP_016771525.1, XP_016771526.1, XP_016771527.1, XP_016771528.1, XP_392011.2	ENSP00000243457.2, ENSP00000306497.3, ENSP00000328150.5, ENSP00000339960.4, ENSP00000357067.3, ENSP00000433295.1, ENSP00000434266.1, ENSP00000441848.1, ENSP00000457807.2, ENSP00000463778.1	ENSMUSP00000034533.5, ENSMUSP00000037192.2, ENSMUSP00000041696.2, ENSMUSP00000060110.2, ENSMUSP00000086588.4, ENSMUSP00000093558.4, ENSMUSP00000094075.3, ENSMUSP00000104357.2, ENSMUSP00000130321.1, ENSMUSP00000131625.1, ENSMUSP00000141633.1, ENSMUSP00000149000.1	NV14143-PA, NV14144-PA	gene6657	Dapma7bEVm009828t1
OG0000344	XP_006564205.2	ENSP00000260323.11, ENSP00000367756.3, ENSP00000367757.5, ENSP00000380006.1, ENSP00000429562.2, ENSP00000443886.2, ENSP00000446831.1, ENSP00000447236.1, ENSP00000447572.1, ENSP00000456350.1, ENSP00000479261.1, ENSP00000484432.1, ENSP00000489581.1, ENSP00000490228.1, ENSP00000490683.1	ENSMUSP00000030170.8, ENSMUSP00000074726.6, ENSMUSP00000078894.6, ENSMUSP00000103586.2, ENSMUSP00000103587.2, ENSMUSP00000128608.1, ENSMUSP00000132622.1, ENSMUSP00000135189.1, ENSMUSP00000139027.1, ENSMUSP00000146589.1, ENSMUSP00000147100.1	NV21063-PA, NV21516-PA, NV21971-PA, NV25027-PA, NV30349-PA, NV30665-PA	gene963, gene964, gene965, gene967	Dapma7bEVm009796t1, Dapma7bEVm028392t1
OG0000345	XP_006566781.1, XP_006566782.1, XP_016770704.1	ENSP00000211402.6, ENSP00000316092.5, ENSP00000364815.3, ENSP00000372860.3, ENSP00000373032.3, ENSP00000390673.1, ENSP00000396754.2, ENSP00000400867.2, ENSP00000401121.2, ENSP00000403359.2, ENSP00000407805.2, ENSP00000415316.2, ENSP00000438200.2, ENSP00000441000.1, ENSP00000446608.2, ENSP00000446839.1, ENSP00000447141.1, ENSP00000447179.1, ENSP00000447478.2, ENSP00000447763.2, ENSP00000448002.2, …	ENSMUSP00000047917.8, ENSMUSP00000084572.7, ENSMUSP00000129196.1, ENSMUSP00000133994.1	NV10728-PA, NV50508-PA	gene10332, gene9489	Dapma7bEVm000221t1, Dapma7bEVm004013t1, Dapma7bEVm024606t1
OG0000346	XP_006567454.1, XP_006567455.1, XP_006567456.1, XP_006567457.1, XP_006567458.1, XP_006567459.1, XP_006567460.1	ENSP00000263373.2, ENSP00000311489.2, ENSP00000334156.5, ENSP00000340345.4, ENSP00000349259.4, ENSP00000374370.3, ENSP00000374371.5, ENSP00000374372.3, ENSP00000374630.3, ENSP00000375877.1, ENSP00000375879.2, ENSP00000432568.1, ENSP00000433593.1, ENSP00000451752.1, ENSP00000469242.1, ENSP00000470693.1, ENSP00000479037.1	ENSMUSP00000006629.7, ENSMUSP00000008991.6, ENSMUSP00000011877.6, ENSMUSP00000011895.7, ENSMUSP00000021458.6, ENSMUSP00000099902.3, ENSMUSP00000103999.1, ENSMUSP00000104000.1, ENSMUSP00000104001.1, ENSMUSP00000114841.1, ENSMUSP00000129782.1, ENSMUSP00000132807.1	NV10758-PA	gene10578	Dapma7bEVm009489t1
OG0000347	XP_006569066.1, XP_006569067.1, XP_006569073.1, XP_006569074.1, XP_016766362.1, XP_016766364.1, XP_016766365.1, XP_016766366.1	ENSP00000255641.7, ENSP00000305777.7, ENSP00000334735.4, ENSP00000353904.2, ENSP00000354942.2, ENSP00000421385.2, ENSP00000421998.3, ENSP00000423838.2, ENSP00000429412.1, ENSP00000468637.1, ENSP00000475325.1, ENSP00000475686.2, ENSP00000475724.1, ENSP00000476088.2, ENSP00000489116.1, ENSP00000489165.1, ENSP00000489233.1	ENSMUSP00000034949.3, ENSMUSP00000070259.6, ENSMUSP00000078706.6, ENSMUSP00000082560.5, ENSMUSP00000113160.1, ENSMUSP00000145724.1, ENSMUSP00000145887.1, ENSMUSP00000145938.1, ENSMUSP00000145947.1, ENSMUSP00000146047.1	NV13701-PA	gene433	Dapma7bEVm000882t1, Dapma7bEVm020416t1
OG0000348	XP_006569403.1, XP_016767278.1, XP_016767279.1, XP_016767280.1, XP_016767281.1, XP_016767282.1	ENSP00000246149.6, ENSP00000332265.6, ENSP00000351416.4, ENSP00000354085.2, ENSP00000378211.3, ENSP00000378212.3, ENSP00000394489.1, ENSP00000405602.1, ENSP00000421069.1, ENSP00000427151.2, ENSP00000432016.1, ENSP00000453294.1, ENSP00000453434.1, ENSP00000478529.1, ENSP00000491481.1	ENSMUSP00000006205.7, ENSMUSP00000014421.8, ENSMUSP00000080587.6, ENSMUSP00000115837.1, ENSMUSP00000116047.1, ENSMUSP00000116462.1, ENSMUSP00000117110.1, ENSMUSP00000120290.1, ENSMUSP00000122136.1, ENSMUSP00000123270.2, ENSMUSP00000128960.3, ENSMUSP00000142575.1, ENSMUSP00000151446.1	NV25233-PA, NV31592-PA	gene1479	Dapma7bEVm009747t1, Dapma7bEVm018068t1
OG0000349	XP_016771699.1, XP_016771700.1, XP_016771701.1	ENSP00000250863.8, ENSP00000282278.8, ENSP00000314792.7, ENSP00000324965.7, ENSP00000371731.2, ENSP00000371743.2, ENSP00000371802.2, ENSP00000371861.4, ENSP00000371868.4, ENSP00000371869.6, ENSP00000371870.4, ENSP00000371887.1, ENSP00000376116.4, ENSP00000383340.2, ENSP00000389300.2, ENSP00000391757.1, ENSP00000396099.1, ENSP00000397711.1, ENSP00000397895.2, ENSP00000398109.1, ENSP00000400716.3, …	ENSMUSP00000084868.3, ENSMUSP00000110066.3, ENSMUSP00000123814.1, ENSMUSP00000124962.2, ENSMUSP00000134054.1, ENSMUSP00000138084.1	NV13063-PA
OG0000350	XP_016771755.1, XP_016771756.1, XP_016771757.1, XP_016771758.1, XP_016771759.1, XP_016771760.1, XP_016771761.1, XP_016771762.1, XP_016771763.1, XP_016771764.1, XP_016771765.1, XP_016771766.1, XP_016771767.1, XP_016771768.1, XP_016771769.1	ENSP00000262186.5, ENSP00000318212.5, ENSP00000328531.4, ENSP00000331727.5, ENSP00000333781.4, ENSP00000387657.4, ENSP00000396900.2, ENSP00000463533.1, ENSP00000463830.1, ENSP00000482818.1, ENSP00000483158.1	ENSMUSP00000001965.7, ENSMUSP00000047705.7, ENSMUSP00000074563.3, ENSMUSP00000102516.1, ENSMUSP00000108071.1, ENSMUSP00000108073.1, ENSMUSP00000110750.2, ENSMUSP00000137675.1	NV24643-PA	gene10757	Dapma7bEVm009477t1, Dapma7bEVm028312t1, Dapma7bEVm030437t1
OG0000351	XP_016772689.1, XP_016772690.1, XP_016772691.1, XP_016772692.1, XP_016772693.1, XP_016772694.1, XP_016772695.1, XP_016772696.1, XP_016772697.1, XP_016772698.1, XP_016772699.1, XP_016772700.1, XP_016772701.1, XP_016772702.1, XP_016772703.1, XP_016772704.1	ENSP00000252692.5, ENSP00000341118.4, ENSP00000355771.3, ENSP00000375956.3, ENSP00000375960.2, ENSP00000383623.3, ENSP00000383625.4, ENSP00000383626.4, ENSP00000404595.2	ENSMUSP00000114485.1, ENSMUSP00000115250.1, ENSMUSP00000118318.1, ENSMUSP00000119153.1, ENSMUSP00000122204.1, ENSMUSP00000122447.1, ENSMUSP00000128891.2	NV11659-PA	gene15031, gene16967, gene17840, gene4651	Dapma7bEVm002538t1, Dapma7bEVm022318t1
OG0000352		ENSP00000454233.1, ENSP00000454263.1, ENSP00000454289.1, ENSP00000454364.1, ENSP00000454607.1, ENSP00000454855.2, ENSP00000454933.1, ENSP00000455074.1, ENSP00000455176.1, ENSP00000455226.1, ENSP00000455600.1, ENSP00000455812.1, ENSP00000456002.1, ENSP00000456147.1, ENSP00000456166.1, ENSP00000456238.1, ENSP00000456256.1, ENSP00000456263.1, ENSP00000456362.1, ENSP00000456469.1, ENSP00000456599.1, …
OG0000353		ENSP00000333329.3, ENSP00000389443.1, ENSP00000390759.3, ENSP00000400880.1, ENSP00000403760.1, ENSP00000410621.1, ENSP00000414392.1, ENSP00000422097.1, ENSP00000422216.1, ENSP00000422621.1, ENSP00000422887.1, ENSP00000422969.1, ENSP00000423115.1, ENSP00000423211.1, ENSP00000423503.1, ENSP00000423777.1, ENSP00000424077.2, ENSP00000425375.1, ENSP00000425582.1, ENSP00000425955.1, ENSP00000427264.1, …
OG0000354		ENSP00000364962.2, ENSP00000364963.2, ENSP00000364964.2, ENSP00000364967.3, ENSP00000364968.4, ENSP00000364972.3, ENSP00000372902.4, ENSP00000372903.4, ENSP00000372904.4, ENSP00000382940.3, ENSP00000382944.3, ENSP00000388484.2, ENSP00000388982.2, ENSP00000390272.2, ENSP00000390821.2, ENSP00000391097.2, ENSP00000392917.2, ENSP00000392961.2, ENSP00000394082.2, ENSP00000395279.2, ENSP00000395801.2, …	ENSMUSP00000094950.1, ENSMUSP00000133377.1
OG0000355		ENSP00000264312.7, ENSP00000370882.3, ENSP00000379725.2, ENSP00000399656.2, ENSP00000416943.2, ENSP00000420881.1, ENSP00000420917.1, ENSP00000421572.1, ENSP00000421582.1, ENSP00000422171.1, ENSP00000423002.1, ENSP00000423126.2, ENSP00000423381.1, ENSP00000423845.1, ENSP00000423909.2, ENSP00000424041.1, ENSP00000424252.1, ENSP00000425356.1, ENSP00000425633.1, ENSP00000425968.1, ENSP00000426386.1, …	ENSMUSP00000031038.4, ENSMUSP00000069412.6, ENSMUSP00000128805.1, ENSMUSP00000143799.1, ENSMUSP00000143867.1, ENSMUSP00000143869.1, ENSMUSP00000143984.1, ENSMUSP00000144072.1, ENSMUSP00000144102.1, ENSMUSP00000144227.1, ENSMUSP00000144293.1, ENSMUSP00000144515.1	NV16824-PA	gene413	Dapma7bEVm007496t1
OG0000356	NP_001306197.1, XP_003251102.1, XP_006567860.1, XP_006567861.1, XP_006567862.1, XP_006567863.1, XP_006570538.1, XP_006570540.1, XP_623849.3	ENSP00000288197.5, ENSP00000372169.4, ENSP00000389506.2, ENSP00000403371.2, ENSP00000417279.1, ENSP00000417318.1, ENSP00000418228.1, ENSP00000419101.1, ENSP00000443038.2, ENSP00000446341.1, ENSP00000464949.1, ENSP00000465060.1, ENSP00000465372.1, ENSP00000467333.1, ENSP00000467697.1, ENSP00000468167.1, ENSP00000468530.1, ENSP00000478969.1	ENSMUSP00000022567.7, ENSMUSP00000044660.6, ENSMUSP00000140197.1	NV12671-PA, NV12767-PA, NV12768-PA	gene11047, gene11050, gene11054	Dapma7bEVm000051t1, Dapma7bEVm027390t1
OG0000357	XP_001121552.2, XP_006568549.1	ENSP00000293604.6, ENSP00000365654.4, ENSP00000365656.5, ENSP00000373074.4, ENSP00000373075.4, ENSP00000387592.2, ENSP00000389259.2, ENSP00000390275.2, ENSP00000391657.2, ENSP00000393004.2, ENSP00000395979.2, ENSP00000396916.2, ENSP00000398769.2, ENSP00000402805.2, ENSP00000403409.2, ENSP00000404560.2, ENSP00000404588.2, ENSP00000405594.2, ENSP00000411113.2, ENSP00000415028.2, ENSP00000415810.2, …	ENSMUSP00000050693.8, ENSMUSP00000114151.1, ENSMUSP00000115771.1, ENSMUSP00000116278.1, ENSMUSP00000121142.1, ENSMUSP00000123547.1	NV15894-PA	gene11271	Dapma7bEVm005979t1
OG0000358	XP_003251120.1	ENSP00000350263.4, ENSP00000383188.2, ENSP00000465506.2, ENSP00000465897.2, ENSP00000466035.2, ENSP00000466462.2, ENSP00000467410.2, ENSP00000490965.1, ENSP00000490970.1, ENSP00000491010.1, ENSP00000491013.1, ENSP00000491022.1, ENSP00000491111.1, ENSP00000491318.1, ENSP00000491415.1, ENSP00000491475.1, ENSP00000491525.1, ENSP00000491549.1, ENSP00000491620.1, ENSP00000491628.1, ENSP00000491811.1, …	ENSMUSP00000069969.8, ENSMUSP00000139638.1, ENSMUSP00000140020.1, ENSMUSP00000140844.1	NV14850-PA	gene8878	Dapma7bEVm003051t1
OG0000359	XP_003251730.2, XP_006571438.1, XP_006571439.1	ENSP00000221419.4, ENSP00000272249.3, ENSP00000351136.5, ENSP00000368195.3, ENSP00000373401.3, ENSP00000386575.1, ENSP00000386695.1, ENSP00000387088.1, ENSP00000390625.3, ENSP00000396669.1, ENSP00000469349.1, ENSP00000469913.1, ENSP00000470059.1, ENSP00000470231.1, ENSP00000472150.1, ENSP00000476852.1, ENSP00000488987.1, ENSP00000489021.1, ENSP00000489028.1, ENSP00000489244.1, ENSP00000489437.1, …	ENSMUSP00000049407.8, ENSMUSP00000058308.7, ENSMUSP00000133728.1, ENSMUSP00000133932.1, ENSMUSP00000133952.1, ENSMUSP00000134271.1, ENSMUSP00000134734.1, ENSMUSP00000139075.1, ENSMUSP00000139372.1	NV16670-PA	gene4594	Dapma7bEVm015112t1
OG0000360	XP_006557778.1, XP_006557779.1, XP_006557780.1, XP_006557781.1, XP_006557782.1, XP_006557783.1, XP_006557784.1, XP_006557785.1, XP_006557786.1, XP_006557787.1, XP_006557790.1, XP_006557791.1, XP_006565147.1, XP_016772539.1	ENSP00000075120.7, ENSP00000320935.8, ENSP00000323568.3, ENSP00000340450.5, ENSP00000366641.4, ENSP00000379834.2, ENSP00000383698.1, ENSP00000396887.2, ENSP00000407287.2, ENSP00000416293.2, ENSP00000440480.1, ENSP00000482927.1	ENSMUSP00000018710.6, ENSMUSP00000029240.7, ENSMUSP00000030398.3, ENSMUSP00000030826.2, ENSMUSP00000032476.4, ENSMUSP00000059106.7	NV17148-PA, NV17904-PA	gene12948, gene9492	Dapma7bEVm010250t1, Dapma7bEVm018573t1
OG0000361	XP_006558413.1, XP_006558414.1, XP_006558415.1, XP_016769415.1	ENSP00000226328.4, ENSP00000325594.4, ENSP00000341727.4, ENSP00000370394.3, ENSP00000373420.2, ENSP00000377087.2, ENSP00000377094.2, ENSP00000382151.2, ENSP00000390025.2, ENSP00000399771.2, ENSP00000404986.2, ENSP00000425400.1, ENSP00000425574.1, ENSP00000426734.1, ENSP00000433197.1, ENSP00000473462.1, ENSP00000491004.1, ENSP00000491803.1, ENSP00000491925.1, ENSP00000492748.1	ENSMUSP00000020643.3, ENSMUSP00000031229.6, ENSMUSP00000059982.7, ENSMUSP00000113429.1, ENSMUSP00000113754.1, ENSMUSP00000115339.1, ENSMUSP00000121419.1, ENSMUSP00000143115.1, ENSMUSP00000143209.1, ENSMUSP00000143302.1, ENSMUSP00000143770.1	NV15480-PA	gene5416	Dapma7bEVm000674t1
OG0000362	XP_006559056.1, XP_006559057.1, XP_006559058.1, XP_016770703.1	ENSP00000216061.5, ENSP00000265636.4, ENSP00000265637.4, ENSP00000352051.3, ENSP00000377389.2, ENSP00000377390.3, ENSP00000379090.3, ENSP00000379093.3, ENSP00000384532.3, ENSP00000414202.1, ENSP00000431415.1, ENSP00000431738.1, ENSP00000432837.1, ENSP00000433058.1, ENSP00000433565.1, ENSP00000434429.1, ENSP00000436209.1, ENSP00000437329.1, ENSP00000466332.1, ENSP00000467521.1, ENSP00000478417.1	ENSMUSP00000025846.8, ENSMUSP00000066736.6, ENSMUSP00000086167.3, ENSMUSP00000109630.2, ENSMUSP00000131084.1, ENSMUSP00000145575.1, ENSMUSP00000146109.1, ENSMUSP00000146290.1	NV17373-PA	gene203	Dapma7bEVm009580t1, Dapma7bEVm024620t1, Dapma7bEVm027795t1
OG0000363	XP_006560710.1, XP_006560717.1, XP_016772065.1, XP_016772066.1, XP_016772067.1, XP_016772068.1, XP_016772069.1, XP_016772070.1, XP_016772071.1, XP_392089.3	ENSP00000259605.6, ENSP00000274811.4, ENSP00000335239.5, ENSP00000343947.4, ENSP00000349566.3, ENSP00000367109.3, ENSP00000367117.2, ENSP00000425253.1, ENSP00000483536.1	ENSMUSP00000038477.8, ENSMUSP00000043974.9, ENSMUSP00000095702.2, ENSMUSP00000099998.2, ENSMUSP00000103467.1, ENSMUSP00000114259.1, ENSMUSP00000116043.1, ENSMUSP00000116642.1, ENSMUSP00000116850.1, ENSMUSP00000118474.1, ENSMUSP00000119889.1, ENSMUSP00000121329.1, ENSMUSP00000122161.1, ENSMUSP00000122342.1, ENSMUSP00000123198.1, ENSMUSP00000136732.1		gene3699, gene3701	Dapma7bEVm010024t1
OG0000364	XP_006561120.1, XP_006561121.1, XP_016767879.1, XP_016767880.1, XP_016767881.1	ENSP00000339659.5, ENSP00000340797.3, ENSP00000352508.3, ENSP00000400375.1, ENSP00000400879.1, ENSP00000415812.2, ENSP00000433070.1, ENSP00000433102.1, ENSP00000445460.1, ENSP00000487750.1, ENSP00000487836.1, ENSP00000488229.1, ENSP00000488602.1, ENSP00000491359.1	ENSMUSP00000049902.4, ENSMUSP00000053384.7, ENSMUSP00000069922.6, ENSMUSP00000102401.1, ENSMUSP00000102403.1, ENSMUSP00000103319.1, ENSMUSP00000103320.1, ENSMUSP00000103321.2, ENSMUSP00000103323.2, ENSMUSP00000114822.2, ENSMUSP00000115914.1, ENSMUSP00000118888.1, ENSMUSP00000119910.2, ENSMUSP00000120981.1, ENSMUSP00000121055.1	NV11722-PA	gene11300, gene8672	Dapma7bEVm010867t1
OG0000365	XP_006564598.1, XP_006564599.1, XP_006564600.1, XP_006564601.1, XP_006564602.1	ENSP00000262177.4, ENSP00000338019.5, ENSP00000375936.4, ENSP00000375937.2, ENSP00000387951.1, ENSP00000391690.1, ENSP00000392790.1, ENSP00000395173.1, ENSP00000396240.1, ENSP00000396267.1, ENSP00000397556.2, ENSP00000400665.1, ENSP00000403407.1, ENSP00000410643.1, ENSP00000414796.1, ENSP00000415201.1, ENSP00000488263.1, ENSP00000488740.1	ENSMUSP00000008733.8, ENSMUSP00000052520.7, ENSMUSP00000080796.6, ENSMUSP00000110488.1, ENSMUSP00000112703.2, ENSMUSP00000139982.1, ENSMUSP00000140456.1, ENSMUSP00000140566.1, ENSMUSP00000140588.1, ENSMUSP00000140634.1, ENSMUSP00000140637.1, ENSMUSP00000142878.1	NV15618-PA	gene10144	Dapma7bEVm004294t1
OG0000366	XP_006565317.1, XP_006568276.2, XP_006568277.1, XP_006568278.1, XP_016771319.1, XP_392226.2	ENSP00000272298.7, ENSP00000291295.8, ENSP00000315299.1, ENSP00000349467.4, ENSP00000369689.3, ENSP00000375785.2, ENSP00000387065.1, ENSP00000403491.3, ENSP00000411440.1, ENSP00000442853.2, ENSP00000450829.1, ENSP00000468877.1, ENSP00000470502.1, ENSP00000471225.1, ENSP00000472141.1	ENSMUSP00000001204.6, ENSMUSP00000019514.9, ENSMUSP00000041636.4, ENSMUSP00000048857.6, ENSMUSP00000076880.3, ENSMUSP00000105709.3, ENSMUSP00000139342.1	NV13603-PA, NV13714-PA	gene836	Dapma7bEVm011622t1, Dapma7bEVm014860t1, Dapma7bEVm017293t1, Dapma7bEVm018711t1, Dapma7bEVm020868t1, Dapma7bEVm021236t1, Dapma7bEVm025937t1
OG0000367	XP_006565533.1, XP_016768512.1, XP_016768513.1, XP_016769523.1	ENSP00000253856.6, ENSP00000264649.5, ENSP00000265686.3, ENSP00000308122.2, ENSP00000332247.2, ENSP00000342951.3, ENSP00000376774.1, ENSP00000377415.2, ENSP00000443991.1, ENSP00000466878.1, ENSP00000482236.1	ENSMUSP00000001801.4, ENSMUSP00000039381.4, ENSMUSP00000039737.8, ENSMUSP00000044838.6, ENSMUSP00000090333.3, ENSMUSP00000099399.3, ENSMUSP00000110558.1, ENSMUSP00000120531.2, ENSMUSP00000122474.1, ENSMUSP00000131848.2, ENSMUSP00000143284.1	NV12522-PA, NV14086-PA, NV14086-PB, NV14086-PC, NV14086-PD, NV14086-PE, NV14086-PF, NV15523-PA	gene15725, gene3645	Dapma7bEVm000108t1, Dapma7bEVm000474t1
OG0000368	XP_006565671.1, XP_006565672.1, XP_016771611.1, XP_016771612.1, XP_016771613.1, XP_016771614.1, XP_016771615.1, XP_016771616.1, XP_016771617.1, XP_016771618.1, XP_623841.3	ENSP00000309166.7, ENSP00000310471.4, ENSP00000381680.4, ENSP00000386561.2, ENSP00000386894.1, ENSP00000388552.2, ENSP00000413497.3, ENSP00000422301.2, ENSP00000423572.2, ENSP00000432020.1, ENSP00000432150.1, ENSP00000433071.1, ENSP00000433113.1, ENSP00000435239.1, ENSP00000435821.1, ENSP00000464349.1, ENSP00000475784.1	ENSMUSP00000038256.6, ENSMUSP00000127564.2, ENSMUSP00000128810.2, ENSMUSP00000129745.2, ENSMUSP00000136254.1, ENSMUSP00000136623.1, ENSMUSP00000137174.1, ENSMUSP00000137345.1, ENSMUSP00000138146.1	NV23065-PA
OG0000369	XP_006566402.1, XP_006566403.1, XP_016770735.1, XP_393805.2	ENSP00000248444.5, ENSP00000257861.3, ENSP00000283713.6, ENSP00000297029.5, ENSP00000341375.5, ENSP00000362914.3, ENSP00000362924.4, ENSP00000362929.2, ENSP00000373266.2, ENSP00000375962.2, ENSP00000377882.3, ENSP00000409270.1, ENSP00000409358.2, ENSP00000422096.1, ENSP00000430997.1, ENSP00000445823.1	ENSMUSP00000002640.5, ENSMUSP00000026500.5, ENSMUSP00000027366.6, ENSMUSP00000028239.6, ENSMUSP00000061731.6, ENSMUSP00000074294.6, ENSMUSP00000077573.7, ENSMUSP00000116262.1, ENSMUSP00000116546.1, ENSMUSP00000123405.1, ENSMUSP00000123786.1, ENSMUSP00000144296.1, ENSMUSP00000144561.1	NV11429-PA	gene5677, gene6630	Dapma7bEVm000181t1, Dapma7bEVm001752t1
OG0000370	XP_006568137.1, XP_006568138.1, XP_006568140.1, XP_006568141.1, XP_006568142.1, XP_006568143.1, XP_016771343.1, XP_393565.4	ENSP00000245925.2, ENSP00000262233.6, ENSP00000278845.4, ENSP00000320663.5, ENSP00000327384.9, ENSP00000334314.4, ENSP00000378254.2, ENSP00000382503.3, ENSP00000384939.3, ENSP00000385059.2, ENSP00000433417.1, ENSP00000442365.1, ENSP00000464789.1, ENSP00000468312.1, ENSP00000468329.1	ENSMUSP00000037654.8, ENSMUSP00000041880.8, ENSMUSP00000057209.7, ENSMUSP00000093960.4, ENSMUSP00000094528.4, ENSMUSP00000105483.1, ENSMUSP00000105486.1, ENSMUSP00000107982.2, ENSMUSP00000112447.2, ENSMUSP00000112491.1, ENSMUSP00000115466.1, ENSMUSP00000118325.1	NV16786-PA	gene14874	Dapma7bEVm000829t1
OG0000371	XP_006569462.1, XP_006569463.2, XP_394662.6	ENSP00000227157.4, ENSP00000229319.1, ENSP00000280704.3, ENSP00000280706.2, ENSP00000302393.4, ENSP00000368722.5, ENSP00000379385.1, ENSP00000379386.1, ENSP00000379516.3, ENSP00000395337.3, ENSP00000437783.1, ENSP00000439060.1, ENSP00000439555.1, ENSP00000445175.1, ENSP00000445331.1	ENSMUSP00000014545.4, ENSMUSP00000032373.5, ENSMUSP00000036386.9, ENSMUSP00000097661.3, ENSMUSP00000103267.2, ENSMUSP00000114206.1, ENSMUSP00000115652.1, ENSMUSP00000116014.1, ENSMUSP00000123356.2, ENSMUSP00000139572.1, ENSMUSP00000148046.1, ENSMUSP00000148107.1	NV16813-PA, NV16814-PA	gene1745, gene5715	Dapma7bEVm004798t1, Dapma7bEVm010075t1, Dapma7bEVm023491t1, Dapma7bEVm027936t1
OG0000372	XP_006571791.1, XP_006571792.1, XP_006571793.1, XP_016767004.1	ENSP00000322898.6, ENSP00000345030.5, ENSP00000347463.4, ENSP00000357637.3, ENSP00000370022.4, ENSP00000370029.4, ENSP00000386178.3, ENSP00000405003.3, ENSP00000428020.1, ENSP00000430241.1, ENSP00000437909.1, ENSP00000477023.1, ENSP00000477809.1	ENSMUSP00000022637.7, ENSMUSP00000033378.5, ENSMUSP00000080020.5, ENSMUSP00000099857.2, ENSMUSP00000101724.3, ENSMUSP00000104891.1, ENSMUSP00000105915.1, ENSMUSP00000105916.1, ENSMUSP00000105917.2, ENSMUSP00000130334.1, ENSMUSP00000132563.2, ENSMUSP00000133528.1, ENSMUSP00000134520.1, ENSMUSP00000135500.1, ENSMUSP00000135782.1, ENSMUSP00000147512.1, ENSMUSP00000147829.1	NV10306-PA	gene12863, gene12869	Dapma7bEVm002346t1
OG0000373	XP_016768820.1, XP_395357.3	ENSP00000282574.4, ENSP00000354838.4, ENSP00000358082.1, ENSP00000358089.2, ENSP00000394902.2, ENSP00000399567.1, ENSP00000401371.2, ENSP00000403573.1, ENSP00000404023.2, ENSP00000413751.2, ENSP00000427794.1, ENSP00000430969.1, ENSP00000431009.1	ENSMUSP00000033135.7, ENSMUSP00000093424.2, ENSMUSP00000093425.2, ENSMUSP00000093426.3, ENSMUSP00000101833.2, ENSMUSP00000101835.2, ENSMUSP00000109342.2, ENSMUSP00000116921.1, ENSMUSP00000118558.1, ENSMUSP00000126458.1, ENSMUSP00000138652.1, ENSMUSP00000144857.1, ENSMUSP00000145218.1, ENSMUSP00000145770.1, ENSMUSP00000145908.1, ENSMUSP00000145933.1, ENSMUSP00000146031.1	NV12658-PA, NV30086-PA	gene10343, gene14307	Dapma7bEVm014987t1, Dapma7bEVm017207t1
OG0000374	XP_016772913.1	ENSP00000290524.4, ENSP00000357864.2, ENSP00000376502.3, ENSP00000387618.1, ENSP00000389130.2, ENSP00000390720.1, ENSP00000390769.1, ENSP00000396810.1, ENSP00000398666.1, ENSP00000399095.1, ENSP00000399372.1, ENSP00000405067.1, ENSP00000409187.1, ENSP00000412900.1, ENSP00000413153.1, ENSP00000447735.1, ENSP00000453376.2, ENSP00000453611.3	ENSMUSP00000029772.2, ENSMUSP00000102874.1, ENSMUSP00000102875.1, ENSMUSP00000102876.1, ENSMUSP00000102881.2, ENSMUSP00000117963.1, ENSMUSP00000117999.1, ENSMUSP00000118099.1, ENSMUSP00000118586.1, ENSMUSP00000119704.1, ENSMUSP00000121157.1, ENSMUSP00000138957.1, ENSMUSP00000139195.1	NV23037-PA	gene8852	Dapma7bEVm001052t1, Dapma7bEVm027545t1, Dapma7bEVm027546t1, Dapma7bEVm030005t1
OG0000375		ENSP00000325431.6, ENSP00000396774.1, ENSP00000397774.1, ENSP00000405629.2, ENSP00000414350.2, ENSP00000478544.1, ENSP00000479182.1, ENSP00000479454.1, ENSP00000479947.1, ENSP00000480568.1, ENSP00000480845.1, ENSP00000482294.1, ENSP00000483878.1, ENSP00000484531.1, ENSP00000485702.1, ENSP00000485806.1, ENSP00000485837.1, ENSP00000485855.1, ENSP00000485873.1, ENSP00000485921.1, ENSP00000486236.1, …	ENSMUSP00000041221.8, ENSMUSP00000110769.1
OG0000376		ENSP00000229729.6, ENSP00000336888.4, ENSP00000359892.5, ENSP00000359896.3, ENSP00000364712.4, ENSP00000372870.4, ENSP00000385135.3, ENSP00000389244.2, ENSP00000393939.2, ENSP00000398852.2, ENSP00000399161.2, ENSP00000414120.2, ENSP00000444109.1, ENSP00000446935.1, ENSP00000447560.1, ENSP00000447704.1, ENSP00000448088.1, ENSP00000448213.1, ENSP00000448474.1, ENSP00000449039.1, ENSP00000449180.1, …	ENSMUSP00000007249.8, ENSMUSP00000034697.7, ENSMUSP00000087394.5, ENSMUSP00000132965.1, ENSMUSP00000150147.1, ENSMUSP00000151150.1	NV11562-PA, NV13737-PA, NV13738-PA	gene5789	Dapma7bEVm009552t1, Dapma7bEVm010585t1
OG0000377		ENSP00000277120.3, ENSP00000306167.6, ENSP00000314586.4, ENSP00000318328.3, ENSP00000347397.3, ENSP00000350356.2, ENSP00000351486.3, ENSP00000352906.3, ENSP00000354207.2, ENSP00000357179.3, ENSP00000365381.1, ENSP00000365386.1, ENSP00000365387.1, ENSP00000376120.2, ENSP00000377990.1, ENSP00000379221.1, ENSP00000431418.1, ENSP00000436804.1, ENSP00000437773.2, ENSP00000444673.2, ENSP00000453511.1, …	ENSMUSP00000029712.4, ENSMUSP00000037909.7, ENSMUSP00000038324.7, ENSMUSP00000078757.5, ENSMUSP00000105464.2, ENSMUSP00000141534.1, ENSMUSP00000141599.1, ENSMUSP00000145958.1, ENSMUSP00000146188.1		gene9364, gene9365	Dapma7bEVm009029t1
OG0000378		ENSP00000258148.7, ENSP00000258149.6, ENSP00000266624.9, ENSP00000299252.4, ENSP00000310742.9, ENSP00000335096.3, ENSP00000353611.2, ENSP00000356151.3, ENSP00000377062.1, ENSP00000377064.4, ENSP00000377065.3, ENSP00000377067.3, ENSP00000377068.2, ENSP00000396840.2, ENSP00000410694.3, ENSP00000427828.1, ENSP00000429021.2, ENSP00000429692.1, ENSP00000430257.1, ENSP00000430906.1, ENSP00000431110.1, …	ENSMUSP00000020408.8, ENSMUSP00000100898.1, ENSMUSP00000137039.1	NV24705-PA	gene13544	Dapma7bEVm006057t1, Dapma7bEVm006303t1
OG0000379		ENSP00000348068.4, ENSP00000376802.4, ENSP00000376803.4, ENSP00000385960.4, ENSP00000386094.1, ENSP00000390299.1, ENSP00000408474.1, ENSP00000416066.1, ENSP00000416354.3, ENSP00000451098.1, ENSP00000451525.1, ENSP00000452169.1, ENSP00000452452.1, ENSP00000452480.1, ENSP00000477615.1, ENSP00000479923.1, ENSP00000480231.1, ENSP00000485908.1, ENSP00000486067.1, ENSP00000486117.1, ENSP00000486302.1, …	ENSMUSP00000072652.6, ENSMUSP00000073695.5, ENSMUSP00000077909.5, ENSMUSP00000082130.4, ENSMUSP00000082132.6, ENSMUSP00000093101.4, ENSMUSP00000113606.1, ENSMUSP00000120398.1, ENSMUSP00000127266.2, ENSMUSP00000139941.1
OG0000380		ENSP00000343234.5, ENSP00000384122.1, ENSP00000384388.1, ENSP00000385207.1, ENSP00000385735.1, ENSP00000385825.1, ENSP00000389876.1, ENSP00000390068.1, ENSP00000390545.1, ENSP00000391485.1, ENSP00000391996.1, ENSP00000394912.1, ENSP00000395080.1, ENSP00000397092.1, ENSP00000398380.1, ENSP00000399649.1, ENSP00000401074.1, ENSP00000401426.1, ENSP00000405017.1, ENSP00000405381.1, ENSP00000412995.1, …	ENSMUSP00000058348.7, ENSMUSP00000077815.1, ENSMUSP00000105608.1		gene14693, gene5906, gene5920, gene640, gene641, gene879	Dapma7bEVm001203t1, Dapma7bEVm003290t1, Dapma7bEVm005233t1, Dapma7bEVm006535t1, Dapma7bEVm018412t1, Dapma7bEVm023243t1, Dapma7bEVm023975t1
OG0000381				NV20470-PA, NV20971-PA, NV21143-PA, NV22093-PA, NV22453-PA, NV22567-PA, NV23300-PA, NV23503-PA, NV24163-PA, NV24312-PA, NV30245-PA, NV30355-PA, NV30618-PA, NV30700-PA, NV30754-PA, NV31113-PA, NV31159-PA, NV31310-PA, NV31336-PA		Dapma7bEVm020754t1, Dapma7bEVm022538t1, Dapma7bEVm022571t1, Dapma7bEVm022794t1, Dapma7bEVm022811t1, Dapma7bEVm023268t1, Dapma7bEVm023489t1, Dapma7bEVm023742t1, Dapma7bEVm023863t1, Dapma7bEVm023942t1, Dapma7bEVm023943t1, Dapma7bEVm024070t1, Dapma7bEVm024109t1, Dapma7bEVm024133t1, Dapma7bEVm024142t1, Dapma7bEVm024364t1, Dapma7bEVm024461t1, Dapma7bEVm030083t1, Dapma7bEVm030180t1
OG0000382					gene11822, gene11823, gene11839, gene15655, gene16686, gene16891, gene17091, gene17228, gene17234, gene2556, gene6010, gene6012	Dapma7bEVm001345t1, Dapma7bEVm001852t1, Dapma7bEVm003506t1, Dapma7bEVm006109t1, Dapma7bEVm015288t1, Dapma7bEVm015289t1, Dapma7bEVm015596t1, Dapma7bEVm015597t1, Dapma7bEVm015598t1, Dapma7bEVm015599t1, Dapma7bEVm015610t1, Dapma7bEVm016163t1, Dapma7bEVm018630t1, Dapma7bEVm018670t1, Dapma7bEVm018671t1, Dapma7bEVm018799t1, Dapma7bEVm019130t1, Dapma7bEVm019131t1, Dapma7bEVm019132t1, Dapma7bEVm019133t1,…
OG0000383						Dapma7bEVm001614t1, Dapma7bEVm008768t1, Dapma7bEVm012449t1, Dapma7bEVm015227t1, Dapma7bEVm015957t1, Dapma7bEVm016126t1, Dapma7bEVm016699t1, Dapma7bEVm019036t1, Dapma7bEVm019205t1, Dapma7bEVm019206t1, Dapma7bEVm020501t1, Dapma7bEVm022678t1, Dapma7bEVm022679t1, Dapma7bEVm022871t1, Dapma7bEVm023539t1, Dapma7bEVm023575t1, Dapma7bEVm023632t1, Dapma7bEVm023743t1, Dapma7bEVm023805t1, Dapma7bEVm023910t1,…
OG0000384	NP_001073579.1, XP_006564381.2, XP_006564382.1, XP_006564383.1, XP_006564384.1, XP_016770152.1	ENSP00000262735.5, ENSP00000287820.6, ENSP00000310928.4, ENSP00000312472.6, ENSP00000337063.2, ENSP00000353916.3, ENSP00000380195.2, ENSP00000380196.1, ENSP00000380205.2, ENSP00000380207.2, ENSP00000380210.2, ENSP00000380221.2, ENSP00000380224.3, ENSP00000385246.1, ENSP00000385523.1, ENSP00000392285.1, ENSP00000413314.2, ENSP00000414372.2	ENSMUSP00000000450.3, ENSMUSP00000002320.8, ENSMUSP00000059719.5, ENSMUSP00000105049.1, ENSMUSP00000105050.1, ENSMUSP00000131962.1, ENSMUSP00000133077.1, ENSMUSP00000144975.1, ENSMUSP00000145083.1, ENSMUSP00000145525.1	NV50220-PA	gene11125	Dapma7bEVm015060t1
OG0000385	XP_001120242.1, XP_006564978.1, XP_006564983.1, XP_006564984.1, XP_006564985.1, XP_006564986.1, XP_006564987.1, XP_016767098.1, XP_016771519.1	ENSP00000054666.6, ENSP00000314214.6, ENSP00000355122.3, ENSP00000356714.2, ENSP00000379602.3, ENSP00000383702.3, ENSP00000418572.1, ENSP00000444181.1, ENSP00000464383.1, ENSP00000465820.1, ENSP00000466995.1, ENSP00000467399.1	ENSMUSP00000021273.6, ENSMUSP00000030797.3, ENSMUSP00000032487.7, ENSMUSP00000051544.4, ENSMUSP00000063466.8, ENSMUSP00000098503.2, ENSMUSP00000112611.1, ENSMUSP00000121977.1, ENSMUSP00000144835.1	NV14862-PA, NV16941-PA, NV16942-PA	gene14617, gene17104	Dapma7bEVm007384t1, Dapma7bEVm008853t1
OG0000386	XP_006557869.1, XP_006557870.1, XP_006557871.1, XP_006557872.1, XP_006557873.1, XP_006557874.1	ENSP00000293422.5, ENSP00000301540.8, ENSP00000307280.4, ENSP00000343321.4, ENSP00000441750.1, ENSP00000446640.1, ENSP00000446643.1, ENSP00000446687.1, ENSP00000446714.1, ENSP00000446721.1, ENSP00000446955.1, ENSP00000448101.1, ENSP00000448859.1, ENSP00000450116.1, ENSP00000450385.1, ENSP00000458907.1	ENSMUSP00000026428.3, ENSMUSP00000027151.5, ENSMUSP00000112861.1, ENSMUSP00000112880.1, ENSMUSP00000128803.1, ENSMUSP00000142424.1, ENSMUSP00000142791.1, ENSMUSP00000151236.1, ENSMUSP00000151250.1, ENSMUSP00000151693.1, ENSMUSP00000151786.1, ENSMUSP00000151915.1	NV19173-PA	gene11686	Dapma7bEVm002518t1
OG0000387	XP_006560181.1, XP_006560182.1, XP_006560183.1, XP_006560184.1, XP_016769820.1, XP_016769821.1, XP_016769822.1	ENSP00000284894.8, ENSP00000318472.8, ENSP00000383392.1, ENSP00000384055.3, ENSP00000475074.1, ENSP00000477808.1, ENSP00000477835.1, ENSP00000479241.1, ENSP00000479353.1, ENSP00000479687.1, ENSP00000480132.1, ENSP00000480269.1, ENSP00000480774.1, ENSP00000480797.1, ENSP00000481083.1, ENSP00000482205.1, ENSP00000484481.1, ENSP00000484943.1, ENSP00000486406.1	ENSMUSP00000049390.7, ENSMUSP00000063468.3, ENSMUSP00000110120.2, ENSMUSP00000130668.3, ENSMUSP00000141700.1, ENSMUSP00000142275.1, ENSMUSP00000142331.1	NV10197-PA	gene4242, gene4245	Dapma7bEVm000640t1
OG0000388	XP_006560207.1, XP_016768464.1, XP_016768465.1, XP_016768466.1	ENSP00000054650.4, ENSP00000249861.4, ENSP00000254250.3, ENSP00000292894.1, ENSP00000310796.2, ENSP00000311537.6, ENSP00000344966.2, ENSP00000366854.3, ENSP00000400500.2, ENSP00000427651.1, ENSP00000433912.1, ENSP00000446986.1, ENSP00000448904.1, ENSP00000449826.1, ENSP00000454911.2, ENSP00000464954.1, ENSP00000473646.1	ENSMUSP00000035240.1, ENSMUSP00000042464.5, ENSMUSP00000101290.2, ENSMUSP00000121153.1, ENSMUSP00000151353.1	NV10184-PA, NV14905-PA, NV18123-PA, NV23292-PA, NV24125-PA	gene2784, gene9591, gene9696	Dapma7bEVm008039t1, Dapma7bEVm016499t1, Dapma7bEVm022814t1
OG0000389	XP_006560388.1, XP_006561109.1, XP_006561110.1, XP_016772307.1, XP_016772308.1, XP_392082.3	ENSP00000252519.3, ENSP00000290863.6, ENSP00000290866.4, ENSP00000389326.1, ENSP00000392247.3, ENSP00000397593.2, ENSP00000464149.1	ENSMUSP00000001963.7, ENSMUSP00000001964.7, ENSMUSP00000073626.4, ENSMUSP00000107890.3, ENSMUSP00000119826.1, ENSMUSP00000140827.1	NV12891-PA, NV13720-PA	gene13640, gene15830, gene3298, gene3705, gene6749, gene6810	Dapma7bEVm000159t1, Dapma7bEVm000879t1, Dapma7bEVm001786t1, Dapma7bEVm001808t1, Dapma7bEVm002227t1, Dapma7bEVm004092t1, Dapma7bEVm004104t1, Dapma7bEVm011333t1, Dapma7bEVm023019t1, Dapma7bEVm027414t1
OG0000390	XP_006561704.1, XP_392943.3, XP_393296.2, XP_623273.1	ENSP00000296122.6, ENSP00000326031.7, ENSP00000335084.5, ENSP00000341779.5, ENSP00000350974.4, ENSP00000351298.2, ENSP00000365936.4, ENSP00000378769.2, ENSP00000390715.1, ENSP00000414918.1, ENSP00000431146.1, ENSP00000447122.1, ENSP00000448437.1, ENSP00000448981.1, ENSP00000482210.1	ENSMUSP00000015100.8, ENSMUSP00000039109.4, ENSMUSP00000083474.6, ENSMUSP00000099587.4, ENSMUSP00000137997.1, ENSMUSP00000142415.1, ENSMUSP00000143146.1, ENSMUSP00000143509.1, ENSMUSP00000144047.1	NV10693-PA, NV11905-PA, NV11905-PB, NV11905-PC	gene15470, gene5873	Dapma7bEVm004291t1, Dapma7bEVm005272t1, Dapma7bEVm020904t1
OG0000391	XP_006563214.1, XP_006563215.1	ENSP00000180166.5, ENSP00000215530.4, ENSP00000371790.5, ENSP00000393686.1, ENSP00000395517.1, ENSP00000396198.2, ENSP00000397635.1, ENSP00000399324.2, ENSP00000406916.1, ENSP00000409276.2, ENSP00000410125.1, ENSP00000412904.1, ENSP00000428072.1, ENSP00000453980.1, ENSP00000459746.1, ENSP00000460753.1, ENSP00000461397.1, ENSP00000465134.1, ENSP00000487411.1, ENSP00000491106.1, ENSP00000492404.1, …	ENSMUSP00000022545.7, ENSMUSP00000033581.3, ENSMUSP00000034014.7, ENSMUSP00000088143.4, ENSMUSP00000112756.1, ENSMUSP00000113639.1, ENSMUSP00000115205.1, ENSMUSP00000130066.1, ENSMUSP00000131358.1, ENSMUSP00000151743.1		gene6879	Dapma7bEVm006485t1
OG0000392	XP_006563941.1, XP_006563942.1	ENSP00000264674.3, ENSP00000270722.5, ENSP00000367643.2, ENSP00000394302.2, ENSP00000417299.1, ENSP00000417506.1, ENSP00000417899.1, ENSP00000419770.1, ENSP00000419995.1, ENSP00000420048.1, ENSP00000420466.1, ENSP00000421400.1, ENSP00000425796.1, ENSP00000426975.1, ENSP00000486104.1	ENSMUSP00000030902.6, ENSMUSP00000064546.7, ENSMUSP00000095365.2, ENSMUSP00000101261.1, ENSMUSP00000101262.1, ENSMUSP00000101263.2, ENSMUSP00000103905.3, ENSMUSP00000103906.3, ENSMUSP00000128563.1, ENSMUSP00000133310.1, ENSMUSP00000133410.1, ENSMUSP00000134117.1, ENSMUSP00000134278.1, ENSMUSP00000134303.1, ENSMUSP00000134626.1	NV11691-PA, NV11692-PA	gene5122	Dapma7bEVm011425t1, Dapma7bEVm015769t1
OG0000393	XP_006566997.1, XP_016770957.1, XP_016771027.1, XP_016771031.1, XP_016771034.1, XP_016771038.1, XP_624772.2	ENSP00000309570.6, ENSP00000387510.1, ENSP00000392015.1, ENSP00000393268.1, ENSP00000397245.1, ENSP00000398572.1, ENSP00000403284.2, ENSP00000412950.1, ENSP00000413590.1, ENSP00000419923.1, ENSP00000440407.1, ENSP00000445301.1, ENSP00000483629.1	ENSMUSP00000000080.6, ENSMUSP00000054674.4, ENSMUSP00000109720.2, ENSMUSP00000120537.1, ENSMUSP00000142651.1, ENSMUSP00000152088.1	NV16008-PA, NV17335-PA, NV30983-PA	gene10940, gene10941, gene15379, gene17334	Dapma7bEVm003695t1, Dapma7bEVm007443t1, Dapma7bEVm010151t1, Dapma7bEVm028154t1
OG0000394	XP_016767367.1	ENSP00000305766.3, ENSP00000314042.3, ENSP00000333800.2, ENSP00000366331.3, ENSP00000373041.2, ENSP00000373139.2, ENSP00000379571.2, ENSP00000392071.2, ENSP00000399042.2, ENSP00000405030.2, ENSP00000405164.2, ENSP00000410649.2, ENSP00000436242.1, ENSP00000481943.1	ENSMUSP00000052230.4, ENSMUSP00000061878.1, ENSMUSP00000073463.4, ENSMUSP00000074768.2, ENSMUSP00000084327.2, ENSMUSP00000091945.1, ENSMUSP00000091946.3, ENSMUSP00000091952.1, ENSMUSP00000091953.2, ENSMUSP00000091954.1, ENSMUSP00000096035.3, ENSMUSP00000113310.2, ENSMUSP00000124631.1, ENSMUSP00000127022.1, ENSMUSP00000129978.1, ENSMUSP00000133751.1, ENSMUSP00000135437.1, ENSMUSP00000136396.2, ENS…
OG0000395	XP_016771185.1	ENSP00000261267.2, ENSP00000269053.3, ENSP00000301046.2, ENSP00000304762.5, ENSP00000305847.5, ENSP00000364467.2, ENSP00000364650.3, ENSP00000366139.3, ENSP00000378134.1, ENSP00000434629.1, ENSP00000449780.1, ENSP00000449898.1, ENSP00000449969.1, ENSP00000463386.1, ENSP00000481373.1, ENSP00000482955.1, ENSP00000483358.1, ENSP00000483897.1, ENSP00000487953.1, ENSP00000488304.1	ENSMUSP00000020392.4, ENSMUSP00000021328.7, ENSMUSP00000023726.3, ENSMUSP00000025076.3, ENSMUSP00000048721.5, ENSMUSP00000089800.5, ENSMUSP00000089801.7, ENSMUSP00000099511.3, ENSMUSP00000099512.1, ENSMUSP00000102628.1, ENSMUSP00000113101.1, ENSMUSP00000115284.1, ENSMUSP00000125436.1, ENSMUSP00000150807.1	NV10739-PA		Dapma7bEVm010991t1
OG0000396	XP_392494.1	ENSP00000352780.4, ENSP00000381098.3, ENSP00000438500.1, ENSP00000439053.1, ENSP00000439124.2, ENSP00000443006.1, ENSP00000443392.1, ENSP00000443860.1, ENSP00000446011.1, ENSP00000446024.1, ENSP00000446047.1, ENSP00000478352.1, ENSP00000480660.1, ENSP00000481670.2, ENSP00000490949.1	ENSMUSP00000042436.8, ENSMUSP00000077033.6, ENSMUSP00000080016.2, ENSMUSP00000100896.2, ENSMUSP00000100897.2, ENSMUSP00000115478.1, ENSMUSP00000118073.1, ENSMUSP00000118397.1, ENSMUSP00000121670.1, ENSMUSP00000122323.1, ENSMUSP00000122349.1, ENSMUSP00000123234.1, ENSMUSP00000123288.1, ENSMUSP00000124709.1, ENSMUSP00000124717.1, ENSMUSP00000125047.1	NV12121-PA	gene14028, gene3222, gene3223	Dapma7bEVm002141t1
OG0000397	XP_393837.4	ENSP00000265437.5, ENSP00000325673.3, ENSP00000345312.7, ENSP00000350734.4, ENSP00000353972.4, ENSP00000358678.1, ENSP00000358680.1, ENSP00000358683.1, ENSP00000377089.1, ENSP00000377090.3, ENSP00000377092.2, ENSP00000377093.4, ENSP00000377095.1, ENSP00000377097.3, ENSP00000402934.1, ENSP00000411118.1, ENSP00000414031.1, ENSP00000417140.1, ENSP00000419516.1, ENSP00000436499.1, ENSP00000436544.1	ENSMUSP00000000674.6, ENSMUSP00000057326.7, ENSMUSP00000058455.6, ENSMUSP00000062886.5, ENSMUSP00000076334.2, ENSMUSP00000080341.6, ENSMUSP00000102380.1, ENSMUSP00000111077.3, ENSMUSP00000111078.1, ENSMUSP00000111079.1, ENSMUSP00000111080.1, ENSMUSP00000138577.1	NV15724-PA	gene12398	Dapma7bEVm006217t1
OG0000398	XP_623918.3	ENSP00000290438.3, ENSP00000300576.5, ENSP00000307928.5, ENSP00000343064.5, ENSP00000352111.4, ENSP00000391085.3, ENSP00000400063.2, ENSP00000402791.3, ENSP00000408132.3, ENSP00000409271.1, ENSP00000411598.2, ENSP00000416097.2, ENSP00000454322.1, ENSP00000455298.1, ENSP00000456138.2, ENSP00000458130.1, ENSP00000473603.1, ENSP00000476265.1, ENSP00000478799.1, ENSP00000481013.2, ENSP00000481067.2, …	ENSMUSP00000080374.7, ENSMUSP00000097768.2, ENSMUSP00000109004.1, ENSMUSP00000114169.2, ENSMUSP00000115003.1, ENSMUSP00000117476.1, ENSMUSP00000121886.2	NV15885-PA	gene4929	Dapma7bEVm001089t1
OG0000399	XP_623996.3	ENSP00000348578.3, ENSP00000350518.3, ENSP00000352738.4, ENSP00000377681.3, ENSP00000379069.3, ENSP00000421621.1, ENSP00000422614.1, ENSP00000422748.1, ENSP00000422830.1, ENSP00000423245.1, ENSP00000423960.1, ENSP00000424060.1, ENSP00000424522.1, ENSP00000425122.1, ENSP00000426311.1, ENSP00000427810.1, ENSP00000428469.1, ENSP00000428926.1, ENSP00000429250.1, ENSP00000429316.1, ENSP00000429920.1, …	ENSMUSP00000018727.3, ENSMUSP00000108752.3, ENSMUSP00000128244.1, ENSMUSP00000128353.1, ENSMUSP00000132469.1, ENSMUSP00000143804.1, ENSMUSP00000144404.1, ENSMUSP00000144456.1	NV16474-PA	gene4515	Dapma7bEVm001135t1
OG0000400		ENSP00000356849.1, ENSP00000356850.4, ENSP00000366149.4, ENSP00000404402.1, ENSP00000405206.1, ENSP00000406156.1, ENSP00000420379.1, ENSP00000431551.1, ENSP00000431809.1, ENSP00000434503.1, ENSP00000435251.1, ENSP00000436231.1, ENSP00000436394.1, ENSP00000437134.1, ENSP00000455575.1, ENSP00000457222.1, ENSP00000462021.1, ENSP00000463741.1, ENSP00000465189.1, ENSP00000465639.1, ENSP00000466265.1, …	ENSMUSP00000116477.2, ENSMUSP00000118270.2, ENSMUSP00000120352.2, ENSMUSP00000120963.1, ENSMUSP00000127395.1
OG0000401		ENSP00000322887.4, ENSP00000351823.4, ENSP00000354329.4, ENSP00000372084.3, ENSP00000372099.2, ENSP00000412831.2, ENSP00000464906.1, ENSP00000465077.1, ENSP00000465334.2, ENSP00000465338.1, ENSP00000465558.1, ENSP00000465779.1, ENSP00000466025.1, ENSP00000466110.1, ENSP00000466207.1, ENSP00000466216.1, ENSP00000466238.2, ENSP00000466712.1, ENSP00000466897.1, ENSP00000467028.2, ENSP00000467138.2, …	ENSMUSP00000052642.6, ENSMUSP00000101004.2, ENSMUSP00000121214.1, ENSMUSP00000138456.1, ENSMUSP00000138705.1		gene3154	Dapma7bEVm015593t1
OG0000402		ENSP00000378719.1, ENSP00000378720.4, ENSP00000378722.1, ENSP00000378725.3, ENSP00000391964.2, ENSP00000394992.2, ENSP00000432149.1, ENSP00000451641.1, ENSP00000451698.1, ENSP00000451876.1, ENSP00000451878.1, ENSP00000452073.1, ENSP00000452205.1, ENSP00000452337.1, ENSP00000452445.1, ENSP00000452576.1	ENSMUSP00000022391.7, ENSMUSP00000139521.1, ENSMUSP00000139585.1, ENSMUSP00000139625.1, ENSMUSP00000139673.1, ENSMUSP00000139946.1, ENSMUSP00000139952.1, ENSMUSP00000139970.1, ENSMUSP00000140011.1, ENSMUSP00000140142.1, ENSMUSP00000140178.1, ENSMUSP00000140186.1, ENSMUSP00000140202.1, ENSMUSP00000140206.1, ENSMUSP00000140301.1, ENSMUSP00000140324.1, ENSMUSP00000140523.1, ENSMUSP00000140748.1, ENS…
OG0000403				NV17954-PA, NV20112-PA, NV20247-PA, NV22209-PA, NV22542-PA, NV22860-PA, NV23061-PA, NV24183-PA, NV25585-PA, NV25661-PA, NV25827-PA, NV25867-PA, NV30473-PA	gene12024, gene8933, gene954	Dapma7bEVm001317t1, Dapma7bEVm010857t1, Dapma7bEVm011210t1, Dapma7bEVm011443t1, Dapma7bEVm011444t1, Dapma7bEVm012203t1, Dapma7bEVm013029t1, Dapma7bEVm013967t1, Dapma7bEVm015424t1, Dapma7bEVm015963t1, Dapma7bEVm019303t1, Dapma7bEVm022587t1, Dapma7bEVm022589t1, Dapma7bEVm022861t1, Dapma7bEVm023525t1, Dapma7bEVm023839t1, Dapma7bEVm024145t1, Dapma7bEVm024257t1, Dapma7bEVm024342t1, Dapma7bEVm028672t1,…
OG0000404	NP_001011634.1, XP_006561609.1, XP_006561610.1, XP_006561611.1, XP_006561612.1, XP_006561613.1, XP_006561614.1, XP_006561615.1, XP_006561616.1, XP_006561617.1	ENSP00000352900.5, ENSP00000363817.4, ENSP00000372703.4, ENSP00000393286.2, ENSP00000393870.2, ENSP00000400104.2, ENSP00000402590.2, ENSP00000419692.1, ENSP00000435434.1, ENSP00000482458.1	ENSMUSP00000015987.3, ENSMUSP00000036585.8, ENSMUSP00000076491.5, ENSMUSP00000097822.2, ENSMUSP00000107011.1, ENSMUSP00000107015.1, ENSMUSP00000107017.1, ENSMUSP00000109567.1, ENSMUSP00000112311.2, ENSMUSP00000133044.1, ENSMUSP00000133661.1, ENSMUSP00000133775.2	NV15186-PA, NV15186-PB	gene11454	Dapma7bEVm006274t1
OG0000405	NP_001035345.1, XP_006571765.1, XP_391829.3	ENSP00000334167.7, ENSP00000336725.3, ENSP00000347087.5, ENSP00000353284.4, ENSP00000382840.2, ENSP00000392494.2, ENSP00000398953.1, ENSP00000400377.1, ENSP00000423123.1, ENSP00000424838.1, ENSP00000425359.2, ENSP00000478443.1, ENSP00000486306.1, ENSP00000486443.1, ENSP00000486514.1, ENSP00000486516.1, ENSP00000486720.1, ENSP00000487062.1, ENSP00000487224.1, ENSP00000488854.1	ENSMUSP00000000804.6, ENSMUSP00000035261.1, ENSMUSP00000075157.5, ENSMUSP00000088729.5, ENSMUSP00000096769.2	NV13478-PA, NV16961-PA	gene17286, gene17762, gene3617	Dapma7bEVm009522t1, Dapma7bEVm009877t1, Dapma7bEVm019875t1
OG0000406	NP_001139212.1	ENSP00000265459.5, ENSP00000366774.1, ENSP00000366782.3, ENSP00000384311.2, ENSP00000385017.2, ENSP00000385434.4, ENSP00000385681.4, ENSP00000386416.1, ENSP00000434015.2, ENSP00000450683.1, ENSP00000485887.1, ENSP00000486879.1, ENSP00000488920.1, ENSP00000489551.1, ENSP00000489573.1	ENSMUSP00000057294.8, ENSMUSP00000072458.7, ENSMUSP00000076424.6, ENSMUSP00000109088.1, ENSMUSP00000109089.1, ENSMUSP00000119762.1, ENSMUSP00000124116.3, ENSMUSP00000124561.2, ENSMUSP00000125407.3, ENSMUSP00000127407.1, ENSMUSP00000129678.1, ENSMUSP00000133491.1, ENSMUSP00000139879.1, ENSMUSP00000143991.1, ENSMUSP00000144193.1, ENSMUSP00000144319.1, ENSMUSP00000144625.1	NV15177-PA	gene11988	Dapma7bEVm000787t1
OG0000407	XP_001120657.3, XP_003250433.1, XP_006568661.1			NV11834-PA, NV23705-PA, NV24487-PA, NV24488-PA, NV24489-PA	gene12712, gene17059, gene17488, gene17489, gene18186, gene18213, gene460, gene461, gene464, gene7156, gene7159, gene7473, gene7475, gene7480, gene7481, gene7482, gene7502, gene7511, gene7512, gene7514, gene8789	Dapma7bEVm000824t1, Dapma7bEVm001484t1, Dapma7bEVm003153t1, Dapma7bEVm007787t1, Dapma7bEVm010482t1, Dapma7bEVm018575t1, Dapma7bEVm022730t1
OG0000408	XP_001122600.3, XP_006568229.1, XP_006568230.1, XP_006568231.1, XP_006568232.2, XP_006568234.1, XP_016766335.1, XP_016766336.1	ENSP00000262625.6, ENSP00000345067.5, ENSP00000352138.6, ENSP00000353202.4, ENSP00000353331.4, ENSP00000357154.1, ENSP00000357155.4, ENSP00000434081.2, ENSP00000435094.2, ENSP00000435466.2, ENSP00000465305.1, ENSP00000466460.2	ENSMUSP00000039395.7, ENSMUSP00000043756.7, ENSMUSP00000048863.6, ENSMUSP00000103243.2, ENSMUSP00000110801.2, ENSMUSP00000125525.1, ENSMUSP00000131161.2, ENSMUSP00000139418.1, ENSMUSP00000139714.1, ENSMUSP00000139951.1, ENSMUSP00000140086.1, ENSMUSP00000140219.1	NV50153-PA	gene4177, gene4178	Dapma7bEVm002177t1
OG0000409	XP_003249699.1	ENSP00000257897.3, ENSP00000307634.7, ENSP00000309985.6, ENSP00000328160.4, ENSP00000338378.5, ENSP00000363168.4, ENSP00000363207.4, ENSP00000380413.2, ENSP00000386897.1, ENSP00000387174.1, ENSP00000392513.2, ENSP00000393838.1, ENSP00000400972.3, ENSP00000402792.2, ENSP00000411824.3, ENSP00000417151.1, ENSP00000417910.1, ENSP00000418016.1, ENSP00000418125.1, ENSP00000418921.1, ENSP00000478047.1, …	ENSMUSP00000024123.4, ENSMUSP00000027521.8, ENSMUSP00000074478.6, ENSMUSP00000140599.1, ENSMUSP00000142875.1, ENSMUSP00000148770.1		gene6829	Dapma7bEVm003021t1
OG0000410	XP_003251503.1, XP_006564418.1, XP_016770804.1, XP_392990.2	ENSP00000000233.5, ENSP00000256682.4, ENSP00000272102.5, ENSP00000298316.5, ENSP00000306010.6, ENSP00000412701.1, ENSP00000417501.1, ENSP00000438510.1, ENSP00000440005.1, ENSP00000442980.1	ENSMUSP00000020717.5, ENSMUSP00000022429.2, ENSMUSP00000050689.9, ENSMUSP00000051814.3, ENSMUSP00000055862.7, ENSMUSP00000079905.6, ENSMUSP00000102622.2, ENSMUSP00000107937.3, ENSMUSP00000126120.1, ENSMUSP00000127281.1	NV12670-PA, NV18390-PA, NV50108-PA	gene1723	Dapma7bEVm011478t1, Dapma7bEVm012770t1, Dapma7bEVm014394t1, Dapma7bEVm017295t1, Dapma7bEVm018300t1, Dapma7bEVm020243t1, Dapma7bEVm020335t1, Dapma7bEVm020934t1
OG0000411	XP_003251945.2, XP_006572071.2, XP_016773053.1	ENSP00000248901.6, ENSP00000297044.7, ENSP00000314566.5, ENSP00000354398.4, ENSP00000375753.3, ENSP00000379967.3, ENSP00000389095.3, ENSP00000408236.2, ENSP00000465530.1, ENSP00000465665.1, ENSP00000465940.1, ENSP00000466512.1, ENSP00000467052.1, ENSP00000468433.1, ENSP00000472602.1, ENSP00000486578.1	ENSMUSP00000017276.7, ENSMUSP00000042698.5, ENSMUSP00000051423.6, ENSMUSP00000097756.4, ENSMUSP00000101909.2, ENSMUSP00000101912.2, ENSMUSP00000103357.1, ENSMUSP00000106355.1, ENSMUSP00000112157.3, ENSMUSP00000147451.2, ENSMUSP00000147457.1, ENSMUSP00000147587.1, ENSMUSP00000147706.1, ENSMUSP00000152189.1	NV17534-PA	gene11277	Dapma7bEVm000537t1
OG0000412	XP_006558801.1, XP_006558803.1, XP_006558804.1, XP_006558805.1, XP_006558806.1, XP_006558807.1, XP_006558808.1, XP_006558809.1, XP_006572726.1, XP_016766440.1, XP_016766441.1, XP_396152.4	ENSP00000351981.4, ENSP00000354829.2, ENSP00000355235.2, ENSP00000361772.3, ENSP00000361775.3, ENSP00000378176.4, ENSP00000378178.3, ENSP00000391799.1, ENSP00000428176.1, ENSP00000438042.1, ENSP00000479633.1, ENSP00000486310.1	ENSMUSP00000022292.3, ENSMUSP00000087713.4, ENSMUSP00000097114.3, ENSMUSP00000112803.1, ENSMUSP00000115785.1, ENSMUSP00000117336.1, ENSMUSP00000123395.1	NV13134-PA, NV16803-PA	gene13791	Dapma7bEVm001924t1, Dapma7bEVm004720t1
OG0000413	XP_006560240.1, XP_016771719.1	ENSP00000005260.8, ENSP00000315685.7, ENSP00000316338.6, ENSP00000328876.6, ENSP00000391837.2, ENSP00000401022.2, ENSP00000413069.3, ENSP00000458202.1, ENSP00000458440.1, ENSP00000458494.1, ENSP00000458522.1, ENSP00000458735.1, ENSP00000458964.1, ENSP00000459730.1, ENSP00000459787.1, ENSP00000460131.1, ENSP00000460344.1, ENSP00000460350.1, ENSP00000460492.1, ENSP00000461101.1, ENSP00000461144.1, …	ENSMUSP00000026436.3, ENSMUSP00000053129.7, ENSMUSP00000074674.5, ENSMUSP00000099310.3, ENSMUSP00000101838.1, ENSMUSP00000101840.1, ENSMUSP00000125946.1, ENSMUSP00000130698.1	NV10425-PA	gene8363	Dapma7bEVm010026t1, Dapma7bEVm028428t1
OG0000414	XP_006562061.1, XP_006562062.1	ENSP00000325628.7, ENSP00000388458.2, ENSP00000402457.2, ENSP00000417936.1, ENSP00000432987.1, ENSP00000434214.1, ENSP00000436500.1, ENSP00000439267.1, ENSP00000441032.1, ENSP00000470220.1, ENSP00000471290.1, ENSP00000474401.1, ENSP00000488382.1, ENSP00000488613.1, ENSP00000488714.1, ENSP00000489896.1, ENSP00000490062.1, ENSP00000490920.1	ENSMUSP00000001280.7, ENSMUSP00000048126.5, ENSMUSP00000082778.6, ENSMUSP00000112417.1, ENSMUSP00000112489.2, ENSMUSP00000112564.1, ENSMUSP00000116871.1, ENSMUSP00000130050.1, ENSMUSP00000139709.2, ENSMUSP00000140195.1, ENSMUSP00000140674.1, ENSMUSP00000148499.1, ENSMUSP00000148890.1	NV15243-PA	gene15497	Dapma7bEVm000276t1
OG0000415	XP_006562219.1, XP_006562220.1, XP_006562221.1, XP_016767728.1, XP_016767729.1, XP_016767730.1, XP_016767731.1, XP_016767732.1	ENSP00000272163.4, ENSP00000279263.7, ENSP00000329520.6, ENSP00000339883.2, ENSP00000388059.1, ENSP00000431300.1, ENSP00000431685.1, ENSP00000432171.1, ENSP00000433275.1, ENSP00000433325.1, ENSP00000434447.1, ENSP00000435956.1, ENSP00000435972.1, ENSP00000436233.1	ENSMUSP00000005003.6, ENSMUSP00000025713.5, ENSMUSP00000109171.2, ENSMUSP00000124283.1, ENSMUSP00000124825.1, ENSMUSP00000124868.1, ENSMUSP00000141335.1, ENSMUSP00000142232.1	NV11592-PA	gene2468	Dapma7bEVm003633t1, Dapma7bEVm020086t1, Dapma7bEVm027887t1, Dapma7bEVm027888t1
OG0000416	XP_006562406.1	ENSP00000217073.2, ENSP00000255136.3, ENSP00000281589.3, ENSP00000308012.3, ENSP00000313007.5, ENSP00000361947.3, ENSP00000361948.3, ENSP00000361949.3, ENSP00000361953.3, ENSP00000428948.1, ENSP00000429395.1, ENSP00000429594.1, ENSP00000463233.1	ENSMUSP00000001809.8, ENSMUSP00000047756.2, ENSMUSP00000050792.2, ENSMUSP00000066639.2, ENSMUSP00000077794.5, ENSMUSP00000079070.6, ENSMUSP00000079967.4, ENSMUSP00000096701.3, ENSMUSP00000101848.1, ENSMUSP00000101850.1, ENSMUSP00000108993.1, ENSMUSP00000126224.1, ENSMUSP00000141300.1	NV16210-PA, NV16210-PB, NV16210-PC, NV50841-PA	gene12479	Dapma7bEVm000189t1, Dapma7bEVm015727t1, Dapma7bEVm019237t1, Dapma7bEVm024528t1
OG0000417	XP_006562804.1, XP_006562805.1, XP_006562806.1, XP_016771353.1, XP_016771354.1, XP_016771355.1, XP_016771356.1, XP_016771357.1, XP_395310.3	ENSP00000229251.3, ENSP00000272995.4, ENSP00000362710.3, ENSP00000386438.1, ENSP00000386527.1, ENSP00000386567.1, ENSP00000386880.1, ENSP00000438115.1, ENSP00000438363.1, ENSP00000439547.1, ENSP00000439949.1, ENSP00000440683.1, ENSP00000441852.1, ENSP00000442613.1, ENSP00000446039.1, ENSP00000484363.1, ENSP00000484579.1	ENSMUSP00000027446.4, ENSMUSP00000032220.8, ENSMUSP00000108058.2, ENSMUSP00000113587.1, ENSMUSP00000114420.1, ENSMUSP00000117584.1	NV15005-PA, NV17535-PA	gene11297	Dapma7bEVm005726t1
OG0000418	XP_006562821.2, XP_006567527.1, XP_006567528.1, XP_006569047.1, XP_006569048.1, XP_016771702.1, XP_016771703.1, XP_016773582.1, XP_393772.3, XP_396377.3, XP_623520.4	ENSP00000261615.4, ENSP00000268793.4, ENSP00000376807.3, ENSP00000377430.1, ENSP00000397313.1, ENSP00000458977.1	ENSMUSP00000019422.4, ENSMUSP00000034371.7, ENSMUSP00000034373.7, ENSMUSP00000080659.5, ENSMUSP00000113877.1, ENSMUSP00000148823.1	NV10797-PA, NV12698-PA, NV16136-PA	gene2065, gene2071, gene3697, gene4211, gene6300	Dapma7bEVm002756t1, Dapma7bEVm003760t1, Dapma7bEVm015255t1, Dapma7bEVm015290t1, Dapma7bEVm015484t1
OG0000419	XP_006563570.1, XP_625185.1	ENSP00000363734.5, ENSP00000363735.1, ENSP00000363738.2, ENSP00000372694.2, ENSP00000378563.1, ENSP00000382314.3, ENSP00000382316.1, ENSP00000395462.2, ENSP00000398171.1, ENSP00000400152.2, ENSP00000402212.1, ENSP00000402553.1, ENSP00000403771.1, ENSP00000404773.1, ENSP00000412319.2, ENSP00000415678.1, ENSP00000418433.1, ENSP00000419277.1, ENSP00000419351.1, ENSP00000420135.1, ENSP00000420209.1, …	ENSMUSP00000025163.7, ENSMUSP00000133656.1, ENSMUSP00000134069.1, ENSMUSP00000137072.1, ENSMUSP00000138662.1	NV18671-PA, NV18671-PB	gene5897	Dapma7bEVm008389t1
OG0000420	XP_006565453.1, XP_006565456.1, XP_016768190.1, XP_016768191.1, XP_016768192.1, XP_016768193.1, XP_016768194.1, XP_016768195.1, XP_016768196.1, XP_016768197.1	ENSP00000250894.4, ENSP00000262013.7, ENSP00000348290.5, ENSP00000349636.4, ENSP00000423165.1, ENSP00000426900.1, ENSP00000481780.1, ENSP00000484908.1	ENSMUSP00000024979.8, ENSMUSP00000042271.7, ENSMUSP00000075115.6, ENSMUSP00000085683.5, ENSMUSP00000090452.4, ENSMUSP00000099457.3, ENSMUSP00000110883.2, ENSMUSP00000110884.3, ENSMUSP00000112712.1, ENSMUSP00000112955.1, ENSMUSP00000113698.1, ENSMUSP00000113753.1, ENSMUSP00000114084.1, ENSMUSP00000114802.1, ENSMUSP00000136924.1	NV50285-PA	gene11487	Dapma7bEVm009516t1
OG0000421	XP_006566104.1, XP_006566105.1	ENSP00000016946.3, ENSP00000272454.6, ENSP00000283195.6, ENSP00000303659.8, ENSP00000306637.3, ENSP00000327486.5, ENSP00000330023.5, ENSP00000330842.3, ENSP00000376962.1, ENSP00000381214.3, ENSP00000381253.3, ENSP00000386511.1, ENSP00000386588.3, ENSP00000386808.2, ENSP00000386810.3, ENSP00000392556.1, ENSP00000409406.1, ENSP00000410084.1, ENSP00000411548.1, ENSP00000418549.1, ENSP00000429923.1, …	ENSMUSP00000003310.5	NV12953-PA, NV24450-PA	gene17381, gene3243	Dapma7bEVm001672t1, Dapma7bEVm014343t1, Dapma7bEVm014380t1, Dapma7bEVm017030t1, Dapma7bEVm019012t1
OG0000422	XP_006568170.1, XP_393418.3	ENSP00000322807.8, ENSP00000379691.4, ENSP00000391147.3, ENSP00000406703.2, ENSP00000437835.2, ENSP00000454279.1, ENSP00000454791.1, ENSP00000454910.1, ENSP00000455070.1, ENSP00000455486.1, ENSP00000455613.1, ENSP00000457417.1, ENSP00000478642.1, ENSP00000478686.1, ENSP00000479054.1, ENSP00000480418.1, ENSP00000481784.1, ENSP00000483586.1, ENSP00000483785.1, ENSP00000483806.1, ENSP00000484595.1, …	ENSMUSP00000023361.5, ENSMUSP00000111468.1, ENSMUSP00000111469.1, ENSMUSP00000111471.2	NV14410-PA	gene15925	Dapma7bEVm000491t1
OG0000423	XP_006568646.1, XP_016766621.1	ENSP00000379279.2, ENSP00000389483.1, ENSP00000396332.1, ENSP00000399494.1, ENSP00000407136.1, ENSP00000417548.1, ENSP00000424572.1, ENSP00000425523.1, ENSP00000432072.1, ENSP00000433640.2, ENSP00000434114.1, ENSP00000435771.1, ENSP00000438263.1, ENSP00000439217.2, ENSP00000441560.1, ENSP00000441946.1, ENSP00000443962.1, ENSP00000445536.2, ENSP00000459088.1, ENSP00000460104.1, ENSP00000481044.1, …	ENSMUSP00000028072.6, ENSMUSP00000051453.5, ENSMUSP00000099615.4, ENSMUSP00000114745.1, ENSMUSP00000120783.1, ENSMUSP00000121461.1, ENSMUSP00000122029.1, ENSMUSP00000143194.1, ENSMUSP00000146416.1	NV10031-PA		Dapma7bEVm025234t1
OG0000424	XP_006568786.1, XP_006568793.1, XP_016766313.1, XP_016766314.1, XP_016766316.1, XP_016766317.1, XP_016766318.1, XP_016766319.1, XP_016766320.1, XP_392192.2	ENSP00000283269.9, ENSP00000325581.8, ENSP00000333940.7, ENSP00000350632.3, ENSP00000373215.4, ENSP00000380833.4, ENSP00000398481.2, ENSP00000400401.2, ENSP00000484355.1, ENSP00000484365.1	ENSMUSP00000018122.7, ENSMUSP00000064706.6, ENSMUSP00000064876.8, ENSMUSP00000108276.2, ENSMUSP00000108277.1, ENSMUSP00000111013.2, ENSMUSP00000111015.2, ENSMUSP00000111018.2, ENSMUSP00000115866.1, ENSMUSP00000125972.2, ENSMUSP00000128905.2, ENSMUSP00000136076.1, ENSMUSP00000138167.1	NV13941-PA	gene8056	Dapma7bEVm000061t1
OG0000425	XP_006568941.1	ENSP00000273550.7, ENSP00000313691.1, ENSP00000366525.2, ENSP00000368207.2, ENSP00000432223.1, ENSP00000433321.1, ENSP00000433470.1, ENSP00000435111.1, ENSP00000436947.1, ENSP00000484477.1	ENSMUSP00000025388.5, ENSMUSP00000025563.6, ENSMUSP00000045007.4, ENSMUSP00000075195.4, ENSMUSP00000088372.6, ENSMUSP00000092002.4, ENSMUSP00000094254.5, ENSMUSP00000094793.2, ENSMUSP00000100621.1, ENSMUSP00000100623.1, ENSMUSP00000147389.1, ENSMUSP00000147526.1, ENSMUSP00000152609.1		gene13902, gene2132, gene2135, gene3616, gene3626, gene7493, gene7494	Dapma7bEVm001658t1, Dapma7bEVm005779t1, Dapma7bEVm007877t1, Dapma7bEVm008418t1, Dapma7bEVm015553t1
OG0000426	XP_006569061.1	ENSP00000246069.6, ENSP00000298159.6, ENSP00000309629.5, ENSP00000340635.3, ENSP00000409326.2, ENSP00000431696.1, ENSP00000432153.1, ENSP00000432155.1, ENSP00000432226.1, ENSP00000432660.1, ENSP00000433131.1, ENSP00000433308.1, ENSP00000433910.1, ENSP00000434355.1, ENSP00000436431.1, ENSP00000436899.1, ENSP00000452188.1, ENSP00000452451.1, ENSP00000476975.1	ENSMUSP00000077262.7, ENSMUSP00000099461.3, ENSMUSP00000112259.2, ENSMUSP00000147514.1, ENSMUSP00000152320.1	NV11052-PA	gene15282, gene6303	Dapma7bEVm010776t1, Dapma7bEVm015441t1, Dapma7bEVm017682t1, Dapma7bEVm018349t1, Dapma7bEVm020576t1, Dapma7bEVm020617t1, Dapma7bEVm021532t1, Dapma7bEVm022442t1
OG0000427	XP_006570176.1, XP_006570177.1, XP_016770306.1, XP_016772111.1	ENSP00000286298.4, ENSP00000307089.6, ENSP00000351597.6, ENSP00000373239.3, ENSP00000378920.2, ENSP00000387532.1, ENSP00000401813.1, ENSP00000403619.1, ENSP00000404684.2, ENSP00000405872.1, ENSP00000431994.1	ENSMUSP00000040163.7, ENSMUSP00000092904.2, ENSMUSP00000095979.3, ENSMUSP00000119447.1, ENSMUSP00000140849.1, ENSMUSP00000141336.1, ENSMUSP00000141409.1, ENSMUSP00000141632.1, ENSMUSP00000142250.1, ENSMUSP00000143803.1, ENSMUSP00000143968.1, ENSMUSP00000144179.1, ENSMUSP00000144518.1, ENSMUSP00000144564.1, ENSMUSP00000144681.1, ENSMUSP00000152871.1	NV13606-PA, NV17209-PA	gene2622, gene2623	Dapma7bEVm001428t1
OG0000428	XP_006570305.1, XP_016767899.1, XP_393222.4	ENSP00000311962.4, ENSP00000321288.8, ENSP00000341344.4, ENSP00000371175.5, ENSP00000384030.3, ENSP00000385287.1, ENSP00000390416.1, ENSP00000403534.1, ENSP00000411373.1, ENSP00000414413.1, ENSP00000416153.1, ENSP00000438085.2, ENSP00000446421.2, ENSP00000454455.1, ENSP00000462081.1, ENSP00000462279.1, ENSP00000462629.1, ENSP00000463115.1, ENSP00000463288.1, ENSP00000464268.1, ENSP00000464318.1, …	ENSMUSP00000019135.7, ENSMUSP00000033160.8, ENSMUSP00000035992.7, ENSMUSP00000102117.3, ENSMUSP00000115581.1, ENSMUSP00000138597.1	NV18510-PA, NV18835-PA	gene17062	Dapma7bEVm000668t1
OG0000429	XP_006571920.1, XP_623575.1, XP_624026.2	ENSP00000360247.3, ENSP00000423667.1	ENSMUSP00000030299.7, ENSMUSP00000030303.4, ENSMUSP00000030305.6, ENSMUSP00000050464.8, ENSMUSP00000095587.2, ENSMUSP00000132180.1, ENSMUSP00000133811.1, ENSMUSP00000134331.1, ENSMUSP00000134591.1	NV16246-PA, NV16882-PA	gene13519, gene16233, gene2233, gene2301, gene471, gene9580, gene9581, gene9582, gene9610, gene9618	Dapma7bEVm002310t1, Dapma7bEVm003229t1, Dapma7bEVm007241t1, Dapma7bEVm010608t1, Dapma7bEVm011145t1, Dapma7bEVm012943t1, Dapma7bEVm013235t1, Dapma7bEVm023821t1, Dapma7bEVm028517t1, Dapma7bEVm030571t1
OG0000430	XP_016766215.1, XP_016766216.1, XP_016766217.1, XP_016766218.1, XP_016766219.1, XP_016766220.1	ENSP00000348359.5, ENSP00000354498.2, ENSP00000377500.3, ENSP00000405292.1, ENSP00000418296.1, ENSP00000418319.1, ENSP00000420303.1, ENSP00000431508.1, ENSP00000435520.1, ENSP00000469820.1, ENSP00000478254.1, ENSP00000481393.1, ENSP00000482728.1	ENSMUSP00000034611.8, ENSMUSP00000114257.1, ENSMUSP00000114533.1, ENSMUSP00000114773.1, ENSMUSP00000116987.2, ENSMUSP00000117395.1, ENSMUSP00000119718.1, ENSMUSP00000119966.1, ENSMUSP00000120023.1, ENSMUSP00000120092.1, ENSMUSP00000120208.1, ENSMUSP00000121809.1, ENSMUSP00000122374.1, ENSMUSP00000122661.1	NV20225-PA	gene12610	Dapma7bEVm018517t1
OG0000431	XP_016767109.1	ENSP00000244364.6, ENSP00000289893.4, ENSP00000307959.7, ENSP00000354508.3, ENSP00000354573.2, ENSP00000359824.2, ENSP00000362006.3, ENSP00000362016.2, ENSP00000400883.3, ENSP00000404924.1, ENSP00000431003.1, ENSP00000455274.1, ENSP00000455823.1	ENSMUSP00000080755.5, ENSMUSP00000081324.5, ENSMUSP00000095392.2, ENSMUSP00000095393.2, ENSMUSP00000095507.4, ENSMUSP00000101819.1, ENSMUSP00000101827.2, ENSMUSP00000101831.1, ENSMUSP00000110756.3, ENSMUSP00000114568.1, ENSMUSP00000119885.1, ENSMUSP00000138308.1, ENSMUSP00000138426.2, ENSMUSP00000139888.1, ENSMUSP00000141127.1	NV18329-PA	gene11806, gene13825, gene13826, gene13829, gene13880	Dapma7bEVm014938t1
OG0000432	XP_016767185.1, XP_016767186.1, XP_016767187.1, XP_016767188.1, XP_016767189.1, XP_016767190.1, XP_016767191.1, XP_016767192.1, XP_016767193.1	ENSP00000240139.5, ENSP00000289963.8, ENSP00000320580.6, ENSP00000343147.3, ENSP00000353881.5, ENSP00000378305.2, ENSP00000378306.2, ENSP00000378322.4, ENSP00000378323.3, ENSP00000380878.3, ENSP00000422990.1, ENSP00000428390.1, ENSP00000429379.1, ENSP00000430783.1	ENSMUSP00000022355.4, ENSMUSP00000053101.8, ENSMUSP00000071040.7, ENSMUSP00000077532.6, ENSMUSP00000125582.1, ENSMUSP00000125630.1, ENSMUSP00000125722.1	NV13244-PA, NV13395-PA	gene1440, gene18155, gene18156	Dapma7bEVm001157t1
OG0000433	XP_016768997.1, XP_016768998.1, XP_395098.4	ENSP00000252268.4, ENSP00000347716.4, ENSP00000370614.4, ENSP00000381791.3, ENSP00000390223.1, ENSP00000391884.1, ENSP00000397354.2, ENSP00000411569.1, ENSP00000412098.1, ENSP00000436901.1, ENSP00000441640.1, ENSP00000444662.1, ENSP00000450518.1, ENSP00000479526.1, ENSP00000481992.1, ENSP00000483226.1	ENSMUSP00000025746.7, ENSMUSP00000054385.6, ENSMUSP00000070539.5, ENSMUSP00000103865.1, ENSMUSP00000103866.1, ENSMUSP00000113465.1, ENSMUSP00000117186.1, ENSMUSP00000120125.1, ENSMUSP00000121199.1, ENSMUSP00000122004.1, ENSMUSP00000122598.1, ENSMUSP00000136280.1, ENSMUSP00000136740.1, ENSMUSP00000137477.1	NV11976-PA	gene15847	Dapma7bEVm000538t1
OG0000434	XP_016769431.1	ENSP00000280082.3, ENSP00000280083.3, ENSP00000339286.5, ENSP00000343897.3, ENSP00000343912.3, ENSP00000375220.2, ENSP00000379462.2, ENSP00000379468.4, ENSP00000395587.2, ENSP00000417289.1, ENSP00000419539.1, ENSP00000450449.1, ENSP00000450869.1, ENSP00000452252.1, ENSP00000452562.1, ENSP00000474204.1, ENSP00000474388.1, ENSP00000489019.1, ENSP00000491014.1	ENSMUSP00000021384.4, ENSMUSP00000070572.8, ENSMUSP00000126538.2, ENSMUSP00000134828.1, ENSMUSP00000134872.1, ENSMUSP00000135001.1, ENSMUSP00000135100.1, ENSMUSP00000135105.1, ENSMUSP00000135245.1, ENSMUSP00000135251.1, ENSMUSP00000135390.1, ENSMUSP00000135440.1, ENSMUSP00000135618.1, ENSMUSP00000151482.2	NV13358-PA		Dapma7bEVm001339t1
OG0000435	XP_393403.3	ENSP00000341199.7, ENSP00000347699.6, ENSP00000355521.1, ENSP00000355522.1, ENSP00000355523.1, ENSP00000383953.3, ENSP00000384218.4, ENSP00000384612.4, ENSP00000385243.2, ENSP00000450858.1, ENSP00000450936.1, ENSP00000451030.1, ENSP00000451855.1, ENSP00000452331.1, ENSP00000478186.1	ENSMUSP00000027812.5, ENSMUSP00000098793.2, ENSMUSP00000139566.1, ENSMUSP00000139718.1, ENSMUSP00000139725.1, ENSMUSP00000139735.1, ENSMUSP00000139940.1, ENSMUSP00000140188.2, ENSMUSP00000140701.2, ENSMUSP00000140723.1, ENSMUSP00000141044.2, ENSMUSP00000141079.1, ENSMUSP00000141380.1, ENSMUSP00000142180.1, ENSMUSP00000142278.1, ENSMUSP00000143801.1, ENSMUSP00000143961.1	NV15629-PA	gene13589	Dapma7bEVm007789t1
OG0000436	XP_395899.2, XP_625137.3	ENSP00000267502.3, ENSP00000370648.3, ENSP00000370750.4, ENSP00000379547.2, ENSP00000391121.2, ENSP00000449079.1, ENSP00000452079.1, ENSP00000477512.1, ENSP00000477732.1, ENSP00000477884.1, ENSP00000479552.1, ENSP00000480095.1, ENSP00000482051.1, ENSP00000482782.1, ENSP00000482809.1, ENSP00000484111.1, ENSP00000484246.1, ENSP00000484637.1	ENSMUSP00000008579.7, ENSMUSP00000020947.5, ENSMUSP00000021548.5, ENSMUSP00000082352.6, ENSMUSP00000112543.1, ENSMUSP00000113433.1, ENSMUSP00000124066.1	NV12761-PA, NV14827-PA	gene10974, gene12747, gene5611	Dapma7bEVm000578t1, Dapma7bEVm004853t1, Dapma7bEVm006043t1, Dapma7bEVm007674t1
OG0000437		ENSP00000255416.4, ENSP00000256993.5, ENSP00000349678.1, ENSP00000350332.4, ENSP00000354845.2, ENSP00000354849.2, ENSP00000376665.3, ENSP00000382193.2, ENSP00000400908.2, ENSP00000440034.2, ENSP00000442795.1, ENSP00000442847.1, ENSP00000444259.1, ENSP00000446128.1, ENSP00000447116.1, ENSP00000447362.1, ENSP00000447404.1, ENSP00000447660.1, ENSP00000447900.1, ENSP00000448175.1, ENSP00000449702.1, …	ENSMUSP00000042195.6, ENSMUSP00000088051.5, ENSMUSP00000107058.3, ENSMUSP00000112615.1, ENSMUSP00000112699.1, ENSMUSP00000119024.1, ENSMUSP00000119994.2, ENSMUSP00000122472.1, ENSMUSP00000127070.1, ENSMUSP00000130127.2, ENSMUSP00000141104.1, ENSMUSP00000146698.1	NV17144-PA	gene2405
OG0000438		ENSP00000219054.6, ENSP00000301956.3, ENSP00000327453.6, ENSP00000340296.3, ENSP00000377573.3, ENSP00000379411.2, ENSP00000382349.4, ENSP00000390378.3, ENSP00000392169.2, ENSP00000394565.2, ENSP00000428047.1, ENSP00000428098.1, ENSP00000454887.1, ENSP00000454995.1, ENSP00000455137.1, ENSP00000455190.1, ENSP00000456369.1, ENSP00000456378.1, ENSP00000456767.1, ENSP00000457377.1, ENSP00000459451.1, …	ENSMUSP00000036140.6, ENSMUSP00000045160.8, ENSMUSP00000081697.6, ENSMUSP00000095690.3, ENSMUSP00000118174.2, ENSMUSP00000118276.1, ENSMUSP00000120146.1, ENSMUSP00000126670.3, ENSMUSP00000146400.1, ENSMUSP00000146520.1, ENSMUSP00000146746.1
OG0000439					gene10596, gene10601, gene10656, gene10659, gene10673, gene10675, gene10678, gene11331, gene11332, gene11354, gene11367, gene12079, gene14395, gene14396, gene14397, gene14515, gene15596, gene16101, gene16204, gene16750, gene16751, gene16755, gene17279, gene17701, gene18227, gene18228, gene507, gene5992, gene7457, gene7498, gene7515, gene7522, gene7525, gene7530, gene7537	Dapma7bEVm005071t1
OG0000440					gene10437, gene1143, gene12001, gene12187, gene12341, gene13305, gene13680, gene13930, gene14176, gene14501, gene14563, gene14842, gene15230, gene15624, gene16118, gene17327, gene17871, gene17902, gene18084, gene18142, gene2008, gene2251, gene2935, gene3364, gene3401, gene3834, gene3935, gene4100, gene568, gene6455, gene7186, gene7297, gene7936, gene8380, gene8448, gene9947
OG0000441	NP_001011628.1, NP_001014993.1, XP_006566906.1, XP_006566907.1, XP_006566908.1, XP_006569953.1, XP_006569954.1, XP_006569955.1, XP_006569957.1	ENSP00000217182.3, ENSP00000298049.7, ENSP00000330054.2, ENSP00000339053.4, ENSP00000339063.7, ENSP00000348651.2, ENSP00000479055.1, ENSP00000479609.1	ENSMUSP00000042457.8, ENSMUSP00000054556.7, ENSMUSP00000116821.1, ENSMUSP00000120438.1	NV13182-PA, NV13182-PB, NV16035-PA	gene10065, gene3853	Dapma7bEVm004220t1, Dapma7bEVm009808t1, Dapma7bEVm011709t1, Dapma7bEVm017334t1, Dapma7bEVm017338t1, Dapma7bEVm017839t1, Dapma7bEVm018182t1, Dapma7bEVm019073t1, Dapma7bEVm019956t1
OG0000442	NP_001153536.1, XP_006571335.1, XP_395614.3	ENSP00000216281.7, ENSP00000299767.4, ENSP00000325875.3, ENSP00000335153.7, ENSP00000360609.1, ENSP00000360709.5, ENSP00000440564.1, ENSP00000450215.1, ENSP00000481908.1	ENSMUSP00000020238.7, ENSMUSP00000021698.6, ENSMUSP00000024739.7, ENSMUSP00000091921.4, ENSMUSP00000118189.1, ENSMUSP00000122710.1	NV10003-PA, NV11936-PA, NV16579-PA	gene15260, gene17183, gene17483, gene18150, gene541	Dapma7bEVm010576t1, Dapma7bEVm012233t1, Dapma7bEVm015343t1, Dapma7bEVm017192t1, Dapma7bEVm017636t1, Dapma7bEVm017728t1, Dapma7bEVm018206t1, Dapma7bEVm019272t1, Dapma7bEVm028972t1
OG0000443	XP_001120448.2, XP_006569293.1	ENSP00000282891.6, ENSP00000303134.4, ENSP00000311227.7, ENSP00000346271.3, ENSP00000346938.5, ENSP00000350725.2, ENSP00000355226.2, ENSP00000370151.3, ENSP00000424289.1, ENSP00000424696.1, ENSP00000425005.1, ENSP00000426191.1, ENSP00000427743.1, ENSP00000477962.1, ENSP00000477996.1, ENSP00000478167.1, ENSP00000479160.1, ENSP00000480230.1, ENSP00000480786.1, ENSP00000481388.1, ENSP00000481820.1, …	ENSMUSP00000022136.6, ENSMUSP00000136292.1	NV20840-PA	gene15989	Dapma7bEVm001475t1
OG0000444	XP_001120930.2	ENSP00000251546.4, ENSP00000251547.5, ENSP00000346240.4, ENSP00000365944.4, ENSP00000365951.1, ENSP00000365953.4, ENSP00000365959.1, ENSP00000365961.1, ENSP00000388781.1, ENSP00000389820.1	ENSMUSP00000030858.7, ENSMUSP00000037377.8, ENSMUSP00000054022.2, ENSMUSP00000062348.5, ENSMUSP00000101330.2, ENSMUSP00000101331.1, ENSMUSP00000114571.1, ENSMUSP00000115937.1, ENSMUSP00000117013.1, ENSMUSP00000120431.1, ENSMUSP00000120801.1, ENSMUSP00000120874.2, ENSMUSP00000121379.1, ENSMUSP00000123132.1, ENSMUSP00000126551.1, ENSMUSP00000130188.1, ENSMUSP00000133966.1, ENSMUSP00000134064.1, ENS…	NV17350-PA, NV17657-PA, NV17658-PA	gene3615	Dapma7bEVm002474t1
OG0000445	XP_001122055.3, XP_006567306.1, XP_016767335.1	ENSP00000262102.6, ENSP00000297488.6, ENSP00000370186.2, ENSP00000371285.3, ENSP00000371293.3, ENSP00000430167.1, ENSP00000431016.1, ENSP00000445403.1, ENSP00000445738.1, ENSP00000483729.1, ENSP00000489015.1, ENSP00000489288.1	ENSMUSP00000053554.7, ENSMUSP00000059503.6, ENSMUSP00000071775.5, ENSMUSP00000082690.4, ENSMUSP00000082694.4, ENSMUSP00000091252.4, ENSMUSP00000106143.1, ENSMUSP00000106144.2, ENSMUSP00000112626.1, ENSMUSP00000113082.1, ENSMUSP00000116339.1, ENSMUSP00000119163.1, ENSMUSP00000119440.1, ENSMUSP00000120449.1, ENSMUSP00000121605.1, ENSMUSP00000123055.1	NV25459-PA, NV25461-PA	gene1909	Dapma7bEVm009888t1
OG0000446	XP_003251645.1, XP_006570815.1, XP_006570816.1, XP_006570817.1, XP_006570818.1, XP_006570819.1, XP_006570820.1, XP_006570821.1, XP_006570822.1, XP_006570823.1, XP_006570824.1, XP_006570825.1, XP_006570826.1, XP_016766806.1, XP_016766814.1, XP_016766816.1	ENSP00000237247.6, ENSP00000287761.6, ENSP00000360076.3, ENSP00000360078.1, ENSP00000393776.2, ENSP00000395525.2, ENSP00000427296.1	ENSMUSP00000042959.8, ENSMUSP00000063712.7, ENSMUSP00000072301.5, ENSMUSP00000079553.6, ENSMUSP00000096883.4, ENSMUSP00000102495.2, ENSMUSP00000105030.1, ENSMUSP00000122556.1, ENSMUSP00000137422.1	NV14161-PA	gene8057	Dapma7bEVm009561t1
OG0000447	XP_006559187.1, XP_006559188.1, XP_006559189.1, XP_006571325.1, XP_016766207.1, XP_394163.3	ENSP00000324857.5, ENSP00000346786.4, ENSP00000348276.3, ENSP00000350770.4, ENSP00000374076.3, ENSP00000374079.3, ENSP00000425553.1, ENSP00000446152.2, ENSP00000452815.1, ENSP00000453097.1, ENSP00000453530.1, ENSP00000453661.1, ENSP00000453755.1	ENSMUSP00000061123.8, ENSMUSP00000075674.5, ENSMUSP00000077014.5, ENSMUSP00000077691.5, ENSMUSP00000099528.1, ENSMUSP00000099529.3, ENSMUSP00000099530.2, ENSMUSP00000099531.1	NV12392-PA, NV17624-PA	gene4673, gene5810	Dapma7bEVm000469t1, Dapma7bEVm019408t1, Dapma7bEVm021721t1, Dapma7bEVm023385t1
OG0000448	XP_006559294.1, XP_006559295.1, XP_006559296.1, XP_006559297.1, XP_016770912.1, XP_016770913.1	ENSP00000352228.5, ENSP00000352438.5, ENSP00000383159.1, ENSP00000383160.1, ENSP00000383163.1, ENSP00000383164.1, ENSP00000383165.1, ENSP00000383168.1, ENSP00000388008.3, ENSP00000390304.1, ENSP00000394116.1, ENSP00000401198.2, ENSP00000408949.2, ENSP00000447670.1, ENSP00000448762.1, ENSP00000448927.2, ENSP00000449062.1, ENSP00000449070.1, ENSP00000456412.1	ENSMUSP00000001148.4, ENSMUSP00000076294.5, ENSMUSP00000077509.7, ENSMUSP00000090048.5, ENSMUSP00000101051.2, ENSMUSP00000104466.3, ENSMUSP00000129465.2, ENSMUSP00000140629.1	NV14104-PA		Dapma7bEVm009966t1
OG0000449	XP_006559309.1, XP_006559310.2, XP_006559311.1, XP_006559312.1, XP_006559314.1, XP_006559315.1, XP_006559317.1, XP_006559318.1, XP_006559320.1, XP_016770989.1, XP_016770990.1	ENSP00000316948.4, ENSP00000326830.4, ENSP00000344112.4, ENSP00000347759.4, ENSP00000354856.5, ENSP00000357345.4, ENSP00000386358.2, ENSP00000456202.1, ENSP00000458788.1, ENSP00000459461.1, ENSP00000460443.1	ENSMUSP00000034868.7, ENSMUSP00000067341.6, ENSMUSP00000088445.5, ENSMUSP00000090820.6, ENSMUSP00000104739.1, ENSMUSP00000104741.1, ENSMUSP00000113390.2, ENSMUSP00000113861.1, ENSMUSP00000149250.1, ENSMUSP00000150048.1	NV10468-PA		Dapma7bEVm003074t1, Dapma7bEVm027775t1
OG0000450	XP_006561304.1	ENSP00000290894.8, ENSP00000307369.2, ENSP00000366936.3, ENSP00000411530.2, ENSP00000446058.1, ENSP00000451961.1, ENSP00000452008.1, ENSP00000452726.1, ENSP00000453168.1, ENSP00000453260.1, ENSP00000453370.1, ENSP00000453676.2, ENSP00000453827.1, ENSP00000454034.1, ENSP00000457497.1, ENSP00000470181.1, ENSP00000483685.1	ENSMUSP00000045135.6, ENSMUSP00000047656.6, ENSMUSP00000059658.5, ENSMUSP00000060433.5, ENSMUSP00000106159.2, ENSMUSP00000106160.2, ENSMUSP00000106161.2, ENSMUSP00000113923.1, ENSMUSP00000114524.1, ENSMUSP00000117099.1, ENSMUSP00000119980.1, ENSMUSP00000120732.1, ENSMUSP00000150240.1	NV17068-PA	gene16237	Dapma7bEVm011354t1, Dapma7bEVm028620t1
OG0000451	XP_006561341.1, XP_006561342.1	ENSP00000250241.8, ENSP00000262961.3, ENSP00000265069.8, ENSP00000321347.7, ENSP00000354271.3, ENSP00000384660.2, ENSP00000388974.2, ENSP00000404121.1, ENSP00000415968.2, ENSP00000422300.1, ENSP00000465219.1, ENSP00000465515.1, ENSP00000468156.1, ENSP00000468181.1	ENSMUSP00000028279.3, ENSMUSP00000065770.4, ENSMUSP00000072047.5, ENSMUSP00000111074.1, ENSMUSP00000113913.1, ENSMUSP00000118911.1, ENSMUSP00000119251.1, ENSMUSP00000120163.1, ENSMUSP00000139145.1, ENSMUSP00000149483.1, ENSMUSP00000149786.1, ENSMUSP00000150280.1, ENSMUSP00000151032.1	NV18413-PA	gene14861	Dapma7bEVm000015t1, Dapma7bEVm013813t1, Dapma7bEVm024206t1, Dapma7bEVm024375t1
OG0000452	XP_006561391.1	ENSP00000335808.6, ENSP00000374098.5, ENSP00000454596.1, ENSP00000454649.1, ENSP00000454901.1, ENSP00000455082.1, ENSP00000455170.1, ENSP00000455299.1, ENSP00000455325.1, ENSP00000455890.1, ENSP00000456211.1, ENSP00000456673.1, ENSP00000456931.1, ENSP00000457185.1, ENSP00000457269.1, ENSP00000457532.1, ENSP00000457695.1, ENSP00000457740.1, ENSP00000457850.1	ENSMUSP00000034226.6, ENSMUSP00000148325.1, ENSMUSP00000148342.1, ENSMUSP00000148379.1, ENSMUSP00000148392.1, ENSMUSP00000148497.1, ENSMUSP00000148506.1, ENSMUSP00000148524.1, ENSMUSP00000148543.1, ENSMUSP00000148547.1, ENSMUSP00000148606.1, ENSMUSP00000148649.1	NV16920-PA	gene10745	Dapma7bEVm006083t1
OG0000453	XP_006561777.1, XP_006561778.1, XP_006561779.1, XP_006561780.1, XP_006561781.1, XP_624668.3	ENSP00000253363.6, ENSP00000339220.5, ENSP00000344581.6, ENSP00000352956.3, ENSP00000354437.6, ENSP00000363150.3, ENSP00000382806.2, ENSP00000393493.1, ENSP00000394824.1, ENSP00000405916.1, ENSP00000436747.2, ENSP00000438504.2, ENSP00000451642.1, ENSP00000452171.1, ENSP00000452602.1, ENSP00000489005.1, ENSP00000489196.1	ENSMUSP00000029149.6, ENSMUSP00000105216.2, ENSMUSP00000114824.1, ENSMUSP00000116820.1, ENSMUSP00000116950.1, ENSMUSP00000117462.1, ENSMUSP00000119298.1	NV19078-PA, NV19170-PA	gene14973	Dapma7bEVm010254t1, Dapma7bEVm021163t1
OG0000454	XP_006562859.1, XP_006562860.1, XP_016767201.1, XP_016767202.1, XP_016771257.1, XP_016771258.1, XP_391853.3, XP_394472.4, XP_395856.2	ENSP00000200652.3, ENSP00000245407.3, ENSP00000275300.2, ENSP00000388838.1, ENSP00000400553.1, ENSP00000401860.1, ENSP00000402760.2	ENSMUSP00000019044.7, ENSMUSP00000020586.6, ENSMUSP00000024595.2, ENSMUSP00000075814.4, ENSMUSP00000114966.1, ENSMUSP00000118900.1, ENSMUSP00000123180.1	NV10380-PA, NV10540-PA, NV23725-PA	gene14492, gene16815, gene319, gene6297	Dapma7bEVm003144t1, Dapma7bEVm004651t1, Dapma7bEVm005102t1, Dapma7bEVm006742t1, Dapma7bEVm010823t1
OG0000455	XP_006563074.1	ENSP00000253925.7, ENSP00000327416.8, ENSP00000335614.3, ENSP00000356209.2, ENSP00000374198.3, ENSP00000385093.4, ENSP00000388373.3, ENSP00000402576.1, ENSP00000433619.1, ENSP00000434445.1, ENSP00000438337.2, ENSP00000445532.1, ENSP00000447273.2, ENSP00000447868.1, ENSP00000449338.1, ENSP00000449558.2, ENSP00000450298.1, ENSP00000450337.1, ENSP00000470427.1, ENSP00000473622.1	ENSMUSP00000003961.8, ENSMUSP00000029404.10, ENSMUSP00000126233.2, ENSMUSP00000128314.1, ENSMUSP00000138175.1, ENSMUSP00000138312.1, ENSMUSP00000139800.1, ENSMUSP00000139833.1, ENSMUSP00000147584.1, ENSMUSP00000148200.1, ENSMUSP00000151545.1	NV10843-PA	gene17546	Dapma7bEVm001357t1
OG0000456	XP_006563538.1, XP_006563539.1, XP_006563540.1, XP_006563541.1, XP_006563542.1, XP_016772229.1, XP_016772230.1, XP_016772231.1, XP_394082.3	ENSP00000325074.7, ENSP00000335083.5, ENSP00000336591.6, ENSP00000370113.3, ENSP00000372042.4, ENSP00000377931.4, ENSP00000377933.3, ENSP00000377935.4, ENSP00000377936.1, ENSP00000398779.2, ENSP00000399970.2, ENSP00000421396.1, ENSP00000422374.1, ENSP00000423649.1, ENSP00000425247.1, ENSP00000431320.1	ENSMUSP00000025377.6, ENSMUSP00000031003.7, ENSMUSP00000040321.6, ENSMUSP00000086640.5, ENSMUSP00000113411.1, ENSMUSP00000113731.1, ENSMUSP00000119004.1	NV10946-PA	gene3670	Dapma7bEVm010613t1
OG0000457	XP_006564637.1, XP_006564638.1, XP_006564639.1, XP_006564640.1, XP_006564641.1, XP_016768964.1	ENSP00000219150.5, ENSP00000261401.3, ENSP00000340211.5, ENSP00000344562.5, ENSP00000373419.3, ENSP00000377471.1, ENSP00000394496.2, ENSP00000438341.1, ENSP00000447534.1, ENSP00000455552.1, ENSP00000456457.1, ENSP00000462627.1, ENSP00000463723.1	ENSMUSP00000004646.6, ENSMUSP00000008893.8, ENSMUSP00000021190.2, ENSMUSP00000032949.7, ENSMUSP00000056862.5, ENSMUSP00000078703.2, ENSMUSP00000099551.1, ENSMUSP00000101972.1, ENSMUSP00000104028.2, ENSMUSP00000134123.1, ENSMUSP00000137780.1	NV14353-PA	gene1305, gene16549	Dapma7bEVm001444t1, Dapma7bEVm010603t1
OG0000458	XP_006565281.1, XP_006565282.1, XP_006565283.1, XP_016770979.1, XP_016770980.1, XP_016770981.1, XP_016770982.1	ENSP00000301387.6, ENSP00000311186.6, ENSP00000312577.7, ENSP00000349595.3, ENSP00000353072.3, ENSP00000378879.4, ENSP00000380229.3, ENSP00000380234.3, ENSP00000380236.3, ENSP00000440045.2, ENSP00000443101.1, ENSP00000449454.2, ENSP00000458865.1, ENSP00000461480.1	ENSMUSP00000021142.7, ENSMUSP00000031423.8, ENSMUSP00000032974.6, ENSMUSP00000104124.1, ENSMUSP00000104125.2, ENSMUSP00000104126.1, ENSMUSP00000119018.1, ENSMUSP00000127036.1, ENSMUSP00000135935.2, ENSMUSP00000136104.1	NV11069-PA		Dapma7bEVm010346t1, Dapma7bEVm019157t1, Dapma7bEVm019158t1
OG0000459	XP_006566279.1			NV25248-PA, NV26041-PA	gene12836, gene15793, gene16289, gene224, gene4658, gene7636, gene934, gene9778, gene9780	Dapma7bEVm007668t1, Dapma7bEVm012423t1, Dapma7bEVm014507t1, Dapma7bEVm016243t1, Dapma7bEVm019070t1, Dapma7bEVm019822t1, Dapma7bEVm019823t1, Dapma7bEVm019824t1, Dapma7bEVm019825t1, Dapma7bEVm019827t1, Dapma7bEVm020405t1, Dapma7bEVm020446t1, Dapma7bEVm021531t1, Dapma7bEVm021619t1, Dapma7bEVm022075t1, Dapma7bEVm022782t1, Dapma7bEVm022810t1, Dapma7bEVm023635t1, Dapma7bEVm024083t1, Dapma7bEVm024355t1,…
OG0000460	XP_006566725.1, XP_006566726.1, XP_006566727.1, XP_006566728.1, XP_006566729.1, XP_395512.4	ENSP00000055163.7, ENSP00000313006.7, ENSP00000320485.7, ENSP00000344546.4, ENSP00000363267.2, ENSP00000383596.3, ENSP00000390317.3, ENSP00000412835.2, ENSP00000489636.1, ENSP00000489717.1, ENSP00000489729.1, ENSP00000489842.1, ENSP00000490385.1, ENSP00000490491.1, ENSP00000490550.1, ENSP00000490948.1	ENSMUSP00000008024.6, ENSMUSP00000090398.4, ENSMUSP00000101517.3, ENSMUSP00000111463.2, ENSMUSP00000111465.1, ENSMUSP00000122354.2	NV17809-PA, NV31651-PA	gene15504	Dapma7bEVm010676t1, Dapma7bEVm017812t1, Dapma7bEVm017827t1, Dapma7bEVm017844t1
OG0000461	XP_006567907.1, XP_006567908.1, XP_006567909.1, XP_396763.4	ENSP00000278823.2, ENSP00000333633.7, ENSP00000383973.1, ENSP00000384180.1, ENSP00000384249.1, ENSP00000385045.3, ENSP00000385241.1, ENSP00000385702.1, ENSP00000385823.1, ENSP00000386763.1, ENSP00000389425.2, ENSP00000391455.1, ENSP00000393438.1, ENSP00000394106.1, ENSP00000431346.1, ENSP00000431797.1	ENSMUSP00000009099.6, ENSMUSP00000064338.4, ENSMUSP00000068931.8, ENSMUSP00000093959.2, ENSMUSP00000105345.1, ENSMUSP00000105348.1, ENSMUSP00000105349.2, ENSMUSP00000107968.2, ENSMUSP00000107969.1, ENSMUSP00000107971.3, ENSMUSP00000134775.1	NV14853-PA	gene12326	Dapma7bEVm000825t1, Dapma7bEVm019968t1
OG0000462	XP_006569415.1, XP_006569416.1, XP_016767163.1, XP_016767164.1, XP_016767165.1, XP_016767166.1, XP_016767167.1, XP_016767168.1, XP_016767169.1, XP_016767170.1, XP_016767171.1, XP_016767172.1, XP_016767173.1, XP_016767174.1, XP_016767175.1, XP_016767176.1, XP_016767177.1	ENSP00000304405.6, ENSP00000347380.6, ENSP00000358635.3, ENSP00000363741.1, ENSP00000484577.1, ENSP00000489252.1, ENSP00000489371.1	ENSMUSP00000063744.5, ENSMUSP00000101476.1, ENSMUSP00000133649.1, ENSMUSP00000134071.1, ENSMUSP00000134342.1, ENSMUSP00000134506.1, ENSMUSP00000134722.1, ENSMUSP00000138399.1	NV14708-PA	gene2933	Dapma7bEVm001119t1
OG0000463	XP_006570373.2, XP_006570377.2, XP_006570379.1, XP_016770298.1, XP_016770299.1, XP_016770300.1, XP_016770301.1, XP_016770302.1, XP_016770303.1, XP_016770304.1, XP_016770305.1	ENSP00000261681.4, ENSP00000319363.7, ENSP00000353047.6, ENSP00000380095.3, ENSP00000387278.3, ENSP00000387293.1, ENSP00000400155.3, ENSP00000406160.2, ENSP00000416781.2, ENSP00000428182.1, ENSP00000428286.1, ENSP00000451488.1, ENSP00000478875.1, ENSP00000486553.1	ENSMUSP00000070711.7, ENSMUSP00000077914.7, ENSMUSP00000080683.5, ENSMUSP00000109914.2, ENSMUSP00000140352.1, ENSMUSP00000140957.1	NV12090-PA, NV12091-PA	gene1463	Dapma7bEVm000059t1
OG0000464	XP_016766874.1, XP_016766875.1, XP_016766878.1, XP_016766881.1, XP_016766882.1, XP_016766883.1	ENSP00000272233.4, ENSP00000285735.2, ENSP00000345236.7, ENSP00000358646.2, ENSP00000358647.2, ENSP00000358651.1, ENSP00000358652.2, ENSP00000358656.3, ENSP00000390823.2, ENSP00000399424.2, ENSP00000400175.1, ENSP00000408402.1, ENSP00000436240.1	ENSMUSP00000002303.5, ENSMUSP00000007959.8, ENSMUSP00000045487.7, ENSMUSP00000067013.4, ENSMUSP00000102399.1, ENSMUSP00000135659.1, ENSMUSP00000141967.1, ENSMUSP00000142697.1, ENSMUSP00000142855.1	NV12244-PA, NV12244-PB, NV12245-PA	gene13753	Dapma7bEVm005414t1, Dapma7bEVm020227t1, Dapma7bEVm020690t1
OG0000465	XP_016767803.1, XP_016767973.1, XP_016767975.1, XP_016767979.1, XP_016767982.1, XP_016767983.1, XP_016767988.1	ENSP00000272602.2, ENSP00000328478.4, ENSP00000351320.4, ENSP00000369268.2, ENSP00000377140.1, ENSP00000384264.3, ENSP00000386761.1, ENSP00000389881.2, ENSP00000410070.2, ENSP00000426862.1, ENSP00000443401.2	ENSMUSP00000006020.7, ENSMUSP00000027288.7, ENSMUSP00000033187.4, ENSMUSP00000084464.5, ENSMUSP00000132329.1, ENSMUSP00000142075.1, ENSMUSP00000142175.1, ENSMUSP00000143881.1	NV13181-PA, NV50379-PA	gene10470, gene5628, gene5629, gene9139	Dapma7bEVm006718t1, Dapma7bEVm010463t1, Dapma7bEVm015632t1
OG0000466	XP_016768091.1	ENSP00000263604.4, ENSP00000294725.8, ENSP00000356403.5, ENSP00000360822.2, ENSP00000405474.2, ENSP00000417578.3, ENSP00000417851.2, ENSP00000418003.3, ENSP00000419007.3, ENSP00000419086.3, ENSP00000420764.1, ENSP00000476657.1, ENSP00000486130.1, ENSP00000486374.1, ENSP00000486486.1, ENSP00000486830.1	ENSMUSP00000039058.6, ENSMUSP00000109809.2, ENSMUSP00000109813.2, ENSMUSP00000112887.1, ENSMUSP00000113333.1, ENSMUSP00000113535.1, ENSMUSP00000132212.1, ENSMUSP00000141947.1, ENSMUSP00000142532.1, ENSMUSP00000142870.1, ENSMUSP00000143106.1, ENSMUSP00000143482.1	NV50445-PA	gene4685, gene4692, gene4696, gene4697	Dapma7bEVm011252t1
OG0000467	XP_016769616.1, XP_016769617.1, XP_016769618.1, XP_016769619.1	ENSP00000262975.4, ENSP00000312237.7, ENSP00000335537.3, ENSP00000348246.4, ENSP00000354166.3, ENSP00000361093.5, ENSP00000379577.4, ENSP00000392964.2, ENSP00000396725.3, ENSP00000413727.1, ENSP00000418210.1, ENSP00000418495.2, ENSP00000420095.2, ENSP00000439800.1, ENSP00000443086.3, ENSP00000479197.1, ENSP00000479806.2, ENSP00000482048.1	ENSMUSP00000018050.7, ENSMUSP00000085436.4, ENSMUSP00000096683.2, ENSMUSP00000104885.1, ENSMUSP00000104889.4, ENSMUSP00000104892.1, ENSMUSP00000120631.1, ENSMUSP00000120932.1, ENSMUSP00000128680.1, ENSMUSP00000136211.1	NV13408-PA	gene7866	Dapma7bEVm009541t1
OG0000468	XP_016770163.1	ENSP00000259953.4, ENSP00000365602.5, ENSP00000365603.5, ENSP00000373064.4, ENSP00000373065.2, ENSP00000389894.1, ENSP00000389958.2, ENSP00000392502.2, ENSP00000394788.2, ENSP00000394862.1, ENSP00000397755.1, ENSP00000397892.1, ENSP00000398752.1, ENSP00000399560.2, ENSP00000405789.1, ENSP00000407049.1, ENSP00000407111.2, ENSP00000407779.1, ENSP00000408118.1, ENSP00000409285.1, ENSP00000412991.1, …	ENSMUSP00000073873.8, ENSMUSP00000134569.1	NV13282-PA	gene3577	Dapma7bEVm006048t1, Dapma7bEVm018080t1
OG0000469	XP_016770365.1, XP_016770366.1, XP_016770367.1, XP_016770368.1	ENSP00000233143.4, ENSP00000284856.3, ENSP00000289373.4, ENSP00000370007.1, ENSP00000370009.1, ENSP00000370010.1, ENSP00000414376.2, ENSP00000455371.1, ENSP00000455771.1, ENSP00000456121.1, ENSP00000457057.1, ENSP00000457524.1, ENSP00000472749.1, ENSP00000484052.1	ENSMUSP00000063549.4, ENSMUSP00000073355.2, ENSMUSP00000107795.3, ENSMUSP00000107797.1, ENSMUSP00000107798.1, ENSMUSP00000108694.1, ENSMUSP00000108779.1, ENSMUSP00000109682.1, ENSMUSP00000109683.1, ENSMUSP00000109684.1, ENSMUSP00000118704.1, ENSMUSP00000137210.2, ENSMUSP00000137225.1, ENSMUSP00000145075.1	NV10641-PA	gene10171	Dapma7bEVm009850t1
OG0000470	XP_016771227.1	ENSP00000345700.4, ENSP00000383010.2, ENSP00000383011.2, ENSP00000419311.1, ENSP00000430563.3, ENSP00000437817.1, ENSP00000445973.2, ENSP00000446312.1, ENSP00000477723.1, ENSP00000478085.2, ENSP00000483427.1, ENSP00000484215.1, ENSP00000484696.1, ENSP00000487701.1, ENSP00000488020.1, ENSP00000488195.1, ENSP00000488273.1, ENSP00000488445.1, ENSP00000488645.1, ENSP00000488705.1	ENSMUSP00000000094.7, ENSMUSP00000094890.2, ENSMUSP00000096749.5, ENSMUSP00000105194.2, ENSMUSP00000105196.3, ENSMUSP00000129756.2, ENSMUSP00000134941.1, ENSMUSP00000135156.1, ENSMUSP00000135409.1	NV11455-PA	gene3061, gene7044	Dapma7bEVm001811t1, Dapma7bEVm006503t1
OG0000471	XP_392857.2	ENSP00000236671.2, ENSP00000253719.1, ENSP00000272190.8, ENSP00000309542.5, ENSP00000322192.6, ENSP00000350911.2, ENSP00000367391.3, ENSP00000404902.1, ENSP00000415036.1, ENSP00000443732.1, ENSP00000489910.1, ENSP00000490014.1, ENSP00000490307.1, ENSP00000490344.1, ENSP00000490471.1, ENSP00000490598.1, ENSP00000490770.1, ENSP00000490897.1	ENSMUSP00000002274.8, ENSMUSP00000025647.5, ENSMUSP00000063904.6, ENSMUSP00000073072.6, ENSMUSP00000092135.2, ENSMUSP00000108030.1, ENSMUSP00000121203.1	NV17251-PA	gene13503, gene14469, gene14470	Dapma7bEVm000254t1, Dapma7bEVm000952t1, Dapma7bEVm014389t1, Dapma7bEVm017233t1, Dapma7bEVm019534t1
OG0000472	XP_393356.1, XP_623285.1	ENSP00000269349.3, ENSP00000293831.8, ENSP00000326381.5, ENSP00000398370.2, ENSP00000413529.1, ENSP00000462753.1, ENSP00000462904.1, ENSP00000463486.1, ENSP00000464550.1	ENSMUSP00000023599.6, ENSMUSP00000026667.8, ENSMUSP00000090876.4, ENSMUSP00000101860.1, ENSMUSP00000110998.3, ENSMUSP00000115649.1, ENSMUSP00000127030.1, ENSMUSP00000127034.2, ENSMUSP00000133154.2, ENSMUSP00000140809.1, ENSMUSP00000144809.1, ENSMUSP00000145166.1, ENSMUSP00000145194.1	NV11568-PA, NV17593-PA	gene13525, gene4119	Dapma7bEVm004270t1, Dapma7bEVm009840t1, Dapma7bEVm013998t1, Dapma7bEVm016859t1, Dapma7bEVm019422t1, Dapma7bEVm019423t1, Dapma7bEVm019759t1
OG0000473	XP_394614.1	ENSP00000387123.3, ENSP00000403929.1, ENSP00000414536.2, ENSP00000447388.1, ENSP00000448593.1, ENSP00000449318.2, ENSP00000487936.1, ENSP00000487998.1, ENSP00000488032.1, ENSP00000489686.1, ENSP00000489725.1, ENSP00000489895.1, ENSP00000490024.1, ENSP00000490291.1, ENSP00000490371.1, ENSP00000490400.1, ENSP00000490655.1, ENSP00000490797.1, ENSP00000490811.1, ENSP00000490819.1, ENSP00000490833.1, …	ENSMUSP00000065089.6, ENSMUSP00000127625.1, ENSMUSP00000127652.2, ENSMUSP00000133372.1, ENSMUSP00000133970.1, ENSMUSP00000134192.1	NV18966-PA	gene15043, gene15052, gene15671, gene9650	Dapma7bEVm001499t1
OG0000474	XP_395732.3, XP_625111.1	ENSP00000216911.2, ENSP00000302898.6, ENSP00000313950.6, ENSP00000321591.6, ENSP00000360407.2, ENSP00000379243.1, ENSP00000379247.1, ENSP00000379249.3, ENSP00000379250.1, ENSP00000379251.3, ENSP00000406798.2, ENSP00000407162.1, ENSP00000443869.1, ENSP00000463999.1, ENSP00000469983.1, ENSP00000471830.1	ENSMUSP00000021277.5, ENSMUSP00000028997.7, ENSMUSP00000083426.5, ENSMUSP00000104306.1, ENSMUSP00000104767.1, ENSMUSP00000104768.3, ENSMUSP00000146450.1, ENSMUSP00000147207.1	NV10752-PA, NV16499-PA, NV18556-PA	gene3055, gene8559	Dapma7bEVm009666t1, Dapma7bEVm018581t1, Dapma7bEVm028448t1, Dapma7bEVm028449t1
OG0000475		ENSP00000264691.4, ENSP00000437761.1, ENSP00000456821.1			gene16855, gene16863, gene8302, gene8305, gene8306, gene8307, gene8308, gene8309, gene8310, gene8311, gene8312, gene8313, gene8314, gene8318	Dapma7bEVm001255t1, Dapma7bEVm003894t1, Dapma7bEVm010745t1, Dapma7bEVm013750t1, Dapma7bEVm015029t1, Dapma7bEVm015179t1, Dapma7bEVm015180t1, Dapma7bEVm016630t1, Dapma7bEVm017922t1, Dapma7bEVm018401t1, Dapma7bEVm018448t1, Dapma7bEVm019287t1, Dapma7bEVm019288t1, Dapma7bEVm019401t1, Dapma7bEVm023202t1, Dapma7bEVm028548t1, Dapma7bEVm028938t1, Dapma7bEVm029170t1
OG0000476		ENSP00000364146.4, ENSP00000364155.4, ENSP00000372611.3, ENSP00000372749.2, ENSP00000382654.1, ENSP00000390018.1, ENSP00000393107.1, ENSP00000400272.1, ENSP00000400675.1, ENSP00000406760.1, ENSP00000408514.1, ENSP00000410028.1, ENSP00000410514.2, ENSP00000411164.2, ENSP00000414408.1, ENSP00000415507.1, ENSP00000415517.2, ENSP00000416682.1, ENSP00000431199.1, ENSP00000432566.1, ENSP00000432814.1, …
OG0000477		ENSP00000366336.1, ENSP00000366337.1, ENSP00000366340.1, ENSP00000373042.3, ENSP00000373140.2, ENSP00000380010.2, ENSP00000383527.1, ENSP00000383529.2, ENSP00000383530.2, ENSP00000383547.1, ENSP00000383548.1, ENSP00000383549.1, ENSP00000388844.1, ENSP00000389230.1, ENSP00000392619.1, ENSP00000394698.1, ENSP00000395567.1, ENSP00000395850.1, ENSP00000395934.1, ENSP00000396414.1, ENSP00000396944.1, …	ENSMUSP00000129446.1, ENSMUSP00000149656.1, ENSMUSP00000150298.1
OG0000478		ENSP00000199708.2, ENSP00000251595.6, ENSP00000252951.2, ENSP00000292896.2, ENSP00000292901.3, ENSP00000322421.5, ENSP00000327431.3, ENSP00000333994.3, ENSP00000338082.4, ENSP00000349270.3, ENSP00000369586.1, ENSP00000369602.1, ENSP00000369609.2, ENSP00000369654.3, ENSP00000369671.2, ENSP00000380104.1, ENSP00000380899.1, ENSP00000380908.1, ENSP00000393810.1, ENSP00000414741.1, ENSP00000488004.1, …	ENSMUSP00000020531.2, ENSMUSP00000020535.1, ENSMUSP00000023934.6, ENSMUSP00000033229.3, ENSMUSP00000064865.4, ENSMUSP00000090895.3, ENSMUSP00000090897.3, ENSMUSP00000095794.3, ENSMUSP00000098936.3, ENSMUSP00000102479.1, ENSMUSP00000115607.1, ENSMUSP00000118167.1
OG0000479	NP_001229363.1	ENSP00000302176.4, ENSP00000306625.7, ENSP00000344020.6, ENSP00000461980.1, ENSP00000461984.1, ENSP00000462218.2, ENSP00000462329.1, ENSP00000463316.1, ENSP00000463992.1, ENSP00000464044.1, ENSP00000464408.1	ENSMUSP00000026135.8, ENSMUSP00000099305.1, ENSMUSP00000101764.2, ENSMUSP00000101765.3, ENSMUSP00000101766.2, ENSMUSP00000116447.1, ENSMUSP00000117353.2, ENSMUSP00000117654.2, ENSMUSP00000120072.1, ENSMUSP00000120669.1, ENSMUSP00000122216.1, ENSMUSP00000123650.1, ENSMUSP00000125931.1, ENSMUSP00000127202.1, ENSMUSP00000128940.1, ENSMUSP00000129320.1, ENSMUSP00000129462.1, ENSMUSP00000130303.1	NV18753-PA, NV31368-PA	gene13146	Dapma7bEVm001523t1
OG0000480	XP_003251266.1	ENSP00000264546.6, ENSP00000350032.2, ENSP00000381549.3, ENSP00000384029.1, ENSP00000397255.2, ENSP00000417550.1, ENSP00000418023.1, ENSP00000418373.1, ENSP00000418682.1, ENSP00000418962.1, ENSP00000419869.1, ENSP00000431682.1, ENSP00000487974.1, ENSP00000488325.1	ENSMUSP00000032146.7, ENSMUSP00000075172.7, ENSMUSP00000089079.4, ENSMUSP00000108982.2, ENSMUSP00000108986.1, ENSMUSP00000110689.2, ENSMUSP00000115554.1, ENSMUSP00000118074.1, ENSMUSP00000134788.1, ENSMUSP00000134803.1, ENSMUSP00000135057.1, ENSMUSP00000135306.1, ENSMUSP00000135686.1, ENSMUSP00000141506.1, ENSMUSP00000145240.1	NV20836-PA, NV30647-PA	gene5742	Dapma7bEVm009640t1
OG0000481	XP_006559991.1, XP_006559992.1, XP_006559995.1, XP_006559997.1, XP_006559999.1, XP_016772113.1, XP_016772114.1, XP_016772115.1, XP_016772116.1	ENSP00000304505.6, ENSP00000310933.4, ENSP00000343902.4, ENSP00000378745.3, ENSP00000378753.3, ENSP00000384204.3, ENSP00000384287.2, ENSP00000384435.1, ENSP00000385585.1	ENSMUSP00000067210.5, ENSMUSP00000069350.5, ENSMUSP00000074746.3, ENSMUSP00000077094.6, ENSMUSP00000097311.2, ENSMUSP00000097313.2, ENSMUSP00000107000.1, ENSMUSP00000107001.2, ENSMUSP00000107002.1, ENSMUSP00000107003.1, ENSMUSP00000107004.1, ENSMUSP00000107006.1, ENSMUSP00000107007.1, ENSMUSP00000107012.2		gene2655	Dapma7bEVm000100t1
OG0000482	XP_006561346.1, XP_006561347.1, XP_006561348.1, XP_006561349.1, XP_006561351.1, XP_006561353.1, XP_016768127.1, XP_016768128.1, XP_016768130.1, XP_016768131.1	ENSP00000274456.6, ENSP00000328016.5, ENSP00000331827.3, ENSP00000357906.3, ENSP00000421848.1, ENSP00000422245.1, ENSP00000427160.1, ENSP00000427424.1, ENSP00000429432.1, ENSP00000444215.1, ENSP00000489743.1	ENSMUSP00000013851.3, ENSMUSP00000076961.6, ENSMUSP00000096356.3, ENSMUSP00000115396.2, ENSMUSP00000119041.2, ENSMUSP00000120712.2, ENSMUSP00000121372.2, ENSMUSP00000136030.1, ENSMUSP00000136152.1, ENSMUSP00000136665.1	NV18411-PA	gene16027	Dapma7bEVm008798t1
OG0000483	XP_006561983.1, XP_016766572.1, XP_016766581.1, XP_016766589.1, XP_016766594.1, XP_016766598.1, XP_016766602.1, XP_016766604.1, XP_016766606.1, XP_016773152.1, XP_016773153.1, XP_016773154.1, XP_016773155.1, XP_016773157.1, XP_016773158.1, XP_016773159.1, XP_016773160.1	ENSP00000336894.5, ENSP00000341491.6, ENSP00000386682.1, ENSP00000387089.1, ENSP00000388301.1, ENSP00000390914.1, ENSP00000395444.1, ENSP00000397014.1, ENSP00000403243.1, ENSP00000404104.1	ENSMUSP00000066696.7, ENSMUSP00000096761.3, ENSMUSP00000118036.1, ENSMUSP00000121737.1, ENSMUSP00000131239.1, ENSMUSP00000141191.1	NV15402-PA
OG0000484	XP_006563312.1, XP_006572727.2, XP_006572728.2, XP_016767228.1, XP_016767336.1, XP_016767339.1, XP_016767346.1, XP_016767347.1, XP_625170.3	ENSP00000265310.1, ENSP00000352358.4, ENSP00000406361.1, ENSP00000406572.1, ENSP00000411100.1, ENSP00000415917.1, ENSP00000464850.1, ENSP00000479828.1, ENSP00000483049.1, ENSP00000488246.1, ENSP00000488418.1, ENSP00000488490.1, ENSP00000492723.1	ENSMUSP00000031901.5, ENSMUSP00000031902.6, ENSMUSP00000141421.1, ENSMUSP00000143854.2	NV13362-PA, NV14638-PA, NV14638-PB	gene14208, gene14209, gene4237	Dapma7bEVm012495t1, Dapma7bEVm015368t1
OG0000485	XP_006564685.1, XP_006564686.1, XP_006564687.1, XP_006564688.1, XP_006564689.1, XP_006564690.1, XP_006564691.1, XP_006564692.1, XP_006564693.1, XP_006564694.1, XP_006564695.1, XP_006564696.1, XP_006564697.1, XP_006564698.1, XP_006564699.1, XP_006564701.1, XP_006564703.1, XP_006564704.1, XP_006564705.1, XP_006564706.1, XP_006564707.1, XP_006564710.1, XP_006564711.1, XP_006564712.1, XP_006564714.1,…			NV17649-PA, NV22657-PA, NV23455-PA, NV30176-PA	gene2988, gene2996	Dapma7bEVm005430t1
OG0000486	XP_006568350.1, XP_006568353.1, XP_016768499.1, XP_016768500.1, XP_392443.4	ENSP00000287771.5, ENSP00000300069.4, ENSP00000318102.4, ENSP00000340176.4, ENSP00000380486.4, ENSP00000427896.1, ENSP00000428675.1, ENSP00000429086.1, ENSP00000430342.1, ENSP00000430370.1, ENSP00000430638.1, ENSP00000430893.1, ENSP00000456720.1	ENSMUSP00000033994.8, ENSMUSP00000033995.6, ENSMUSP00000055813.4, ENSMUSP00000057600.8, ENSMUSP00000131076.1, ENSMUSP00000138140.1, ENSMUSP00000138420.1, ENSMUSP00000138483.1, ENSMUSP00000138726.1, ENSMUSP00000140387.1, ENSMUSP00000149535.1, ENSMUSP00000151192.1	NV13819-PA	gene3422, gene3427	Dapma7bEVm004707t1
OG0000487	XP_006569044.1, XP_006569045.1, XP_006569046.1, XP_016773576.1, XP_016773577.1, XP_623564.3	ENSP00000258738.6, ENSP00000263817.6, ENSP00000265723.4, ENSP00000265724.3, ENSP00000351172.3, ENSP00000352135.3, ENSP00000384881.2, ENSP00000392983.1, ENSP00000395716.1, ENSP00000444095.1, ENSP00000478255.1	ENSMUSP00000003717.8, ENSMUSP00000009058.5, ENSMUSP00000041204.4, ENSMUSP00000046177.4, ENSMUSP00000099770.1, ENSMUSP00000099771.3, ENSMUSP00000137017.1, ENSMUSP00000142425.1, ENSMUSP00000143023.1	NV50599-PA	gene10842, gene3808	Dapma7bEVm000027t1, Dapma7bEVm011121t1, Dapma7bEVm015729t1, Dapma7bEVm027384t1, Dapma7bEVm030423t1
OG0000488	XP_006569380.1, XP_006569381.1, XP_006569382.1, XP_006569383.1, XP_006569384.1, XP_006569386.1, XP_006569387.1, XP_006569388.1, XP_016767271.1, XP_016767272.1, XP_016767273.1, XP_016767274.1, XP_016767275.1	ENSP00000332816.6, ENSP00000341189.3, ENSP00000378644.3, ENSP00000380638.1, ENSP00000391995.2, ENSP00000427931.1, ENSP00000429082.1, ENSP00000429129.1, ENSP00000429474.1, ENSP00000429911.1, ENSP00000429929.1	ENSMUSP00000022622.7, ENSMUSP00000086661.2, ENSMUSP00000105663.2, ENSMUSP00000106750.1, ENSMUSP00000126764.1, ENSMUSP00000137008.1	NV50054-PA	gene9200	Dapma7bEVm002119t1, Dapma7bEVm027676t1
OG0000489	XP_006570211.1, XP_006570212.1, XP_006570213.1, XP_006570214.1, XP_006570215.1, XP_006570216.1, XP_006570218.1, XP_006570219.1, XP_006570220.1, XP_006570221.1, XP_006570222.1, XP_006570223.1, XP_016766876.1, XP_016766877.1, XP_016766879.1, XP_624065.2	ENSP00000275780.7, ENSP00000316512.9, ENSP00000340800.7, ENSP00000354089.3, ENSP00000409222.2, ENSP00000411099.2, ENSP00000428113.1, ENSP00000462036.1, ENSP00000463595.1	ENSMUSP00000015107.6, ENSMUSP00000035961.8, ENSMUSP00000090198.3, ENSMUSP00000102552.2, ENSMUSP00000102554.2, ENSMUSP00000118520.1	NV10617-PA	gene1306	Dapma7bEVm001050t1
OG0000490	XP_006572005.1, XP_006572006.1, XP_006572007.1, XP_006572008.1	ENSP00000365851.3, ENSP00000390768.1, ENSP00000397912.1, ENSP00000399220.1, ENSP00000473391.1, ENSP00000478517.1, ENSP00000478970.1, ENSP00000481656.1, ENSP00000482063.1, ENSP00000482815.1, ENSP00000484201.1, ENSP00000487914.1, ENSP00000487929.1, ENSP00000488868.1, ENSP00000488872.1	ENSMUSP00000018681.7, ENSMUSP00000028071.6, ENSMUSP00000090277.2, ENSMUSP00000099437.1, ENSMUSP00000110300.1, ENSMUSP00000118273.1, ENSMUSP00000118730.1, ENSMUSP00000119331.1, ENSMUSP00000121876.1, ENSMUSP00000126967.1, ENSMUSP00000137517.1	NV13111-PA, NV15543-PA	gene11428	Dapma7bEVm007782t1
OG0000491	XP_016768349.1, XP_016768350.1	ENSP00000307041.2, ENSP00000370041.3, ENSP00000370042.1, ENSP00000370047.3, ENSP00000408370.1, ENSP00000431516.1, ENSP00000444640.2, ENSP00000456727.1, ENSP00000473935.1, ENSP00000474045.1, ENSP00000474468.1, ENSP00000474647.1, ENSP00000474832.1	ENSMUSP00000026096.7, ENSMUSP00000099884.2, ENSMUSP00000102816.2, ENSMUSP00000134795.1, ENSMUSP00000135089.1, ENSMUSP00000135283.1, ENSMUSP00000135375.1, ENSMUSP00000135411.1, ENSMUSP00000135480.1, ENSMUSP00000135499.1, ENSMUSP00000135569.1, ENSMUSP00000135580.1, ENSMUSP00000135607.1, ENSMUSP00000135656.1, ENSMUSP00000135778.1	NV16151-PA	gene16488	Dapma7bEVm004512t1, Dapma7bEVm018011t1
OG0000492	XP_016769709.1	ENSP00000292586.6, ENSP00000427849.1, ENSP00000428081.1, ENSP00000428460.1, ENSP00000429047.1, ENSP00000429427.1, ENSP00000429563.1, ENSP00000429651.1, ENSP00000429835.1, ENSP00000430187.1, ENSP00000430298.1, ENSP00000430766.1, ENSP00000430814.1, ENSP00000431019.1, ENSP00000491025.1, ENSP00000491087.1, ENSP00000491262.1, ENSP00000491335.1, ENSP00000491460.1, ENSP00000491576.1, ENSP00000491788.1, …	ENSMUSP00000020647.3, ENSMUSP00000115263.1	NV23687-PA	gene14969	Dapma7bEVm016428t1
OG0000493	XP_016770942.1, XP_016770946.1	ENSP00000290401.4, ENSP00000333769.3, ENSP00000342958.6, ENSP00000343809.4, ENSP00000344707.3, ENSP00000456033.1, ENSP00000456349.1, ENSP00000457028.1, ENSP00000457470.1, ENSP00000458665.1, ENSP00000473393.1, ENSP00000473528.1, ENSP00000473664.1, ENSP00000478958.1, ENSP00000484849.1	ENSMUSP00000070751.5, ENSMUSP00000082793.5, ENSMUSP00000101020.4, ENSMUSP00000109756.4, ENSMUSP00000134761.1, ENSMUSP00000134977.1, ENSMUSP00000135199.1, ENSMUSP00000135250.1, ENSMUSP00000135316.1, ENSMUSP00000135541.1, ENSMUSP00000135886.1, ENSMUSP00000136487.1, ENSMUSP00000137126.1	NV16633-PA	gene429	Dapma7bEVm010640t1, Dapma7bEVm010641t1
OG0000494	XP_016771580.1	ENSP00000342581.3, ENSP00000361877.3, ENSP00000361893.5, ENSP00000361901.3, ENSP00000377161.5, ENSP00000377166.2, ENSP00000394506.2, ENSP00000395489.2, ENSP00000396687.2, ENSP00000403453.2, ENSP00000407852.1, ENSP00000415290.1, ENSP00000437579.1, ENSP00000473949.2, ENSP00000474651.1, ENSP00000474949.1, ENSP00000475118.1	ENSMUSP00000028128.6, ENSMUSP00000049272.7, ENSMUSP00000109384.1, ENSMUSP00000109385.1, ENSMUSP00000109386.1, ENSMUSP00000109388.2, ENSMUSP00000109391.1, ENSMUSP00000109392.1, ENSMUSP00000109393.3, ENSMUSP00000109394.1, ENSMUSP00000109396.1, ENSMUSP00000117628.1, ENSMUSP00000117887.1, ENSMUSP00000121207.1, ENSMUSP00000139390.1	NV21171-PA
OG0000495		ENSP00000279178.3, ENSP00000301891.4, ENSP00000307443.6, ENSP00000321549.5, ENSP00000327569.6, ENSP00000366804.3, ENSP00000366809.3, ENSP00000396586.1, ENSP00000431235.1, ENSP00000432242.1, ENSP00000433048.1, ENSP00000435614.1, ENSP00000440206.1, ENSP00000480336.1	ENSMUSP00000025666.7, ENSMUSP00000064809.7, ENSMUSP00000067114.4, ENSMUSP00000069461.5, ENSMUSP00000093988.4, ENSMUSP00000093991.1, ENSMUSP00000108923.2, ENSMUSP00000113607.1, ENSMUSP00000114071.1, ENSMUSP00000117625.1, ENSMUSP00000122262.1, ENSMUSP00000152815.1		gene11799, gene11803, gene17846, gene6186, gene6188, gene6190	Dapma7bEVm009569t1, Dapma7bEVm028339t1
OG0000496		ENSP00000251424.4, ENSP00000256785.4, ENSP00000314299.5, ENSP00000352658.2, ENSP00000356385.4, ENSP00000356386.2, ENSP00000356388.2, ENSP00000356391.3, ENSP00000356394.3, ENSP00000356395.4, ENSP00000356397.3, ENSP00000356399.4, ENSP00000375845.3, ENSP00000436258.1, ENSP00000476677.1, ENSP00000477162.1, ENSP00000481905.1, ENSP00000487250.1	ENSMUSP00000023965.5, ENSMUSP00000027612.8, ENSMUSP00000066677.6, ENSMUSP00000092065.3, ENSMUSP00000107607.2, ENSMUSP00000107608.2, ENSMUSP00000107617.2, ENSMUSP00000107620.2, ENSMUSP00000115166.1, ENSMUSP00000141209.1, ENSMUSP00000141634.1, ENSMUSP00000142033.1, ENSMUSP00000142078.1		gene976, gene994	Dapma7bEVm000854t1
OG0000497		ENSP00000364045.3, ENSP00000433337.1, ENSP00000436805.1, ENSP00000483149.1, ENSP00000489963.1, ENSP00000491050.1, ENSP00000491098.1, ENSP00000491103.1, ENSP00000491130.1, ENSP00000491217.1, ENSP00000491221.1, ENSP00000491321.1, ENSP00000491334.1, ENSP00000491400.1, ENSP00000491607.1, ENSP00000491610.1, ENSP00000491629.1, ENSP00000491646.1, ENSP00000491666.1, ENSP00000491667.1, ENSP00000491878.1, …	ENSMUSP00000139670.1
OG0000498		ENSP00000254850.7, ENSP00000254868.4, ENSP00000269299.3, ENSP00000347140.5, ENSP00000370307.4, ENSP00000405844.2, ENSP00000414938.2, ENSP00000458530.1, ENSP00000458728.1, ENSP00000458803.1, ENSP00000458835.1, ENSP00000459169.1, ENSP00000459896.1, ENSP00000460252.1, ENSP00000461800.2, ENSP00000467511.1, ENSP00000481182.1, ENSP00000483713.1	ENSMUSP00000000327.6, ENSMUSP00000018699.6, ENSMUSP00000048568.5, ENSMUSP00000090637.4, ENSMUSP00000099631.3, ENSMUSP00000099632.1, ENSMUSP00000104225.1, ENSMUSP00000104226.2, ENSMUSP00000117772.1, ENSMUSP00000121189.1, ENSMUSP00000121842.2, ENSMUSP00000131344.1, ENSMUSP00000136500.1, ENSMUSP00000136505.1, ENSMUSP00000137447.1, ENSMUSP00000137469.1
OG0000499		ENSP00000275732.4, ENSP00000362664.4, ENSP00000386537.1, ENSP00000386765.1, ENSP00000387070.3, ENSP00000387170.3, ENSP00000392218.1, ENSP00000392991.1, ENSP00000395299.1, ENSP00000396958.1, ENSP00000398055.1, ENSP00000399064.1, ENSP00000400076.1, ENSP00000402053.1, ENSP00000402712.1, ENSP00000404195.1, ENSP00000407161.1, ENSP00000410297.1, ENSP00000413612.1, ENSP00000487548.1	ENSMUSP00000027475.8, ENSMUSP00000031727.7, ENSMUSP00000129046.2, ENSMUSP00000133327.1, ENSMUSP00000133392.1, ENSMUSP00000134077.1, ENSMUSP00000134193.1, ENSMUSP00000134620.1, ENSMUSP00000134660.1, ENSMUSP00000134677.1, ENSMUSP00000143670.1		gene16823	Dapma7bEVm009637t1, Dapma7bEVm017989t1
OG0000500					gene13644, gene13647, gene13648, gene13657, gene17872, gene3282, gene3334, gene3377, gene3381, gene3439, gene3440, gene3441, gene3825, gene4048, gene4051, gene4053, gene4054	Dapma7bEVm002342t1, Dapma7bEVm002746t1, Dapma7bEVm002801t1, Dapma7bEVm003168t1, Dapma7bEVm005184t1, Dapma7bEVm005197t1, Dapma7bEVm005588t1, Dapma7bEVm005618t1, Dapma7bEVm005695t1, Dapma7bEVm005932t1, Dapma7bEVm010238t1, Dapma7bEVm015363t1, Dapma7bEVm018698t1, Dapma7bEVm023320t1, Dapma7bEVm027698t1, Dapma7bEVm027744t1, Dapma7bEVm029578t1
OG0000501	NP_001091685.2, NP_001152827.1, XP_006568116.1, XP_016768787.1	ENSP00000253727.4, ENSP00000378793.3, ENSP00000384745.3, ENSP00000385073.1, ENSP00000385801.1, ENSP00000387946.2, ENSP00000391005.1, ENSP00000403696.1, ENSP00000403798.1, ENSP00000415591.1, ENSP00000420656.1, ENSP00000432073.1, ENSP00000433271.1, ENSP00000471194.1, ENSP00000477707.1	ENSMUSP00000002177.2, ENSMUSP00000073188.5, ENSMUSP00000103543.1, ENSMUSP00000103544.1, ENSMUSP00000103545.1, ENSMUSP00000106986.1, ENSMUSP00000106987.1, ENSMUSP00000106988.1, ENSMUSP00000126788.1	NV11088-PA	gene12279, gene3457	Dapma7bEVm006802t1, Dapma7bEVm015282t1
OG0000502	XP_001121133.2, XP_003249463.1, XP_016768764.1, XP_016769243.1	ENSP00000366654.3, ENSP00000366661.2, ENSP00000366662.2, ENSP00000447108.1	ENSMUSP00000030817.4, ENSMUSP00000101308.2, ENSMUSP00000113400.1, ENSMUSP00000121427.1	NV13967-PA, NV16486-PA, NV17740-PA	gene10824, gene13453, gene16728, gene6610, gene6688, gene6693, gene6694, gene6695, gene6696, gene6698, gene6700	Dapma7bEVm011554t1, Dapma7bEVm011711t1, Dapma7bEVm018492t1, Dapma7bEVm023372t1, Dapma7bEVm027279t1, Dapma7bEVm029200t1, Dapma7bEVm030554t1
OG0000503	XP_003251267.2, XP_006568831.1, XP_006568832.1, XP_625067.1	ENSP00000296220.5, ENSP00000354970.5, ENSP00000360779.1, ENSP00000379804.2, ENSP00000406124.2, ENSP00000407168.1, ENSP00000412733.1, ENSP00000413263.1, ENSP00000416078.2, ENSP00000431980.1, ENSP00000433083.1, ENSP00000433279.1	ENSMUSP00000030288.7, ENSMUSP00000038013.5, ENSMUSP00000039632.8, ENSMUSP00000081396.6, ENSMUSP00000124112.1, ENSMUSP00000124370.2, ENSMUSP00000124742.1, ENSMUSP00000125714.1, ENSMUSP00000138287.1, ENSMUSP00000138552.1, ENSMUSP00000141991.1	NV16774-PA, NV50127-PA	gene11034, gene8603	Dapma7bEVm004612t1, Dapma7bEVm005490t1
[truncated: 23,457 more rows]
