# Supplementary material for: Pattern of DNA Methylation in Daphnia: Evolutionary Perspective
Source: Genome Biol Evol. 2018 Jul 30;10(8):1988–2007. doi: 10.1093/gbe/evy155 (PMC6097596; doi:10.1093/gbe/evy155)
Supplement: Supplementary Data [file evy155_kvist_et_al_supplements.zip › S3_Table_DNMT_domains.xls]

## Sheet: %identity
# S3 Table. DNMT protein conservation analysed for the full protein sequence, aligned with MUSCLE, as well as the conserved domains identified by Gblocks.
# The additional tabs contain information on the conserved domains identified with NCBI Conserved Domain Search.
# % identity of methyltransferase proteins in pairwise comparisons
# MUSCLE = alignment of the full protein, Gblocks = conserved domains only
DNMT1
Full protein (MUSCLE alignment)
	Daphnia magna	Daphnia pulex PA42	Apis mellifera	Nasonia vitripennis	Mus musculus	Homo sapiens						mean identity
Daphnia magna (Dapma7bEVm005001)		59.8	46.61	45.14	39.85	40.81						46.442
Daphnia pulex (gene17294)	59.8		29.7	28.24	29.73	30.24						35.542
Apis mellifera (NP_001164522.1)	46.61	29.7		58.05	43.99	45.05						44.68
Nasonia vitripennis (NV11649-PA)	45.14	28.24	58.05		39.85	42.13						42.682
Mus musculus (ENSMUSP00000004202.9)	39.85	29.73	43.99	39.85		76.85						46.054
Homo sapiens (ENSP00000345739.3)	40.81	30.24	45.05	42.13	76.85							47.016
Conserved domains (Gblocks)
	Daphnia magna	Daphnia pulex PA42	Apis mellifera	Nasonia vitripennis	Mus musculus	Homo sapiens						mean identity
Daphnia magna (Dapma7bEVm005001)		96.12	56.36	53.58	53.58	55.27						62.982
Daphnia pulex (gene17294)	96.12		56.12	53.33	52.97	54.91						62.69
Apis mellifera (NP_001164522.1)	56.36	56.12		67.88	58.67	59.64						59.734
Nasonia vitripennis (NV11649-PA)	53.58	53.33	67.88		53.09	56.36						56.848
Mus musculus (ENSMUSP00000004202.9)	53.58	52.97	58.67	53.09		85.7						60.802
Homo sapiens (ENSP00000345739.3)	55.27	54.91	59.64	56.36	85.7							62.376
TRDMT1
Full protein (MUSCLE alignment)
	Daphnia magna	Daphnia pulex PA42	Apis mellifera	Nasonia vitripennis	Mus musculus	Homo sapiens						mean identity
Daphnia magna (Dapma7bEVm003323t1)		75.84	41.47	34.46	37.59	39.07						45.686
Daphnia pulex (gene7929)	75.84		40.31	36.6	35.88	38.48						45.422
Apis mellifera (XP_016771572.1)	41.47	40.31		47.95	38.37	40.85						41.79
Nasonia vitripennis (NV13876-PA)	34.46	36.6	47.95		35.73	35.66						38.08
Mus musculus (ENSMUSP00000114572.1)	37.59	35.88	38.37	35.73		76.44						44.802
Homo sapiens (ENSP00000367030.3)	39.07	38.48	40.85	35.66	76.44							46.1
Conserved domains (Gblocks)
	Daphnia magna	Daphnia pulex PA42	Apis mellifera	Nasonia vitripennis	Mus musculus	Homo sapiens						mean identity
Daphnia magna (Dapma7bEVm003323t1)		84.06	57.49	57.49	59.42	57.97						63.286
Daphnia pulex (gene7929)	84.06		58.45	58.94	56.52	57						62.994
Apis mellifera (XP_016771572.1)	57.49	58.45		69.08	57	57.97						59.998
Nasonia vitripennis (NV13876-PA)	57.49	58.94	69.08		58.94	59.42						60.774
Mus musculus (ENSMUSP00000114572.1)	59.42	56.52	57	58.94		89.86						64.348
Homo sapiens (ENSP00000367030.3)	57.97	57	57.97	59.42	89.86							64.444
DNMT3
Full protein (MUSCLE alignment)					3B	3B	3A	3A	3L	3L
	Daphnia magna	Daphnia pulex PA42	Apis mellifera	Nasonia vitripennis	Mus musculus	Homo sapiens	Mus musculus	Homo sapiens	Mus musculus	Homo sapiens		mean identity
Daphnia magna (DNMT3 Dapma7bEVm011900t1)		73.92	21.32	14.65	19.74	19.85	18.29	18.42	15.86	16.03		24.2311
Daphnia pulex (DNMT3 gene11489)	73.92		21.48	14.53	20.43	20	19.06	19.29	15.09	15.44		24.36
Apis mellifera (DNMT3 NP_001177350.1)	21.32	21.48		27.59	22.39	23.24	22.16	22.18	11.53	11.13		20.3356
Nasonia vitripennis (DNMT3 NV18466-PA)	14.65	14.53	27.59		18.96	19.5	19.33	19.51	7.5	6.76		16.4811
Mus musculus (DNMT3B ENSMUSP00000105396.2	19.74	20.43	22.39	18.96		82.32	46.82	46.62	16.67	15.86		32.2011
Homo sapiens (DNMT3B ENSP00000328547.2)	19.85	20	23.24	19.5	82.32		45.71	45.73	16.63	16.26		32.1378
Mus musculus (DNMT3A ENSMUSP00000134009.1)	18.29	19.06	22.16	19.33	46.82	45.71		95.94	16.5	15.94		33.3056
Homo sapiens (DNMT3A ENSP00000324375.5)	18.42	19.29	22.18	19.51	46.62	45.73	95.94		16.21	15.87		33.3078
Mus musculus (DNMT3L ENSMUSP00000116970.1)	15.86	15.09	11.53	7.5	16.67	16.63	16.5	16.21		51.34		18.5922
Homo sapiens (DNMT3L ENSP00000270172.3)	16.03	15.44	11.13	6.76	15.86	16.26	15.94	15.87	51.34			18.2922
Conserved domains (Gblocks)					3B	3B	3A	3A	3L	3L
	Daphnia magna	Daphnia pulex PA42	Apis mellifera	Nasonia vitripennis	Mus musculus	Homo sapiens	Mus musculus	Homo sapiens	Mus musculus	Homo sapiens		mean identity
Daphnia magna (DNMT3 Dapma7bEVm011900t1)		87.65	54.94	50	48.77	48.77	48.77	48.77	32.72	34.57		50.5511
Daphnia pulex (DNMT3 gene11489)	87.65		54.32	48.77	50	50	50.62	51.23	32.1	34.57		51.0289
Apis mellifera (DNMT3 NP_001177350.1)	54.94	54.32		66.67	43.21	43.21	41.98	41.98	27.78	31.48		45.0633
Nasonia vitripennis (DNMT3 NV18466-PA)	50	48.77	66.67		43.21	43.83	44.44	44.44	28.4	29.01		44.3078
Mus musculus (DNMT3B ENSMUSP00000105396.2	48.77	50	43.21	43.21		95.68	80.25	80.25	44.44	50.62		59.6033
Homo sapiens (DNMT3B ENSP00000328547.2)	48.77	50	43.21	43.83	95.68		82.1	82.1	45.68	51.85		60.3578
Mus musculus (DNMT3A ENSMUSP00000134009.1)	48.77	50.62	41.98	44.44	80.25	82.1		99.38	45.06	51.85		60.4944
Homo sapiens (DNMT3A ENSP00000324375.5)	48.77	51.23	41.98	44.44	80.25	82.1	99.38		45.06	51.85		60.5622
Mus musculus (DNMT3L ENSMUSP00000116970.1)	32.72	32.1	27.78	28.4	44.44	45.68	45.06	45.06		72.84		41.5644
Homo sapiens (DNMT3L ENSP00000270172.3)	34.57	34.57	31.48	29.01	50.62	51.85	51.85	51.85	72.84			45.4044

## Sheet: superfamilies
# Domain superfamilies shared across species
methyltransferase	accession	short name	Daphnia magna	Daphnia pulex PA42	Apis mellifera	Nasonia vitripennis	Mus musculus	Homo sapiens
DNMT1	cl05791	DMAP_binding superfamily	-	-	-	-	found	found
DNMT1	cl28310	Rho superfamily	-	-	-	-	found	-
DNMT1	cl26407	IF-2 superfamily	-	-	-	-	found	-
DNMT1	cl25761	MIP-T3 superfamily	-	-	-	-	found	found
DNMT1	cl25689	DUF4887 superfamily	-	-	-	-	found	-
DNMT1	cl27451	PHA03169 superfamily	-	-	-	-	found	-
DNMT1	cl13480	DNMT1-RFD superfamily	found	found	found	found	found	found
DNMT1	cl03401	zf-CXXC superfamily	found	found	found	found	found	found
DNMT1	cl02608	BAH superfamily	found	found	found	found	found	found
DNMT1	cl28499	Dcm superfamily	found	found	found	found	found	found
DNMT1	cl17173	AdoMet_MTases superfamily	found	found	found	found	found	found
methyltransferase	accession	short name	Daphnia magna	Daphnia pulex PA42	Apis mellifera	Nasonia vitripennis	Mus musculus	Homo sapiens
TRDMT1	cl28499	Dcm superfamily	found	found	found	found	found	found
TRDMT1	cl17173	AdoMet_MTases superfamily	found	found	found	found	found	found
							3A		3B		3L
methyltransferase	accession	short name	Daphnia magna	Daphnia pulex PA42	Apis mellifera	Nasonia vitripennis	Mus musculus	Homo sapiens	Mus musculus	Homo sapiens	Mus musculus	Homo sapiens
DNMT3	cl25751	DUF4045 superfamily	-	-	-	-	found	-	-	-	-	-
DNMT3	cl25761	MIP-T3 superfamily	-	-	-	-	found	found	-	-	-	-
DNMT3	cl27451	PHA03169 superfamily	-	-	-	-	found	found	-	-	-	-
DNMT3	cl25756	BASP1 superfamily	-	-	-	-	-	found	-	-	-	-
DNMT3	cl27511	Na_Ca_ex superfamily	-	-	-	-	found	-	-	-	-	-
DNMT3	cl25810	THRAP3_BCLAF1 superfamily	-	-	-	-	found	-	-	-	-	-
DNMT3	cl28890	FYVE_like_SF superfamily	found	found	found	found	found	found	found	found	found	found
DNMT3	cl22851	PHD_SF superfamily	-	found	found	found	-	-	-	-	found	found
DNMT3	cl02554	PWWP superfamily	-	-	found	found	found	found	found	found	-	-
DNMT3	cl28499	Dcm superfamily	found	found	found	found	found	found	found	found	-	-
DNMT3	cl17173	AdoMet_MTases superfamily	found	found	found	found	found	found	found	found	-	-

## Sheet: domain search
# conserved domains found using NCBI CCD search
species	methyltransferase	protein ID	Hit type	PSSM-ID	From	To	E-Value	Bitscore	Accession	Short name	Incomplete	Superfamily
Daphnia magna	DNMT1	Dapma7bEVm005001t1	specific	223348	942	1399	3.45804e-46	169.534	COG0270	Dcm	-	cl28499
Daphnia magna	DNMT1	Dapma7bEVm005001t1	superfamily	333319	942	1399	3.45804e-46	169.534	cl28499	Dcm superfamily	-	-
Daphnia magna	DNMT1	Dapma7bEVm005001t1	non-specific	306622	944	1398	1.35427e-40	152.85	pfam00145	DNA_methylase	-	cl17173
Daphnia magna	DNMT1	Dapma7bEVm005001t1	superfamily	327401	944	1398	1.35427e-40	152.85	cl17173	AdoMet_MTases superfamily	-	-
Daphnia magna	DNMT1	Dapma7bEVm005001t1	non-specific	240062	773	907	7.63705e-39	141.095	cd04711	BAH_Dnmt1_II	-	cl02608
Daphnia magna	DNMT1	Dapma7bEVm005001t1	superfamily	322012	773	907	7.63705e-39	141.095	cl02608	BAH superfamily	-	-
Daphnia magna	DNMT1	Dapma7bEVm005001t1	non-specific	238192	944	1398	2.4249e-34	133.129	cd00315	Cyt_C5_DNA_methylase	-	cl17173
Daphnia magna	DNMT1	Dapma7bEVm005001t1	non-specific	273211	948	1396	4.53329e-31	125.131	TIGR00675	dcm	-	cl17173
Daphnia magna	DNMT1	Dapma7bEVm005001t1	specific	314857	172	302	1.59852e-29	114.745	pfam12047	DNMT1-RFD	-	cl13480
Daphnia magna	DNMT1	Dapma7bEVm005001t1	superfamily	314857	172	302	1.59852e-29	114.745	cl13480	DNMT1-RFD superfamily	-	-
Daphnia magna	DNMT1	Dapma7bEVm005001t1	non-specific	240107	558	681	3.139e-26	104.851	cd04760	BAH_Dnmt1_I	-	cl02608
Daphnia magna	DNMT1	Dapma7bEVm005001t1	superfamily	322012	558	681	3.139e-26	104.851	cl02608	BAH superfamily	-	-
Daphnia magna	DNMT1	Dapma7bEVm005001t1	specific	251032	417	459	4.86642e-18	78.542	pfam02008	zf-CXXC	-	cl03401
Daphnia magna	DNMT1	Dapma7bEVm005001t1	superfamily	251032	417	459	4.86642e-18	78.542	cl03401	zf-CXXC superfamily	-	-
Daphnia magna	DNMT1	Dapma7bEVm005001t1	specific	214664	558	684	2.45679e-14	70.7841	smart00439	BAH	-	cl02608
Daphnia magna	DNMT1	Dapma7bEVm005001t1	specific	214664	780	907	3.97937e-13	67.3173	smart00439	BAH	-	cl02608
Daphnia magna	DNMT1	Dapma7bEVm005001t1	specific	307539	558	684	6.53324e-13	66.5633	pfam01426	BAH	-	cl02608
Daphnia magna	DNMT1	Dapma7bEVm005001t1	non-specific	239835	554	627	1.36573e-08	54.3201	cd04370	BAH	C	cl02608
Daphnia magna	DNMT1	Dapma7bEVm005001t1	non-specific	307539	779	907	7.70073e-08	51.9257	pfam01426	BAH	-	cl02608
Daphnia magna	DNMT1	Dapma7bEVm005001t1	non-specific	240059	823	956	5.07847e-07	51.6928	cd04708	BAH_plantDCM_II	N	cl02608
Daphnia magna	DNMT1	Dapma7bEVm005001t1	non-specific	240063	554	623	3.23621e-05	44.7034	cd04712	BAH_DCM_I	C	cl02608
Daphnia magna	DNMT1	Dapma7bEVm005001t1	non-specific	239835	823	905	0.00437043	38.5269	cd04370	BAH	N	cl02608
species	methyltransferase	protein ID	Hit type	PSSM-ID	From	To	E-Value	Bitscore	Accession	Short name	Incomplete	Superfamily
Daphnia pulex	DNMT1	gene17294	non-specific	240062	1022	1156	4.62166e-38	139.169	cd04711	BAH_Dnmt1_II	-	cl02608
Daphnia pulex	DNMT1	gene17294	superfamily	322012	1022	1156	4.62166e-38	139.169	cl02608	BAH superfamily	-	-
Daphnia pulex	DNMT1	gene17294	specific	223348	1191	1433	4.13746e-33	131.4	COG0270	Dcm	C	cl28499
Daphnia pulex	DNMT1	gene17294	superfamily	333319	1191	1433	4.13746e-33	131.4	cl28499	Dcm superfamily	C	-
Daphnia pulex	DNMT1	gene17294	non-specific	238192	1193	1370	1.12142e-31	125.425	cd00315	Cyt_C5_DNA_methylase	C	cl17173
Daphnia pulex	DNMT1	gene17294	superfamily	327401	1193	1370	1.12142e-31	125.425	cl17173	AdoMet_MTases superfamily	C	-
Daphnia pulex	DNMT1	gene17294	non-specific	306622	1193	1383	2.81929e-28	117.026	pfam00145	DNA_methylase	C	cl17173
Daphnia pulex	DNMT1	gene17294	non-specific	240107	806	930	1.27021e-23	97.1471	cd04760	BAH_Dnmt1_I	-	cl02608
Daphnia pulex	DNMT1	gene17294	superfamily	322012	806	930	1.27021e-23	97.1471	cl02608	BAH superfamily	-	-
Daphnia pulex	DNMT1	gene17294	non-specific	273211	1197	1385	1.12326e-20	94.3155	TIGR00675	dcm	C	cl17173
Daphnia pulex	DNMT1	gene17294	specific	251032	693	735	1.74821e-19	82.7791	pfam02008	zf-CXXC	-	cl03401
Daphnia pulex	DNMT1	gene17294	superfamily	251032	693	735	1.74821e-19	82.7791	cl03401	zf-CXXC superfamily	-	-
Daphnia pulex	DNMT1	gene17294	non-specific	314857	474	578	1.96322e-15	74.2987	pfam12047	DNMT1-RFD	-	cl13480
Daphnia pulex	DNMT1	gene17294	superfamily	314857	474	578	1.96322e-15	74.2987	cl13480	DNMT1-RFD superfamily	-	-
Daphnia pulex	DNMT1	gene17294	specific	214664	807	933	5.70039e-14	69.6285	smart00439	BAH	-	cl02608
Daphnia pulex	DNMT1	gene17294	non-specific	307539	807	933	3.16914e-12	64.6373	pfam01426	BAH	-	cl02608
Daphnia pulex	DNMT1	gene17294	specific	214664	1029	1156	7.65248e-12	63.4653	smart00439	BAH	-	cl02608
Daphnia pulex	DNMT1	gene17294	non-specific	239835	803	876	6.78255e-09	55.0905	cd04370	BAH	C	cl02608
Daphnia pulex	DNMT1	gene17294	non-specific	240059	1072	1205	2.10345e-07	52.8484	cd04708	BAH_plantDCM_II	N	cl02608
Daphnia pulex	DNMT1	gene17294	non-specific	307539	1028	1156	2.10904e-06	48.0737	pfam01426	BAH	-	cl02608
Daphnia pulex	DNMT1	gene17294	non-specific	240063	797	872	0.000101502	43.5478	cd04712	BAH_DCM_I	C	cl02608
Daphnia pulex	DNMT1	gene17294	non-specific	314857	236	276	0.000662673	41.1716	pfam12047	DNMT1-RFD	C	cl13480
Daphnia pulex	DNMT1	gene17294	superfamily	314857	236	276	0.000662673	41.1716	cl13480	DNMT1-RFD superfamily	C	-
Daphnia pulex	DNMT1	gene17294	non-specific	239835	1072	1154	0.00199911	39.2973	cd04370	BAH	N	cl02608
species	methyltransferase	protein ID	Hit type	PSSM-ID	From	To	E-Value	Bitscore	Accession	Short name	Incomplete	Superfamily
Apis mellifera	DNMT1	NP_001164522.1	non-specific	240062	716	851	2.61416e-67	222.757	cd04711	BAH_Dnmt1_II	-	cl02608
Apis mellifera	DNMT1	NP_001164522.1	superfamily	322012	716	851	2.61416e-67	222.757	cl02608	BAH superfamily	-	-
Apis mellifera	DNMT1	NP_001164522.1	specific	223348	893	1354	1.41455e-45	167.608	COG0270	Dcm	-	cl28499
Apis mellifera	DNMT1	NP_001164522.1	superfamily	333319	893	1354	1.41455e-45	167.608	cl28499	Dcm superfamily	-	-
Apis mellifera	DNMT1	NP_001164522.1	specific	240107	499	624	1.30445e-44	157.238	cd04760	BAH_Dnmt1_I	-	cl02608
Apis mellifera	DNMT1	NP_001164522.1	superfamily	322012	499	624	1.30445e-44	157.238	cl02608	BAH superfamily	-	-
Apis mellifera	DNMT1	NP_001164522.1	specific	314857	148	276	1.28166e-43	154.805	pfam12047	DNMT1-RFD	-	cl13480
Apis mellifera	DNMT1	NP_001164522.1	superfamily	314857	148	276	1.28166e-43	154.805	cl13480	DNMT1-RFD superfamily	-	-
Apis mellifera	DNMT1	NP_001164522.1	non-specific	306622	895	1347	6.87674e-40	150.924	pfam00145	DNA_methylase	-	cl17173
Apis mellifera	DNMT1	NP_001164522.1	superfamily	327401	895	1347	6.87674e-40	150.924	cl17173	AdoMet_MTases superfamily	-	-
Apis mellifera	DNMT1	NP_001164522.1	non-specific	238192	895	1347	2.05837e-32	127.737	cd00315	Cyt_C5_DNA_methylase	-	cl17173
Apis mellifera	DNMT1	NP_001164522.1	non-specific	273211	899	1347	6.46915e-30	121.665	TIGR00675	dcm	-	cl17173
Apis mellifera	DNMT1	NP_001164522.1	specific	214664	501	626	3.14138e-23	95.8221	smart00439	BAH	-	cl02608
Apis mellifera	DNMT1	NP_001164522.1	specific	307539	500	626	5.4394e-22	92.3716	pfam01426	BAH	-	cl02608
Apis mellifera	DNMT1	NP_001164522.1	non-specific	239835	500	623	5.32802e-18	81.2841	cd04370	BAH	-	cl02608
Apis mellifera	DNMT1	NP_001164522.1	specific	251032	389	431	1.87263e-17	77.0012	pfam02008	zf-CXXC	-	cl03401
Apis mellifera	DNMT1	NP_001164522.1	superfamily	251032	389	431	1.87263e-17	77.0012	cl03401	zf-CXXC superfamily	-	-
Apis mellifera	DNMT1	NP_001164522.1	specific	214664	729	850	2.05153e-12	65.0061	smart00439	BAH	-	cl02608
Apis mellifera	DNMT1	NP_001164522.1	non-specific	307539	734	850	2.93762e-09	56.1629	pfam01426	BAH	-	cl02608
Apis mellifera	DNMT1	NP_001164522.1	non-specific	239835	720	846	1.01177e-08	54.7053	cd04370	BAH	-	cl02608
Apis mellifera	DNMT1	NP_001164522.1	non-specific	240063	520	569	1.40893e-08	54.3334	cd04712	BAH_DCM_I	NC	cl02608
Apis mellifera	DNMT1	NP_001164522.1	non-specific	240059	698	907	1.60039e-07	53.2336	cd04708	BAH_plantDCM_II	-	cl02608
Apis mellifera	DNMT1	NP_001164522.1	non-specific	240068	505	581	9.21628e-07	48.7347	cd04717	BAH_polybromo	C	cl02608
Apis mellifera	DNMT1	NP_001164522.1	non-specific	240064	489	581	8.57589e-06	46.6895	cd04713	BAH_plant_3	C	cl02608
Apis mellifera	DNMT1	NP_001164522.1	non-specific	240061	495	625	0.00017023	42.7436	cd04710	BAH_fungalPHD	-	cl02608
Apis mellifera	DNMT1	NP_001164522.1	non-specific	240072	501	583	0.000302304	42.0451	cd04721	BAH_plant_1	C	cl02608
Apis mellifera	DNMT1	NP_001164522.1	non-specific	240065	499	583	0.000682253	40.8479	cd04714	BAH_BAHCC1	C	cl02608
Apis mellifera	DNMT1	NP_001164522.1	non-specific	240067	520	580	0.00165599	39.7353	cd04716	BAH_plantDCM_I	C	cl02608
Apis mellifera	DNMT1	NP_001164522.1	non-specific	236696	898	1072	0.00269889	41.5884	PRK10458	PRK10458	C	cl28499
species	methyltransferase	protein ID	Hit type	PSSM-ID	From	To	E-Value	Bitscore	Accession	Short name	Incomplete	Superfamily
Nasonia vitripennis	DNMT1	NV11649-PA	non-specific	240062	704	838	4.13681e-54	185.008	cd04711	BAH_Dnmt1_II	-	cl02608
Nasonia vitripennis	DNMT1	NV11649-PA	superfamily	322012	704	838	4.13681e-54	185.008	cl02608	BAH superfamily	-	-
Nasonia vitripennis	DNMT1	NV11649-PA	specific	223348	878	1333	9.33648e-52	185.328	COG0270	Dcm	-	cl28499
Nasonia vitripennis	DNMT1	NV11649-PA	superfamily	333319	878	1333	9.33648e-52	185.328	cl28499	Dcm superfamily	-	-
Nasonia vitripennis	DNMT1	NV11649-PA	non-specific	306622	880	1333	9.70277e-43	159.013	pfam00145	DNA_methylase	-	cl17173
Nasonia vitripennis	DNMT1	NV11649-PA	superfamily	327401	880	1333	9.70277e-43	159.013	cl17173	AdoMet_MTases superfamily	-	-
Nasonia vitripennis	DNMT1	NV11649-PA	specific	314857	123	253	1.016e-42	152.494	pfam12047	DNMT1-RFD	-	cl13480
Nasonia vitripennis	DNMT1	NV11649-PA	superfamily	314857	123	253	1.016e-42	152.494	cl13480	DNMT1-RFD superfamily	-	-
Nasonia vitripennis	DNMT1	NV11649-PA	specific	240107	489	614	1.22136e-41	148.764	cd04760	BAH_Dnmt1_I	-	cl02608
Nasonia vitripennis	DNMT1	NV11649-PA	superfamily	322012	489	614	1.22136e-41	148.764	cl02608	BAH superfamily	-	-
Nasonia vitripennis	DNMT1	NV11649-PA	non-specific	238192	880	1333	5.73352e-38	143.53	cd00315	Cyt_C5_DNA_methylase	-	cl17173
Nasonia vitripennis	DNMT1	NV11649-PA	non-specific	273211	884	1331	3.66786e-33	130.909	TIGR00675	dcm	-	cl17173
Nasonia vitripennis	DNMT1	NV11649-PA	specific	214664	491	616	5.96862e-21	89.2737	smart00439	BAH	-	cl02608
Nasonia vitripennis	DNMT1	NV11649-PA	specific	307539	490	616	2.34219e-20	87.7492	pfam01426	BAH	-	cl02608
Nasonia vitripennis	DNMT1	NV11649-PA	specific	251032	380	422	2.4902e-19	82.3939	pfam02008	zf-CXXC	-	cl03401
Nasonia vitripennis	DNMT1	NV11649-PA	superfamily	251032	380	422	2.4902e-19	82.3939	cl03401	zf-CXXC superfamily	-	-
Nasonia vitripennis	DNMT1	NV11649-PA	non-specific	239835	490	613	7.06039e-16	75.1209	cd04370	BAH	-	cl02608
Nasonia vitripennis	DNMT1	NV11649-PA	specific	214664	716	838	2.91674e-14	70.3989	smart00439	BAH	-	cl02608
Nasonia vitripennis	DNMT1	NV11649-PA	non-specific	240059	703	892	4.47741e-10	60.5524	cd04708	BAH_plantDCM_II	-	cl02608
Nasonia vitripennis	DNMT1	NV11649-PA	non-specific	307539	716	838	1.30908e-09	56.9333	pfam01426	BAH	-	cl02608
Nasonia vitripennis	DNMT1	NV11649-PA	non-specific	240063	511	607	2.6106e-09	56.6446	cd04712	BAH_DCM_I	N	cl02608
Nasonia vitripennis	DNMT1	NV11649-PA	non-specific	239835	719	834	3.47369e-09	55.8609	cd04370	BAH	-	cl02608
Nasonia vitripennis	DNMT1	NV11649-PA	non-specific	240068	495	571	2.2161e-06	47.9643	cd04717	BAH_polybromo	C	cl02608
Nasonia vitripennis	DNMT1	NV11649-PA	non-specific	236696	865	1032	0.000125103	45.8256	PRK10458	PRK10458	C	cl28499
Nasonia vitripennis	DNMT1	NV11649-PA	non-specific	240061	488	615	0.00179106	39.662	cd04710	BAH_fungalPHD	-	cl02608
Nasonia vitripennis	DNMT1	NV11649-PA	non-specific	240065	490	602	0.00202168	39.3071	cd04714	BAH_BAHCC1	-	cl02608
Nasonia vitripennis	DNMT1	NV11649-PA	non-specific	240067	489	577	0.00237981	39.3501	cd04716	BAH_plantDCM_I	C	cl02608
Nasonia vitripennis	DNMT1	NV11649-PA	non-specific	240061	728	833	0.00306009	39.2768	cd04710	BAH_fungalPHD	-	cl02608
species	methyltransferase	protein ID	Hit type	PSSM-ID	From	To	E-Value	Bitscore	Accession	Short name	Incomplete	Superfamily
Mus musculus	DNMT1	ENSMUSP00000004202.9	specific	240062	969	1104	2.10213e-80	260.507	cd04711	BAH_Dnmt1_II	-	cl02608
Mus musculus	DNMT1	ENSMUSP00000004202.9	superfamily	322012	969	1104	2.10213e-80	260.507	cl02608	BAH superfamily	-	-
Mus musculus	DNMT1	ENSMUSP00000004202.9	specific	240107	758	881	1.5168e-64	214.248	cd04760	BAH_Dnmt1_I	-	cl02608
Mus musculus	DNMT1	ENSMUSP00000004202.9	superfamily	322012	758	881	1.5168e-64	214.248	cl02608	BAH superfamily	-	-
Mus musculus	DNMT1	ENSMUSP00000004202.9	specific	314857	409	538	8.60017e-51	175.606	pfam12047	DNMT1-RFD	-	cl13480
Mus musculus	DNMT1	ENSMUSP00000004202.9	superfamily	314857	409	538	8.60017e-51	175.606	cl13480	DNMT1-RFD superfamily	-	-
Mus musculus	DNMT1	ENSMUSP00000004202.9	specific	223348	1141	1594	3.89768e-47	172.231	COG0270	Dcm	-	cl28499
Mus musculus	DNMT1	ENSMUSP00000004202.9	superfamily	333319	1141	1594	3.89768e-47	172.231	cl28499	Dcm superfamily	-	-
Mus musculus	DNMT1	ENSMUSP00000004202.9	non-specific	306622	1142	1595	4.67135e-40	151.694	pfam00145	DNA_methylase	-	cl17173
Mus musculus	DNMT1	ENSMUSP00000004202.9	superfamily	327401	1142	1595	4.67135e-40	151.694	cl17173	AdoMet_MTases superfamily	-	-
Mus musculus	DNMT1	ENSMUSP00000004202.9	non-specific	238192	1142	1595	2.24136e-35	136.596	cd00315	Cyt_C5_DNA_methylase	-	cl17173
Mus musculus	DNMT1	ENSMUSP00000004202.9	specific	214664	982	1103	5.32515e-33	123.942	smart00439	BAH	-	cl02608
Mus musculus	DNMT1	ENSMUSP00000004202.9	non-specific	273211	1146	1594	1.0833e-32	129.754	TIGR00675	dcm	-	cl17173
Mus musculus	DNMT1	ENSMUSP00000004202.9	specific	307539	970	1103	4.13705e-31	118.565	pfam01426	BAH	-	cl02608
Mus musculus	DNMT1	ENSMUSP00000004202.9	specific	307539	758	884	9.26517e-28	108.935	pfam01426	BAH	-	cl02608
Mus musculus	DNMT1	ENSMUSP00000004202.9	specific	214664	759	884	1.35267e-26	105.837	smart00439	BAH	-	cl02608
Mus musculus	DNMT1	ENSMUSP00000004202.9	specific	283995	16	106	5.057e-26	103.658	pfam06464	DMAP_binding	-	cl05791
Mus musculus	DNMT1	ENSMUSP00000004202.9	superfamily	283995	16	106	5.057e-26	103.658	cl05791	DMAP_binding superfamily	-	-
Mus musculus	DNMT1	ENSMUSP00000004202.9	non-specific	239835	757	882	1.89157e-21	91.2992	cd04370	BAH	-	cl02608
Mus musculus	DNMT1	ENSMUSP00000004202.9	specific	251032	648	694	1.66625e-19	83.1643	pfam02008	zf-CXXC	-	cl03401
Mus musculus	DNMT1	ENSMUSP00000004202.9	superfamily	251032	648	694	1.66625e-19	83.1643	cl03401	zf-CXXC superfamily	-	-
Mus musculus	DNMT1	ENSMUSP00000004202.9	non-specific	239835	973	1099	9.85583e-18	80.5137	cd04370	BAH	-	cl02608
Mus musculus	DNMT1	ENSMUSP00000004202.9	non-specific	240059	931	1154	9.92065e-13	68.6416	cd04708	BAH_plantDCM_II	-	cl02608
Mus musculus	DNMT1	ENSMUSP00000004202.9	non-specific	240063	755	885	4.26166e-08	53.1778	cd04712	BAH_DCM_I	-	cl02608
Mus musculus	DNMT1	ENSMUSP00000004202.9	non-specific	240065	757	800	2.39699e-07	50.8631	cd04714	BAH_BAHCC1	C	cl02608
Mus musculus	DNMT1	ENSMUSP00000004202.9	non-specific	240061	974	1101	3.59985e-07	50.8328	cd04710	BAH_fungalPHD	-	cl02608
Mus musculus	DNMT1	ENSMUSP00000004202.9	non-specific	240068	759	800	5.282e-06	46.8087	cd04717	BAH_polybromo	C	cl02608
Mus musculus	DNMT1	ENSMUSP00000004202.9	non-specific	240072	762	819	0.000273516	42.4303	cd04721	BAH_plant_1	C	cl02608
Mus musculus	DNMT1	ENSMUSP00000004202.9	non-specific	240067	761	882	0.000533212	41.2761	cd04716	BAH_plantDCM_I	-	cl02608
Mus musculus	DNMT1	ENSMUSP00000004202.9	non-specific	313469	174	352	0.00119025	43.3104	pfam10243	MIP-T3	C	cl25761
Mus musculus	DNMT1	ENSMUSP00000004202.9	superfamily	313469	174	352	0.00119025	43.3104	cl25761	MIP-T3 superfamily	C	-
Mus musculus	DNMT1	ENSMUSP00000004202.9	non-specific	318466	174	309	0.00143024	41.1558	pfam16228	DUF4887	-	cl25689
Mus musculus	DNMT1	ENSMUSP00000004202.9	superfamily	318466	174	309	0.00143024	41.1558	cl25689	DUF4887 superfamily	-	-
Mus musculus	DNMT1	ENSMUSP00000004202.9	non-specific	235401	139	308	0.00318399	42.1441	PRK05306	infB	C	cl26407
Mus musculus	DNMT1	ENSMUSP00000004202.9	superfamily	331228	139	308	0.00318399	42.1441	cl26407	IF-2 superfamily	C	-
Mus musculus	DNMT1	ENSMUSP00000004202.9	non-specific	237171	117	295	0.00557796	41.0427	PRK12678	PRK12678	C	cl28310
Mus musculus	DNMT1	ENSMUSP00000004202.9	superfamily	333130	117	295	0.00557796	41.0427	cl28310	Rho superfamily	C	-
Mus musculus	DNMT1	ENSMUSP00000004202.9	non-specific	223003	179	309	0.00889433	40.3392	PHA03169	PHA03169	NC	cl27451
Mus musculus	DNMT1	ENSMUSP00000004202.9	superfamily	223003	179	309	0.00889433	40.3392	cl27451	PHA03169 superfamily	NC	-
species	methyltransferase	protein ID	Hit type	PSSM-ID	From	To	E-Value	Bitscore	Accession	Short name	Incomplete	Superfamily
Homo sapiens	DNMT1	ENSP00000345739.3	specific	240062	965	1101	2.15802e-90	289.012	cd04711	BAH_Dnmt1_II	-	cl02608
Homo sapiens	DNMT1	ENSP00000345739.3	superfamily	322012	965	1101	2.15802e-90	289.012	cl02608	BAH superfamily	-	-
Homo sapiens	DNMT1	ENSP00000345739.3	specific	240107	754	877	2.60617e-72	236.589	cd04760	BAH_Dnmt1_I	-	cl02608
Homo sapiens	DNMT1	ENSP00000345739.3	superfamily	322012	754	877	2.60617e-72	236.589	cl02608	BAH superfamily	-	-
Homo sapiens	DNMT1	ENSP00000345739.3	specific	314857	402	532	3.00983e-54	185.621	pfam12047	DNMT1-RFD	-	cl13480
Homo sapiens	DNMT1	ENSP00000345739.3	superfamily	314857	402	532	3.00983e-54	185.621	cl13480	DNMT1-RFD superfamily	-	-
Homo sapiens	DNMT1	ENSP00000345739.3	specific	223348	1138	1592	6.41738e-45	166.068	COG0270	Dcm	-	cl28499
Homo sapiens	DNMT1	ENSP00000345739.3	superfamily	333319	1138	1592	6.41738e-45	166.068	cl28499	Dcm superfamily	-	-
Homo sapiens	DNMT1	ENSP00000345739.3	non-specific	306622	1139	1593	1.03289e-38	147.842	pfam00145	DNA_methylase	-	cl17173
Homo sapiens	DNMT1	ENSP00000345739.3	superfamily	327401	1139	1593	1.03289e-38	147.842	cl17173	AdoMet_MTases superfamily	-	-
Homo sapiens	DNMT1	ENSP00000345739.3	specific	214664	978	1100	2.23422e-35	130.875	smart00439	BAH	-	cl02608
Homo sapiens	DNMT1	ENSP00000345739.3	specific	307539	971	1100	9.81643e-32	120.491	pfam01426	BAH	-	cl02608
Homo sapiens	DNMT1	ENSP00000345739.3	non-specific	238192	1139	1593	1.05811e-31	125.811	cd00315	Cyt_C5_DNA_methylase	-	cl17173
Homo sapiens	DNMT1	ENSP00000345739.3	non-specific	273211	1143	1592	2.50937e-30	122.82	TIGR00675	dcm	-	cl17173
Homo sapiens	DNMT1	ENSP00000345739.3	specific	307539	755	880	8.76873e-30	114.713	pfam01426	BAH	-	cl02608
Homo sapiens	DNMT1	ENSP00000345739.3	specific	214664	756	880	5.83411e-29	112.386	smart00439	BAH	-	cl02608
Homo sapiens	DNMT1	ENSP00000345739.3	specific	283995	16	105	3.6268e-27	106.739	pfam06464	DMAP_binding	-	cl05791
Homo sapiens	DNMT1	ENSP00000345739.3	superfamily	283995	16	105	3.6268e-27	106.739	cl05791	DMAP_binding superfamily	-	-
Homo sapiens	DNMT1	ENSP00000345739.3	non-specific	239835	754	878	4.77034e-23	95.9216	cd04370	BAH	-	cl02608
Homo sapiens	DNMT1	ENSP00000345739.3	non-specific	240059	927	1151	2.14474e-19	87.9016	cd04708	BAH_plantDCM_II	-	cl02608
Homo sapiens	DNMT1	ENSP00000345739.3	non-specific	239835	969	1096	5.24714e-19	84.3656	cd04370	BAH	-	cl02608
Homo sapiens	DNMT1	ENSP00000345739.3	specific	251032	645	691	5.78489e-19	81.6236	pfam02008	zf-CXXC	-	cl03401
Homo sapiens	DNMT1	ENSP00000345739.3	superfamily	251032	645	691	5.78489e-19	81.6236	cl03401	zf-CXXC superfamily	-	-
Homo sapiens	DNMT1	ENSP00000345739.3	non-specific	240063	752	881	6.97415e-09	55.489	cd04712	BAH_DCM_I	-	cl02608
Homo sapiens	DNMT1	ENSP00000345739.3	non-specific	240061	970	1098	1.68805e-08	54.6848	cd04710	BAH_fungalPHD	-	cl02608
Homo sapiens	DNMT1	ENSP00000345739.3	non-specific	240065	755	797	6.00365e-06	47.0111	cd04714	BAH_BAHCC1	C	cl02608
Homo sapiens	DNMT1	ENSP00000345739.3	non-specific	313469	108	346	1.6883e-05	49.0884	pfam10243	MIP-T3	C	cl25761
Homo sapiens	DNMT1	ENSP00000345739.3	superfamily	313469	108	346	1.6883e-05	49.0884	cl25761	MIP-T3 superfamily	C	-
Homo sapiens	DNMT1	ENSP00000345739.3	non-specific	240068	757	797	0.000205509	42.5715	cd04717	BAH_polybromo	C	cl02608
Homo sapiens	DNMT1	ENSP00000345739.3	non-specific	240067	756	878	0.000289611	42.0465	cd04716	BAH_plantDCM_I	-	cl02608
Homo sapiens	DNMT1	ENSP00000345739.3	non-specific	240072	751	828	0.00654029	38.1931	cd04721	BAH_plant_1	C	cl02608
species	methyltransferase	protein ID	Hit type	PSSM-ID	From	To	E-Value	Bitscore	Accession	Short name	Incomplete	Superfamily
Daphnia magna	TRDMT1	Dapma7bEVm003323t1	non-specific	238192	20	354	1.20195e-63	203.621	cd00315	Cyt_C5_DNA_methylase	-	cl17173
Daphnia magna	TRDMT1	Dapma7bEVm003323t1	superfamily	327401	20	354	1.20195e-63	203.621	cl17173	AdoMet_MTases superfamily	-	-
Daphnia magna	TRDMT1	Dapma7bEVm003323t1	specific	223348	19	354	5.40886e-47	161.83	COG0270	Dcm	-	cl28499
Daphnia magna	TRDMT1	Dapma7bEVm003323t1	superfamily	333319	19	354	5.40886e-47	161.83	cl28499	Dcm superfamily	-	-
Daphnia magna	TRDMT1	Dapma7bEVm003323t1	non-specific	306622	20	354	4.13144e-28	111.633	pfam00145	DNA_methylase	-	cl17173
Daphnia magna	TRDMT1	Dapma7bEVm003323t1	non-specific	273211	22	350	2.8995e-22	95.0859	TIGR00675	dcm	-	cl17173
Daphnia magna	TRDMT1	Dapma7bEVm003323t1	non-specific	236696	288	352	0.00224834	39.6624	PRK10458	PRK10458	N	cl28499
species	methyltransferase	protein ID	Hit type	PSSM-ID	From	To	E-Value	Bitscore	Accession	Short name	Incomplete	Superfamily
Daphnia pulex	TRDMT1	gene7929	non-specific	238192	21	347	1.6534e-61	197.843	cd00315	Cyt_C5_DNA_methylase	-	cl17173
Daphnia pulex	TRDMT1	gene7929	superfamily	327401	21	347	1.6534e-61	197.843	cl17173	AdoMet_MTases superfamily	-	-
Daphnia pulex	TRDMT1	gene7929	specific	223348	19	347	5.43126e-46	159.134	COG0270	Dcm	-	cl28499
Daphnia pulex	TRDMT1	gene7929	superfamily	333319	19	347	5.43126e-46	159.134	cl28499	Dcm superfamily	-	-
Daphnia pulex	TRDMT1	gene7929	non-specific	306622	21	344	2.05585e-27	109.707	pfam00145	DNA_methylase	-	cl17173
Daphnia pulex	TRDMT1	gene7929	non-specific	273211	23	339	1.60902e-24	101.249	TIGR00675	dcm	-	cl17173
species	methyltransferase	protein ID	Hit type	PSSM-ID	From	To	E-Value	Bitscore	Accession	Short name	Incomplete	Superfamily
Apis mellifera	TRDMT1	XP_016771572.1	non-specific	238192	2	350	1.58638e-62	200.924	cd00315	Cyt_C5_DNA_methylase	-	cl17173
Apis mellifera	TRDMT1	XP_016771572.1	superfamily	327401	2	350	1.58638e-62	200.924	cl17173	AdoMet_MTases superfamily	-	-
Apis mellifera	TRDMT1	XP_016771572.1	specific	223348	1	349	1.08381e-38	140.259	COG0270	Dcm	-	cl28499
Apis mellifera	TRDMT1	XP_016771572.1	superfamily	333319	1	349	1.08381e-38	140.259	cl28499	Dcm superfamily	-	-
Apis mellifera	TRDMT1	XP_016771572.1	non-specific	306622	2	350	1.29143e-35	132.049	pfam00145	DNA_methylase	-	cl17173
Apis mellifera	TRDMT1	XP_016771572.1	non-specific	273211	4	349	7.7351e-23	97.0118	TIGR00675	dcm	-	cl17173
Apis mellifera	TRDMT1	XP_016771572.1	non-specific	236696	305	350	0.00135327	40.4328	PRK10458	PRK10458	N	cl28499
species	methyltransferase	protein ID	Hit type	PSSM-ID	From	To	E-Value	Bitscore	Accession	Short name	Incomplete	Superfamily
Nasonia vitripennis	TRDMT1	NV13876-PA	non-specific	238192	14	317	4.14502e-47	159.708	cd00315	Cyt_C5_DNA_methylase	-	cl17173
Nasonia vitripennis	TRDMT1	NV13876-PA	superfamily	327401	14	317	4.14502e-47	159.708	cl17173	AdoMet_MTases superfamily	-	-
Nasonia vitripennis	TRDMT1	NV13876-PA	specific	223348	15	318	4.35625e-27	108.288	COG0270	Dcm	-	cl28499
Nasonia vitripennis	TRDMT1	NV13876-PA	superfamily	333319	15	318	4.35625e-27	108.288	cl28499	Dcm superfamily	-	-
Nasonia vitripennis	TRDMT1	NV13876-PA	non-specific	306622	8	309	4.08639e-25	102.774	pfam00145	DNA_methylase	-	cl17173
Nasonia vitripennis	TRDMT1	NV13876-PA	non-specific	273211	14	309	5.59245e-18	82.7595	TIGR00675	dcm	-	cl17173
Nasonia vitripennis	TRDMT1	NV13876-PA	non-specific	236696	268	324	0.00157347	39.6624	PRK10458	PRK10458	N	cl28499
species	methyltransferase	protein ID	Hit type	PSSM-ID	From	To	E-Value	Bitscore	Accession	Short name	Incomplete	Superfamily
Mus musculus	TRDMT1	ENSMUSP00000114572.1	specific	238192	4	391	2.66106e-87	266.408	cd00315	Cyt_C5_DNA_methylase	-	cl17173
Mus musculus	TRDMT1	ENSMUSP00000114572.1	superfamily	327401	4	391	2.66106e-87	266.408	cl17173	AdoMet_MTases superfamily	-	-
Mus musculus	TRDMT1	ENSMUSP00000114572.1	specific	223348	1	385	6.52788e-44	155.667	COG0270	Dcm	-	cl28499
Mus musculus	TRDMT1	ENSMUSP00000114572.1	superfamily	333319	1	385	6.52788e-44	155.667	cl28499	Dcm superfamily	-	-
Mus musculus	TRDMT1	ENSMUSP00000114572.1	non-specific	306622	4	382	1.20577e-29	117.026	pfam00145	DNA_methylase	-	cl17173
Mus musculus	TRDMT1	ENSMUSP00000114572.1	non-specific	273211	6	385	6.7966e-28	112.035	TIGR00675	dcm	-	cl17173
species	methyltransferase	protein ID	Hit type	PSSM-ID	From	To	E-Value	Bitscore	Accession	Short name	Incomplete	Superfamily
Homo sapiens	TRDMT1	ENSP00000367030.3	specific	238192	4	391	2.62195e-83	255.238	cd00315	Cyt_C5_DNA_methylase	-	cl17173
Homo sapiens	TRDMT1	ENSP00000367030.3	superfamily	327401	4	391	2.62195e-83	255.238	cl17173	AdoMet_MTases superfamily	-	-
Homo sapiens	TRDMT1	ENSP00000367030.3	specific	223348	1	391	5.34149e-44	155.282	COG0270	Dcm	-	cl28499
Homo sapiens	TRDMT1	ENSP00000367030.3	superfamily	333319	1	391	5.34149e-44	155.282	cl28499	Dcm superfamily	-	-
Homo sapiens	TRDMT1	ENSP00000367030.3	non-specific	306622	4	387	2.57368e-27	110.093	pfam00145	DNA_methylase	-	cl17173
Homo sapiens	TRDMT1	ENSP00000367030.3	non-specific	273211	6	387	3.72623e-25	103.945	TIGR00675	dcm	-	cl17173
Homo sapiens	TRDMT1	ENSP00000367030.3	non-specific	236696	341	387	0.00229207	39.6624	PRK10458	PRK10458	N	cl28499
species	methyltransferase	protein ID	Hit type	PSSM-ID	From	To	E-Value	Bitscore	Accession	Short name	Incomplete	Superfamily
Daphnia magna	DNMT3	Dapma7bEVm011900t1	specific	277251	77	182	1.98583e-30	114.408	cd11725	ADDz_Dnmt3	-	cl28890
Daphnia magna	DNMT3	Dapma7bEVm011900t1	superfamily	333710	77	182	1.98583e-30	114.408	cl28890	FYVE_like_SF superfamily	-	-
Daphnia magna	DNMT3	Dapma7bEVm011900t1	non-specific	277253	76	196	9.26407e-20	84.9037	cd11727	ADDz_Dnmt3l	-	cl28890
Daphnia magna	DNMT3	Dapma7bEVm011900t1	non-specific	277254	77	194	4.08238e-18	80.2856	cd11728	ADDz_Dnmt3b	-	cl28890
Daphnia magna	DNMT3	Dapma7bEVm011900t1	specific	223348	211	406	3.96429e-17	82.4794	COG0270	Dcm	C	cl28499
Daphnia magna	DNMT3	Dapma7bEVm011900t1	superfamily	333319	211	406	3.96429e-17	82.4794	cl28499	Dcm superfamily	C	-
Daphnia magna	DNMT3	Dapma7bEVm011900t1	non-specific	238192	213	375	1.08978e-15	77.2754	cd00315	Cyt_C5_DNA_methylase	C	cl17173
Daphnia magna	DNMT3	Dapma7bEVm011900t1	superfamily	327401	213	375	1.08978e-15	77.2754	cl17173	AdoMet_MTases superfamily	C	-
Daphnia magna	DNMT3	Dapma7bEVm011900t1	non-specific	306622	213	375	1.46837e-15	77.7359	pfam00145	DNA_methylase	C	cl17173
Daphnia magna	DNMT3	Dapma7bEVm011900t1	non-specific	277250	78	175	7.64267e-15	70.2832	cd11672	ADDz	-	cl28890
Daphnia magna	DNMT3	Dapma7bEVm011900t1	non-specific	273211	215	547	2.73508e-13	70.8183	TIGR00675	dcm	-	cl17173
Daphnia magna	DNMT3	Dapma7bEVm011900t1	non-specific	277255	76	194	2.51044e-11	61.1757	cd11729	ADDz_Dnmt3a	-	cl28890
Daphnia magna	DNMT3	Dapma7bEVm011900t1	non-specific	277252	81	175	1.20871e-08	52.6934	cd11726	ADDz_ATRX	-	cl28890
species	methyltransferase	protein ID	Hit type	PSSM-ID	From	To	E-Value	Bitscore	Accession	Short name	Incomplete	Superfamily
Daphnia pulex	DNMT3	gene11489	specific	277251	96	200	1.85789e-40	142.143	cd11725	ADDz_Dnmt3	-	cl28890
Daphnia pulex	DNMT3	gene11489	superfamily	333710	96	200	1.85789e-40	142.143	cl28890	FYVE_like_SF superfamily	-	-
Daphnia pulex	DNMT3	gene11489	non-specific	277254	96	212	1.05306e-19	84.908	cd11728	ADDz_Dnmt3b	-	cl28890
Daphnia pulex	DNMT3	gene11489	non-specific	277253	96	214	6.59202e-19	82.5925	cd11727	ADDz_Dnmt3l	-	cl28890
Daphnia pulex	DNMT3	gene11489	non-specific	277250	97	193	2.64031e-16	74.5204	cd11672	ADDz	-	cl28890
Daphnia pulex	DNMT3	gene11489	non-specific	238192	231	393	3.2914e-16	78.8162	cd00315	Cyt_C5_DNA_methylase	C	cl17173
Daphnia pulex	DNMT3	gene11489	superfamily	327401	231	393	3.2914e-16	78.8162	cl17173	AdoMet_MTases superfamily	C	-
Daphnia pulex	DNMT3	gene11489	non-specific	306622	231	393	6.27507e-16	78.8915	pfam00145	DNA_methylase	C	cl17173
Daphnia pulex	DNMT3	gene11489	specific	223348	229	424	7.25266e-16	78.6274	COG0270	Dcm	C	cl28499
Daphnia pulex	DNMT3	gene11489	superfamily	333319	229	424	7.25266e-16	78.6274	cl28499	Dcm superfamily	C	-
Daphnia pulex	DNMT3	gene11489	non-specific	273211	233	568	3.92628e-13	70.4331	TIGR00675	dcm	-	cl17173
Daphnia pulex	DNMT3	gene11489	non-specific	277255	96	212	1.07164e-12	65.0276	cd11729	ADDz_Dnmt3a	-	cl28890
Daphnia pulex	DNMT3	gene11489	non-specific	277252	109	193	1.21102e-08	52.6934	cd11726	ADDz_ATRX	-	cl28890
Daphnia pulex	DNMT3	gene11489	non-specific	277046	142	168	0.0044966	37.1792	cd15571	ePHD	NC	cl22851
Daphnia pulex	DNMT3	gene11489	superfamily	328929	142	168	0.0044966	37.1792	cl22851	PHD_SF superfamily	NC	-
Daphnia pulex	DNMT3	gene11489	non-specific	316304	136	168	0.00544025	36.1611	pfam13771	zf-HC5HC2H	NC	cl22851
species	methyltransferase	protein ID	Hit type	PSSM-ID	From	To	E-Value	Bitscore	Accession	Short name	Incomplete	Superfamily
Apis mellifera	DNMT3	NP_001177350.1	specific	277251	328	431	3.83435e-48	165.254	cd11725	ADDz_Dnmt3	-	cl28890
Apis mellifera	DNMT3	NP_001177350.1	superfamily	333710	328	431	3.83435e-48	165.254	cl28890	FYVE_like_SF superfamily	-	-
Apis mellifera	DNMT3	NP_001177350.1	non-specific	273211	498	745	6.36274e-20	91.2339	TIGR00675	dcm	-	cl17173
Apis mellifera	DNMT3	NP_001177350.1	superfamily	327401	498	745	6.36274e-20	91.2339	cl17173	AdoMet_MTases superfamily	-	-
Apis mellifera	DNMT3	NP_001177350.1	specific	223348	499	655	7.74623e-19	88.2574	COG0270	Dcm	C	cl28499
Apis mellifera	DNMT3	NP_001177350.1	superfamily	333319	499	655	7.74623e-19	88.2574	cl28499	Dcm superfamily	C	-
Apis mellifera	DNMT3	NP_001177350.1	non-specific	277253	344	445	2.6783e-18	81.0517	cd11727	ADDz_Dnmt3l	-	cl28890
Apis mellifera	DNMT3	NP_001177350.1	non-specific	277250	344	424	5.43911e-18	79.528	cd11672	ADDz	-	cl28890
Apis mellifera	DNMT3	NP_001177350.1	non-specific	238192	498	746	4.31363e-17	81.8978	cd00315	Cyt_C5_DNA_methylase	-	cl17173
Apis mellifera	DNMT3	NP_001177350.1	non-specific	277254	330	449	6.35043e-17	77.204	cd11728	ADDz_Dnmt3b	-	cl28890
Apis mellifera	DNMT3	NP_001177350.1	non-specific	277255	325	454	2.02414e-16	76.1984	cd11729	ADDz_Dnmt3a	-	cl28890
Apis mellifera	DNMT3	NP_001177350.1	non-specific	306622	497	632	2.15427e-15	77.7359	pfam00145	DNA_methylase	C	cl17173
Apis mellifera	DNMT3	NP_001177350.1	non-specific	277252	330	424	7.10363e-13	65.0198	cd11726	ADDz_ATRX	-	cl28890
Apis mellifera	DNMT3	NP_001177350.1	non-specific	99896	154	236	5.08326e-12	62.0012	cd05835	Dnmt3b_related	-	cl02554
Apis mellifera	DNMT3	NP_001177350.1	superfamily	321985	154	236	5.08326e-12	62.0012	cl02554	PWWP superfamily	-	-
Apis mellifera	DNMT3	NP_001177350.1	specific	307138	152	234	6.33908e-07	47.7975	pfam00855	PWWP	-	cl02554
Apis mellifera	DNMT3	NP_001177350.1	non-specific	99894	152	221	1.23953e-05	43.9212	cd05162	PWWP	-	cl02554
Apis mellifera	DNMT3	NP_001177350.1	non-specific	214603	152	201	3.16198e-05	41.9468	smart00293	PWWP	-	cl02554
Apis mellifera	DNMT3	NP_001177350.1	non-specific	277131	374	421	7.62192e-05	40.3356	cd15661	PHD5_NSD3	-	cl22851
Apis mellifera	DNMT3	NP_001177350.1	superfamily	328929	374	421	7.62192e-05	40.3356	cl22851	PHD_SF superfamily	-	-
Apis mellifera	DNMT3	NP_001177350.1	non-specific	277016	374	424	0.000480852	38.0942	cd15541	PHD_TIF1_like	-	cl22851
Apis mellifera	DNMT3	NP_001177350.1	non-specific	277010	374	424	0.000497877	38.1686	cd15535	PHD1_Rco1	-	cl22851
Apis mellifera	DNMT3	NP_001177350.1	non-specific	99898	153	171	0.000821927	39.2918	cd05837	MSH6_like	C	cl02554
Apis mellifera	DNMT3	NP_001177350.1	non-specific	277043	374	406	0.000868546	37.3088	cd15568	PHD5_NSD	C	cl22851
Apis mellifera	DNMT3	NP_001177350.1	non-specific	277006	374	424	0.00133724	36.8111	cd15531	PHD1_CHD_II	-	cl22851
Apis mellifera	DNMT3	NP_001177350.1	non-specific	277014	374	424	0.00213848	36.2746	cd15539	PHD1_AIRE	-	cl22851
species	methyltransferase	protein ID	Hit type	PSSM-ID	From	To	E-Value	Bitscore	Accession	Short name	Incomplete	Superfamily
Nasonia vitripennis	DNMT3	NV18466-PA	specific	277251	680	786	2.07381e-44	155.625	cd11725	ADDz_Dnmt3	-	cl28890
Nasonia vitripennis	DNMT3	NV18466-PA	superfamily	333710	680	786	2.07381e-44	155.625	cl28890	FYVE_like_SF superfamily	-	-
Nasonia vitripennis	DNMT3	NV18466-PA	non-specific	238192	824	1088	2.55497e-25	106.551	cd00315	Cyt_C5_DNA_methylase	-	cl17173
Nasonia vitripennis	DNMT3	NV18466-PA	superfamily	327401	824	1088	2.55497e-25	106.551	cl17173	AdoMet_MTases superfamily	-	-
Nasonia vitripennis	DNMT3	NV18466-PA	specific	223348	821	984	4.15947e-24	104.436	COG0270	Dcm	C	cl28499
Nasonia vitripennis	DNMT3	NV18466-PA	superfamily	333319	821	984	4.15947e-24	104.436	cl28499	Dcm superfamily	C	-
Nasonia vitripennis	DNMT3	NV18466-PA	non-specific	306622	824	983	7.21355e-23	100.848	pfam00145	DNA_methylase	C	cl17173
Nasonia vitripennis	DNMT3	NV18466-PA	non-specific	277253	680	803	2.16308e-19	84.9037	cd11727	ADDz_Dnmt3l	-	cl28890
Nasonia vitripennis	DNMT3	NV18466-PA	non-specific	273211	826	1086	6.80679e-19	88.5375	TIGR00675	dcm	-	cl17173
Nasonia vitripennis	DNMT3	NV18466-PA	non-specific	277254	680	799	5.14523e-16	74.8928	cd11728	ADDz_Dnmt3b	-	cl28890
Nasonia vitripennis	DNMT3	NV18466-PA	specific	307138	510	594	2.57955e-15	72.0651	pfam00855	PWWP	-	cl02554
Nasonia vitripennis	DNMT3	NV18466-PA	superfamily	321985	510	594	2.57955e-15	72.0651	cl02554	PWWP superfamily	-	-
Nasonia vitripennis	DNMT3	NV18466-PA	non-specific	277255	680	808	3.51283e-14	70.0352	cd11729	ADDz_Dnmt3a	-	cl28890
Nasonia vitripennis	DNMT3	NV18466-PA	non-specific	277250	681	779	1.19714e-13	67.5868	cd11672	ADDz	-	cl28890
Nasonia vitripennis	DNMT3	NV18466-PA	non-specific	277252	697	779	6.00414e-13	65.7902	cd11726	ADDz_ATRX	N	cl28890
Nasonia vitripennis	DNMT3	NV18466-PA	non-specific	99896	512	594	1.0883e-11	61.616	cd05835	Dnmt3b_related	-	cl02554
Nasonia vitripennis	DNMT3	NV18466-PA	non-specific	214603	510	563	1.00298e-09	55.0436	smart00293	PWWP	-	cl02554
Nasonia vitripennis	DNMT3	NV18466-PA	non-specific	99894	510	594	3.88094e-09	54.3215	cd05162	PWWP	-	cl02554
Nasonia vitripennis	DNMT3	NV18466-PA	non-specific	99899	510	596	5.41343e-09	54.245	cd05838	WHSC1_related	-	cl02554
Nasonia vitripennis	DNMT3	NV18466-PA	non-specific	99896	324	412	1.70699e-05	43.8969	cd05835	Dnmt3b_related	-	cl02554
Nasonia vitripennis	DNMT3	NV18466-PA	superfamily	321985	324	412	1.70699e-05	43.8969	cl02554	PWWP superfamily	-	-
Nasonia vitripennis	DNMT3	NV18466-PA	specific	307138	323	399	3.05879e-05	43.5603	pfam00855	PWWP	-	cl02554
Nasonia vitripennis	DNMT3	NV18466-PA	non-specific	99898	512	529	9.92934e-05	42.3734	cd05837	MSH6_like	C	cl02554
Nasonia vitripennis	DNMT3	NV18466-PA	non-specific	99903	512	538	0.000236108	40.4969	cd06080	MUM1_like	C	cl02554
Nasonia vitripennis	DNMT3	NV18466-PA	non-specific	236696	856	982	0.000639257	43.5144	PRK10458	PRK10458	NC	cl28499
Nasonia vitripennis	DNMT3	NV18466-PA	non-specific	277010	727	777	0.00208313	37.013	cd15535	PHD1_Rco1	-	cl22851
Nasonia vitripennis	DNMT3	NV18466-PA	superfamily	328929	727	777	0.00208313	37.013	cl22851	PHD_SF superfamily	-	-
Nasonia vitripennis	DNMT3	NV18466-PA	non-specific	99894	322	383	0.00708393	36.6024	cd05162	PWWP	C	cl02554
species	methyltransferase	protein ID	Hit type	PSSM-ID	From	To	E-Value	Bitscore	Accession	Short name	Incomplete	Superfamily
Mus musculus	DNMT3B	ENSMUSP00000105396.2	specific	277254	436	555	7.407e-79	250.159	cd11728	ADDz_Dnmt3b	-	cl28890
Mus musculus	DNMT3B	ENSMUSP00000105396.2	superfamily	333710	436	555	7.407e-79	250.159	cl28890	FYVE_like_SF superfamily	-	-
Mus musculus	DNMT3B	ENSMUSP00000105396.2	non-specific	277251	436	541	4.54817e-49	168.336	cd11725	ADDz_Dnmt3	-	cl28890
Mus musculus	DNMT3B	ENSMUSP00000105396.2	non-specific	277255	435	560	1.36057e-47	165.18	cd11729	ADDz_Dnmt3a	-	cl28890
Mus musculus	DNMT3B	ENSMUSP00000105396.2	non-specific	277253	435	555	9.08281e-47	162.329	cd11727	ADDz_Dnmt3l	-	cl28890
Mus musculus	DNMT3B	ENSMUSP00000105396.2	specific	99896	230	316	2.738e-43	151.368	cd05835	Dnmt3b_related	-	cl02554
Mus musculus	DNMT3B	ENSMUSP00000105396.2	superfamily	321985	230	316	2.738e-43	151.368	cl02554	PWWP superfamily	-	-
Mus musculus	DNMT3B	ENSMUSP00000105396.2	non-specific	277250	437	534	2.74966e-40	143.086	cd11672	ADDz	-	cl28890
Mus musculus	DNMT3B	ENSMUSP00000105396.2	non-specific	99894	230	315	5.1311e-27	104.783	cd05162	PWWP	-	cl02554
Mus musculus	DNMT3B	ENSMUSP00000105396.2	specific	214603	230	288	1.14179e-21	88.9411	smart00293	PWWP	-	cl02554
Mus musculus	DNMT3B	ENSMUSP00000105396.2	specific	307138	230	309	2.17933e-16	74.7615	pfam00855	PWWP	-	cl02554
Mus musculus	DNMT3B	ENSMUSP00000105396.2	non-specific	277252	439	534	9.50637e-15	70.4126	cd11726	ADDz_ATRX	-	cl28890
Mus musculus	DNMT3B	ENSMUSP00000105396.2	specific	223348	580	742	1.44637e-14	75.5458	COG0270	Dcm	C	cl28499
Mus musculus	DNMT3B	ENSMUSP00000105396.2	superfamily	333319	580	742	1.44637e-14	75.5458	cl28499	Dcm superfamily	C	-
Mus musculus	DNMT3B	ENSMUSP00000105396.2	non-specific	238192	581	849	5.07204e-11	64.1786	cd00315	Cyt_C5_DNA_methylase	-	cl17173
Mus musculus	DNMT3B	ENSMUSP00000105396.2	superfamily	327401	581	849	5.07204e-11	64.1786	cl17173	AdoMet_MTases superfamily	-	-
Mus musculus	DNMT3B	ENSMUSP00000105396.2	non-specific	306622	581	714	8.59884e-09	57.7055	pfam00145	DNA_methylase	C	cl17173
Mus musculus	DNMT3B	ENSMUSP00000105396.2	non-specific	99897	230	284	1.09599e-08	52.8419	cd05836	N_Pac_NP60	C	cl02554
Mus musculus	DNMT3B	ENSMUSP00000105396.2	non-specific	273211	633	846	1.15791e-08	57.3363	TIGR00675	dcm	-	cl17173
Mus musculus	DNMT3B	ENSMUSP00000105396.2	non-specific	99898	229	273	7.70794e-06	45.455	cd05837	MSH6_like	C	cl02554
Mus musculus	DNMT3B	ENSMUSP00000105396.2	non-specific	99895	228	272	3.85067e-05	42.6576	cd05834	HDGF_related	C	cl02554
Mus musculus	DNMT3B	ENSMUSP00000105396.2	non-specific	99901	230	287	0.000196121	40.7642	cd05840	SPBC215_ISWI_like	C	cl02554
Mus musculus	DNMT3B	ENSMUSP00000105396.2	non-specific	99903	230	285	0.0006146	38.9561	cd06080	MUM1_like	C	cl02554
species	methyltransferase	protein ID	Hit type	PSSM-ID	From	To	E-Value	Bitscore	Accession	Short name	Incomplete	Superfamily
Homo sapiens	DNMT3B	ENSP00000328547.2	specific	277254	431	550	4.79378e-82	258.633	cd11728	ADDz_Dnmt3b	-	cl28890
Homo sapiens	DNMT3B	ENSP00000328547.2	superfamily	333710	431	550	4.79378e-82	258.633	cl28890	FYVE_like_SF superfamily	-	-
Homo sapiens	DNMT3B	ENSP00000328547.2	non-specific	277251	431	536	3.80083e-50	171.418	cd11725	ADDz_Dnmt3	-	cl28890
Homo sapiens	DNMT3B	ENSP00000328547.2	non-specific	277253	430	550	1.81894e-47	164.64	cd11727	ADDz_Dnmt3l	-	cl28890
Homo sapiens	DNMT3B	ENSP00000328547.2	non-specific	277255	430	553	1.67238e-46	162.098	cd11729	ADDz_Dnmt3a	-	cl28890
Homo sapiens	DNMT3B	ENSP00000328547.2	specific	99896	223	309	1.57427e-43	152.138	cd05835	Dnmt3b_related	-	cl02554
Homo sapiens	DNMT3B	ENSP00000328547.2	superfamily	321985	223	309	1.57427e-43	152.138	cl02554	PWWP superfamily	-	-
Homo sapiens	DNMT3B	ENSP00000328547.2	non-specific	277250	432	529	4.55895e-41	145.397	cd11672	ADDz	-	cl28890
Homo sapiens	DNMT3B	ENSP00000328547.2	non-specific	99894	223	308	1.2937e-27	106.709	cd05162	PWWP	-	cl02554
Homo sapiens	DNMT3B	ENSP00000328547.2	specific	214603	223	281	6.70155e-22	89.3263	smart00293	PWWP	-	cl02554
Homo sapiens	DNMT3B	ENSP00000328547.2	specific	307138	223	310	8.38367e-18	78.9987	pfam00855	PWWP	-	cl02554
Homo sapiens	DNMT3B	ENSP00000328547.2	specific	223348	574	756	4.21994e-16	80.1682	COG0270	Dcm	C	cl28499
Homo sapiens	DNMT3B	ENSP00000328547.2	superfamily	333319	574	756	4.21994e-16	80.1682	cl28499	Dcm superfamily	C	-
Homo sapiens	DNMT3B	ENSP00000328547.2	non-specific	277252	435	529	2.08243e-13	66.5606	cd11726	ADDz_ATRX	-	cl28890
Homo sapiens	DNMT3B	ENSP00000328547.2	non-specific	238192	575	843	2.09633e-12	68.0306	cd00315	Cyt_C5_DNA_methylase	-	cl17173
Homo sapiens	DNMT3B	ENSP00000328547.2	superfamily	327401	575	843	2.09633e-12	68.0306	cl17173	AdoMet_MTases superfamily	-	-
Homo sapiens	DNMT3B	ENSP00000328547.2	non-specific	306622	575	699	6.75105e-09	58.0907	pfam00145	DNA_methylase	C	cl17173
Homo sapiens	DNMT3B	ENSP00000328547.2	non-specific	99897	223	265	9.3976e-09	52.8419	cd05836	N_Pac_NP60	C	cl02554
Homo sapiens	DNMT3B	ENSP00000328547.2	non-specific	273211	627	840	2.94385e-08	56.1807	TIGR00675	dcm	-	cl17173
Homo sapiens	DNMT3B	ENSP00000328547.2	non-specific	99898	222	266	1.61578e-05	44.2994	cd05837	MSH6_like	C	cl02554
Homo sapiens	DNMT3B	ENSP00000328547.2	non-specific	99895	221	252	3.53478e-05	42.6576	cd05834	HDGF_related	C	cl02554
Homo sapiens	DNMT3B	ENSP00000328547.2	non-specific	99901	223	280	0.000138333	41.1494	cd05840	SPBC215_ISWI_like	C	cl02554
Homo sapiens	DNMT3B	ENSP00000328547.2	non-specific	99903	223	278	0.000151699	40.8821	cd06080	MUM1_like	C	cl02554
species	methyltransferase	protein ID	Hit type	PSSM-ID	From	To	E-Value	Bitscore	Accession	Short name	Incomplete	Superfamily
Mus musculus	DNMT3A	ENSMUSP00000134009.1	specific	277255	483	610	1.4621e-88	277.273	cd11729	ADDz_Dnmt3a	-	cl28890
Mus musculus	DNMT3A	ENSMUSP00000134009.1	superfamily	333710	483	610	1.4621e-88	277.273	cl28890	FYVE_like_SF superfamily	-	-
Mus musculus	DNMT3A	ENSMUSP00000134009.1	non-specific	277250	486	584	1.22441e-60	200.481	cd11672	ADDz	-	cl28890
Mus musculus	DNMT3A	ENSMUSP00000134009.1	non-specific	277254	486	605	1.40706e-57	192.764	cd11728	ADDz_Dnmt3b	-	cl28890
Mus musculus	DNMT3A	ENSMUSP00000134009.1	non-specific	277251	486	591	3.99733e-54	182.974	cd11725	ADDz_Dnmt3	-	cl28890
Mus musculus	DNMT3A	ENSMUSP00000134009.1	non-specific	277253	484	605	2.51734e-48	166.951	cd11727	ADDz_Dnmt3l	-	cl28890
Mus musculus	DNMT3A	ENSMUSP00000134009.1	specific	99896	286	372	5.40907e-39	139.041	cd05835	Dnmt3b_related	-	cl02554
Mus musculus	DNMT3A	ENSMUSP00000134009.1	superfamily	321985	286	372	5.40907e-39	139.041	cl02554	PWWP superfamily	-	-
Mus musculus	DNMT3A	ENSMUSP00000134009.1	specific	214603	286	344	1.01885e-20	86.2447	smart00293	PWWP	-	cl02554
Mus musculus	DNMT3A	ENSMUSP00000134009.1	specific	307138	286	373	1.32937e-18	81.3099	pfam00855	PWWP	-	cl02554
Mus musculus	DNMT3A	ENSMUSP00000134009.1	non-specific	99894	286	370	1.16888e-17	78.2039	cd05162	PWWP	-	cl02554
Mus musculus	DNMT3A	ENSMUSP00000134009.1	specific	223348	628	791	2.62353e-14	74.7754	COG0270	Dcm	C	cl28499
Mus musculus	DNMT3A	ENSMUSP00000134009.1	superfamily	333319	628	791	2.62353e-14	74.7754	cl28499	Dcm superfamily	C	-
Mus musculus	DNMT3A	ENSMUSP00000134009.1	non-specific	238192	630	903	3.75486e-13	70.3418	cd00315	Cyt_C5_DNA_methylase	-	cl17173
Mus musculus	DNMT3A	ENSMUSP00000134009.1	superfamily	327401	630	903	3.75486e-13	70.3418	cl17173	AdoMet_MTases superfamily	-	-
Mus musculus	DNMT3A	ENSMUSP00000134009.1	non-specific	277252	490	582	3.0791e-12	63.479	cd11726	ADDz_ATRX	-	cl28890
Mus musculus	DNMT3A	ENSMUSP00000134009.1	non-specific	273211	681	895	6.42153e-10	61.1883	TIGR00675	dcm	-	cl17173
Mus musculus	DNMT3A	ENSMUSP00000134009.1	non-specific	99897	286	365	8.33119e-09	53.2271	cd05836	N_Pac_NP60	-	cl02554
Mus musculus	DNMT3A	ENSMUSP00000134009.1	non-specific	306622	630	903	1.71086e-08	56.9351	pfam00145	DNA_methylase	-	cl17173
Mus musculus	DNMT3A	ENSMUSP00000134009.1	non-specific	185628	1	121	1.93675e-07	54.6958	PTZ00449	PTZ00449	NC	cl25751
Mus musculus	DNMT3A	ENSMUSP00000134009.1	superfamily	330572	1	121	1.93675e-07	54.6958	cl25751	DUF4045 superfamily	NC	-
Mus musculus	DNMT3A	ENSMUSP00000134009.1	non-specific	99895	286	353	0.00171871	38.0352	cd05834	HDGF_related	-	cl02554
Mus musculus	DNMT3A	ENSMUSP00000134009.1	non-specific	99903	286	308	0.0019908	37.8005	cd06080	MUM1_like	C	cl02554
Mus musculus	DNMT3A	ENSMUSP00000134009.1	non-specific	99901	286	345	0.00212301	38.0678	cd05840	SPBC215_ISWI_like	C	cl02554
Mus musculus	DNMT3A	ENSMUSP00000134009.1	non-specific	273344	17	282	0.00256962	41.5196	TIGR00927	2A1904	NC	cl27511
Mus musculus	DNMT3A	ENSMUSP00000134009.1	superfamily	332332	17	282	0.00256962	41.5196	cl27511	Na_Ca_ex superfamily	NC	-
Mus musculus	DNMT3A	ENSMUSP00000134009.1	non-specific	317794	18	164	0.00507596	40.1315	pfam15440	THRAP3_BCLAF1	C	cl25810
Mus musculus	DNMT3A	ENSMUSP00000134009.1	superfamily	317794	18	164	0.00507596	40.1315	cl25810	THRAP3_BCLAF1 superfamily	C	-
Mus musculus	DNMT3A	ENSMUSP00000134009.1	non-specific	313469	4	279	0.00522108	40.2288	pfam10243	MIP-T3	C	cl25761
Mus musculus	DNMT3A	ENSMUSP00000134009.1	superfamily	313469	4	279	0.00522108	40.2288	cl25761	MIP-T3 superfamily	C	-
Mus musculus	DNMT3A	ENSMUSP00000134009.1	non-specific	223003	4	184	0.00681073	39.5688	PHA03169	PHA03169	NC	cl27451
Mus musculus	DNMT3A	ENSMUSP00000134009.1	superfamily	223003	4	184	0.00681073	39.5688	cl27451	PHA03169 superfamily	NC	-
species	methyltransferase	protein ID	Hit type	PSSM-ID	From	To	E-Value	Bitscore	Accession	Short name	Incomplete	Superfamily
Homo sapiens	DNMT3A	ENSP00000324375.5	specific	277255	487	614	1.419e-88	277.273	cd11729	ADDz_Dnmt3a	-	cl28890
Homo sapiens	DNMT3A	ENSP00000324375.5	superfamily	333710	487	614	1.419e-88	277.273	cl28890	FYVE_like_SF superfamily	-	-
Homo sapiens	DNMT3A	ENSP00000324375.5	non-specific	277250	490	588	3.92921e-61	202.021	cd11672	ADDz	-	cl28890
Homo sapiens	DNMT3A	ENSP00000324375.5	non-specific	277254	490	609	9.01369e-58	193.534	cd11728	ADDz_Dnmt3b	-	cl28890
Homo sapiens	DNMT3A	ENSP00000324375.5	non-specific	277251	490	595	3.14693e-54	182.974	cd11725	ADDz_Dnmt3	-	cl28890
Homo sapiens	DNMT3A	ENSP00000324375.5	non-specific	277253	488	609	2.05245e-48	167.336	cd11727	ADDz_Dnmt3l	-	cl28890
Homo sapiens	DNMT3A	ENSP00000324375.5	specific	99896	290	376	5.9925e-39	139.041	cd05835	Dnmt3b_related	-	cl02554
Homo sapiens	DNMT3A	ENSP00000324375.5	superfamily	321985	290	376	5.9925e-39	139.041	cl02554	PWWP superfamily	-	-
Homo sapiens	DNMT3A	ENSP00000324375.5	specific	214603	290	348	1.37066e-20	85.8595	smart00293	PWWP	-	cl02554
Homo sapiens	DNMT3A	ENSP00000324375.5	specific	307138	290	377	1.62239e-18	80.9247	pfam00855	PWWP	-	cl02554
Homo sapiens	DNMT3A	ENSP00000324375.5	non-specific	99894	290	374	1.44064e-17	78.2039	cd05162	PWWP	-	cl02554
Homo sapiens	DNMT3A	ENSP00000324375.5	specific	223348	632	795	2.63877e-14	74.7754	COG0270	Dcm	C	cl28499
Homo sapiens	DNMT3A	ENSP00000324375.5	superfamily	333319	632	795	2.63877e-14	74.7754	cl28499	Dcm superfamily	C	-
Homo sapiens	DNMT3A	ENSP00000324375.5	non-specific	238192	634	907	3.77556e-13	70.3418	cd00315	Cyt_C5_DNA_methylase	-	cl17173
Homo sapiens	DNMT3A	ENSP00000324375.5	superfamily	327401	634	907	3.77556e-13	70.3418	cl17173	AdoMet_MTases superfamily	-	-
Homo sapiens	DNMT3A	ENSP00000324375.5	non-specific	277252	494	586	2.44904e-12	63.8642	cd11726	ADDz_ATRX	-	cl28890
Homo sapiens	DNMT3A	ENSP00000324375.5	non-specific	273211	685	899	6.45739e-10	61.1883	TIGR00675	dcm	-	cl17173
Homo sapiens	DNMT3A	ENSP00000324375.5	non-specific	99897	290	369	1.07884e-08	52.8419	cd05836	N_Pac_NP60	-	cl02554
Homo sapiens	DNMT3A	ENSP00000324375.5	non-specific	306622	634	907	1.72035e-08	56.9351	pfam00145	DNA_methylase	-	cl17173
Homo sapiens	DNMT3A	ENSP00000324375.5	non-specific	310221	11	156	4.86769e-05	45.7365	pfam05466	BASP1	N	cl25756
Homo sapiens	DNMT3A	ENSP00000324375.5	superfamily	330577	11	156	4.86769e-05	45.7365	cl25756	BASP1 superfamily	N	-
Homo sapiens	DNMT3A	ENSP00000324375.5	non-specific	223003	15	188	0.0012589	41.88	PHA03169	PHA03169	C	cl27451
Homo sapiens	DNMT3A	ENSP00000324375.5	superfamily	223003	15	188	0.0012589	41.88	cl27451	PHA03169 superfamily	C	-
Homo sapiens	DNMT3A	ENSP00000324375.5	non-specific	307950	10	152	0.00141366	41.6125	pfam02063	MARCKS	N	cl25756
Homo sapiens	DNMT3A	ENSP00000324375.5	non-specific	99903	290	312	0.00183094	37.8005	cd06080	MUM1_like	C	cl02554
Homo sapiens	DNMT3A	ENSP00000324375.5	non-specific	313469	14	249	0.00190731	41.7696	pfam10243	MIP-T3	NC	cl25761
Homo sapiens	DNMT3A	ENSP00000324375.5	superfamily	313469	14	249	0.00190731	41.7696	cl25761	MIP-T3 superfamily	NC	-
Homo sapiens	DNMT3A	ENSP00000324375.5	non-specific	99895	290	357	0.00207985	37.65	cd05834	HDGF_related	-	cl02554
Homo sapiens	DNMT3A	ENSP00000324375.5	non-specific	99901	290	349	0.00230608	38.0678	cd05840	SPBC215_ISWI_like	C	cl02554
species	methyltransferase	protein ID	Hit type	PSSM-ID	From	To	E-Value	Bitscore	Accession	Short name	Incomplete	Superfamily
Mus musculus	DNMT3L	ENSMUSP00000116970.1	non-specific	277253	81	203	4.46853e-69	214.331	cd11727	ADDz_Dnmt3l	-	cl28890
Mus musculus	DNMT3L	ENSMUSP00000116970.1	superfamily	333710	81	203	4.46853e-69	214.331	cl28890	FYVE_like_SF superfamily	-	-
Mus musculus	DNMT3L	ENSMUSP00000116970.1	non-specific	277250	83	181	3.66386e-47	156.953	cd11672	ADDz	-	cl28890
Mus musculus	DNMT3L	ENSMUSP00000116970.1	non-specific	277251	83	188	3.82097e-45	151.773	cd11725	ADDz_Dnmt3	-	cl28890
Mus musculus	DNMT3L	ENSMUSP00000116970.1	non-specific	277254	83	201	3.16417e-41	141.918	cd11728	ADDz_Dnmt3b	-	cl28890
Mus musculus	DNMT3L	ENSMUSP00000116970.1	non-specific	277255	81	201	4.8678e-35	125.889	cd11729	ADDz_Dnmt3a	-	cl28890
Mus musculus	DNMT3L	ENSMUSP00000116970.1	non-specific	277252	89	181	1.74078e-09	54.6194	cd11726	ADDz_ATRX	-	cl28890
Mus musculus	DNMT3L	ENSMUSP00000116970.1	non-specific	277043	129	176	0.000167956	38.8496	cd15568	PHD5_NSD	-	cl22851
Mus musculus	DNMT3L	ENSMUSP00000116970.1	superfamily	328929	129	176	0.000167956	38.8496	cl22851	PHD_SF superfamily	-	-
species	methyltransferase	protein ID	Hit type	PSSM-ID	From	To	E-Value	Bitscore	Accession	Short name	Incomplete	Superfamily
Homo sapiens	DNMT3L	ENSP00000270172.3	non-specific	277253	47	169	3.9609e-83	248.999	cd11727	ADDz_Dnmt3l	-	cl28890
Homo sapiens	DNMT3L	ENSP00000270172.3	superfamily	333710	47	169	3.9609e-83	248.999	cl28890	FYVE_like_SF superfamily	-	-
Homo sapiens	DNMT3L	ENSP00000270172.3	non-specific	277250	49	147	4.31412e-59	186.613	cd11672	ADDz	-	cl28890
Homo sapiens	DNMT3L	ENSP00000270172.3	non-specific	277251	49	154	8.36246e-49	160.247	cd11725	ADDz_Dnmt3	-	cl28890
Homo sapiens	DNMT3L	ENSP00000270172.3	non-specific	277254	49	168	2.20874e-46	154.629	cd11728	ADDz_Dnmt3b	-	cl28890
Homo sapiens	DNMT3L	ENSP00000270172.3	non-specific	277255	47	168	1.17021e-41	142.453	cd11729	ADDz_Dnmt3a	-	cl28890
Homo sapiens	DNMT3L	ENSP00000270172.3	non-specific	277252	54	147	6.4187e-09	52.6934	cd11726	ADDz_ATRX	-	cl28890
Homo sapiens	DNMT3L	ENSP00000270172.3	non-specific	277043	95	142	0.00180879	35.768	cd15568	PHD5_NSD	-	cl22851
Homo sapiens	DNMT3L	ENSP00000270172.3	superfamily	328929	95	142	0.00180879	35.768	cl22851	PHD_SF superfamily	-	-
