# Supplementary material for: Pattern of DNA Methylation in Daphnia: Evolutionary Perspective
Source: Genome Biol Evol. 2018 Jul 30;10(8):1988–2007. doi: 10.1093/gbe/evy155 (PMC6097596; doi:10.1093/gbe/evy155)
Supplement: Supplementary Data [file evy155_kvist_et_al_supplements.zip › S4_Table_Overview of methylation in 6 species.xls]

## Sheet: genome structure
# S4 Table. Overview of methylation level across the genome of Daphnia magna, D. pulex, Apis mellifera, Nasonia vitripennis, Mus musculus, Homo sapiens.
# CpG O/E (number of CpG / number of C * number of G * total number of nucleotides)
	Daphnia magna	Daphnia pulex	Apis mellifera	Nasonia vitripennis	Mus musculus	Homo sapies
Genome size (bp)	131266987	156433532	250287000	295085711	2730871774	3099750718
Genome size (bp, without Ns)	107786929	142978742	229121901	238631146	2652783500	2945849067
GC content (%)	40.595	40.5401	32.695	41.7121	41.6671	40.863
Number of CpG	4498236	5897150	10153924	14024407	21908008	29487066
CpG O/E (genome)	1.01296	1.00383	1.65831	1.35112	0.190272	0.239785
Mean distance between CpGs (bp)	27.6481	25.4195	24.4161	21.4946	122.2	103.361
Number of CpG clusters	2937	6393	21513	21246	123485	198682
CpG count in clusters	48370	99523	303122	266811	2849689	4558232
% CpGs in clusters/all CpGs	1.07531	1.68765	2.98529	1.90248	13.0075	15.4584
Mean cluster length (bp)	94.2867	88.3806	71.0317	53.2517	318.643	274.919
Mean CpG count/cluster	16.4692	15.5675	14.0902	12.5582	23.0772	22.9424
Mean O/E ratio within clusters	1.79545	1.76072	2.11581	1.95442	0.947652	0.860314
Mean methylation level (%)	1.512	0.427	0.691	0.747	72.198	75.993
Gene body methylation level (%)	1.6179	0.477091	0.890308	1.17439	69.4101	78.0847
Intergenic methylation level (%)	1.09795	0.217883	0.143912	0.207085	71.8783	80.5044
% CpGs in genomic features	Daphnia magna	Daphnia pulex	Apis mellifera	Nasonia vitripennis	Mus musculus	Homo sapies
intergenic	22.8805	39.1366	23.4742	46.3711	38.3115	29.6907
genic	77.1195	60.8634	76.5258	53.6289	61.6885	70.3093
exonic	36.27	34.9489	8.91702	4.27159	12.5174	10.7768
intronic	16.637	9.61499	56.2289	36.9863	30.5988	40.6072
up.1kb	7.64862	5.48271	3.63388	7.64107	8.81922	9.49076
exon.1	9.64603	5.83382	5.93185	1.21418	8.5612	7.84852
exon.2	6.50376	6.52253	2.10006	0.799704	2.45176	2.02929
exon.3	5.69993	5.48271	1.3524	0.633912	1.39881	1.15419
exon.4	5.43198	3.8487	1.09401	0.448614	1.10824	0.92833
exon.5	3.70252	3.57861	0.885105	0.268193	0.908584	0.743759
exon.6	2.84996	2.60631	0.505774	0.258441	0.766061	0.655204
exon.7	2.04613	2.44426	0.56075	0.131659	0.665926	0.564162
exon.8	2.38715	2.41725	0.456296	0.11703	0.579921	0.536302
exon.9	1.16922	1.2694	0.351843	0.0731436	0.517874	0.476105
exon.10	1.26665	1.13435	0.274877	0.0828961	0.485929	0.43531
exon.10+	5.21275	5.64476	1.3359	0.243812	3.63433	3.25413
intron.1	4.89609	2.28221	20.1265	12.2491	12.4382	15.6095
intron.2	3.28842	1.79606	14.1287	7.82637	3.83522	5.33019
intron.3	1.68075	1.18837	6.718	5.3785	2.39647	3.29692
intron.4	1.09614	0.999311	4.73888	3.41825	1.77785	2.48699
intron.5	1.87562	0.715723	2.57835	2.31134	1.381	1.89696
intron.6	1.1205	0.607689	1.67125	1.60916	1.1752	1.59249
intron.7	0.511532	0.405126	1.24245	1.18005	0.975545	1.30742
intron.8	0.511532	0.229571	1.46784	0.780199	0.867424	1.1139
intron.9	0.36538	0.216067	0.951075	0.477872	0.743331	1.02186
intron.10	0.146152	0.148546	0.654208	0.438862	0.616166	0.873606
intron.10+	1.14486	1.02632	1.95163	1.31659	4.39241	6.07743
down.1kb	6.91786	4.98305	1.81419	4.72996	1.19179	1.58602
	magna	pulex	apis	nasonia	mouse	human
up.1kb	7.64862	5.48271	3.63388	7.64107	8.81922	9.49076
exon.1	9.64603	5.83382	5.93185	1.21418	8.5612	7.84852
exon.2	6.50376	6.52253	2.10006	0.799704	2.45176	2.02929
exon.3	5.69993	5.48271	1.3524	0.633912	1.39881	1.15419
exon.4	5.43198	3.8487	1.09401	0.448614	1.10824	0.92833
exon.5	3.70252	3.57861	0.885105	0.268193	0.908584	0.743759
exon.6	2.84996	2.60631	0.505774	0.258441	0.766061	0.655204
exon.7	2.04613	2.44426	0.56075	0.131659	0.665926	0.564162
exon.8	2.38715	2.41725	0.456296	0.11703	0.579921	0.536302
exon.9	1.16922	1.2694	0.351843	0.0731436	0.517874	0.476105
exon.10	1.26665	1.13435	0.274877	0.0828961	0.485929	0.43531
exon.10+	5.21275	5.64476	1.3359	0.243812	3.63433	3.25413
intron.1	4.89609	2.28221	20.1265	12.2491	12.4382	15.6095
intron.2	3.28842	1.79606	14.1287	7.82637	3.83522	5.33019
intron.3	1.68075	1.18837	6.718	5.3785	2.39647	3.29692
intron.4	1.09614	0.999311	4.73888	3.41825	1.77785	2.48699
intron.5	1.87562	0.715723	2.57835	2.31134	1.381	1.89696
intron.6	1.1205	0.607689	1.67125	1.60916	1.1752	1.59249
intron.7	0.511532	0.405126	1.24245	1.18005	0.975545	1.30742
intron.8	0.511532	0.229571	1.46784	0.780199	0.867424	1.1139
intron.9	0.36538	0.216067	0.951075	0.477872	0.743331	1.02186
intron.10	0.146152	0.148546	0.654208	0.438862	0.616166	0.873606
intron.10+	1.14486	1.02632	1.95163	1.31659	4.39241	6.07743
down.1kb	6.91786	4.98305	1.81419	4.72996	1.19179	1.58602
