# Supplementary material for: Pattern of DNA Methylation in Daphnia: Evolutionary Perspective
Source: Genome Biol Evol. 2018 Jul 30;10(8):1988–2007. doi: 10.1093/gbe/evy155 (PMC6097596; doi:10.1093/gbe/evy155)
Supplement: Supplementary Data [file evy155_kvist_et_al_supplements.zip › S5_Table_High and low methylated CpGs in clusters.xls]

## Sheet: Sheet1
# S5 Table. Statistical analysis of high methylated CpGs (HM) and low methylated CpGs (LM) in CpG clusters in the different species.
# Chi-squared test statistics
		Observed		Expected		Residuals		Chi-squared	df	p value
		HM	LM	HM	LM	HM	LM
Daphnia magna	cluster	7	44836	332.416	44510.6	-17.8484	1.54244	324.122	1	1.83258e-72
	non-cluster	25864	3419294	25538.6	3.41962e+06	2.0363	-0.175975
Daphnia pulex	cluster	5	77093	152.117	76945.9	-11.9282	0.530358	144.538	1	2.70979e-33
	non-cluster	7465	3701494	7317.88	3.70164e+06	1.71976	-0.0764653
Apis mellifera	cluster	49	292193	1764.08	290478	-40.8343	3.18221	1730.69	1	0
	non-cluster	56389	9001016	54673.9	9.00273e+06	7.33491	-0.571608
Nasonia vitripennis	cluster	28	266783	1796.16	265015	-41.7204	3.43467	1785.36	1	0
	non-cluster	94384	13663293	92615.8	1.36651e+07	5.81002	-0.478316
Mus musculus	cluster	896646	1433113	1.84746e+06	482297	-699.534	1369.11	2.67301e+06	1	0
	non-cluster	15074697	2736355	1.41239e+07	3.68717e+06	252.999	-495.165
Homo sapiens	cluster	2059324	2003950	3.44994e+06	613334	-748.689	1775.66	4.35318e+06	1	0
	non-cluster	21418054	2169880	2.00274e+07	3.5605e+06	310.738	-736.974
