# Supplementary material for: Pattern of DNA Methylation in Daphnia: Evolutionary Perspective
Source: Genome Biol Evol. 2018 Jul 30;10(8):1988–2007. doi: 10.1093/gbe/evy155 (PMC6097596; doi:10.1093/gbe/evy155)
Supplement: Supplementary Data [file evy155_kvist_et_al_supplements.zip › S6_Table_High and low methylated CpGs by genomic feature .xls]

## Sheet: Sheet1
# S6 Table. High methylated (>50%; HM) and low methylated (<50%; LM) CpGs by genomic features in different species.
	Homo sapiens		Mus musculus		Nasonia vitripennis		Apis mellifera		Daphnia magna, Bham2		Daphnia pulex, EB
Genomic feature	HM	LM	HM	LM	HM	LM	HM	LM	HM	LM	HM	LM
1kb up-stream	107243	477314	75239	356752	2801	557307	279	132244	811	169266	106	147443
exon 1	47195	353356	32053	334956	7897	186580	1470	164693	1390	133464	263	77278
intron 1	2034301	777721	1394520	621806	5728	1411969	698	1484146	563	134780	174	103066
exon 2	93112	54603	94239	53108	13090	171725	6200	96832	3264	96686	852	95840
intron 2	1269307	200867	858998	159844	3147	794784	731	1070632	498	79043	129	74301
exon 3	84602	20959	80099	21887	10541	146898	7239	81325	2588	80447	642	90363
intron 3	854143	104380	589522	86183	2127	593825	644	547335	275	45642	69	50212
exon 4	78275	14262	73743	12783	6423	119234	5750	67680	1106	72806	273	79245
intron 4	617677	68797	427985	55888	1224	360360	484	378849	131	33743	30	35634
exon 5	66280	9685	61972	9042	3204	95440	4292	60860	370	63341	92	72067
intron 5	481783	47007	327865	37069	820	273510	461	240237	80	34736	20	27133
exon 6	56001	7557	54057	7587	1800	79432	3197	53962	123	55305	46	61419
intron 6	400891	38103	268375	30626	285	185471	242	148996	40	20995	10	19973
exon 7	49014	6509	47014	6391	1036	61416	2334	47630	52	46145	36	53658
intron 7	336259	30634	226917	24602	293	141114	232	99917	16	16372	2	17047
exon 8	46099	5320	43977	5503	675	48779	1616	41809	46	38440	22	46604
intron 8	273129	23383	193545	20597	305	94124	167	108400	6	14860	6	14178
exon 9	41119	5095	38547	4658	488	39172	1278	33426	28	31574	12	36759
intron 9	231014	19703	160392	16672	107	79734	92	72074	12	10679	5	10152
exon 10	35710	4605	35926	4168	326	31874	929	28773	21	25488	16	30613
intron 10	204549	18028	139470	14813	184	66991	78	47605	9	9244	7	7884
1kb down-stream	153200	35934	124103	26758	2865	426277	1059	96453	801	141443	85	119427
