# Supplementary material for: Pattern of DNA Methylation in Daphnia: Evolutionary Perspective
Source: Genome Biol Evol. 2018 Jul 30;10(8):1988–2007. doi: 10.1093/gbe/evy155 (PMC6097596; doi:10.1093/gbe/evy155)
Supplement: Supplementary Data [file evy155_kvist_et_al_supplements.zip › S7_Table_Enrichment analysis top1000.xls]

## Sheet: Sheet1
# S7 Table. Enrichment analysis of highest methylated genes (top 1000 rank sorted) for each species.
# mean methylation level of genes calculated from exons 2-4, excluding zero methylated CpGs
# genes sorted by methylation level and the top 1000 highest methylated genes used for enrichment analysis (using human ENTREZIDs, retreaved with blastp with evalue < 1E-20)
Species	ID	Description	GeneRatio	BgRatio	p value	p adjusted	qvalue	ENTREZID	geneID	methylation level (exon2-4)	Count
Daphnia magna	R-HSA-162906	HIV Infection	35/546	223/9823	1.9766e-08	1.82836e-05	1.34409e-05	4927/5700/6829/11198/5707/5709/5704/164/6924/22916/51606/2237/5682/5705/5684/4928/55746/23198/9150/5905/9861/3837/2959/5432/6881/25978/5879/79902/905/2962/2534/89853/6873/7520/5440	Dapma7bEVm000300t1/Dapma7bEVm000739t1/Dapma7bEVm001051t1/Dapma7bEVm001053t1/Dapma7bEVm001062t1/Dapma7bEVm001495t1/Dapma7bEVm001951t1/Dapma7bEVm002153t1/Dapma7bEVm002283t1/Dapma7bEVm002514t1/Dapma7bEVm002737t1/Dapma7bEVm002789t1/Dapma7bEVm002890t1/Dapma7bEVm003299t1/Dapma7bEVm003415t1/Dapma7bEVm003478t1/Dapma7bEVm003520t1/Dapma7bEVm003976t1/Dapma7bEVm004051t1/Dapma7bEVm004648t1/Dapma7bEVm004794t1/…	1/0.955/0.891/1/1/1/1/0.985/0.928/1/1/0.97/1/1/1/1/0.978/1/0.958/1/0.958/0.984/0.967/0.989/1/0.952/1/0.968/0.914/0.955/1/0.929/0.889/1/0.929	35
Daphnia magna	R-HSA-5663205	Infectious disease	44/546	364/9823	7.95129e-07	0.000271194	0.000199364	4927/5700/6829/11198/5707/5709/5704/164/6924/22916/6176/51606/2237/5682/5705/5684/4928/55746/23198/9150/6157/5905/9861/3837/2959/5432/6416/6881/25978/5879/79902/905/9146/6138/6137/6227/2962/6141/2534/89853/6232/6873/7520/5440	Dapma7bEVm000300t1/Dapma7bEVm000739t1/Dapma7bEVm001051t1/Dapma7bEVm001053t1/Dapma7bEVm001062t1/Dapma7bEVm001495t1/Dapma7bEVm001951t1/Dapma7bEVm002153t1/Dapma7bEVm002283t1/Dapma7bEVm002514t1/Dapma7bEVm002535t1/Dapma7bEVm002737t1/Dapma7bEVm002789t1/Dapma7bEVm002890t1/Dapma7bEVm003299t1/Dapma7bEVm003415t1/Dapma7bEVm003478t1/Dapma7bEVm003520t1/Dapma7bEVm003976t1/Dapma7bEVm004051t1/Dapma7bEVm004460t1/…	1/0.955/0.891/1/1/1/1/0.985/0.928/1/1/1/0.97/1/1/1/1/0.978/1/0.958/0.905/1/0.958/0.984/0.967/0.989/0.961/1/0.952/1/0.968/0.914/1/1/0.958/1/0.955/1/1/0.929/1/0.889/1/0.929	44
Daphnia magna	R-HSA-68886	M Phase	42/546	342/9823	9.37552e-07	0.000271194	0.000199364	23332/4927/5700/5707/1778/5709/8697/5704/7443/5682/5705/5684/9735/4928/23047/55746/9493/29882/121441/5861/23198/10733/84930/5905/7283/102800317/9861/4751/5347/5048/95681/4085/1062/996/79441/1460/79902/55844/6232/7278/81930/23399	Dapma7bEVm000211t1/Dapma7bEVm000300t1/Dapma7bEVm000739t1/Dapma7bEVm001062t1/Dapma7bEVm001325t1/Dapma7bEVm001495t1/Dapma7bEVm001841t1/Dapma7bEVm001951t1/Dapma7bEVm002205t1/Dapma7bEVm002890t1/Dapma7bEVm003299t1/Dapma7bEVm003415t1/Dapma7bEVm003475t1/Dapma7bEVm003478t1/Dapma7bEVm003494t1/Dapma7bEVm003520t1/Dapma7bEVm003560t1/Dapma7bEVm003591t1/Dapma7bEVm003682t1/Dapma7bEVm003944t1/Dapma7bEVm003976t1/…	1/1/0.955/1/1/1/0.929/1/0.969/1/1/1/0.888/1/0.922/0.978/1/1/1/0.97/1/0.955/1/1/0.923/1/0.958/1/0.958/0.917/0.933/0.885/1/0.955/0.9/0.944/0.968/1/1/0.909/1/0.938	42
Daphnia magna	R-HSA-69278	Cell Cycle, Mitotic	53/546	482/9823	1.17273e-06	0.000271194	0.000199364	22974/23332/4927/5700/5707/1778/5709/8697/5704/7443/2237/5682/5705/4218/5684/9735/4928/23047/55746/9493/29882/121441/5861/23198/10733/84930/5905/7283/102800317/9861/5985/4751/5347/898/5048/95681/4149/4085/1062/5557/996/79441/1460/7153/79902/55844/4174/5981/6232/7278/81930/6790/23399	Dapma7bEVm000191t1/Dapma7bEVm000211t1/Dapma7bEVm000300t1/Dapma7bEVm000739t1/Dapma7bEVm001062t1/Dapma7bEVm001325t1/Dapma7bEVm001495t1/Dapma7bEVm001841t1/Dapma7bEVm001951t1/Dapma7bEVm002205t1/Dapma7bEVm002789t1/Dapma7bEVm002890t1/Dapma7bEVm003299t1/Dapma7bEVm003405t1/Dapma7bEVm003415t1/Dapma7bEVm003475t1/Dapma7bEVm003478t1/Dapma7bEVm003494t1/Dapma7bEVm003520t1/Dapma7bEVm003560t1/Dapma7bEVm003591t1/…	0.91/1/1/0.955/1/1/1/0.929/1/0.969/0.97/1/1/1/1/0.888/1/0.922/0.978/1/1/1/0.97/1/0.955/1/1/0.923/1/0.958/1/1/0.958/1/0.917/0.933/0.886/0.885/1/1/0.955/0.9/0.944/0.928/0.968/1/0.905/0.948/1/0.909/1/0.891/0.938	53
Daphnia magna	R-HSA-72203	Processing of Capped Intron-Containing Pre-mRNA	32/546	233/9823	1.76284e-06	0.000326126	0.000239746	4927/51585/9984/55660/22827/22916/51692/4928/55746/10482/6434/10713/10283/10978/9343/79228/9589/5432/55110/9410/6627/79902/57187/7919/2962/9129/3191/6632/3181/11051/51645/5440	Dapma7bEVm000300t1/Dapma7bEVm000344t1/Dapma7bEVm001102t1/Dapma7bEVm002163t1/Dapma7bEVm002245t1/Dapma7bEVm002514t1/Dapma7bEVm003110t1/Dapma7bEVm003478t1/Dapma7bEVm003520t1/Dapma7bEVm003640t1/Dapma7bEVm004407t1/Dapma7bEVm004678t1/Dapma7bEVm004748t1/Dapma7bEVm004757t1/Dapma7bEVm005022t1/Dapma7bEVm006323t1/Dapma7bEVm006338t1/Dapma7bEVm006360t1/Dapma7bEVm006699t1/Dapma7bEVm006784t1/Dapma7bEVm006868t1/…	1/0.938/1/1/1/1/0.958/1/0.978/0.917/0.95/1/1/1/0.954/1/1/0.989/1/0.978/0.917/0.968/0.891/1/0.955/0.904/0.95/1/0.964/0.941/0.917/0.929	32
Daphnia magna	R-HSA-2467813	Separation of Sister Chromatids	27/546	186/9823	3.97091e-06	0.000511878	0.000376299	23332/5700/5707/1778/5709/8697/5704/5682/5705/5684/9735/4928/23047/55746/29882/23198/5905/9861/5347/5048/4085/1062/996/79902/6232/7278/81930	Dapma7bEVm000211t1/Dapma7bEVm000739t1/Dapma7bEVm001062t1/Dapma7bEVm001325t1/Dapma7bEVm001495t1/Dapma7bEVm001841t1/Dapma7bEVm001951t1/Dapma7bEVm002890t1/Dapma7bEVm003299t1/Dapma7bEVm003415t1/Dapma7bEVm003475t1/Dapma7bEVm003478t1/Dapma7bEVm003494t1/Dapma7bEVm003520t1/Dapma7bEVm003591t1/Dapma7bEVm003976t1/Dapma7bEVm004648t1/Dapma7bEVm004794t1/Dapma7bEVm005108t1/Dapma7bEVm005608t1/Dapma7bEVm006108t1/…	1/0.955/1/1/1/0.929/1/1/1/1/0.888/1/0.922/0.978/1/1/1/0.958/0.958/0.917/0.885/1/0.955/0.968/1/0.909/1	27
Daphnia magna	R-HSA-68882	Mitotic Anaphase	28/546	197/9823	4.00579e-06	0.000511878	0.000376299	23332/5700/5707/1778/5709/8697/5704/7443/5682/5705/5684/9735/4928/23047/55746/29882/23198/5905/9861/5347/5048/4085/1062/996/79902/6232/7278/81930	Dapma7bEVm000211t1/Dapma7bEVm000739t1/Dapma7bEVm001062t1/Dapma7bEVm001325t1/Dapma7bEVm001495t1/Dapma7bEVm001841t1/Dapma7bEVm001951t1/Dapma7bEVm002205t1/Dapma7bEVm002890t1/Dapma7bEVm003299t1/Dapma7bEVm003415t1/Dapma7bEVm003475t1/Dapma7bEVm003478t1/Dapma7bEVm003494t1/Dapma7bEVm003520t1/Dapma7bEVm003591t1/Dapma7bEVm003976t1/Dapma7bEVm004648t1/Dapma7bEVm004794t1/Dapma7bEVm005108t1/Dapma7bEVm005608t1/…	1/0.955/1/1/1/0.929/1/0.969/1/1/1/0.888/1/0.922/0.978/1/1/1/0.958/0.958/0.917/0.885/1/0.955/0.968/1/0.909/1	28
Daphnia magna	R-HSA-2555396	Mitotic Metaphase and Anaphase	28/546	198/9823	4.42705e-06	0.000511878	0.000376299	23332/5700/5707/1778/5709/8697/5704/7443/5682/5705/5684/9735/4928/23047/55746/29882/23198/5905/9861/5347/5048/4085/1062/996/79902/6232/7278/81930	Dapma7bEVm000211t1/Dapma7bEVm000739t1/Dapma7bEVm001062t1/Dapma7bEVm001325t1/Dapma7bEVm001495t1/Dapma7bEVm001841t1/Dapma7bEVm001951t1/Dapma7bEVm002205t1/Dapma7bEVm002890t1/Dapma7bEVm003299t1/Dapma7bEVm003415t1/Dapma7bEVm003475t1/Dapma7bEVm003478t1/Dapma7bEVm003494t1/Dapma7bEVm003520t1/Dapma7bEVm003591t1/Dapma7bEVm003976t1/Dapma7bEVm004648t1/Dapma7bEVm004794t1/Dapma7bEVm005108t1/Dapma7bEVm005608t1/…	1/0.955/1/1/1/0.929/1/0.969/1/1/1/0.888/1/0.922/0.978/1/1/1/0.958/0.958/0.917/0.885/1/0.955/0.968/1/0.909/1	28
Daphnia magna	R-HSA-69620	Cell Cycle Checkpoints	33/546	259/9823	6.41992e-06	0.000659825	0.000485061	23332/9025/5700/7158/5707/1778/5709/8697/5704/5682/5705/5684/9735/4928/55746/29882/23198/10524/5905/9861/5985/7468/5347/898/5048/4085/1062/996/545/79902/4174/6232/81930	Dapma7bEVm000211t1/Dapma7bEVm000236t1/Dapma7bEVm000739t1/Dapma7bEVm000792t1/Dapma7bEVm001062t1/Dapma7bEVm001325t1/Dapma7bEVm001495t1/Dapma7bEVm001841t1/Dapma7bEVm001951t1/Dapma7bEVm002890t1/Dapma7bEVm003299t1/Dapma7bEVm003415t1/Dapma7bEVm003475t1/Dapma7bEVm003478t1/Dapma7bEVm003520t1/Dapma7bEVm003591t1/Dapma7bEVm003976t1/Dapma7bEVm004193t1/Dapma7bEVm004648t1/Dapma7bEVm004794t1/Dapma7bEVm004844t1/…	1/0.897/0.955/0.921/1/1/1/0.929/1/1/1/1/0.888/1/0.978/1/1/0.941/1/0.958/1/1/0.958/1/0.917/0.885/1/0.955/1/0.968/0.905/1/1	33
Daphnia magna	R-HSA-176814	Activation of APC/C and APC/C:Cdc20 mediated degradation of mitotic proteins	15/546	74/9823	1.06298e-05	0.000965841	0.000710024	5700/5707/5709/8697/5704/5682/5705/5684/29882/23198/9861/4751/5347/4085/996	Dapma7bEVm000739t1/Dapma7bEVm001062t1/Dapma7bEVm001495t1/Dapma7bEVm001841t1/Dapma7bEVm001951t1/Dapma7bEVm002890t1/Dapma7bEVm003299t1/Dapma7bEVm003415t1/Dapma7bEVm003591t1/Dapma7bEVm003976t1/Dapma7bEVm004794t1/Dapma7bEVm005087t1/Dapma7bEVm005108t1/Dapma7bEVm006108t1/Dapma7bEVm006971t1	0.955/1/1/0.929/1/1/1/1/1/1/0.958/1/0.958/0.885/0.955	15
Daphnia magna	R-HSA-174143	APC/C-mediated degradation of cell cycle proteins	16/546	84/9823	1.25298e-05	0.000965841	0.000710024	5700/5707/5709/8697/5704/5682/5705/5684/29882/23198/9861/4751/5347/4085/996/6790	Dapma7bEVm000739t1/Dapma7bEVm001062t1/Dapma7bEVm001495t1/Dapma7bEVm001841t1/Dapma7bEVm001951t1/Dapma7bEVm002890t1/Dapma7bEVm003299t1/Dapma7bEVm003415t1/Dapma7bEVm003591t1/Dapma7bEVm003976t1/Dapma7bEVm004794t1/Dapma7bEVm005087t1/Dapma7bEVm005108t1/Dapma7bEVm006108t1/Dapma7bEVm006971t1/Dapma7bEVm018581t1	0.955/1/1/0.929/1/1/1/1/1/1/0.958/1/0.958/0.885/0.955/0.891	16
Daphnia magna	R-HSA-453276	Regulation of mitotic cell cycle	16/546	84/9823	1.25298e-05	0.000965841	0.000710024	5700/5707/5709/8697/5704/5682/5705/5684/29882/23198/9861/4751/5347/4085/996/6790	Dapma7bEVm000739t1/Dapma7bEVm001062t1/Dapma7bEVm001495t1/Dapma7bEVm001841t1/Dapma7bEVm001951t1/Dapma7bEVm002890t1/Dapma7bEVm003299t1/Dapma7bEVm003415t1/Dapma7bEVm003591t1/Dapma7bEVm003976t1/Dapma7bEVm004794t1/Dapma7bEVm005087t1/Dapma7bEVm005108t1/Dapma7bEVm006108t1/Dapma7bEVm006971t1/Dapma7bEVm018581t1	0.955/1/1/0.929/1/1/1/1/1/1/0.958/1/0.958/0.885/0.955/0.891	16
Daphnia magna	R-HSA-5678895	Defective CFTR causes cystic fibrosis	13/546	60/9823	1.93626e-05	0.00137772	0.00101281	27248/5700/5707/5709/5704/5682/5705/5684/51009/23198/9861/10613/91445	Dapma7bEVm000700t1/Dapma7bEVm000739t1/Dapma7bEVm001062t1/Dapma7bEVm001495t1/Dapma7bEVm001951t1/Dapma7bEVm002890t1/Dapma7bEVm003299t1/Dapma7bEVm003415t1/Dapma7bEVm003840t1/Dapma7bEVm003976t1/Dapma7bEVm004794t1/Dapma7bEVm006579t1/Dapma7bEVm010189t1	1/0.955/1/1/1/1/1/1/0.95/1/0.958/1/0.94	13
Daphnia magna	R-HSA-174178	APC/C:Cdh1 mediated degradation of Cdc20 and other APC/C:Cdh1 targeted proteins in late mitosis/early G1	14/546	70/9823	2.45045e-05	0.00161905	0.00119022	5700/5707/5709/8697/5704/5682/5705/5684/29882/23198/9861/5347/996/6790	Dapma7bEVm000739t1/Dapma7bEVm001062t1/Dapma7bEVm001495t1/Dapma7bEVm001841t1/Dapma7bEVm001951t1/Dapma7bEVm002890t1/Dapma7bEVm003299t1/Dapma7bEVm003415t1/Dapma7bEVm003591t1/Dapma7bEVm003976t1/Dapma7bEVm004794t1/Dapma7bEVm005108t1/Dapma7bEVm006971t1/Dapma7bEVm018581t1	0.955/1/1/0.929/1/1/1/1/1/1/0.958/0.958/0.955/0.891	14
Daphnia magna	R-HSA-179419	APC:Cdc20 mediated degradation of cell cycle proteins prior to satisfation of the cell cycle checkpoint	14/546	71/9823	2.89946e-05	0.001788	0.00131442	5700/5707/5709/8697/5704/5682/5705/5684/29882/23198/9861/4751/4085/996	Dapma7bEVm000739t1/Dapma7bEVm001062t1/Dapma7bEVm001495t1/Dapma7bEVm001841t1/Dapma7bEVm001951t1/Dapma7bEVm002890t1/Dapma7bEVm003299t1/Dapma7bEVm003415t1/Dapma7bEVm003591t1/Dapma7bEVm003976t1/Dapma7bEVm004794t1/Dapma7bEVm005087t1/Dapma7bEVm006108t1/Dapma7bEVm006971t1	0.955/1/1/0.929/1/1/1/1/1/1/0.958/1/0.885/0.955	14
Daphnia magna	R-HSA-162587	HIV Life Cycle	21/546	143/9823	3.92135e-05	0.00218664	0.00160747	4927/6829/11198/6924/22916/2237/4928/55746/9150/5905/2959/5432/6881/25978/79902/905/2962/89853/6873/7520/5440	Dapma7bEVm000300t1/Dapma7bEVm001051t1/Dapma7bEVm001053t1/Dapma7bEVm002283t1/Dapma7bEVm002514t1/Dapma7bEVm002789t1/Dapma7bEVm003478t1/Dapma7bEVm003520t1/Dapma7bEVm004051t1/Dapma7bEVm004648t1/Dapma7bEVm005972t1/Dapma7bEVm006360t1/Dapma7bEVm007057t1/Dapma7bEVm008054t1/Dapma7bEVm009727t1/Dapma7bEVm010027t1/Dapma7bEVm010926t1/Dapma7bEVm011743t1/Dapma7bEVm018470t1/Dapma7bEVm018600t1/Dapma7bEVm029691t1	1/0.891/1/0.928/1/0.97/1/0.978/0.958/1/0.967/0.989/1/0.952/0.968/0.914/0.955/0.929/0.889/1/0.929	21
Daphnia magna	R-HSA-176409	APC/C:Cdc20 mediated degradation of mitotic proteins	14/546	73/9823	4.01868e-05	0.00218664	0.00160747	5700/5707/5709/8697/5704/5682/5705/5684/29882/23198/9861/4751/4085/996	Dapma7bEVm000739t1/Dapma7bEVm001062t1/Dapma7bEVm001495t1/Dapma7bEVm001841t1/Dapma7bEVm001951t1/Dapma7bEVm002890t1/Dapma7bEVm003299t1/Dapma7bEVm003415t1/Dapma7bEVm003591t1/Dapma7bEVm003976t1/Dapma7bEVm004794t1/Dapma7bEVm005087t1/Dapma7bEVm006108t1/Dapma7bEVm006971t1	0.955/1/1/0.929/1/1/1/1/1/1/0.958/1/0.885/0.955	14
Daphnia magna	R-HSA-382556	ABC-family proteins mediated transport	17/546	103/9823	4.74936e-05	0.00244064	0.0017942	27248/5700/5707/5825/23456/5709/5704/5682/5705/5684/51009/5824/23198/9861/10613/91445/10058	Dapma7bEVm000700t1/Dapma7bEVm000739t1/Dapma7bEVm001062t1/Dapma7bEVm001438t1/Dapma7bEVm001446t1/Dapma7bEVm001495t1/Dapma7bEVm001951t1/Dapma7bEVm002890t1/Dapma7bEVm003299t1/Dapma7bEVm003415t1/Dapma7bEVm003840t1/Dapma7bEVm003876t1/Dapma7bEVm003976t1/Dapma7bEVm004794t1/Dapma7bEVm006579t1/Dapma7bEVm010189t1/Dapma7bEVm010809t1	1/0.955/1/1/1/1/1/1/1/1/0.95/1/1/0.958/1/0.94/0.918	17
Daphnia magna	R-HSA-674695	RNA Polymerase II Pre-transcription Events	14/546	76/9823	6.40395e-05	0.00311771	0.00229194	6829/11198/6924/22916/79577/9150/2959/5432/6881/905/2962/85403/6873/5440	Dapma7bEVm001051t1/Dapma7bEVm001053t1/Dapma7bEVm002283t1/Dapma7bEVm002514t1/Dapma7bEVm003683t1/Dapma7bEVm004051t1/Dapma7bEVm005972t1/Dapma7bEVm006360t1/Dapma7bEVm007057t1/Dapma7bEVm010027t1/Dapma7bEVm010926t1/Dapma7bEVm011928t1/Dapma7bEVm018470t1/Dapma7bEVm029691t1	0.891/1/0.928/1/0.919/0.958/0.967/0.989/1/0.914/0.955/1/0.889/0.929	14
Daphnia magna	R-HSA-162909	Host Interactions of HIV factors	19/546	127/9823	7.01978e-05	0.00324665	0.00238673	4927/5700/5707/5709/5704/164/51606/5682/5705/5684/4928/55746/23198/5905/9861/3837/5879/79902/2534	Dapma7bEVm000300t1/Dapma7bEVm000739t1/Dapma7bEVm001062t1/Dapma7bEVm001495t1/Dapma7bEVm001951t1/Dapma7bEVm002153t1/Dapma7bEVm002737t1/Dapma7bEVm002890t1/Dapma7bEVm003299t1/Dapma7bEVm003415t1/Dapma7bEVm003478t1/Dapma7bEVm003520t1/Dapma7bEVm003976t1/Dapma7bEVm004648t1/Dapma7bEVm004794t1/Dapma7bEVm005456t1/Dapma7bEVm008791t1/Dapma7bEVm009727t1/Dapma7bEVm011142t1	1/0.955/1/1/1/0.985/1/1/1/1/1/0.978/1/1/0.958/0.984/1/0.968/1	19
Daphnia magna	R-HSA-176408	Regulation of APC/C activators between G1/S and early anaphase	14/546	78/9823	8.60921e-05	0.0036375	0.00267405	5700/5707/5709/8697/5704/5682/5705/5684/29882/23198/9861/5347/4085/996	Dapma7bEVm000739t1/Dapma7bEVm001062t1/Dapma7bEVm001495t1/Dapma7bEVm001841t1/Dapma7bEVm001951t1/Dapma7bEVm002890t1/Dapma7bEVm003299t1/Dapma7bEVm003415t1/Dapma7bEVm003591t1/Dapma7bEVm003976t1/Dapma7bEVm004794t1/Dapma7bEVm005108t1/Dapma7bEVm006108t1/Dapma7bEVm006971t1	0.955/1/1/0.929/1/1/1/1/1/1/0.958/0.958/0.885/0.955	14
Daphnia magna	R-HSA-9007101	Rab regulation of trafficking	18/546	119/9823	9.36284e-05	0.0036375	0.00267405	55667/51622/4218/7109/60684/51256/5861/414918/9827/5873/23011/11021/27342/5870/10890/81631/25782/128637	Dapma7bEVm000098t1/Dapma7bEVm001209t1/Dapma7bEVm003405t1/Dapma7bEVm003510t1/Dapma7bEVm003521t1/Dapma7bEVm003835t1/Dapma7bEVm003944t1/Dapma7bEVm004105t1/Dapma7bEVm004286t1/Dapma7bEVm005737t1/Dapma7bEVm006901t1/Dapma7bEVm008396t1/Dapma7bEVm010123t1/Dapma7bEVm011269t1/Dapma7bEVm012294t1/Dapma7bEVm015585t1/Dapma7bEVm027549t1/Dapma7bEVm027801t1	0.924/1/1/1/0.985/0.9/0.97/0.929/0.902/1/1/0.963/0.938/1/1/0.972/1/1	18
Daphnia magna	R-HSA-162599	Late Phase of HIV Life Cycle	19/546	130/9823	9.68921e-05	0.0036375	0.00267405	4927/6829/11198/6924/22916/4928/55746/9150/5905/2959/5432/6881/25978/79902/905/2962/89853/6873/5440	Dapma7bEVm000300t1/Dapma7bEVm001051t1/Dapma7bEVm001053t1/Dapma7bEVm002283t1/Dapma7bEVm002514t1/Dapma7bEVm003478t1/Dapma7bEVm003520t1/Dapma7bEVm004051t1/Dapma7bEVm004648t1/Dapma7bEVm005972t1/Dapma7bEVm006360t1/Dapma7bEVm007057t1/Dapma7bEVm008054t1/Dapma7bEVm009727t1/Dapma7bEVm010027t1/Dapma7bEVm010926t1/Dapma7bEVm011743t1/Dapma7bEVm018470t1/Dapma7bEVm029691t1	1/0.891/1/0.928/1/1/0.978/0.958/1/0.967/0.989/1/0.952/0.968/0.914/0.955/0.929/0.889/0.929	19
Daphnia magna	R-HSA-8856688	Golgi-to-ER retrograde transport	19/546	130/9823	9.68921e-05	0.0036375	0.00267405	29127/1778/22818/9493/5861/55582/23423/829/5048/3833/1062/8775/84364/26958/6836/5870/7278/81930/25782	Dapma7bEVm001123t1/Dapma7bEVm001325t1/Dapma7bEVm002495t1/Dapma7bEVm003560t1/Dapma7bEVm003944t1/Dapma7bEVm005863t1/Dapma7bEVm004446t1/Dapma7bEVm005303t1/Dapma7bEVm005608t1/Dapma7bEVm005857t1/Dapma7bEVm006451t1/Dapma7bEVm007828t1/Dapma7bEVm010134t1/Dapma7bEVm010466t1/Dapma7bEVm010768t1/Dapma7bEVm011269t1/Dapma7bEVm016225t1/Dapma7bEVm018465t1/Dapma7bEVm027549t1	0.946/1/1/1/0.97/1/0.967/0.949/0.917/0.958/1/1/0.965/1/0.905/1/0.909/1/1	19
Daphnia magna	R-HSA-6811442	Intra-Golgi and retrograde Golgi-to-ER traffic	25/546	198/9823	9.83108e-05	0.0036375	0.00267405	83548/29127/1778/22818/9493/5861/55582/9827/23423/829/5048/143187/3833/25839/1062/339122/8775/84364/26958/6836/5870/7278/81930/9712/25782	Dapma7bEVm000831t1/Dapma7bEVm001123t1/Dapma7bEVm001325t1/Dapma7bEVm002495t1/Dapma7bEVm003560t1/Dapma7bEVm003944t1/Dapma7bEVm005863t1/Dapma7bEVm004286t1/Dapma7bEVm004446t1/Dapma7bEVm005303t1/Dapma7bEVm005608t1/Dapma7bEVm005739t1/Dapma7bEVm005857t1/Dapma7bEVm006190t1/Dapma7bEVm006451t1/Dapma7bEVm006635t1/Dapma7bEVm007828t1/Dapma7bEVm010134t1/Dapma7bEVm010466t1/Dapma7bEVm010768t1/Dapma7bEVm011269t1/…	0.899/0.946/1/1/1/0.97/1/0.902/0.967/0.949/0.917/0.904/0.958/0.889/1/1/1/0.965/1/0.905/1/0.909/1/0.95/1	25
Daphnia magna	R-HSA-8876198	RAB GEFs exchange GTP for GDP on RABs	15/546	89/9823	0.000102696	0.0036536	0.00268589	55667/51622/4218/7109/60684/5861/414918/9827/5873/23011/11021/27342/5870/10890/25782	Dapma7bEVm000098t1/Dapma7bEVm001209t1/Dapma7bEVm003405t1/Dapma7bEVm003510t1/Dapma7bEVm003521t1/Dapma7bEVm003944t1/Dapma7bEVm004105t1/Dapma7bEVm004286t1/Dapma7bEVm005737t1/Dapma7bEVm006901t1/Dapma7bEVm008396t1/Dapma7bEVm010123t1/Dapma7bEVm011269t1/Dapma7bEVm012294t1/Dapma7bEVm027549t1	0.924/1/1/1/0.985/0.97/0.929/0.902/1/1/0.963/0.938/1/1/1	15
Daphnia magna	R-HSA-174184	Cdc20:Phospho-APC/C mediated degradation of Cyclin A	13/546	70/9823	0.000106665	0.00365426	0.00268638	5700/5707/5709/8697/5704/5682/5705/5684/29882/23198/9861/4085/996	Dapma7bEVm000739t1/Dapma7bEVm001062t1/Dapma7bEVm001495t1/Dapma7bEVm001841t1/Dapma7bEVm001951t1/Dapma7bEVm002890t1/Dapma7bEVm003299t1/Dapma7bEVm003415t1/Dapma7bEVm003591t1/Dapma7bEVm003976t1/Dapma7bEVm004794t1/Dapma7bEVm006108t1/Dapma7bEVm006971t1	0.955/1/1/0.929/1/1/1/1/1/1/0.958/0.885/0.955	13
Daphnia magna	R-HSA-5619084	ABC transporter disorders	14/546	80/9823	0.000114472	0.00378165	0.00278003	27248/5700/5707/5709/5704/5682/5705/5684/51009/23198/9861/10613/91445/10058	Dapma7bEVm000700t1/Dapma7bEVm000739t1/Dapma7bEVm001062t1/Dapma7bEVm001495t1/Dapma7bEVm001951t1/Dapma7bEVm002890t1/Dapma7bEVm003299t1/Dapma7bEVm003415t1/Dapma7bEVm003840t1/Dapma7bEVm003976t1/Dapma7bEVm004794t1/Dapma7bEVm006579t1/Dapma7bEVm010189t1/Dapma7bEVm010809t1	1/0.955/1/1/1/1/1/1/0.95/1/0.958/1/0.94/0.918	14
Daphnia magna	R-HSA-446203	Asparagine N-linked glycosylation	33/546	301/9823	0.000137206	0.0043764	0.00321725	23243/5700/83548/1778/4351/22818/3703/256281/7109/6184/51009/5861/23423/29926/85365/829/57171/25839/10113/79947/8775/6709/23193/84364/91445/26958/5238/7264/7278/56052/55291/128637/51035	Dapma7bEVm000459t1/Dapma7bEVm000739t1/Dapma7bEVm000831t1/Dapma7bEVm001325t1/Dapma7bEVm001564t1/Dapma7bEVm002495t1/Dapma7bEVm003105t1/Dapma7bEVm003410t1/Dapma7bEVm003510t1/Dapma7bEVm003664t1/Dapma7bEVm003840t1/Dapma7bEVm003944t1/Dapma7bEVm004446t1/Dapma7bEVm004762t1/Dapma7bEVm005209t1/Dapma7bEVm005303t1/Dapma7bEVm005749t1/Dapma7bEVm006190t1/Dapma7bEVm006253t1/Dapma7bEVm007073t1/Dapma7bEVm007828t1/…	0.957/0.955/0.899/1/0.944/1/0.975/0.933/1/1/0.95/0.97/0.967/1/1/0.949/1/0.889/0.944/0.9/1/0.889/1/0.965/0.94/1/1/1/0.909/1/1/1/1	33
Daphnia magna	R-HSA-8854518	AURKA Activation by TPX2	13/546	72/9823	0.000143878	0.00443625	0.00326124	22974/23332/1778/121441/10733/7283/102800317/4751/5347/5048/95681/79441/6790	Dapma7bEVm000191t1/Dapma7bEVm000211t1/Dapma7bEVm001325t1/Dapma7bEVm003682t1/Dapma7bEVm004055t1/Dapma7bEVm004727t1/Dapma7bEVm004756t1/Dapma7bEVm005087t1/Dapma7bEVm005108t1/Dapma7bEVm005608t1/Dapma7bEVm005741t1/Dapma7bEVm006989t1/Dapma7bEVm018581t1	0.91/1/1/1/0.955/0.923/1/1/0.958/0.917/0.933/0.9/0.891	13
Daphnia magna	R-HSA-4641257	Degradation of AXIN	11/546	54/9823	0.000152341	0.00454566	0.00334168	5700/5707/5709/5704/81847/5682/5705/5684/23198/9861/64750	Dapma7bEVm000739t1/Dapma7bEVm001062t1/Dapma7bEVm001495t1/Dapma7bEVm001951t1/Dapma7bEVm001962t1/Dapma7bEVm002890t1/Dapma7bEVm003299t1/Dapma7bEVm003415t1/Dapma7bEVm003976t1/Dapma7bEVm004794t1/Dapma7bEVm010222t1	0.955/1/1/1/0.905/1/1/1/1/0.958/0.984	11
Daphnia magna	R-HSA-5689880	Ub-specific processing proteases	22/546	169/9823	0.000162974	0.00459813	0.00338024	5700/5707/5709/5704/81847/7046/5682/5705/79594/5684/9817/23198/8078/5728/9861/64426/9097/6881/9146/64750/23326/23032	Dapma7bEVm000739t1/Dapma7bEVm001062t1/Dapma7bEVm001495t1/Dapma7bEVm001951t1/Dapma7bEVm001962t1/Dapma7bEVm002728t1/Dapma7bEVm002890t1/Dapma7bEVm003299t1/Dapma7bEVm003318t1/Dapma7bEVm003415t1/Dapma7bEVm003650t1/Dapma7bEVm003976t1/Dapma7bEVm004052t1/Dapma7bEVm004644t1/Dapma7bEVm004794t1/Dapma7bEVm005238t1/Dapma7bEVm006507t1/Dapma7bEVm007057t1/Dapma7bEVm010124t1/Dapma7bEVm010222t1/Dapma7bEVm010263t1/…	0.955/1/1/1/0.905/0.917/1/1/1/1/1/1/0.917/1/0.958/0.9/1/1/1/0.984/0.976/1	22
Daphnia magna	R-HSA-5362768	Hh mutants that don't undergo autocatalytic processing are degraded by ERAD	11/546	55/9823	0.000181047	0.00459813	0.00338024	27248/5700/5707/5709/5704/5682/5705/5684/51009/23198/9861	Dapma7bEVm000700t1/Dapma7bEVm000739t1/Dapma7bEVm001062t1/Dapma7bEVm001495t1/Dapma7bEVm001951t1/Dapma7bEVm002890t1/Dapma7bEVm003299t1/Dapma7bEVm003415t1/Dapma7bEVm003840t1/Dapma7bEVm003976t1/Dapma7bEVm004794t1	1/0.955/1/1/1/1/1/1/0.95/1/0.958	11
Daphnia magna	R-HSA-69275	G2/M Transition	24/546	194/9823	0.000185247	0.00459813	0.00338024	22974/23332/5700/5707/1778/5709/5704/5682/5705/4218/5684/121441/23198/10733/7283/102800317/9861/4751/5347/5048/95681/79441/7278/6790	Dapma7bEVm000191t1/Dapma7bEVm000211t1/Dapma7bEVm000739t1/Dapma7bEVm001062t1/Dapma7bEVm001325t1/Dapma7bEVm001495t1/Dapma7bEVm001951t1/Dapma7bEVm002890t1/Dapma7bEVm003299t1/Dapma7bEVm003405t1/Dapma7bEVm003415t1/Dapma7bEVm003682t1/Dapma7bEVm003976t1/Dapma7bEVm004055t1/Dapma7bEVm004727t1/Dapma7bEVm004756t1/Dapma7bEVm004794t1/Dapma7bEVm005087t1/Dapma7bEVm005108t1/Dapma7bEVm005608t1/Dapma7bEVm005741t1/…	0.91/1/0.955/1/1/1/1/1/1/1/1/1/1/0.955/0.923/1/0.958/1/0.958/0.917/0.933/0.9/0.909/0.891	24
Daphnia magna	R-HSA-72766	Translation	31/546	281/9823	0.000194595	0.00459813	0.00338024	7407/8891/10884/8565/25973/6176/3646/51520/5859/2193/6734/79587/2107/6184/51386/1974/6157/9789/64963/6729/7453/10102/60559/6138/6137/6227/8663/6141/6232/64978/8669	Dapma7bEVm004013t1/Dapma7bEVm000567t1/Dapma7bEVm001129t1/Dapma7bEVm001867t1/Dapma7bEVm002323t1/Dapma7bEVm002535t1/Dapma7bEVm002731t1/Dapma7bEVm003004t1/Dapma7bEVm003071t1/Dapma7bEVm003088t1/Dapma7bEVm003133t1/Dapma7bEVm003187t1/Dapma7bEVm003269t1/Dapma7bEVm003664t1/Dapma7bEVm003692t1/Dapma7bEVm004270t1/Dapma7bEVm004460t1/Dapma7bEVm004469t1/Dapma7bEVm004868t1/Dapma7bEVm005113t1/Dapma7bEVm005577t1/…	1/1/1/1/1/1/0.944/1/1/1/1/1/0.9/1/0.978/0.958/0.905/0.9/0.896/0.889/1/1/1/1/0.958/1/0.943/1/1/1/1	31
Daphnia magna	R-HSA-450531	Regulation of mRNA stability by proteins that bind AU-rich elements	14/546	84/9823	0.000196267	0.00459813	0.00338024	8570/5700/54464/5707/5709/5704/5682/5705/11340/5684/23198/9861/8125/23016	Dapma7bEVm000035t1/Dapma7bEVm000739t1/Dapma7bEVm000785t1/Dapma7bEVm001062t1/Dapma7bEVm001495t1/Dapma7bEVm001951t1/Dapma7bEVm002890t1/Dapma7bEVm003299t1/Dapma7bEVm003390t1/Dapma7bEVm003415t1/Dapma7bEVm003976t1/Dapma7bEVm004794t1/Dapma7bEVm005728t1/Dapma7bEVm008356t1	0.964/0.955/0.887/1/1/1/1/1/1/1/1/0.958/1/1	14
Daphnia magna	R-HSA-167172	Transcription of the HIV genome	12/546	65/9823	0.000207148	0.00459813	0.00338024	6829/11198/6924/22916/9150/2959/5432/6881/905/2962/6873/5440	Dapma7bEVm001051t1/Dapma7bEVm001053t1/Dapma7bEVm002283t1/Dapma7bEVm002514t1/Dapma7bEVm004051t1/Dapma7bEVm005972t1/Dapma7bEVm006360t1/Dapma7bEVm007057t1/Dapma7bEVm010027t1/Dapma7bEVm010926t1/Dapma7bEVm018470t1/Dapma7bEVm029691t1	0.891/1/0.928/1/0.958/0.967/0.989/1/0.914/0.955/0.889/0.929	12
Daphnia magna	R-HSA-174154	APC/C:Cdc20 mediated degradation of Securin	12/546	65/9823	0.000207148	0.00459813	0.00338024	5700/5707/5709/8697/5704/5682/5705/5684/29882/23198/9861/996	Dapma7bEVm000739t1/Dapma7bEVm001062t1/Dapma7bEVm001495t1/Dapma7bEVm001841t1/Dapma7bEVm001951t1/Dapma7bEVm002890t1/Dapma7bEVm003299t1/Dapma7bEVm003415t1/Dapma7bEVm003591t1/Dapma7bEVm003976t1/Dapma7bEVm004794t1/Dapma7bEVm006971t1	0.955/1/1/0.929/1/1/1/1/1/1/0.958/0.955	12
Daphnia magna	R-HSA-112382	Formation of RNA Pol II elongation complex	11/546	56/9823	0.00021421	0.00459813	0.00338024	6829/11198/6924/22916/79577/9150/5432/905/2962/85403/5440	Dapma7bEVm001051t1/Dapma7bEVm001053t1/Dapma7bEVm002283t1/Dapma7bEVm002514t1/Dapma7bEVm003683t1/Dapma7bEVm004051t1/Dapma7bEVm006360t1/Dapma7bEVm010027t1/Dapma7bEVm010926t1/Dapma7bEVm011928t1/Dapma7bEVm029691t1	0.891/1/0.928/1/0.919/0.958/0.989/0.914/0.955/1/0.929	11
Daphnia magna	R-HSA-75955	RNA Polymerase II Transcription Elongation	11/546	56/9823	0.00021421	0.00459813	0.00338024	6829/11198/6924/22916/79577/9150/5432/905/2962/85403/5440	Dapma7bEVm001051t1/Dapma7bEVm001053t1/Dapma7bEVm002283t1/Dapma7bEVm002514t1/Dapma7bEVm003683t1/Dapma7bEVm004051t1/Dapma7bEVm006360t1/Dapma7bEVm010027t1/Dapma7bEVm010926t1/Dapma7bEVm011928t1/Dapma7bEVm029691t1	0.891/1/0.928/1/0.919/0.958/0.989/0.914/0.955/1/0.929	11
Daphnia magna	R-HSA-453274	Mitotic G2-G2/M phases	24/546	196/9823	0.000216863	0.00459813	0.00338024	22974/23332/5700/5707/1778/5709/5704/5682/5705/4218/5684/121441/23198/10733/7283/102800317/9861/4751/5347/5048/95681/79441/7278/6790	Dapma7bEVm000191t1/Dapma7bEVm000211t1/Dapma7bEVm000739t1/Dapma7bEVm001062t1/Dapma7bEVm001325t1/Dapma7bEVm001495t1/Dapma7bEVm001951t1/Dapma7bEVm002890t1/Dapma7bEVm003299t1/Dapma7bEVm003405t1/Dapma7bEVm003415t1/Dapma7bEVm003682t1/Dapma7bEVm003976t1/Dapma7bEVm004055t1/Dapma7bEVm004727t1/Dapma7bEVm004756t1/Dapma7bEVm004794t1/Dapma7bEVm005087t1/Dapma7bEVm005108t1/Dapma7bEVm005608t1/Dapma7bEVm005741t1/…	0.91/1/0.955/1/1/1/1/1/1/1/1/1/1/0.955/0.923/1/0.958/1/0.958/0.917/0.933/0.9/0.909/0.891	24
Daphnia magna	R-HSA-167287	HIV elongation arrest and recovery	8/546	31/9823	0.00021869	0.00459813	0.00338024	6829/11198/6924/9150/5432/905/2962/5440	Dapma7bEVm001051t1/Dapma7bEVm001053t1/Dapma7bEVm002283t1/Dapma7bEVm004051t1/Dapma7bEVm006360t1/Dapma7bEVm010027t1/Dapma7bEVm010926t1/Dapma7bEVm029691t1	0.891/1/0.928/0.958/0.989/0.914/0.955/0.929	8
Daphnia magna	R-HSA-167290	Pausing and recovery of HIV elongation	8/546	31/9823	0.00021869	0.00459813	0.00338024	6829/11198/6924/9150/5432/905/2962/5440	Dapma7bEVm001051t1/Dapma7bEVm001053t1/Dapma7bEVm002283t1/Dapma7bEVm004051t1/Dapma7bEVm006360t1/Dapma7bEVm010027t1/Dapma7bEVm010926t1/Dapma7bEVm029691t1	0.891/1/0.928/0.958/0.989/0.914/0.955/0.929	8
Daphnia magna	R-HSA-5688426	Deubiquitination	28/546	245/9823	0.000218722	0.00459813	0.00338024	8473/5700/5707/5709/5704/81847/7046/5682/5705/79594/5684/9817/23198/54617/8078/5728/9861/7347/55593/64426/56957/9097/6881/10445/9146/64750/23326/23032	Dapma7bEVm000629t1/Dapma7bEVm000739t1/Dapma7bEVm001062t1/Dapma7bEVm001495t1/Dapma7bEVm001951t1/Dapma7bEVm001962t1/Dapma7bEVm002728t1/Dapma7bEVm002890t1/Dapma7bEVm003299t1/Dapma7bEVm003318t1/Dapma7bEVm003415t1/Dapma7bEVm003650t1/Dapma7bEVm003976t1/Dapma7bEVm003981t1/Dapma7bEVm004052t1/Dapma7bEVm004644t1/Dapma7bEVm004794t1/Dapma7bEVm004872t1/Dapma7bEVm005105t1/Dapma7bEVm005238t1/Dapma7bEVm005461t1/…	1/0.955/1/1/1/0.905/0.917/1/1/1/1/1/1/0.896/0.917/1/0.958/0.958/0.912/0.9/0.946/1/1/0.902/1/0.984/0.976/1	28
Daphnia magna	R-HSA-72163	mRNA Splicing - Major Pathway	22/546	174/9823	0.000249029	0.0050946	0.00374522	51585/55660/22827/22916/51692/6434/10713/10283/10978/9343/5432/55110/9410/6627/2962/9129/3191/6632/3181/11051/51645/5440	Dapma7bEVm000344t1/Dapma7bEVm002163t1/Dapma7bEVm002245t1/Dapma7bEVm002514t1/Dapma7bEVm003110t1/Dapma7bEVm004407t1/Dapma7bEVm004678t1/Dapma7bEVm004748t1/Dapma7bEVm004757t1/Dapma7bEVm005022t1/Dapma7bEVm006360t1/Dapma7bEVm006699t1/Dapma7bEVm006784t1/Dapma7bEVm006868t1/Dapma7bEVm010926t1/Dapma7bEVm011136t1/Dapma7bEVm015112t1/Dapma7bEVm015749t1/Dapma7bEVm022785t1/Dapma7bEVm023023t1/Dapma7bEVm024131t1/…	0.938/1/1/1/0.958/0.95/1/1/1/0.954/0.989/1/0.978/0.917/0.955/0.904/0.95/1/0.964/0.941/0.917/0.929	22
Daphnia magna	R-HSA-5689603	UCH proteinases	14/546	86/9823	0.000253353	0.0050946	0.00374522	8473/5700/5707/5709/5704/7046/5682/5705/5684/23198/54617/9861/7347/10445	Dapma7bEVm000629t1/Dapma7bEVm000739t1/Dapma7bEVm001062t1/Dapma7bEVm001495t1/Dapma7bEVm001951t1/Dapma7bEVm002728t1/Dapma7bEVm002890t1/Dapma7bEVm003299t1/Dapma7bEVm003415t1/Dapma7bEVm003976t1/Dapma7bEVm003981t1/Dapma7bEVm004794t1/Dapma7bEVm004872t1/Dapma7bEVm007795t1	1/0.955/1/1/1/0.917/1/1/1/1/0.896/0.958/0.958/0.902	14
Daphnia magna	R-HSA-2990846	SUMOylation	17/546	118/9823	0.000265985	0.0052348	0.00384829	4927/7158/142/10054/5893/4928/55746/5905/9189/7153/79902/23468/29843/51602/6996/10055/6790	Dapma7bEVm000300t1/Dapma7bEVm000792t1/Dapma7bEVm001061t1/Dapma7bEVm002656t1/Dapma7bEVm003313t1/Dapma7bEVm003478t1/Dapma7bEVm003520t1/Dapma7bEVm004648t1/Dapma7bEVm005840t1/Dapma7bEVm009705t1/Dapma7bEVm009727t1/Dapma7bEVm010315t1/Dapma7bEVm010586t1/Dapma7bEVm010835t1/Dapma7bEVm011323t1/Dapma7bEVm015318t1/Dapma7bEVm018581t1	1/0.921/1/1/1/1/0.978/1/0.944/0.928/0.968/1/0.905/1/0.99/0.983/0.891	17
Daphnia magna	R-HSA-69618	Mitotic Spindle Checkpoint	16/546	108/9823	0.000289426	0.00557748	0.0041002	23332/1778/8697/9735/4928/55746/29882/5905/5347/5048/4085/1062/996/79902/6232/81930	Dapma7bEVm000211t1/Dapma7bEVm001325t1/Dapma7bEVm001841t1/Dapma7bEVm003475t1/Dapma7bEVm003478t1/Dapma7bEVm003520t1/Dapma7bEVm003591t1/Dapma7bEVm004648t1/Dapma7bEVm005108t1/Dapma7bEVm005608t1/Dapma7bEVm006108t1/Dapma7bEVm006451t1/Dapma7bEVm006971t1/Dapma7bEVm009727t1/Dapma7bEVm015652t1/Dapma7bEVm018465t1	1/1/0.929/0.888/1/0.978/1/1/0.958/0.917/0.885/1/0.955/0.968/1/1	16
Daphnia magna	R-HSA-5387390	Hh mutants abrogate ligand secretion	11/546	58/9823	0.000296117	0.00558995	0.00410937	27248/5700/5707/5709/5704/5682/5705/5684/51009/23198/9861	Dapma7bEVm000700t1/Dapma7bEVm000739t1/Dapma7bEVm001062t1/Dapma7bEVm001495t1/Dapma7bEVm001951t1/Dapma7bEVm002890t1/Dapma7bEVm003299t1/Dapma7bEVm003415t1/Dapma7bEVm003840t1/Dapma7bEVm003976t1/Dapma7bEVm004794t1	1/0.955/1/1/1/1/1/1/0.95/1/0.958	11
Daphnia magna	R-HSA-8948751	Regulation of PTEN stability and activity	12/546	68/9823	0.000321643	0.0059504	0.00437435	5700/5707/5709/5704/81847/5682/5705/5684/23198/5728/9861/1460	Dapma7bEVm000739t1/Dapma7bEVm001062t1/Dapma7bEVm001495t1/Dapma7bEVm001951t1/Dapma7bEVm001962t1/Dapma7bEVm002890t1/Dapma7bEVm003299t1/Dapma7bEVm003415t1/Dapma7bEVm003976t1/Dapma7bEVm004644t1/Dapma7bEVm004794t1/Dapma7bEVm007344t1	0.955/1/1/1/0.905/1/1/1/1/1/0.958/0.944	12
Daphnia magna	R-HSA-72172	mRNA Splicing	22/546	182/9823	0.000470494	0.00853347	0.00627325	51585/55660/22827/22916/51692/6434/10713/10283/10978/9343/5432/55110/9410/6627/2962/9129/3191/6632/3181/11051/51645/5440	Dapma7bEVm000344t1/Dapma7bEVm002163t1/Dapma7bEVm002245t1/Dapma7bEVm002514t1/Dapma7bEVm003110t1/Dapma7bEVm004407t1/Dapma7bEVm004678t1/Dapma7bEVm004748t1/Dapma7bEVm004757t1/Dapma7bEVm005022t1/Dapma7bEVm006360t1/Dapma7bEVm006699t1/Dapma7bEVm006784t1/Dapma7bEVm006868t1/Dapma7bEVm010926t1/Dapma7bEVm011136t1/Dapma7bEVm015112t1/Dapma7bEVm015749t1/Dapma7bEVm022785t1/Dapma7bEVm023023t1/Dapma7bEVm024131t1/…	0.938/1/1/1/0.958/0.95/1/1/1/0.954/0.989/1/0.978/0.917/0.955/0.904/0.95/1/0.964/0.941/0.917/0.929	22
Daphnia magna	R-HSA-167152	Formation of HIV elongation complex in the absence of HIV Tat	9/546	43/9823	0.000488578	0.00869104	0.00638909	6829/11198/6924/22916/9150/5432/905/2962/5440	Dapma7bEVm001051t1/Dapma7bEVm001053t1/Dapma7bEVm002283t1/Dapma7bEVm002514t1/Dapma7bEVm004051t1/Dapma7bEVm006360t1/Dapma7bEVm010027t1/Dapma7bEVm010926t1/Dapma7bEVm029691t1	0.891/1/0.928/1/0.958/0.989/0.914/0.955/0.929	9
Daphnia magna	R-HSA-68877	Mitotic Prometaphase	23/546	196/9823	0.000539524	0.00925606	0.00680445	23332/1778/9735/4928/23047/55746/121441/10733/5905/7283/102800317/4751/5347/5048/95681/4085/1062/79441/1460/79902/6232/7278/81930	Dapma7bEVm000211t1/Dapma7bEVm001325t1/Dapma7bEVm003475t1/Dapma7bEVm003478t1/Dapma7bEVm003494t1/Dapma7bEVm003520t1/Dapma7bEVm003682t1/Dapma7bEVm004055t1/Dapma7bEVm004648t1/Dapma7bEVm004727t1/Dapma7bEVm004756t1/Dapma7bEVm005087t1/Dapma7bEVm005108t1/Dapma7bEVm005608t1/Dapma7bEVm005741t1/Dapma7bEVm006108t1/Dapma7bEVm006451t1/Dapma7bEVm006989t1/Dapma7bEVm007344t1/Dapma7bEVm009727t1/Dapma7bEVm015652t1/…	1/1/0.888/1/0.922/0.978/1/0.955/1/0.923/1/1/0.958/0.917/0.933/0.885/1/0.9/0.944/0.968/1/0.909/1	23
Daphnia magna	R-HSA-174084	Autodegradation of Cdh1 by Cdh1:APC/C	11/546	62/9823	0.000540354	0.00925606	0.00680445	5700/5707/5709/8697/5704/5682/5705/5684/29882/9861/996	Dapma7bEVm000739t1/Dapma7bEVm001062t1/Dapma7bEVm001495t1/Dapma7bEVm001841t1/Dapma7bEVm001951t1/Dapma7bEVm002890t1/Dapma7bEVm003299t1/Dapma7bEVm003415t1/Dapma7bEVm003591t1/Dapma7bEVm004794t1/Dapma7bEVm006971t1	0.955/1/1/0.929/1/1/1/1/1/0.958/0.955	11
Daphnia magna	R-HSA-8854050	FBXL7 down-regulates AURKA during mitotic entry and in early mitosis	10/546	53/9823	0.00057864	0.00973167	0.00715409	5700/5707/5709/5704/5682/5705/5684/23198/9861/6790	Dapma7bEVm000739t1/Dapma7bEVm001062t1/Dapma7bEVm001495t1/Dapma7bEVm001951t1/Dapma7bEVm002890t1/Dapma7bEVm003299t1/Dapma7bEVm003415t1/Dapma7bEVm003976t1/Dapma7bEVm004794t1/Dapma7bEVm018581t1	0.955/1/1/1/1/1/1/1/0.958/0.891	10
Daphnia magna	R-HSA-6807070	PTEN Regulation	18/546	138/9823	0.000612831	0.0101226	0.00744152	5700/5707/5709/23028/8726/5704/81847/5682/5705/5684/23198/5728/9861/10325/6009/1460/8649/8841	Dapma7bEVm000739t1/Dapma7bEVm001062t1/Dapma7bEVm001495t1/Dapma7bEVm001751t1/Dapma7bEVm001950t1/Dapma7bEVm001951t1/Dapma7bEVm001962t1/Dapma7bEVm002890t1/Dapma7bEVm003299t1/Dapma7bEVm003415t1/Dapma7bEVm003976t1/Dapma7bEVm004644t1/Dapma7bEVm004794t1/Dapma7bEVm005312t1/Dapma7bEVm005760t1/Dapma7bEVm007344t1/Dapma7bEVm009076t1/Dapma7bEVm010949t1	0.955/1/1/0.889/0.929/1/0.905/1/1/1/1/1/0.958/0.955/1/0.944/1/1	18
Daphnia magna	R-HSA-8953897	Cellular responses to external stimuli	41/546	438/9823	0.000681714	0.0110206	0.00810161	4927/9821/5700/5707/10963/1778/5709/10294/8697/8726/5704/3301/25842/55626/5682/3309/5705/5684/4928/55746/29882/23198/10524/9861/829/10325/898/6009/7290/6416/996/545/7867/7295/25978/8649/23043/79902/55054/81631/7278	Dapma7bEVm000300t1/Dapma7bEVm000451t1/Dapma7bEVm000739t1/Dapma7bEVm001062t1/Dapma7bEVm001158t1/Dapma7bEVm001325t1/Dapma7bEVm001495t1/Dapma7bEVm001556t1/Dapma7bEVm001841t1/Dapma7bEVm001950t1/Dapma7bEVm001951t1/Dapma7bEVm002375t1/Dapma7bEVm002490t1/Dapma7bEVm002557t1/Dapma7bEVm002890t1/Dapma7bEVm003115t1/Dapma7bEVm003299t1/Dapma7bEVm003415t1/Dapma7bEVm003478t1/Dapma7bEVm003520t1/Dapma7bEVm003591t1/…	1/0.919/0.955/1/0.971/1/1/0.952/0.929/0.929/1/0.925/1/0.972/1/0.958/1/1/1/0.978/1/1/0.941/0.958/0.949/0.955/1/1/0.909/0.961/0.955/1/1/0.969/0.952/1/1/0.968/0.911/0.972/0.909	41
Daphnia magna	R-HSA-9010553	Regulation of expression of SLITs and ROBOs	20/546	163/9823	0.000693839	0.0110206	0.00810161	5700/5707/5709/5704/22916/6176/5682/2107/5705/5684/23198/6157/9861/55110/6138/6137/6227/6141/23032/6232	Dapma7bEVm000739t1/Dapma7bEVm001062t1/Dapma7bEVm001495t1/Dapma7bEVm001951t1/Dapma7bEVm002514t1/Dapma7bEVm002535t1/Dapma7bEVm002890t1/Dapma7bEVm003269t1/Dapma7bEVm003299t1/Dapma7bEVm003415t1/Dapma7bEVm003976t1/Dapma7bEVm004460t1/Dapma7bEVm004794t1/Dapma7bEVm006699t1/Dapma7bEVm010191t1/Dapma7bEVm010527t1/Dapma7bEVm010554t1/Dapma7bEVm010994t1/Dapma7bEVm011128t1/Dapma7bEVm015652t1	0.955/1/1/1/1/1/1/0.9/1/1/1/0.905/0.958/1/1/0.958/1/1/1/1	20
Daphnia magna	R-HSA-8951664	Neddylation	25/546	225/9823	0.000714362	0.0110206	0.00810161	26235/5700/54461/5707/51676/5709/5704/23038/80344/5682/5705/5684/9817/51667/23198/9861/7347/55827/84961/10987/54165/23369/23014/6468/50717	Dapma7bEVm000694t1/Dapma7bEVm000739t1/Dapma7bEVm000861t1/Dapma7bEVm001062t1/Dapma7bEVm001164t1/Dapma7bEVm001495t1/Dapma7bEVm001951t1/Dapma7bEVm002648t1/Dapma7bEVm002692t1/Dapma7bEVm002890t1/Dapma7bEVm003299t1/Dapma7bEVm003415t1/Dapma7bEVm003650t1/Dapma7bEVm003668t1/Dapma7bEVm003976t1/Dapma7bEVm004794t1/Dapma7bEVm004872t1/Dapma7bEVm005085t1/Dapma7bEVm005579t1/Dapma7bEVm005672t1/Dapma7bEVm008031t1/…	1/0.955/0.917/1/1/1/1/1/0.908/1/1/1/1/0.972/1/0.958/0.958/1/0.885/0.931/1/1/0.923/1/0.917	25
Daphnia magna	R-HSA-5358346	Hedgehog ligand biogenesis	11/546	64/9823	0.000714848	0.0110206	0.00810161	27248/5700/5707/5709/5704/5682/5705/5684/51009/23198/9861	Dapma7bEVm000700t1/Dapma7bEVm000739t1/Dapma7bEVm001062t1/Dapma7bEVm001495t1/Dapma7bEVm001951t1/Dapma7bEVm002890t1/Dapma7bEVm003299t1/Dapma7bEVm003415t1/Dapma7bEVm003840t1/Dapma7bEVm003976t1/Dapma7bEVm004794t1	1/0.955/1/1/1/1/1/1/0.95/1/0.958	11
Daphnia magna	R-HSA-167242	Abortive elongation of HIV-1 transcript in the absence of Tat	6/546	21/9823	0.000759447	0.0115162	0.00846597	6829/22916/9150/5432/2962/5440	Dapma7bEVm001051t1/Dapma7bEVm002514t1/Dapma7bEVm004051t1/Dapma7bEVm006360t1/Dapma7bEVm010926t1/Dapma7bEVm029691t1	0.891/1/0.958/0.989/0.955/0.929	6
Daphnia magna	R-HSA-167238	Pausing and recovery of Tat-mediated HIV elongation	7/546	29/9823	0.000842444	0.0123692	0.00909305	6829/11198/6924/9150/5432/2962/5440	Dapma7bEVm001051t1/Dapma7bEVm001053t1/Dapma7bEVm002283t1/Dapma7bEVm004051t1/Dapma7bEVm006360t1/Dapma7bEVm010926t1/Dapma7bEVm029691t1	0.891/1/0.928/0.958/0.989/0.955/0.929	7
Daphnia magna	R-HSA-167243	Tat-mediated HIV elongation arrest and recovery	7/546	29/9823	0.000842444	0.0123692	0.00909305	6829/11198/6924/9150/5432/2962/5440	Dapma7bEVm001051t1/Dapma7bEVm001053t1/Dapma7bEVm002283t1/Dapma7bEVm004051t1/Dapma7bEVm006360t1/Dapma7bEVm010926t1/Dapma7bEVm029691t1	0.891/1/0.928/0.958/0.989/0.955/0.929	7
Daphnia magna	R-HSA-6811434	COPI-dependent Golgi-to-ER retrograde traffic	14/546	97/9823	0.000890172	0.012748	0.00937147	29127/22818/9493/5861/55582/23423/3833/1062/8775/84364/26958/6836/7278/81930	Dapma7bEVm001123t1/Dapma7bEVm002495t1/Dapma7bEVm003560t1/Dapma7bEVm003944t1/Dapma7bEVm005863t1/Dapma7bEVm004446t1/Dapma7bEVm005857t1/Dapma7bEVm006451t1/Dapma7bEVm007828t1/Dapma7bEVm010134t1/Dapma7bEVm010466t1/Dapma7bEVm010768t1/Dapma7bEVm016225t1/Dapma7bEVm018465t1	0.946/1/1/0.97/1/0.967/0.958/1/1/0.965/1/0.905/0.909/1	14
Daphnia magna	R-HSA-429914	Deadenylation-dependent mRNA decay	10/546	56/9823	0.000909584	0.012748	0.00937147	9924/54464/6499/255967/4848/11340/1974/23016/1656/29883	Dapma7bEVm000353t1/Dapma7bEVm000785t1/Dapma7bEVm001361t1/Dapma7bEVm001445t1/Dapma7bEVm001896t1/Dapma7bEVm003390t1/Dapma7bEVm004270t1/Dapma7bEVm008356t1/Dapma7bEVm010276t1/Dapma7bEVm011556t1	1/0.887/1/1/0.918/1/0.958/1/1/1	10
Daphnia magna	R-HSA-72187	mRNA 3'-end processing	10/546	56/9823	0.000909584	0.012748	0.00937147	51585/9984/22916/51692/10978/79228/55110/57187/7919/11051	Dapma7bEVm000344t1/Dapma7bEVm001102t1/Dapma7bEVm002514t1/Dapma7bEVm003110t1/Dapma7bEVm004757t1/Dapma7bEVm006323t1/Dapma7bEVm006699t1/Dapma7bEVm009751t1/Dapma7bEVm010389t1/Dapma7bEVm023023t1	0.938/1/1/0.958/1/1/1/0.891/1/0.941	10
Daphnia magna	R-HSA-2565942	Regulation of PLK1 Activity at G2/M Transition	13/546	87/9823	0.000967649	0.0133593	0.00982091	23332/1778/4218/121441/10733/7283/102800317/4751/5347/5048/95681/79441/6790	Dapma7bEVm000211t1/Dapma7bEVm001325t1/Dapma7bEVm003405t1/Dapma7bEVm003682t1/Dapma7bEVm004055t1/Dapma7bEVm004727t1/Dapma7bEVm004756t1/Dapma7bEVm005087t1/Dapma7bEVm005108t1/Dapma7bEVm005608t1/Dapma7bEVm005741t1/Dapma7bEVm006989t1/Dapma7bEVm018581t1	1/1/1/1/0.955/0.923/1/1/0.958/0.917/0.933/0.9/0.891	13
Daphnia magna	R-HSA-69239	Synthesis of DNA	14/546	99/9823	0.00109237	0.0148594	0.0109237	5700/5707/5709/5704/2237/5682/5705/5684/23198/9861/5985/5557/4174/5981	Dapma7bEVm000739t1/Dapma7bEVm001062t1/Dapma7bEVm001495t1/Dapma7bEVm001951t1/Dapma7bEVm002789t1/Dapma7bEVm002890t1/Dapma7bEVm003299t1/Dapma7bEVm003415t1/Dapma7bEVm003976t1/Dapma7bEVm004794t1/Dapma7bEVm004844t1/Dapma7bEVm006517t1/Dapma7bEVm010920t1/Dapma7bEVm011419t1	0.955/1/1/1/0.97/1/1/1/1/0.958/1/1/0.905/0.948	14
Daphnia magna	R-HSA-350562	Regulation of ornithine decarboxylase (ODC)	9/546	48/9823	0.00113422	0.0152051	0.0111778	5700/5707/5709/5704/5682/5705/5684/23198/9861	Dapma7bEVm000739t1/Dapma7bEVm001062t1/Dapma7bEVm001495t1/Dapma7bEVm001951t1/Dapma7bEVm002890t1/Dapma7bEVm003299t1/Dapma7bEVm003415t1/Dapma7bEVm003976t1/Dapma7bEVm004794t1	0.955/1/1/1/1/1/1/1/0.958	9
Daphnia magna	R-HSA-390471	Association of TriC/CCT with target proteins during biosynthesis	8/546	39/9823	0.00115151	0.0152164	0.0111861	7203/54461/10574/6499/898/8841/6468/10694	Dapma7bEVm000703t1/Dapma7bEVm000861t1/Dapma7bEVm001152t1/Dapma7bEVm001361t1/Dapma7bEVm005540t1/Dapma7bEVm010949t1/Dapma7bEVm011696t1/Dapma7bEVm022854t1	0.964/0.917/0.971/1/1/1/1/1	8
Daphnia magna	R-HSA-5676590	NIK-->noncanonical NF-kB signaling	10/546	58/9823	0.00120635	0.0157166	0.0115538	5700/5707/5709/5704/4791/5682/5705/5684/23198/9861	Dapma7bEVm000739t1/Dapma7bEVm001062t1/Dapma7bEVm001495t1/Dapma7bEVm001951t1/Dapma7bEVm002577t1/Dapma7bEVm002890t1/Dapma7bEVm003299t1/Dapma7bEVm003415t1/Dapma7bEVm003976t1/Dapma7bEVm004794t1	0.955/1/1/1/1/1/1/1/1/0.958	10
Daphnia magna	R-HSA-1236978	Cross-presentation of soluble exogenous antigens (endosomes)	9/546	49/9823	0.00132238	0.016601	0.012204	5700/5707/5709/5704/5682/5705/5684/23198/9861	Dapma7bEVm000739t1/Dapma7bEVm001062t1/Dapma7bEVm001495t1/Dapma7bEVm001951t1/Dapma7bEVm002890t1/Dapma7bEVm003299t1/Dapma7bEVm003415t1/Dapma7bEVm003976t1/Dapma7bEVm004794t1	0.955/1/1/1/1/1/1/1/0.958	9
Daphnia magna	R-HSA-211733	Regulation of activated PAK-2p34 by proteasome mediated degradation	9/546	49/9823	0.00132238	0.016601	0.012204	5700/5707/5709/5704/5682/5705/5684/23198/9861	Dapma7bEVm000739t1/Dapma7bEVm001062t1/Dapma7bEVm001495t1/Dapma7bEVm001951t1/Dapma7bEVm002890t1/Dapma7bEVm003299t1/Dapma7bEVm003415t1/Dapma7bEVm003976t1/Dapma7bEVm004794t1	0.955/1/1/1/1/1/1/1/0.958	9
Daphnia magna	R-HSA-380259	Loss of Nlp from mitotic centrosomes	11/546	69/9823	0.00136387	0.016601	0.012204	23332/1778/121441/10733/7283/102800317/4751/5347/5048/95681/79441	Dapma7bEVm000211t1/Dapma7bEVm001325t1/Dapma7bEVm003682t1/Dapma7bEVm004055t1/Dapma7bEVm004727t1/Dapma7bEVm004756t1/Dapma7bEVm005087t1/Dapma7bEVm005108t1/Dapma7bEVm005608t1/Dapma7bEVm005741t1/Dapma7bEVm006989t1	1/1/1/0.955/0.923/1/1/0.958/0.917/0.933/0.9	11
Daphnia magna	R-HSA-380284	Loss of proteins required for interphase microtubule organization from the centrosome	11/546	69/9823	0.00136387	0.016601	0.012204	23332/1778/121441/10733/7283/102800317/4751/5347/5048/95681/79441	Dapma7bEVm000211t1/Dapma7bEVm001325t1/Dapma7bEVm003682t1/Dapma7bEVm004055t1/Dapma7bEVm004727t1/Dapma7bEVm004756t1/Dapma7bEVm005087t1/Dapma7bEVm005108t1/Dapma7bEVm005608t1/Dapma7bEVm005741t1/Dapma7bEVm006989t1	1/1/1/0.955/0.923/1/1/0.958/0.917/0.933/0.9	11
Daphnia magna	R-HSA-5607761	Dectin-1 mediated noncanonical NF-kB signaling	10/546	59/9823	0.00138192	0.016601	0.012204	5700/5707/5709/5704/4791/5682/5705/5684/23198/9861	Dapma7bEVm000739t1/Dapma7bEVm001062t1/Dapma7bEVm001495t1/Dapma7bEVm001951t1/Dapma7bEVm002577t1/Dapma7bEVm002890t1/Dapma7bEVm003299t1/Dapma7bEVm003415t1/Dapma7bEVm003976t1/Dapma7bEVm004794t1	0.955/1/1/1/1/1/1/1/1/0.958	10
Daphnia magna	R-HSA-6796648	TP53 Regulates Transcription of DNA Repair Genes	10/546	59/9823	0.00138192	0.016601	0.012204	6829/11198/6924/5892/9150/5432/545/905/2962/5440	Dapma7bEVm001051t1/Dapma7bEVm001053t1/Dapma7bEVm002283t1/Dapma7bEVm003863t1/Dapma7bEVm004051t1/Dapma7bEVm006360t1/Dapma7bEVm007410t1/Dapma7bEVm010027t1/Dapma7bEVm010926t1/Dapma7bEVm029691t1	0.891/1/0.928/1/0.958/0.989/1/0.914/0.955/0.929	10
Daphnia magna	R-HSA-3214847	HATs acetylate histones	13/546	91/9823	0.00148012	0.0171713	0.0126232	8473/55250/10856/54934/26009/84148/10524/10943/6881/10445/23326/54556/51147	Dapma7bEVm000629t1/Dapma7bEVm000836t1/Dapma7bEVm001199t1/Dapma7bEVm001549t1/Dapma7bEVm002769t1/Dapma7bEVm003744t1/Dapma7bEVm004193t1/Dapma7bEVm005217t1/Dapma7bEVm007057t1/Dapma7bEVm007795t1/Dapma7bEVm010263t1/Dapma7bEVm010397t1/Dapma7bEVm011374t1	1/1/1/0.917/0.889/0.983/0.941/0.923/1/0.902/0.976/0.906/1	13
Daphnia magna	R-HSA-69017	CDK-mediated phosphorylation and removal of Cdc6	9/546	50/9823	0.00153491	0.0171713	0.0126232	5700/5707/5709/5704/5682/5705/5684/23198/9861	Dapma7bEVm000739t1/Dapma7bEVm001062t1/Dapma7bEVm001495t1/Dapma7bEVm001951t1/Dapma7bEVm002890t1/Dapma7bEVm003299t1/Dapma7bEVm003415t1/Dapma7bEVm003976t1/Dapma7bEVm004794t1	0.955/1/1/1/1/1/1/1/0.958	9
Daphnia magna	R-HSA-69229	Ubiquitin-dependent degradation of Cyclin D1	9/546	50/9823	0.00153491	0.0171713	0.0126232	5700/5707/5709/5704/5682/5705/5684/23198/9861	Dapma7bEVm000739t1/Dapma7bEVm001062t1/Dapma7bEVm001495t1/Dapma7bEVm001951t1/Dapma7bEVm002890t1/Dapma7bEVm003299t1/Dapma7bEVm003415t1/Dapma7bEVm003976t1/Dapma7bEVm004794t1	0.955/1/1/1/1/1/1/1/0.958	9
Daphnia magna	R-HSA-75815	Ubiquitin-dependent degradation of Cyclin D	9/546	50/9823	0.00153491	0.0171713	0.0126232	5700/5707/5709/5704/5682/5705/5684/23198/9861	Dapma7bEVm000739t1/Dapma7bEVm001062t1/Dapma7bEVm001495t1/Dapma7bEVm001951t1/Dapma7bEVm002890t1/Dapma7bEVm003299t1/Dapma7bEVm003415t1/Dapma7bEVm003976t1/Dapma7bEVm004794t1	0.955/1/1/1/1/1/1/1/0.958	9
Daphnia magna	R-HSA-4608870	Asymmetric localization of PCP proteins	10/546	60/9823	0.00157771	0.0171713	0.0126232	5700/5707/5709/5704/5682/5705/5684/23198/9861/64750	Dapma7bEVm000739t1/Dapma7bEVm001062t1/Dapma7bEVm001495t1/Dapma7bEVm001951t1/Dapma7bEVm002890t1/Dapma7bEVm003299t1/Dapma7bEVm003415t1/Dapma7bEVm003976t1/Dapma7bEVm004794t1/Dapma7bEVm010222t1	0.955/1/1/1/1/1/1/1/0.958/0.984	10
Daphnia magna	R-HSA-72202	Transport of Mature Transcript to Cytoplasm	12/546	81/9823	0.00161889	0.0171713	0.0126232	4927/9984/22916/51692/4928/55746/10482/79228/55110/79902/57187/7919	Dapma7bEVm000300t1/Dapma7bEVm001102t1/Dapma7bEVm002514t1/Dapma7bEVm003110t1/Dapma7bEVm003478t1/Dapma7bEVm003520t1/Dapma7bEVm003640t1/Dapma7bEVm006323t1/Dapma7bEVm006699t1/Dapma7bEVm009727t1/Dapma7bEVm009751t1/Dapma7bEVm010389t1	1/1/1/0.958/1/0.978/0.917/1/1/0.968/0.891/1	12
Daphnia magna	R-HSA-167169	HIV Transcription Elongation	8/546	41/9823	0.00162165	0.0171713	0.0126232	6829/11198/6924/22916/9150/5432/2962/5440	Dapma7bEVm001051t1/Dapma7bEVm001053t1/Dapma7bEVm002283t1/Dapma7bEVm002514t1/Dapma7bEVm004051t1/Dapma7bEVm006360t1/Dapma7bEVm010926t1/Dapma7bEVm029691t1	0.891/1/0.928/1/0.958/0.989/0.955/0.929	8
Daphnia magna	R-HSA-167200	Formation of HIV-1 elongation complex containing HIV-1 Tat	8/546	41/9823	0.00162165	0.0171713	0.0126232	6829/11198/6924/22916/9150/5432/2962/5440	Dapma7bEVm001051t1/Dapma7bEVm001053t1/Dapma7bEVm002283t1/Dapma7bEVm002514t1/Dapma7bEVm004051t1/Dapma7bEVm006360t1/Dapma7bEVm010926t1/Dapma7bEVm029691t1	0.891/1/0.928/1/0.958/0.989/0.955/0.929	8
Daphnia magna	R-HSA-167246	Tat-mediated elongation of the HIV-1 transcript	8/546	41/9823	0.00162165	0.0171713	0.0126232	6829/11198/6924/22916/9150/5432/2962/5440	Dapma7bEVm001051t1/Dapma7bEVm001053t1/Dapma7bEVm002283t1/Dapma7bEVm002514t1/Dapma7bEVm004051t1/Dapma7bEVm006360t1/Dapma7bEVm010926t1/Dapma7bEVm029691t1	0.891/1/0.928/1/0.958/0.989/0.955/0.929	8
Daphnia magna	R-HSA-69242	S Phase	17/546	138/9823	0.00163349	0.0171713	0.0126232	5700/5707/5709/5704/2237/5682/5705/5684/23047/23198/9861/5985/898/4149/5557/4174/5981	Dapma7bEVm000739t1/Dapma7bEVm001062t1/Dapma7bEVm001495t1/Dapma7bEVm001951t1/Dapma7bEVm002789t1/Dapma7bEVm002890t1/Dapma7bEVm003299t1/Dapma7bEVm003415t1/Dapma7bEVm003494t1/Dapma7bEVm003976t1/Dapma7bEVm004794t1/Dapma7bEVm004844t1/Dapma7bEVm005540t1/Dapma7bEVm005754t1/Dapma7bEVm006517t1/Dapma7bEVm010920t1/Dapma7bEVm011419t1	0.955/1/1/1/0.97/1/1/1/0.922/1/0.958/1/1/0.886/1/0.905/0.948	17
Daphnia magna	R-HSA-379716	Cytosolic tRNA aminoacylation	6/546	24/9823	0.0016336	0.0171713	0.0126232	7407/8565/51520/5859/2193/7453	Dapma7bEVm004013t1/Dapma7bEVm001867t1/Dapma7bEVm003004t1/Dapma7bEVm003071t1/Dapma7bEVm003088t1/Dapma7bEVm005577t1	1/1/1/1/1/1	6
Daphnia magna	R-HSA-72306	tRNA processing	14/546	104/9823	0.00177209	0.0180094	0.0132394	4927/9836/23536/54888/4928/55746/24140/54517/54901/10978/55687/79902/81605/90353	Dapma7bEVm000300t1/Dapma7bEVm002201t1/Dapma7bEVm002355t1/Dapma7bEVm003079t1/Dapma7bEVm003478t1/Dapma7bEVm003520t1/Dapma7bEVm003860t1/Dapma7bEVm004010t1/Dapma7bEVm004656t1/Dapma7bEVm004757t1/Dapma7bEVm008350t1/Dapma7bEVm009727t1/Dapma7bEVm012085t1/Dapma7bEVm018649t1	1/0.889/1/1/1/0.978/1/0.964/0.929/1/0.889/0.968/1/1	14
Daphnia magna	R-HSA-180534	Vpu mediated degradation of CD4	9/546	51/9823	0.00177402	0.0180094	0.0132394	5700/5707/5709/5704/5682/5705/5684/23198/9861	Dapma7bEVm000739t1/Dapma7bEVm001062t1/Dapma7bEVm001495t1/Dapma7bEVm001951t1/Dapma7bEVm002890t1/Dapma7bEVm003299t1/Dapma7bEVm003415t1/Dapma7bEVm003976t1/Dapma7bEVm004794t1	0.955/1/1/1/1/1/1/1/0.958	9
Daphnia magna	R-HSA-349425	Autodegradation of the E3 ubiquitin ligase COP1	9/546	51/9823	0.00177402	0.0180094	0.0132394	5700/5707/5709/5704/5682/5705/5684/23198/9861	Dapma7bEVm000739t1/Dapma7bEVm001062t1/Dapma7bEVm001495t1/Dapma7bEVm001951t1/Dapma7bEVm002890t1/Dapma7bEVm003299t1/Dapma7bEVm003415t1/Dapma7bEVm003976t1/Dapma7bEVm004794t1	0.955/1/1/1/1/1/1/1/0.958	9
Daphnia magna	R-HSA-141424	Amplification of signal from the kinetochores	13/546	93/9823	0.00181068	0.0180094	0.0132394	23332/1778/9735/4928/55746/5905/5347/5048/4085/1062/79902/6232/81930	Dapma7bEVm000211t1/Dapma7bEVm001325t1/Dapma7bEVm003475t1/Dapma7bEVm003478t1/Dapma7bEVm003520t1/Dapma7bEVm004648t1/Dapma7bEVm005108t1/Dapma7bEVm005608t1/Dapma7bEVm006108t1/Dapma7bEVm006451t1/Dapma7bEVm009727t1/Dapma7bEVm015652t1/Dapma7bEVm018465t1	1/1/0.888/1/0.978/1/0.958/0.917/0.885/1/0.968/1/1	13
Daphnia magna	R-HSA-141444	Amplification of signal from unattached kinetochores via a MAD2 inhibitory signal	13/546	93/9823	0.00181068	0.0180094	0.0132394	23332/1778/9735/4928/55746/5905/5347/5048/4085/1062/79902/6232/81930	Dapma7bEVm000211t1/Dapma7bEVm001325t1/Dapma7bEVm003475t1/Dapma7bEVm003478t1/Dapma7bEVm003520t1/Dapma7bEVm004648t1/Dapma7bEVm005108t1/Dapma7bEVm005608t1/Dapma7bEVm006108t1/Dapma7bEVm006451t1/Dapma7bEVm009727t1/Dapma7bEVm015652t1/Dapma7bEVm018465t1	1/1/0.888/1/0.978/1/0.958/0.917/0.885/1/0.968/1/1	13
Daphnia magna	R-HSA-379724	tRNA Aminoacylation	8/546	42/9823	0.0019077	0.0185749	0.0136551	7407/8565/25973/51520/5859/2193/79587/7453	Dapma7bEVm004013t1/Dapma7bEVm001867t1/Dapma7bEVm002323t1/Dapma7bEVm003004t1/Dapma7bEVm003071t1/Dapma7bEVm003088t1/Dapma7bEVm003187t1/Dapma7bEVm005577t1	1/1/1/1/1/1/1/1	8
Daphnia magna	R-HSA-6782315	tRNA modification in the nucleus and cytosol	8/546	42/9823	0.0019077	0.0185749	0.0136551	9836/23536/54888/24140/54517/54901/81605/90353	Dapma7bEVm002201t1/Dapma7bEVm002355t1/Dapma7bEVm003079t1/Dapma7bEVm003860t1/Dapma7bEVm004010t1/Dapma7bEVm004656t1/Dapma7bEVm012085t1/Dapma7bEVm018649t1	0.889/1/1/1/0.964/0.929/1/1	8
Daphnia magna	R-HSA-159236	Transport of Mature mRNA derived from an Intron-Containing Transcript	11/546	72/9823	0.00194449	0.018736	0.0137735	4927/9984/22916/4928/55746/10482/79228/55110/79902/57187/7919	Dapma7bEVm000300t1/Dapma7bEVm001102t1/Dapma7bEVm002514t1/Dapma7bEVm003478t1/Dapma7bEVm003520t1/Dapma7bEVm003640t1/Dapma7bEVm006323t1/Dapma7bEVm006699t1/Dapma7bEVm009727t1/Dapma7bEVm009751t1/Dapma7bEVm010389t1	1/1/1/1/0.978/0.917/1/1/0.968/0.891/1	11
Daphnia magna	R-HSA-169911	Regulation of Apoptosis	9/546	52/9823	0.00204202	0.0188887	0.0138858	5700/5707/5709/5704/5682/5705/5684/23198/9861	Dapma7bEVm000739t1/Dapma7bEVm001062t1/Dapma7bEVm001495t1/Dapma7bEVm001951t1/Dapma7bEVm002890t1/Dapma7bEVm003299t1/Dapma7bEVm003415t1/Dapma7bEVm003976t1/Dapma7bEVm004794t1	0.955/1/1/1/1/1/1/1/0.958	9
Daphnia magna	R-HSA-69601	Ubiquitin Mediated Degradation of Phosphorylated Cdc25A	9/546	52/9823	0.00204202	0.0188887	0.0138858	5700/5707/5709/5704/5682/5705/5684/23198/9861	Dapma7bEVm000739t1/Dapma7bEVm001062t1/Dapma7bEVm001495t1/Dapma7bEVm001951t1/Dapma7bEVm002890t1/Dapma7bEVm003299t1/Dapma7bEVm003415t1/Dapma7bEVm003976t1/Dapma7bEVm004794t1	0.955/1/1/1/1/1/1/1/0.958	9
Daphnia magna	R-HSA-69610	p53-Independent DNA Damage Response	9/546	52/9823	0.00204202	0.0188887	0.0138858	5700/5707/5709/5704/5682/5705/5684/23198/9861	Dapma7bEVm000739t1/Dapma7bEVm001062t1/Dapma7bEVm001495t1/Dapma7bEVm001951t1/Dapma7bEVm002890t1/Dapma7bEVm003299t1/Dapma7bEVm003415t1/Dapma7bEVm003976t1/Dapma7bEVm004794t1	0.955/1/1/1/1/1/1/1/0.958	9
Daphnia magna	R-HSA-69613	p53-Independent G1/S DNA damage checkpoint	9/546	52/9823	0.00204202	0.0188887	0.0138858	5700/5707/5709/5704/5682/5705/5684/23198/9861	Dapma7bEVm000739t1/Dapma7bEVm001062t1/Dapma7bEVm001495t1/Dapma7bEVm001951t1/Dapma7bEVm002890t1/Dapma7bEVm003299t1/Dapma7bEVm003415t1/Dapma7bEVm003976t1/Dapma7bEVm004794t1	0.955/1/1/1/1/1/1/1/0.958	9
Daphnia magna	R-HSA-69306	DNA Replication	14/546	106/9823	0.00212809	0.01949	0.0143277	5700/5707/5709/5704/2237/5682/5705/5684/23198/9861/5985/5557/4174/5981	Dapma7bEVm000739t1/Dapma7bEVm001062t1/Dapma7bEVm001495t1/Dapma7bEVm001951t1/Dapma7bEVm002789t1/Dapma7bEVm002890t1/Dapma7bEVm003299t1/Dapma7bEVm003415t1/Dapma7bEVm003976t1/Dapma7bEVm004794t1/Dapma7bEVm004844t1/Dapma7bEVm006517t1/Dapma7bEVm010920t1/Dapma7bEVm011419t1	0.955/1/1/1/0.97/1/1/1/1/0.958/1/1/0.905/0.948	14
Daphnia magna	R-HSA-180585	Vif-mediated degradation of APOBEC3G	9/546	53/9823	0.00234135	0.0210267	0.0154575	5700/5707/5709/5704/5682/5705/5684/23198/9861	Dapma7bEVm000739t1/Dapma7bEVm001062t1/Dapma7bEVm001495t1/Dapma7bEVm001951t1/Dapma7bEVm002890t1/Dapma7bEVm003299t1/Dapma7bEVm003415t1/Dapma7bEVm003976t1/Dapma7bEVm004794t1	0.955/1/1/1/1/1/1/1/0.958	9
Daphnia magna	R-HSA-450408	AUF1 (hnRNP D0) binds and destabilizes mRNA	9/546	53/9823	0.00234135	0.0210267	0.0154575	5700/5707/5709/5704/5682/5705/5684/23198/9861	Dapma7bEVm000739t1/Dapma7bEVm001062t1/Dapma7bEVm001495t1/Dapma7bEVm001951t1/Dapma7bEVm002890t1/Dapma7bEVm003299t1/Dapma7bEVm003415t1/Dapma7bEVm003976t1/Dapma7bEVm004794t1	0.955/1/1/1/1/1/1/1/0.958	9
Daphnia magna	R-HSA-77595	Processing of Intronless Pre-mRNAs	5/546	18/9823	0.00243714	0.0216765	0.0159351	51585/22916/51692/10978/11051	Dapma7bEVm000344t1/Dapma7bEVm002514t1/Dapma7bEVm003110t1/Dapma7bEVm004757t1/Dapma7bEVm023023t1	0.938/1/0.958/1/0.941	5
Daphnia magna	R-HSA-174113	SCF-beta-TrCP mediated degradation of Emi1	9/546	54/9823	0.00267452	0.0235612	0.0173207	5700/5707/5709/5704/5682/5705/5684/23198/9861	Dapma7bEVm000739t1/Dapma7bEVm001062t1/Dapma7bEVm001495t1/Dapma7bEVm001951t1/Dapma7bEVm002890t1/Dapma7bEVm003299t1/Dapma7bEVm003415t1/Dapma7bEVm003976t1/Dapma7bEVm004794t1	0.955/1/1/1/1/1/1/1/0.958	9
Daphnia magna	R-HSA-376176	Signaling by ROBO receptors	22/546	208/9823	0.00273379	0.0238562	0.0175375	23332/5700/5707/5709/5704/22916/6176/5682/2107/5705/5684/23198/6157/9861/55110/5879/6138/6137/6227/6141/23032/6232	Dapma7bEVm000211t1/Dapma7bEVm000739t1/Dapma7bEVm001062t1/Dapma7bEVm001495t1/Dapma7bEVm001951t1/Dapma7bEVm002514t1/Dapma7bEVm002535t1/Dapma7bEVm002890t1/Dapma7bEVm003269t1/Dapma7bEVm003299t1/Dapma7bEVm003415t1/Dapma7bEVm003976t1/Dapma7bEVm004460t1/Dapma7bEVm004794t1/Dapma7bEVm006699t1/Dapma7bEVm008791t1/Dapma7bEVm010191t1/Dapma7bEVm010527t1/Dapma7bEVm010554t1/Dapma7bEVm010994t1/Dapma7bEVm011128t1/…	1/0.955/1/1/1/1/1/1/0.9/1/1/1/0.905/0.958/1/1/1/0.958/1/1/1/1	22
Daphnia magna	R-HSA-3247509	Chromatin modifying enzymes	23/546	222/9823	0.00288599	0.0241275	0.017737	8473/55250/10856/3276/54934/23028/8726/6601/4791/26009/84148/10524/7468/10943/64426/6881/10445/54496/23326/54556/8841/51147/7404	Dapma7bEVm000629t1/Dapma7bEVm000836t1/Dapma7bEVm001199t1/Dapma7bEVm001258t1/Dapma7bEVm001549t1/Dapma7bEVm001751t1/Dapma7bEVm001950t1/Dapma7bEVm002127t1/Dapma7bEVm002577t1/Dapma7bEVm002769t1/Dapma7bEVm003744t1/Dapma7bEVm004193t1/Dapma7bEVm005016t1/Dapma7bEVm005217t1/Dapma7bEVm005238t1/Dapma7bEVm007057t1/Dapma7bEVm007795t1/Dapma7bEVm009723t1/Dapma7bEVm010263t1/Dapma7bEVm010397t1/Dapma7bEVm010949t1/…	1/1/1/0.972/0.917/0.889/0.929/0.917/1/0.889/0.983/0.941/1/0.923/0.9/1/0.902/0.982/0.976/0.906/1/1/1	23
Daphnia magna	R-HSA-4839726	Chromatin organization	23/546	222/9823	0.00288599	0.0241275	0.017737	8473/55250/10856/3276/54934/23028/8726/6601/4791/26009/84148/10524/7468/10943/64426/6881/10445/54496/23326/54556/8841/51147/7404	Dapma7bEVm000629t1/Dapma7bEVm000836t1/Dapma7bEVm001199t1/Dapma7bEVm001258t1/Dapma7bEVm001549t1/Dapma7bEVm001751t1/Dapma7bEVm001950t1/Dapma7bEVm002127t1/Dapma7bEVm002577t1/Dapma7bEVm002769t1/Dapma7bEVm003744t1/Dapma7bEVm004193t1/Dapma7bEVm005016t1/Dapma7bEVm005217t1/Dapma7bEVm005238t1/Dapma7bEVm007057t1/Dapma7bEVm007795t1/Dapma7bEVm009723t1/Dapma7bEVm010263t1/Dapma7bEVm010397t1/Dapma7bEVm010949t1/…	1/1/1/0.972/0.917/0.889/0.929/0.917/1/0.889/0.983/0.941/1/0.923/0.9/1/0.902/0.982/0.976/0.906/1/1/1	23
Daphnia magna	R-HSA-109688	Cleavage of Growing Transcript in the Termination Region	10/546	65/9823	0.00292139	0.0241275	0.017737	51585/9984/22916/51692/10978/79228/55110/57187/7919/11051	Dapma7bEVm000344t1/Dapma7bEVm001102t1/Dapma7bEVm002514t1/Dapma7bEVm003110t1/Dapma7bEVm004757t1/Dapma7bEVm006323t1/Dapma7bEVm006699t1/Dapma7bEVm009751t1/Dapma7bEVm010389t1/Dapma7bEVm023023t1	0.938/1/1/0.958/1/1/1/0.891/1/0.941	10
Daphnia magna	R-HSA-69563	p53-Dependent G1 DNA Damage Response	10/546	65/9823	0.00292139	0.0241275	0.017737	5700/5707/5709/5704/5682/5705/5684/23198/9861/898	Dapma7bEVm000739t1/Dapma7bEVm001062t1/Dapma7bEVm001495t1/Dapma7bEVm001951t1/Dapma7bEVm002890t1/Dapma7bEVm003299t1/Dapma7bEVm003415t1/Dapma7bEVm003976t1/Dapma7bEVm004794t1/Dapma7bEVm005540t1	0.955/1/1/1/1/1/1/1/0.958/1	10
Daphnia magna	R-HSA-69580	p53-Dependent G1/S DNA damage checkpoint	10/546	65/9823	0.00292139	0.0241275	0.017737	5700/5707/5709/5704/5682/5705/5684/23198/9861/898	Dapma7bEVm000739t1/Dapma7bEVm001062t1/Dapma7bEVm001495t1/Dapma7bEVm001951t1/Dapma7bEVm002890t1/Dapma7bEVm003299t1/Dapma7bEVm003415t1/Dapma7bEVm003976t1/Dapma7bEVm004794t1/Dapma7bEVm005540t1	0.955/1/1/1/1/1/1/1/0.958/1	10
Daphnia magna	R-HSA-73856	RNA Polymerase II Transcription Termination	10/546	65/9823	0.00292139	0.0241275	0.017737	51585/9984/22916/51692/10978/79228/55110/57187/7919/11051	Dapma7bEVm000344t1/Dapma7bEVm001102t1/Dapma7bEVm002514t1/Dapma7bEVm003110t1/Dapma7bEVm004757t1/Dapma7bEVm006323t1/Dapma7bEVm006699t1/Dapma7bEVm009751t1/Dapma7bEVm010389t1/Dapma7bEVm023023t1	0.938/1/1/0.958/1/1/1/0.891/1/0.941	10
Daphnia magna	R-HSA-8941858	Regulation of RUNX3 expression and activity	9/546	55/9823	0.00304412	0.0249187	0.0183186	5700/5707/5709/5704/5682/5705/5684/9861/64750	Dapma7bEVm000739t1/Dapma7bEVm001062t1/Dapma7bEVm001495t1/Dapma7bEVm001951t1/Dapma7bEVm002890t1/Dapma7bEVm003299t1/Dapma7bEVm003415t1/Dapma7bEVm004794t1/Dapma7bEVm010222t1	0.955/1/1/1/1/1/1/0.958/0.984	9
Daphnia magna	R-HSA-8852276	The role of GTSE1 in G2/M progression after G2 checkpoint	11/546	77/9823	0.00334742	0.0271611	0.019967	5700/5707/5709/5704/5682/5705/5684/23198/9861/5347/7278	Dapma7bEVm000739t1/Dapma7bEVm001062t1/Dapma7bEVm001495t1/Dapma7bEVm001951t1/Dapma7bEVm002890t1/Dapma7bEVm003299t1/Dapma7bEVm003415t1/Dapma7bEVm003976t1/Dapma7bEVm004794t1/Dapma7bEVm005108t1/Dapma7bEVm016225t1	0.955/1/1/1/1/1/1/1/0.958/0.958/0.909	11
Daphnia magna	R-HSA-4641258	Degradation of DVL	9/546	56/9823	0.00345287	0.0273008	0.0200698	5700/5707/5709/5704/5682/5705/5684/23198/9861	Dapma7bEVm000739t1/Dapma7bEVm001062t1/Dapma7bEVm001495t1/Dapma7bEVm001951t1/Dapma7bEVm002890t1/Dapma7bEVm003299t1/Dapma7bEVm003415t1/Dapma7bEVm003976t1/Dapma7bEVm004794t1	0.955/1/1/1/1/1/1/1/0.958	9
Daphnia magna	R-HSA-69541	Stabilization of p53	9/546	56/9823	0.00345287	0.0273008	0.0200698	5700/5707/5709/5704/5682/5705/5684/23198/9861	Dapma7bEVm000739t1/Dapma7bEVm001062t1/Dapma7bEVm001495t1/Dapma7bEVm001951t1/Dapma7bEVm002890t1/Dapma7bEVm003299t1/Dapma7bEVm003415t1/Dapma7bEVm003976t1/Dapma7bEVm004794t1	0.955/1/1/1/1/1/1/1/0.958	9
Daphnia magna	R-HSA-5619115	Disorders of transmembrane transporters	17/546	148/9823	0.00345318	0.0273008	0.0200698	27248/5700/5707/10479/5709/5704/5682/5705/23443/5684/51009/23198/9861/10613/91445/10058/10999	Dapma7bEVm000700t1/Dapma7bEVm000739t1/Dapma7bEVm001062t1/Dapma7bEVm001096t1/Dapma7bEVm001495t1/Dapma7bEVm001951t1/Dapma7bEVm002890t1/Dapma7bEVm003299t1/Dapma7bEVm005664t1/Dapma7bEVm003415t1/Dapma7bEVm003840t1/Dapma7bEVm003976t1/Dapma7bEVm004794t1/Dapma7bEVm006579t1/Dapma7bEVm010189t1/Dapma7bEVm010809t1/Dapma7bEVm015143t1	1/0.955/1/1/1/1/1/1/0.9/1/0.95/1/0.958/1/0.94/0.918/0.944	17
Daphnia magna	R-HSA-6798695	Neutrophil degranulation	40/546	463/9823	0.00348535	0.0273216	0.0200851	23352/10075/5707/81567/51382/1778/25852/5709/10549/80142/28988/10097/9861/3837/80331/5873/56888/3608/25840/1460/3146/7276/5879/8649/6709/2990/1508/138050/6836/25797/5870/10890/158747/6386/10577/57020/7520/527/10694/1509	Dapma7bEVm000116t1/Dapma7bEVm000594t1/Dapma7bEVm001062t1/Dapma7bEVm001237t1/Dapma7bEVm001302t1/Dapma7bEVm001325t1/Dapma7bEVm001439t1/Dapma7bEVm001495t1/Dapma7bEVm002001t1/Dapma7bEVm002347t1/Dapma7bEVm003694t1/Dapma7bEVm004786t1/Dapma7bEVm004794t1/Dapma7bEVm005456t1/Dapma7bEVm005727t1/Dapma7bEVm005737t1/Dapma7bEVm006199t1/Dapma7bEVm006540t1/Dapma7bEVm006872t1/Dapma7bEVm007344t1/Dapma7bEVm008070t1/…	1/1/1/1/0.967/1/0.922/1/1/0.939/1/1/0.958/0.984/0.917/1/1/1/1/0.944/1/1/1/1/0.889/1/0.972/1/0.905/0.954/1/1/0.933/1/1/1/1/0.916/1/1	40
Daphnia magna	R-HSA-3108232	SUMO E3 ligases SUMOylate target proteins	14/546	112/9823	0.00356664	0.0275936	0.020285	4927/7158/142/5893/4928/55746/5905/9189/7153/79902/23468/51602/6996/6790	Dapma7bEVm000300t1/Dapma7bEVm000792t1/Dapma7bEVm001061t1/Dapma7bEVm003313t1/Dapma7bEVm003478t1/Dapma7bEVm003520t1/Dapma7bEVm004648t1/Dapma7bEVm005840t1/Dapma7bEVm009705t1/Dapma7bEVm009727t1/Dapma7bEVm010315t1/Dapma7bEVm010835t1/Dapma7bEVm011323t1/Dapma7bEVm018581t1	1/0.921/1/1/1/0.978/1/0.944/0.928/0.968/1/1/0.99/0.891	14
Daphnia magna	R-HSA-2500257	Resolution of Sister Chromatid Cohesion	15/546	124/9823	0.0035797	0.0275936	0.020285	23332/1778/9735/4928/23047/55746/5905/5347/5048/4085/1062/79902/6232/7278/81930	Dapma7bEVm000211t1/Dapma7bEVm001325t1/Dapma7bEVm003475t1/Dapma7bEVm003478t1/Dapma7bEVm003494t1/Dapma7bEVm003520t1/Dapma7bEVm004648t1/Dapma7bEVm005108t1/Dapma7bEVm005608t1/Dapma7bEVm006108t1/Dapma7bEVm006451t1/Dapma7bEVm009727t1/Dapma7bEVm015652t1/Dapma7bEVm016225t1/Dapma7bEVm018465t1	1/1/0.888/1/0.922/0.978/1/0.958/0.917/0.885/1/0.968/1/0.909/1	15
Daphnia magna	R-HSA-68867	Assembly of the pre-replicative complex	10/546	67/9823	0.00366471	0.0276745	0.0203445	5700/5707/5709/5704/5682/5705/5684/23198/9861/4174	Dapma7bEVm000739t1/Dapma7bEVm001062t1/Dapma7bEVm001495t1/Dapma7bEVm001951t1/Dapma7bEVm002890t1/Dapma7bEVm003299t1/Dapma7bEVm003415t1/Dapma7bEVm003976t1/Dapma7bEVm004794t1/Dapma7bEVm010920t1	0.955/1/1/1/1/1/1/1/0.958/0.905	10
Daphnia magna	R-HSA-69615	G1/S DNA Damage Checkpoints	10/546	67/9823	0.00366471	0.0276745	0.0203445	5700/5707/5709/5704/5682/5705/5684/23198/9861/898	Dapma7bEVm000739t1/Dapma7bEVm001062t1/Dapma7bEVm001495t1/Dapma7bEVm001951t1/Dapma7bEVm002890t1/Dapma7bEVm003299t1/Dapma7bEVm003415t1/Dapma7bEVm003976t1/Dapma7bEVm004794t1/Dapma7bEVm005540t1	0.955/1/1/1/1/1/1/1/0.958/1	10
Daphnia magna	R-HSA-8868773	rRNA processing in the nucleus and cytosol	20/546	187/9823	0.00367997	0.0276745	0.0203445	1736/9136/6176/54881/11340/90459/10813/23481/6157/102800317/27292/51118/23016/6138/6137/6227/51602/84946/6141/6232	Dapma7bEVm001861t1/Dapma7bEVm002340t1/Dapma7bEVm002535t1/Dapma7bEVm003233t1/Dapma7bEVm003390t1/Dapma7bEVm003585t1/Dapma7bEVm003590t1/Dapma7bEVm003653t1/Dapma7bEVm004460t1/Dapma7bEVm004756t1/Dapma7bEVm006039t1/Dapma7bEVm007483t1/Dapma7bEVm008356t1/Dapma7bEVm010191t1/Dapma7bEVm010527t1/Dapma7bEVm010554t1/Dapma7bEVm010835t1/Dapma7bEVm010935t1/Dapma7bEVm010994t1/Dapma7bEVm015652t1	0.894/1/1/0.946/1/1/0.964/0.938/0.905/1/1/0.922/1/1/0.958/1/1/1/1/1	20
Daphnia magna	R-HSA-2262752	Cellular responses to stress	33/546	366/9823	0.0040243	0.03002	0.0220688	4927/5700/5707/10963/1778/5709/10294/8697/8726/5704/3301/25842/5682/3309/5705/5684/4928/55746/29882/23198/10524/9861/829/898/7290/6416/996/545/7867/7295/23043/79902/7278	Dapma7bEVm000300t1/Dapma7bEVm000739t1/Dapma7bEVm001062t1/Dapma7bEVm001158t1/Dapma7bEVm001325t1/Dapma7bEVm001495t1/Dapma7bEVm001556t1/Dapma7bEVm001841t1/Dapma7bEVm001950t1/Dapma7bEVm001951t1/Dapma7bEVm002375t1/Dapma7bEVm002490t1/Dapma7bEVm002890t1/Dapma7bEVm003115t1/Dapma7bEVm003299t1/Dapma7bEVm003415t1/Dapma7bEVm003478t1/Dapma7bEVm003520t1/Dapma7bEVm003591t1/Dapma7bEVm003976t1/Dapma7bEVm004193t1/…	1/0.955/1/0.971/1/1/0.952/0.929/0.929/1/0.925/1/1/0.958/1/1/1/0.978/1/1/0.941/0.958/0.949/1/0.909/0.961/0.955/1/1/0.969/1/0.968/0.909	33
Daphnia magna	R-HSA-69481	G2/M Checkpoints	16/546	138/9823	0.00409048	0.0302695	0.0222522	9025/5700/7158/5707/5709/5704/5682/5705/5684/23198/10524/9861/5985/7468/545/4174	Dapma7bEVm000236t1/Dapma7bEVm000739t1/Dapma7bEVm000792t1/Dapma7bEVm001062t1/Dapma7bEVm001495t1/Dapma7bEVm001951t1/Dapma7bEVm002890t1/Dapma7bEVm003299t1/Dapma7bEVm003415t1/Dapma7bEVm003976t1/Dapma7bEVm004193t1/Dapma7bEVm004794t1/Dapma7bEVm004844t1/Dapma7bEVm005016t1/Dapma7bEVm007410t1/Dapma7bEVm010920t1	0.897/0.955/0.921/1/1/1/1/1/1/1/0.941/0.958/1/1/1/0.905	16
Daphnia magna	R-HSA-5610780	Degradation of GLI1 by the proteasome	9/546	58/9823	0.00439891	0.0315426	0.0231881	5700/5707/5709/5704/5682/5705/5684/23198/9861	Dapma7bEVm000739t1/Dapma7bEVm001062t1/Dapma7bEVm001495t1/Dapma7bEVm001951t1/Dapma7bEVm002890t1/Dapma7bEVm003299t1/Dapma7bEVm003415t1/Dapma7bEVm003976t1/Dapma7bEVm004794t1	0.955/1/1/1/1/1/1/1/0.958	9
Daphnia magna	R-HSA-5610783	Degradation of GLI2 by the proteasome	9/546	58/9823	0.00439891	0.0315426	0.0231881	5700/5707/5709/5704/5682/5705/5684/23198/9861	Dapma7bEVm000739t1/Dapma7bEVm001062t1/Dapma7bEVm001495t1/Dapma7bEVm001951t1/Dapma7bEVm002890t1/Dapma7bEVm003299t1/Dapma7bEVm003415t1/Dapma7bEVm003976t1/Dapma7bEVm004794t1	0.955/1/1/1/1/1/1/1/0.958	9
Daphnia magna	R-HSA-5610785	GLI3 is processed to GLI3R by the proteasome	9/546	58/9823	0.00439891	0.0315426	0.0231881	5700/5707/5709/5704/5682/5705/5684/23198/9861	Dapma7bEVm000739t1/Dapma7bEVm001062t1/Dapma7bEVm001495t1/Dapma7bEVm001951t1/Dapma7bEVm002890t1/Dapma7bEVm003299t1/Dapma7bEVm003415t1/Dapma7bEVm003976t1/Dapma7bEVm004794t1	0.955/1/1/1/1/1/1/1/0.958	9
Daphnia magna	R-HSA-68827	CDT1 association with the CDC6:ORC:origin complex	9/546	58/9823	0.00439891	0.0315426	0.0231881	5700/5707/5709/5704/5682/5705/5684/23198/9861	Dapma7bEVm000739t1/Dapma7bEVm001062t1/Dapma7bEVm001495t1/Dapma7bEVm001951t1/Dapma7bEVm002890t1/Dapma7bEVm003299t1/Dapma7bEVm003415t1/Dapma7bEVm003976t1/Dapma7bEVm004794t1	0.955/1/1/1/1/1/1/1/0.958	9
Daphnia magna	R-HSA-380270	Recruitment of mitotic centrosome proteins and complexes	11/546	80/9823	0.00451895	0.0319086	0.0234572	23332/1778/121441/10733/7283/102800317/4751/5347/5048/95681/79441	Dapma7bEVm000211t1/Dapma7bEVm001325t1/Dapma7bEVm003682t1/Dapma7bEVm004055t1/Dapma7bEVm004727t1/Dapma7bEVm004756t1/Dapma7bEVm005087t1/Dapma7bEVm005108t1/Dapma7bEVm005608t1/Dapma7bEVm005741t1/Dapma7bEVm006989t1	1/1/1/0.955/0.923/1/1/0.958/0.917/0.933/0.9	11
Daphnia magna	R-HSA-380287	Centrosome maturation	11/546	80/9823	0.00451895	0.0319086	0.0234572	23332/1778/121441/10733/7283/102800317/4751/5347/5048/95681/79441	Dapma7bEVm000211t1/Dapma7bEVm001325t1/Dapma7bEVm003682t1/Dapma7bEVm004055t1/Dapma7bEVm004727t1/Dapma7bEVm004756t1/Dapma7bEVm005087t1/Dapma7bEVm005108t1/Dapma7bEVm005608t1/Dapma7bEVm005741t1/Dapma7bEVm006989t1	1/1/1/0.955/0.923/1/1/0.958/0.917/0.933/0.9	11
Daphnia magna	R-HSA-983168	Antigen processing: Ubiquitination & Proteasome degradation	28/546	299/9823	0.00464419	0.0325445	0.0239246	23352/10075/26235/5700/54461/5707/51676/5709/4591/8697/27246/5704/29116/5682/5705/5684/29882/9817/23198/9861/10425/84961/6477/996/23014/64750/7328/6468	Dapma7bEVm000116t1/Dapma7bEVm000594t1/Dapma7bEVm000694t1/Dapma7bEVm000739t1/Dapma7bEVm000861t1/Dapma7bEVm001062t1/Dapma7bEVm001164t1/Dapma7bEVm001495t1/Dapma7bEVm001783t1/Dapma7bEVm001841t1/Dapma7bEVm001949t1/Dapma7bEVm001951t1/Dapma7bEVm002320t1/Dapma7bEVm002890t1/Dapma7bEVm003299t1/Dapma7bEVm003415t1/Dapma7bEVm003591t1/Dapma7bEVm003650t1/Dapma7bEVm003976t1/Dapma7bEVm004794t1/Dapma7bEVm005166t1/…	1/1/1/0.955/0.917/1/1/1/0.972/0.929/0.9/1/0.961/1/1/1/1/1/1/0.958/1/0.885/1/0.955/0.923/0.984/0.97/1	28
Daphnia magna	R-HSA-199977	ER to Golgi Anterograde Transport	17/546	153/9823	0.00485797	0.0337867	0.0248378	23243/83548/1778/22818/7109/5861/23423/829/25839/10113/8775/6709/84364/26958/7278/55291/128637	Dapma7bEVm000459t1/Dapma7bEVm000831t1/Dapma7bEVm001325t1/Dapma7bEVm002495t1/Dapma7bEVm003510t1/Dapma7bEVm003944t1/Dapma7bEVm004446t1/Dapma7bEVm005303t1/Dapma7bEVm006190t1/Dapma7bEVm006253t1/Dapma7bEVm007828t1/Dapma7bEVm009538t1/Dapma7bEVm010134t1/Dapma7bEVm010466t1/Dapma7bEVm016225t1/Dapma7bEVm024241t1/Dapma7bEVm027801t1	0.957/0.899/1/1/1/0.97/0.967/0.949/0.889/0.944/1/0.889/0.965/1/0.909/1/1	17
Daphnia magna	R-HSA-351202	Metabolism of polyamines	11/546	81/9823	0.00497468	0.0343401	0.0252446	5700/5707/5709/5704/5682/5705/5684/23198/9861/4507/10166	Dapma7bEVm000739t1/Dapma7bEVm001062t1/Dapma7bEVm001495t1/Dapma7bEVm001951t1/Dapma7bEVm002890t1/Dapma7bEVm003299t1/Dapma7bEVm003415t1/Dapma7bEVm003976t1/Dapma7bEVm004794t1/Dapma7bEVm005328t1/Dapma7bEVm009998t1	0.955/1/1/1/1/1/1/1/0.958/0.954/1	11
Daphnia magna	R-HSA-68949	Orc1 removal from chromatin	10/546	70/9823	0.00505248	0.0343643	0.0252624	5700/5707/5709/5704/5682/5705/5684/23198/9861/4174	Dapma7bEVm000739t1/Dapma7bEVm001062t1/Dapma7bEVm001495t1/Dapma7bEVm001951t1/Dapma7bEVm002890t1/Dapma7bEVm003299t1/Dapma7bEVm003415t1/Dapma7bEVm003976t1/Dapma7bEVm004794t1/Dapma7bEVm010920t1	0.955/1/1/1/1/1/1/1/0.958/0.905	10
Daphnia magna	R-HSA-69052	Switching of origins to a post-replicative state	10/546	70/9823	0.00505248	0.0343643	0.0252624	5700/5707/5709/5704/5682/5705/5684/23198/9861/4174	Dapma7bEVm000739t1/Dapma7bEVm001062t1/Dapma7bEVm001495t1/Dapma7bEVm001951t1/Dapma7bEVm002890t1/Dapma7bEVm003299t1/Dapma7bEVm003415t1/Dapma7bEVm003976t1/Dapma7bEVm004794t1/Dapma7bEVm010920t1	0.955/1/1/1/1/1/1/1/0.958/0.905	10
Daphnia magna	R-HSA-6811440	Retrograde transport at the Trans-Golgi-Network	8/546	49/9823	0.00518343	0.0349574	0.0256984	83548/9827/143187/25839/339122/8775/5870/9712	Dapma7bEVm000831t1/Dapma7bEVm004286t1/Dapma7bEVm005739t1/Dapma7bEVm006190t1/Dapma7bEVm006635t1/Dapma7bEVm007828t1/Dapma7bEVm011269t1/Dapma7bEVm023318t1	0.899/0.902/0.904/0.889/1/1/1/0.95	8
Daphnia magna	R-HSA-380320	Recruitment of NuMA to mitotic centrosomes	12/546	93/9823	0.00521526	0.0349574	0.0256984	23332/1778/121441/10733/7283/102800317/4751/5347/5048/95681/79441/7278	Dapma7bEVm000211t1/Dapma7bEVm001325t1/Dapma7bEVm003682t1/Dapma7bEVm004055t1/Dapma7bEVm004727t1/Dapma7bEVm004756t1/Dapma7bEVm005087t1/Dapma7bEVm005108t1/Dapma7bEVm005608t1/Dapma7bEVm005741t1/Dapma7bEVm006989t1/Dapma7bEVm016225t1	1/1/1/0.955/0.923/1/1/0.958/0.917/0.933/0.9/0.909	12
Daphnia magna	R-HSA-180786	Extension of Telomeres	6/546	30/9823	0.00542807	0.036122	0.0265546	10856/1736/2237/5985/5557/5981	Dapma7bEVm001199t1/Dapma7bEVm001861t1/Dapma7bEVm002789t1/Dapma7bEVm004844t1/Dapma7bEVm006517t1/Dapma7bEVm011419t1	1/0.894/0.97/1/1/0.948	6
Daphnia magna	R-HSA-187577	SCF(Skp2)-mediated degradation of p27/p21	9/546	60/9823	0.00553566	0.0365749	0.0268875	5700/5707/5709/5704/5682/5705/5684/9861/898	Dapma7bEVm000739t1/Dapma7bEVm001062t1/Dapma7bEVm001495t1/Dapma7bEVm001951t1/Dapma7bEVm002890t1/Dapma7bEVm003299t1/Dapma7bEVm003415t1/Dapma7bEVm004794t1/Dapma7bEVm005540t1	0.955/1/1/1/1/1/1/0.958/1	9
Daphnia magna	R-HSA-381119	Unfolded Protein Response (UPR)	12/546	94/9823	0.00568615	0.0372854	0.0274098	8570/10525/10130/3309/6734/9114/11340/11231/30827/10113/23016/7184	Dapma7bEVm000035t1/Dapma7bEVm001745t1/Dapma7bEVm002371t1/Dapma7bEVm003115t1/Dapma7bEVm003133t1/Dapma7bEVm003348t1/Dapma7bEVm003390t1/Dapma7bEVm004591t1/Dapma7bEVm006224t1/Dapma7bEVm006253t1/Dapma7bEVm008356t1/Dapma7bEVm010576t1	0.964/0.974/0.903/0.958/1/0.924/1/1/0.903/0.944/1/1	12
Daphnia magna	R-HSA-71291	Metabolism of amino acids and derivatives	31/546	346/9823	0.00572382	0.0372854	0.0274098	5700/256987/5707/29920/5709/5704/6176/5682/51520/5859/5705/11019/5684/23198/6157/275/189/9861/4507/6470/9061/80150/387787/10166/6138/586/6137/6227/6141/6232/1491	Dapma7bEVm000739t1/Dapma7bEVm000909t1/Dapma7bEVm001062t1/Dapma7bEVm001297t1/Dapma7bEVm001495t1/Dapma7bEVm001951t1/Dapma7bEVm002535t1/Dapma7bEVm002890t1/Dapma7bEVm003004t1/Dapma7bEVm003071t1/Dapma7bEVm003299t1/Dapma7bEVm003301t1/Dapma7bEVm003415t1/Dapma7bEVm003976t1/Dapma7bEVm004460t1/Dapma7bEVm004780t1/Dapma7bEVm004789t1/Dapma7bEVm004794t1/Dapma7bEVm005328t1/Dapma7bEVm005920t1/Dapma7bEVm006210t1/…	0.955/0.962/1/1/1/1/1/1/1/1/1/0.962/1/1/0.905/1/0.945/0.958/0.954/1/1/0.917/1/1/1/1/0.958/1/1/1/0.95	31
Daphnia magna	R-HSA-159231	Transport of Mature mRNA Derived from an Intronless Transcript	7/546	40/9823	0.00592656	0.037723	0.0277315	4927/22916/51692/4928/55746/10482/79902	Dapma7bEVm000300t1/Dapma7bEVm002514t1/Dapma7bEVm003110t1/Dapma7bEVm003478t1/Dapma7bEVm003520t1/Dapma7bEVm003640t1/Dapma7bEVm009727t1	1/1/0.958/1/0.978/0.917/0.968	7
Daphnia magna	R-HSA-168325	Viral Messenger RNA Synthesis	7/546	40/9823	0.00592656	0.037723	0.0277315	4927/4928/55746/5432/79902/2962/5440	Dapma7bEVm000300t1/Dapma7bEVm003478t1/Dapma7bEVm003520t1/Dapma7bEVm006360t1/Dapma7bEVm009727t1/Dapma7bEVm010926t1/Dapma7bEVm029691t1	1/1/0.978/0.989/0.968/0.955/0.929	7
Daphnia magna	R-HSA-5632684	Hedgehog 'on' state	11/546	83/9823	0.0059949	0.037723	0.0277315	5700/5707/5709/5704/5682/5705/5684/79577/23198/9861/64750	Dapma7bEVm000739t1/Dapma7bEVm001062t1/Dapma7bEVm001495t1/Dapma7bEVm001951t1/Dapma7bEVm002890t1/Dapma7bEVm003299t1/Dapma7bEVm003415t1/Dapma7bEVm003683t1/Dapma7bEVm003976t1/Dapma7bEVm004794t1/Dapma7bEVm010222t1	0.955/1/1/1/1/1/1/0.919/1/0.958/0.984	11
Daphnia magna	R-HSA-68874	M/G1 Transition	11/546	83/9823	0.0059949	0.037723	0.0277315	5700/5707/5709/5704/5682/5705/5684/23198/9861/5557/4174	Dapma7bEVm000739t1/Dapma7bEVm001062t1/Dapma7bEVm001495t1/Dapma7bEVm001951t1/Dapma7bEVm002890t1/Dapma7bEVm003299t1/Dapma7bEVm003415t1/Dapma7bEVm003976t1/Dapma7bEVm004794t1/Dapma7bEVm006517t1/Dapma7bEVm010920t1	0.955/1/1/1/1/1/1/1/0.958/1/0.905	11
Daphnia magna	R-HSA-69002	DNA Replication Pre-Initiation	11/546	83/9823	0.0059949	0.037723	0.0277315	5700/5707/5709/5704/5682/5705/5684/23198/9861/5557/4174	Dapma7bEVm000739t1/Dapma7bEVm001062t1/Dapma7bEVm001495t1/Dapma7bEVm001951t1/Dapma7bEVm002890t1/Dapma7bEVm003299t1/Dapma7bEVm003415t1/Dapma7bEVm003976t1/Dapma7bEVm004794t1/Dapma7bEVm006517t1/Dapma7bEVm010920t1	0.955/1/1/1/1/1/1/1/0.958/1/0.905	11
Daphnia magna	R-HSA-6807505	RNA polymerase II transcribes snRNA genes	10/546	72/9823	0.0061859	0.0384024	0.0282309	51585/6829/57508/22916/55726/2959/5432/905/2962/5440	Dapma7bEVm000344t1/Dapma7bEVm001051t1/Dapma7bEVm001698t1/Dapma7bEVm002514t1/Dapma7bEVm003120t1/Dapma7bEVm005972t1/Dapma7bEVm006360t1/Dapma7bEVm010027t1/Dapma7bEVm010926t1/Dapma7bEVm029691t1	0.938/0.891/0.96/1/0.982/0.967/0.989/0.914/0.955/0.929	10
Daphnia magna	R-HSA-69300	Removal of licensing factors from origins	10/546	72/9823	0.0061859	0.0384024	0.0282309	5700/5707/5709/5704/5682/5705/5684/23198/9861/4174	Dapma7bEVm000739t1/Dapma7bEVm001062t1/Dapma7bEVm001495t1/Dapma7bEVm001951t1/Dapma7bEVm002890t1/Dapma7bEVm003299t1/Dapma7bEVm003415t1/Dapma7bEVm003976t1/Dapma7bEVm004794t1/Dapma7bEVm010920t1	0.955/1/1/1/1/1/1/1/0.958/0.905	10
Daphnia magna	R-HSA-113418	Formation of the Early Elongation Complex	6/546	31/9823	0.00642155	0.0393373	0.0289182	6829/22916/9150/5432/2962/5440	Dapma7bEVm001051t1/Dapma7bEVm002514t1/Dapma7bEVm004051t1/Dapma7bEVm006360t1/Dapma7bEVm010926t1/Dapma7bEVm029691t1	0.891/1/0.958/0.989/0.955/0.929	6
Daphnia magna	R-HSA-167158	Formation of the HIV-1 Early Elongation Complex	6/546	31/9823	0.00642155	0.0393373	0.0289182	6829/22916/9150/5432/2962/5440	Dapma7bEVm001051t1/Dapma7bEVm002514t1/Dapma7bEVm004051t1/Dapma7bEVm006360t1/Dapma7bEVm010926t1/Dapma7bEVm029691t1	0.891/1/0.958/0.989/0.955/0.929	6
Daphnia magna	R-HSA-72312	rRNA processing	20/546	197/9823	0.006587	0.0400853	0.0294681	1736/9136/6176/54881/11340/90459/10813/23481/6157/102800317/27292/51118/23016/6138/6137/6227/51602/84946/6141/6232	Dapma7bEVm001861t1/Dapma7bEVm002340t1/Dapma7bEVm002535t1/Dapma7bEVm003233t1/Dapma7bEVm003390t1/Dapma7bEVm003585t1/Dapma7bEVm003590t1/Dapma7bEVm003653t1/Dapma7bEVm004460t1/Dapma7bEVm004756t1/Dapma7bEVm006039t1/Dapma7bEVm007483t1/Dapma7bEVm008356t1/Dapma7bEVm010191t1/Dapma7bEVm010527t1/Dapma7bEVm010554t1/Dapma7bEVm010835t1/Dapma7bEVm010935t1/Dapma7bEVm010994t1/Dapma7bEVm015652t1	0.894/1/1/0.946/1/1/0.964/0.938/0.905/1/1/0.922/1/1/0.958/1/1/1/1/1	20
Daphnia magna	R-HSA-159234	Transport of Mature mRNAs Derived from Intronless Transcripts	7/546	41/9823	0.00681286	0.0411889	0.0302794	4927/22916/51692/4928/55746/10482/79902	Dapma7bEVm000300t1/Dapma7bEVm002514t1/Dapma7bEVm003110t1/Dapma7bEVm003478t1/Dapma7bEVm003520t1/Dapma7bEVm003640t1/Dapma7bEVm009727t1	1/1/0.958/1/0.978/0.917/0.968	7
Daphnia magna	R-HSA-168255	Influenza Life Cycle	15/546	133/9823	0.00689582	0.0414197	0.0304491	4927/6176/4928/55746/6157/3837/5432/79902/6138/6137/6227/2962/6141/6232/5440	Dapma7bEVm000300t1/Dapma7bEVm002535t1/Dapma7bEVm003478t1/Dapma7bEVm003520t1/Dapma7bEVm004460t1/Dapma7bEVm005456t1/Dapma7bEVm006360t1/Dapma7bEVm009727t1/Dapma7bEVm010191t1/Dapma7bEVm010527t1/Dapma7bEVm010554t1/Dapma7bEVm010926t1/Dapma7bEVm010994t1/Dapma7bEVm015652t1/Dapma7bEVm029691t1	1/1/1/0.978/0.905/0.984/0.989/0.968/1/0.958/1/0.955/1/1/0.929	15
Daphnia magna	R-HSA-5358351	Signaling by Hedgehog	16/546	146/9823	0.0070565	0.0421114	0.0309576	27152/27248/5700/5707/5709/5704/5682/5705/5684/79577/51009/23198/9861/9742/64750/7278	Dapma7bEVm000179t1/Dapma7bEVm000700t1/Dapma7bEVm000739t1/Dapma7bEVm001062t1/Dapma7bEVm001495t1/Dapma7bEVm001951t1/Dapma7bEVm002890t1/Dapma7bEVm003299t1/Dapma7bEVm003415t1/Dapma7bEVm003683t1/Dapma7bEVm003840t1/Dapma7bEVm003976t1/Dapma7bEVm004794t1/Dapma7bEVm007202t1/Dapma7bEVm010222t1/Dapma7bEVm016225t1	0.895/1/0.955/1/1/1/1/1/1/0.919/0.95/1/0.958/1/0.984/0.909	16
Daphnia magna	R-HSA-5620912	Anchoring of the basal body to the plasma membrane	12/546	97/9823	0.00730396	0.0433087	0.0318378	23332/1778/4218/121441/10733/7283/102800317/4751/5347/5048/95681/79441	Dapma7bEVm000211t1/Dapma7bEVm001325t1/Dapma7bEVm003405t1/Dapma7bEVm003682t1/Dapma7bEVm004055t1/Dapma7bEVm004727t1/Dapma7bEVm004756t1/Dapma7bEVm005087t1/Dapma7bEVm005108t1/Dapma7bEVm005608t1/Dapma7bEVm005741t1/Dapma7bEVm006989t1	1/1/1/1/0.955/0.923/1/1/0.958/0.917/0.933/0.9	12
Daphnia magna	R-HSA-8854214	TBC/RABGAPs	7/546	42/9823	0.00779389	0.0459194	0.033757	4218/51256/11021/27342/5870/81631/128637	Dapma7bEVm003405t1/Dapma7bEVm003835t1/Dapma7bEVm008396t1/Dapma7bEVm010123t1/Dapma7bEVm011269t1/Dapma7bEVm015585t1/Dapma7bEVm027801t1	1/0.9/0.963/0.938/1/0.972/1	7
Daphnia magna	R-HSA-69304	Regulation of DNA replication	10/546	75/9823	0.00824577	0.0482743	0.0354881	5700/5707/5709/5704/5682/5705/5684/23198/9861/4174	Dapma7bEVm000739t1/Dapma7bEVm001062t1/Dapma7bEVm001495t1/Dapma7bEVm001951t1/Dapma7bEVm002890t1/Dapma7bEVm003299t1/Dapma7bEVm003415t1/Dapma7bEVm003976t1/Dapma7bEVm004794t1/Dapma7bEVm010920t1	0.955/1/1/1/1/1/1/1/0.958/0.905	10
Daphnia magna	R-HSA-159227	Transport of the SLBP independent Mature mRNA	6/546	33/9823	0.00879409	0.0511606	0.0376099	4927/22916/4928/55746/10482/79902	Dapma7bEVm000300t1/Dapma7bEVm002514t1/Dapma7bEVm003478t1/Dapma7bEVm003520t1/Dapma7bEVm003640t1/Dapma7bEVm009727t1	1/1/1/0.978/0.917/0.968	6
Daphnia magna	R-HSA-5663220	RHO GTPases Activate Formins	15/546	137/9823	0.00900189	0.0520422	0.038258	23332/1778/9735/4928/55746/5905/5347/5048/4085/1062/5879/79902/6232/7278/81930	Dapma7bEVm000211t1/Dapma7bEVm001325t1/Dapma7bEVm003475t1/Dapma7bEVm003478t1/Dapma7bEVm003520t1/Dapma7bEVm004648t1/Dapma7bEVm005108t1/Dapma7bEVm005608t1/Dapma7bEVm006108t1/Dapma7bEVm006451t1/Dapma7bEVm008791t1/Dapma7bEVm009727t1/Dapma7bEVm015652t1/Dapma7bEVm016225t1/Dapma7bEVm018465t1	1/1/0.888/1/0.978/1/0.958/0.917/0.885/1/1/0.968/1/0.909/1	15
Daphnia magna	R-HSA-179409	APC-Cdc20 mediated degradation of Nek2A	5/546	24/9823	0.00917588	0.0524988	0.0385937	8697/29882/4751/4085/996	Dapma7bEVm001841t1/Dapma7bEVm003591t1/Dapma7bEVm005087t1/Dapma7bEVm006108t1/Dapma7bEVm006971t1	0.929/1/1/0.885/0.955	5
Daphnia magna	R-HSA-6807878	COPI-mediated anterograde transport	12/546	100/9823	0.00926338	0.0524988	0.0385937	83548/1778/22818/5861/23423/829/25839/8775/6709/84364/26958/7278	Dapma7bEVm000831t1/Dapma7bEVm001325t1/Dapma7bEVm002495t1/Dapma7bEVm003944t1/Dapma7bEVm004446t1/Dapma7bEVm005303t1/Dapma7bEVm006190t1/Dapma7bEVm007828t1/Dapma7bEVm009538t1/Dapma7bEVm010134t1/Dapma7bEVm010466t1/Dapma7bEVm016225t1	0.899/1/1/0.97/0.967/0.949/0.889/1/0.889/0.965/1/0.909	12
Daphnia magna	R-HSA-4086400	PCP/CE pathway	11/546	88/9823	0.00926972	0.0524988	0.0385937	5700/5707/5709/5704/5682/5705/5684/23198/9861/5879/64750	Dapma7bEVm000739t1/Dapma7bEVm001062t1/Dapma7bEVm001495t1/Dapma7bEVm001951t1/Dapma7bEVm002890t1/Dapma7bEVm003299t1/Dapma7bEVm003415t1/Dapma7bEVm003976t1/Dapma7bEVm004794t1/Dapma7bEVm008791t1/Dapma7bEVm010222t1	0.955/1/1/1/1/1/1/1/0.958/1/0.984	11
Daphnia magna	R-HSA-1234176	Oxygen-dependent proline hydroxylation of Hypoxia-inducible Factor Alpha	9/546	65/9823	0.00937089	0.0524988	0.0385937	5700/5707/5709/5704/5682/5705/5684/23198/9861	Dapma7bEVm000739t1/Dapma7bEVm001062t1/Dapma7bEVm001495t1/Dapma7bEVm001951t1/Dapma7bEVm002890t1/Dapma7bEVm003299t1/Dapma7bEVm003415t1/Dapma7bEVm003976t1/Dapma7bEVm004794t1	0.955/1/1/1/1/1/1/1/0.958	9
Daphnia magna	R-HSA-8852135	Protein ubiquitination	9/546	65/9823	0.00937089	0.0524988	0.0385937	5192/9810/79577/5193/8078/7347/29089/9781/7328	Dapma7bEVm001284t1/Dapma7bEVm001731t1/Dapma7bEVm003683t1/Dapma7bEVm003879t1/Dapma7bEVm004052t1/Dapma7bEVm004872t1/Dapma7bEVm006826t1/Dapma7bEVm010395t1/Dapma7bEVm011485t1	0.959/0.944/0.919/1/0.917/0.958/1/1/0.97	9
Daphnia magna	R-HSA-168273	Influenza Viral RNA Transcription and Replication	14/546	125/9823	0.00942141	0.0524988	0.0385937	4927/6176/4928/55746/6157/5432/79902/6138/6137/6227/2962/6141/6232/5440	Dapma7bEVm000300t1/Dapma7bEVm002535t1/Dapma7bEVm003478t1/Dapma7bEVm003520t1/Dapma7bEVm004460t1/Dapma7bEVm006360t1/Dapma7bEVm009727t1/Dapma7bEVm010191t1/Dapma7bEVm010527t1/Dapma7bEVm010554t1/Dapma7bEVm010926t1/Dapma7bEVm010994t1/Dapma7bEVm015652t1/Dapma7bEVm029691t1	1/1/1/0.978/0.905/0.989/0.968/1/0.958/1/0.955/1/1/0.929	14
Daphnia magna	R-HSA-6791226	Major pathway of rRNA processing in the nucleolus and cytosol	18/546	177/9823	0.00949543	0.0525944	0.038664	9136/6176/54881/11340/90459/10813/23481/6157/102800317/51118/23016/6138/6137/6227/51602/84946/6141/6232	Dapma7bEVm002340t1/Dapma7bEVm002535t1/Dapma7bEVm003233t1/Dapma7bEVm003390t1/Dapma7bEVm003585t1/Dapma7bEVm003590t1/Dapma7bEVm003653t1/Dapma7bEVm004460t1/Dapma7bEVm004756t1/Dapma7bEVm007483t1/Dapma7bEVm008356t1/Dapma7bEVm010191t1/Dapma7bEVm010527t1/Dapma7bEVm010554t1/Dapma7bEVm010835t1/Dapma7bEVm010935t1/Dapma7bEVm010994t1/Dapma7bEVm015652t1	1/1/0.946/1/1/0.964/0.938/0.905/1/0.922/1/1/0.958/1/1/1/1/1	18
Daphnia magna	R-HSA-72613	Eukaryotic Translation Initiation	13/546	113/9823	0.00976753	0.0534613	0.0393013	8891/6176/3646/51386/1974/6157/6138/6137/6227/8663/6141/6232/8669	Dapma7bEVm000567t1/Dapma7bEVm002535t1/Dapma7bEVm002731t1/Dapma7bEVm003692t1/Dapma7bEVm004270t1/Dapma7bEVm004460t1/Dapma7bEVm010191t1/Dapma7bEVm010527t1/Dapma7bEVm010554t1/Dapma7bEVm010808t1/Dapma7bEVm010994t1/Dapma7bEVm015652t1/Dapma7bEVm023163t1	1/1/0.944/0.978/0.958/0.905/1/0.958/1/0.943/1/1/1	13
Daphnia magna	R-HSA-72737	Cap-dependent Translation Initiation	13/546	113/9823	0.00976753	0.0534613	0.0393013	8891/6176/3646/51386/1974/6157/6138/6137/6227/8663/6141/6232/8669	Dapma7bEVm000567t1/Dapma7bEVm002535t1/Dapma7bEVm002731t1/Dapma7bEVm003692t1/Dapma7bEVm004270t1/Dapma7bEVm004460t1/Dapma7bEVm010191t1/Dapma7bEVm010527t1/Dapma7bEVm010554t1/Dapma7bEVm010808t1/Dapma7bEVm010994t1/Dapma7bEVm015652t1/Dapma7bEVm023163t1	1/1/0.944/0.978/0.958/0.905/1/0.958/1/0.943/1/1/1	13
Daphnia magna	R-HSA-4615885	SUMOylation of DNA replication proteins	7/546	44/9823	0.0100629	0.0547542	0.0402517	4927/4928/55746/5905/7153/79902/6790	Dapma7bEVm000300t1/Dapma7bEVm003478t1/Dapma7bEVm003520t1/Dapma7bEVm004648t1/Dapma7bEVm009705t1/Dapma7bEVm009727t1/Dapma7bEVm018581t1	1/1/0.978/1/0.928/0.968/0.891	7
Daphnia magna	R-HSA-159230	Transport of the SLBP Dependant Mature mRNA	6/546	34/9823	0.0101897	0.0551199	0.0405206	4927/22916/4928/55746/10482/79902	Dapma7bEVm000300t1/Dapma7bEVm002514t1/Dapma7bEVm003478t1/Dapma7bEVm003520t1/Dapma7bEVm003640t1/Dapma7bEVm009727t1	1/1/1/0.978/0.917/0.968	6
Daphnia magna	R-HSA-1169091	Activation of NF-kappaB in B cells	9/546	66/9823	0.0103332	0.0552497	0.040616	5700/5707/5709/5704/5682/5705/5684/23198/9861	Dapma7bEVm000739t1/Dapma7bEVm001062t1/Dapma7bEVm001495t1/Dapma7bEVm001951t1/Dapma7bEVm002890t1/Dapma7bEVm003299t1/Dapma7bEVm003415t1/Dapma7bEVm003976t1/Dapma7bEVm004794t1	0.955/1/1/1/1/1/1/1/0.958	9
Daphnia magna	R-HSA-5658442	Regulation of RAS by GAPs	9/546	66/9823	0.0103332	0.0552497	0.040616	5700/5707/5709/5704/5682/5705/5684/23198/9861	Dapma7bEVm000739t1/Dapma7bEVm001062t1/Dapma7bEVm001495t1/Dapma7bEVm001951t1/Dapma7bEVm002890t1/Dapma7bEVm003299t1/Dapma7bEVm003415t1/Dapma7bEVm003976t1/Dapma7bEVm004794t1	0.955/1/1/1/1/1/1/1/0.958	9
Daphnia magna	R-HSA-429947	Deadenylation of mRNA	5/546	25/9823	0.0109573	0.0582503	0.0428218	9924/255967/4848/1974/29883	Dapma7bEVm000353t1/Dapma7bEVm001445t1/Dapma7bEVm001896t1/Dapma7bEVm004270t1/Dapma7bEVm011556t1	1/1/0.918/0.958/1	5
Daphnia magna	R-HSA-177243	Interactions of Rev with host cellular proteins	6/546	35/9823	0.0117358	0.0620318	0.0456018	4927/4928/55746/5905/3837/79902	Dapma7bEVm000300t1/Dapma7bEVm003478t1/Dapma7bEVm003520t1/Dapma7bEVm004648t1/Dapma7bEVm005456t1/Dapma7bEVm009727t1	1/1/0.978/1/0.984/0.968	6
Daphnia magna	R-HSA-8851708	Signaling by FGFR2 IIIa TM	4/546	17/9823	0.0125852	0.0661437	0.0486246	22916/5432/2962/5440	Dapma7bEVm002514t1/Dapma7bEVm006360t1/Dapma7bEVm010926t1/Dapma7bEVm029691t1	1/0.989/0.955/0.929	4
Daphnia magna	R-HSA-75153	Apoptotic execution phase	7/546	46/9823	0.0127788	0.0667817	0.0490936	28988/3837/840/2339/3146/6709/10134	Dapma7bEVm003694t1/Dapma7bEVm005456t1/Dapma7bEVm005660t1/Dapma7bEVm006577t1/Dapma7bEVm008070t1/Dapma7bEVm009538t1/Dapma7bEVm015362t1	1/0.984/0.917/1/1/0.889/1	7
Daphnia magna	R-HSA-381070	IRE1alpha activates chaperones	8/546	57/9823	0.0128962	0.0669775	0.0492375	10525/10130/3309/6734/9114/11231/30827/10113	Dapma7bEVm001745t1/Dapma7bEVm002371t1/Dapma7bEVm003115t1/Dapma7bEVm003133t1/Dapma7bEVm003348t1/Dapma7bEVm004591t1/Dapma7bEVm006224t1/Dapma7bEVm006253t1	0.974/0.903/0.958/1/0.924/1/0.903/0.944	8
Daphnia magna	R-HSA-77387	Insulin receptor recycling	5/546	26/9823	0.012961	0.0669775	0.0492375	51382/51606/9114/9550/527	Dapma7bEVm001302t1/Dapma7bEVm002737t1/Dapma7bEVm003348t1/Dapma7bEVm012202t1/Dapma7bEVm018640t1	0.967/1/0.924/0.912/0.916	5
Daphnia magna	R-HSA-1257604	PIP3 activates AKT signaling	23/546	252/9823	0.0130455	0.0670395	0.0492831	5700/51135/5707/7409/5709/23028/8726/5704/81847/5682/5705/5684/23198/5781/5728/9861/10325/6009/1460/5305/8649/8841/2534	Dapma7bEVm000739t1/Dapma7bEVm000910t1/Dapma7bEVm001062t1/Dapma7bEVm001095t1/Dapma7bEVm001495t1/Dapma7bEVm001751t1/Dapma7bEVm001950t1/Dapma7bEVm001951t1/Dapma7bEVm001962t1/Dapma7bEVm002890t1/Dapma7bEVm003299t1/Dapma7bEVm003415t1/Dapma7bEVm003976t1/Dapma7bEVm004619t1/Dapma7bEVm004644t1/Dapma7bEVm004794t1/Dapma7bEVm005312t1/Dapma7bEVm005760t1/Dapma7bEVm007344t1/Dapma7bEVm007609t1/Dapma7bEVm009076t1/…	0.955/1/1/1/1/0.889/0.929/1/0.905/1/1/1/1/1/1/0.958/0.955/1/0.944/1/1/1/1	23
Daphnia magna	R-HSA-156827	L13a-mediated translational silencing of Ceruloplasmin expression	12/546	105/9823	0.0134107	0.0685355	0.0503829	6176/3646/51386/1974/6157/6138/6137/6227/8663/6141/6232/8669	Dapma7bEVm002535t1/Dapma7bEVm002731t1/Dapma7bEVm003692t1/Dapma7bEVm004270t1/Dapma7bEVm004460t1/Dapma7bEVm010191t1/Dapma7bEVm010527t1/Dapma7bEVm010554t1/Dapma7bEVm010808t1/Dapma7bEVm010994t1/Dapma7bEVm015652t1/Dapma7bEVm023163t1	1/0.944/0.978/0.958/0.905/1/0.958/1/0.943/1/1/1	12
Daphnia magna	R-HSA-168254	Influenza Infection	15/546	144/9823	0.013885	0.0702863	0.05167	4927/6176/4928/55746/6157/3837/5432/79902/6138/6137/6227/2962/6141/6232/5440	Dapma7bEVm000300t1/Dapma7bEVm002535t1/Dapma7bEVm003478t1/Dapma7bEVm003520t1/Dapma7bEVm004460t1/Dapma7bEVm005456t1/Dapma7bEVm006360t1/Dapma7bEVm009727t1/Dapma7bEVm010191t1/Dapma7bEVm010527t1/Dapma7bEVm010554t1/Dapma7bEVm010926t1/Dapma7bEVm010994t1/Dapma7bEVm015652t1/Dapma7bEVm029691t1	1/1/1/0.978/0.905/0.984/0.989/0.968/1/0.958/1/0.955/1/1/0.929	15
Daphnia magna	R-HSA-69656	Cyclin A:Cdk2-associated events at S phase entry	10/546	81/9823	0.0139053	0.0702863	0.05167	5700/5707/5709/5704/5682/5705/5684/9861/898/4149	Dapma7bEVm000739t1/Dapma7bEVm001062t1/Dapma7bEVm001495t1/Dapma7bEVm001951t1/Dapma7bEVm002890t1/Dapma7bEVm003299t1/Dapma7bEVm003415t1/Dapma7bEVm004794t1/Dapma7bEVm005540t1/Dapma7bEVm005754t1	0.955/1/1/1/1/1/1/0.958/1/0.886	10
Daphnia magna	R-HSA-1799339	SRP-dependent cotranslational protein targeting to membrane	12/546	106/9823	0.0143878	0.0719391	0.052885	6176/6734/6184/6157/9789/6729/60559/6138/6137/6227/6141/6232	Dapma7bEVm002535t1/Dapma7bEVm003133t1/Dapma7bEVm003664t1/Dapma7bEVm004460t1/Dapma7bEVm004469t1/Dapma7bEVm005113t1/Dapma7bEVm006916t1/Dapma7bEVm010191t1/Dapma7bEVm010527t1/Dapma7bEVm010554t1/Dapma7bEVm010994t1/Dapma7bEVm015652t1	1/1/1/0.905/0.9/0.889/1/1/0.958/1/1/1	12
Daphnia magna	R-HSA-72706	GTP hydrolysis and joining of the 60S ribosomal subunit	12/546	106/9823	0.0143878	0.0719391	0.052885	6176/3646/51386/1974/6157/6138/6137/6227/8663/6141/6232/8669	Dapma7bEVm002535t1/Dapma7bEVm002731t1/Dapma7bEVm003692t1/Dapma7bEVm004270t1/Dapma7bEVm004460t1/Dapma7bEVm010191t1/Dapma7bEVm010527t1/Dapma7bEVm010554t1/Dapma7bEVm010808t1/Dapma7bEVm010994t1/Dapma7bEVm015652t1/Dapma7bEVm023163t1	1/0.944/0.978/0.958/0.905/1/0.958/1/0.943/1/1/1	12
Daphnia magna	R-HSA-69202	Cyclin E associated events during G1/S transition	10/546	82/9823	0.0150774	0.0739125	0.0543357	5700/5707/5709/5704/5682/5705/5684/9861/898/4149	Dapma7bEVm000739t1/Dapma7bEVm001062t1/Dapma7bEVm001495t1/Dapma7bEVm001951t1/Dapma7bEVm002890t1/Dapma7bEVm003299t1/Dapma7bEVm003415t1/Dapma7bEVm004794t1/Dapma7bEVm005540t1/Dapma7bEVm005754t1	0.955/1/1/1/1/1/1/0.958/1/0.886	10
Daphnia magna	R-HSA-72086	mRNA Capping	5/546	27/9823	0.0151983	0.0739125	0.0543357	6829/22916/5432/2962/5440	Dapma7bEVm001051t1/Dapma7bEVm002514t1/Dapma7bEVm006360t1/Dapma7bEVm010926t1/Dapma7bEVm029691t1	0.891/1/0.989/0.955/0.929	5
Daphnia magna	R-HSA-75067	Processing of Capped Intronless Pre-mRNA	5/546	27/9823	0.0151983	0.0739125	0.0543357	51585/22916/51692/10978/11051	Dapma7bEVm000344t1/Dapma7bEVm002514t1/Dapma7bEVm003110t1/Dapma7bEVm004757t1/Dapma7bEVm023023t1	0.938/1/0.958/1/0.941	5
Daphnia magna	R-HSA-3215018	Processing and activation of SUMO	3/546	10/9823	0.0152802	0.0739125	0.0543357	10054/29843/10055	Dapma7bEVm002656t1/Dapma7bEVm010586t1/Dapma7bEVm015318t1	1/0.905/0.983	3
Daphnia magna	R-HSA-390450	Folding of actin by CCT/TriC	3/546	10/9823	0.0152802	0.0739125	0.0543357	7203/10574/10694	Dapma7bEVm000703t1/Dapma7bEVm001152t1/Dapma7bEVm022854t1	0.964/0.971/1	3
Daphnia magna	R-HSA-77289	Mitochondrial Fatty Acid Beta-Oxidation	6/546	37/9823	0.0153098	0.0739125	0.0543357	4594/3030/23597/1632/27349/80221	Dapma7bEVm002190t1/Dapma7bEVm003085t1/Dapma7bEVm003267t1/Dapma7bEVm003395t1/Dapma7bEVm005929t1/Dapma7bEVm009729t1	0.982/0.972/1/0.944/1/1	6
Daphnia magna	R-HSA-109581	Apoptosis	16/546	159/9823	0.0153418	0.0739125	0.0543357	5700/5707/5709/5704/5682/5705/5684/28988/23198/9861/3837/840/2339/3146/6709/10134	Dapma7bEVm000739t1/Dapma7bEVm001062t1/Dapma7bEVm001495t1/Dapma7bEVm001951t1/Dapma7bEVm002890t1/Dapma7bEVm003299t1/Dapma7bEVm003415t1/Dapma7bEVm003694t1/Dapma7bEVm003976t1/Dapma7bEVm004794t1/Dapma7bEVm005456t1/Dapma7bEVm005660t1/Dapma7bEVm006577t1/Dapma7bEVm008070t1/Dapma7bEVm009538t1/Dapma7bEVm015362t1	0.955/1/1/1/1/1/1/1/1/0.958/0.984/0.917/1/1/0.889/1	16
Daphnia magna	R-HSA-176412	Phosphorylation of the APC/C	4/546	18/9823	0.0154846	0.0742139	0.0545572	8697/29882/5347/996	Dapma7bEVm001841t1/Dapma7bEVm003591t1/Dapma7bEVm005108t1/Dapma7bEVm006971t1	0.929/1/0.958/0.955	4
Daphnia magna	R-HSA-72689	Formation of a pool of free 40S subunits	11/546	95/9823	0.0159861	0.0762224	0.0560338	6176/3646/51386/6157/6138/6137/6227/8663/6141/6232/8669	Dapma7bEVm002535t1/Dapma7bEVm002731t1/Dapma7bEVm003692t1/Dapma7bEVm004460t1/Dapma7bEVm010191t1/Dapma7bEVm010527t1/Dapma7bEVm010554t1/Dapma7bEVm010808t1/Dapma7bEVm010994t1/Dapma7bEVm015652t1/Dapma7bEVm023163t1	1/0.944/0.978/0.905/1/0.958/1/0.943/1/1/1	11
Daphnia magna	R-HSA-446652	Interleukin-1 family signaling	13/546	121/9823	0.0167196	0.0793108	0.0583041	5700/51135/5707/5709/5704/4791/5682/5705/5684/23198/9861/6416/3146	Dapma7bEVm000739t1/Dapma7bEVm000910t1/Dapma7bEVm001062t1/Dapma7bEVm001495t1/Dapma7bEVm001951t1/Dapma7bEVm002577t1/Dapma7bEVm002890t1/Dapma7bEVm003299t1/Dapma7bEVm003415t1/Dapma7bEVm003976t1/Dapma7bEVm004794t1/Dapma7bEVm006501t1/Dapma7bEVm008070t1	0.955/1/1/1/1/1/1/1/1/1/0.958/0.961/1	13
Daphnia magna	R-HSA-8950505	Gene and protein expression by JAK-STAT signaling after Interleukin-12 stimulation	6/546	38/9823	0.0173525	0.0818931	0.0602025	829/4507/9446/6627/6888/3181	Dapma7bEVm005303t1/Dapma7bEVm005328t1/Dapma7bEVm005711t1/Dapma7bEVm006868t1/Dapma7bEVm009844t1/Dapma7bEVm022785t1	0.949/0.954/0.917/0.917/1/0.964	6
Daphnia magna	R-HSA-983169	Class I MHC mediated antigen processing & presentation	30/546	361/9823	0.0175884	0.0822577	0.0604706	23352/10075/26235/5700/54461/5707/51676/5709/4591/8697/27246/5704/29116/5682/3309/5705/5684/29882/9817/23198/9861/10425/84961/6477/996/23014/64750/7328/6468/10134	Dapma7bEVm000116t1/Dapma7bEVm000594t1/Dapma7bEVm000694t1/Dapma7bEVm000739t1/Dapma7bEVm000861t1/Dapma7bEVm001062t1/Dapma7bEVm001164t1/Dapma7bEVm001495t1/Dapma7bEVm001783t1/Dapma7bEVm001841t1/Dapma7bEVm001949t1/Dapma7bEVm001951t1/Dapma7bEVm002320t1/Dapma7bEVm002890t1/Dapma7bEVm003115t1/Dapma7bEVm003299t1/Dapma7bEVm003415t1/Dapma7bEVm003591t1/Dapma7bEVm003650t1/Dapma7bEVm003976t1/Dapma7bEVm004794t1/…	1/1/1/0.955/0.917/1/1/1/0.972/0.929/0.9/1/0.961/1/0.958/1/1/1/1/1/0.958/1/0.885/1/0.955/0.923/0.984/0.97/1/1	30
Daphnia magna	R-HSA-5693538	Homology Directed Repair	12/546	109/9823	0.0176453	0.0822577	0.0604706	9025/7158/142/2237/5893/5892/10524/5985/7468/54962/545/5981	Dapma7bEVm000236t1/Dapma7bEVm000792t1/Dapma7bEVm001061t1/Dapma7bEVm002789t1/Dapma7bEVm003313t1/Dapma7bEVm003863t1/Dapma7bEVm004193t1/Dapma7bEVm004844t1/Dapma7bEVm005016t1/Dapma7bEVm005323t1/Dapma7bEVm007410t1/Dapma7bEVm011419t1	0.897/0.921/1/0.97/1/1/0.941/1/1/1/1/0.948	12
Daphnia magna	R-HSA-8939902	Regulation of RUNX2 expression and activity	9/546	72/9823	0.0177388	0.0822577	0.0604706	5700/5707/5709/5704/5682/5705/5684/23198/9861	Dapma7bEVm000739t1/Dapma7bEVm001062t1/Dapma7bEVm001495t1/Dapma7bEVm001951t1/Dapma7bEVm002890t1/Dapma7bEVm003299t1/Dapma7bEVm003415t1/Dapma7bEVm003976t1/Dapma7bEVm004794t1	0.955/1/1/1/1/1/1/1/0.958	9
Daphnia magna	R-HSA-72165	mRNA Splicing - Minor Pathway	7/546	49/9823	0.0177855	0.0822577	0.0604706	22916/9343/5432/9410/2962/6632/5440	Dapma7bEVm002514t1/Dapma7bEVm005022t1/Dapma7bEVm006360t1/Dapma7bEVm006784t1/Dapma7bEVm010926t1/Dapma7bEVm015749t1/Dapma7bEVm029691t1	1/0.954/0.989/0.978/0.955/1/0.929	7
Daphnia magna	R-HSA-5357801	Programmed Cell Death	16/546	162/9823	0.0180417	0.0830277	0.0610365	5700/5707/5709/5704/5682/5705/5684/28988/23198/9861/3837/840/2339/3146/6709/10134	Dapma7bEVm000739t1/Dapma7bEVm001062t1/Dapma7bEVm001495t1/Dapma7bEVm001951t1/Dapma7bEVm002890t1/Dapma7bEVm003299t1/Dapma7bEVm003415t1/Dapma7bEVm003694t1/Dapma7bEVm003976t1/Dapma7bEVm004794t1/Dapma7bEVm005456t1/Dapma7bEVm005660t1/Dapma7bEVm006577t1/Dapma7bEVm008070t1/Dapma7bEVm009538t1/Dapma7bEVm015362t1	0.955/1/1/1/1/1/1/1/1/0.958/0.984/0.917/1/1/0.889/1	16
Daphnia magna	R-HSA-141405	Inhibition of the proteolytic activity of APC/C required for the onset of anaphase by mitotic spindle checkpoint components	4/546	19/9823	0.0187716	0.0855357	0.0628803	8697/29882/4085/996	Dapma7bEVm001841t1/Dapma7bEVm003591t1/Dapma7bEVm006108t1/Dapma7bEVm006971t1	0.929/1/0.885/0.955	4
Daphnia magna	R-HSA-141430	Inactivation of APC/C via direct inhibition of the APC/C complex	4/546	19/9823	0.0187716	0.0855357	0.0628803	8697/29882/4085/996	Dapma7bEVm001841t1/Dapma7bEVm003591t1/Dapma7bEVm006108t1/Dapma7bEVm006971t1	0.929/1/0.885/0.955	4
Daphnia magna	R-HSA-73884	Base Excision Repair	6/546	39/9823	0.0195749	0.0883257	0.0649314	142/2237/5985/8930/6996/5981	Dapma7bEVm001061t1/Dapma7bEVm002789t1/Dapma7bEVm004844t1/Dapma7bEVm006011t1/Dapma7bEVm011323t1/Dapma7bEVm011419t1	1/0.97/1/0.98/0.99/0.948	6
Daphnia magna	R-HSA-73933	Resolution of Abasic Sites (AP sites)	6/546	39/9823	0.0195749	0.0883257	0.0649314	142/2237/5985/8930/6996/5981	Dapma7bEVm001061t1/Dapma7bEVm002789t1/Dapma7bEVm004844t1/Dapma7bEVm006011t1/Dapma7bEVm011323t1/Dapma7bEVm011419t1	1/0.97/1/0.98/0.99/0.948	6
Daphnia magna	R-HSA-5693532	DNA Double-Strand Break Repair	14/546	137/9823	0.0199069	0.0893877	0.065712	9025/7158/142/2237/5893/5892/10524/5985/7468/27434/54962/545/5981/7520	Dapma7bEVm000236t1/Dapma7bEVm000792t1/Dapma7bEVm001061t1/Dapma7bEVm002789t1/Dapma7bEVm003313t1/Dapma7bEVm003863t1/Dapma7bEVm004193t1/Dapma7bEVm004844t1/Dapma7bEVm005016t1/Dapma7bEVm005129t1/Dapma7bEVm005323t1/Dapma7bEVm007410t1/Dapma7bEVm011419t1/Dapma7bEVm018600t1	0.897/0.921/1/0.97/1/1/0.941/1/1/0.897/1/1/0.948/1	14
Daphnia magna	R-HSA-5610787	Hedgehog 'off' state	12/546	111/9823	0.0201059	0.0898452	0.0660484	27152/5700/5707/5709/5704/5682/5705/5684/23198/9861/9742/7278	Dapma7bEVm000179t1/Dapma7bEVm000739t1/Dapma7bEVm001062t1/Dapma7bEVm001495t1/Dapma7bEVm001951t1/Dapma7bEVm002890t1/Dapma7bEVm003299t1/Dapma7bEVm003415t1/Dapma7bEVm003976t1/Dapma7bEVm004794t1/Dapma7bEVm007202t1/Dapma7bEVm016225t1	0.895/0.955/1/1/1/1/1/1/1/0.958/1/0.909	12
Daphnia magna	R-HSA-5687128	MAPK6/MAPK4 signaling	10/546	86/9823	0.020511	0.0912147	0.0670551	5700/5707/5709/5704/5682/5705/5684/23198/9861/5879	Dapma7bEVm000739t1/Dapma7bEVm001062t1/Dapma7bEVm001495t1/Dapma7bEVm001951t1/Dapma7bEVm002890t1/Dapma7bEVm003299t1/Dapma7bEVm003415t1/Dapma7bEVm003976t1/Dapma7bEVm004794t1/Dapma7bEVm008791t1	0.955/1/1/1/1/1/1/1/0.958/1	10
Daphnia magna	R-HSA-8873719	RAB geranylgeranylation	8/546	62/9823	0.0207468	0.0916366	0.0673653	4218/5861/5873/339122/23011/11021/5870/10890	Dapma7bEVm003405t1/Dapma7bEVm003944t1/Dapma7bEVm005737t1/Dapma7bEVm006635t1/Dapma7bEVm006901t1/Dapma7bEVm008396t1/Dapma7bEVm011269t1/Dapma7bEVm012294t1	1/0.97/1/1/1/0.963/1/1	8
Daphnia magna	R-HSA-1234174	Regulation of Hypoxia-inducible Factor (HIF) by oxygen	9/546	74/9823	0.0209031	0.0916366	0.0673653	5700/5707/5709/5704/5682/5705/5684/23198/9861	Dapma7bEVm000739t1/Dapma7bEVm001062t1/Dapma7bEVm001495t1/Dapma7bEVm001951t1/Dapma7bEVm002890t1/Dapma7bEVm003299t1/Dapma7bEVm003415t1/Dapma7bEVm003976t1/Dapma7bEVm004794t1	0.955/1/1/1/1/1/1/1/0.958	9
Daphnia magna	R-HSA-2262749	Cellular response to hypoxia	9/546	74/9823	0.0209031	0.0916366	0.0673653	5700/5707/5709/5704/5682/5705/5684/23198/9861	Dapma7bEVm000739t1/Dapma7bEVm001062t1/Dapma7bEVm001495t1/Dapma7bEVm001951t1/Dapma7bEVm002890t1/Dapma7bEVm003299t1/Dapma7bEVm003415t1/Dapma7bEVm003976t1/Dapma7bEVm004794t1	0.955/1/1/1/1/1/1/1/0.958	9
Daphnia magna	R-HSA-3700989	Transcriptional Regulation by TP53	29/546	352/9823	0.0214955	0.0937894	0.0689479	22974/6829/11198/3276/4848/6924/90809/5892/9150/10524/5728/5985/10325/898/6009/5432/6341/6881/1460/545/5305/7295/8649/905/2962/29883/6873/6790/5440	Dapma7bEVm000191t1/Dapma7bEVm001051t1/Dapma7bEVm001053t1/Dapma7bEVm001258t1/Dapma7bEVm001896t1/Dapma7bEVm002283t1/Dapma7bEVm002910t1/Dapma7bEVm003863t1/Dapma7bEVm004051t1/Dapma7bEVm004193t1/Dapma7bEVm004644t1/Dapma7bEVm004844t1/Dapma7bEVm005312t1/Dapma7bEVm005540t1/Dapma7bEVm005760t1/Dapma7bEVm006360t1/Dapma7bEVm006616t1/Dapma7bEVm007057t1/Dapma7bEVm007344t1/Dapma7bEVm007410t1/Dapma7bEVm007609t1/…	0.91/0.891/1/0.972/0.918/0.928/0.889/1/0.958/0.941/1/1/0.955/1/1/0.989/1/1/0.944/1/1/0.969/1/0.914/0.955/1/0.889/0.891/0.929	29
Daphnia magna	R-HSA-191859	snRNP Assembly	7/546	51/9823	0.021805	0.0938123	0.0689647	4927/22916/4928/55746/79902/11218/6632	Dapma7bEVm000300t1/Dapma7bEVm002514t1/Dapma7bEVm003478t1/Dapma7bEVm003520t1/Dapma7bEVm009727t1/Dapma7bEVm011140t1/Dapma7bEVm015749t1	1/1/1/0.978/0.968/0.976/1	7
Daphnia magna	R-HSA-194441	Metabolism of non-coding RNA	7/546	51/9823	0.021805	0.0938123	0.0689647	4927/22916/4928/55746/79902/11218/6632	Dapma7bEVm000300t1/Dapma7bEVm002514t1/Dapma7bEVm003478t1/Dapma7bEVm003520t1/Dapma7bEVm009727t1/Dapma7bEVm011140t1/Dapma7bEVm015749t1	1/1/1/0.978/0.968/0.976/1	7
Daphnia magna	R-HSA-2980766	Nuclear Envelope Breakdown	7/546	51/9823	0.021805	0.0938123	0.0689647	4927/7443/4928/55746/5347/79902/23399	Dapma7bEVm000300t1/Dapma7bEVm002205t1/Dapma7bEVm003478t1/Dapma7bEVm003520t1/Dapma7bEVm005108t1/Dapma7bEVm009727t1/Dapma7bEVm023313t1	1/0.969/1/0.978/0.958/0.968/0.938	7
Daphnia magna	R-HSA-69186	Lagging Strand Synthesis	4/546	20/9823	0.0224591	0.0961792	0.0707047	2237/5985/5557/5981	Dapma7bEVm002789t1/Dapma7bEVm004844t1/Dapma7bEVm006517t1/Dapma7bEVm011419t1	0.97/1/1/0.948	4
Daphnia magna	R-HSA-391251	Protein folding	11/546	100/9823	0.0226535	0.0965643	0.0709878	7203/54461/10574/6499/6905/898/1460/8841/6468/7278/10694	Dapma7bEVm000703t1/Dapma7bEVm000861t1/Dapma7bEVm001152t1/Dapma7bEVm001361t1/Dapma7bEVm001512t1/Dapma7bEVm005540t1/Dapma7bEVm007344t1/Dapma7bEVm010949t1/Dapma7bEVm011696t1/Dapma7bEVm016225t1/Dapma7bEVm022854t1	0.964/0.917/0.971/1/0.894/1/0.944/1/1/0.909/1	11
Daphnia magna	R-HSA-168271	Transport of Ribonucleoproteins into the Host Nucleus	5/546	30/9823	0.0234118	0.099339	0.0730276	4927/4928/55746/3837/79902	Dapma7bEVm000300t1/Dapma7bEVm003478t1/Dapma7bEVm003520t1/Dapma7bEVm005456t1/Dapma7bEVm009727t1	1/1/0.978/0.984/0.968	5
Daphnia magna	R-HSA-975956	Nonsense Mediated Decay (NMD) independent of the Exon Junction Complex (EJC)	10/546	88/9823	0.0237085	0.100139	0.0736154	5976/22916/6176/2107/6157/6138/6137/6227/6141/6232	Dapma7bEVm002125t1/Dapma7bEVm002514t1/Dapma7bEVm002535t1/Dapma7bEVm003269t1/Dapma7bEVm004460t1/Dapma7bEVm010191t1/Dapma7bEVm010527t1/Dapma7bEVm010554t1/Dapma7bEVm010994t1/Dapma7bEVm015652t1	0.95/1/1/0.9/0.905/1/0.958/1/1/1	10
Daphnia magna	R-HSA-5693571	Nonhomologous End-Joining (NHEJ)	6/546	41/9823	0.0245841	0.103365	0.0759872	9025/7158/10524/7468/27434/7520	Dapma7bEVm000236t1/Dapma7bEVm000792t1/Dapma7bEVm004193t1/Dapma7bEVm005016t1/Dapma7bEVm005129t1/Dapma7bEVm018600t1	0.897/0.921/0.941/1/0.897/1	6
Daphnia magna	R-HSA-264870	Caspase-mediated cleavage of cytoskeletal proteins	3/546	12/9823	0.0257868	0.10783	0.0792694	28988/840/6709	Dapma7bEVm003694t1/Dapma7bEVm005660t1/Dapma7bEVm009538t1	1/0.917/0.889	3
Daphnia magna	R-HSA-948021	Transport to the Golgi and subsequent modification	17/546	183/9823	0.0258791	0.10783	0.0792694	23243/83548/1778/22818/7109/5861/23423/829/25839/10113/8775/6709/84364/26958/7278/55291/128637	Dapma7bEVm000459t1/Dapma7bEVm000831t1/Dapma7bEVm001325t1/Dapma7bEVm002495t1/Dapma7bEVm003510t1/Dapma7bEVm003944t1/Dapma7bEVm004446t1/Dapma7bEVm005303t1/Dapma7bEVm006190t1/Dapma7bEVm006253t1/Dapma7bEVm007828t1/Dapma7bEVm009538t1/Dapma7bEVm010134t1/Dapma7bEVm010466t1/Dapma7bEVm016225t1/Dapma7bEVm024241t1/Dapma7bEVm027801t1	0.957/0.899/1/1/1/0.97/0.967/0.949/0.889/0.944/1/0.889/0.965/1/0.909/1/1	17
Daphnia magna	R-HSA-446193	Biosynthesis of the N-glycan precursor (dolichol lipid-linked oligosaccharide, LLO) and transfer to a nascent protein	9/546	77/9823	0.0263827	0.109435	0.0804495	4351/256281/29926/85365/57171/79947/5238/7264/56052	Dapma7bEVm001564t1/Dapma7bEVm003410t1/Dapma7bEVm004762t1/Dapma7bEVm005209t1/Dapma7bEVm005749t1/Dapma7bEVm007073t1/Dapma7bEVm010720t1/Dapma7bEVm011067t1/Dapma7bEVm022536t1	0.944/0.933/1/1/1/0.9/1/1/1	9
Daphnia magna	R-HSA-917977	Transferrin endocytosis and recycling	5/546	31/9823	0.0266792	0.110125	0.0809568	51382/51606/9114/9550/527	Dapma7bEVm001302t1/Dapma7bEVm002737t1/Dapma7bEVm003348t1/Dapma7bEVm012202t1/Dapma7bEVm018640t1	0.967/1/0.924/0.912/0.916	5
Daphnia magna	R-HSA-167161	HIV Transcription Initiation	6/546	42/9823	0.0273825	0.110125	0.0809568	2959/5432/6881/2962/6873/5440	Dapma7bEVm005972t1/Dapma7bEVm006360t1/Dapma7bEVm007057t1/Dapma7bEVm010926t1/Dapma7bEVm018470t1/Dapma7bEVm029691t1	0.967/0.989/1/0.955/0.889/0.929	6
Daphnia magna	R-HSA-167162	RNA Polymerase II HIV Promoter Escape	6/546	42/9823	0.0273825	0.110125	0.0809568	2959/5432/6881/2962/6873/5440	Dapma7bEVm005972t1/Dapma7bEVm006360t1/Dapma7bEVm007057t1/Dapma7bEVm010926t1/Dapma7bEVm018470t1/Dapma7bEVm029691t1	0.967/0.989/1/0.955/0.889/0.929	6
Daphnia magna	R-HSA-73776	RNA Polymerase II Promoter Escape	6/546	42/9823	0.0273825	0.110125	0.0809568	2959/5432/6881/2962/6873/5440	Dapma7bEVm005972t1/Dapma7bEVm006360t1/Dapma7bEVm007057t1/Dapma7bEVm010926t1/Dapma7bEVm018470t1/Dapma7bEVm029691t1	0.967/0.989/1/0.955/0.889/0.929	6
Daphnia magna	R-HSA-73779	RNA Polymerase II Transcription Pre-Initiation And Promoter Opening	6/546	42/9823	0.0273825	0.110125	0.0809568	2959/5432/6881/2962/6873/5440	Dapma7bEVm005972t1/Dapma7bEVm006360t1/Dapma7bEVm007057t1/Dapma7bEVm010926t1/Dapma7bEVm018470t1/Dapma7bEVm029691t1	0.967/0.989/1/0.955/0.889/0.929	6
Daphnia magna	R-HSA-75953	RNA Polymerase II Transcription Initiation	6/546	42/9823	0.0273825	0.110125	0.0809568	2959/5432/6881/2962/6873/5440	Dapma7bEVm005972t1/Dapma7bEVm006360t1/Dapma7bEVm007057t1/Dapma7bEVm010926t1/Dapma7bEVm018470t1/Dapma7bEVm029691t1	0.967/0.989/1/0.955/0.889/0.929	6
Daphnia magna	R-HSA-76042	RNA Polymerase II Transcription Initiation And Promoter Clearance	6/546	42/9823	0.0273825	0.110125	0.0809568	2959/5432/6881/2962/6873/5440	Dapma7bEVm005972t1/Dapma7bEVm006360t1/Dapma7bEVm007057t1/Dapma7bEVm010926t1/Dapma7bEVm018470t1/Dapma7bEVm029691t1	0.967/0.989/1/0.955/0.889/0.929	6
Daphnia magna	R-HSA-2454202	Fc epsilon receptor (FCERI) signaling	13/546	130/9823	0.028447	0.113911	0.08374	5700/5707/7409/5709/5704/5682/5705/5684/23198/9861/6416/5879/2534	Dapma7bEVm000739t1/Dapma7bEVm001062t1/Dapma7bEVm001095t1/Dapma7bEVm001495t1/Dapma7bEVm001951t1/Dapma7bEVm002890t1/Dapma7bEVm003299t1/Dapma7bEVm003415t1/Dapma7bEVm003976t1/Dapma7bEVm004794t1/Dapma7bEVm006501t1/Dapma7bEVm008791t1/Dapma7bEVm011142t1	0.955/1/1/1/1/1/1/1/1/0.958/0.961/1/1	13
Daphnia magna	R-HSA-72649	Translation initiation complex formation	7/546	54/9823	0.02895	0.11493	0.0844893	3646/51386/1974/6227/8663/6232/8669	Dapma7bEVm002731t1/Dapma7bEVm003692t1/Dapma7bEVm004270t1/Dapma7bEVm010554t1/Dapma7bEVm010808t1/Dapma7bEVm015652t1/Dapma7bEVm023163t1	0.944/0.978/0.958/1/0.943/1/1	7
Daphnia magna	R-HSA-72702	Ribosomal scanning and start codon recognition	7/546	54/9823	0.02895	0.11493	0.0844893	3646/51386/1974/6227/8663/6232/8669	Dapma7bEVm002731t1/Dapma7bEVm003692t1/Dapma7bEVm004270t1/Dapma7bEVm010554t1/Dapma7bEVm010808t1/Dapma7bEVm015652t1/Dapma7bEVm023163t1	0.944/0.978/0.958/1/0.943/1/1	7
Daphnia magna	R-HSA-5617833	Cilium Assembly	18/546	200/9823	0.0295	0.116613	0.0857265	23332/7203/1778/55770/4218/121441/10733/7283/102800317/11336/4751/5347/5048/95681/79441/9742/7278/10694	Dapma7bEVm000211t1/Dapma7bEVm000703t1/Dapma7bEVm001325t1/Dapma7bEVm002596t1/Dapma7bEVm003405t1/Dapma7bEVm003682t1/Dapma7bEVm004055t1/Dapma7bEVm004727t1/Dapma7bEVm004756t1/Dapma7bEVm005057t1/Dapma7bEVm005087t1/Dapma7bEVm005108t1/Dapma7bEVm005608t1/Dapma7bEVm005741t1/Dapma7bEVm006989t1/Dapma7bEVm007202t1/Dapma7bEVm016225t1/Dapma7bEVm022854t1	1/0.964/1/1/1/1/0.955/0.923/1/0.958/1/0.958/0.917/0.933/0.9/1/0.909/1	18
Daphnia magna	R-HSA-1222556	ROS, RNS production in phagocytes	5/546	32/9823	0.0302233	0.11796	0.0867166	51382/51606/9114/9550/527	Dapma7bEVm001302t1/Dapma7bEVm002737t1/Dapma7bEVm003348t1/Dapma7bEVm012202t1/Dapma7bEVm018640t1	0.967/1/0.924/0.912/0.916	5
Daphnia magna	R-HSA-180746	Nuclear import of Rev protein	5/546	32/9823	0.0302233	0.11796	0.0867166	4927/4928/55746/3837/79902	Dapma7bEVm000300t1/Dapma7bEVm003478t1/Dapma7bEVm003520t1/Dapma7bEVm005456t1/Dapma7bEVm009727t1	1/1/0.978/0.984/0.968	5
Daphnia magna	R-HSA-69190	DNA strand elongation	5/546	32/9823	0.0302233	0.11796	0.0867166	2237/5985/5557/4174/5981	Dapma7bEVm002789t1/Dapma7bEVm004844t1/Dapma7bEVm006517t1/Dapma7bEVm010920t1/Dapma7bEVm011419t1	0.97/1/1/0.905/0.948	5
Daphnia magna	R-HSA-195253	Degradation of beta-catenin by the destruction complex	9/546	79/9823	0.0305562	0.118758	0.0873035	5700/5707/5709/5704/5682/5705/5684/23198/9861	Dapma7bEVm000739t1/Dapma7bEVm001062t1/Dapma7bEVm001495t1/Dapma7bEVm001951t1/Dapma7bEVm002890t1/Dapma7bEVm003299t1/Dapma7bEVm003415t1/Dapma7bEVm003976t1/Dapma7bEVm004794t1	0.955/1/1/1/1/1/1/1/0.958	9
Daphnia magna	R-HSA-381038	XBP1(S) activates chaperone genes	7/546	55/9823	0.0316457	0.121968	0.0896628	10525/10130/6734/9114/11231/30827/10113	Dapma7bEVm001745t1/Dapma7bEVm002371t1/Dapma7bEVm003133t1/Dapma7bEVm003348t1/Dapma7bEVm004591t1/Dapma7bEVm006224t1/Dapma7bEVm006253t1	0.974/0.903/1/0.924/1/0.903/0.944	7
Daphnia magna	R-HSA-72662	Activation of the mRNA upon binding of the cap-binding complex and eIFs, and subsequent binding to 43S	7/546	55/9823	0.0316457	0.121968	0.0896628	3646/51386/1974/6227/8663/6232/8669	Dapma7bEVm002731t1/Dapma7bEVm003692t1/Dapma7bEVm004270t1/Dapma7bEVm010554t1/Dapma7bEVm010808t1/Dapma7bEVm015652t1/Dapma7bEVm023163t1	0.944/0.978/0.958/1/0.943/1/1	7
Daphnia magna	R-HSA-1445148	Translocation of GLUT4 to the plasma membrane	9/546	80/9823	0.0328067	0.125397	0.092184	55770/4218/9847/11336/5879/57186/57148/10890/7278	Dapma7bEVm002596t1/Dapma7bEVm003405t1/Dapma7bEVm003532t1/Dapma7bEVm005057t1/Dapma7bEVm008791t1/Dapma7bEVm009801t1/Dapma7bEVm009867t1/Dapma7bEVm012294t1/Dapma7bEVm016225t1	1/1/1/0.958/1/0.895/1/1/0.909	9
Daphnia magna	R-HSA-2871837	FCERI mediated NF-kB activation	9/546	80/9823	0.0328067	0.125397	0.092184	5700/5707/5709/5704/5682/5705/5684/23198/9861	Dapma7bEVm000739t1/Dapma7bEVm001062t1/Dapma7bEVm001495t1/Dapma7bEVm001951t1/Dapma7bEVm002890t1/Dapma7bEVm003299t1/Dapma7bEVm003415t1/Dapma7bEVm003976t1/Dapma7bEVm004794t1	0.955/1/1/1/1/1/1/1/0.958	9
Daphnia magna	R-HSA-1852241	Organelle biogenesis and maintenance	24/546	291/9823	0.0339621	0.128556	0.094506	23332/7203/1778/10989/55770/2551/4218/121441/10733/7283/102800317/11336/4751/5347/5048/95681/79441/6742/9742/515/498/8841/7278/10694	Dapma7bEVm000211t1/Dapma7bEVm000703t1/Dapma7bEVm001325t1/Dapma7bEVm001780t1/Dapma7bEVm002596t1/Dapma7bEVm003227t1/Dapma7bEVm003405t1/Dapma7bEVm003682t1/Dapma7bEVm004055t1/Dapma7bEVm004727t1/Dapma7bEVm004756t1/Dapma7bEVm005057t1/Dapma7bEVm005087t1/Dapma7bEVm005108t1/Dapma7bEVm005608t1/Dapma7bEVm005741t1/Dapma7bEVm006989t1/Dapma7bEVm007161t1/Dapma7bEVm007202t1/Dapma7bEVm009667t1/Dapma7bEVm009971t1/…	1/0.964/1/0.955/1/1/1/1/0.955/0.923/1/0.958/1/0.958/0.917/0.933/0.9/1/1/0.929/1/1/0.909/1	24
Daphnia magna	R-HSA-1632852	Macroautophagy	8/546	68/9823	0.0340403	0.128556	0.094506	9821/55626/10325/6009/25978/8649/55054/81631	Dapma7bEVm000451t1/Dapma7bEVm002557t1/Dapma7bEVm005312t1/Dapma7bEVm005760t1/Dapma7bEVm008054t1/Dapma7bEVm009076t1/Dapma7bEVm010253t1/Dapma7bEVm015585t1	0.919/0.972/0.955/1/0.952/1/0.911/0.972	8
Daphnia magna	R-HSA-165054	Rev-mediated nuclear export of HIV RNA	5/546	33/9823	0.0340499	0.128556	0.094506	4927/4928/55746/5905/79902	Dapma7bEVm000300t1/Dapma7bEVm003478t1/Dapma7bEVm003520t1/Dapma7bEVm004648t1/Dapma7bEVm009727t1	1/1/0.978/1/0.968	5
Daphnia magna	R-HSA-5663202	Diseases of signal transduction	29/546	367/9823	0.0348433	0.131016	0.0963148	4140/22866/27248/5700/5707/7409/5709/5704/145226/22916/7046/5682/5705/5684/51009/23198/5781/5728/9861/9061/5432/7276/27044/2962/8841/2534/64840/1024/5440	Dapma7bEVm000289t1/Dapma7bEVm000603t1/Dapma7bEVm000700t1/Dapma7bEVm000739t1/Dapma7bEVm001062t1/Dapma7bEVm001095t1/Dapma7bEVm001495t1/Dapma7bEVm001951t1/Dapma7bEVm002428t1/Dapma7bEVm002514t1/Dapma7bEVm002728t1/Dapma7bEVm002890t1/Dapma7bEVm003299t1/Dapma7bEVm003415t1/Dapma7bEVm003840t1/Dapma7bEVm003976t1/Dapma7bEVm004619t1/Dapma7bEVm004644t1/Dapma7bEVm004794t1/Dapma7bEVm006210t1/Dapma7bEVm006360t1/…	1/0.978/1/0.955/1/1/1/1/0.887/1/0.917/1/1/1/0.95/1/1/1/0.958/1/0.989/1/0.978/0.955/1/1/0.9/0.965/0.929	29
Daphnia magna	R-HSA-1168372	Downstream signaling events of B Cell Receptor (BCR)	9/546	81/9823	0.0351693	0.131128	0.0963969	5700/5707/5709/5704/5682/5705/5684/23198/9861	Dapma7bEVm000739t1/Dapma7bEVm001062t1/Dapma7bEVm001495t1/Dapma7bEVm001951t1/Dapma7bEVm002890t1/Dapma7bEVm003299t1/Dapma7bEVm003415t1/Dapma7bEVm003976t1/Dapma7bEVm004794t1	0.955/1/1/1/1/1/1/1/0.958	9
Daphnia magna	R-HSA-202424	Downstream TCR signaling	10/546	94/9823	0.03544	0.131128	0.0963969	5700/5707/5709/5704/5682/5705/5684/23198/5728/9861	Dapma7bEVm000739t1/Dapma7bEVm001062t1/Dapma7bEVm001495t1/Dapma7bEVm001951t1/Dapma7bEVm002890t1/Dapma7bEVm003299t1/Dapma7bEVm003415t1/Dapma7bEVm003976t1/Dapma7bEVm004644t1/Dapma7bEVm004794t1	0.955/1/1/1/1/1/1/1/1/0.958	10
Daphnia magna	R-HSA-390466	Chaperonin-mediated protein folding	10/546	94/9823	0.03544	0.131128	0.0963969	7203/54461/10574/6499/898/1460/8841/6468/7278/10694	Dapma7bEVm000703t1/Dapma7bEVm000861t1/Dapma7bEVm001152t1/Dapma7bEVm001361t1/Dapma7bEVm005540t1/Dapma7bEVm007344t1/Dapma7bEVm010949t1/Dapma7bEVm011696t1/Dapma7bEVm016225t1/Dapma7bEVm022854t1	0.964/0.917/0.971/1/1/0.944/1/1/0.909/1	10
Daphnia magna	R-HSA-68875	Mitotic Prophase	10/546	94/9823	0.03544	0.131128	0.0963969	4927/7443/4928/55746/5861/84930/5347/79902/55844/23399	Dapma7bEVm000300t1/Dapma7bEVm002205t1/Dapma7bEVm003478t1/Dapma7bEVm003520t1/Dapma7bEVm003944t1/Dapma7bEVm004175t1/Dapma7bEVm005108t1/Dapma7bEVm009727t1/Dapma7bEVm010613t1/Dapma7bEVm023313t1	1/0.969/1/0.978/0.97/1/0.958/0.968/1/0.938	10
Daphnia magna	R-HSA-156584	Cytosolic sulfonation of small molecules	4/546	23/9823	0.0360157	0.132727	0.0975724	347734/51000/9061/6783	Dapma7bEVm002765t1/Dapma7bEVm004809t1/Dapma7bEVm006210t1/Dapma7bEVm006269t1	1/1/1/1	4
Daphnia magna	R-HSA-927802	Nonsense-Mediated Decay (NMD)	11/546	108/9823	0.0372393	0.136151	0.10009	5976/22916/6176/2107/6157/55110/6138/6137/6227/6141/6232	Dapma7bEVm002125t1/Dapma7bEVm002514t1/Dapma7bEVm002535t1/Dapma7bEVm003269t1/Dapma7bEVm004460t1/Dapma7bEVm006699t1/Dapma7bEVm010191t1/Dapma7bEVm010527t1/Dapma7bEVm010554t1/Dapma7bEVm010994t1/Dapma7bEVm015652t1	0.95/1/1/0.9/0.905/1/1/0.958/1/1/1	11
Daphnia magna	R-HSA-975957	Nonsense Mediated Decay (NMD) enhanced by the Exon Junction Complex (EJC)	11/546	108/9823	0.0372393	0.136151	0.10009	5976/22916/6176/2107/6157/55110/6138/6137/6227/6141/6232	Dapma7bEVm002125t1/Dapma7bEVm002514t1/Dapma7bEVm002535t1/Dapma7bEVm003269t1/Dapma7bEVm004460t1/Dapma7bEVm006699t1/Dapma7bEVm010191t1/Dapma7bEVm010527t1/Dapma7bEVm010554t1/Dapma7bEVm010994t1/Dapma7bEVm015652t1	0.95/1/1/0.9/0.905/1/1/0.958/1/1/1	11
Daphnia magna	R-HSA-447115	Interleukin-12 family signaling	7/546	57/9823	0.0375297	0.136561	0.10039	829/4507/9446/6627/6845/6888/3181	Dapma7bEVm005303t1/Dapma7bEVm005328t1/Dapma7bEVm005711t1/Dapma7bEVm006868t1/Dapma7bEVm007519t1/Dapma7bEVm009844t1/Dapma7bEVm022785t1	0.949/0.954/0.917/0.917/1/1/0.964	7
Daphnia magna	R-HSA-1236974	ER-Phagosome pathway	9/546	82/9823	0.0376464	0.136561	0.10039	5700/5707/5709/5704/5682/5705/5684/23198/9861	Dapma7bEVm000739t1/Dapma7bEVm001062t1/Dapma7bEVm001495t1/Dapma7bEVm001951t1/Dapma7bEVm002890t1/Dapma7bEVm003299t1/Dapma7bEVm003415t1/Dapma7bEVm003976t1/Dapma7bEVm004794t1	0.955/1/1/1/1/1/1/1/0.958	9
Daphnia magna	R-HSA-195258	RHO GTPase Effectors	22/546	265/9823	0.0386276	0.13873	0.101985	23332/1778/23028/9735/4928/55746/5905/10097/4771/5347/5048/4085/10787/1062/10552/11113/5879/79902/9055/6232/7278/81930	Dapma7bEVm000211t1/Dapma7bEVm001325t1/Dapma7bEVm001751t1/Dapma7bEVm003475t1/Dapma7bEVm003478t1/Dapma7bEVm003520t1/Dapma7bEVm004648t1/Dapma7bEVm004786t1/Dapma7bEVm005080t1/Dapma7bEVm005108t1/Dapma7bEVm005608t1/Dapma7bEVm006108t1/Dapma7bEVm006173t1/Dapma7bEVm006451t1/Dapma7bEVm006804t1/Dapma7bEVm006957t1/Dapma7bEVm008791t1/Dapma7bEVm009727t1/Dapma7bEVm009961t1/Dapma7bEVm015652t1/Dapma7bEVm016225t1/…	1/1/0.889/0.888/1/0.978/1/1/0.955/0.958/0.917/0.885/0.909/1/1/0.931/1/0.968/1/1/0.909/1	22
Daphnia magna	R-HSA-73894	DNA Repair	23/546	280/9823	0.0388203	0.13873	0.101985	9025/7158/142/2237/5893/5892/54617/10524/5985/7468/27434/54962/10987/8930/5432/29089/545/10445/2073/6996/5981/7520/5440	Dapma7bEVm000236t1/Dapma7bEVm000792t1/Dapma7bEVm001061t1/Dapma7bEVm002789t1/Dapma7bEVm003313t1/Dapma7bEVm003863t1/Dapma7bEVm003981t1/Dapma7bEVm004193t1/Dapma7bEVm004844t1/Dapma7bEVm005016t1/Dapma7bEVm005129t1/Dapma7bEVm005323t1/Dapma7bEVm005672t1/Dapma7bEVm006011t1/Dapma7bEVm006360t1/Dapma7bEVm006826t1/Dapma7bEVm007410t1/Dapma7bEVm007795t1/Dapma7bEVm010461t1/Dapma7bEVm011323t1/Dapma7bEVm011419t1/…	0.897/0.921/1/0.97/1/1/0.896/0.941/1/1/0.897/1/0.931/0.98/0.989/1/1/0.902/0.938/0.99/0.948/1/0.929	23
Daphnia magna	R-HSA-174411	Polymerase switching on the C-strand of the telomere	3/546	14/9823	0.0392943	0.13873	0.101985	5985/5557/5981	Dapma7bEVm004844t1/Dapma7bEVm006517t1/Dapma7bEVm011419t1	1/1/0.948	3
Daphnia magna	R-HSA-389359	CD28 dependent Vav1 pathway	3/546	14/9823	0.0392943	0.13873	0.101985	7409/5879/2534	Dapma7bEVm001095t1/Dapma7bEVm008791t1/Dapma7bEVm011142t1	1/1/1	3
Daphnia magna	R-HSA-68884	Mitotic Telophase/Cytokinesis	3/546	14/9823	0.0392943	0.13873	0.101985	23047/9493/5347	Dapma7bEVm003494t1/Dapma7bEVm003560t1/Dapma7bEVm005108t1	0.922/1/0.958	3
Daphnia magna	R-HSA-69091	Polymerase switching	3/546	14/9823	0.0392943	0.13873	0.101985	5985/5557/5981	Dapma7bEVm004844t1/Dapma7bEVm006517t1/Dapma7bEVm011419t1	1/1/0.948	3
Daphnia magna	R-HSA-69109	Leading Strand Synthesis	3/546	14/9823	0.0392943	0.13873	0.101985	5985/5557/5981	Dapma7bEVm004844t1/Dapma7bEVm006517t1/Dapma7bEVm011419t1	1/1/0.948	3
Daphnia magna	R-HSA-8939236	RUNX1 regulates transcription of genes involved in differentiation of HSCs	9/546	83/9823	0.04024	0.141528	0.104043	5700/5707/5709/5704/5682/5705/5684/23198/9861	Dapma7bEVm000739t1/Dapma7bEVm001062t1/Dapma7bEVm001495t1/Dapma7bEVm001951t1/Dapma7bEVm002890t1/Dapma7bEVm003299t1/Dapma7bEVm003415t1/Dapma7bEVm003976t1/Dapma7bEVm004794t1	0.955/1/1/1/1/1/1/1/0.958	9
Daphnia magna	R-HSA-157579	Telomere Maintenance	6/546	46/9823	0.0406471	0.14215	0.1045	10856/1736/2237/5985/5557/5981	Dapma7bEVm001199t1/Dapma7bEVm001861t1/Dapma7bEVm002789t1/Dapma7bEVm004844t1/Dapma7bEVm006517t1/Dapma7bEVm011419t1	1/0.894/0.97/1/1/0.948	6
Daphnia magna	R-HSA-983189	Kinesins	7/546	58/9823	0.0407241	0.14215	0.1045	29127/9493/55582/3833/1062/7278/81930	Dapma7bEVm001123t1/Dapma7bEVm003560t1/Dapma7bEVm005863t1/Dapma7bEVm005857t1/Dapma7bEVm006451t1/Dapma7bEVm016225t1/Dapma7bEVm018465t1	0.946/1/1/0.958/1/0.909/1	7
Daphnia magna	R-HSA-174417	Telomere C-strand (Lagging Strand) Synthesis	4/546	24/9823	0.0413837	0.142835	0.105003	2237/5985/5557/5981	Dapma7bEVm002789t1/Dapma7bEVm004844t1/Dapma7bEVm006517t1/Dapma7bEVm011419t1	0.97/1/1/0.948	4
Daphnia magna	R-HSA-191273	Cholesterol biosynthesis	4/546	24/9823	0.0413837	0.142835	0.105003	1718/39/9453/64801	Dapma7bEVm002722t1/Dapma7bEVm003305t1/Dapma7bEVm007037t1/Dapma7bEVm009575t1	0.929/0.925/0.987/1	4
Daphnia magna	R-HSA-6803529	FGFR2 alternative splicing	4/546	24/9823	0.0413837	0.142835	0.105003	22916/5432/2962/5440	Dapma7bEVm002514t1/Dapma7bEVm006360t1/Dapma7bEVm010926t1/Dapma7bEVm029691t1	1/0.989/0.955/0.929	4
Daphnia magna	R-HSA-2408522	Selenoamino acid metabolism	11/546	110/9823	0.0417267	0.143484	0.10548	6176/51520/5859/6157/9061/6138/6137/6227/6141/6232/1491	Dapma7bEVm002535t1/Dapma7bEVm003004t1/Dapma7bEVm003071t1/Dapma7bEVm004460t1/Dapma7bEVm006210t1/Dapma7bEVm010191t1/Dapma7bEVm010527t1/Dapma7bEVm010554t1/Dapma7bEVm010994t1/Dapma7bEVm015652t1/Dapma7bEVm024058t1	1/1/1/0.905/1/1/0.958/1/1/1/0.95	11
Daphnia magna	R-HSA-156590	Glutathione conjugation	5/546	35/9823	0.0425684	0.145298	0.106814	373156/9446/2730/2947/2729	Dapma7bEVm003931t1/Dapma7bEVm005711t1/Dapma7bEVm006091t1/Dapma7bEVm011307t1/Dapma7bEVm015247t1	0.927/0.917/1/1/0.944	5
Daphnia magna	R-HSA-532668	N-glycan trimming in the ER and Calnexin/Calreticulin cycle	5/546	35/9823	0.0425684	0.145298	0.106814	5700/51009/23193/91445/51035	Dapma7bEVm000739t1/Dapma7bEVm003840t1/Dapma7bEVm009609t1/Dapma7bEVm010189t1/Dapma7bEVm028663t1	0.955/0.95/1/0.94/1	5
Daphnia magna	R-HSA-9006925	Intracellular signaling by second messengers	23/546	283/9823	0.0429735	0.146142	0.107434	5700/51135/5707/7409/5709/23028/8726/5704/81847/5682/5705/5684/23198/5781/5728/9861/10325/6009/1460/5305/8649/8841/2534	Dapma7bEVm000739t1/Dapma7bEVm000910t1/Dapma7bEVm001062t1/Dapma7bEVm001095t1/Dapma7bEVm001495t1/Dapma7bEVm001751t1/Dapma7bEVm001950t1/Dapma7bEVm001951t1/Dapma7bEVm001962t1/Dapma7bEVm002890t1/Dapma7bEVm003299t1/Dapma7bEVm003415t1/Dapma7bEVm003976t1/Dapma7bEVm004619t1/Dapma7bEVm004644t1/Dapma7bEVm004794t1/Dapma7bEVm005312t1/Dapma7bEVm005760t1/Dapma7bEVm007344t1/Dapma7bEVm007609t1/Dapma7bEVm009076t1/…	0.955/1/1/1/1/0.889/0.929/1/0.905/1/1/1/1/1/1/0.958/0.955/1/0.944/1/1/1/1	23
Daphnia magna	R-HSA-72695	Formation of the ternary complex, and subsequently, the 43S complex	6/546	47/9823	0.0445002	0.150779	0.110843	3646/51386/6227/8663/6232/8669	Dapma7bEVm002731t1/Dapma7bEVm003692t1/Dapma7bEVm010554t1/Dapma7bEVm010808t1/Dapma7bEVm015652t1/Dapma7bEVm023163t1	0.944/0.978/1/0.943/1/1	6
Daphnia magna	R-HSA-156580	Phase II - Conjugation of compounds	10/546	98/9823	0.0452027	0.151494	0.111369	347734/373156/4144/51000/9446/2730/9061/6783/2947/2729	Dapma7bEVm002765t1/Dapma7bEVm003931t1/Dapma7bEVm004771t1/Dapma7bEVm004809t1/Dapma7bEVm005711t1/Dapma7bEVm006091t1/Dapma7bEVm006210t1/Dapma7bEVm006269t1/Dapma7bEVm011307t1/Dapma7bEVm015247t1	1/0.927/1/1/0.917/1/1/1/1/0.944	10
Daphnia magna	R-HSA-5607764	CLEC7A (Dectin-1) signaling	10/546	98/9823	0.0452027	0.151494	0.111369	5700/5707/5709/5704/4791/5682/5705/5684/23198/9861	Dapma7bEVm000739t1/Dapma7bEVm001062t1/Dapma7bEVm001495t1/Dapma7bEVm001951t1/Dapma7bEVm002577t1/Dapma7bEVm002890t1/Dapma7bEVm003299t1/Dapma7bEVm003415t1/Dapma7bEVm003976t1/Dapma7bEVm004794t1	0.955/1/1/1/1/1/1/1/1/0.958	10
Daphnia magna	R-HSA-5668541	TNFR2 non-canonical NF-kB pathway	10/546	98/9823	0.0452027	0.151494	0.111369	5700/5707/5709/5704/4791/5682/5705/5684/23198/9861	Dapma7bEVm000739t1/Dapma7bEVm001062t1/Dapma7bEVm001495t1/Dapma7bEVm001951t1/Dapma7bEVm002577t1/Dapma7bEVm002890t1/Dapma7bEVm003299t1/Dapma7bEVm003415t1/Dapma7bEVm003976t1/Dapma7bEVm004794t1	0.955/1/1/1/1/1/1/1/1/0.958	10
Daphnia magna	R-HSA-167160	RNA Pol II CTD phosphorylation and interaction with CE during HIV infection	4/546	25/9823	0.0471791	0.156981	0.115402	6829/5432/2962/5440	Dapma7bEVm001051t1/Dapma7bEVm006360t1/Dapma7bEVm010926t1/Dapma7bEVm029691t1	0.891/0.989/0.955/0.929	4
Daphnia magna	R-HSA-77075	RNA Pol II CTD phosphorylation and interaction with CE	4/546	25/9823	0.0471791	0.156981	0.115402	6829/5432/2962/5440	Dapma7bEVm001051t1/Dapma7bEVm006360t1/Dapma7bEVm010926t1/Dapma7bEVm029691t1	0.891/0.989/0.955/0.929	4
Daphnia magna	R-HSA-211000	Gene Silencing by RNA	9/546	86/9823	0.0487381	0.161587	0.118788	4927/91646/4928/55746/9271/7247/5432/79902/5440	Dapma7bEVm000300t1/Dapma7bEVm001684t1/Dapma7bEVm003478t1/Dapma7bEVm003520t1/Dapma7bEVm003541t1/Dapma7bEVm004929t1/Dapma7bEVm006360t1/Dapma7bEVm009727t1/Dapma7bEVm029691t1	1/0.953/1/0.978/1/0.918/0.989/0.968/0.929	9
Daphnia magna	R-HSA-69206	G1/S Transition	12/546	128/9823	0.0522287	0.172541	0.126841	5700/5707/5709/5704/5682/5705/5684/9861/898/4149/5557/4174	Dapma7bEVm000739t1/Dapma7bEVm001062t1/Dapma7bEVm001495t1/Dapma7bEVm001951t1/Dapma7bEVm002890t1/Dapma7bEVm003299t1/Dapma7bEVm003415t1/Dapma7bEVm004794t1/Dapma7bEVm005540t1/Dapma7bEVm005754t1/Dapma7bEVm006517t1/Dapma7bEVm010920t1	0.955/1/1/1/1/1/1/0.958/1/0.886/1/0.905	12
Daphnia magna	R-HSA-1483249	Inositol phosphate metabolism	6/546	49/9823	0.0528698	0.174038	0.127941	253430/3612/8821/5728/3705/23236	Dapma7bEVm001300t1/Dapma7bEVm002467t1/Dapma7bEVm003010t1/Dapma7bEVm004644t1/Dapma7bEVm004800t1/Dapma7bEVm005009t1	1/0.9/0.892/1/0.95/0.917	6
Daphnia magna	R-HSA-110373	Resolution of AP sites via the multiple-nucleotide patch replacement pathway	4/546	26/9823	0.0534006	0.174543	0.128312	142/2237/5985/5981	Dapma7bEVm001061t1/Dapma7bEVm002789t1/Dapma7bEVm004844t1/Dapma7bEVm011419t1	1/0.97/1/0.948	4
Daphnia magna	R-HSA-389960	Formation of tubulin folding intermediates by CCT/TriC	4/546	26/9823	0.0534006	0.174543	0.128312	7203/10574/7278/10694	Dapma7bEVm000703t1/Dapma7bEVm001152t1/Dapma7bEVm016225t1/Dapma7bEVm022854t1	0.964/0.971/0.909/1	4
Daphnia magna	R-HSA-446219	Synthesis of substrates in N-glycan biosythesis	7/546	62/9823	0.0552427	0.179928	0.132271	4351/256281/29926/57171/79947/5238/7264	Dapma7bEVm001564t1/Dapma7bEVm003410t1/Dapma7bEVm004762t1/Dapma7bEVm005749t1/Dapma7bEVm007073t1/Dapma7bEVm010720t1/Dapma7bEVm011067t1	0.944/0.933/1/1/0.9/1/1	7
Daphnia magna	R-HSA-1660516	Synthesis of PIPs at the early endosome membrane	3/546	16/9823	0.0557058	0.180168	0.132447	8821/22876/54893	Dapma7bEVm003010t1/Dapma7bEVm003519t1/Dapma7bEVm009812t1	0.892/1/1	3
Daphnia magna	R-HSA-429958	mRNA decay by 3' to 5' exoribonuclease	3/546	16/9823	0.0557058	0.180168	0.132447	6499/11340/23016	Dapma7bEVm001361t1/Dapma7bEVm003390t1/Dapma7bEVm008356t1	1/1/1	3
Daphnia magna	R-HSA-983705	Signaling by the B Cell Receptor (BCR)	11/546	116/9823	0.0573924	0.184836	0.135879	5700/5707/7409/5709/5704/5682/5705/5684/23198/9861/2534	Dapma7bEVm000739t1/Dapma7bEVm001062t1/Dapma7bEVm001095t1/Dapma7bEVm001495t1/Dapma7bEVm001951t1/Dapma7bEVm002890t1/Dapma7bEVm003299t1/Dapma7bEVm003415t1/Dapma7bEVm003976t1/Dapma7bEVm004794t1/Dapma7bEVm011142t1	0.955/1/1/1/1/1/1/1/1/0.958/1	11
Daphnia magna	R-HSA-111465	Apoptotic cleavage of cellular proteins	5/546	38/9823	0.0575488	0.184836	0.135879	28988/840/2339/6709/10134	Dapma7bEVm003694t1/Dapma7bEVm005660t1/Dapma7bEVm006577t1/Dapma7bEVm009538t1/Dapma7bEVm015362t1	1/0.917/1/0.889/1	5
Daphnia magna	R-HSA-6804756	Regulation of TP53 Activity through Phosphorylation	9/546	89/9823	0.0583455	0.186746	0.137283	22974/11198/10524/5985/6881/1460/545/6873/6790	Dapma7bEVm000191t1/Dapma7bEVm001053t1/Dapma7bEVm004193t1/Dapma7bEVm004844t1/Dapma7bEVm007057t1/Dapma7bEVm007344t1/Dapma7bEVm007410t1/Dapma7bEVm018470t1/Dapma7bEVm018581t1	0.91/1/0.941/1/1/0.944/1/0.889/0.891	9
Daphnia magna	R-HSA-983231	Factors involved in megakaryocyte development and platelet production	13/546	145/9823	0.0597644	0.188915	0.138878	29127/23028/10603/9493/55582/3705/829/3833/1062/5879/23468/7278/81930	Dapma7bEVm001123t1/Dapma7bEVm001751t1/Dapma7bEVm001832t1/Dapma7bEVm003560t1/Dapma7bEVm005863t1/Dapma7bEVm004800t1/Dapma7bEVm005303t1/Dapma7bEVm005857t1/Dapma7bEVm006451t1/Dapma7bEVm008791t1/Dapma7bEVm010315t1/Dapma7bEVm016225t1/Dapma7bEVm018465t1	0.946/0.889/0.889/1/1/0.95/0.949/0.958/1/1/1/0.909/1	13
Daphnia magna	R-HSA-5693567	HDR through Homologous Recombination (HR) or Single Strand Annealing (SSA)	10/546	103/9823	0.0597727	0.188915	0.138878	9025/7158/5893/5892/10524/5985/7468/54962/545/5981	Dapma7bEVm000236t1/Dapma7bEVm000792t1/Dapma7bEVm003313t1/Dapma7bEVm003863t1/Dapma7bEVm004193t1/Dapma7bEVm004844t1/Dapma7bEVm005016t1/Dapma7bEVm005323t1/Dapma7bEVm007410t1/Dapma7bEVm011419t1	0.897/0.921/1/1/0.941/1/1/1/1/0.948	10
Daphnia magna	R-HSA-164952	The role of Nef in HIV-1 replication and disease pathogenesis	4/546	27/9823	0.0600445	0.188915	0.138878	164/51606/5879/2534	Dapma7bEVm002153t1/Dapma7bEVm002737t1/Dapma7bEVm008791t1/Dapma7bEVm011142t1	0.985/1/1/1	4
Daphnia magna	R-HSA-381042	PERK regulates gene expression	4/546	27/9823	0.0600445	0.188915	0.138878	8570/3309/11340/23016	Dapma7bEVm000035t1/Dapma7bEVm003115t1/Dapma7bEVm003390t1/Dapma7bEVm008356t1	0.964/0.958/1/1	4
Daphnia magna	R-HSA-5601884	PIWI-interacting RNA (piRNA) biogenesis	4/546	27/9823	0.0600445	0.188915	0.138878	91646/9271/5432/5440	Dapma7bEVm001684t1/Dapma7bEVm003541t1/Dapma7bEVm006360t1/Dapma7bEVm029691t1	0.953/1/0.989/0.929	4
Daphnia magna	R-HSA-6811436	COPI-independent Golgi-to-ER retrograde traffic	6/546	51/9823	0.0621343	0.194828	0.143225	1778/829/5048/5870/7278/25782	Dapma7bEVm001325t1/Dapma7bEVm005303t1/Dapma7bEVm005608t1/Dapma7bEVm011269t1/Dapma7bEVm016225t1/Dapma7bEVm027549t1	1/0.949/0.917/1/0.909/1	6
Daphnia magna	R-HSA-453279	Mitotic G1-G1/S phases	13/546	146/9823	0.0624492	0.195154	0.143464	5700/5707/5709/5704/5682/5705/5684/9861/898/4149/5557/7153/4174	Dapma7bEVm000739t1/Dapma7bEVm001062t1/Dapma7bEVm001495t1/Dapma7bEVm001951t1/Dapma7bEVm002890t1/Dapma7bEVm003299t1/Dapma7bEVm003415t1/Dapma7bEVm004794t1/Dapma7bEVm005540t1/Dapma7bEVm005754t1/Dapma7bEVm006517t1/Dapma7bEVm009705t1/Dapma7bEVm010920t1	0.955/1/1/1/1/1/1/0.958/1/0.886/1/0.928/0.905	13
Daphnia magna	R-HSA-168276	NS1 Mediated Effects on Host Pathways	5/546	39/9823	0.0631332	0.195417	0.143658	4927/4928/55746/3837/79902	Dapma7bEVm000300t1/Dapma7bEVm003478t1/Dapma7bEVm003520t1/Dapma7bEVm005456t1/Dapma7bEVm009727t1	1/1/0.978/0.984/0.968	5
Daphnia magna	R-HSA-425397	Transport of vitamins, nucleosides, and related molecules	5/546	39/9823	0.0631332	0.195417	0.143658	2030/347734/23443/51000/10999	Dapma7bEVm001870t1/Dapma7bEVm002765t1/Dapma7bEVm005664t1/Dapma7bEVm004809t1/Dapma7bEVm015143t1	0.982/1/0.9/1/0.944	5
Daphnia magna	R-HSA-2132295	MHC class II antigen presentation	11/546	118/9823	0.0633785	0.195417	0.143658	29127/1778/164/9493/829/1062/1508/8722/7278/81930/1509	Dapma7bEVm001123t1/Dapma7bEVm001325t1/Dapma7bEVm002153t1/Dapma7bEVm003560t1/Dapma7bEVm005303t1/Dapma7bEVm006451t1/Dapma7bEVm009843t1/Dapma7bEVm011016t1/Dapma7bEVm016225t1/Dapma7bEVm018465t1/Dapma7bEVm023819t1	0.946/1/0.985/1/0.949/1/0.972/1/0.909/1/1	11
Daphnia magna	R-HSA-8878166	Transcriptional regulation by RUNX2	11/546	118/9823	0.0633785	0.195417	0.143658	5700/5707/5709/5704/5682/5705/5684/8493/23198/9861/8841	Dapma7bEVm000739t1/Dapma7bEVm001062t1/Dapma7bEVm001495t1/Dapma7bEVm001951t1/Dapma7bEVm002890t1/Dapma7bEVm003299t1/Dapma7bEVm003415t1/Dapma7bEVm003657t1/Dapma7bEVm003976t1/Dapma7bEVm004794t1/Dapma7bEVm010949t1	0.955/1/1/1/1/1/1/0.922/1/0.958/1	11
Daphnia magna	R-HSA-196757	Metabolism of folate and pterines	3/546	17/9823	0.064946	0.197615	0.145274	4522/6470/6472	Dapma7bEVm003024t1/Dapma7bEVm005920t1/Dapma7bEVm007010t1	1/1/1	3
Daphnia magna	R-HSA-450385	Butyrate Response Factor 1 (BRF1) binds and destabilizes mRNA	3/546	17/9823	0.064946	0.197615	0.145274	54464/11340/23016	Dapma7bEVm000785t1/Dapma7bEVm003390t1/Dapma7bEVm008356t1	0.887/1/1	3
Daphnia magna	R-HSA-450513	Tristetraprolin (TTP, ZFP36) binds and destabilizes mRNA	3/546	17/9823	0.064946	0.197615	0.145274	54464/11340/23016	Dapma7bEVm000785t1/Dapma7bEVm003390t1/Dapma7bEVm008356t1	0.887/1/1	3
Daphnia magna	R-HSA-450604	KSRP (KHSRP) binds and destabilizes mRNA	3/546	17/9823	0.064946	0.197615	0.145274	8570/11340/23016	Dapma7bEVm000035t1/Dapma7bEVm003390t1/Dapma7bEVm008356t1	0.964/1/1	3
Daphnia magna	R-HSA-389957	Prefoldin mediated transfer of substrate to CCT/TriC	4/546	28/9823	0.0671053	0.203516	0.149612	7203/10574/7278/10694	Dapma7bEVm000703t1/Dapma7bEVm001152t1/Dapma7bEVm016225t1/Dapma7bEVm022854t1	0.964/0.971/0.909/1	4
Daphnia magna	R-HSA-201681	TCF dependent signaling in response to WNT	15/546	177/9823	0.0677518	0.204805	0.15056	5700/5707/5709/5704/81847/5682/5705/5684/79577/23198/10524/102800317/9861/1460/64750	Dapma7bEVm000739t1/Dapma7bEVm001062t1/Dapma7bEVm001495t1/Dapma7bEVm001951t1/Dapma7bEVm001962t1/Dapma7bEVm002890t1/Dapma7bEVm003299t1/Dapma7bEVm003415t1/Dapma7bEVm003683t1/Dapma7bEVm003976t1/Dapma7bEVm004193t1/Dapma7bEVm004756t1/Dapma7bEVm004794t1/Dapma7bEVm007344t1/Dapma7bEVm010222t1	0.955/1/1/1/0.905/1/1/1/0.919/1/0.941/1/0.958/0.944/0.984	15
Daphnia magna	R-HSA-3371497	HSP90 chaperone cycle for steroid hormone receptors (SHR)	6/546	53/9823	0.0722985	0.217837	0.16014	10963/1778/10294/3301/829/7278	Dapma7bEVm001158t1/Dapma7bEVm001325t1/Dapma7bEVm001556t1/Dapma7bEVm002375t1/Dapma7bEVm005303t1/Dapma7bEVm016225t1	0.971/1/0.952/0.925/0.949/0.909	6
Daphnia magna	R-HSA-264876	Insulin processing	4/546	29/9823	0.0745758	0.223308	0.164161	148867/55770/11336/5873	Dapma7bEVm001572t1/Dapma7bEVm002596t1/Dapma7bEVm005057t1/Dapma7bEVm005737t1	1/1/0.958/1	4
Daphnia magna	R-HSA-176407	Conversion from APC/C:Cdc20 to APC/C:Cdh1 in late anaphase	3/546	18/9823	0.0748383	0.223308	0.164161	8697/29882/996	Dapma7bEVm001841t1/Dapma7bEVm003591t1/Dapma7bEVm006971t1	0.929/1/0.955	3
Daphnia magna	R-HSA-8876725	Protein methylation	3/546	18/9823	0.0748383	0.223308	0.164161	196483/22944/79609	Dapma7bEVm000753t1/Dapma7bEVm006266t1/Dapma7bEVm006649t1	1/1/1	3
Daphnia magna	R-HSA-168253	Host Interactions with Influenza Factors	5/546	41/9823	0.0751823	0.223613	0.164386	4927/4928/55746/3837/79902	Dapma7bEVm000300t1/Dapma7bEVm003478t1/Dapma7bEVm003520t1/Dapma7bEVm005456t1/Dapma7bEVm009727t1	1/1/0.978/0.984/0.968	5
Daphnia magna	R-HSA-8878159	Transcriptional regulation by RUNX3	10/546	109/9823	0.0809063	0.239071	0.17575	5700/5707/6046/5709/5704/5682/5705/5684/9861/64750	Dapma7bEVm000739t1/Dapma7bEVm001062t1/Dapma7bEVm001342t1/Dapma7bEVm001495t1/Dapma7bEVm001951t1/Dapma7bEVm002890t1/Dapma7bEVm003299t1/Dapma7bEVm003415t1/Dapma7bEVm004794t1/Dapma7bEVm010222t1	0.955/1/0.942/1/1/1/1/1/0.958/0.984	10
Daphnia magna	R-HSA-2559583	Cellular Senescence	12/546	138/9823	0.0821381	0.239071	0.17575	8697/8726/25842/29882/10524/898/7290/6416/996/7867/7295/23043	Dapma7bEVm001841t1/Dapma7bEVm001950t1/Dapma7bEVm002490t1/Dapma7bEVm003591t1/Dapma7bEVm004193t1/Dapma7bEVm005540t1/Dapma7bEVm005837t1/Dapma7bEVm006501t1/Dapma7bEVm006971t1/Dapma7bEVm007457t1/Dapma7bEVm007916t1/Dapma7bEVm009582t1	0.929/0.929/1/1/0.941/1/0.909/0.961/0.955/1/0.969/1	12
Daphnia magna	R-HSA-204005	COPII (Coat Protein 2) Mediated Vesicle Transport	7/546	68/9823	0.0823963	0.239071	0.17575	23243/7109/5861/10113/8775/55291/128637	Dapma7bEVm000459t1/Dapma7bEVm003510t1/Dapma7bEVm003944t1/Dapma7bEVm006253t1/Dapma7bEVm007828t1/Dapma7bEVm024241t1/Dapma7bEVm027801t1	0.957/1/0.97/0.944/1/1/1	7
Daphnia magna	R-HSA-168274	Export of Viral Ribonucleoproteins from Nucleus	4/546	30/9823	0.0824472	0.239071	0.17575	4927/4928/55746/79902	Dapma7bEVm000300t1/Dapma7bEVm003478t1/Dapma7bEVm003520t1/Dapma7bEVm009727t1	1/1/0.978/0.968	4
Daphnia magna	R-HSA-168333	NEP/NS2 Interacts with the Cellular Export Machinery	4/546	30/9823	0.0824472	0.239071	0.17575	4927/4928/55746/79902	Dapma7bEVm000300t1/Dapma7bEVm003478t1/Dapma7bEVm003520t1/Dapma7bEVm009727t1	1/1/0.978/0.968	4
Daphnia magna	R-HSA-170822	Regulation of Glucokinase by Glucokinase Regulatory Protein	4/546	30/9823	0.0824472	0.239071	0.17575	4927/4928/55746/79902	Dapma7bEVm000300t1/Dapma7bEVm003478t1/Dapma7bEVm003520t1/Dapma7bEVm009727t1	1/1/0.978/0.968	4
Daphnia magna	R-HSA-1839126	FGFR2 mutant receptor activation	4/546	30/9823	0.0824472	0.239071	0.17575	22916/5432/2962/5440	Dapma7bEVm002514t1/Dapma7bEVm006360t1/Dapma7bEVm010926t1/Dapma7bEVm029691t1	1/0.989/0.955/0.929	4
Daphnia magna	R-HSA-8866652	Synthesis of active ubiquitin: roles of E1 and E2 enzymes	4/546	30/9823	0.0824472	0.239071	0.17575	8078/7347/29089/7328	Dapma7bEVm004052t1/Dapma7bEVm004872t1/Dapma7bEVm006826t1/Dapma7bEVm011485t1	0.917/0.958/1/0.97	4
Daphnia magna	R-HSA-432722	Golgi Associated Vesicle Biogenesis	6/546	55/9823	0.0833584	0.240958	0.177137	81567/9685/164/6845/8775/6643	Dapma7bEVm001237t1/Dapma7bEVm002115t1/Dapma7bEVm002153t1/Dapma7bEVm007519t1/Dapma7bEVm007828t1/Dapma7bEVm010493t1	1/0.909/0.985/1/1/1	6
Daphnia magna	R-HSA-3928664	Ephrin signaling	3/546	19/9823	0.0853508	0.244426	0.179686	5879/2534/6386	Dapma7bEVm008791t1/Dapma7bEVm011142t1/Dapma7bEVm015387t1	1/1/1	3
Daphnia magna	R-HSA-5625900	RHO GTPases activate CIT	3/546	19/9823	0.0853508	0.244426	0.179686	11113/5879/9055	Dapma7bEVm006957t1/Dapma7bEVm008791t1/Dapma7bEVm009961t1	0.931/1/1	3
Daphnia magna	R-HSA-71403	Citric acid cycle (TCA cycle)	3/546	19/9823	0.0853508	0.244426	0.179686	2271/8803/3419	Dapma7bEVm000717t1/Dapma7bEVm002317t1/Dapma7bEVm004825t1	1/1/1	3
Daphnia magna	R-HSA-3858494	Beta-catenin independent WNT signaling	12/546	139/9823	0.0856207	0.244442	0.179698	5700/5707/5709/5704/5682/5705/5684/23198/9861/23236/5879/64750	Dapma7bEVm000739t1/Dapma7bEVm001062t1/Dapma7bEVm001495t1/Dapma7bEVm001951t1/Dapma7bEVm002890t1/Dapma7bEVm003299t1/Dapma7bEVm003415t1/Dapma7bEVm003976t1/Dapma7bEVm004794t1/Dapma7bEVm005009t1/Dapma7bEVm008791t1/Dapma7bEVm010222t1	0.955/1/1/1/1/1/1/1/0.958/0.917/1/0.984	12
Daphnia magna	R-HSA-1433557	Signaling by SCF-KIT	5/546	43/9823	0.0883862	0.250789	0.184364	7409/10603/5781/5879/2534	Dapma7bEVm001095t1/Dapma7bEVm001832t1/Dapma7bEVm004619t1/Dapma7bEVm008791t1/Dapma7bEVm011142t1	1/0.889/1/1/1	5
Daphnia magna	R-HSA-6811438	Intra-Golgi traffic	5/546	43/9823	0.0883862	0.250789	0.184364	83548/9827/143187/25839/8775	Dapma7bEVm000831t1/Dapma7bEVm004286t1/Dapma7bEVm005739t1/Dapma7bEVm006190t1/Dapma7bEVm007828t1	0.899/0.902/0.904/0.889/1	5
Daphnia magna	R-HSA-389661	Glyoxylate metabolism and glycine degradation	4/546	31/9823	0.0907092	0.256593	0.188631	11019/275/189/387787	Dapma7bEVm003301t1/Dapma7bEVm004780t1/Dapma7bEVm004789t1/Dapma7bEVm006857t1	0.962/1/0.945/1	4
Daphnia magna	R-HSA-199992	trans-Golgi Network Vesicle Budding	7/546	70/9823	0.0928911	0.260377	0.191412	81567/9685/164/6845/8775/9146/6643	Dapma7bEVm001237t1/Dapma7bEVm002115t1/Dapma7bEVm002153t1/Dapma7bEVm007519t1/Dapma7bEVm007828t1/Dapma7bEVm010124t1/Dapma7bEVm010493t1	1/0.909/0.985/1/1/1/1	7
Daphnia magna	R-HSA-421837	Clathrin derived vesicle budding	7/546	70/9823	0.0928911	0.260377	0.191412	81567/9685/164/6845/8775/9146/6643	Dapma7bEVm001237t1/Dapma7bEVm002115t1/Dapma7bEVm002153t1/Dapma7bEVm007519t1/Dapma7bEVm007828t1/Dapma7bEVm010124t1/Dapma7bEVm010493t1	1/0.909/0.985/1/1/1/1	7
Daphnia magna	R-HSA-5693607	Processing of DNA double-strand break ends	7/546	70/9823	0.0928911	0.260377	0.191412	9025/7158/10524/5985/7468/54962/545	Dapma7bEVm000236t1/Dapma7bEVm000792t1/Dapma7bEVm004193t1/Dapma7bEVm004844t1/Dapma7bEVm005016t1/Dapma7bEVm005323t1/Dapma7bEVm007410t1	0.897/0.921/0.941/1/1/1/1	7
Daphnia magna	R-HSA-1236975	Antigen processing-Cross presentation	9/546	98/9823	0.0940832	0.262921	0.193283	5700/5707/5709/5704/5682/5705/5684/23198/9861	Dapma7bEVm000739t1/Dapma7bEVm001062t1/Dapma7bEVm001495t1/Dapma7bEVm001951t1/Dapma7bEVm002890t1/Dapma7bEVm003299t1/Dapma7bEVm003415t1/Dapma7bEVm003976t1/Dapma7bEVm004794t1	0.955/1/1/1/1/1/1/1/0.958	9
Daphnia magna	R-HSA-5578749	Transcriptional regulation by small RNAs	6/546	57/9823	0.0953022	0.265526	0.195197	4927/4928/55746/5432/79902/5440	Dapma7bEVm000300t1/Dapma7bEVm003478t1/Dapma7bEVm003520t1/Dapma7bEVm006360t1/Dapma7bEVm009727t1/Dapma7bEVm029691t1	1/1/0.978/0.989/0.968/0.929	6
Species	ID	Description	GeneRatio	BgRatio	p value	p adjusted	qvalue	ENTREZID	geneID	methylation level (exon2-4)	Count
Daphnia pulex	R-HSA-8868773	rRNA processing in the nucleus and cytosol	30/529	187/9823	6.28096e-08	4.21826e-05	3.5004e-05	1736/55759/23016/6205/57418/10528/6165/27043/51602/6147/6144/6122/27340/6146/9349/84916/6231/6135/23517/55720/6191/8602/6132/9790/6187/102800317/8568/22803/54433/84946	gene10298/gene10732/gene10880/gene11351/gene11658/gene11707/gene11980/gene11992/gene12342/gene12374/gene13920/gene15192/gene1572/gene15920/gene15928/gene16160/gene16236/gene16456/gene1692/gene17071/gene2283/gene3176/gene3606/gene4583/gene4640/gene7287/gene7315/gene7367/gene8260/gene9732	0.717/0.875/0.625/0.556/0.75/0.715/0.923/0.781/0.8/0.8/0.617/0.778/0.542/0.685/0.9/0.783/1/0.7/0.6/0.667/0.667/1/0.643/0.75/0.955/1/0.9/0.778/0.667/1	30
Daphnia pulex	R-HSA-72766	Translation	38/529	281/9823	1.23741e-07	4.21826e-05	3.5004e-05	6205/6165/6734/6147/26986/6897/6182/1974/51520/6144/85476/23395/6122/7818/55176/6146/9349/3646/6231/6135/219927/10884/6191/92935/6132/1936/6745/6187/6730/1975/8662/8664/3735/1938/10667/16/55699/7407	gene11351/gene11980/gene12371/gene12374/gene12479/gene12865/gene12932/gene13525/gene13839/gene13920/gene14213/gene14585/gene15192/gene15573/gene15640/gene15920/gene15928/gene16182/gene16236/gene16456/gene17544/gene2221/gene2283/gene2947/gene3606/gene4538/gene4599/gene4640/gene4719/gene573/gene6184/gene7253/gene7716/gene7824/gene8095/gene8142/gene9003/gene9489	0.556/0.923/1/0.8/0.6/0.733/0.6/0.601/0.774/0.617/0.867/0.583/0.778/1/0.501/0.685/0.9/0.667/1/0.7/0.75/1/0.667/0.5/0.643/0.833/0.833/0.955/0.667/0.875/1/1/0.833/1/0.69/0.7/0.55/0.5	38
Daphnia pulex	R-HSA-5663205	Infectious disease	45/529	364/9823	1.25171e-07	4.21826e-05	3.5004e-05	6205/6165/8065/5705/6147/1025/5700/51606/6924/6144/2885/55746/5718/6122/6908/6146/9349/23165/6231/6135/10015/6844/112755/6191/6749/293/6132/3837/9861/905/6187/8106/81929/3320/8812/7936/163/5902/5879/1499/1938/164/5701/1213/9491	gene11351/gene11980/gene12108/gene12272/gene12374/gene12740/gene12964/gene12990/gene13006/gene13920/gene1449/gene14805/gene14864/gene15192/gene15463/gene15920/gene15928/gene16001/gene16236/gene16456/gene16586/gene17104/gene17213/gene2283/gene3557/gene3576/gene3606/gene3733/gene3748/gene4380/gene4640/gene4802/gene5390/gene541/gene6204/gene6213/gene6930/gene6935/gene7238/gene7343/gene7824/gene7958/…	0.556/0.923/1/0.549/0.8/0.542/0.708/1/0.526/0.617/0.909/1/0.583/0.778/1/0.685/0.9/0.523/1/0.7/0.69/1/0.629/0.667/0.5/0.711/0.643/0.754/0.873/0.611/0.955/0.583/0.504/0.571/1/0.95/1/0.75/1/0.667/1/0.847/0.667/0.597/0.556	45
Daphnia pulex	R-HSA-72312	rRNA processing	30/529	197/9823	2.05801e-07	4.75231e-05	3.94356e-05	1736/55759/23016/6205/57418/10528/6165/27043/51602/6147/6144/6122/27340/6146/9349/84916/6231/6135/23517/55720/6191/8602/6132/9790/6187/102800317/8568/22803/54433/84946	gene10298/gene10732/gene10880/gene11351/gene11658/gene11707/gene11980/gene11992/gene12342/gene12374/gene13920/gene15192/gene1572/gene15920/gene15928/gene16160/gene16236/gene16456/gene1692/gene17071/gene2283/gene3176/gene3606/gene4583/gene4640/gene7287/gene7315/gene7367/gene8260/gene9732	0.717/0.875/0.625/0.556/0.75/0.715/0.923/0.781/0.8/0.8/0.617/0.778/0.542/0.685/0.9/0.783/1/0.7/0.6/0.667/0.667/1/0.643/0.75/0.955/1/0.9/0.778/0.667/1	30
Daphnia pulex	R-HSA-6791226	Major pathway of rRNA processing in the nucleolus and cytosol	28/529	177/9823	2.3503e-07	4.75231e-05	3.94356e-05	55759/23016/6205/57418/10528/6165/27043/51602/6147/6144/6122/27340/6146/9349/84916/6231/6135/23517/55720/6191/8602/6132/9790/6187/102800317/8568/22803/84946	gene10732/gene10880/gene11351/gene11658/gene11707/gene11980/gene11992/gene12342/gene12374/gene13920/gene15192/gene1572/gene15920/gene15928/gene16160/gene16236/gene16456/gene1692/gene17071/gene2283/gene3176/gene3606/gene4583/gene4640/gene7287/gene7315/gene7367/gene9732	0.875/0.625/0.556/0.75/0.715/0.923/0.781/0.8/0.8/0.617/0.778/0.542/0.685/0.9/0.783/1/0.7/0.6/0.667/0.667/1/0.643/0.75/0.955/1/0.9/0.778/1	28
Daphnia pulex	R-HSA-156711	Polo-like kinase mediated events	8/529	16/9823	5.88584e-07	9.91765e-05	8.22986e-05	995/132660/9088/5928/2033/891/9133/5347	gene12862/gene14005/gene2116/gene3009/gene3902/gene763/gene8239/gene9787	0.667/1/0.585/0.667/0.5/0.667/0.75/0.55	8
Daphnia pulex	R-HSA-69278	Cell Cycle, Mitotic	52/529	482/9823	1.01882e-06	0.000147147	0.000122105	6249/5594/84930/7283/10274/5705/995/5700/23310/132660/8379/347733/10383/55746/5718/81930/23047/255919/1062/23165/5525/25909/1871/5862/4176/9735/9088/5048/8615/29945/4660/5928/55844/9861/2033/3020/7443/81929/3320/29882/51400/102800317/5518/891/5701/9133/6790/7029/9491/25836/22974/5347	gene10066/gene10068/gene10351/gene10744/gene12196/gene12272/gene12862/gene12964/gene13675/gene14005/gene14369/gene14667/gene14780/gene14805/gene14864/gene14921/gene14923/gene15500/gene15733/gene16001/gene16055/gene16256/gene16380/gene16984/gene17145/gene17591/gene2116/gene2305/gene2309/gene2543/gene2640/gene3009/gene3670/gene3748/gene3902/gene4889/gene5171/gene5390/gene541/gene6643/gene6853/gene7…	0.633/1/0.8/0.643/0.667/0.549/0.667/0.708/0.75/1/0.6/0.704/0.694/1/0.583/0.75/0.579/0.906/0.567/0.523/1/0.511/0.556/0.594/1/1/0.585/0.667/0.55/0.667/0.8/0.667/0.875/0.873/0.5/0.8/0.571/0.504/0.571/0.6/0.543/1/0.724/0.667/0.667/0.75/1/0.694/0.556/0.746/0.524/0.55	52
Daphnia pulex	R-HSA-68886	M Phase	40/529	342/9823	2.67754e-06	0.000338374	0.00028079	6249/5594/84930/7283/10274/5705/5700/23310/8379/347733/10383/55746/5718/81930/23047/255919/1062/23165/5525/25909/5862/9735/5048/8615/29945/55844/9861/3020/7443/81929/3320/29882/102800317/5518/891/5701/9133/9491/25836/5347	gene10066/gene10068/gene10351/gene10744/gene12196/gene12272/gene12964/gene13675/gene14369/gene14667/gene14780/gene14805/gene14864/gene14921/gene14923/gene15500/gene15733/gene16001/gene16055/gene16256/gene16984/gene17591/gene2305/gene2309/gene2543/gene3670/gene3748/gene4889/gene5171/gene5390/gene541/gene6643/gene7287/gene7605/gene763/gene8030/gene8239/gene8868/gene9024/gene9787	0.633/1/0.8/0.643/0.667/0.549/0.708/0.75/0.6/0.704/0.694/1/0.583/0.75/0.579/0.906/0.567/0.523/1/0.511/0.594/1/0.667/0.55/0.667/0.875/0.873/0.8/0.571/0.504/0.571/0.6/1/0.724/0.667/0.667/0.75/0.556/0.746/0.55	40
Daphnia pulex	R-HSA-72203	Processing of Capped Intron-Containing Pre-mRNA	30/529	233/9823	7.40778e-06	0.000832141	0.000690526	27238/57703/4904/9877/10421/51362/55110/9410/25804/51340/57187/55746/22938/9343/23165/6434/84991/11051/23517/10181/8106/23451/81929/23450/11338/10482/9128/1665/6426/1660	gene10594/gene11948/gene12170/gene12214/gene13190/gene13432/gene13517/gene13712/gene13763/gene14601/gene14769/gene14805/gene15298/gene1566/gene16001/gene16074/gene16272/gene16819/gene1692/gene2634/gene4802/gene5366/gene5390/gene5758/gene7286/gene7452/gene7618/gene8344/gene8415/gene8490	0.73/0.729/0.857/0.775/0.5/0.625/1/1/0.889/0.513/0.714/1/0.97/0.565/0.523/0.915/0.804/0.867/0.6/0.524/0.583/1/0.504/0.583/0.5/1/1/0.845/0.75/1	30
Daphnia pulex	R-HSA-156827	L13a-mediated translational silencing of Ceruloplasmin expression	18/529	105/9823	1.09223e-05	0.00110425	0.000916326	6205/6165/6147/26986/1974/6144/6122/6146/9349/3646/6231/6135/6191/6132/6187/1975/8662/8664	gene11351/gene11980/gene12374/gene12479/gene13525/gene13920/gene15192/gene15920/gene15928/gene16182/gene16236/gene16456/gene2283/gene3606/gene4640/gene573/gene6184/gene7253	0.556/0.923/0.8/0.6/0.601/0.617/0.778/0.685/0.9/0.667/1/0.7/0.667/0.643/0.955/0.875/1/1	18
Daphnia pulex	R-HSA-453274	Mitotic G2-G2/M phases	26/529	196/9823	1.77094e-05	0.00162681	0.00134996	7283/5705/995/5700/132660/347733/10383/5718/1871/9088/5048/4660/5928/9861/2033/3320/51400/102800317/5518/891/5701/9133/6790/9491/22974/5347	gene10744/gene12272/gene12862/gene12964/gene14005/gene14667/gene14780/gene14864/gene16380/gene2116/gene2305/gene2640/gene3009/gene3748/gene3902/gene541/gene6853/gene7287/gene7605/gene763/gene8030/gene8239/gene8559/gene8868/gene9523/gene9787	0.643/0.549/0.667/0.708/1/0.704/0.694/0.583/0.556/0.585/0.667/0.8/0.667/0.873/0.5/0.571/0.543/1/0.724/0.667/0.667/0.75/1/0.556/0.524/0.55	26
Daphnia pulex	R-HSA-72163	mRNA Splicing - Major Pathway	24/529	174/9823	1.93093e-05	0.00162681	0.00134996	27238/57703/4904/10421/51362/55110/9410/25804/51340/22938/9343/6434/84991/11051/23517/10181/8106/23451/23450/11338/9128/1665/6426/1660	gene10594/gene11948/gene12170/gene13190/gene13432/gene13517/gene13712/gene13763/gene14601/gene15298/gene1566/gene16074/gene16272/gene16819/gene1692/gene2634/gene4802/gene5366/gene5758/gene7286/gene7618/gene8344/gene8415/gene8490	0.73/0.729/0.857/0.5/0.625/1/1/0.889/0.513/0.97/0.565/0.915/0.804/0.867/0.6/0.524/0.583/1/0.583/0.5/1/0.845/0.75/1	24
Daphnia pulex	R-HSA-69620	Cell Cycle Checkpoints	31/529	259/9823	2.30453e-05	0.00179222	0.00148722	6249/580/7468/5705/995/5700/8379/55746/5718/81930/1062/5525/25909/4176/9735/80010/9088/5048/29945/9156/9861/81929/29882/165918/8924/5518/891/5701/9133/9491/5347	gene10066/gene10149/gene11712/gene12272/gene12862/gene12964/gene14369/gene14805/gene14864/gene14921/gene15733/gene16055/gene16256/gene17145/gene17591/gene1943/gene2116/gene2305/gene2543/gene3208/gene3748/gene5390/gene6643/gene745/gene7561/gene7605/gene763/gene8030/gene8239/gene8868/gene9787	0.633/0.833/0.667/0.549/0.667/0.708/0.6/1/0.583/0.75/0.567/1/0.511/1/1/0.616/0.585/0.667/0.667/0.5/0.873/0.504/0.6/0.875/0.667/0.724/0.667/0.667/0.75/0.556/0.55	31
Daphnia pulex	R-HSA-72613	Eukaryotic Translation Initiation	18/529	113/9823	3.07689e-05	0.00207382	0.0017209	6205/6165/6147/26986/1974/6144/6122/6146/9349/3646/6231/6135/6191/6132/6187/1975/8662/8664	gene11351/gene11980/gene12374/gene12479/gene13525/gene13920/gene15192/gene15920/gene15928/gene16182/gene16236/gene16456/gene2283/gene3606/gene4640/gene573/gene6184/gene7253	0.556/0.923/0.8/0.6/0.601/0.617/0.778/0.685/0.9/0.667/1/0.7/0.667/0.643/0.955/0.875/1/1	18
Daphnia pulex	R-HSA-72737	Cap-dependent Translation Initiation	18/529	113/9823	3.07689e-05	0.00207382	0.0017209	6205/6165/6147/26986/1974/6144/6122/6146/9349/3646/6231/6135/6191/6132/6187/1975/8662/8664	gene11351/gene11980/gene12374/gene12479/gene13525/gene13920/gene15192/gene15920/gene15928/gene16182/gene16236/gene16456/gene2283/gene3606/gene4640/gene573/gene6184/gene7253	0.556/0.923/0.8/0.6/0.601/0.617/0.778/0.685/0.9/0.667/1/0.7/0.667/0.643/0.955/0.875/1/1	18
Daphnia pulex	R-HSA-68875	Mitotic Prophase	16/529	94/9823	3.66747e-05	0.00231738	0.00192301	5594/84930/23310/55746/255919/23165/5862/8615/55844/3020/7443/81929/5518/891/9133/5347	gene10068/gene10351/gene13675/gene14805/gene15500/gene16001/gene16984/gene2309/gene3670/gene4889/gene5171/gene5390/gene7605/gene763/gene8239/gene9787	1/0.8/0.75/1/0.906/0.523/0.594/0.55/0.875/0.8/0.571/0.504/0.724/0.667/0.75/0.55	16
Daphnia pulex	R-HSA-72172	mRNA Splicing	24/529	182/9823	4.09103e-05	0.00235836	0.00195702	27238/57703/4904/10421/51362/55110/9410/25804/51340/22938/9343/6434/84991/11051/23517/10181/8106/23451/23450/11338/9128/1665/6426/1660	gene10594/gene11948/gene12170/gene13190/gene13432/gene13517/gene13712/gene13763/gene14601/gene15298/gene1566/gene16074/gene16272/gene16819/gene1692/gene2634/gene4802/gene5366/gene5758/gene7286/gene7618/gene8344/gene8415/gene8490	0.73/0.729/0.857/0.5/0.625/1/1/0.889/0.513/0.97/0.565/0.915/0.804/0.867/0.6/0.524/0.583/1/0.583/0.5/1/0.845/0.75/1	24
Daphnia pulex	R-HSA-69275	G2/M Transition	25/529	194/9823	4.19887e-05	0.00235836	0.00195702	7283/5705/995/5700/132660/347733/10383/5718/9088/5048/4660/5928/9861/2033/3320/51400/102800317/5518/891/5701/9133/6790/9491/22974/5347	gene10744/gene12272/gene12862/gene12964/gene14005/gene14667/gene14780/gene14864/gene2116/gene2305/gene2640/gene3009/gene3748/gene3902/gene541/gene6853/gene7287/gene7605/gene763/gene8030/gene8239/gene8559/gene8868/gene9523/gene9787	0.643/0.549/0.667/0.708/1/0.704/0.694/0.583/0.585/0.667/0.8/0.667/0.873/0.5/0.571/0.543/1/0.724/0.667/0.667/0.75/1/0.556/0.524/0.55	25
Daphnia pulex	R-HSA-72706	GTP hydrolysis and joining of the 60S ribosomal subunit	17/529	106/9823	4.65491e-05	0.00240309	0.00199413	6205/6165/6147/1974/6144/6122/6146/9349/3646/6231/6135/6191/6132/6187/1975/8662/8664	gene11351/gene11980/gene12374/gene13525/gene13920/gene15192/gene15920/gene15928/gene16182/gene16236/gene16456/gene2283/gene3606/gene4640/gene573/gene6184/gene7253	0.556/0.923/0.8/0.601/0.617/0.778/0.685/0.9/0.667/1/0.7/0.667/0.643/0.955/0.875/1/1	17
Daphnia pulex	R-HSA-162658	Golgi Cisternae Pericentriolar Stack Reorganization	6/529	14/9823	4.91224e-05	0.00240309	0.00199413	5594/5862/8615/891/9133/5347	gene10068/gene16984/gene2309/gene763/gene8239/gene9787	1/0.594/0.55/0.667/0.75/0.55	6
Daphnia pulex	R-HSA-68882	Mitotic Anaphase	25/529	197/9823	5.43251e-05	0.00240309	0.00199413	6249/10274/5705/5700/8379/347733/10383/55746/5718/81930/23047/1062/5525/25909/9735/5048/29945/9861/7443/81929/29882/5518/5701/9491/5347	gene10066/gene12196/gene12272/gene12964/gene14369/gene14667/gene14780/gene14805/gene14864/gene14921/gene14923/gene15733/gene16055/gene16256/gene17591/gene2305/gene2543/gene3748/gene5171/gene5390/gene6643/gene7605/gene8030/gene8868/gene9787	0.633/0.667/0.549/0.708/0.6/0.704/0.694/1/0.583/0.75/0.579/0.567/1/0.511/1/0.667/0.667/0.873/0.571/0.504/0.6/0.724/0.667/0.556/0.55	25
Daphnia pulex	R-HSA-2467813	Separation of Sister Chromatids	24/529	186/9823	5.83598e-05	0.00240309	0.00199413	6249/10274/5705/5700/8379/347733/10383/55746/5718/81930/23047/1062/5525/25909/9735/5048/29945/9861/81929/29882/5518/5701/9491/5347	gene10066/gene12196/gene12272/gene12964/gene14369/gene14667/gene14780/gene14805/gene14864/gene14921/gene14923/gene15733/gene16055/gene16256/gene17591/gene2305/gene2543/gene3748/gene5390/gene6643/gene7605/gene8030/gene8868/gene9787	0.633/0.667/0.549/0.708/0.6/0.704/0.694/1/0.583/0.75/0.579/0.567/1/0.511/1/0.667/0.667/0.873/0.504/0.6/0.724/0.667/0.556/0.55	24
Daphnia pulex	R-HSA-2555396	Mitotic Metaphase and Anaphase	25/529	198/9823	5.91086e-05	0.00240309	0.00199413	6249/10274/5705/5700/8379/347733/10383/55746/5718/81930/23047/1062/5525/25909/9735/5048/29945/9861/7443/81929/29882/5518/5701/9491/5347	gene10066/gene12196/gene12272/gene12964/gene14369/gene14667/gene14780/gene14805/gene14864/gene14921/gene14923/gene15733/gene16055/gene16256/gene17591/gene2305/gene2543/gene3748/gene5171/gene5390/gene6643/gene7605/gene8030/gene8868/gene9787	0.633/0.667/0.549/0.708/0.6/0.704/0.694/1/0.583/0.75/0.579/0.567/1/0.511/1/0.667/0.667/0.873/0.571/0.504/0.6/0.724/0.667/0.556/0.55	25
Daphnia pulex	R-HSA-927802	Nonsense-Mediated Decay (NMD)	17/529	108/9823	5.94235e-05	0.00240309	0.00199413	6205/6165/6147/26986/55110/6144/23049/6122/6146/9349/6231/6135/6191/6132/6187/5976/5518	gene11351/gene11980/gene12374/gene12479/gene13517/gene13920/gene15172/gene15192/gene15920/gene15928/gene16236/gene16456/gene2283/gene3606/gene4640/gene4946/gene7605	0.556/0.923/0.8/0.6/1/0.617/0.625/0.778/0.685/0.9/1/0.7/0.667/0.643/0.955/0.819/0.724	17
Daphnia pulex	R-HSA-975957	Nonsense Mediated Decay (NMD) enhanced by the Exon Junction Complex (EJC)	17/529	108/9823	5.94235e-05	0.00240309	0.00199413	6205/6165/6147/26986/55110/6144/23049/6122/6146/9349/6231/6135/6191/6132/6187/5976/5518	gene11351/gene11980/gene12374/gene12479/gene13517/gene13920/gene15172/gene15192/gene15920/gene15928/gene16236/gene16456/gene2283/gene3606/gene4640/gene4946/gene7605	0.556/0.923/0.8/0.6/1/0.617/0.625/0.778/0.685/0.9/1/0.7/0.667/0.643/0.955/0.819/0.724	17
Daphnia pulex	R-HSA-168254	Influenza Infection	20/529	144/9823	8.55719e-05	0.00332743	0.00276117	6205/6165/6147/6144/55746/6122/6146/9349/23165/6231/6135/6191/293/6132/3837/6187/8106/81929/3320/1213	gene11351/gene11980/gene12374/gene13920/gene14805/gene15192/gene15920/gene15928/gene16001/gene16236/gene16456/gene2283/gene3576/gene3606/gene3733/gene4640/gene4802/gene5390/gene541/gene8345	0.556/0.923/0.8/0.617/1/0.778/0.685/0.9/0.523/1/0.7/0.667/0.711/0.643/0.754/0.955/0.583/0.504/0.571/0.597	20
Daphnia pulex	R-HSA-71291	Metabolism of amino acids and derivatives	36/529	346/9823	0.00010571	0.00389296	0.00323046	6205/6165/58478/5705/6147/594/5700/138199/51520/6144/5718/10157/6122/56922/6146/9349/6231/6135/5162/6191/51091/51380/10955/4552/6723/6132/9861/256987/593/6187/9060/3735/5701/29920/9491/501	gene11351/gene11980/gene12141/gene12272/gene12374/gene12780/gene12964/gene13007/gene13839/gene13920/gene14864/gene15120/gene15192/gene15560/gene15920/gene15928/gene16236/gene16456/gene17739/gene2283/gene2790/gene2795/gene312/gene3175/gene3509/gene3606/gene3748/gene419/gene4519/gene4640/gene7580/gene7716/gene8030/gene8179/gene8868/gene9650	0.556/0.923/0.5/0.549/0.8/0.583/0.708/0.8/0.774/0.617/0.583/0.531/0.778/1/0.685/0.9/1/0.7/1/0.667/0.9/0.667/0.518/0.583/1/0.643/0.873/0.548/0.728/0.955/1/0.833/0.667/0.571/0.556/0.528	36
Daphnia pulex	R-HSA-2500257	Resolution of Sister Chromatid Cohesion	18/529	124/9823	0.000107817	0.00389296	0.00323046	6249/10274/8379/347733/10383/55746/81930/23047/1062/5525/25909/9735/5048/81929/5518/891/9133/5347	gene10066/gene12196/gene14369/gene14667/gene14780/gene14805/gene14921/gene14923/gene15733/gene16055/gene16256/gene17591/gene2305/gene5390/gene7605/gene763/gene8239/gene9787	0.633/0.667/0.6/0.704/0.694/1/0.75/0.579/0.567/1/0.511/1/0.667/0.504/0.724/0.667/0.75/0.55	18
Daphnia pulex	R-HSA-162909	Host Interactions of HIV factors	18/529	127/9823	0.000147325	0.00513606	0.004262	8065/5705/1025/5700/51606/55746/5718/23165/293/3837/9861/81929/163/5902/5879/164/5701/9491	gene12108/gene12272/gene12740/gene12964/gene12990/gene14805/gene14864/gene16001/gene3576/gene3733/gene3748/gene5390/gene6930/gene6935/gene7238/gene7958/gene8030/gene8868	1/0.549/0.542/0.708/1/1/0.583/0.523/0.711/0.754/0.873/0.504/1/0.75/1/0.847/0.667/0.556	18
Daphnia pulex	R-HSA-72689	Formation of a pool of free 40S subunits	15/529	95/9823	0.000154332	0.00520099	0.00431588	6205/6165/6147/6144/6122/6146/9349/3646/6231/6135/6191/6132/6187/8662/8664	gene11351/gene11980/gene12374/gene13920/gene15192/gene15920/gene15928/gene16182/gene16236/gene16456/gene2283/gene3606/gene4640/gene6184/gene7253	0.556/0.923/0.8/0.617/0.778/0.685/0.9/0.667/1/0.7/0.667/0.643/0.955/1/1	15
Daphnia pulex	R-HSA-1799339	SRP-dependent cotranslational protein targeting to membrane	16/529	106/9823	0.000161912	0.00528044	0.00438181	6205/6165/6734/6147/6144/6122/55176/6146/9349/6231/6135/6191/6132/6745/6187/6730	gene11351/gene11980/gene12371/gene12374/gene13920/gene15192/gene15640/gene15920/gene15928/gene16236/gene16456/gene2283/gene3606/gene4599/gene4640/gene4719	0.556/0.923/1/0.8/0.617/0.778/0.501/0.685/0.9/1/0.7/0.667/0.643/0.833/0.955/0.667	16
Daphnia pulex	R-HSA-9010553	Regulation of expression of SLITs and ROBOs	21/529	163/9823	0.000171026	0.00540336	0.00448382	6205/6165/5705/6147/26986/5700/55110/6144/5718/6122/6146/9349/6231/6135/6191/6132/9861/6187/5701/9491/23053	gene11351/gene11980/gene12272/gene12374/gene12479/gene12964/gene13517/gene13920/gene14864/gene15192/gene15920/gene15928/gene16236/gene16456/gene2283/gene3606/gene3748/gene4640/gene8030/gene8868/gene9842	0.556/0.923/0.549/0.8/0.6/0.708/1/0.617/0.583/0.778/0.685/0.9/1/0.7/0.667/0.643/0.873/0.955/0.667/0.556/0.761	21
Daphnia pulex	R-HSA-156842	Eukaryotic Translation Elongation	14/529	87/9823	0.000207007	0.00634193	0.00526266	6205/6165/6147/6144/6122/6146/9349/6231/6135/6191/6132/1936/6187/1938	gene11351/gene11980/gene12374/gene13920/gene15192/gene15920/gene15928/gene16236/gene16456/gene2283/gene3606/gene4538/gene4640/gene7824	0.556/0.923/0.8/0.617/0.778/0.685/0.9/1/0.7/0.667/0.643/0.833/0.955/1	14
Daphnia pulex	R-HSA-975956	Nonsense Mediated Decay (NMD) independent of the Exon Junction Complex (EJC)	14/529	88/9823	0.00023428	0.00689237	0.00571942	6205/6165/6147/26986/6144/6122/6146/9349/6231/6135/6191/6132/6187/5976	gene11351/gene11980/gene12374/gene12479/gene13920/gene15192/gene15920/gene15928/gene16236/gene16456/gene2283/gene3606/gene4640/gene4946	0.556/0.923/0.8/0.6/0.617/0.778/0.685/0.9/1/0.7/0.667/0.643/0.955/0.819	14
Daphnia pulex	R-HSA-2408522	Selenoamino acid metabolism	16/529	110/9823	0.000251143	0.00689237	0.00571942	6205/6165/6147/51520/6144/6122/6146/9349/6231/6135/6191/51091/6132/6187/9060/3735	gene11351/gene11980/gene12374/gene13839/gene13920/gene15192/gene15920/gene15928/gene16236/gene16456/gene2283/gene2790/gene3606/gene4640/gene7580/gene7716	0.556/0.923/0.8/0.774/0.617/0.778/0.685/0.9/1/0.7/0.667/0.9/0.643/0.955/1/0.833	16
Daphnia pulex	R-HSA-3371511	HSF1 activation	5/529	12/9823	0.000256578	0.00689237	0.00571942	7415/10728/10013/3320/3297	gene14442/gene16821/gene16917/gene541/gene6239	1/0.567/0.571/0.571/0.9	5
Daphnia pulex	R-HSA-3371568	Attenuation phase	5/529	12/9823	0.000256578	0.00689237	0.00571942	2288/10728/2033/3320/3297	gene15422/gene16821/gene3902/gene541/gene6239	0.733/0.567/0.5/0.571/0.9	5
Daphnia pulex	R-HSA-69273	Cyclin A/B1/B2 associated events during G2/M transition	7/529	25/9823	0.000259317	0.00689237	0.00571942	995/9088/51400/5518/891/9133/5347	gene12862/gene2116/gene6853/gene7605/gene763/gene8239/gene9787	0.667/0.585/0.543/0.724/0.667/0.75/0.55	7
Daphnia pulex	R-HSA-168255	Influenza Life Cycle	18/529	133/9823	0.000265878	0.00689237	0.00571942	6205/6165/6147/6144/55746/6122/6146/9349/23165/6231/6135/6191/6132/3837/6187/81929/3320/1213	gene11351/gene11980/gene12374/gene13920/gene14805/gene15192/gene15920/gene15928/gene16001/gene16236/gene16456/gene2283/gene3606/gene3733/gene4640/gene5390/gene541/gene8345	0.556/0.923/0.8/0.617/1/0.778/0.685/0.9/0.523/1/0.7/0.667/0.643/0.754/0.955/0.504/0.571/0.597	18
Daphnia pulex	R-HSA-379724	tRNA Aminoacylation	9/529	42/9823	0.000321362	0.00812243	0.00674015	6897/51520/23395/92935/3735/10667/16/55699/7407	gene12865/gene13839/gene14585/gene2947/gene7716/gene8095/gene8142/gene9003/gene9489	0.733/0.774/0.583/0.5/0.833/0.69/0.7/0.55/0.5	9
Daphnia pulex	R-HSA-162906	HIV Infection	25/529	223/9823	0.000392682	0.00968296	0.00803511	8065/5705/1025/5700/51606/6924/55746/5718/6908/23165/10015/6749/293/3837/9861/905/81929/8812/7936/163/5902/5879/164/5701/9491	gene12108/gene12272/gene12740/gene12964/gene12990/gene13006/gene14805/gene14864/gene15463/gene16001/gene16586/gene3557/gene3576/gene3733/gene3748/gene4380/gene5390/gene6204/gene6213/gene6930/gene6935/gene7238/gene7958/gene8030/gene8868	1/0.549/0.542/0.708/1/0.526/1/0.583/1/0.523/0.69/0.5/0.711/0.754/0.873/0.611/0.504/1/0.95/1/0.75/1/0.847/0.667/0.556	25
Daphnia pulex	R-HSA-156902	Peptide chain elongation	13/529	83/9823	0.000454131	0.0109316	0.00907124	6205/6165/6147/6144/6122/6146/9349/6231/6135/6191/6132/6187/1938	gene11351/gene11980/gene12374/gene13920/gene15192/gene15920/gene15928/gene16236/gene16456/gene2283/gene3606/gene4640/gene7824	0.556/0.923/0.8/0.617/0.778/0.685/0.9/1/0.7/0.667/0.643/0.955/1	13
Daphnia pulex	R-HSA-72649	Translation initiation complex formation	10/529	54/9823	0.000527346	0.0123988	0.0102887	6205/26986/1974/3646/6231/6191/6187/1975/8662/8664	gene11351/gene12479/gene13525/gene16182/gene16236/gene2283/gene4640/gene573/gene6184/gene7253	0.556/0.6/0.601/0.667/1/0.667/0.955/0.875/1/1	10
Daphnia pulex	R-HSA-72662	Activation of the mRNA upon binding of the cap-binding complex and eIFs, and subsequent binding to 43S	10/529	55/9823	0.000614095	0.0141102	0.0117089	6205/26986/1974/3646/6231/6191/6187/1975/8662/8664	gene11351/gene12479/gene13525/gene16182/gene16236/gene2283/gene4640/gene573/gene6184/gene7253	0.556/0.6/0.601/0.667/1/0.667/0.955/0.875/1/1	10
Daphnia pulex	R-HSA-8852135	Protein ubiquitination	11/529	65/9823	0.000629046	0.0141326	0.0117275	7347/8239/92912/7323/7415/9781/7874/23168/9810/54623/80349	gene10988/gene12508/gene13185/gene14007/gene14442/gene16214/gene16482/gene315/gene6363/gene8921/gene8999	0.625/0.75/0.5/0.6/1/0.958/0.944/0.519/0.9/0.611/1	11
Daphnia pulex	R-HSA-2408557	Selenocysteine synthesis	13/529	86/9823	0.000644704	0.0141695	0.0117581	6205/6165/6147/6144/6122/6146/9349/6231/6135/6191/51091/6132/6187	gene11351/gene11980/gene12374/gene13920/gene15192/gene15920/gene15928/gene16236/gene16456/gene2283/gene2790/gene3606/gene4640	0.556/0.923/0.8/0.617/0.778/0.685/0.9/1/0.7/0.667/0.9/0.643/0.955	13
Daphnia pulex	R-HSA-5688426	Deubiquitination	26/529	245/9823	0.000704453	0.0144028	0.0119518	580/9100/93973/7347/23358/5705/8239/5700/23326/9958/7415/54617/5718/55593/7874/4792/9861/2033/11047/9097/9868/9817/9804/5701/9491/10454	gene10149/gene10959/gene10969/gene10988/gene11956/gene12272/gene12508/gene12964/gene13039/gene14120/gene14442/gene14729/gene14864/gene15018/gene16482/gene249/gene3748/gene3902/gene4537/gene4984/gene5969/gene6799/gene6904/gene8030/gene8868/gene91	0.833/0.536/0.571/0.625/1/0.549/0.75/0.708/1/0.833/1/0.5/0.583/0.496/0.944/0.556/0.873/0.5/0.829/0.722/1/0.667/0.833/0.667/0.556/0.667	26
Daphnia pulex	R-HSA-112382	Formation of RNA Pol II elongation complex	10/529	56/9823	0.000712306	0.0144028	0.0119518	1025/6924/23168/6749/905/8812/7936/4300/54623/80349	gene12740/gene13006/gene315/gene3557/gene4380/gene6204/gene6213/gene7837/gene8921/gene8999	0.542/0.526/0.519/0.5/0.611/1/0.95/0.9/0.611/1	10
Daphnia pulex	R-HSA-429914	Deadenylation-dependent mRNA decay	10/529	56/9823	0.000712306	0.0144028	0.0119518	23016/26986/1974/25804/4849/4848/4850/1975/80349/9652	gene10880/gene12479/gene13525/gene13763/gene17445/gene4004/gene5042/gene573/gene8999/gene9155	0.625/0.6/0.601/0.889/0.5/1/0.554/0.875/1/0.667	10
Daphnia pulex	R-HSA-75955	RNA Polymerase II Transcription Elongation	10/529	56/9823	0.000712306	0.0144028	0.0119518	1025/6924/23168/6749/905/8812/7936/4300/54623/80349	gene12740/gene13006/gene315/gene3557/gene4380/gene6204/gene6213/gene7837/gene8921/gene8999	0.542/0.526/0.519/0.5/0.611/1/0.95/0.9/0.611/1	10
Daphnia pulex	R-HSA-8852276	The role of GTSE1 in G2/M progression after G2 checkpoint	12/529	77/9823	0.000780601	0.0154743	0.0128408	5705/5700/347733/10383/5718/9861/3320/891/5701/9133/9491/5347	gene12272/gene12964/gene14667/gene14780/gene14864/gene3748/gene541/gene763/gene8030/gene8239/gene8868/gene9787	0.549/0.708/0.704/0.694/0.583/0.873/0.571/0.667/0.667/0.75/0.556/0.55	12
Daphnia pulex	R-HSA-376176	Signaling by ROBO receptors	23/529	208/9823	0.0008033	0.015618	0.0129601	6205/6165/5705/6147/26986/4690/5700/55110/6144/5718/6122/6146/9349/6231/6135/6191/6132/9861/6187/5879/5701/9491/23053	gene11351/gene11980/gene12272/gene12374/gene12479/gene12921/gene12964/gene13517/gene13920/gene14864/gene15192/gene15920/gene15928/gene16236/gene16456/gene2283/gene3606/gene3748/gene4640/gene7238/gene8030/gene8868/gene9842	0.556/0.923/0.549/0.8/0.6/0.806/0.708/1/0.617/0.583/0.778/0.685/0.9/1/0.7/0.667/0.643/0.873/0.955/1/0.667/0.556/0.761	23
Daphnia pulex	R-HSA-3214841	PKMTs methylate histone lysines	9/529	48/9823	0.0009063	0.016968	0.0140803	8726/7468/58508/55904/9869/5929/4297/9739/5928	gene10405/gene11712/gene13624/gene14572/gene15984/gene2462/gene2478/gene2673/gene3009	0.778/0.667/0.686/0.714/0.667/0.568/0.548/0.944/0.667	9
Daphnia pulex	R-HSA-71406	Pyruvate metabolism and Citric Acid (TCA) cycle	9/529	48/9823	0.0009063	0.016968	0.0140803	25874/6256/50/3418/23530/5162/6389/728294/1431	gene10329/gene11454/gene13206/gene14970/gene14979/gene17739/gene2792/gene6807/gene7606	1/0.728/0.567/0.833/0.551/1/0.667/0.857/1	9
Daphnia pulex	R-HSA-168273	Influenza Viral RNA Transcription and Replication	16/529	125/9823	0.00106365	0.0195518	0.0162245	6205/6165/6147/6144/55746/6122/6146/9349/23165/6231/6135/6191/6132/6187/81929/3320	gene11351/gene11980/gene12374/gene13920/gene14805/gene15192/gene15920/gene15928/gene16001/gene16236/gene16456/gene2283/gene3606/gene4640/gene5390/gene541	0.556/0.923/0.8/0.617/1/0.778/0.685/0.9/0.523/1/0.7/0.667/0.643/0.955/0.504/0.571	16
Daphnia pulex	R-HSA-69481	G2/M Checkpoints	17/529	138/9823	0.00116014	0.0209446	0.0173802	580/7468/5705/995/5700/5718/4176/80010/9088/9156/9861/165918/8924/891/5701/9133/9491	gene10149/gene11712/gene12272/gene12862/gene12964/gene14864/gene17145/gene1943/gene2116/gene3208/gene3748/gene745/gene7561/gene763/gene8030/gene8239/gene8868	0.833/0.667/0.549/0.667/0.708/0.583/1/0.616/0.585/0.5/0.873/0.875/0.667/0.667/0.667/0.75/0.556	17
Daphnia pulex	R-HSA-2465910	MASTL Facilitates Mitotic Progression	4/529	10/9823	0.00134588	0.0238716	0.0198091	84930/55844/5518/891	gene10351/gene3670/gene7605/gene763	0.8/0.875/0.724/0.667	4
Daphnia pulex	R-HSA-192823	Viral mRNA Translation	12/529	83/9823	0.00153452	0.0267482	0.0221962	6205/6165/6147/6144/6122/6146/9349/6231/6135/6191/6132/6187	gene11351/gene11980/gene12374/gene13920/gene15192/gene15920/gene15928/gene16236/gene16456/gene2283/gene3606/gene4640	0.556/0.923/0.8/0.617/0.778/0.685/0.9/1/0.7/0.667/0.643/0.955	12
Daphnia pulex	R-HSA-6804114	TP53 Regulates Transcription of Genes Involved in G2 Cell Cycle Arrest	5/529	17/9823	0.00160115	0.0271303	0.0225132	995/2033/891/6790/7029	gene12862/gene3902/gene763/gene8559/gene8565	0.667/0.5/0.667/1/0.694	5
Daphnia pulex	R-HSA-1268020	Mitochondrial protein import	10/529	62/9823	0.0016101	0.0271303	0.0225132	506/6901/50/10469/10452/293/3329/9868/9804/1431	gene11111/gene12357/gene13206/gene14076/gene2482/gene3576/gene4534/gene5969/gene6904/gene7606	0.777/1/0.567/0.667/1/0.711/1/1/0.833/1	10
Daphnia pulex	R-HSA-429947	Deadenylation of mRNA	6/529	25/9823	0.00174396	0.0289039	0.023985	26986/1974/4849/4848/4850/1975	gene12479/gene13525/gene17445/gene4004/gene5042/gene573	0.6/0.601/0.5/1/0.554/0.875	6
Daphnia pulex	R-HSA-5689880	Ub-specific processing proteases	19/529	169/9823	0.00183672	0.0294763	0.02446	9100/23358/5705/8239/5700/23326/9958/5718/7874/4792/9861/11047/9097/9868/9817/9804/5701/9491/10454	gene10959/gene11956/gene12272/gene12508/gene12964/gene13039/gene14120/gene14864/gene16482/gene249/gene3748/gene4537/gene4984/gene5969/gene6799/gene6904/gene8030/gene8868/gene91	0.536/1/0.549/0.75/0.708/1/0.833/0.583/0.944/0.556/0.873/0.829/0.722/1/0.667/0.833/0.667/0.556/0.667	19
Daphnia pulex	R-HSA-3371556	Cellular response to heat stress	12/529	85/9823	0.0018908	0.0294763	0.02446	5594/2288/7415/55746/23165/10728/10013/2033/81929/3320/3297/27000	gene10068/gene15422/gene14442/gene14805/gene16001/gene16821/gene16917/gene3902/gene5390/gene541/gene6239/gene7922	1/0.733/1/1/0.523/0.567/0.571/0.5/0.504/0.571/0.9/0.512	12
Daphnia pulex	R-HSA-69618	Mitotic Spindle Checkpoint	14/529	108/9823	0.00189685	0.0294763	0.02446	6249/8379/55746/81930/1062/5525/25909/9735/5048/29945/81929/29882/5518/5347	gene10066/gene14369/gene14805/gene14921/gene15733/gene16055/gene16256/gene17591/gene2305/gene2543/gene5390/gene6643/gene7605/gene9787	0.633/0.6/1/0.75/0.567/1/0.511/1/0.667/0.667/0.504/0.6/0.724/0.55	14
Daphnia pulex	R-HSA-3247509	Chromatin modifying enzymes	23/529	222/9823	0.00193084	0.0294763	0.02446	8726/23081/80314/7468/9112/57325/23326/55689/11143/58508/9767/55140/55904/55683/339287/9869/5929/4297/9739/5928/2033/6187/55250	gene10405/gene10611/gene10733/gene11712/gene12326/gene12340/gene13039/gene13307/gene13437/gene13624/gene14089/gene143/gene14572/gene1481/gene1497/gene15984/gene2462/gene2478/gene2673/gene3009/gene3902/gene4640/gene9860	0.778/0.697/0.875/0.667/1/0.5/1/1/0.528/0.686/0.837/0.5/0.714/0.75/0.562/0.667/0.568/0.548/0.944/0.667/0.5/0.955/0.714	23
Daphnia pulex	R-HSA-4839726	Chromatin organization	23/529	222/9823	0.00193084	0.0294763	0.02446	8726/23081/80314/7468/9112/57325/23326/55689/11143/58508/9767/55140/55904/55683/339287/9869/5929/4297/9739/5928/2033/6187/55250	gene10405/gene10611/gene10733/gene11712/gene12326/gene12340/gene13039/gene13307/gene13437/gene13624/gene14089/gene143/gene14572/gene1481/gene1497/gene15984/gene2462/gene2478/gene2673/gene3009/gene3902/gene4640/gene9860	0.778/0.697/0.875/0.667/1/0.5/1/1/0.528/0.686/0.837/0.5/0.714/0.75/0.562/0.667/0.568/0.548/0.944/0.667/0.5/0.955/0.714	23
Daphnia pulex	R-HSA-6798695	Neutrophil degranulation	40/529	463/9823	0.00198255	0.0294763	0.02446	5594/6386/9798/1315/23200/51719/10694/57826/7415/10383/5718/5869/4257/3146/57020/55832/79888/2495/5036/3837/9861/6709/23071/8566/3320/427/9218/3614/5879/10577/1938/5878/5701/353/9145/10576/2519/290/2665/6836	gene10068/gene10072/gene10850/gene10896/gene11678/gene11995/gene12833/gene13709/gene14442/gene14780/gene14864/gene15119/gene15269/gene17394/gene1768/gene17842/gene1789/gene2132/gene3106/gene3733/gene3748/gene4741/gene5069/gene5232/gene541/gene5641/gene5741/gene6005/gene7238/gene7385/gene7824/gene7957/gene8030/gene8119/gene8285/gene8630/gene8816/gene8896/gene9034/gene9259	1/1/0.5/0.667/0.536/0.5/0.667/0.714/1/0.694/0.583/0.571/0.88/0.591/0.504/0.775/0.694/1/0.5/0.754/0.873/0.75/1/1/0.571/0.889/1/1/1/0.667/1/0.683/0.667/0.917/0.65/0.857/0.667/0.5/0.737/0.733	40
Daphnia pulex	R-HSA-68877	Mitotic Prometaphase	21/529	196/9823	0.00198258	0.0294763	0.02446	6249/7283/10274/8379/347733/10383/55746/81930/23047/1062/5525/25909/9735/5048/81929/3320/102800317/5518/891/9133/5347	gene10066/gene10744/gene12196/gene14369/gene14667/gene14780/gene14805/gene14921/gene14923/gene15733/gene16055/gene16256/gene17591/gene2305/gene5390/gene541/gene7287/gene7605/gene763/gene8239/gene9787	0.633/0.643/0.667/0.6/0.704/0.694/1/0.75/0.579/0.567/1/0.511/1/0.667/0.504/0.571/1/0.724/0.667/0.75/0.55	21
Daphnia pulex	R-HSA-5689603	UCH proteinases	12/529	86/9823	0.00209288	0.0302271	0.025083	580/93973/7347/5705/5700/9958/54617/5718/9861/11047/5701/9491	gene10149/gene10969/gene10988/gene12272/gene12964/gene14120/gene14729/gene14864/gene3748/gene4537/gene8030/gene8868	0.833/0.571/0.625/0.549/0.708/0.833/0.5/0.583/0.873/0.829/0.667/0.556	12
Daphnia pulex	R-HSA-72764	Eukaryotic Translation Termination	12/529	86/9823	0.00209288	0.0302271	0.025083	6205/6165/6147/6144/6122/6146/9349/6231/6135/6191/6132/6187	gene11351/gene11980/gene12374/gene13920/gene15192/gene15920/gene15928/gene16236/gene16456/gene2283/gene3606/gene4640	0.556/0.923/0.8/0.617/0.778/0.685/0.9/1/0.7/0.667/0.643/0.955	12
Daphnia pulex	R-HSA-72702	Ribosomal scanning and start codon recognition	9/529	54/9823	0.00215707	0.0307154	0.0254882	6205/1974/3646/6231/6191/6187/1975/8662/8664	gene11351/gene13525/gene16182/gene16236/gene2283/gene4640/gene573/gene6184/gene7253	0.556/0.601/0.667/1/0.667/0.955/0.875/1/1	9
Daphnia pulex	R-HSA-674695	RNA Polymerase II Pre-transcription Events	11/529	76/9823	0.00235932	0.0331288	0.027491	1025/6924/6908/23168/6749/905/8812/7936/4300/54623/80349	gene12740/gene13006/gene15463/gene315/gene3557/gene4380/gene6204/gene6213/gene7837/gene8921/gene8999	0.542/0.526/1/0.519/0.5/0.611/1/0.95/0.9/0.611/1	11
Daphnia pulex	R-HSA-381038	XBP1(S) activates chaperone genes	9/529	55/9823	0.00245895	0.0340548	0.0282593	6734/10130/37/22872/55176/439/6745/51726/10954	gene12371/gene12993/gene14147/gene1442/gene15640/gene2527/gene4599/gene4769/gene4936	1/0.833/0.804/1/0.501/0.667/0.833/0.806/0.875	9
Daphnia pulex	R-HSA-71403	Citric acid cycle (TCA cycle)	5/529	19/9823	0.00275129	0.0375886	0.0311917	50/3418/23530/6389/1431	gene13206/gene14970/gene14979/gene2792/gene7606	0.567/0.833/0.551/0.667/1	5
Daphnia pulex	R-HSA-381070	IRE1alpha activates chaperones	9/529	57/9823	0.00316285	0.0426352	0.0353795	6734/10130/37/22872/55176/439/6745/51726/10954	gene12371/gene12993/gene14147/gene1442/gene15640/gene2527/gene4599/gene4769/gene4936	1/0.833/0.804/1/0.501/0.667/0.833/0.806/0.875	9
Daphnia pulex	R-HSA-6791312	TP53 Regulates Transcription of Cell Cycle Genes	8/529	48/9823	0.00375818	0.0499937	0.0414857	995/4849/2033/4848/4850/891/6790/7029	gene12862/gene17445/gene3902/gene4004/gene5042/gene763/gene8559/gene8565	0.667/0.5/0.5/1/0.554/0.667/1/0.694	8
Daphnia pulex	R-HSA-174178	APC/C:Cdh1 mediated degradation of Cdc20 and other APC/C:Cdh1 targeted proteins in late mitosis/early G1	10/529	70/9823	0.00404395	0.0519065	0.043073	5705/5700/5718/29945/9861/29882/5701/6790/9491/5347	gene12272/gene12964/gene14864/gene2543/gene3748/gene6643/gene8030/gene8559/gene8868/gene9787	0.549/0.708/0.583/0.667/0.873/0.6/0.667/1/0.556/0.55	10
Daphnia pulex	R-HSA-141424	Amplification of signal from the kinetochores	12/529	93/9823	0.004056	0.0519065	0.043073	6249/8379/55746/81930/1062/5525/25909/9735/5048/81929/5518/5347	gene10066/gene14369/gene14805/gene14921/gene15733/gene16055/gene16256/gene17591/gene2305/gene5390/gene7605/gene9787	0.633/0.6/1/0.75/0.567/1/0.511/1/0.667/0.504/0.724/0.55	12
Daphnia pulex	R-HSA-141444	Amplification of signal from unattached kinetochores via a MAD2 inhibitory signal	12/529	93/9823	0.004056	0.0519065	0.043073	6249/8379/55746/81930/1062/5525/25909/9735/5048/81929/5518/5347	gene10066/gene14369/gene14805/gene14921/gene15733/gene16055/gene16256/gene17591/gene2305/gene5390/gene7605/gene9787	0.633/0.6/1/0.75/0.567/1/0.511/1/0.667/0.504/0.724/0.55	12
Daphnia pulex	R-HSA-379726	Mitochondrial tRNA aminoacylation	5/529	21/9823	0.00440391	0.0555269	0.0460773	23395/92935/3735/10667/55699	gene14585/gene2947/gene7716/gene8095/gene9003	0.583/0.5/0.833/0.69/0.55	5
Daphnia pulex	R-HSA-195258	RHO GTPase Effectors	25/529	265/9823	0.00444874	0.0555269	0.0460773	6249/5594/23081/995/4690/8379/2885/347733/10383/55746/81930/1062/5525/25909/4628/10096/9735/5048/4660/3020/81929/5879/1499/5518/5347	gene10066/gene10068/gene10611/gene12862/gene12921/gene14369/gene1449/gene14667/gene14780/gene14805/gene14921/gene15733/gene16055/gene16256/gene17325/gene17333/gene17591/gene2305/gene2640/gene4889/gene5390/gene7238/gene7343/gene7605/gene9787	0.633/1/0.697/0.667/0.806/0.6/0.909/0.704/0.694/1/0.75/0.567/1/0.511/0.825/0.688/1/0.667/0.8/0.8/0.504/1/0.667/0.724/0.55	25
Daphnia pulex	R-HSA-8951664	Neddylation	22/529	225/9823	0.00485754	0.0598899	0.0496978	7347/55294/8065/5705/5700/51138/7323/5718/80204/55832/23142/5929/8452/9861/23038/1642/56929/9817/9306/5701/9318/9491	gene10988/gene120/gene12108/gene12272/gene12964/gene13308/gene14007/gene14864/gene15283/gene17842/gene2029/gene2462/gene3614/gene3748/gene4088/gene6028/gene6680/gene6799/gene782/gene8030/gene8795/gene8868	0.625/0.833/1/0.549/0.708/1/0.6/0.583/0.625/0.775/1/0.568/0.833/0.873/0.554/0.571/0.625/0.667/0.604/0.667/1/0.556	22
Daphnia pulex	R-HSA-159236	Transport of Mature mRNA derived from an Intron-Containing Transcript	10/529	72/9823	0.00496637	0.0599155	0.0497191	9877/51362/55110/57187/55746/23165/81929/11338/10482/6426	gene12214/gene13432/gene13517/gene14769/gene14805/gene16001/gene5390/gene7286/gene7452/gene8415	0.775/0.625/1/0.714/1/0.523/0.504/0.5/1/0.75	10
Daphnia pulex	R-HSA-6790901	rRNA modification in the nucleus and cytosol	9/529	61/9823	0.00504055	0.0599155	0.0497191	1736/10528/51602/27340/84916/8602/9790/6187/54433	gene10298/gene11707/gene12342/gene1572/gene16160/gene3176/gene4583/gene4640/gene8260	0.717/0.715/0.8/0.542/0.783/1/0.75/0.955/0.667	9
Daphnia pulex	R-HSA-174143	APC/C-mediated degradation of cell cycle proteins	11/529	84/9823	0.00519797	0.0599155	0.0497191	5705/5700/5718/29945/9861/29882/891/5701/6790/9491/5347	gene12272/gene12964/gene14864/gene2543/gene3748/gene6643/gene763/gene8030/gene8559/gene8868/gene9787	0.549/0.708/0.583/0.667/0.873/0.6/0.667/0.667/1/0.556/0.55	11
Daphnia pulex	R-HSA-453276	Regulation of mitotic cell cycle	11/529	84/9823	0.00519797	0.0599155	0.0497191	5705/5700/5718/29945/9861/29882/891/5701/6790/9491/5347	gene12272/gene12964/gene14864/gene2543/gene3748/gene6643/gene763/gene8030/gene8559/gene8868/gene9787	0.549/0.708/0.583/0.667/0.873/0.6/0.667/0.667/1/0.556/0.55	11
Daphnia pulex	R-HSA-1855183	Synthesis of IP2, IP, and Ins in the cytosol	4/529	14/9823	0.00539943	0.0599155	0.0497191	3633/27124/8867/3612	gene2226/gene2745/gene8557/gene8940	0.667/1/0.75/0.6	4
Daphnia pulex	R-HSA-68884	Mitotic Telophase/Cytokinesis	4/529	14/9823	0.00539943	0.0599155	0.0497191	10274/23047/25836/5347	gene12196/gene14923/gene9024/gene9787	0.667/0.579/0.746/0.55	4
Daphnia pulex	R-HSA-3371571	HSF1-dependent transactivation	5/529	22/9823	0.00545115	0.0599155	0.0497191	2288/10728/2033/3320/3297	gene15422/gene16821/gene3902/gene541/gene6239	0.733/0.567/0.5/0.571/0.9	5
Daphnia pulex	R-HSA-2980766	Nuclear Envelope Breakdown	8/529	51/9823	0.00550733	0.0599155	0.0497191	55746/255919/23165/7443/81929/891/9133/5347	gene14805/gene15500/gene16001/gene5171/gene5390/gene763/gene8239/gene9787	1/0.906/0.523/0.571/0.504/0.667/0.75/0.55	8
Daphnia pulex	R-HSA-8936459	RUNX1 regulates genes involved in megakaryocyte differentiation and platelet function	8/529	51/9823	0.00550733	0.0599155	0.0497191	58508/55904/5929/4297/9739/25942/2033/3020	gene13624/gene14572/gene2462/gene2478/gene2673/gene3093/gene3902/gene4889	0.686/0.714/0.568/0.548/0.944/0.528/0.5/0.8	8
Daphnia pulex	R-HSA-167287	HIV elongation arrest and recovery	6/529	31/9823	0.00551152	0.0599155	0.0497191	1025/6924/6749/905/8812/7936	gene12740/gene13006/gene3557/gene4380/gene6204/gene6213	0.542/0.526/0.5/0.611/1/0.95	6
Daphnia pulex	R-HSA-167290	Pausing and recovery of HIV elongation	6/529	31/9823	0.00551152	0.0599155	0.0497191	1025/6924/6749/905/8812/7936	gene12740/gene13006/gene3557/gene4380/gene6204/gene6213	0.542/0.526/0.5/0.611/1/0.95	6
Daphnia pulex	R-HSA-176814	Activation of APC/C and APC/C:Cdc20 mediated degradation of mitotic proteins	10/529	74/9823	0.00604627	0.0650296	0.0539628	5705/5700/5718/29945/9861/29882/891/5701/9491/5347	gene12272/gene12964/gene14864/gene2543/gene3748/gene6643/gene763/gene8030/gene8868/gene9787	0.549/0.708/0.583/0.667/0.873/0.6/0.667/0.667/0.556/0.55	10
Daphnia pulex	R-HSA-2565942	Regulation of PLK1 Activity at G2/M Transition	11/529	87/9823	0.00678226	0.0692367	0.0574539	7283/10383/5048/4660/3320/102800317/5518/891/9133/6790/5347	gene10744/gene14780/gene2305/gene2640/gene541/gene7287/gene7605/gene763/gene8239/gene8559/gene9787	0.643/0.694/0.667/0.8/0.571/1/0.724/0.667/0.75/1/0.55	11
Daphnia pulex	R-HSA-5663220	RHO GTPases Activate Formins	15/529	137/9823	0.00681091	0.0692367	0.0574539	6249/8379/347733/10383/55746/81930/1062/5525/25909/9735/5048/81929/5879/5518/5347	gene10066/gene14369/gene14667/gene14780/gene14805/gene14921/gene15733/gene16055/gene16256/gene17591/gene2305/gene5390/gene7238/gene7605/gene9787	0.633/0.6/0.704/0.694/1/0.75/0.567/1/0.511/1/0.667/0.504/1/0.724/0.55	15
Daphnia pulex	R-HSA-196299	Beta-catenin phosphorylation cascade	4/529	15/9823	0.00705378	0.0692367	0.0574539	1452/5525/1499/5518	gene15714/gene16055/gene7343/gene7605	0.562/1/0.667/0.724	4
Daphnia pulex	R-HSA-4839743	phosphorylation site mutants of CTNNB1 are not targeted to the proteasome by the destruction complex	4/529	15/9823	0.00705378	0.0692367	0.0574539	1452/5525/1499/5518	gene15714/gene16055/gene7343/gene7605	0.562/1/0.667/0.724	4
Daphnia pulex	R-HSA-5339716	Misspliced GSK3beta mutants stabilize beta-catenin	4/529	15/9823	0.00705378	0.0692367	0.0574539	1452/5525/1499/5518	gene15714/gene16055/gene7343/gene7605	0.562/1/0.667/0.724	4
Daphnia pulex	R-HSA-5358747	S33 mutants of beta-catenin aren't phosphorylated	4/529	15/9823	0.00705378	0.0692367	0.0574539	1452/5525/1499/5518	gene15714/gene16055/gene7343/gene7605	0.562/1/0.667/0.724	4
Daphnia pulex	R-HSA-5358749	S37 mutants of beta-catenin aren't phosphorylated	4/529	15/9823	0.00705378	0.0692367	0.0574539	1452/5525/1499/5518	gene15714/gene16055/gene7343/gene7605	0.562/1/0.667/0.724	4
Daphnia pulex	R-HSA-5358751	S45 mutants of beta-catenin aren't phosphorylated	4/529	15/9823	0.00705378	0.0692367	0.0574539	1452/5525/1499/5518	gene15714/gene16055/gene7343/gene7605	0.562/1/0.667/0.724	4
Daphnia pulex	R-HSA-5358752	T41 mutants of beta-catenin aren't phosphorylated	4/529	15/9823	0.00705378	0.0692367	0.0574539	1452/5525/1499/5518	gene15714/gene16055/gene7343/gene7605	0.562/1/0.667/0.724	4
Daphnia pulex	R-HSA-2173793	Transcriptional activity of SMAD2/SMAD3:SMAD4 heterotrimer	7/529	43/9823	0.00750859	0.0729921	0.0605703	8239/1025/7323/22938/905/8812/7029	gene12508/gene12740/gene14007/gene15298/gene4380/gene6204/gene8565	0.75/0.542/0.6/0.97/0.611/1/0.694	7
Daphnia pulex	R-HSA-379716	Cytosolic tRNA aminoacylation	5/529	24/9823	0.00805084	0.0775181	0.064326	6897/51520/3735/16/7407	gene12865/gene13839/gene7716/gene8142/gene9489	0.733/0.774/0.833/0.7/0.5	5
Daphnia pulex	R-HSA-176408	Regulation of APC/C activators between G1/S and early anaphase	10/529	78/9823	0.00874766	0.0834329	0.0692342	5705/5700/5718/29945/9861/29882/891/5701/9491/5347	gene12272/gene12964/gene14864/gene2543/gene3748/gene6643/gene763/gene8030/gene8868/gene9787	0.549/0.708/0.583/0.667/0.873/0.6/0.667/0.667/0.556/0.55	10
Daphnia pulex	R-HSA-73894	DNA Repair	25/529	280/9823	0.00885519	0.0836691	0.0694302	580/7329/9100/93973/2073/6996/7468/55120/51138/7415/54617/79661/7874/80010/9156/27434/57654/2033/51548/4968/1642/165918/8924/84164/9318	gene10149/gene10154/gene10959/gene10969/gene11058/gene11643/gene11712/gene12664/gene13308/gene14442/gene14729/gene14911/gene16482/gene1943/gene3208/gene3641/gene3756/gene3902/gene4925/gene5436/gene6028/gene745/gene7561/gene7728/gene8795	0.833/1/0.536/0.571/1/0.695/0.667/1/1/1/0.5/0.556/0.944/0.616/0.5/1/1/0.5/0.667/0.692/0.571/0.875/0.667/0.875/1	25
Daphnia pulex	R-HSA-3214847	HATs acetylate histones	11/529	91/9823	0.00945521	0.0885113	0.0734483	80314/57325/23326/55689/11143/9767/55140/55683/339287/2033/55250	gene10733/gene12340/gene13039/gene13307/gene13437/gene14089/gene143/gene1481/gene1497/gene3902/gene9860	0.875/0.5/1/1/0.528/0.837/0.5/0.75/0.562/0.5/0.714	11
Daphnia pulex	R-HSA-195253	Degradation of beta-catenin by the destruction complex	10/529	79/9823	0.00954881	0.0885222	0.0734574	5705/5700/5718/1452/5525/9861/1499/5518/5701/9491	gene12272/gene12964/gene14864/gene15714/gene16055/gene3748/gene7343/gene7605/gene8030/gene8868	0.549/0.708/0.583/0.562/1/0.873/0.667/0.724/0.667/0.556	10
Daphnia pulex	R-HSA-8866654	E3 ubiquitin ligases ubiquitinate target proteins	7/529	45/9823	0.00964087	0.0885222	0.0734574	7323/7415/9781/23168/9810/54623/80349	gene14007/gene14442/gene16214/gene315/gene6363/gene8921/gene8999	0.6/1/0.958/0.519/0.9/0.611/1	7
Daphnia pulex	R-HSA-72187	mRNA 3'-end processing	8/529	56/9823	0.00971905	0.0885222	0.0734574	9877/51362/55110/57187/11051/8106/11338/6426	gene12214/gene13432/gene13517/gene14769/gene16819/gene4802/gene7286/gene8415	0.775/0.625/1/0.714/0.867/0.583/0.5/0.75	8
Daphnia pulex	R-HSA-1483257	Phospholipid metabolism	20/529	211/9823	0.00982847	0.0887195	0.0736211	8898/6901/9791/9926/8760/56894/5293/5833/79888/23659/63874/27124/23760/8394/65977/8897/23646/8867/137964/114882	gene1198/gene12357/gene12667/gene12759/gene13502/gene14912/gene14929/gene16731/gene1789/gene1808/gene1912/gene2745/gene2904/gene333/gene3875/gene4409/gene4468/gene8557/gene9049/gene9393	0.698/1/0.938/0.571/0.5/0.633/0.538/1/0.694/0.714/1/1/0.833/0.575/0.867/0.8/0.679/0.75/0.813/1	20
Daphnia pulex	R-HSA-8856688	Golgi-to-ER retrograde transport	14/529	130/9823	0.0100982	0.0903479	0.0749725	22818/1315/636/26958/347733/10383/56894/81930/1062/84364/5048/1314/23423/6836	gene10724/gene10896/gene13847/gene13851/gene14667/gene14780/gene14912/gene14921/gene15733/gene1923/gene2305/gene2731/gene7788/gene9259	1/0.667/1/0.6/0.704/0.694/0.633/0.75/0.567/0.667/0.667/0.6/0.9/0.733	14
Daphnia pulex	R-HSA-6811442	Intra-Golgi and retrograde Golgi-to-ER traffic	19/529	198/9823	0.0103167	0.0914926	0.0759223	22818/9712/1315/9827/636/26958/347733/10383/56894/81930/1062/10228/84364/5048/1314/51542/83548/23423/6836	gene10724/gene10858/gene10896/gene11299/gene13847/gene13851/gene14667/gene14780/gene14912/gene14921/gene15733/gene16088/gene1923/gene2305/gene2731/gene5049/gene7406/gene7788/gene9259	1/0.5/0.667/0.75/1/0.6/0.704/0.694/0.633/0.75/0.567/1/0.667/0.667/0.6/0.698/0.5/0.9/0.733	19
Daphnia pulex	R-HSA-2990846	SUMOylation	13/529	118/9823	0.0107843	0.0948079	0.0786735	7329/6996/10274/9112/51602/55746/23165/7155/81929/165918/8924/6790/10054	gene10154/gene11643/gene12196/gene12326/gene12342/gene14805/gene16001/gene2816/gene5390/gene745/gene7561/gene8559/gene9120	1/0.695/0.667/1/0.8/1/0.523/0.611/0.504/0.875/0.667/1/0.75	13
Daphnia pulex	R-HSA-3781860	Diseases associated with N-glycosylation of proteins	4/529	17/9823	0.011291	0.0977985	0.0811551	7841/79087/440138/11253	gene12344/gene12828/gene15384/gene2255	0.875/1/0.8/0.562	4
Daphnia pulex	R-HSA-72202	Transport of Mature Transcript to Cytoplasm	10/529	81/9823	0.0113179	0.0977985	0.0811551	9877/51362/55110/57187/55746/23165/81929/11338/10482/6426	gene12214/gene13432/gene13517/gene14769/gene14805/gene16001/gene5390/gene7286/gene7452/gene8415	0.775/0.625/1/0.714/1/0.523/0.504/0.5/1/0.75	10
Daphnia pulex	R-HSA-381119	Unfolded Protein Response (UPR)	11/529	94/9823	0.011944	0.102334	0.0849185	23016/6734/10130/37/22872/55176/439/6745/51726/10954/8570	gene10880/gene12371/gene12993/gene14147/gene1442/gene15640/gene2527/gene4599/gene4769/gene4936/gene8124	0.625/1/0.833/0.804/1/0.501/0.667/0.833/0.806/0.875/0.833	11
Daphnia pulex	R-HSA-72695	Formation of the ternary complex, and subsequently, the 43S complex	7/529	47/9823	0.0121845	0.103517	0.0859006	6205/3646/6231/6191/6187/8662/8664	gene11351/gene16182/gene16236/gene2283/gene4640/gene6184/gene7253	0.556/0.667/1/0.667/0.955/1/1	7
Daphnia pulex	R-HSA-77289	Mitochondrial Fatty Acid Beta-Oxidation	6/529	37/9823	0.0132551	0.111674	0.0926691	80221/4594/37/35/23597/34	gene12045/gene13790/gene14147/gene2917/gene6098/gene7205	0.75/0.667/0.804/0.8/0.8/0.833	6
Daphnia pulex	R-HSA-176412	Phosphorylation of the APC/C	4/529	18/9823	0.0139113	0.113613	0.0942782	29945/29882/891/5347	gene2543/gene6643/gene763/gene9787	0.667/0.6/0.667/0.55	4
Daphnia pulex	R-HSA-8876725	Protein methylation	4/529	18/9823	0.0139113	0.113613	0.0942782	7415/6187/1938/79091	gene14442/gene4640/gene7824/gene8939	1/0.955/1/0.75	4
Daphnia pulex	R-HSA-2470946	Cohesin Loading onto Chromatin	3/529	10/9823	0.0140244	0.113613	0.0942782	10274/23047/25836	gene12196/gene14923/gene9024	0.667/0.579/0.746	3
Daphnia pulex	R-HSA-73929	Base-Excision Repair, AP Site Formation	3/529	10/9823	0.0140244	0.113613	0.0942782	6996/79661/4968	gene11643/gene14911/gene5436	0.695/0.556/0.692	3
Daphnia pulex	R-HSA-2262752	Cellular responses to stress	30/529	366/9823	0.0140471	0.113613	0.0942782	5594/8726/2288/5705/5700/7323/7415/347733/10383/55746/5718/23165/1871/10728/10013/29945/5928/9861/2033/3020/81929/3320/3297/29882/7295/27000/5701/7029/9491/5052	gene10068/gene10405/gene15422/gene12272/gene12964/gene14007/gene14442/gene14667/gene14780/gene14805/gene14864/gene16001/gene16380/gene16821/gene16917/gene2543/gene3009/gene3748/gene3902/gene4889/gene5390/gene541/gene6239/gene6643/gene7544/gene7922/gene8030/gene8565/gene8868/gene9033	1/0.778/0.733/0.549/0.708/0.6/1/0.704/0.694/1/0.583/0.523/0.556/0.567/0.571/0.667/0.667/0.873/0.5/0.8/0.504/0.571/0.9/0.6/1/0.512/0.667/0.694/0.556/0.556	30
Daphnia pulex	R-HSA-450531	Regulation of mRNA stability by proteins that bind AU-rich elements	10/529	84/9823	0.0144229	0.115727	0.0960322	3842/23016/5705/26986/5700/5718/9861/5701/8570/9491	gene10281/gene10880/gene12272/gene12479/gene12964/gene14864/gene3748/gene8030/gene8124/gene8868	0.658/0.625/0.549/0.6/0.708/0.583/0.873/0.667/0.833/0.556	10
Daphnia pulex	R-HSA-170834	Signaling by TGF-beta Receptor Complex	9/529	72/9823	0.0147025	0.116127	0.0963644	8239/1025/7323/9958/22938/905/11171/8812/7029	gene12508/gene12740/gene14007/gene14120/gene15298/gene4380/gene6145/gene6204/gene8565	0.75/0.542/0.6/0.833/0.97/0.611/0.6/1/0.694	9
Daphnia pulex	R-HSA-8854518	AURKA Activation by TPX2	9/529	72/9823	0.0147025	0.116127	0.0963644	7283/10383/5048/3320/102800317/5518/6790/22974/5347	gene10744/gene14780/gene2305/gene541/gene7287/gene7605/gene8559/gene9523/gene9787	0.643/0.694/0.667/0.571/1/0.724/1/0.524/0.55	9
Daphnia pulex	R-HSA-6811434	COPI-dependent Golgi-to-ER retrograde traffic	11/529	97/9823	0.0149034	0.116801	0.096924	22818/1315/26958/347733/10383/81930/1062/84364/1314/23423/6836	gene10724/gene10896/gene13851/gene14667/gene14780/gene14921/gene15733/gene1923/gene2731/gene7788/gene9259	1/0.667/0.6/0.704/0.694/0.75/0.567/0.667/0.6/0.9/0.733	11
Daphnia pulex	R-HSA-5205647	Mitophagy	5/529	28/9823	0.0155998	0.121319	0.100673	192111/10452/9927/9868/9804	gene12032/gene2482/gene287/gene5969/gene6904	0.697/1/1/1/0.833	5
Daphnia pulex	R-HSA-176409	APC/C:Cdc20 mediated degradation of mitotic proteins	9/529	73/9823	0.0159986	0.12347	0.102458	5705/5700/5718/29945/9861/29882/891/5701/9491	gene12272/gene12964/gene14864/gene2543/gene3748/gene6643/gene763/gene8030/gene8868	0.549/0.708/0.583/0.667/0.873/0.6/0.667/0.667/0.556	9
Daphnia pulex	R-HSA-211000	Gene Silencing by RNA	10/529	86/9823	0.0168203	0.128234	0.106411	9271/55746/23165/54514/23405/54487/3020/81929/3320/11022	gene1100/gene14805/gene16001/gene17762/gene3032/gene3371/gene4889/gene5390/gene541/gene5702	0.633/1/0.523/0.868/0.75/0.5/0.8/0.504/0.571/0.55	10
Daphnia pulex	R-HSA-8964038	LDL clearance	4/529	19/9823	0.0168873	0.128234	0.106411	6646/163/10577/1213	gene6119/gene6930/gene7385/gene8345	1/1/0.667/0.597	4
Daphnia pulex	R-HSA-390471	Association of TriC/CCT with target proteins during biosynthesis	6/529	39/9823	0.0169964	0.128234	0.106411	10528/55294/10694/26985/22803/10576	gene11707/gene120/gene12833/gene4660/gene7367/gene8630	0.715/0.833/0.667/0.833/0.778/0.857	6
Daphnia pulex	R-HSA-3108232	SUMO E3 ligases SUMOylate target proteins	12/529	112/9823	0.0171588	0.1285	0.106632	7329/6996/10274/9112/51602/55746/23165/7155/81929/165918/8924/6790	gene10154/gene11643/gene12196/gene12326/gene12342/gene14805/gene16001/gene2816/gene5390/gene745/gene7561/gene8559	1/0.695/0.667/1/0.8/1/0.523/0.611/0.504/0.875/0.667/1	12
Daphnia pulex	R-HSA-174084	Autodegradation of Cdh1 by Cdh1:APC/C	8/529	62/9823	0.0174861	0.129989	0.107867	5705/5700/5718/29945/9861/29882/5701/9491	gene12272/gene12964/gene14864/gene2543/gene3748/gene6643/gene8030/gene8868	0.549/0.708/0.583/0.667/0.873/0.6/0.667/0.556	8
Daphnia pulex	R-HSA-199977	ER to Golgi Anterograde Transport	15/529	153/9823	0.0177815	0.13122	0.108889	22818/1315/26958/22872/347733/10383/9632/10175/84364/8615/1314/6709/23256/83548/23423	gene10724/gene10896/gene13851/gene1442/gene14667/gene14780/gene15124/gene1560/gene1923/gene2309/gene2731/gene4741/gene6055/gene7406/gene7788	1/0.667/0.6/1/0.704/0.694/0.663/0.8/0.667/0.55/0.6/0.75/0.5/0.5/0.9	15
Daphnia pulex	R-HSA-391251	Protein folding	11/529	100/9823	0.0183838	0.133712	0.110957	2770/10528/55294/10694/347733/10383/6904/5082/26985/22803/10576	gene11411/gene11707/gene120/gene12833/gene14667/gene14780/gene14828/gene15775/gene4660/gene7367/gene8630	0.671/0.715/0.833/0.667/0.704/0.694/0.857/1/0.833/0.778/0.857	11
Daphnia pulex	R-HSA-6807878	COPI-mediated anterograde transport	11/529	100/9823	0.0183838	0.133712	0.110957	22818/1315/26958/347733/10383/84364/8615/1314/6709/83548/23423	gene10724/gene10896/gene13851/gene14667/gene14780/gene1923/gene2309/gene2731/gene4741/gene7406/gene7788	1/0.667/0.6/0.704/0.694/0.667/0.55/0.6/0.75/0.5/0.9	11
Daphnia pulex	R-HSA-77286	mitochondrial fatty acid beta-oxidation of saturated fatty acids	3/529	11/9823	0.0185239	0.133769	0.111004	37/35/34	gene14147/gene2917/gene7205	0.804/0.8/0.833	3
Daphnia pulex	R-HSA-212165	Epigenetic regulation of gene expression	11/529	101/9823	0.0196683	0.141026	0.117026	8726/6996/9112/22823/6908/5928/25942/221830/2033/3020/23451	gene10405/gene11643/gene12326/gene13488/gene15463/gene3009/gene3093/gene3542/gene3902/gene4889/gene5366	0.778/0.695/1/0.675/1/0.667/0.528/0.61/0.5/0.8/1	11
Daphnia pulex	R-HSA-1483206	Glycerophospholipid biosynthesis	13/529	128/9823	0.0202203	0.143963	0.119463	6901/9791/9926/8760/56894/5833/79888/23659/63874/23760/23646/137964/114882	gene12357/gene12667/gene12759/gene13502/gene14912/gene16731/gene1789/gene1808/gene1912/gene2904/gene4468/gene9049/gene9393	1/0.938/0.571/0.5/0.633/1/0.694/0.714/1/0.833/0.679/0.813/1	13
Daphnia pulex	R-HSA-446203	Asparagine N-linked glycosylation	25/529	301/9823	0.0204442	0.144539	0.119941	22818/1315/4351/7841/79087/5700/26958/26503/22872/7415/347733/2762/10383/9632/440138/10175/84364/11253/8615/1314/6709/23256/83548/55768/23423	gene10724/gene10896/gene11019/gene12344/gene12828/gene12964/gene13851/gene14223/gene1442/gene14442/gene14667/gene14670/gene14780/gene15124/gene15384/gene1560/gene1923/gene2255/gene2309/gene2731/gene4741/gene6055/gene7406/gene771/gene7788	1/0.667/0.74/0.875/1/0.708/0.6/0.8/1/1/0.704/0.8/0.694/0.663/0.8/0.8/0.667/0.562/0.55/0.6/0.75/0.5/0.5/1/0.9	25
Daphnia pulex	R-HSA-5339562	Uptake and actions of bacterial toxins	5/529	30/9823	0.0207155	0.14544	0.120689	10015/6844/112755/3320/1938	gene16586/gene17104/gene17213/gene541/gene7824	0.69/1/0.629/0.571/1	5
Daphnia pulex	R-HSA-168253	Host Interactions with Influenza Factors	6/529	41/9823	0.0214066	0.149076	0.123706	55746/23165/293/3837/8106/81929	gene14805/gene16001/gene3576/gene3733/gene4802/gene5390	1/0.523/0.711/0.754/0.583/0.504	6
Daphnia pulex	R-HSA-983705	Signaling by the B Cell Receptor (BCR)	12/529	116/9823	0.0220462	0.149076	0.123706	5705/4690/5700/2885/5718/5293/4792/9861/10892/5335/5701/9491	gene12272/gene12921/gene12964/gene1449/gene14864/gene14929/gene249/gene3748/gene4567/gene598/gene8030/gene8868	0.549/0.806/0.708/0.909/0.583/0.538/0.556/0.873/0.75/0.505/0.667/0.556	12
Daphnia pulex	R-HSA-1660499	Synthesis of PIPs at the plasma membrane	7/529	53/9823	0.0226745	0.149076	0.123706	8898/5293/27124/8394/65977/8897/8867	gene1198/gene14929/gene2745/gene333/gene3875/gene4409/gene8557	0.698/0.538/1/0.575/0.867/0.8/0.75	7
Daphnia pulex	R-HSA-180585	Vif-mediated degradation of APOBEC3G	7/529	53/9823	0.0226745	0.149076	0.123706	8065/5705/5700/5718/9861/5701/9491	gene12108/gene12272/gene12964/gene14864/gene3748/gene8030/gene8868	1/0.549/0.708/0.583/0.873/0.667/0.556	7
Daphnia pulex	R-HSA-450408	AUF1 (hnRNP D0) binds and destabilizes mRNA	7/529	53/9823	0.0226745	0.149076	0.123706	5705/26986/5700/5718/9861/5701/9491	gene12272/gene12479/gene12964/gene14864/gene3748/gene8030/gene8868	0.549/0.6/0.708/0.583/0.873/0.667/0.556	7
Daphnia pulex	R-HSA-8854050	FBXL7 down-regulates AURKA during mitotic entry and in early mitosis	7/529	53/9823	0.0226745	0.149076	0.123706	5705/5700/5718/9861/5701/6790/9491	gene12272/gene12964/gene14864/gene3748/gene8030/gene8559/gene8868	0.549/0.708/0.583/0.873/0.667/1/0.556	7
Daphnia pulex	R-HSA-2454202	Fc epsilon receptor (FCERI) signaling	13/529	130/9823	0.0226847	0.149076	0.123706	5594/5705/5700/2885/5718/4792/9861/10892/5335/5879/5701/9491/10454	gene10068/gene12272/gene12964/gene1449/gene14864/gene249/gene3748/gene4567/gene598/gene7238/gene8030/gene8868/gene91	1/0.549/0.708/0.909/0.583/0.556/0.873/0.75/0.505/1/0.667/0.556/0.667	13
Daphnia pulex	R-HSA-109688	Cleavage of Growing Transcript in the Termination Region	8/529	65/9823	0.022708	0.149076	0.123706	9877/51362/55110/57187/11051/8106/11338/6426	gene12214/gene13432/gene13517/gene14769/gene16819/gene4802/gene7286/gene8415	0.775/0.625/1/0.714/0.867/0.583/0.5/0.75	8
Daphnia pulex	R-HSA-174154	APC/C:Cdc20 mediated degradation of Securin	8/529	65/9823	0.022708	0.149076	0.123706	5705/5700/5718/29945/9861/29882/5701/9491	gene12272/gene12964/gene14864/gene2543/gene3748/gene6643/gene8030/gene8868	0.549/0.708/0.583/0.667/0.873/0.6/0.667/0.556	8
Daphnia pulex	R-HSA-73856	RNA Polymerase II Transcription Termination	8/529	65/9823	0.022708	0.149076	0.123706	9877/51362/55110/57187/11051/8106/11338/6426	gene12214/gene13432/gene13517/gene14769/gene16819/gene4802/gene7286/gene8415	0.775/0.625/1/0.714/0.867/0.583/0.5/0.75	8
Daphnia pulex	R-HSA-2173796	SMAD2/SMAD3:SMAD4 heterotrimer regulates transcription	5/529	31/9823	0.0236394	0.15419	0.12795	1025/22938/905/8812/7029	gene12740/gene15298/gene4380/gene6204/gene8565	0.542/0.97/0.611/1/0.694	5
Daphnia pulex	R-HSA-5205685	Pink/Parkin Mediated Mitophagy	4/529	21/9823	0.0239563	0.154267	0.128013	10452/9927/9868/9804	gene2482/gene287/gene5969/gene6904	1/1/1/0.833	4
Daphnia pulex	R-HSA-6804115	TP53 regulates transcription of additional cell cycle genes whose exact role in the p53 pathway remain uncertain	4/529	21/9823	0.0239563	0.154267	0.128013	995/4849/4848/4850	gene12862/gene17445/gene4004/gene5042	0.667/0.5/1/0.554	4
Daphnia pulex	R-HSA-3700989	Transcriptional Regulation by TP53	28/529	352/9823	0.0245978	0.154911	0.128548	580/1025/995/6924/6908/7874/6794/253260/4849/80010/5928/9156/6749/2033/4848/905/4850/8812/7936/7295/5518/891/1353/835/6790/7029/5052/22974	gene10149/gene12740/gene12862/gene13006/gene15463/gene16482/gene1699/gene1737/gene17445/gene1943/gene3009/gene3208/gene3557/gene3902/gene4004/gene4380/gene5042/gene6204/gene6213/gene7544/gene7605/gene763/gene7840/gene8295/gene8559/gene8565/gene9033/gene9523	0.833/0.542/0.667/0.526/1/0.944/0.5/0.857/0.5/0.616/0.667/0.5/0.5/0.5/1/0.611/0.554/1/0.95/1/0.724/0.667/0.5/0.533/1/0.694/0.556/0.524	28
Daphnia pulex	R-HSA-1169091	Activation of NF-kappaB in B cells	8/529	66/9823	0.0246693	0.154911	0.128548	5705/5700/5718/4792/9861/10892/5701/9491	gene12272/gene12964/gene14864/gene249/gene3748/gene4567/gene8030/gene8868	0.549/0.708/0.583/0.556/0.873/0.75/0.667/0.556	8
Daphnia pulex	R-HSA-5658442	Regulation of RAS by GAPs	8/529	66/9823	0.0246693	0.154911	0.128548	5705/5700/5718/8452/9861/4763/5701/9491	gene12272/gene12964/gene14864/gene3614/gene3748/gene6929/gene8030/gene8868	0.549/0.708/0.583/0.833/0.873/0.7/0.667/0.556	8
Daphnia pulex	R-HSA-69473	G2/M DNA damage checkpoint	8/529	66/9823	0.0246693	0.154911	0.128548	580/7468/995/80010/9156/165918/8924/891	gene10149/gene11712/gene12862/gene1943/gene3208/gene745/gene7561/gene763	0.833/0.667/0.667/0.616/0.5/0.875/0.667/0.667	8
Daphnia pulex	R-HSA-167152	Formation of HIV elongation complex in the absence of HIV Tat	6/529	43/9823	0.0265313	0.165316	0.137182	1025/6924/6749/905/8812/7936	gene12740/gene13006/gene3557/gene4380/gene6204/gene6213	0.542/0.526/0.5/0.611/1/0.95	6
Daphnia pulex	R-HSA-68867	Assembly of the pre-replicative complex	8/529	67/9823	0.0267463	0.165316	0.137182	5705/5700/5718/1871/4176/9861/5701/9491	gene12272/gene12964/gene14864/gene16380/gene17145/gene3748/gene8030/gene8868	0.549/0.708/0.583/0.556/1/0.873/0.667/0.556	8
Daphnia pulex	R-HSA-5626467	RHO GTPases activate IQGAPs	5/529	32/9823	0.0268168	0.165316	0.137182	6249/347733/10383/5879/1499	gene10066/gene14667/gene14780/gene7238/gene7343	0.633/0.704/0.694/1/0.667	5
Daphnia pulex	R-HSA-5362768	Hh mutants that don't undergo autocatalytic processing are degraded by ERAD	7/529	55/9823	0.0272435	0.165923	0.137686	5705/5700/7415/5718/9861/5701/9491	gene12272/gene12964/gene14442/gene14864/gene3748/gene8030/gene8868	0.549/0.708/1/0.583/0.873/0.667/0.556	7
Daphnia pulex	R-HSA-8941858	Regulation of RUNX3 expression and activity	7/529	55/9823	0.0272435	0.165923	0.137686	5705/5700/5718/9861/2033/5701/9491	gene12272/gene12964/gene14864/gene3748/gene3902/gene8030/gene8868	0.549/0.708/0.583/0.873/0.5/0.667/0.556	7
Daphnia pulex	R-HSA-2871837	FCERI mediated NF-kB activation	9/529	80/9823	0.0275136	0.166564	0.138218	5705/5700/5718/4792/9861/10892/5701/9491/10454	gene12272/gene12964/gene14864/gene249/gene3748/gene4567/gene8030/gene8868/gene91	0.549/0.708/0.583/0.556/0.873/0.75/0.667/0.556/0.667	9
Daphnia pulex	R-HSA-4615885	SUMOylation of DNA replication proteins	6/529	44/9823	0.0293743	0.175664	0.14577	7329/55746/23165/7155/81929/6790	gene10154/gene14805/gene16001/gene2816/gene5390/gene8559	1/1/0.523/0.611/0.504/1	6
Daphnia pulex	R-HSA-390466	Chaperonin-mediated protein folding	10/529	94/9823	0.0294092	0.175664	0.14577	2770/10528/55294/10694/347733/10383/5082/26985/22803/10576	gene11411/gene11707/gene120/gene12833/gene14667/gene14780/gene15775/gene4660/gene7367/gene8630	0.671/0.715/0.833/0.667/0.704/0.694/1/0.833/0.778/0.857	10
Daphnia pulex	R-HSA-69656	Cyclin A:Cdk2-associated events at S phase entry	9/529	81/9823	0.029538	0.175664	0.14577	5705/5700/132660/5718/5928/9861/5701/7029/9491	gene12272/gene12964/gene14005/gene14864/gene3009/gene3748/gene8030/gene8565/gene8868	0.549/0.708/1/0.583/0.667/0.873/0.667/0.694/0.556	9
Daphnia pulex	R-HSA-4641258	Degradation of DVL	7/529	56/9823	0.029747	0.175873	0.145943	5705/5700/5718/8452/9861/5701/9491	gene12272/gene12964/gene14864/gene3614/gene3748/gene8030/gene8868	0.549/0.708/0.583/0.833/0.873/0.667/0.556	7
Daphnia pulex	R-HSA-8964043	Plasma lipoprotein clearance	5/529	33/9823	0.0302537	0.177828	0.147565	3069/6646/163/10577/1213	gene11303/gene6119/gene6930/gene7385/gene8345	0.815/1/1/0.667/0.597	5
Daphnia pulex	R-HSA-194315	Signaling by Rho GTPases	30/529	391/9823	0.031477	0.183949	0.152645	6249/5594/23081/995/4690/89846/8379/2885/9912/347733/10383/55746/81930/1062/5525/25909/4628/10096/9735/3633/5048/4660/3020/81929/50650/5879/1499/5518/2665/5347	gene10066/gene10068/gene10611/gene12862/gene12921/gene13576/gene14369/gene1449/gene14554/gene14667/gene14780/gene14805/gene14921/gene15733/gene16055/gene16256/gene17325/gene17333/gene17591/gene2226/gene2305/gene2640/gene4889/gene5390/gene6596/gene7238/gene7343/gene7605/gene9034/gene9787	0.633/1/0.697/0.667/0.806/1/0.6/0.909/1/0.704/0.694/1/0.75/0.567/1/0.511/0.825/0.688/1/0.667/0.667/0.8/0.8/0.504/0.833/1/0.667/0.724/0.737/0.55	30
Daphnia pulex	R-HSA-69202	Cyclin E associated events during G1/S transition	9/529	82/9823	0.0316645	0.183981	0.152671	5705/5700/132660/5718/5928/9861/5701/7029/9491	gene12272/gene12964/gene14005/gene14864/gene3009/gene3748/gene8030/gene8565/gene8868	0.549/0.708/1/0.583/0.667/0.873/0.667/0.694/0.556	9
Daphnia pulex	R-HSA-8878159	Transcriptional regulation by RUNX3	11/529	109/9823	0.0324362	0.187389	0.155499	6256/5705/5700/5718/22938/9861/2033/6046/1499/5701/9491	gene11454/gene12272/gene12964/gene14864/gene15298/gene3748/gene3902/gene4862/gene7343/gene8030/gene8868	0.728/0.549/0.708/0.583/0.97/0.873/0.5/0.607/0.667/0.667/0.556	11
Daphnia pulex	R-HSA-174184	Cdc20:Phospho-APC/C mediated degradation of Cyclin A	8/529	70/9823	0.0336987	0.192482	0.159726	5705/5700/5718/29945/9861/29882/5701/9491	gene12272/gene12964/gene14864/gene2543/gene3748/gene6643/gene8030/gene8868	0.549/0.708/0.583/0.667/0.873/0.6/0.667/0.556	8
Daphnia pulex	R-HSA-5693607	Processing of DNA double-strand break ends	8/529	70/9823	0.0336987	0.192482	0.159726	580/7329/7468/80010/9156/51548/165918/8924	gene10149/gene10154/gene11712/gene1943/gene3208/gene4925/gene745/gene7561	0.833/1/0.667/0.616/0.5/0.667/0.875/0.667	8
Daphnia pulex	R-HSA-3301854	Nuclear Pore Complex (NPC) Disassembly	5/529	34/9823	0.0339554	0.192859	0.160038	55746/23165/81929/891/9133	gene14805/gene16001/gene5390/gene763/gene8239	1/0.523/0.504/0.667/0.75	5
Daphnia pulex	R-HSA-5387390	Hh mutants abrogate ligand secretion	7/529	58/9823	0.0352088	0.195023	0.161834	5705/5700/7415/5718/9861/5701/9491	gene12272/gene12964/gene14442/gene14864/gene3748/gene8030/gene8868	0.549/0.708/1/0.583/0.873/0.667/0.556	7
Daphnia pulex	R-HSA-5610783	Degradation of GLI2 by the proteasome	7/529	58/9823	0.0352088	0.195023	0.161834	5705/5700/5718/1452/9861/5701/9491	gene12272/gene12964/gene14864/gene15714/gene3748/gene8030/gene8868	0.549/0.708/0.583/0.562/0.873/0.667/0.556	7
Daphnia pulex	R-HSA-5610785	GLI3 is processed to GLI3R by the proteasome	7/529	58/9823	0.0352088	0.195023	0.161834	5705/5700/5718/1452/9861/5701/9491	gene12272/gene12964/gene14864/gene15714/gene3748/gene8030/gene8868	0.549/0.708/0.583/0.562/0.873/0.667/0.556	7
Daphnia pulex	R-HSA-4839735	AXIN mutants destabilize the destruction complex, activating WNT signaling	3/529	14/9823	0.0362503	0.195023	0.161834	1452/5525/5518	gene15714/gene16055/gene7605	0.562/1/0.724	3
Daphnia pulex	R-HSA-4839744	truncated APC mutants destabilize the destruction complex	3/529	14/9823	0.0362503	0.195023	0.161834	1452/5525/5518	gene15714/gene16055/gene7605	0.562/1/0.724	3
Daphnia pulex	R-HSA-4839748	AMER1 mutants destabilize the destruction complex	3/529	14/9823	0.0362503	0.195023	0.161834	1452/5525/5518	gene15714/gene16055/gene7605	0.562/1/0.724	3
Daphnia pulex	R-HSA-5467337	APC truncation mutants have impaired AXIN binding	3/529	14/9823	0.0362503	0.195023	0.161834	1452/5525/5518	gene15714/gene16055/gene7605	0.562/1/0.724	3
Daphnia pulex	R-HSA-5467340	AXIN missense mutants destabilize the destruction complex	3/529	14/9823	0.0362503	0.195023	0.161834	1452/5525/5518	gene15714/gene16055/gene7605	0.562/1/0.724	3
Daphnia pulex	R-HSA-5467348	Truncations of AMER1 destabilize the destruction complex	3/529	14/9823	0.0362503	0.195023	0.161834	1452/5525/5518	gene15714/gene16055/gene7605	0.562/1/0.724	3
Daphnia pulex	R-HSA-179419	APC:Cdc20 mediated degradation of cell cycle proteins prior to satisfation of the cell cycle checkpoint	8/529	71/9823	0.0362655	0.195023	0.161834	5705/5700/5718/29945/9861/29882/5701/9491	gene12272/gene12964/gene14864/gene2543/gene3748/gene6643/gene8030/gene8868	0.549/0.708/0.583/0.667/0.873/0.6/0.667/0.556	8
Daphnia pulex	R-HSA-177243	Interactions of Rev with host cellular proteins	5/529	35/9823	0.037926	0.201806	0.167463	55746/23165/3837/81929/5902	gene14805/gene16001/gene3733/gene5390/gene6935	1/0.523/0.754/0.504/0.75	5
Daphnia pulex	R-HSA-532668	N-glycan trimming in the ER and Calnexin/Calreticulin cycle	5/529	35/9823	0.037926	0.201806	0.167463	7841/5700/7415/11253/55768	gene12344/gene12964/gene14442/gene2255/gene771	0.875/0.708/1/0.562/1	5
Daphnia pulex	R-HSA-5617472	Activation of anterior HOX genes in hindbrain development during early embryogenesis	8/529	72/9823	0.0389608	0.203638	0.168983	8726/6256/58508/5929/5928/2033/3020/10664	gene10405/gene11454/gene13624/gene2462/gene3009/gene3902/gene4889/gene6939	0.778/0.728/0.686/0.568/0.667/0.5/0.8/0.833	8
Daphnia pulex	R-HSA-5619507	Activation of HOX genes during differentiation	8/529	72/9823	0.0389608	0.203638	0.168983	8726/6256/58508/5929/5928/2033/3020/10664	gene10405/gene11454/gene13624/gene2462/gene3009/gene3902/gene4889/gene6939	0.778/0.728/0.686/0.568/0.667/0.5/0.8/0.833	8
Daphnia pulex	R-HSA-6807505	RNA polymerase II transcribes snRNA genes	8/529	72/9823	0.0389608	0.203638	0.168983	1025/55756/6908/55726/65123/905/8812/58490	gene12740/gene15143/gene15463/gene15603/gene16206/gene4380/gene6204/gene9310	0.542/0.625/1/1/0.5/0.611/1/0.667	8
Daphnia pulex	R-HSA-5625740	RHO GTPases activate PKNs	6/529	47/9823	0.0390759	0.203638	0.168983	23081/995/4628/4660/3020/5879	gene10611/gene12862/gene17325/gene2640/gene4889/gene7238	0.697/0.667/0.825/0.8/0.8/1	6
Daphnia pulex	R-HSA-5250913	Positive epigenetic regulation of rRNA expression	7/529	60/9823	0.0412966	0.213015	0.176764	9112/6908/5928/221830/2033/3020/23451	gene12326/gene15463/gene3009/gene3542/gene3902/gene4889/gene5366	1/1/0.667/0.61/0.5/0.8/1	7
Daphnia pulex	R-HSA-5678895	Defective CFTR causes cystic fibrosis	7/529	60/9823	0.0412966	0.213015	0.176764	5705/5700/7415/5718/9861/5701/9491	gene12272/gene12964/gene14442/gene14864/gene3748/gene8030/gene8868	0.549/0.708/1/0.583/0.873/0.667/0.556	7
Daphnia pulex	R-HSA-5663213	RHO GTPases Activate WASPs and WAVEs	5/529	36/9823	0.042169	0.216411	0.179582	5594/4690/2885/10096/5879	gene10068/gene12921/gene1449/gene17333/gene7238	1/0.806/0.909/0.688/1	5
Daphnia pulex	R-HSA-350562	Regulation of ornithine decarboxylase (ODC)	6/529	48/9823	0.042712	0.217599	0.180568	5705/5700/5718/9861/5701/9491	gene12272/gene12964/gene14864/gene3748/gene8030/gene8868	0.549/0.708/0.583/0.873/0.667/0.556	6
Daphnia pulex	R-HSA-69206	G1/S Transition	12/529	128/9823	0.042831	0.217599	0.180568	5705/5700/132660/5718/4176/5928/9861/5518/891/5701/7029/9491	gene12272/gene12964/gene14005/gene14864/gene17145/gene3009/gene3748/gene7605/gene763/gene8030/gene8565/gene8868	0.549/0.708/1/0.583/1/0.667/0.873/0.724/0.667/0.667/0.694/0.556	12
Daphnia pulex	R-HSA-5637810	Constitutive Signaling by EGFRvIII	3/529	15/9823	0.0435494	0.217963	0.18087	2885/3320/5335	gene1449/gene541/gene598	0.909/0.571/0.505	3
Daphnia pulex	R-HSA-5637812	Signaling by EGFRvIII in Cancer	3/529	15/9823	0.0435494	0.217963	0.18087	2885/3320/5335	gene1449/gene541/gene598	0.909/0.571/0.505	3
Daphnia pulex	R-HSA-8956320	Nucleobase biosynthesis	3/529	15/9823	0.0435494	0.217963	0.18087	158/7372/3614	gene16215/gene16299/gene6005	1/0.556/1	3
Daphnia pulex	R-HSA-1234174	Regulation of Hypoxia-inducible Factor (HIF) by oxygen	8/529	74/9823	0.0447458	0.221683	0.183957	5705/5700/7323/5718/9861/2033/5701/9491	gene12272/gene12964/gene14007/gene14864/gene3748/gene3902/gene8030/gene8868	0.549/0.708/0.6/0.583/0.873/0.5/0.667/0.556	8
Daphnia pulex	R-HSA-2262749	Cellular response to hypoxia	8/529	74/9823	0.0447458	0.221683	0.183957	5705/5700/7323/5718/9861/2033/5701/9491	gene12272/gene12964/gene14007/gene14864/gene3748/gene3902/gene8030/gene8868	0.549/0.708/0.6/0.583/0.873/0.5/0.667/0.556	8
Daphnia pulex	R-HSA-9006936	Signaling by TGF-beta family members	10/529	101/9823	0.0449507	0.221683	0.183957	8239/1025/7323/4090/9958/22938/905/11171/8812/7029	gene12508/gene12740/gene14007/gene14090/gene14120/gene15298/gene4380/gene6145/gene6204/gene8565	0.75/0.542/0.6/1/0.833/0.97/0.611/0.6/1/0.694	10
Daphnia pulex	R-HSA-1236978	Cross-presentation of soluble exogenous antigens (endosomes)	6/529	49/9823	0.0465537	0.225789	0.187364	5705/5700/5718/9861/5701/9491	gene12272/gene12964/gene14864/gene3748/gene8030/gene8868	0.549/0.708/0.583/0.873/0.667/0.556	6
Daphnia pulex	R-HSA-211733	Regulation of activated PAK-2p34 by proteasome mediated degradation	6/529	49/9823	0.0465537	0.225789	0.187364	5705/5700/5718/9861/5701/9491	gene12272/gene12964/gene14864/gene3748/gene8030/gene8868	0.549/0.708/0.583/0.873/0.667/0.556	6
Daphnia pulex	R-HSA-72165	mRNA Splicing - Minor Pathway	6/529	49/9823	0.0465537	0.225789	0.187364	4904/9410/9343/23451/23450/6426	gene12170/gene13712/gene1566/gene5366/gene5758/gene8415	0.857/1/0.565/1/0.583/0.75	6
Daphnia pulex	R-HSA-4086400	PCP/CE pathway	9/529	88/9823	0.0466765	0.225789	0.187364	5705/5700/5718/9861/163/5879/5701/1213/9491	gene12272/gene12964/gene14864/gene3748/gene6930/gene7238/gene8030/gene8345/gene8868	0.549/0.708/0.583/0.873/1/1/0.667/0.597/0.556	9
Daphnia pulex	R-HSA-162599	Late Phase of HIV Life Cycle	12/529	130/9823	0.0472984	0.227377	0.188682	1025/6924/55746/6908/23165/10015/6749/905/81929/8812/7936/5902	gene12740/gene13006/gene14805/gene15463/gene16001/gene16586/gene3557/gene4380/gene5390/gene6204/gene6213/gene6935	0.542/0.526/1/1/0.523/0.69/0.5/0.611/0.504/1/0.95/0.75	12
Daphnia pulex	R-HSA-3108214	SUMOylation of DNA damage response and repair proteins	8/529	75/9823	0.0478391	0.227377	0.188682	7329/6996/10274/55746/23165/81929/165918/8924	gene10154/gene11643/gene12196/gene14805/gene16001/gene5390/gene745/gene7561	1/0.695/0.667/1/0.523/0.504/0.875/0.667	8
Daphnia pulex	R-HSA-69304	Regulation of DNA replication	8/529	75/9823	0.0478391	0.227377	0.188682	5705/5700/5718/1871/4176/9861/5701/9491	gene12272/gene12964/gene14864/gene16380/gene17145/gene3748/gene8030/gene8868	0.549/0.708/0.583/0.556/1/0.873/0.667/0.556	8
Daphnia pulex	R-HSA-8953897	Cellular responses to external stimuli	32/529	438/9823	0.0479043	0.227377	0.188682	5594/8726/2288/5705/5700/7323/7415/347733/10383/55746/5718/55626/23165/1871/10728/10013/29945/5928/9861/2033/8897/3020/81929/3320/3297/29882/7295/27000/5701/7029/9491/5052	gene10068/gene10405/gene15422/gene12272/gene12964/gene14007/gene14442/gene14667/gene14780/gene14805/gene14864/gene15076/gene16001/gene16380/gene16821/gene16917/gene2543/gene3009/gene3748/gene3902/gene4409/gene4889/gene5390/gene541/gene6239/gene6643/gene7544/gene7922/gene8030/gene8565/gene8868/gene9033	1/0.778/0.733/0.549/0.708/0.6/1/0.704/0.694/1/0.583/0.676/0.523/0.556/0.567/0.571/0.667/0.667/0.873/0.5/0.8/0.8/0.504/0.571/0.9/0.6/1/0.512/0.667/0.694/0.556/0.556	32
Daphnia pulex	R-HSA-389960	Formation of tubulin folding intermediates by CCT/TriC	4/529	26/9823	0.0484908	0.229085	0.190099	10694/347733/10383/10576	gene12833/gene14667/gene14780/gene8630	0.667/0.704/0.694/0.857	4
Daphnia pulex	R-HSA-69017	CDK-mediated phosphorylation and removal of Cdc6	6/529	50/9823	0.0506031	0.233572	0.193822	5705/5700/5718/9861/5701/9491	gene12272/gene12964/gene14864/gene3748/gene8030/gene8868	0.549/0.708/0.583/0.873/0.667/0.556	6
Daphnia pulex	R-HSA-69229	Ubiquitin-dependent degradation of Cyclin D1	6/529	50/9823	0.0506031	0.233572	0.193822	5705/5700/5718/9861/5701/9491	gene12272/gene12964/gene14864/gene3748/gene8030/gene8868	0.549/0.708/0.583/0.873/0.667/0.556	6
Daphnia pulex	R-HSA-75815	Ubiquitin-dependent degradation of Cyclin D	6/529	50/9823	0.0506031	0.233572	0.193822	5705/5700/5718/9861/5701/9491	gene12272/gene12964/gene14864/gene3748/gene8030/gene8868	0.549/0.708/0.583/0.873/0.667/0.556	6
Daphnia pulex	R-HSA-453279	Mitotic G1-G1/S phases	13/529	146/9823	0.0509962	0.233572	0.193822	5705/5700/132660/5718/1871/4176/5928/9861/5518/891/5701/7029/9491	gene12272/gene12964/gene14005/gene14864/gene16380/gene17145/gene3009/gene3748/gene7605/gene763/gene8030/gene8565/gene8868	0.549/0.708/1/0.583/0.556/1/0.667/0.873/0.724/0.667/0.667/0.694/0.556	13
Daphnia pulex	R-HSA-5696394	DNA Damage Recognition in GG-NER	5/529	38/9823	0.051481	0.233572	0.193822	93973/51138/54617/1642/9318	gene10969/gene13308/gene14729/gene6028/gene8795	0.571/1/0.5/0.571/1	5
Daphnia pulex	R-HSA-1295596	Spry regulation of FGF signaling	3/529	16/9823	0.0515198	0.233572	0.193822	5594/2885/5518	gene10068/gene1449/gene7605	1/0.909/0.724	3
Daphnia pulex	R-HSA-1362300	Transcription of E2F targets under negative control by p107 (RBL1) and p130 (RBL2) in complex with HDAC1	3/529	16/9823	0.0515198	0.233572	0.193822	132660/5928/7029	gene14005/gene3009/gene8565	1/0.667/0.694	3
Daphnia pulex	R-HSA-1433559	Regulation of KIT signaling	3/529	16/9823	0.0515198	0.233572	0.193822	10603/2885/9306	gene12160/gene1449/gene782	1/0.909/0.604	3
Daphnia pulex	R-HSA-429958	mRNA decay by 3' to 5' exoribonuclease	3/529	16/9823	0.0515198	0.233572	0.193822	23016/80349/9652	gene10880/gene8999/gene9155	0.625/1/0.667	3
Daphnia pulex	R-HSA-983168	Antigen processing: Ubiquitination & Proteasome degradation	23/529	299/9823	0.053473	0.236022	0.195855	84937/55294/8065/5705/79876/5700/9604/92912/7323/27246/5718/80204/29945/25897/8452/9861/29882/9817/7174/8924/5701/89910/9491	gene11134/gene120/gene12108/gene12272/gene12349/gene12964/gene13179/gene13185/gene14007/gene14185/gene14864/gene15283/gene2543/gene2794/gene3614/gene3748/gene6643/gene6799/gene7309/gene7561/gene8030/gene87/gene8868	0.619/0.833/1/0.549/0.75/0.708/1/0.5/0.6/1/0.583/0.625/0.667/0.6/0.833/0.873/0.6/0.667/0.833/0.667/0.667/0.5/0.556	23
Daphnia pulex	R-HSA-201681	TCF dependent signaling in response to WNT	15/529	177/9823	0.0544796	0.236022	0.195855	5705/5700/5718/1452/5525/5929/8452/9861/2033/3020/102800317/1499/5518/5701/9491	gene12272/gene12964/gene14864/gene15714/gene16055/gene2462/gene3614/gene3748/gene3902/gene4889/gene7287/gene7343/gene7605/gene8030/gene8868	0.549/0.708/0.583/0.562/1/0.568/0.833/0.873/0.5/0.8/1/0.667/0.724/0.667/0.556	15
Daphnia pulex	R-HSA-164952	The role of Nef in HIV-1 replication and disease pathogenesis	4/529	27/9823	0.054595	0.236022	0.195855	51606/163/5879/164	gene12990/gene6930/gene7238/gene7958	1/1/1/0.847	4
Daphnia pulex	R-HSA-1855204	Synthesis of IP3 and IP4 in the cytosol	4/529	27/9823	0.054595	0.236022	0.195855	3633/27124/5335/8867	gene2226/gene2745/gene598/gene8557	0.667/1/0.505/0.75	4
Daphnia pulex	R-HSA-212300	PRC2 methylates histones and DNA	4/529	27/9823	0.054595	0.236022	0.195855	8726/22823/5928/3020	gene10405/gene13488/gene3009/gene4889	0.778/0.675/0.667/0.8	4
Daphnia pulex	R-HSA-2299718	Condensation of Prophase Chromosomes	4/529	27/9823	0.054595	0.236022	0.195855	23310/3020/891/5347	gene13675/gene4889/gene763/gene9787	0.75/0.8/0.667/0.55	4
Daphnia pulex	R-HSA-4641262	Disassembly of the destruction complex and recruitment of AXIN to the membrane	4/529	27/9823	0.054595	0.236022	0.195855	1452/5525/1499/5518	gene15714/gene16055/gene7343/gene7605	0.562/1/0.667/0.724	4
Daphnia pulex	R-HSA-5601884	PIWI-interacting RNA (piRNA) biogenesis	4/529	27/9823	0.054595	0.236022	0.195855	9271/54514/3320/11022	gene1100/gene17762/gene541/gene5702	0.633/0.868/0.571/0.55	4
Daphnia pulex	R-HSA-76066	RNA Polymerase III Transcription Initiation From Type 2 Promoter	4/529	27/9823	0.054595	0.236022	0.195855	10623/2976/661/6908	gene11433/gene12373/gene12586/gene15463	0.625/0.529/0.631/1	4
Daphnia pulex	R-HSA-180534	Vpu mediated degradation of CD4	6/529	51/9823	0.0548616	0.236022	0.195855	5705/5700/5718/9861/5701/9491	gene12272/gene12964/gene14864/gene3748/gene8030/gene8868	0.549/0.708/0.583/0.873/0.667/0.556	6
Daphnia pulex	R-HSA-349425	Autodegradation of the E3 ubiquitin ligase COP1	6/529	51/9823	0.0548616	0.236022	0.195855	5705/5700/5718/9861/5701/9491	gene12272/gene12964/gene14864/gene3748/gene8030/gene8868	0.549/0.708/0.583/0.873/0.667/0.556	6
Daphnia pulex	R-HSA-6781823	Formation of TC-NER Pre-Incision Complex	6/529	51/9823	0.0548616	0.236022	0.195855	51138/7874/57654/2033/1642/9318	gene13308/gene16482/gene3756/gene3902/gene6028/gene8795	1/0.944/1/0.5/0.571/1	6
Daphnia pulex	R-HSA-5358346	Hedgehog ligand biogenesis	7/529	64/9823	0.0554245	0.237433	0.197026	5705/5700/7415/5718/9861/5701/9491	gene12272/gene12964/gene14442/gene14864/gene3748/gene8030/gene8868	0.549/0.708/1/0.583/0.873/0.667/0.556	7
Species	ID	Description	GeneRatio	BgRatio	p value	p adjusted	qvalue	ENTREZID	geneID	methylation level (exon2-4)	Count
Apis mellifera	R-HSA-5696398	Nucleotide Excision Repair	21/542	108/9823	3.47468e-07	0.000244572	0.000214751	5424/2967/5887/5425/6612/5436/283899/10450/5426/10980/54107/6917/5984/51138/9318/7507/2068/2965/3978/7341/85015	rna11877/rna12827/rna1336/rna13492/rna13532/rna1395/rna14812/rna17653/rna17914/rna18267/rna18817/rna19828/rna20280/rna21699/rna3003/rna3005/rna4637/rna5366/rna6439/rna6815/rna9746	1/1/1/1/1/1/0.979/1/1/1/1/1/1/1/1/1/1/1/1/1/1	21
Apis mellifera	R-HSA-5696399	Global Genome Nucleotide Excision Repair (GG-NER)	18/542	84/9823	5.3313e-07	0.000244572	0.000214751	5424/2967/5887/5425/6612/283899/5426/10980/54107/5984/51138/9318/7507/2068/2965/3978/7341/85015	rna11877/rna12827/rna1336/rna13492/rna13532/rna14812/rna17914/rna18267/rna18817/rna20280/rna21699/rna3003/rna3005/rna4637/rna5366/rna6439/rna6815/rna9746	1/1/1/1/1/0.979/1/1/1/1/1/1/1/1/1/1/1/1	18
Apis mellifera	R-HSA-6790901	rRNA modification in the nucleus and cytosol	15/542	61/9823	7.32983e-07	0.000244572	0.000214751	10885/56902/84135/5822/55226/4839/11056/115939/10813/6201/65083/79050/10171/25879/51202	rna10731/rna10795/rna11062/rna11283/rna11622/rna14892/rna1502/rna16980/rna18707/rna26677/rna4976/rna5816/rna7399/rna8229/rna939	1/1/1/1/1/1/1/0.939/0.944/1/1/0.944/1/0.944/1	15
Apis mellifera	R-HSA-69242	S Phase	23/542	138/9823	1.6903e-06	0.000422999	0.000371422	4176/143471/5424/5558/5425/23047/5707/5426/9126/54107/10274/990/5984/81620/4999/1163/5701/5928/7027/286826/6500/3978/8243	rna10467/rna10639/rna11877/rna13411/rna13492/rna14358/rna17505/rna17914/rna18462/rna18817/rna19729/rna19912/rna20280/rna2045/rna24660/rna26674/rna27226/rna27556/rna3295/rna4757/rna5316/rna6439/rna8725	0.971/0.967/1/1/1/1/0.956/1/0.944/1/0.988/0.958/1/0.948/0.952/1/0.986/0.951/1/0.967/0.974/1/1	23
Apis mellifera	R-HSA-69278	Cell Cycle, Mitotic	52/542	482/9823	2.11789e-06	0.000424002	0.000372303	4176/143471/5424/2491/94239/5558/5425/891/23047/1871/79648/5707/5426/4085/9126/51433/54107/10274/990/5984/81620/9700/7283/81565/9493/8556/4999/6241/64682/1163/1781/8615/5701/5928/2801/85378/8945/25/7027/7443/286826/6500/3978/10540/80184/8881/29882/10426/9818/8243/27229/81929	rna10467/rna10639/rna11877/rna12239/rna13064/rna13411/rna13492/rna13993/rna14358/rna16217/rna16304/rna17505/rna17914/rna18449/rna18462/rna18804/rna18817/rna19729/rna19912/rna20280/rna2045/rna20570/rna21660/rna23726/rna23803/rna2426/rna24660/rna24844/rna25042/rna26674/rna27080/rna27153/rna27226/rna27556/rna27826/rna28212/rna28445/rna3281/rna3295/rna4132/rna4757/rna5316/rna6439/rna6849/rna7362/rna7…	0.971/0.967/1/1/0.955/1/1/1/1/0.958/1/0.956/1/0.972/0.944/0.944/1/0.988/0.958/1/0.948/0.962/1/0.944/1/1/0.952/0.972/1/1/1/1/0.986/0.951/1/0.952/1/0.954/1/1/0.967/0.974/1/1/1/1/0.958/1/1/1/0.986/0.958	52
Apis mellifera	R-HSA-6781827	Transcription-Coupled Nucleotide Excision Repair (TC-NER)	16/542	76/9823	2.92231e-06	0.000487539	0.000428093	5424/2967/5425/5436/10450/5426/10980/54107/6917/5984/51138/9318/7507/2068/2965/3978	rna11877/rna12827/rna13492/rna1395/rna17653/rna17914/rna18267/rna18817/rna19828/rna20280/rna21699/rna3003/rna3005/rna4637/rna5366/rna6439	1/1/1/1/1/1/1/1/1/1/1/1/1/1/1/1	16
Apis mellifera	R-HSA-73894	DNA Repair	35/542	280/9823	4.40989e-06	0.000630614	0.000553723	4968/5424/2967/5887/5425/6612/54936/5436/283899/10450/5426/10980/54107/6917/5984/51138/55183/22909/7520/4292/55666/8924/2547/9318/7507/25/2068/2965/51548/3978/7341/11200/56852/85015/5536	rna10102/rna11877/rna12827/rna1336/rna13492/rna13532/rna13931/rna1395/rna14812/rna17653/rna17914/rna18267/rna18817/rna19828/rna20280/rna21699/rna23371/rna24189/rna24699/rna25255/rna27269/rna27318/rna27581/rna3003/rna3005/rna3281/rna4637/rna5366/rna6174/rna6439/rna6815/rna7250/rna8131/rna9746/rna9975	1/1/1/1/1/1/1/1/0.979/1/1/1/1/1/1/1/1/1/1/1/0.958/0.95/1/1/1/0.954/1/1/1/1/1/0.956/0.95/1/1	35
Apis mellifera	R-HSA-5609975	Diseases associated with glycosylation precursor biosynthesis	7/542	15/9823	6.53933e-06	0.000818234	0.000718466	5236/2592/5373/79947/22845/8813/2582	rna24895/rna2645/rna28111/rna3157/rna700/rna8462/rna8807	1/1/0.95/1/0.955/0.941/1	7
Apis mellifera	R-HSA-983168	Antigen processing: Ubiquitination & Proteasome degradation	36/542	299/9823	7.62057e-06	0.000847577	0.000744231	84261/143471/9604/55070/92912/26091/3093/55294/9817/10533/7325/5707/7174/122769/51433/23376/64750/55284/26235/64682/25897/5701/8924/8945/23327/51088/27338/6500/8065/4591/89910/8881/29882/9039/51465/140739	rna10064/rna10639/rna11274/rna12140/rna1253/rna13190/rna135/rna1491/rna15187/rna15193/rna15639/rna17505/rna17778/rna18738/rna18804/rna19520/rna19575/rna2038/rna22150/rna25042/rna25915/rna27226/rna27318/rna28445/rna2887/rna3231/rna4200/rna5316/rna5439/rna5995/rna6464/rna7552/rna7635/rna7680/rna7830/rna9268	1/0.967/0.951/1/0.959/1/0.948/1/0.989/1/0.951/0.956/1/0.95/0.944/0.97/1/1/0.977/1/0.963/0.986/0.95/1/0.979/1/1/0.974/1/1/1/1/0.958/1/1/1	36
Apis mellifera	R-HSA-446203	Asparagine N-linked glycosylation	36/542	301/9823	8.86201e-06	0.000887088	0.000778924	25839/26503/51005/84364/5887/10652/10972/11282/85365/56886/55291/29925/11316/55860/3703/79868/128637/11070/11253/29926/55343/81562/51128/1781/8615/1603/2801/5373/7991/79947/22872/10540/22845/6811/199857/8813	rna10666/rna11043/rna11200/rna11340/rna1336/rna14203/rna14216/rna151/rna16173/rna18211/rna19279/rna20569/rna20588/rna20661/rna21071/rna21080/rna2113/rna21842/rna23519/rna23567/rna24908/rna25583/rna25866/rna27080/rna27153/rna27822/rna27826/rna28111/rna29114/rna3157/rna6499/rna6849/rna700/rna793/rna7957/rna8462	0.983/1/1/0.953/1/1/1/0.955/1/1/0.953/0.979/1/1/0.939/1/0.958/1/1/0.944/1/0.955/1/1/1/1/1/0.95/1/1/1/1/0.955/1/1/0.941	36
Apis mellifera	R-HSA-8868773	rRNA processing in the nucleus and cytosol	25/542	187/9823	3.36246e-05	0.00305984	0.00268675	10885/56902/84135/55131/5822/55226/6130/4839/11056/115939/10813/8780/22894/51013/6154/6201/118460/28987/6158/65083/79050/55759/10171/25879/51202	rna10731/rna10795/rna11062/rna11222/rna11283/rna11622/rna12363/rna14892/rna1502/rna16980/rna18707/rna20227/rna20380/rna24953/rna25781/rna26677/rna27511/rna27733/rna28272/rna4976/rna5816/rna6634/rna7399/rna8229/rna939	1/1/1/1/1/1/1/1/1/0.939/0.944/1/1/1/1/1/0.95/1/1/1/0.944/1/1/0.944/1	25
Apis mellifera	R-HSA-162906	HIV Infection	28/542	223/9823	3.69541e-05	0.00308259	0.00270673	143471/161/2967/6829/5436/9525/11198/5707/6883/6917/7520/6924/5701/6908/2547/1025/8945/23327/2068/6500/5902/2965/8065/3978/9818/8905/81929/8812	rna10639/rna11929/rna12827/rna13795/rna1395/rna1488/rna1651/rna17505/rna19579/rna19828/rna24699/rna27052/rna27226/rna27513/rna27581/rna27869/rna28445/rna2887/rna4637/rna5316/rna5336/rna5366/rna5439/rna6439/rna7943/rna8116/rna9252/rna9366	0.967/1/1/0.958/1/0.966/1/0.956/1/1/1/0.948/0.986/0.958/1/1/1/0.979/1/0.974/0.952/1/1/1/1/1/0.958/1	28
Apis mellifera	R-HSA-983169	Class I MHC mediated antigen processing & presentation	39/542	361/9823	4.04223e-05	0.00311252	0.00273301	84261/143471/9604/55070/92912/26091/3093/55294/9817/10533/7325/5707/7174/122769/51433/23376/64750/55284/26235/10134/64682/51128/25897/5701/8924/8945/23327/51088/27338/6500/8065/4591/89910/22872/8881/29882/9039/51465/140739	rna10064/rna10639/rna11274/rna12140/rna1253/rna13190/rna135/rna1491/rna15187/rna15193/rna15639/rna17505/rna17778/rna18738/rna18804/rna19520/rna19575/rna2038/rna22150/rna23261/rna25042/rna25866/rna25915/rna27226/rna27318/rna28445/rna2887/rna3231/rna4200/rna5316/rna5439/rna5995/rna6464/rna6499/rna7552/rna7635/rna7680/rna7830/rna9268	1/0.967/0.951/1/0.959/1/0.948/1/0.989/1/0.951/0.956/1/0.95/0.944/0.97/1/1/0.977/0.952/1/1/0.963/0.986/0.95/1/0.979/1/1/0.974/1/1/1/1/1/0.958/1/1/1	39
Apis mellifera	R-HSA-379724	tRNA Aminoacylation	10/542	42/9823	7.12525e-05	0.00490641	0.00430817	4141/833/2193/16/10352/7407/79731/51520/10056/51067	rna10847/rna11653/rna13912/rna16158/rna16965/rna20653/rna4988/rna604/rna8861/rna9861	1/1/1/1/1/1/1/0.972/1/0.946	10
Apis mellifera	R-HSA-72766	Translation	32/542	281/9823	7.35226e-05	0.00490641	0.00430817	4141/833/6130/2193/1965/60488/16/1936/10352/327/6747/7407/1937/7458/54948/84545/6154/9669/6201/1933/6158/27335/64965/11222/79731/9801/51520/1967/10056/84340/4528/51067	rna10847/rna11653/rna12363/rna13912/rna14363/rna1484/rna16158/rna16476/rna16965/rna18514/rna20365/rna20653/rna20664/rna21939/rna22404/rna25238/rna25781/rna26611/rna26677/rna27151/rna28272/rna3306/rna4134/rna432/rna4988/rna5447/rna604/rna8440/rna8861/rna9436/rna9558/rna9861	1/1/1/1/1/1/1/1/1/1/1/1/1/0.974/0.977/1/1/0.956/1/0.967/1/1/0.967/0.943/1/1/0.972/0.944/1/0.963/1/0.946	32
Apis mellifera	R-HSA-72312	rRNA processing	25/542	197/9823	8.04547e-05	0.00503345	0.00441972	10885/56902/84135/55131/5822/55226/6130/4839/11056/115939/10813/8780/22894/51013/6154/6201/118460/28987/6158/65083/79050/55759/10171/25879/51202	rna10731/rna10795/rna11062/rna11222/rna11283/rna11622/rna12363/rna14892/rna1502/rna16980/rna18707/rna20227/rna20380/rna24953/rna25781/rna26677/rna27511/rna27733/rna28272/rna4976/rna5816/rna6634/rna7399/rna8229/rna939	1/1/1/1/1/1/1/1/1/0.939/0.944/1/1/1/1/1/0.95/1/1/1/0.944/1/1/0.944/1	25
Apis mellifera	R-HSA-167152	Formation of HIV elongation complex in the absence of HIV Tat	10/542	43/9823	8.83262e-05	0.00520085	0.00456671	2967/6829/5436/11198/6917/6924/1025/2068/2965/8812	rna12827/rna13795/rna1395/rna1651/rna19828/rna27052/rna27869/rna4637/rna5366/rna9366	1/0.958/1/1/1/0.948/1/1/1/1	10
Apis mellifera	R-HSA-162587	HIV Life Cycle	20/542	143/9823	0.000108137	0.00601362	0.00528037	2967/6829/5436/9525/11198/6883/6917/7520/6924/6908/2547/1025/23327/2068/5902/2965/3978/9818/81929/8812	rna12827/rna13795/rna1395/rna1488/rna1651/rna19579/rna19828/rna24699/rna27052/rna27513/rna27581/rna27869/rna2887/rna4637/rna5336/rna5366/rna6439/rna7943/rna9252/rna9366	1/0.958/1/0.966/1/1/1/1/0.948/0.958/1/1/0.979/1/0.952/1/1/1/0.958/1	20
Apis mellifera	R-HSA-6782210	Gap-filling DNA repair synthesis and ligation in TC-NER	12/542	62/9823	0.000120672	0.00635752	0.00558234	5424/2967/5425/5436/10450/5426/54107/6917/5984/2068/2965/3978	rna11877/rna12827/rna13492/rna1395/rna17653/rna17914/rna18817/rna19828/rna20280/rna4637/rna5366/rna6439	1/1/1/1/1/1/1/1/1/1/1/1	12
Apis mellifera	R-HSA-6782135	Dual incision in TC-NER	12/542	63/9823	0.000141736	0.00709388	0.00622892	5424/2967/5425/5436/10450/5426/54107/6917/5984/7507/2068/2965	rna11877/rna12827/rna13492/rna1395/rna17653/rna17914/rna18817/rna19828/rna20280/rna3005/rna4637/rna5366	1/1/1/1/1/1/1/1/1/1/1/1	12
Apis mellifera	R-HSA-167172	Transcription of the HIV genome	12/542	65/9823	0.00019343	0.00871805	0.00765505	2967/6829/5436/11198/6883/6917/6924/6908/1025/2068/2965/8812	rna12827/rna13795/rna1395/rna1651/rna19579/rna19828/rna27052/rna27513/rna27869/rna4637/rna5366/rna9366	1/0.958/1/1/1/1/0.948/0.958/1/1/1/1	12
Apis mellifera	R-HSA-112382	Formation of RNA Pol II elongation complex	11/542	56/9823	0.000200879	0.00871805	0.00765505	2967/6829/5436/11198/6917/6924/1025/2068/2965/54623/8812	rna12827/rna13795/rna1395/rna1651/rna19828/rna27052/rna27869/rna4637/rna5366/rna8359/rna9366	1/0.958/1/1/1/0.948/1/1/1/0.974/1	11
Apis mellifera	R-HSA-75955	RNA Polymerase II Transcription Elongation	11/542	56/9823	0.000200879	0.00871805	0.00765505	2967/6829/5436/11198/6917/6924/1025/2068/2965/54623/8812	rna12827/rna13795/rna1395/rna1651/rna19828/rna27052/rna27869/rna4637/rna5366/rna8359/rna9366	1/0.958/1/1/1/0.948/1/1/1/0.974/1	11
Apis mellifera	R-HSA-5663205	Infectious disease	37/542	364/9823	0.000223781	0.00871805	0.00765505	143471/161/6130/2967/6829/5436/9525/11198/5707/6883/6917/79872/2885/9899/7520/6154/6416/6201/6924/5701/6908/2547/1025/6158/8945/23327/2068/6500/5902/2965/8065/5609/3978/9818/8905/81929/8812	rna10639/rna11929/rna12363/rna12827/rna13795/rna1395/rna1488/rna1651/rna17505/rna19579/rna19828/rna21843/rna23581/rna24177/rna24699/rna25781/rna25964/rna26677/rna27052/rna27226/rna27513/rna27581/rna27869/rna28272/rna28445/rna2887/rna4637/rna5316/rna5336/rna5366/rna5439/rna5673/rna6439/rna7943/rna8116/rna9252/rna9366	0.967/1/1/1/0.958/1/0.966/1/0.956/1/1/1/0.97/1/1/1/1/1/0.948/0.986/0.958/1/1/1/1/0.979/1/0.974/0.952/1/1/0.972/1/1/1/0.958/1	37
Apis mellifera	R-HSA-174417	Telomere C-strand (Lagging Strand) Synthesis	7/542	24/9823	0.000227485	0.00871805	0.00765505	5424/5558/5425/5426/54107/5984/3978	rna11877/rna13411/rna13492/rna17914/rna18817/rna20280/rna6439	1/1/1/1/1/1/1	7
Apis mellifera	R-HSA-379716	Cytosolic tRNA aminoacylation	7/542	24/9823	0.000227485	0.00871805	0.00765505	4141/833/2193/16/7407/51520/10056	rna10847/rna11653/rna13912/rna16158/rna20653/rna604/rna8861	1/1/1/1/1/0.972/1	7
Apis mellifera	R-HSA-674695	RNA Polymerase II Pre-transcription Events	13/542	76/9823	0.000235152	0.00871805	0.00765505	2967/6829/5436/11198/6883/6917/6924/6908/1025/2068/2965/54623/8812	rna12827/rna13795/rna1395/rna1651/rna19579/rna19828/rna27052/rna27513/rna27869/rna4637/rna5366/rna8359/rna9366	1/0.958/1/1/1/1/0.948/0.958/1/1/1/0.974/1	13
Apis mellifera	R-HSA-6791226	Major pathway of rRNA processing in the nucleolus and cytosol	22/542	177/9823	0.000287082	0.00985559	0.00865389	10885/56902/84135/55131/5822/6130/11056/10813/8780/22894/51013/6154/6201/118460/28987/6158/65083/79050/55759/10171/25879/51202	rna10731/rna10795/rna11062/rna11222/rna11283/rna12363/rna1502/rna18707/rna20227/rna20380/rna24953/rna25781/rna26677/rna27511/rna27733/rna28272/rna4976/rna5816/rna6634/rna7399/rna8229/rna939	1/1/1/1/1/1/1/0.944/1/1/1/1/1/0.95/1/1/1/0.944/1/1/0.944/1	22
Apis mellifera	R-HSA-167169	HIV Transcription Elongation	9/542	41/9823	0.000317429	0.00985559	0.00865389	2967/6829/5436/11198/6917/6924/1025/2068/2965	rna12827/rna13795/rna1395/rna1651/rna19828/rna27052/rna27869/rna4637/rna5366	1/0.958/1/1/1/0.948/1/1/1	9
Apis mellifera	R-HSA-167200	Formation of HIV-1 elongation complex containing HIV-1 Tat	9/542	41/9823	0.000317429	0.00985559	0.00865389	2967/6829/5436/11198/6917/6924/1025/2068/2965	rna12827/rna13795/rna1395/rna1651/rna19828/rna27052/rna27869/rna4637/rna5366	1/0.958/1/1/1/0.948/1/1/1	9
Apis mellifera	R-HSA-167246	Tat-mediated elongation of the HIV-1 transcript	9/542	41/9823	0.000317429	0.00985559	0.00865389	2967/6829/5436/11198/6917/6924/1025/2068/2965	rna12827/rna13795/rna1395/rna1651/rna19828/rna27052/rna27869/rna4637/rna5366	1/0.958/1/1/1/0.948/1/1/1	9
Apis mellifera	R-HSA-5696400	Dual Incision in GG-NER	9/542	41/9823	0.000317429	0.00985559	0.00865389	5424/2967/5425/5426/54107/5984/7507/2068/2965	rna11877/rna12827/rna13492/rna17914/rna18817/rna20280/rna3005/rna4637/rna5366	1/1/1/1/1/1/1/1/1	9
Apis mellifera	R-HSA-6796648	TP53 Regulates Transcription of DNA Repair Genes	11/542	59/9823	0.00032491	0.00985559	0.00865389	2967/6829/5436/11198/6917/4292/6924/1025/2068/2965/8812	rna12827/rna13795/rna1395/rna1651/rna19828/rna25255/rna27052/rna27869/rna4637/rna5366/rna9366	1/0.958/1/1/1/1/0.948/1/1/1/1	11
Apis mellifera	R-HSA-110373	Resolution of AP sites via the multiple-nucleotide patch replacement pathway	7/542	26/9823	0.000392627	0.011305	0.00992654	5424/5425/54936/5426/54107/5984/3978	rna11877/rna13492/rna13931/rna17914/rna18817/rna20280/rna6439	1/1/1/1/1/1/1	7
Apis mellifera	R-HSA-6781823	Formation of TC-NER Pre-Incision Complex	10/542	51/9823	0.000395279	0.011305	0.00992654	2967/5436/10450/10980/6917/51138/9318/7507/2068/2965	rna12827/rna1395/rna17653/rna18267/rna19828/rna21699/rna3003/rna3005/rna4637/rna5366	1/1/1/1/1/1/1/1/1/1	10
Apis mellifera	R-HSA-68884	Mitotic Telophase/Cytokinesis	5/542	14/9823	0.000662647	0.0182881	0.0160583	23047/9126/10274/9493/8243	rna14358/rna18462/rna19729/rna23803/rna8725	1/0.944/0.988/1/1	5
Apis mellifera	R-HSA-69306	DNA Replication	15/542	106/9823	0.000675986	0.0182881	0.0160583	4176/143471/5424/5558/5425/1871/5707/5426/54107/990/5984/81620/4999/5701/3978	rna10467/rna10639/rna11877/rna13411/rna13492/rna16217/rna17505/rna17914/rna18817/rna19912/rna20280/rna2045/rna24660/rna27226/rna6439	0.971/0.967/1/1/1/0.958/0.956/1/1/0.958/1/0.948/0.952/0.986/1	15
Apis mellifera	R-HSA-5651801	PCNA-Dependent Long Patch Base Excision Repair	6/542	21/9823	0.000730465	0.019242	0.0168958	5424/5425/5426/54107/5984/3978	rna11877/rna13492/rna17914/rna18817/rna20280/rna6439	1/1/1/1/1/1	6
Apis mellifera	R-HSA-162599	Late Phase of HIV Life Cycle	17/542	130/9823	0.000770007	0.0197635	0.0173537	2967/6829/5436/9525/11198/6883/6917/6924/6908/1025/23327/2068/5902/2965/9818/81929/8812	rna12827/rna13795/rna1395/rna1488/rna1651/rna19579/rna19828/rna27052/rna27513/rna27869/rna2887/rna4637/rna5336/rna5366/rna7943/rna9252/rna9366	1/0.958/1/0.966/1/1/1/0.948/0.958/1/0.979/1/0.952/1/1/0.958/1	17
Apis mellifera	R-HSA-446193	Biosynthesis of the N-glycan precursor (dolichol lipid-linked oligosaccharide, LLO) and transfer to a nascent protein	12/542	77/9823	0.000965564	0.0241633	0.021217	26503/51005/85365/29925/79868/29926/55343/5373/79947/22845/199857/8813	rna11043/rna11200/rna16173/rna20569/rna21080/rna23567/rna24908/rna28111/rna3157/rna700/rna7957/rna8462	1/1/1/0.979/1/0.944/1/0.95/1/0.955/1/0.941	12
Apis mellifera	R-HSA-180786	Extension of Telomeres	7/542	30/9823	0.00100259	0.0242523	0.0212952	5424/5558/5425/5426/54107/5984/3978	rna11877/rna13411/rna13492/rna17914/rna18817/rna20280/rna6439	1/1/1/1/1/1/1	7
Apis mellifera	R-HSA-69239	Synthesis of DNA	14/542	99/9823	0.00101758	0.0242523	0.0212952	4176/143471/5424/5558/5425/5707/5426/54107/990/5984/81620/4999/5701/3978	rna10467/rna10639/rna11877/rna13411/rna13492/rna17505/rna17914/rna18817/rna19912/rna20280/rna2045/rna24660/rna27226/rna6439	0.971/0.967/1/1/1/0.956/1/1/0.958/1/0.948/0.952/0.986/1	14
Apis mellifera	R-HSA-73884	Base Excision Repair	8/542	39/9823	0.00109792	0.0244568	0.0214748	4968/5424/5425/54936/5426/54107/5984/3978	rna10102/rna11877/rna13492/rna13931/rna17914/rna18817/rna20280/rna6439	1/1/1/1/1/1/1/1	8
Apis mellifera	R-HSA-73933	Resolution of Abasic Sites (AP sites)	8/542	39/9823	0.00109792	0.0244568	0.0214748	4968/5424/5425/54936/5426/54107/5984/3978	rna10102/rna11877/rna13492/rna13931/rna17914/rna18817/rna20280/rna6439	1/1/1/1/1/1/1/1	8
Apis mellifera	R-HSA-453279	Mitotic G1-G1/S phases	18/542	146/9823	0.00109946	0.0244568	0.0214748	4176/5558/891/1871/5707/5426/54107/990/81620/4999/6241/1163/5701/5928/25/7027/286826/6500	rna10467/rna13411/rna13993/rna16217/rna17505/rna17914/rna18817/rna19912/rna2045/rna24660/rna24844/rna26674/rna27226/rna27556/rna3281/rna3295/rna4757/rna5316	0.971/1/1/0.958/0.956/1/1/0.958/0.948/0.952/0.972/1/0.986/0.951/0.954/1/0.967/0.974	18
Apis mellifera	R-HSA-167287	HIV elongation arrest and recovery	7/542	31/9823	0.00123437	0.0257418	0.0226031	6829/5436/11198/6917/6924/1025/8812	rna13795/rna1395/rna1651/rna19828/rna27052/rna27869/rna9366	0.958/1/1/1/0.948/1/1	7
Apis mellifera	R-HSA-167290	Pausing and recovery of HIV elongation	7/542	31/9823	0.00123437	0.0257418	0.0226031	6829/5436/11198/6917/6924/1025/8812	rna13795/rna1395/rna1651/rna19828/rna27052/rna27869/rna9366	0.958/1/1/1/0.948/1/1	7
Apis mellifera	R-HSA-68962	Activation of the pre-replicative complex	7/542	31/9823	0.00123437	0.0257418	0.0226031	4176/5558/5426/54107/990/81620/4999	rna10467/rna13411/rna17914/rna18817/rna19912/rna2045/rna24660	0.971/1/1/1/0.958/0.948/0.952	7
Apis mellifera	R-HSA-2470946	Cohesin Loading onto Chromatin	4/542	10/9823	0.00147381	0.0301078	0.0264368	23047/9126/10274/8243	rna14358/rna18462/rna19729/rna8725	1/0.944/0.988/1	4
Apis mellifera	R-HSA-69206	G1/S Transition	16/542	128/9823	0.00176365	0.0353083	0.0310032	4176/5558/891/5707/5426/54107/990/81620/4999/6241/1163/5701/5928/7027/286826/6500	rna10467/rna13411/rna13993/rna17505/rna17914/rna18817/rna19912/rna2045/rna24660/rna24844/rna26674/rna27226/rna27556/rna3295/rna4757/rna5316	0.971/1/1/0.956/1/1/0.958/0.948/0.952/0.972/1/0.986/0.951/1/0.967/0.974	16
Apis mellifera	R-HSA-5696397	Gap-filling DNA repair synthesis and ligation in GG-NER	6/542	25/9823	0.00197455	0.0387554	0.03403	5424/5425/5426/54107/5984/3978	rna11877/rna13492/rna17914/rna18817/rna20280/rna6439	1/1/1/1/1/1	6
Apis mellifera	R-HSA-174143	APC/C-mediated degradation of cell cycle proteins	12/542	84/9823	0.00209118	0.0394957	0.0346799	143471/891/5707/4085/51433/8556/64682/5701/8945/6500/8881/29882	rna10639/rna13993/rna17505/rna18449/rna18804/rna2426/rna25042/rna27226/rna28445/rna5316/rna7552/rna7635	0.967/1/0.956/0.972/0.944/1/1/0.986/1/0.974/1/0.958	12
Apis mellifera	R-HSA-453276	Regulation of mitotic cell cycle	12/542	84/9823	0.00209118	0.0394957	0.0346799	143471/891/5707/4085/51433/8556/64682/5701/8945/6500/8881/29882	rna10639/rna13993/rna17505/rna18449/rna18804/rna2426/rna25042/rna27226/rna28445/rna5316/rna7552/rna7635	0.967/1/0.956/0.972/0.944/1/1/0.986/1/0.974/1/0.958	12
Apis mellifera	R-HSA-5696395	Formation of Incision Complex in GG-NER	8/542	43/9823	0.00213127	0.0395075	0.0346903	2967/5887/6612/7507/2068/2965/7341/85015	rna12827/rna1336/rna13532/rna3005/rna4637/rna5366/rna6815/rna9746	1/1/1/1/1/1/1/1	8
Apis mellifera	R-HSA-2468052	Establishment of Sister Chromatid Cohesion	4/542	11/9823	0.00221561	0.0403241	0.0354074	23047/9126/10274/8243	rna14358/rna18462/rna19729/rna8725	1/0.944/0.988/1	4
Apis mellifera	R-HSA-176407	Conversion from APC/C:Cdc20 to APC/C:Cdh1 in late anaphase	5/542	18/9823	0.00235954	0.0414368	0.0363844	51433/8556/64682/8881/29882	rna18804/rna2426/rna25042/rna7552/rna7635	0.944/1/1/1/0.958	5
Apis mellifera	R-HSA-176412	Phosphorylation of the APC/C	5/542	18/9823	0.00235954	0.0414368	0.0363844	891/51433/64682/8881/29882	rna13993/rna18804/rna25042/rna7552/rna7635	1/0.944/1/1/0.958	5
Apis mellifera	R-HSA-8852135	Protein ubiquitination	10/542	65/9823	0.00276976	0.0478022	0.0419737	92912/3093/5193/55284/92305/27338/9810/56852/54623/8078	rna1253/rna135/rna14095/rna2038/rna21180/rna4200/rna5986/rna8131/rna8359/rna9807	0.959/0.948/1/1/1/1/0.988/0.95/0.974/1	10
Apis mellifera	R-HSA-6811442	Intra-Golgi and retrograde Golgi-to-ER traffic	21/542	198/9823	0.00299902	0.0501954	0.044075	339122/25839/84364/22930/10652/10972/11316/55860/9493/60561/1781/22931/662/51594/9950/11127/10540/23647/6811/3482/9342	rna10233/rna10666/rna11340/rna12243/rna14203/rna14216/rna20588/rna20661/rna23803/rna26011/rna27080/rna27896/rna2970/rna3004/rna3861/rna3933/rna6849/rna7116/rna793/rna8099/rna840	1/0.983/0.953/1/1/1/1/1/1/1/1/0.952/1/1/0.98/0.95/1/1/1/1/1	21
Apis mellifera	R-HSA-141405	Inhibition of the proteolytic activity of APC/C required for the onset of anaphase by mitotic spindle checkpoint components	5/542	19/9823	0.00305886	0.0501954	0.044075	4085/51433/64682/8881/29882	rna18449/rna18804/rna25042/rna7552/rna7635	0.972/0.944/1/1/0.958	5
Apis mellifera	R-HSA-141430	Inactivation of APC/C via direct inhibition of the APC/C complex	5/542	19/9823	0.00305886	0.0501954	0.044075	4085/51433/64682/8881/29882	rna18449/rna18804/rna25042/rna7552/rna7635	0.972/0.944/1/1/0.958	5
Apis mellifera	R-HSA-8951664	Neddylation	23/542	225/9823	0.00312078	0.0503855	0.044242	84261/143471/9306/55294/9817/140825/5707/10980/122769/9655/51138/26235/5701/11091/8945/9318/51088/6500/8065/26043/9039/25879/140739	rna10064/rna10639/rna13723/rna1491/rna15187/rna16946/rna17505/rna18267/rna18738/rna2106/rna21699/rna22150/rna27226/rna28120/rna28445/rna3003/rna3231/rna5316/rna5439/rna5472/rna7680/rna8229/rna9268	1/0.967/1/1/0.989/0.96/0.956/1/0.95/0.959/1/0.977/0.986/1/1/1/1/0.974/1/0.969/1/0.944/1	23
Apis mellifera	R-HSA-174403	Glutathione synthesis and recycling	4/542	12/9823	0.00317966	0.0505213	0.0443612	494143/55748/2730/2937	rna26169/rna27602/rna652/rna831	1/0.975/1/1	4
Apis mellifera	R-HSA-157579	Telomere Maintenance	8/542	46/9823	0.00331694	0.051879	0.0455533	5424/94239/5558/5425/5426/54107/5984/3978	rna11877/rna13064/rna13411/rna13492/rna17914/rna18817/rna20280/rna6439	1/0.955/1/1/1/1/1/1	8
Apis mellifera	R-HSA-176408	Regulation of APC/C activators between G1/S and early anaphase	11/542	78/9823	0.003505	0.0537142	0.0471648	143471/891/5707/4085/51433/64682/5701/8945/6500/8881/29882	rna10639/rna13993/rna17505/rna18449/rna18804/rna25042/rna27226/rna28445/rna5316/rna7552/rna7635	0.967/1/0.956/0.972/0.944/1/0.986/1/0.974/1/0.958	11
Apis mellifera	R-HSA-539107	Activation of E2F1 target genes at G1/S	6/542	28/9823	0.00364892	0.0537142	0.0471648	990/81620/6241/5928/7027/286826	rna19912/rna2045/rna24844/rna27556/rna3295/rna4757	0.958/0.948/0.972/0.951/1/0.967	6
Apis mellifera	R-HSA-69205	G1/S-Specific Transcription	6/542	28/9823	0.00364892	0.0537142	0.0471648	990/81620/6241/5928/7027/286826	rna19912/rna2045/rna24844/rna27556/rna3295/rna4757	0.958/0.948/0.972/0.951/1/0.967	6
Apis mellifera	R-HSA-76061	RNA Polymerase III Transcription Initiation From Type 1 Promoter	6/542	28/9823	0.00364892	0.0537142	0.0471648	2971/55703/2972/55718/2975/6908	rna11517/rna18326/rna21656/rna23216/rna26666/rna27513	1/0.943/0.978/1/0.979/0.958	6
Apis mellifera	R-HSA-204005	COPII (Coat Protein 2) Mediated Vesicle Transport	10/542	68/9823	0.00388074	0.0557149	0.0489215	10652/10972/55291/128637/81562/51128/8615/2801/22872/6811	rna14203/rna14216/rna19279/rna2113/rna25583/rna25866/rna27153/rna27826/rna6499/rna793	1/1/0.953/0.958/0.955/1/1/1/1/1	10
Apis mellifera	R-HSA-69186	Lagging Strand Synthesis	5/542	20/9823	0.00389615	0.0557149	0.0489215	5424/5558/5425/5984/3978	rna11877/rna13411/rna13492/rna20280/rna6439	1/1/1/1/1	5
Apis mellifera	R-HSA-68886	M Phase	31/542	342/9823	0.00434609	0.0592153	0.0519951	143471/2491/94239/891/23047/79648/5707/4085/9126/51433/10274/9700/7283/81565/9493/64682/1781/8615/5701/2801/85378/7443/10540/80184/8881/29882/10426/9818/8243/27229/81929	rna10639/rna12239/rna13064/rna13993/rna14358/rna16304/rna17505/rna18449/rna18462/rna18804/rna19729/rna20570/rna21660/rna23726/rna23803/rna25042/rna27080/rna27153/rna27226/rna27826/rna28212/rna4132/rna6849/rna7362/rna7552/rna7635/rna7929/rna7943/rna8725/rna8976/rna9252	0.967/1/0.955/1/1/1/0.956/0.972/0.944/0.944/0.988/0.962/1/0.944/1/1/1/1/0.986/1/0.952/1/1/1/1/0.958/1/1/1/0.986/0.958	31
Apis mellifera	R-HSA-167238	Pausing and recovery of Tat-mediated HIV elongation	6/542	29/9823	0.00439043	0.0592153	0.0519951	6829/5436/11198/6917/6924/1025	rna13795/rna1395/rna1651/rna19828/rna27052/rna27869	0.958/1/1/1/0.948/1	6
Apis mellifera	R-HSA-167243	Tat-mediated HIV elongation arrest and recovery	6/542	29/9823	0.00439043	0.0592153	0.0519951	6829/5436/11198/6917/6924/1025	rna13795/rna1395/rna1651/rna19828/rna27052/rna27869	0.958/1/1/1/0.948/1	6
Apis mellifera	R-HSA-2564830	Cytosolic iron-sulfur cluster assembly	4/542	13/9823	0.00439458	0.0592153	0.0519951	5424/57019/9391/2068	rna11877/rna16045/rna1663/rna4637	1/1/0.958/1	4
Apis mellifera	R-HSA-5688426	Deubiquitination	24/542	245/9823	0.00443671	0.0592153	0.0519951	143471/9868/54764/5887/4287/9097/55031/55432/283899/9817/5707/23770/8473/64750/1540/10617/5701/6885/51651/9804/7189/93624/8678/8078	rna10639/rna11270/rna12549/rna1336/rna13430/rna1344/rna13659/rna14023/rna14812/rna15187/rna17505/rna18856/rna19314/rna19575/rna20062/rna24636/rna27226/rna28186/rna4251/rna4633/rna620/rna8993/rna9686/rna9807	0.967/0.979/0.944/1/1/1/0.952/0.955/0.979/0.989/0.956/0.948/0.974/1/0.962/1/0.986/0.95/1/1/1/1/1/1	24
Apis mellifera	R-HSA-199977	ER to Golgi Anterograde Transport	17/542	153/9823	0.0045148	0.0594647	0.0522141	25839/84364/10652/10972/55291/11316/55860/128637/11070/81562/51128/1781/8615/2801/22872/10540/6811	rna10666/rna11340/rna14203/rna14216/rna19279/rna20588/rna20661/rna2113/rna21842/rna25583/rna25866/rna27080/rna27153/rna27826/rna6499/rna6849/rna793	0.983/0.953/1/1/0.953/1/1/0.958/1/0.955/1/1/1/1/1/1/1	17
Apis mellifera	R-HSA-110314	Recognition of DNA damage by PCNA-containing replication complex	6/542	30/9823	0.00523739	0.0680861	0.0597843	5424/5425/5426/54107/5984/56852	rna11877/rna13492/rna17914/rna18817/rna20280/rna8131	1/1/1/1/1/0.95	6
Apis mellifera	R-HSA-68874	M/G1 Transition	11/542	83/9823	0.00567844	0.0701576	0.0616032	4176/143471/5558/1871/5707/5426/54107/990/81620/4999/5701	rna10467/rna10639/rna13411/rna16217/rna17505/rna17914/rna18817/rna19912/rna2045/rna24660/rna27226	0.971/0.967/1/0.958/0.956/1/1/0.958/0.948/0.952/0.986	11
Apis mellifera	R-HSA-69002	DNA Replication Pre-Initiation	11/542	83/9823	0.00567844	0.0701576	0.0616032	4176/143471/5558/1871/5707/5426/54107/990/81620/4999/5701	rna10467/rna10639/rna13411/rna16217/rna17505/rna17914/rna18817/rna19912/rna2045/rna24660/rna27226	0.971/0.967/1/0.958/0.956/1/1/0.958/0.948/0.952/0.986	11
Apis mellifera	R-HSA-174411	Polymerase switching on the C-strand of the telomere	4/542	14/9823	0.00588735	0.0701576	0.0616032	5424/5558/5425/5984	rna11877/rna13411/rna13492/rna20280	1/1/1/1	4
Apis mellifera	R-HSA-5358565	Mismatch repair (MMR) directed by MSH2:MSH6 (MutSalpha)	4/542	14/9823	0.00588735	0.0701576	0.0616032	5424/5425/4292/3978	rna11877/rna13492/rna25255/rna6439	1/1/1/1	4
Apis mellifera	R-HSA-5358606	Mismatch repair (MMR) directed by MSH2:MSH3 (MutSbeta)	4/542	14/9823	0.00588735	0.0701576	0.0616032	5424/5425/4292/3978	rna11877/rna13492/rna25255/rna6439	1/1/1/1	4
Apis mellifera	R-HSA-69091	Polymerase switching	4/542	14/9823	0.00588735	0.0701576	0.0616032	5424/5558/5425/5984	rna11877/rna13411/rna13492/rna20280	1/1/1/1	4
Apis mellifera	R-HSA-69109	Leading Strand Synthesis	4/542	14/9823	0.00588735	0.0701576	0.0616032	5424/5558/5425/5984	rna11877/rna13411/rna13492/rna20280	1/1/1/1	4
Apis mellifera	R-HSA-174048	APC/C:Cdc20 mediated degradation of Cyclin B	5/542	22/9823	0.00604052	0.071136	0.0624623	891/51433/64682/8881/29882	rna13993/rna18804/rna25042/rna7552/rna7635	1/0.944/1/1/0.958	5
Apis mellifera	R-HSA-73886	Chromosome Maintenance	10/542	73/9823	0.00648685	0.0749729	0.0658314	5424/2491/94239/5558/5425/5426/54107/5984/5928/3978	rna11877/rna12239/rna13064/rna13411/rna13492/rna17914/rna18817/rna20280/rna27556/rna6439	1/1/0.955/1/1/1/1/1/0.951/1	10
Apis mellifera	R-HSA-446219	Synthesis of substrates in N-glycan biosythesis	9/542	62/9823	0.0065716	0.0749729	0.0658314	26503/51005/29925/29926/55343/5373/79947/22845/8813	rna11043/rna11200/rna20569/rna23567/rna24908/rna28111/rna3157/rna700/rna8462	1/1/0.979/0.944/1/0.95/1/0.955/0.941	9
Apis mellifera	R-HSA-3700989	Transcriptional Regulation by TP53	31/542	352/9823	0.00659102	0.0749729	0.0658314	9377/91875/2967/6829/5436/891/64769/5876/11198/3066/58528/90809/27161/6883/6917/5984/5563/4292/27327/6924/6908/5928/1025/7027/55004/2068/2965/2821/11200/285521/8812	rna10100/rna11598/rna12827/rna13795/rna1395/rna13993/rna15380/rna15529/rna1651/rna16985/rna17482/rna17627/rna18306/rna19579/rna19828/rna20280/rna23562/rna25255/rna26002/rna27052/rna27513/rna27556/rna27869/rna3295/rna4223/rna4637/rna5366/rna701/rna7250/rna8152/rna9366	1/0.964/1/0.958/1/1/1/1/1/0.975/1/1/0.978/1/1/1/0.947/1/1/0.948/0.958/0.951/1/1/1/1/1/0.952/0.956/0.944/1	31
Apis mellifera	R-HSA-69190	DNA strand elongation	6/542	32/9823	0.0072809	0.0818896	0.0719048	4176/5424/5558/5425/5984/3978	rna10467/rna11877/rna13411/rna13492/rna20280/rna6439	0.971/1/1/1/1/1	6
Apis mellifera	R-HSA-5358508	Mismatch Repair	4/542	15/9823	0.00768304	0.0835948	0.073402	5424/5425/4292/3978	rna11877/rna13492/rna25255/rna6439	1/1/1/1	4
Apis mellifera	R-HSA-69183	Processive synthesis on the lagging strand	4/542	15/9823	0.00768304	0.0835948	0.073402	5424/5558/5425/3978	rna11877/rna13411/rna13492/rna6439	1/1/1/1	4
Apis mellifera	R-HSA-69298	Association of licensing factors with the pre-replicative complex	4/542	15/9823	0.00768304	0.0835948	0.073402	1871/990/81620/4999	rna16217/rna19912/rna2045/rna24660	0.958/0.958/0.948/0.952	4
Apis mellifera	R-HSA-3108214	SUMOylation of DNA damage response and repair proteins	10/542	75/9823	0.00784617	0.0844517	0.0741545	6612/9126/10274/79677/8924/648/7341/9818/8243/81929	rna13532/rna18462/rna19729/rna27261/rna27318/rna27491/rna6815/rna7943/rna8725/rna9252	1/0.944/0.988/0.959/0.95/0.943/1/1/1/0.958	10
Apis mellifera	R-HSA-6807878	COPI-mediated anterograde transport	12/542	100/9823	0.00876327	0.0933195	0.081941	25839/84364/10652/10972/11316/55860/11070/1781/8615/2801/10540/6811	rna10666/rna11340/rna14203/rna14216/rna20588/rna20661/rna21842/rna27080/rna27153/rna27826/rna6849/rna793	0.983/0.953/1/1/1/1/1/1/1/1/1/1	12
Apis mellifera	R-HSA-179409	APC-Cdc20 mediated degradation of Nek2A	5/542	24/9823	0.0089018	0.0937968	0.0823601	4085/51433/64682/8881/29882	rna18449/rna18804/rna25042/rna7552/rna7635	0.972/0.944/1/1/0.958	5
Apis mellifera	R-HSA-429958	mRNA decay by 3' to 5' exoribonuclease	4/542	16/9823	0.00980452	0.101179	0.0888418	22894/51013/118460/115024	rna20380/rna24953/rna27511/rna28239	1/1/0.95/1	4
Apis mellifera	R-HSA-8949664	Processing of SMDT1	4/542	16/9823	0.00980452	0.101179	0.0888418	55486/9512/10367/10730	rna12181/rna1637/rna26007/rna27947	0.961/0.944/1/0.979	4
Apis mellifera	R-HSA-432722	Golgi Associated Vesicle Biogenesis	8/542	55/9823	0.0100354	0.102505	0.0900064	1362/5878/9829/84062/2495/3482/8905/6643	rna11652/rna11840/rna15192/rna2335/rna23672/rna8099/rna8116/rna8980	0.962/0.939/1/1/1/1/1/1	8
Apis mellifera	R-HSA-167160	RNA Pol II CTD phosphorylation and interaction with CE during HIV infection	5/542	25/9823	0.0106336	0.106442	0.0934638	2967/6829/5436/2068/2965	rna12827/rna13795/rna1395/rna4637/rna5366	1/0.958/1/1/1	5
Apis mellifera	R-HSA-77075	RNA Pol II CTD phosphorylation and interaction with CE	5/542	25/9823	0.0106336	0.106442	0.0934638	2967/6829/5436/2068/2965	rna12827/rna13795/rna1395/rna4637/rna5366	1/0.958/1/1/1	5
Apis mellifera	R-HSA-5689880	Ub-specific processing proteases	17/542	169/9823	0.0119194	0.118132	0.103728	143471/9868/9097/55031/9817/5707/23770/64750/1540/5701/6885/51651/9804/7189/93624/8678/8078	rna10639/rna11270/rna1344/rna13659/rna15187/rna17505/rna18856/rna19575/rna20062/rna27226/rna28186/rna4251/rna4633/rna620/rna8993/rna9686/rna9807	0.967/0.979/1/0.952/0.989/0.956/0.948/1/0.962/0.986/0.95/1/1/1/1/1/1	17
Apis mellifera	R-HSA-948021	Transport to the Golgi and subsequent modification	18/542	183/9823	0.012246	0.118535	0.104082	25839/84364/10652/10972/11282/55291/11316/55860/128637/11070/81562/51128/1781/8615/2801/22872/10540/6811	rna10666/rna11340/rna14203/rna14216/rna151/rna19279/rna20588/rna20661/rna2113/rna21842/rna25583/rna25866/rna27080/rna27153/rna27826/rna6499/rna6849/rna793	0.983/0.953/1/1/0.955/0.953/1/1/0.958/1/0.955/1/1/1/1/1/1/1	18
Apis mellifera	R-HSA-3781860	Diseases associated with N-glycosylation of proteins	4/542	17/9823	0.0122723	0.118535	0.104082	85365/79868/11253/199857	rna16173/rna21080/rna23519/rna7957	1/1/1/1	4
Apis mellifera	R-HSA-3781865	Diseases of glycosylation	14/542	130/9823	0.0123154	0.118535	0.104082	145173/11285/126792/85365/79868/11253/5236/2592/5373/79947/22845/199857/8813/2582	rna11819/rna12922/rna14206/rna16173/rna21080/rna23519/rna24895/rna2645/rna28111/rna3157/rna700/rna7957/rna8462/rna8807	1/0.95/0.972/1/1/1/1/1/0.95/1/0.955/1/0.941/1	14
Apis mellifera	R-HSA-76046	RNA Polymerase III Transcription Initiation	6/542	36/9823	0.0129945	0.123881	0.108776	2971/55703/2972/55718/2975/6908	rna11517/rna18326/rna21656/rna23216/rna26666/rna27513	1/0.943/0.978/1/0.979/0.958	6
Apis mellifera	R-HSA-73893	DNA Damage Bypass	7/542	47/9823	0.0137933	0.130256	0.114374	5424/5425/5426/54107/5984/55666/56852	rna11877/rna13492/rna17914/rna18817/rna20280/rna27269/rna8131	1/1/1/1/1/0.958/0.95	7
Apis mellifera	R-HSA-199992	trans-Golgi Network Vesicle Budding	9/542	70/9823	0.0142947	0.132491	0.116336	2799/1362/5878/9829/84062/2495/3482/8905/6643	rna10849/rna11652/rna11840/rna15192/rna2335/rna23672/rna8099/rna8116/rna8980	1/0.962/0.939/1/1/1/1/1/1	9
Apis mellifera	R-HSA-421837	Clathrin derived vesicle budding	9/542	70/9823	0.0142947	0.132491	0.116336	2799/1362/5878/9829/84062/2495/3482/8905/6643	rna10849/rna11652/rna11840/rna15192/rna2335/rna23672/rna8099/rna8116/rna8980	1/0.962/0.939/1/1/1/1/1/1	9
Apis mellifera	R-HSA-381042	PERK regulates gene expression	5/542	27/9823	0.0147591	0.133097	0.116869	1965/9451/22894/51013/118460	rna14363/rna1613/rna20380/rna24953/rna27511	1/1/1/1/0.95	5
Apis mellifera	R-HSA-72086	mRNA Capping	5/542	27/9823	0.0147591	0.133097	0.116869	2967/6829/5436/2068/2965	rna12827/rna13795/rna1395/rna4637/rna5366	1/0.958/1/1/1	5
Apis mellifera	R-HSA-76066	RNA Polymerase III Transcription Initiation From Type 2 Promoter	5/542	27/9823	0.0147591	0.133097	0.116869	55703/2972/55718/2975/6908	rna18326/rna21656/rna23216/rna26666/rna27513	0.943/0.978/1/0.979/0.958	5
Apis mellifera	R-HSA-162710	Synthesis of glycosylphosphatidylinositol (GPI)	4/542	18/9823	0.0151046	0.134997	0.118537	54872/5277/84720/9487	rna1085/rna14880/rna2049/rna4868	1/0.985/0.946/1	4
Apis mellifera	R-HSA-110313	Translesion synthesis by Y family DNA polymerases bypasses lesions on DNA template	6/542	38/9823	0.0167887	0.148721	0.130588	5424/5425/5426/54107/5984/55666	rna11877/rna13492/rna17914/rna18817/rna20280/rna27269	1/1/1/1/1/0.958	6
Apis mellifera	R-HSA-193704	p75 NTR receptor-mediated signalling	11/542	97/9823	0.0175621	0.154208	0.135405	1894/6610/396/3066/5584/6655/121512/8874/7189/10672/5664	rna10459/rna11643/rna15766/rna16985/rna175/rna21746/rna23675/rna28161/rna620/rna7305/rna9515	1/1/1/0.975/0.947/0.977/1/0.944/1/1/1	11
Apis mellifera	R-HSA-1362277	Transcription of E2F targets under negative control by DREAM complex	4/542	19/9823	0.0183168	0.159319	0.139893	990/5928/7027/286826	rna19912/rna27556/rna3295/rna4757	0.958/0.951/1/0.967	4
Apis mellifera	R-HSA-176409	APC/C:Cdc20 mediated degradation of mitotic proteins	9/542	73/9823	0.0184625	0.159319	0.139893	143471/891/5707/4085/51433/64682/5701/8881/29882	rna10639/rna13993/rna17505/rna18449/rna18804/rna25042/rna27226/rna7552/rna7635	0.967/1/0.956/0.972/0.944/1/0.986/1/0.958	9
Apis mellifera	R-HSA-5693532	DNA Double-Strand Break Repair	14/542	137/9823	0.0188064	0.160899	0.14128	5424/5425/5426/54107/5984/55183/7520/8924/2547/25/51548/7341/11200/5536	rna11877/rna13492/rna17914/rna18817/rna20280/rna23371/rna24699/rna27318/rna27581/rna3281/rna6174/rna6815/rna7250/rna9975	1/1/1/1/1/1/1/0.95/1/0.954/1/1/0.956/1	14
Apis mellifera	R-HSA-174414	Processive synthesis on the C-strand of the telomere	3/542	11/9823	0.0197653	0.164345	0.144306	5424/5425/3978	rna11877/rna13492/rna6439	1/1/1	3
Apis mellifera	R-HSA-189451	Heme biosynthesis	3/542	11/9823	0.0197653	0.164345	0.144306	1352/2235/210	rna1529/rna3672/rna5826	1/1/1	3
Apis mellifera	R-HSA-68689	CDC6 association with the ORC:origin complex	3/542	11/9823	0.0197653	0.164345	0.144306	1871/990/4999	rna16217/rna19912/rna24660	0.958/0.958/0.952	3
Apis mellifera	R-HSA-2559583	Cellular Senescence	14/542	138/9823	0.0199128	0.164345	0.144306	94239/1871/51433/64682/6416/27327/648/5928/7290/7027/5609/8881/29882/6197	rna13064/rna16217/rna18804/rna25042/rna25964/rna26002/rna27491/rna27556/rna3177/rna3295/rna5673/rna7552/rna7635/rna9367	0.955/0.958/0.944/1/1/1/0.943/0.951/0.975/1/0.972/1/0.958/0.944	14
Apis mellifera	R-HSA-176814	Activation of APC/C and APC/C:Cdc20 mediated degradation of mitotic proteins	9/542	74/9823	0.0200301	0.164345	0.144306	143471/891/5707/4085/51433/64682/5701/8881/29882	rna10639/rna13993/rna17505/rna18449/rna18804/rna25042/rna27226/rna7552/rna7635	0.967/1/0.956/0.972/0.944/1/0.986/1/0.958	9
Apis mellifera	R-HSA-191859	snRNP Assembly	7/542	51/9823	0.0210348	0.169805	0.1491	6606/79084/11218/6637/1207/9818/81929	rna11171/rna13200/rna13381/rna25570/rna3900/rna7943/rna9252	0.97/0.971/1/1/0.954/1/0.958	7
Apis mellifera	R-HSA-194441	Metabolism of non-coding RNA	7/542	51/9823	0.0210348	0.169805	0.1491	6606/79084/11218/6637/1207/9818/81929	rna11171/rna13200/rna13381/rna25570/rna3900/rna7943/rna9252	0.97/0.971/1/1/0.954/1/0.958	7
Apis mellifera	R-HSA-8866652	Synthesis of active ubiquitin: roles of E1 and E2 enzymes	5/542	30/9823	0.0227576	0.182243	0.160022	92912/3093/55284/27338/8078	rna1253/rna135/rna2038/rna4200/rna9807	0.959/0.948/1/1/1	5
Apis mellifera	R-HSA-74158	RNA Polymerase III Transcription	6/542	41/9823	0.0238093	0.187662	0.16478	2971/55703/2972/55718/2975/6908	rna11517/rna18326/rna21656/rna23216/rna26666/rna27513	1/0.943/0.978/1/0.979/0.958	6
Apis mellifera	R-HSA-749476	RNA Polymerase III Abortive And Retractive Initiation	6/542	41/9823	0.0238093	0.187662	0.16478	2971/55703/2972/55718/2975/6908	rna11517/rna18326/rna21656/rna23216/rna26666/rna27513	1/0.943/0.978/1/0.979/0.958	6
Apis mellifera	R-HSA-68882	Mitotic Anaphase	18/542	197/9823	0.024236	0.189533	0.166423	143471/2491/23047/5707/4085/9126/51433/10274/9700/81565/64682/1781/5701/7443/8881/29882/8243/81929	rna10639/rna12239/rna14358/rna17505/rna18449/rna18462/rna18804/rna19729/rna20570/rna23726/rna25042/rna27080/rna27226/rna4132/rna7552/rna7635/rna8725/rna9252	0.967/1/1/0.956/0.972/0.944/0.944/0.988/0.962/0.944/1/1/0.986/1/1/0.958/1/0.958	18
Apis mellifera	R-HSA-2555396	Mitotic Metaphase and Anaphase	18/542	198/9823	0.0253488	0.189677	0.16655	143471/2491/23047/5707/4085/9126/51433/10274/9700/81565/64682/1781/5701/7443/8881/29882/8243/81929	rna10639/rna12239/rna14358/rna17505/rna18449/rna18462/rna18804/rna19729/rna20570/rna23726/rna25042/rna27080/rna27226/rna4132/rna7552/rna7635/rna8725/rna9252	0.967/1/1/0.956/0.972/0.944/0.944/0.988/0.962/0.944/1/1/0.986/1/1/0.958/1/0.958	18
Apis mellifera	R-HSA-113418	Formation of the Early Elongation Complex	5/542	31/9823	0.0259422	0.189677	0.16655	2967/6829/5436/2068/2965	rna12827/rna13795/rna1395/rna4637/rna5366	1/0.958/1/1/1	5
Apis mellifera	R-HSA-167158	Formation of the HIV-1 Early Elongation Complex	5/542	31/9823	0.0259422	0.189677	0.16655	2967/6829/5436/2068/2965	rna12827/rna13795/rna1395/rna4637/rna5366	1/0.958/1/1/1	5
Apis mellifera	R-HSA-2871796	FCERI mediated MAPK activation	5/542	31/9823	0.0259422	0.189677	0.16655	5058/2885/5335/6416/5609	rna18587/rna23581/rna23674/rna25964/rna5673	0.958/0.97/0.985/1/0.972	5
Apis mellifera	R-HSA-5656169	Termination of translesion DNA synthesis	5/542	31/9823	0.0259422	0.189677	0.16655	5424/5425/5426/54107/5984	rna11877/rna13492/rna17914/rna18817/rna20280	1/1/1/1/1	5
Apis mellifera	R-HSA-167161	HIV Transcription Initiation	6/542	42/9823	0.0265283	0.189677	0.16655	2967/5436/6883/6908/2068/2965	rna12827/rna1395/rna19579/rna27513/rna4637/rna5366	1/1/1/0.958/1/1	6
Apis mellifera	R-HSA-167162	RNA Polymerase II HIV Promoter Escape	6/542	42/9823	0.0265283	0.189677	0.16655	2967/5436/6883/6908/2068/2965	rna12827/rna1395/rna19579/rna27513/rna4637/rna5366	1/1/1/0.958/1/1	6
Apis mellifera	R-HSA-6782315	tRNA modification in the nucleus and cytosol	6/542	42/9823	0.0265283	0.189677	0.16655	91801/63892/54482/54920/115708/54888	rna10350/rna18489/rna1897/rna20455/rna21661/rna8457	1/1/0.95/1/0.944/0.958	6
Apis mellifera	R-HSA-73776	RNA Polymerase II Promoter Escape	6/542	42/9823	0.0265283	0.189677	0.16655	2967/5436/6883/6908/2068/2965	rna12827/rna1395/rna19579/rna27513/rna4637/rna5366	1/1/1/0.958/1/1	6
Apis mellifera	R-HSA-73779	RNA Polymerase II Transcription Pre-Initiation And Promoter Opening	6/542	42/9823	0.0265283	0.189677	0.16655	2967/5436/6883/6908/2068/2965	rna12827/rna1395/rna19579/rna27513/rna4637/rna5366	1/1/1/0.958/1/1	6
Apis mellifera	R-HSA-75953	RNA Polymerase II Transcription Initiation	6/542	42/9823	0.0265283	0.189677	0.16655	2967/5436/6883/6908/2068/2965	rna12827/rna1395/rna19579/rna27513/rna4637/rna5366	1/1/1/0.958/1/1	6
Apis mellifera	R-HSA-76042	RNA Polymerase II Transcription Initiation And Promoter Clearance	6/542	42/9823	0.0265283	0.189677	0.16655	2967/5436/6883/6908/2068/2965	rna12827/rna1395/rna19579/rna27513/rna4637/rna5366	1/1/1/0.958/1/1	6
Apis mellifera	R-HSA-2454202	Fc epsilon receptor (FCERI) signaling	13/542	130/9823	0.0270033	0.190354	0.167144	143471/5707/5058/2885/5335/6416/5701/6885/8945/9846/6500/5609/7189	rna10639/rna17505/rna18587/rna23581/rna23674/rna25964/rna27226/rna28186/rna28445/rna5288/rna5316/rna5673/rna620	0.967/0.956/0.958/0.97/0.985/1/0.986/0.95/1/0.962/0.974/0.972/1	13
Apis mellifera	R-HSA-8856688	Golgi-to-ER retrograde transport	13/542	130/9823	0.0270033	0.190354	0.167144	84364/22930/10972/11316/55860/9493/60561/1781/22931/662/51594/11127/10540	rna11340/rna12243/rna14216/rna20588/rna20661/rna23803/rna26011/rna27080/rna27896/rna2970/rna3004/rna3933/rna6849	0.953/1/1/1/1/1/1/1/0.952/1/1/0.95/1	13
Apis mellifera	R-HSA-3214847	HATs acetylate histones	10/542	91/9823	0.0279014	0.19415	0.170478	56970/8518/64769/8473/6883/8089/54934/55167/11091/93624	rna10681/rna13995/rna15380/rna19314/rna19579/rna21053/rna23233/rna27995/rna28120/rna8993	1/1/1/0.974/1/1/0.952/0.944/1/1	10
Apis mellifera	R-HSA-2467813	Separation of Sister Chromatids	17/542	186/9823	0.0279297	0.19415	0.170478	143471/2491/23047/5707/4085/9126/51433/10274/9700/81565/64682/1781/5701/8881/29882/8243/81929	rna10639/rna12239/rna14358/rna17505/rna18449/rna18462/rna18804/rna19729/rna20570/rna23726/rna25042/rna27080/rna27226/rna7552/rna7635/rna8725/rna9252	0.967/1/1/0.956/0.972/0.944/0.944/0.988/0.962/0.944/1/1/0.986/1/0.958/1/0.958	17
Apis mellifera	R-HSA-68867	Assembly of the pre-replicative complex	8/542	67/9823	0.0303351	0.206672	0.181473	4176/143471/1871/5707/990/81620/4999/5701	rna10467/rna10639/rna16217/rna17505/rna19912/rna2045/rna24660/rna27226	0.971/0.967/0.958/0.956/0.958/0.948/0.952/0.986	8
Apis mellifera	R-HSA-113510	E2F mediated regulation of DNA replication	4/542	22/9823	0.0303505	0.206672	0.181473	5558/891/4999/7027	rna13411/rna13993/rna24660/rna3295	1/1/0.952/1	4
Apis mellifera	R-HSA-450321	JNK (c-Jun kinases) phosphorylation and activation mediated by activated human TAK1	4/542	22/9823	0.0303505	0.206672	0.181473	6416/6885/5609/7189	rna25964/rna28186/rna5673/rna620	1/0.95/0.972/1	4
Apis mellifera	R-HSA-74217	Purine salvage	3/542	13/9823	0.0315636	0.213481	0.187451	132/161823/51292	rna24262/rna5230/rna836	0.957/1/1	3
Apis mellifera	R-HSA-166520	Signalling by NGF	16/542	175/9823	0.032213	0.216411	0.190024	1894/6610/161/396/3066/5584/6655/2885/5335/121512/8874/6016/7189/10672/6197/5664	rna10459/rna11643/rna11929/rna15766/rna16985/rna175/rna21746/rna23581/rna23674/rna23675/rna28161/rna4424/rna620/rna7305/rna9367/rna9515	1/1/1/1/0.975/0.947/0.977/0.97/0.985/1/0.944/1/1/1/0.944/1	16
Apis mellifera	R-HSA-381119	Unfolded Protein Response (UPR)	10/542	94/9823	0.0339487	0.226551	0.198928	9114/1965/9451/10525/22894/51013/118460/11231/22872/7095	rna12287/rna14363/rna1613/rna17869/rna20380/rna24953/rna27511/rna3770/rna6499/rna7184	0.977/1/1/0.968/1/1/0.95/1/1/0.963	10
Species	ID	Description	GeneRatio	BgRatio	p value	p adjusted	qvalue	ENTREZID	geneID	methylation level (exon2-4)	Count
Nasonia vitripennis	R-HSA-72766	Translation	43/563	281/9823	2.58849e-09	2.47719e-06	1.86644e-06	8666/23471/2193/6191/6223/79587/16/29088/6169/6210/51067/8669/6227/833/6176/6132/8565/58477/1975/7284/6204/4141/6746/6230/6184/6189/6157/6146/219927/6729/1937/55176/60488/8891/6188/6301/8892/6897/85476/64969/6218/6193/7311	NV10153-RA/NV10207-RA/NV10405-RA/NV11016-RA/NV11055-RA/NV11311-RA/NV11555-RA/NV11683-RA/NV12042-RA/NV12227-RA/NV12390-RA/NV13034-RA/NV13154-RA/NV13339-RA/NV13388-RA/NV13477-RB/NV13552-RA/NV13664-RA/NV14231-RA/NV14492-RA/NV14541-RA/NV14554-RA/NV14817-RA/NV15203-RA/NV15365-RA/NV15382-RA/NV15706-RA/NV15863-RA/NV16279-RA/NV16343-RA/NV16538-RA/NV16584-RA/NV16835-RA/NV17114-RA/NV17832-RA/NV17936-RA/NV1…	0.928/0.886/0.911/0.803/0.857/0.791/0.891/0.868/0.885/0.799/0.88/0.926/0.792/0.817/0.974/0.817/0.856/0.837/0.828/1/0.816/0.892/0.883/0.871/0.911/0.897/0.941/0.828/0.813/0.84/0.932/0.846/0.926/0.792/0.835/0.831/0.917/0.813/0.853/0.875/0.809/0.809/0.866	43
Nasonia vitripennis	R-HSA-5663205	Infectious disease	49/563	364/9823	1.54675e-08	7.4012e-06	5.57644e-06	348995/9397/5707/91782/6191/6223/5709/3843/8812/5609/6169/6210/905/5682/5903/6227/6176/5706/6132/5434/1173/79902/6204/10898/8480/8905/6230/6189/79023/6157/5704/5062/6146/2237/6416/5714/55746/9525/6874/7251/6188/3839/6218/6193/2968/5691/7311/164/9150	NV10475-RA/NV10588-RA/NV10900-RA/NV10943-RA/NV11016-RA/NV11055-RA/NV11103-RA/NV11160-RA/NV11590-RA/NV11611-RA/NV12042-RA/NV12227-RA/NV12415-RA/NV12493-RA/NV12953-RA/NV13154-RA/NV13388-RA/NV13405-RA/NV13477-RB/NV13943-RA/NV14332-RA/NV14397-RA/NV14541-RA/NV14604-RA/NV14833-RA/NV14915-RA/NV15203-RA/NV15382-RA/NV15703-RA/NV15706-RA/NV15789-RA/NV15829-RA/NV15863-RA/NV15912-RA/NV16376-RA/NV16539-RA/NV1…	0.798/0.81/0.872/0.875/0.803/0.857/0.8/0.871/0.797/0.826/0.885/0.799/0.819/0.807/0.817/0.792/0.974/0.925/0.817/0.856/0.809/0.817/0.816/0.837/0.853/0.886/0.871/0.897/0.964/0.941/0.899/0.833/0.828/0.905/0.84/0.802/0.795/0.833/0.937/0.837/0.835/0.85/0.809/0.809/0.835/0.896/0.866/0.862/0.881	49
Nasonia vitripennis	R-HSA-1799339	SRP-dependent cotranslational protein targeting to membrane	22/563	106/9823	1.05391e-07	2.78271e-05	2.09664e-05	23471/6191/6223/6169/6210/6227/6176/6132/58477/6204/6746/6230/6184/6189/6157/6146/6729/55176/6188/6218/6193/7311	NV10207-RA/NV11016-RA/NV11055-RA/NV12042-RA/NV12227-RA/NV13154-RA/NV13388-RA/NV13477-RB/NV13664-RA/NV14541-RA/NV14817-RA/NV15203-RA/NV15365-RA/NV15382-RA/NV15706-RA/NV15863-RA/NV16343-RA/NV16584-RA/NV17832-RA/NV18407-RA/NV18593-RA/NV18963-RA	0.886/0.803/0.857/0.885/0.799/0.792/0.974/0.817/0.837/0.816/0.883/0.871/0.911/0.897/0.941/0.828/0.84/0.846/0.835/0.809/0.809/0.866	22
Nasonia vitripennis	R-HSA-168273	Influenza Viral RNA Transcription and Replication	24/563	125/9823	1.32895e-07	2.78271e-05	2.09664e-05	348995/6191/6223/3843/6169/6210/5903/6227/6176/6132/5434/79902/6204/8480/6230/6189/79023/6157/6146/55746/6188/6218/6193/7311	NV10475-RA/NV11016-RA/NV11055-RA/NV11160-RA/NV12042-RA/NV12227-RA/NV12953-RA/NV13154-RA/NV13388-RA/NV13477-RB/NV13943-RA/NV14397-RA/NV14541-RA/NV14833-RA/NV15203-RA/NV15382-RA/NV15703-RA/NV15706-RA/NV15863-RA/NV16735-RA/NV17832-RA/NV18407-RA/NV18593-RA/NV18963-RA	0.798/0.803/0.857/0.871/0.885/0.799/0.817/0.792/0.974/0.817/0.856/0.817/0.816/0.853/0.871/0.897/0.964/0.941/0.828/0.795/0.835/0.809/0.809/0.866	24
Nasonia vitripennis	R-HSA-168254	Influenza Infection	26/563	144/9823	1.45387e-07	2.78271e-05	2.09664e-05	348995/6191/6223/3843/6169/6210/5903/6227/6176/6132/5434/79902/6204/10898/8480/6230/6189/79023/6157/6146/55746/6188/3839/6218/6193/7311	NV10475-RA/NV11016-RA/NV11055-RA/NV11160-RA/NV12042-RA/NV12227-RA/NV12953-RA/NV13154-RA/NV13388-RA/NV13477-RB/NV13943-RA/NV14397-RA/NV14541-RA/NV14604-RA/NV14833-RA/NV15203-RA/NV15382-RA/NV15703-RA/NV15706-RA/NV15863-RA/NV16735-RA/NV17832-RA/NV17839-RA/NV18407-RA/NV18593-RA/NV18963-RA	0.798/0.803/0.857/0.871/0.885/0.799/0.817/0.792/0.974/0.817/0.856/0.817/0.816/0.837/0.853/0.871/0.897/0.964/0.941/0.828/0.795/0.835/0.85/0.809/0.809/0.866	26
Nasonia vitripennis	R-HSA-8868773	rRNA processing in the nucleus and cytosol	30/563	187/9823	2.46394e-07	3.37895e-05	2.54587e-05	51602/51013/6191/6223/84128/11056/55505/6169/6210/79050/6227/6176/6132/51202/6204/5822/6230/6189/6157/6146/10885/51096/22894/102800317/6188/55813/6218/6193/7311/10813	NV10011-RA/NV10721-RA/NV11016-RA/NV11055-RA/NV11083-RA/NV11831-RA/NV12015-RA/NV12042-RA/NV12227-RA/NV12443-RA/NV13154-RA/NV13388-RA/NV13477-RB/NV13752-RA/NV14541-RA/NV14983-RA/NV15203-RA/NV15382-RA/NV15706-RA/NV15863-RA/NV16802-RA/NV16966-RA/NV17263-RA/NV17557-RA/NV17832-RA/NV18300-RA/NV18407-RA/NV18593-RA/NV18963-RA/NV19092-RA	0.813/0.948/0.803/0.857/0.92/0.795/0.882/0.885/0.799/0.896/0.792/0.974/0.817/0.86/0.816/0.882/0.871/0.897/0.941/0.828/0.863/0.857/0.848/0.807/0.835/0.807/0.809/0.809/0.866/0.808	30
Nasonia vitripennis	R-HSA-6791226	Major pathway of rRNA processing in the nucleolus and cytosol	29/563	177/9823	2.47154e-07	3.37895e-05	2.54587e-05	51602/51013/6191/6223/84128/11056/6169/6210/79050/6227/6176/6132/51202/6204/5822/6230/6189/6157/6146/10885/51096/22894/102800317/6188/55813/6218/6193/7311/10813	NV10011-RA/NV10721-RA/NV11016-RA/NV11055-RA/NV11083-RA/NV11831-RA/NV12042-RA/NV12227-RA/NV12443-RA/NV13154-RA/NV13388-RA/NV13477-RB/NV13752-RA/NV14541-RA/NV14983-RA/NV15203-RA/NV15382-RA/NV15706-RA/NV15863-RA/NV16802-RA/NV16966-RA/NV17263-RA/NV17557-RA/NV17832-RA/NV18300-RA/NV18407-RA/NV18593-RA/NV18963-RA/NV19092-RA	0.813/0.948/0.803/0.857/0.92/0.795/0.885/0.799/0.896/0.792/0.974/0.817/0.86/0.816/0.882/0.871/0.897/0.941/0.828/0.863/0.857/0.848/0.807/0.835/0.807/0.809/0.809/0.866/0.808	29
Nasonia vitripennis	R-HSA-168255	Influenza Life Cycle	24/563	133/9823	4.44394e-07	5.31606e-05	4.00539e-05	348995/6191/6223/3843/6169/6210/5903/6227/6176/6132/5434/79902/6204/8480/6230/6189/79023/6157/6146/55746/6188/6218/6193/7311	NV10475-RA/NV11016-RA/NV11055-RA/NV11160-RA/NV12042-RA/NV12227-RA/NV12953-RA/NV13154-RA/NV13388-RA/NV13477-RB/NV13943-RA/NV14397-RA/NV14541-RA/NV14833-RA/NV15203-RA/NV15382-RA/NV15703-RA/NV15706-RA/NV15863-RA/NV16735-RA/NV17832-RA/NV18407-RA/NV18593-RA/NV18963-RA	0.798/0.803/0.857/0.871/0.885/0.799/0.817/0.792/0.974/0.817/0.856/0.817/0.816/0.853/0.871/0.897/0.964/0.941/0.828/0.795/0.835/0.809/0.809/0.866	24
Nasonia vitripennis	R-HSA-72312	rRNA processing	30/563	197/9823	7.79632e-07	8.29008e-05	6.24617e-05	51602/51013/6191/6223/84128/11056/55505/6169/6210/79050/6227/6176/6132/51202/6204/5822/6230/6189/6157/6146/10885/51096/22894/102800317/6188/55813/6218/6193/7311/10813	NV10011-RA/NV10721-RA/NV11016-RA/NV11055-RA/NV11083-RA/NV11831-RA/NV12015-RA/NV12042-RA/NV12227-RA/NV12443-RA/NV13154-RA/NV13388-RA/NV13477-RB/NV13752-RA/NV14541-RA/NV14983-RA/NV15203-RA/NV15382-RA/NV15706-RA/NV15863-RA/NV16802-RA/NV16966-RA/NV17263-RA/NV17557-RA/NV17832-RA/NV18300-RA/NV18407-RA/NV18593-RA/NV18963-RA/NV19092-RA	0.813/0.948/0.803/0.857/0.92/0.795/0.882/0.885/0.799/0.896/0.792/0.974/0.817/0.86/0.816/0.882/0.871/0.897/0.941/0.828/0.863/0.857/0.848/0.807/0.835/0.807/0.809/0.809/0.866/0.808	30
Nasonia vitripennis	R-HSA-446203	Asparagine N-linked glycosylation	39/563	301/9823	1.28808e-06	0.000113038	8.51686e-05	57171/5887/90411/8729/9761/51399/10959/1783/79947/55741/26503/6811/9570/51128/10540/5537/84342/10175/84061/79087/6400/5238/6184/84364/1780/51005/2801/51693/22845/51164/55768/55738/23256/91869/55291/56052/126003/3703/7311	NV10259-RA/NV10529-RA/NV10891-RA/NV11036-RA/NV11213-RA/NV11545-RA/NV11646-RA/NV11682-RA/NV12013-RA/NV12540-RA/NV13158-RA/NV13359-RA/NV13410-RA/NV13587-RA/NV14013-RA/NV14580-RA/NV14906-RA/NV14946-RA/NV15057-RA/NV15175-RA/NV15220-RA/NV15237-RA/NV15365-RA/NV15551-RA/NV15712-RA/NV15830-RA/NV15885-RA/NV15952-RA/NV16156-RA/NV16303-RA/NV16631-RA/NV16828-RA/NV16919-RA/NV16980-RA/NV17373-RA/NV17559-RA/NV1…	0.864/0.856/0.882/0.846/0.937/0.834/0.838/0.869/0.8/0.861/0.845/0.808/0.818/0.937/0.823/0.865/0.874/0.826/0.831/0.8/0.859/0.84/0.911/0.796/0.861/0.793/0.833/0.918/0.896/0.841/0.811/0.826/0.822/0.816/0.902/0.82/0.953/0.803/0.866	39
Nasonia vitripennis	R-HSA-72613	Eukaryotic Translation Initiation	21/563	113/9823	1.4174e-06	0.000113038	8.51686e-05	8666/6191/6223/6169/6210/8669/6227/6176/6132/1975/6204/6230/6189/6157/6146/8891/6188/8892/6218/6193/7311	NV10153-RA/NV11016-RA/NV11055-RA/NV12042-RA/NV12227-RA/NV13034-RA/NV13154-RA/NV13388-RA/NV13477-RB/NV14231-RA/NV14541-RA/NV15203-RA/NV15382-RA/NV15706-RA/NV15863-RA/NV17114-RA/NV17832-RA/NV17970-RA/NV18407-RA/NV18593-RA/NV18963-RA	0.928/0.803/0.857/0.885/0.799/0.926/0.792/0.974/0.817/0.828/0.816/0.871/0.897/0.941/0.828/0.792/0.835/0.917/0.809/0.809/0.866	21
Nasonia vitripennis	R-HSA-72737	Cap-dependent Translation Initiation	21/563	113/9823	1.4174e-06	0.000113038	8.51686e-05	8666/6191/6223/6169/6210/8669/6227/6176/6132/1975/6204/6230/6189/6157/6146/8891/6188/8892/6218/6193/7311	NV10153-RA/NV11016-RA/NV11055-RA/NV12042-RA/NV12227-RA/NV13034-RA/NV13154-RA/NV13388-RA/NV13477-RB/NV14231-RA/NV14541-RA/NV15203-RA/NV15382-RA/NV15706-RA/NV15863-RA/NV17114-RA/NV17832-RA/NV17970-RA/NV18407-RA/NV18593-RA/NV18963-RA	0.928/0.803/0.857/0.885/0.799/0.926/0.792/0.974/0.817/0.828/0.816/0.871/0.897/0.941/0.828/0.792/0.835/0.917/0.809/0.809/0.866	21
Nasonia vitripennis	R-HSA-8953897	Cellular responses to external stimuli	49/563	438/9823	4.41686e-06	0.000325149	0.000244984	7249/348995/5707/91782/5709/11065/7290/5609/1783/25842/7027/5682/126374/5903/5706/5565/10670/5563/64422/10587/54205/10540/64682/11152/79902/25824/7323/8480/8678/79023/1780/5704/3297/6197/4520/58528/51164/4361/6416/5714/9532/28956/55746/8453/30849/5691/7311/3312/6767	NV10456-RA/NV10475-RA/NV10900-RA/NV10943-RA/NV11103-RA/NV11377-RA/NV11544-RA/NV11611-RA/NV11682-RA/NV12388-RA/NV12488-RA/NV12493-RA/NV12925-RA/NV12953-RA/NV13405-RA/NV13414-RA/NV13473-RA/NV13517-RA/NV13747-RA/NV13756-RA/NV13839-RA/NV14013-RA/NV14016-RA/NV14260-RA/NV14397-RA/NV14720-RA/NV14758-RA/NV14833-RA/NV15432-RA/NV15703-RA/NV15712-RA/NV15789-RA/NV16103-RA/NV16126-RA/NV16132-RA/NV16200-RA/NV1…	0.791/0.798/0.872/0.875/0.8/0.938/0.804/0.826/0.869/0.919/0.92/0.807/0.799/0.817/0.925/0.957/0.812/0.817/0.97/0.924/0.865/0.823/0.88/0.918/0.817/0.962/0.91/0.853/0.922/0.964/0.861/0.899/0.964/0.824/0.813/0.871/0.841/0.802/0.84/0.802/0.907/0.836/0.795/0.888/0.868/0.896/0.866/0.812/0.893	49
Nasonia vitripennis	R-HSA-9010553	Regulation of expression of SLITs and ROBOs	25/563	163/9823	5.70722e-06	0.000359491	0.000270859	5707/6191/6223/5709/89884/6169/6210/5682/6227/6176/5706/6132/6204/6230/6189/6157/5704/6146/5714/6188/8453/6218/6193/5691/7311	NV10900-RA/NV11016-RA/NV11055-RA/NV11103-RA/NV11112-RA/NV12042-RA/NV12227-RA/NV12493-RA/NV13154-RA/NV13388-RA/NV13405-RA/NV13477-RB/NV14541-RA/NV15203-RA/NV15382-RA/NV15706-RA/NV15789-RA/NV15863-RA/NV16539-RA/NV17832-RA/NV18061-RB/NV18407-RA/NV18593-RA/NV18950-RA/NV18963-RA	0.872/0.803/0.857/0.8/1/0.885/0.799/0.807/0.792/0.974/0.925/0.817/0.816/0.871/0.897/0.941/0.899/0.828/0.802/0.835/0.888/0.809/0.809/0.896/0.866	25
Nasonia vitripennis	R-HSA-2408557	Selenocysteine synthesis	17/563	86/9823	5.98925e-06	0.000359491	0.000270859	6191/6223/6169/6210/6227/6176/6132/6204/6230/6189/6157/6146/6188/6301/6218/6193/7311	NV11016-RA/NV11055-RA/NV12042-RA/NV12227-RA/NV13154-RA/NV13388-RA/NV13477-RB/NV14541-RA/NV15203-RA/NV15382-RA/NV15706-RA/NV15863-RA/NV17832-RA/NV17936-RA/NV18407-RA/NV18593-RA/NV18963-RA	0.803/0.857/0.885/0.799/0.792/0.974/0.817/0.816/0.871/0.897/0.941/0.828/0.835/0.831/0.809/0.809/0.866	17
Nasonia vitripennis	R-HSA-72689	Formation of a pool of free 40S subunits	18/563	95/9823	6.0103e-06	0.000359491	0.000270859	8666/6191/6223/6169/6210/8669/6227/6176/6132/6204/6230/6189/6157/6146/6188/6218/6193/7311	NV10153-RA/NV11016-RA/NV11055-RA/NV12042-RA/NV12227-RA/NV13034-RA/NV13154-RA/NV13388-RA/NV13477-RB/NV14541-RA/NV15203-RA/NV15382-RA/NV15706-RA/NV15863-RA/NV17832-RA/NV18407-RA/NV18593-RA/NV18963-RA	0.928/0.803/0.857/0.885/0.799/0.926/0.792/0.974/0.817/0.816/0.871/0.897/0.941/0.828/0.835/0.809/0.809/0.866	18
Nasonia vitripennis	R-HSA-156827	L13a-mediated translational silencing of Ceruloplasmin expression	19/563	105/9823	6.74629e-06	0.000359546	0.0002709	8666/6191/6223/6169/6210/8669/6227/6176/6132/1975/6204/6230/6189/6157/6146/6188/6218/6193/7311	NV10153-RA/NV11016-RA/NV11055-RA/NV12042-RA/NV12227-RA/NV13034-RA/NV13154-RA/NV13388-RA/NV13477-RB/NV14231-RA/NV14541-RA/NV15203-RA/NV15382-RA/NV15706-RA/NV15863-RA/NV17832-RA/NV18407-RA/NV18593-RA/NV18963-RA	0.928/0.803/0.857/0.885/0.799/0.926/0.792/0.974/0.817/0.828/0.816/0.871/0.897/0.941/0.828/0.835/0.809/0.809/0.866	19
Nasonia vitripennis	R-HSA-156842	Eukaryotic Translation Elongation	17/563	87/9823	7.05544e-06	0.000359546	0.0002709	6191/6223/6169/6210/6227/6176/6132/6204/6230/6189/6157/6146/1937/6188/6218/6193/7311	NV11016-RA/NV11055-RA/NV12042-RA/NV12227-RA/NV13154-RA/NV13388-RA/NV13477-RB/NV14541-RA/NV15203-RA/NV15382-RA/NV15706-RA/NV15863-RA/NV16538-RA/NV17832-RA/NV18407-RA/NV18593-RA/NV18963-RA	0.803/0.857/0.885/0.799/0.792/0.974/0.817/0.816/0.871/0.897/0.941/0.828/0.932/0.835/0.809/0.809/0.866	17
Nasonia vitripennis	R-HSA-72706	GTP hydrolysis and joining of the 60S ribosomal subunit	19/563	106/9823	7.78934e-06	0.000359546	0.0002709	8666/6191/6223/6169/6210/8669/6227/6176/6132/1975/6204/6230/6189/6157/6146/6188/6218/6193/7311	NV10153-RA/NV11016-RA/NV11055-RA/NV12042-RA/NV12227-RA/NV13034-RA/NV13154-RA/NV13388-RA/NV13477-RB/NV14231-RA/NV14541-RA/NV15203-RA/NV15382-RA/NV15706-RA/NV15863-RA/NV17832-RA/NV18407-RA/NV18593-RA/NV18963-RA	0.928/0.803/0.857/0.885/0.799/0.926/0.792/0.974/0.817/0.828/0.816/0.871/0.897/0.941/0.828/0.835/0.809/0.809/0.866	19
Nasonia vitripennis	R-HSA-72649	Translation initiation complex formation	13/563	54/9823	7.88972e-06	0.000359546	0.0002709	8666/6191/6223/6210/8669/6227/1975/6204/6230/6189/6188/6218/6193	NV10153-RA/NV11016-RA/NV11055-RA/NV12227-RA/NV13034-RA/NV13154-RA/NV14231-RA/NV14541-RA/NV15203-RA/NV15382-RA/NV17832-RA/NV18407-RA/NV18593-RA	0.928/0.803/0.857/0.799/0.926/0.792/0.828/0.816/0.871/0.897/0.835/0.809/0.809	13
Nasonia vitripennis	R-HSA-72702	Ribosomal scanning and start codon recognition	13/563	54/9823	7.88972e-06	0.000359546	0.0002709	8666/6191/6223/6210/8669/6227/1975/6204/6230/6189/6188/6218/6193	NV10153-RA/NV11016-RA/NV11055-RA/NV12227-RA/NV13034-RA/NV13154-RA/NV14231-RA/NV14541-RA/NV15203-RA/NV15382-RA/NV17832-RA/NV18407-RA/NV18593-RA	0.928/0.803/0.857/0.799/0.926/0.792/0.828/0.816/0.871/0.897/0.835/0.809/0.809	13
Nasonia vitripennis	R-HSA-72695	Formation of the ternary complex, and subsequently, the 43S complex	12/563	47/9823	9.19212e-06	0.000399857	0.000301273	8666/6191/6223/6210/8669/6227/6204/6230/6189/6188/6218/6193	NV10153-RA/NV11016-RA/NV11055-RA/NV12227-RA/NV13034-RA/NV13154-RA/NV14541-RA/NV15203-RA/NV15382-RA/NV17832-RA/NV18407-RA/NV18593-RA	0.928/0.803/0.857/0.799/0.926/0.792/0.816/0.871/0.897/0.835/0.809/0.809	12
Nasonia vitripennis	R-HSA-72662	Activation of the mRNA upon binding of the cap-binding complex and eIFs, and subsequent binding to 43S	13/563	55/9823	9.79897e-06	0.000407722	0.000307199	8666/6191/6223/6210/8669/6227/1975/6204/6230/6189/6188/6218/6193	NV10153-RA/NV11016-RA/NV11055-RA/NV12227-RA/NV13034-RA/NV13154-RA/NV14231-RA/NV14541-RA/NV15203-RA/NV15382-RA/NV17832-RA/NV18407-RA/NV18593-RA	0.928/0.803/0.857/0.799/0.926/0.792/0.828/0.816/0.871/0.897/0.835/0.809/0.809	13
Nasonia vitripennis	R-HSA-429914	Deadenylation-dependent mRNA decay	13/563	56/9823	1.21035e-05	0.000482628	0.000363637	167227/23644/51013/9125/4848/4849/1975/255967/22894/80153/29883/6499/10605	NV10255-RA/NV10595-RA/NV10721-RA/NV12099-RA/NV13543-RA/NV13753-RA/NV14231-RA/NV16851-RA/NV17263-RA/NV17627-RA/NV17682-RA/NV18659-RA/NV21188-RA	0.794/0.837/0.948/0.878/0.839/0.908/0.828/0.859/0.848/0.852/0.857/0.873/0.888	13
Nasonia vitripennis	R-HSA-156902	Peptide chain elongation	16/563	83/9823	1.5675e-05	0.000564965	0.000425673	6191/6223/6169/6210/6227/6176/6132/6204/6230/6189/6157/6146/6188/6218/6193/7311	NV11016-RA/NV11055-RA/NV12042-RA/NV12227-RA/NV13154-RA/NV13388-RA/NV13477-RB/NV14541-RA/NV15203-RA/NV15382-RA/NV15706-RA/NV15863-RA/NV17832-RA/NV18407-RA/NV18593-RA/NV18963-RA	0.803/0.857/0.885/0.799/0.792/0.974/0.817/0.816/0.871/0.897/0.941/0.828/0.835/0.809/0.809/0.866	16
Nasonia vitripennis	R-HSA-192823	Viral mRNA Translation	16/563	83/9823	1.5675e-05	0.000564965	0.000425673	6191/6223/6169/6210/6227/6176/6132/6204/6230/6189/6157/6146/6188/6218/6193/7311	NV11016-RA/NV11055-RA/NV12042-RA/NV12227-RA/NV13154-RA/NV13388-RA/NV13477-RB/NV14541-RA/NV15203-RA/NV15382-RA/NV15706-RA/NV15863-RA/NV17832-RA/NV18407-RA/NV18593-RA/NV18963-RA	0.803/0.857/0.885/0.799/0.792/0.974/0.817/0.816/0.871/0.897/0.941/0.828/0.835/0.809/0.809/0.866	16
Nasonia vitripennis	R-HSA-71291	Metabolism of amino acids and derivatives	40/563	346/9823	1.59394e-05	0.000564965	0.000425673	440/5707/54498/6191/6611/6223/5709/38/6169/6210/5682/8659/6227/57515/6176/5706/6132/2806/36/6204/4141/29920/6230/6189/6157/5704/6146/2805/5714/1738/6821/6188/6301/4946/4706/56922/6218/6193/5691/7311	NV10079-RA/NV10900-RA/NV10963-RA/NV11016-RA/NV11021-RA/NV11055-RA/NV11103-RA/NV12039-RA/NV12042-RA/NV12227-RA/NV12493-RA/NV13117-RA/NV13154-RA/NV13186-RA/NV13388-RA/NV13405-RA/NV13477-RB/NV13853-RA/NV13885-RA/NV14541-RA/NV14554-RA/NV14647-RA/NV15203-RA/NV15382-RA/NV15706-RA/NV15789-RA/NV15863-RA/NV16345-RA/NV16539-RA/NV17106-RA/NV17244-RA/NV17832-RA/NV17936-RA/NV18118-RA/NV18155-RA/NV18346-RA/NV1…	0.797/0.872/0.881/0.803/0.854/0.857/0.8/0.934/0.885/0.799/0.807/0.813/0.792/0.81/0.974/0.925/0.817/0.945/0.847/0.816/0.892/0.803/0.871/0.897/0.941/0.899/0.828/0.807/0.802/0.875/0.794/0.835/0.831/0.966/0.917/0.857/0.809/0.809/0.896/0.866	40
Nasonia vitripennis	R-HSA-72764	Eukaryotic Translation Termination	16/563	86/9823	2.49682e-05	0.00084832	0.000639168	6191/6223/6169/6210/6227/6176/6132/6204/6230/6189/6157/6146/6188/6218/6193/7311	NV11016-RA/NV11055-RA/NV12042-RA/NV12227-RA/NV13154-RA/NV13388-RA/NV13477-RB/NV14541-RA/NV15203-RA/NV15382-RA/NV15706-RA/NV15863-RA/NV17832-RA/NV18407-RA/NV18593-RA/NV18963-RA	0.803/0.857/0.885/0.799/0.792/0.974/0.817/0.816/0.871/0.897/0.941/0.828/0.835/0.809/0.809/0.866	16
Nasonia vitripennis	R-HSA-5688426	Deubiquitination	31/563	245/9823	2.57067e-05	0.00084832	0.000639168	7528/55593/5887/54617/5707/86/55288/5709/8078/8239/7353/79913/5682/10454/10600/5706/6502/56957/51651/93624/55611/8678/580/5704/5714/7347/55031/57599/5691/7311/79594	NV10061-RA/NV10526-RA/NV10529-RA/NV10633-RA/NV10900-RA/NV11066-RA/NV11093-RA/NV11103-RA/NV11217-RA/NV11605-RA/NV11633-RA/NV11745-RA/NV12493-RA/NV12618-RA/NV12826-RA/NV13405-RA/NV13547-RA/NV13777-RA/NV14383-RA/NV15173-RA/NV15385-RA/NV15432-RA/NV15728-RA/NV15789-RA/NV16539-RA/NV16823-RA/NV17898-RA/NV18368-RA/NV18950-RA/NV18963-RA/NV19036-RA	0.907/0.904/0.856/0.847/0.872/0.85/0.81/0.8/0.802/0.838/0.869/0.865/0.807/0.977/0.85/0.925/0.802/0.885/0.866/0.799/0.933/0.922/0.985/0.899/0.802/0.917/0.859/0.857/0.896/0.866/0.847	31
Nasonia vitripennis	R-HSA-162906	HIV Infection	29/563	223/9823	2.7976e-05	0.000892434	0.000672406	348995/9397/5707/91782/5709/8812/905/5682/5903/5706/5434/1173/79902/8480/8905/79023/5704/5062/2237/5714/55746/9525/6874/7251/2968/5691/7311/164/9150	NV10475-RA/NV10588-RA/NV10900-RA/NV10943-RA/NV11103-RA/NV11590-RA/NV12415-RA/NV12493-RA/NV12953-RA/NV13405-RA/NV13943-RA/NV14332-RA/NV14397-RA/NV14833-RA/NV14915-RA/NV15703-RA/NV15789-RA/NV15829-RA/NV15912-RA/NV16539-RA/NV16735-RA/NV16833-RA/NV17168-RA/NV17371-RA/NV18723-RA/NV18950-RA/NV18963-RA/NV19041-RA/NV31467-RA	0.798/0.81/0.872/0.875/0.8/0.797/0.819/0.807/0.817/0.925/0.856/0.809/0.817/0.853/0.886/0.964/0.899/0.833/0.905/0.802/0.795/0.833/0.937/0.837/0.835/0.896/0.866/0.862/0.881	29
Nasonia vitripennis	R-HSA-975956	Nonsense Mediated Decay (NMD) independent of the Exon Junction Complex (EJC)	16/563	88/9823	3.36085e-05	0.00103753	0.000781726	6191/6223/6169/6210/6227/6176/6132/6204/6230/6189/6157/6146/6188/6218/6193/7311	NV11016-RA/NV11055-RA/NV12042-RA/NV12227-RA/NV13154-RA/NV13388-RA/NV13477-RB/NV14541-RA/NV15203-RA/NV15382-RA/NV15706-RA/NV15863-RA/NV17832-RA/NV18407-RA/NV18593-RA/NV18963-RA	0.803/0.857/0.885/0.799/0.792/0.974/0.817/0.816/0.871/0.897/0.941/0.828/0.835/0.809/0.809/0.866	16
Nasonia vitripennis	R-HSA-170834	Signaling by TGF-beta Receptor Complex	14/563	72/9823	4.78885e-05	0.00139936	0.00105435	8812/8239/905/7027/11171/7323/5933/51592/10273/2280/9040/892/7311/1875	NV11590-RA/NV11605-RA/NV12415-RA/NV12488-RA/NV14366-RA/NV14758-RA/NV15596-RA/NV16381-RA/NV16678-RA/NV16708-RA/NV17219-RA/NV18724-RA/NV18963-RA/NV25797-RA	0.797/0.838/0.819/0.92/0.81/0.91/0.9/0.834/0.836/0.817/0.89/0.809/0.866/0.853	14
Nasonia vitripennis	R-HSA-2408522	Selenoamino acid metabolism	18/563	110/9823	4.82539e-05	0.00139936	0.00105435	6191/6223/6169/6210/6227/6176/6132/6204/4141/6230/6189/6157/6146/6188/6301/6218/6193/7311	NV11016-RA/NV11055-RA/NV12042-RA/NV12227-RA/NV13154-RA/NV13388-RA/NV13477-RB/NV14541-RA/NV14554-RA/NV15203-RA/NV15382-RA/NV15706-RA/NV15863-RA/NV17832-RA/NV17936-RA/NV18407-RA/NV18593-RA/NV18963-RA	0.803/0.857/0.885/0.799/0.792/0.974/0.817/0.816/0.892/0.871/0.897/0.941/0.828/0.835/0.831/0.809/0.809/0.866	18
Nasonia vitripennis	R-HSA-8852135	Protein ubiquitination	13/563	65/9823	6.53566e-05	0.0018396	0.00138605	123169/92305/8078/11065/8239/7326/10670/5591/7323/7319/7347/7317/7311	NV10337-RA/NV10954-RA/NV11217-RA/NV11377-RA/NV11605-RA/NV11751-RA/NV13473-RA/NV21469-RA/NV14758-RA/NV15062-RA/NV16823-RA/NV18497-RA/NV18963-RA	0.802/0.791/0.802/0.938/0.838/0.863/0.812/0.861/0.91/0.925/0.917/0.879/0.866	13
Nasonia vitripennis	R-HSA-165159	mTOR signalling	10/563	41/9823	7.86393e-05	0.00215022	0.00162009	7249/92335/51719/6198/5565/10670/5563/1975/58528/28956	NV10456-RA/NV10497-RA/NV11702-RA/NV13095-RA/NV13414-RA/NV13473-RA/NV13517-RA/NV14231-RA/NV16200-RA/NV16683-RA	0.791/0.804/0.831/0.846/0.957/0.812/0.817/0.828/0.871/0.836	10
Nasonia vitripennis	R-HSA-204005	COPII (Coat Protein 2) Mediated Vesicle Transport	13/563	68/9823	0.000106575	0.00283311	0.00213461	90411/51399/10959/6811/9570/51128/5537/10175/2801/51693/23256/55291/126003	NV10891-RA/NV11545-RA/NV11646-RA/NV13359-RA/NV13410-RA/NV13587-RA/NV14580-RA/NV14946-RA/NV15885-RA/NV15952-RA/NV16919-RA/NV17373-RA/NV18539-RA	0.882/0.834/0.838/0.808/0.818/0.937/0.865/0.826/0.833/0.918/0.822/0.902/0.953	13
Nasonia vitripennis	R-HSA-191859	snRNP Assembly	11/563	51/9823	0.000116069	0.00291209	0.00219412	348995/79833/5903/1207/79902/8480/6634/79023/55746/6637/10419	NV10475-RA/NV11334-RA/NV12953-RA/NV14370-RA/NV14397-RA/NV14833-RA/NV15051-RA/NV15703-RA/NV16735-RA/NV17781-RA/NV18830-RA	0.798/0.804/0.817/0.801/0.817/0.853/0.903/0.964/0.795/0.891/0.832	11
Nasonia vitripennis	R-HSA-194441	Metabolism of non-coding RNA	11/563	51/9823	0.000116069	0.00291209	0.00219412	348995/79833/5903/1207/79902/8480/6634/79023/55746/6637/10419	NV10475-RA/NV11334-RA/NV12953-RA/NV14370-RA/NV14397-RA/NV14833-RA/NV15051-RA/NV15703-RA/NV16735-RA/NV17781-RA/NV18830-RA	0.798/0.804/0.817/0.801/0.817/0.853/0.903/0.964/0.795/0.891/0.832	11
Nasonia vitripennis	R-HSA-2173793	Transcriptional activity of SMAD2/SMAD3:SMAD4 heterotrimer	10/563	43/9823	0.000121236	0.00291209	0.00219412	8812/8239/905/7027/7323/5933/51592/892/7311/1875	NV11590-RA/NV11605-RA/NV12415-RA/NV12488-RA/NV14758-RA/NV15596-RA/NV16381-RA/NV18724-RA/NV18963-RA/NV25797-RA	0.797/0.838/0.819/0.92/0.91/0.9/0.834/0.809/0.866/0.853	10
Nasonia vitripennis	R-HSA-70326	Glucose metabolism	15/563	88/9823	0.000126655	0.00291209	0.00219412	5230/348995/5213/5903/8402/2806/79902/8480/283871/79023/2821/2805/55746/4190/4191	NV10148-RA/NV10475-RA/NV12083-RA/NV12953-RA/NV13450-RA/NV13853-RA/NV14397-RA/NV14833-RA/NV15597-RA/NV15703-RA/NV16157-RA/NV16345-RA/NV16735-RA/NV16898-RA/NV17544-RA	0.963/0.798/0.841/0.817/0.828/0.945/0.817/0.853/0.923/0.964/0.805/0.807/0.795/0.974/0.85	15
Nasonia vitripennis	R-HSA-927802	Nonsense-Mediated Decay (NMD)	17/563	108/9823	0.000127803	0.00291209	0.00219412	6191/6223/6169/6210/6227/6176/6132/6204/6230/6189/6157/6146/56006/6188/6218/6193/7311	NV11016-RA/NV11055-RA/NV12042-RA/NV12227-RA/NV13154-RA/NV13388-RA/NV13477-RB/NV14541-RA/NV15203-RA/NV15382-RA/NV15706-RA/NV15863-RA/NV15998-RA/NV17832-RA/NV18407-RA/NV18593-RA/NV18963-RA	0.803/0.857/0.885/0.799/0.792/0.974/0.817/0.816/0.871/0.897/0.941/0.828/0.904/0.835/0.809/0.809/0.866	17
Nasonia vitripennis	R-HSA-975957	Nonsense Mediated Decay (NMD) enhanced by the Exon Junction Complex (EJC)	17/563	108/9823	0.000127803	0.00291209	0.00219412	6191/6223/6169/6210/6227/6176/6132/6204/6230/6189/6157/6146/56006/6188/6218/6193/7311	NV11016-RA/NV11055-RA/NV12042-RA/NV12227-RA/NV13154-RA/NV13388-RA/NV13477-RB/NV14541-RA/NV15203-RA/NV15382-RA/NV15706-RA/NV15863-RA/NV15998-RA/NV17832-RA/NV18407-RA/NV18593-RA/NV18963-RA	0.803/0.857/0.885/0.799/0.792/0.974/0.817/0.816/0.871/0.897/0.941/0.828/0.904/0.835/0.809/0.809/0.866	17
Nasonia vitripennis	R-HSA-376176	Signaling by ROBO receptors	26/563	208/9823	0.000139832	0.00311207	0.00234479	5707/6191/6223/5709/89884/6169/6210/5682/6227/6176/5706/6132/6204/6230/6189/6157/5704/5062/6146/5714/6188/8453/6218/6193/5691/7311	NV10900-RA/NV11016-RA/NV11055-RA/NV11103-RA/NV11112-RA/NV12042-RA/NV12227-RA/NV12493-RA/NV13154-RA/NV13388-RA/NV13405-RA/NV13477-RB/NV14541-RA/NV15203-RA/NV15382-RA/NV15706-RA/NV15789-RA/NV15829-RA/NV15863-RA/NV16539-RA/NV17832-RA/NV18061-RB/NV18407-RA/NV18593-RA/NV18950-RA/NV18963-RA	0.872/0.803/0.857/0.8/1/0.885/0.799/0.807/0.792/0.974/0.925/0.817/0.816/0.871/0.897/0.941/0.899/0.833/0.828/0.802/0.835/0.888/0.809/0.809/0.896/0.866	26
Nasonia vitripennis	R-HSA-380972	Energy dependent regulation of mTOR by LKB1-AMPK	8/563	29/9823	0.000162532	0.00349644	0.0026344	7249/92335/51719/5565/10670/5563/58528/28956	NV10456-RA/NV10497-RA/NV11702-RA/NV13414-RA/NV13473-RA/NV13517-RA/NV16200-RA/NV16683-RA	0.791/0.804/0.831/0.957/0.812/0.817/0.871/0.836	8
Nasonia vitripennis	R-HSA-199977	ER to Golgi Anterograde Transport	21/563	153/9823	0.00016441	0.00349644	0.0026344	90411/8729/51399/10959/1783/6811/9570/51128/10540/5537/84342/10175/84364/1780/2801/51693/51164/55738/23256/55291/126003	NV10891-RA/NV11036-RA/NV11545-RA/NV11646-RA/NV11682-RA/NV13359-RA/NV13410-RA/NV13587-RA/NV14013-RA/NV14580-RA/NV14906-RA/NV14946-RA/NV15551-RA/NV15712-RA/NV15885-RA/NV15952-RA/NV16303-RA/NV16828-RA/NV16919-RA/NV17373-RA/NV18539-RA	0.882/0.846/0.834/0.838/0.869/0.808/0.818/0.937/0.823/0.865/0.874/0.826/0.796/0.861/0.833/0.918/0.841/0.826/0.822/0.902/0.953	21
Nasonia vitripennis	R-HSA-9006936	Signaling by TGF-beta family members	16/563	101/9823	0.000185733	0.00386405	0.00291137	10589/8812/8239/905/7027/11171/7323/93/5933/51592/10273/2280/9040/892/7311/1875	NV10411-RA/NV11590-RA/NV11605-RA/NV12415-RA/NV12488-RA/NV14366-RA/NV14758-RA/NV15069-RA/NV15596-RA/NV16381-RA/NV16678-RA/NV16708-RA/NV17219-RA/NV18724-RA/NV18963-RA/NV25797-RA	0.878/0.797/0.838/0.819/0.92/0.81/0.91/0.843/0.9/0.834/0.836/0.817/0.89/0.809/0.866/0.853	16
Nasonia vitripennis	R-HSA-5628897	TP53 Regulates Metabolic Genes	14/563	82/9823	0.000207539	0.00419969	0.00316426	7249/1327/9377/27161/1337/5565/10670/5563/54205/25824/285521/2821/58528/28956	NV10456-RA/NV11058-RA/NV12777-RA/NV12825-RA/NV13153-RA/NV13414-RA/NV13473-RA/NV13517-RA/NV13839-RA/NV14720-RA/NV15078-RA/NV16157-RA/NV16200-RA/NV16683-RA	0.791/0.797/0.841/0.797/0.834/0.957/0.812/0.817/0.865/0.962/0.857/0.805/0.871/0.836	14
Nasonia vitripennis	R-HSA-8866652	Synthesis of active ubiquitin: roles of E1 and E2 enzymes	8/563	30/9823	0.000210643	0.00419969	0.00316426	8078/11065/8239/7326/7319/7347/7317/7311	NV11217-RA/NV11377-RA/NV11605-RA/NV11751-RA/NV15062-RA/NV16823-RA/NV18497-RA/NV18963-RA	0.802/0.938/0.838/0.863/0.925/0.917/0.879/0.866	8
Nasonia vitripennis	R-HSA-69278	Cell Cycle, Mitotic	47/563	482/9823	0.000220135	0.00429938	0.00323937	9184/348995/5707/55844/5709/23592/9837/11065/1783/387893/8454/23383/7027/5682/5903/5706/6502/10540/64682/79902/9183/5885/10733/8480/4171/9126/6418/5933/23399/5424/79023/1780/5704/2801/2237/23047/8317/7283/27229/51400/5714/55746/102800317/51451/5691/7311/1875	NV10243-RA/NV10475-RA/NV10900-RA/NV10946-RA/NV11103-RA/NV11152-RA/NV11368-RA/NV11377-RA/NV11682-RA/NV11710-RA/NV11729-RA/NV12006-RA/NV12488-RA/NV12493-RA/NV12953-RA/NV13405-RA/NV13547-RA/NV14013-RA/NV14016-RA/NV14397-RA/NV14663-RA/NV14713-RA/NV14781-RA/NV14833-RA/NV14878-RA/NV15123-RA/NV15466-RA/NV15596-RA/NV15631-RA/NV15693-RA/NV15703-RA/NV15712-RA/NV15789-RA/NV15885-RA/NV15912-RA/NV15914-RA/NV1…	0.955/0.798/0.872/0.818/0.8/0.834/0.869/0.938/0.869/0.793/0.822/0.885/0.92/0.807/0.817/0.925/0.802/0.823/0.88/0.817/0.805/0.811/0.797/0.853/0.839/0.865/0.792/0.9/0.813/0.798/0.964/0.861/0.899/0.833/0.905/0.886/1/0.806/0.946/0.896/0.802/0.795/0.807/0.835/0.896/0.866/0.853	47
Nasonia vitripennis	R-HSA-3700989	Transcriptional Regulation by TP53	37/563	352/9823	0.000243123	0.00465338	0.0035061	7249/90809/1327/8812/387893/57459/9125/905/5883/7027/9377/27161/1337/53615/5565/10670/5563/4848/4849/54205/5434/1121/25824/285521/5933/580/2821/58528/4361/28956/6874/29883/3066/2968/10419/7311/9150	NV10456-RA/NV10691-RA/NV11058-RA/NV11590-RA/NV11710-RA/NV12007-RA/NV12099-RA/NV12415-RA/NV12435-RA/NV12488-RA/NV12777-RA/NV12825-RA/NV13153-RA/NV13224-RA/NV13414-RA/NV13473-RA/NV13517-RA/NV13543-RA/NV13753-RA/NV13839-RA/NV13943-RA/NV14247-RA/NV14720-RA/NV15078-RA/NV15596-RA/NV15728-RA/NV16157-RA/NV16200-RA/NV16305-RA/NV16683-RA/NV17168-RA/NV17682-RA/NV18066-RA/NV18723-RA/NV18830-RA/NV18963-RA/NV3…	0.791/0.879/0.797/0.797/0.793/0.806/0.878/0.819/0.827/0.92/0.841/0.797/0.834/0.883/0.957/0.812/0.817/0.839/0.908/0.865/0.856/0.872/0.962/0.857/0.9/0.985/0.805/0.871/0.802/0.836/0.937/0.857/0.808/0.835/0.832/0.866/0.881	37
Nasonia vitripennis	R-HSA-5689880	Ub-specific processing proteases	22/563	169/9823	0.000251648	0.0047221	0.00355787	5707/55288/5709/8078/8239/7353/5682/10454/10600/5706/6502/51651/93624/55611/8678/5704/5714/55031/57599/5691/7311/79594	NV10900-RA/NV11093-RA/NV11103-RA/NV11217-RA/NV11605-RA/NV11633-RA/NV12493-RA/NV12618-RA/NV12826-RA/NV13405-RA/NV13547-RA/NV14383-RA/NV15173-RA/NV15385-RA/NV15432-RA/NV15789-RA/NV16539-RA/NV17898-RA/NV18368-RA/NV18950-RA/NV18963-RA/NV19036-RA	0.872/0.81/0.8/0.802/0.838/0.869/0.807/0.977/0.85/0.925/0.802/0.866/0.799/0.933/0.922/0.899/0.802/0.859/0.857/0.896/0.866/0.847	22
Nasonia vitripennis	R-HSA-379716	Cytosolic tRNA aminoacylation	7/563	24/9823	0.000287623	0.00529336	0.00398829	2193/16/833/8565/4141/6301/6897	NV10405-RA/NV11555-RA/NV13339-RA/NV13552-RA/NV14554-RA/NV17936-RA/NV18001-RA	0.911/0.891/0.817/0.856/0.892/0.831/0.813	7
Nasonia vitripennis	R-HSA-162909	Host Interactions of HIV factors	18/563	127/9823	0.000317681	0.00566112	0.00426537	348995/5707/5709/5682/5903/5706/1173/79902/8480/8905/79023/5704/5062/5714/55746/5691/7311/164	NV10475-RA/NV10900-RA/NV11103-RA/NV12493-RA/NV12953-RA/NV13405-RA/NV14332-RA/NV14397-RA/NV14833-RA/NV14915-RA/NV15703-RA/NV15789-RA/NV15829-RA/NV16539-RA/NV16735-RA/NV18950-RA/NV18963-RA/NV19041-RA	0.798/0.872/0.8/0.807/0.817/0.925/0.809/0.817/0.853/0.886/0.964/0.899/0.833/0.802/0.795/0.896/0.866/0.862	18
Nasonia vitripennis	R-HSA-69242	S Phase	19/563	138/9823	0.000319436	0.00566112	0.00426537	5707/5709/9837/8454/7027/5682/5706/6502/5885/4171/9126/5424/5704/2237/23047/5714/5691/7311/1875	NV10900-RA/NV11103-RA/NV11368-RA/NV11729-RA/NV12488-RA/NV12493-RA/NV13405-RA/NV13547-RA/NV14713-RA/NV14878-RA/NV15123-RA/NV15693-RA/NV15789-RA/NV15912-RA/NV15914-RA/NV16539-RA/NV18950-RA/NV18963-RA/NV25797-RA	0.872/0.8/0.869/0.822/0.92/0.807/0.925/0.802/0.811/0.839/0.865/0.798/0.899/0.905/0.886/0.802/0.896/0.866/0.853	19
Nasonia vitripennis	R-HSA-159231	Transport of Mature mRNA Derived from an Intronless Transcript	9/563	40/9823	0.000345375	0.00592655	0.00446536	348995/5903/79902/10898/8480/53981/79023/10482/55746	NV10475-RA/NV12953-RA/NV14397-RA/NV14604-RA/NV14833-RA/NV15232-RA/NV15703-RA/NV16573-RA/NV16735-RA	0.798/0.817/0.817/0.837/0.853/0.848/0.964/0.857/0.795	9
Nasonia vitripennis	R-HSA-5689603	UCH proteinases	14/563	86/9823	0.000346799	0.00592655	0.00446536	7528/54617/5707/86/5709/79913/5682/5706/580/5704/5714/7347/5691/7311	NV10061-RA/NV10633-RA/NV10900-RA/NV11066-RA/NV11103-RA/NV11745-RA/NV12493-RA/NV13405-RA/NV15728-RA/NV15789-RA/NV16539-RA/NV16823-RA/NV18950-RA/NV18963-RA	0.907/0.847/0.872/0.85/0.8/0.865/0.807/0.925/0.985/0.899/0.802/0.917/0.896/0.866	14
Nasonia vitripennis	R-HSA-429947	Deadenylation of mRNA	7/563	25/9823	0.000379947	0.00635715	0.0047898	9125/4848/4849/1975/255967/29883/10605	NV12099-RA/NV13543-RA/NV13753-RA/NV14231-RA/NV16851-RA/NV17682-RA/NV21188-RA	0.878/0.839/0.908/0.828/0.859/0.857/0.888	7
Nasonia vitripennis	R-HSA-5676590	NIK-->noncanonical NF-kB signaling	11/563	58/9823	0.000385282	0.00635715	0.0047898	5707/5709/8454/5682/4791/5706/5704/5714/9040/5691/7311	NV10900-RA/NV11103-RA/NV11729-RA/NV12493-RA/NV13245-RA/NV13405-RA/NV15789-RA/NV16539-RA/NV17219-RA/NV18950-RA/NV18963-RA	0.872/0.8/0.822/0.807/0.85/0.925/0.899/0.802/0.89/0.896/0.866	11
Nasonia vitripennis	R-HSA-159234	Transport of Mature mRNAs Derived from Intronless Transcripts	9/563	41/9823	0.000420395	0.00681894	0.00513774	348995/5903/79902/10898/8480/53981/79023/10482/55746	NV10475-RA/NV12953-RA/NV14397-RA/NV14604-RA/NV14833-RA/NV15232-RA/NV15703-RA/NV16573-RA/NV16735-RA	0.798/0.817/0.817/0.837/0.853/0.848/0.964/0.857/0.795	9
Nasonia vitripennis	R-HSA-5607761	Dectin-1 mediated noncanonical NF-kB signaling	11/563	59/9823	0.000449569	0.00717063	0.00540272	5707/5709/8454/5682/4791/5706/5704/5714/9040/5691/7311	NV10900-RA/NV11103-RA/NV11729-RA/NV12493-RA/NV13245-RA/NV13405-RA/NV15789-RA/NV16539-RA/NV17219-RA/NV18950-RA/NV18963-RA	0.872/0.8/0.822/0.807/0.85/0.925/0.899/0.802/0.89/0.896/0.866	11
Nasonia vitripennis	R-HSA-379724	tRNA Aminoacylation	9/563	42/9823	0.000508322	0.00797482	0.00600864	2193/79587/16/51067/833/8565/4141/6301/6897	NV10405-RA/NV11311-RA/NV11555-RA/NV12390-RA/NV13339-RA/NV13552-RA/NV14554-RA/NV17936-RA/NV18001-RA	0.911/0.791/0.891/0.88/0.817/0.856/0.892/0.831/0.813	9
Nasonia vitripennis	R-HSA-2262752	Cellular responses to stress	37/563	366/9823	0.000520332	0.00803158	0.0060514	348995/5707/5709/11065/7290/5609/1783/25842/7027/5682/126374/5903/5706/10587/54205/10540/64682/79902/25824/7323/8480/79023/1780/5704/3297/6197/51164/4361/6416/5714/9532/55746/8453/5691/7311/3312/6767	NV10475-RA/NV10900-RA/NV11103-RA/NV11377-RA/NV11544-RA/NV11611-RA/NV11682-RA/NV12388-RA/NV12488-RA/NV12493-RA/NV12925-RA/NV12953-RA/NV13405-RA/NV13756-RA/NV13839-RA/NV14013-RA/NV14016-RA/NV14397-RA/NV14720-RA/NV14758-RA/NV14833-RA/NV15703-RA/NV15712-RA/NV15789-RA/NV16103-RA/NV16126-RA/NV16303-RA/NV16305-RA/NV16376-RA/NV16539-RA/NV16615-RA/NV16735-RA/NV18061-RB/NV18950-RA/NV18963-RA/NV19259-RA/NV2…	0.798/0.872/0.8/0.938/0.804/0.826/0.869/0.919/0.92/0.807/0.799/0.817/0.925/0.924/0.865/0.823/0.88/0.817/0.962/0.91/0.853/0.964/0.861/0.899/0.964/0.824/0.841/0.802/0.84/0.802/0.907/0.795/0.888/0.896/0.866/0.812/0.893	37
Nasonia vitripennis	R-HSA-2564830	Cytosolic iron-sulfur cluster assembly	5/563	13/9823	0.00053193	0.00808028	0.00608809	4682/9391/10101/57019/5424	NV10991-RA/NV12400-RA/NV13710-RA/NV14603-RA/NV15693-RA	0.857/0.801/0.918/0.836/0.798	5
Nasonia vitripennis	R-HSA-68886	M Phase	35/563	342/9823	0.00058578	0.00875924	0.00659966	9184/348995/5707/55844/5709/23592/11065/1783/387893/23383/5682/5903/5706/10540/64682/79902/9183/5885/10733/8480/9126/6418/23399/79023/1780/5704/2801/23047/7283/27229/5714/55746/102800317/5691/7311	NV10243-RA/NV10475-RA/NV10900-RA/NV10946-RA/NV11103-RA/NV11152-RA/NV11377-RA/NV11682-RA/NV11710-RA/NV12006-RA/NV12493-RA/NV12953-RA/NV13405-RA/NV14013-RA/NV14016-RA/NV14397-RA/NV14663-RA/NV14713-RA/NV14781-RA/NV14833-RA/NV15123-RA/NV15466-RA/NV15631-RA/NV15703-RA/NV15712-RA/NV15789-RA/NV15885-RA/NV15914-RA/NV16082-RA/NV16174-RA/NV16539-RA/NV16735-RA/NV17557-RA/NV18950-RA/NV18963-RA	0.955/0.798/0.872/0.818/0.8/0.834/0.938/0.869/0.793/0.885/0.807/0.817/0.925/0.823/0.88/0.817/0.805/0.811/0.797/0.853/0.865/0.792/0.813/0.964/0.861/0.899/0.833/0.886/0.806/0.946/0.802/0.795/0.807/0.896/0.866	35
Nasonia vitripennis	R-HSA-6790901	rRNA modification in the nucleus and cytosol	11/563	61/9823	0.000605283	0.00891162	0.00671447	51602/84128/11056/55505/79050/51202/5822/10885/51096/55813/10813	NV10011-RA/NV11083-RA/NV11831-RA/NV12015-RA/NV12443-RA/NV13752-RA/NV14983-RA/NV16802-RA/NV16966-RA/NV18300-RA/NV19092-RA	0.813/0.92/0.795/0.882/0.896/0.86/0.882/0.863/0.857/0.807/0.808	11
Nasonia vitripennis	R-HSA-72306	tRNA processing	15/563	104/9823	0.000815997	0.011832	0.0089148	348995/25821/5903/221078/54974/84705/79902/10898/8480/80746/51637/79023/60487/55746/54482	NV10475-RA/NV11260-RA/NV12953-RA/NV13068-RA/NV13432-RA/NV13860-RA/NV14397-RA/NV14604-RA/NV14833-RA/NV14910-RA/NV15165-RA/NV15703-RA/NV15795-RA/NV16735-RA/NV16848-RA	0.798/0.903/0.817/0.891/0.836/0.827/0.817/0.837/0.853/0.877/0.859/0.964/0.838/0.795/0.823	15
Nasonia vitripennis	R-HSA-72203	Processing of Capped Intron-Containing Pre-mRNA	26/563	233/9823	0.000832254	0.0118876	0.0089567	348995/10713/10285/23451/10181/102724594/57461/5903/6629/5434/79902/10898/8480/79228/6634/53981/1479/79023/57187/84844/10523/10482/55746/51585/6637/3312	NV10475-RA/NV10983-RA/NV11025-RA/NV11085-RA/NV11099-RA/NV11362-RA/NV11563-RA/NV12953-RA/NV13607-RA/NV13943-RA/NV14397-RA/NV14604-RA/NV14833-RA/NV15000-RA/NV15051-RA/NV15232-RA/NV15357-RA/NV15703-RA/NV15717-RA/NV15856-RA/NV16034-RA/NV16573-RA/NV16735-RA/NV16870-RA/NV17781-RA/NV19259-RA	0.798/0.85/0.899/0.893/0.899/0.827/0.815/0.817/0.823/0.856/0.817/0.837/0.853/0.87/0.903/0.848/0.956/0.964/0.884/0.792/0.861/0.857/0.795/0.829/0.891/0.812	26
Nasonia vitripennis	R-HSA-68882	Mitotic Anaphase	23/563	197/9823	0.000882497	0.0123562	0.00930979	9184/348995/5707/5709/23592/11065/1783/5682/5903/5706/64682/79902/9183/5885/9126/79023/1780/5704/23047/5714/55746/5691/7311	NV10243-RA/NV10475-RA/NV10900-RA/NV11103-RA/NV11152-RA/NV11377-RA/NV11682-RA/NV12493-RA/NV12953-RA/NV13405-RA/NV14016-RA/NV14397-RA/NV14663-RA/NV14713-RA/NV15123-RA/NV15703-RA/NV15712-RA/NV15789-RA/NV15914-RA/NV16539-RA/NV16735-RA/NV18950-RA/NV18963-RA	0.955/0.798/0.872/0.8/0.834/0.938/0.869/0.807/0.817/0.925/0.88/0.817/0.805/0.811/0.865/0.964/0.861/0.899/0.886/0.802/0.795/0.896/0.866	23
Nasonia vitripennis	R-HSA-174143	APC/C-mediated degradation of cell cycle proteins	13/563	84/9823	0.000916709	0.0123562	0.00930979	9184/5707/5709/11065/8454/5682/5706/6502/64682/5704/5714/5691/7311	NV10243-RA/NV10900-RA/NV11103-RA/NV11377-RA/NV11729-RA/NV12493-RA/NV13405-RA/NV13547-RA/NV14016-RA/NV15789-RA/NV16539-RA/NV18950-RA/NV18963-RA	0.955/0.872/0.8/0.938/0.822/0.807/0.925/0.802/0.88/0.899/0.802/0.896/0.866	13
Nasonia vitripennis	R-HSA-450531	Regulation of mRNA stability by proteins that bind AU-rich elements	13/563	84/9823	0.000916709	0.0123562	0.00930979	167227/51013/5707/5709/5682/5706/6418/5704/5714/22894/5691/7311/3312	NV10255-RA/NV10721-RA/NV10900-RA/NV11103-RA/NV12493-RA/NV13405-RA/NV15466-RA/NV15789-RA/NV16539-RA/NV17263-RA/NV18950-RA/NV18963-RA/NV19259-RA	0.794/0.948/0.872/0.8/0.807/0.925/0.792/0.899/0.802/0.848/0.896/0.866/0.812	13
Nasonia vitripennis	R-HSA-453276	Regulation of mitotic cell cycle	13/563	84/9823	0.000916709	0.0123562	0.00930979	9184/5707/5709/11065/8454/5682/5706/6502/64682/5704/5714/5691/7311	NV10243-RA/NV10900-RA/NV11103-RA/NV11377-RA/NV11729-RA/NV12493-RA/NV13405-RA/NV13547-RA/NV14016-RA/NV15789-RA/NV16539-RA/NV18950-RA/NV18963-RA	0.955/0.872/0.8/0.938/0.822/0.807/0.925/0.802/0.88/0.899/0.802/0.896/0.866	13
Nasonia vitripennis	R-HSA-2555396	Mitotic Metaphase and Anaphase	23/563	198/9823	0.000946267	0.0124958	0.00941501	9184/348995/5707/5709/23592/11065/1783/5682/5903/5706/64682/79902/9183/5885/9126/79023/1780/5704/23047/5714/55746/5691/7311	NV10243-RA/NV10475-RA/NV10900-RA/NV11103-RA/NV11152-RA/NV11377-RA/NV11682-RA/NV12493-RA/NV12953-RA/NV13405-RA/NV14016-RA/NV14397-RA/NV14663-RA/NV14713-RA/NV15123-RA/NV15703-RA/NV15712-RA/NV15789-RA/NV15914-RA/NV16539-RA/NV16735-RA/NV18950-RA/NV18963-RA	0.955/0.798/0.872/0.8/0.834/0.938/0.869/0.807/0.817/0.925/0.88/0.817/0.805/0.811/0.865/0.964/0.861/0.899/0.886/0.802/0.795/0.896/0.866	23
Nasonia vitripennis	R-HSA-2467813	Separation of Sister Chromatids	22/563	186/9823	0.000953184	0.0124958	0.00941501	9184/348995/5707/5709/11065/1783/5682/5903/5706/64682/79902/9183/5885/9126/79023/1780/5704/23047/5714/55746/5691/7311	NV10243-RA/NV10475-RA/NV10900-RA/NV11103-RA/NV11377-RA/NV11682-RA/NV12493-RA/NV12953-RA/NV13405-RA/NV14016-RA/NV14397-RA/NV14663-RA/NV14713-RA/NV15123-RA/NV15703-RA/NV15712-RA/NV15789-RA/NV15914-RA/NV16539-RA/NV16735-RA/NV18950-RA/NV18963-RA	0.955/0.798/0.872/0.8/0.938/0.869/0.807/0.817/0.925/0.88/0.817/0.805/0.811/0.865/0.964/0.861/0.899/0.886/0.802/0.795/0.896/0.866	22
Nasonia vitripennis	R-HSA-1234176	Oxygen-dependent proline hydroxylation of Hypoxia-inducible Factor Alpha	11/563	65/9823	0.00105285	0.0136159	0.0102589	5707/5709/5682/126374/5706/7323/5704/5714/8453/5691/7311	NV10900-RA/NV11103-RA/NV12493-RA/NV12925-RA/NV13405-RA/NV14758-RA/NV15789-RA/NV16539-RA/NV18061-RB/NV18950-RA/NV18963-RA	0.872/0.8/0.807/0.799/0.925/0.91/0.899/0.802/0.888/0.896/0.866	11
Nasonia vitripennis	R-HSA-162599	Late Phase of HIV Life Cycle	17/563	130/9823	0.0011721	0.0149559	0.0112686	348995/9397/91782/8812/905/5903/5434/79902/8480/79023/55746/9525/6874/7251/2968/7311/9150	NV10475-RA/NV10588-RA/NV10943-RA/NV11590-RA/NV12415-RA/NV12953-RA/NV13943-RA/NV14397-RA/NV14833-RA/NV15703-RA/NV16735-RA/NV16833-RA/NV17168-RA/NV17371-RA/NV18723-RA/NV18963-RA/NV31467-RA	0.798/0.81/0.875/0.797/0.819/0.817/0.856/0.817/0.853/0.964/0.795/0.833/0.937/0.837/0.835/0.866/0.881	17
Nasonia vitripennis	R-HSA-162587	HIV Life Cycle	18/563	143/9823	0.00132861	0.01673	0.0126052	348995/9397/91782/8812/905/5903/5434/79902/8480/79023/2237/55746/9525/6874/7251/2968/7311/9150	NV10475-RA/NV10588-RA/NV10943-RA/NV11590-RA/NV12415-RA/NV12953-RA/NV13943-RA/NV14397-RA/NV14833-RA/NV15703-RA/NV15912-RA/NV16735-RA/NV16833-RA/NV17168-RA/NV17371-RA/NV18723-RA/NV18963-RA/NV31467-RA	0.798/0.81/0.875/0.797/0.819/0.817/0.856/0.817/0.853/0.964/0.905/0.795/0.833/0.937/0.837/0.835/0.866/0.881	18
Nasonia vitripennis	R-HSA-168276	NS1 Mediated Effects on Host Pathways	8/563	39/9823	0.00140327	0.0174407	0.0131407	348995/5903/79902/10898/8480/79023/55746/3839	NV10475-RA/NV12953-RA/NV14397-RA/NV14604-RA/NV14833-RA/NV15703-RA/NV16735-RA/NV17839-RA	0.798/0.817/0.817/0.837/0.853/0.964/0.795/0.85	8
Nasonia vitripennis	R-HSA-176408	Regulation of APC/C activators between G1/S and early anaphase	12/563	78/9823	0.00150473	0.0182382	0.0137416	9184/5707/5709/11065/8454/5682/5706/64682/5704/5714/5691/7311	NV10243-RA/NV10900-RA/NV11103-RA/NV11377-RA/NV11729-RA/NV12493-RA/NV13405-RA/NV14016-RA/NV15789-RA/NV16539-RA/NV18950-RA/NV18963-RA	0.955/0.872/0.8/0.938/0.822/0.807/0.925/0.88/0.899/0.802/0.896/0.866	12
Nasonia vitripennis	R-HSA-5610780	Degradation of GLI1 by the proteasome	10/563	58/9823	0.00152048	0.0182382	0.0137416	5707/5709/8454/5682/5706/8650/5704/5714/5691/7311	NV10900-RA/NV11103-RA/NV11729-RA/NV12493-RA/NV13405-RA/NV13445-RA/NV15789-RA/NV16539-RA/NV18950-RA/NV18963-RA	0.872/0.8/0.822/0.807/0.925/0.853/0.899/0.802/0.896/0.866	10
Nasonia vitripennis	R-HSA-2173796	SMAD2/SMAD3:SMAD4 heterotrimer regulates transcription	7/563	31/9823	0.00154013	0.0182382	0.0137416	8812/905/7027/5933/892/7311/1875	NV11590-RA/NV12415-RA/NV12488-RA/NV15596-RA/NV18724-RA/NV18963-RA/NV25797-RA	0.797/0.819/0.92/0.9/0.809/0.866/0.853	7
Nasonia vitripennis	R-HSA-1632852	Macroautophagy	11/563	68/9823	0.00154367	0.0182382	0.0137416	7249/91782/5565/10670/5563/64422/11152/8678/58528/28956/30849	NV10456-RA/NV10943-RA/NV13414-RA/NV13473-RA/NV13517-RA/NV13747-RA/NV14260-RA/NV15432-RA/NV16200-RA/NV16683-RA/NV18273-RA	0.791/0.875/0.957/0.812/0.817/0.97/0.918/0.922/0.871/0.836/0.868	11
Nasonia vitripennis	R-HSA-211733	Regulation of activated PAK-2p34 by proteasome mediated degradation	9/563	49/9823	0.00163772	0.0191134	0.014401	5707/5709/5682/5706/5704/5062/5714/5691/7311	NV10900-RA/NV11103-RA/NV12493-RA/NV13405-RA/NV15789-RA/NV15829-RA/NV16539-RA/NV18950-RA/NV18963-RA	0.872/0.8/0.807/0.925/0.899/0.833/0.802/0.896/0.866	9
Nasonia vitripennis	R-HSA-2470946	Cohesin Loading onto Chromatin	4/563	10/9823	0.00169839	0.0195827	0.0147546	23383/5885/9126/23047	NV12006-RA/NV14713-RA/NV15123-RA/NV15914-RA	0.885/0.811/0.865/0.886	4
Nasonia vitripennis	R-HSA-948021	Transport to the Golgi and subsequent modification	21/563	183/9823	0.00180732	0.0205906	0.015514	90411/8729/51399/10959/1783/6811/9570/51128/10540/5537/84342/10175/84364/1780/2801/51693/51164/55738/23256/55291/126003	NV10891-RA/NV11036-RA/NV11545-RA/NV11646-RA/NV11682-RA/NV13359-RA/NV13410-RA/NV13587-RA/NV14013-RA/NV14580-RA/NV14906-RA/NV14946-RA/NV15551-RA/NV15712-RA/NV15885-RA/NV15952-RA/NV16303-RA/NV16828-RA/NV16919-RA/NV17373-RA/NV18539-RA	0.882/0.846/0.834/0.838/0.869/0.808/0.818/0.937/0.823/0.865/0.874/0.826/0.796/0.861/0.833/0.918/0.841/0.826/0.822/0.902/0.953	21
Nasonia vitripennis	R-HSA-174178	APC/C:Cdh1 mediated degradation of Cdc20 and other APC/C:Cdh1 targeted proteins in late mitosis/early G1	11/563	70/9823	0.00196458	0.0215578	0.0162427	5707/5709/11065/5682/5706/6502/64682/5704/5714/5691/7311	NV10900-RA/NV11103-RA/NV11377-RA/NV12493-RA/NV13405-RA/NV13547-RA/NV14016-RA/NV15789-RA/NV16539-RA/NV18950-RA/NV18963-RA	0.872/0.8/0.938/0.807/0.925/0.802/0.88/0.899/0.802/0.896/0.866	11
Nasonia vitripennis	R-HSA-174184	Cdc20:Phospho-APC/C mediated degradation of Cyclin A	11/563	70/9823	0.00196458	0.0215578	0.0162427	9184/5707/5709/11065/5682/5706/64682/5704/5714/5691/7311	NV10243-RA/NV10900-RA/NV11103-RA/NV11377-RA/NV12493-RA/NV13405-RA/NV14016-RA/NV15789-RA/NV16539-RA/NV18950-RA/NV18963-RA	0.955/0.872/0.8/0.938/0.807/0.925/0.88/0.899/0.802/0.896/0.866	11
Nasonia vitripennis	R-HSA-168253	Host Interactions with Influenza Factors	8/563	41/9823	0.00197013	0.0215578	0.0162427	348995/5903/79902/10898/8480/79023/55746/3839	NV10475-RA/NV12953-RA/NV14397-RA/NV14604-RA/NV14833-RA/NV15703-RA/NV16735-RA/NV17839-RA	0.798/0.817/0.817/0.837/0.853/0.964/0.795/0.85	8
Nasonia vitripennis	R-HSA-187577	SCF(Skp2)-mediated degradation of p27/p21	10/563	60/9823	0.00198232	0.0215578	0.0162427	5707/5709/8454/5682/5706/6502/5704/5714/5691/7311	NV10900-RA/NV11103-RA/NV11729-RA/NV12493-RA/NV13405-RA/NV13547-RA/NV15789-RA/NV16539-RA/NV18950-RA/NV18963-RA	0.872/0.8/0.822/0.807/0.925/0.802/0.899/0.802/0.896/0.866	10
Nasonia vitripennis	R-HSA-69656	Cyclin A:Cdk2-associated events at S phase entry	12/563	81/9823	0.00209614	0.0222889	0.0167936	5707/5709/8454/7027/5682/5706/6502/5704/5714/5691/7311/1875	NV10900-RA/NV11103-RA/NV11729-RA/NV12488-RA/NV12493-RA/NV13405-RA/NV13547-RA/NV15789-RA/NV16539-RA/NV18950-RA/NV18963-RA/NV25797-RA	0.872/0.8/0.822/0.92/0.807/0.925/0.802/0.899/0.802/0.896/0.866/0.853	12
Nasonia vitripennis	R-HSA-72202	Transport of Mature Transcript to Cytoplasm	12/563	81/9823	0.00209614	0.0222889	0.0167936	348995/102724594/5903/79902/10898/8480/79228/53981/79023/57187/10482/55746	NV10475-RA/NV11362-RA/NV12953-RA/NV14397-RA/NV14604-RA/NV14833-RA/NV15000-RA/NV15232-RA/NV15703-RA/NV15717-RA/NV16573-RA/NV16735-RA	0.798/0.827/0.817/0.817/0.837/0.853/0.87/0.848/0.964/0.884/0.857/0.795	12
Nasonia vitripennis	R-HSA-179419	APC:Cdc20 mediated degradation of cell cycle proteins prior to satisfation of the cell cycle checkpoint	11/563	71/9823	0.0022076	0.0230603	0.0173748	9184/5707/5709/11065/5682/5706/64682/5704/5714/5691/7311	NV10243-RA/NV10900-RA/NV11103-RA/NV11377-RA/NV12493-RA/NV13405-RA/NV14016-RA/NV15789-RA/NV16539-RA/NV18950-RA/NV18963-RA	0.955/0.872/0.8/0.938/0.807/0.925/0.88/0.899/0.802/0.896/0.866	11
Nasonia vitripennis	R-HSA-6807070	PTEN Regulation	17/563	138/9823	0.00226114	0.0230603	0.0173748	5707/5709/57459/5682/27161/53615/5706/10670/23608/5704/58528/5714/10273/28956/3066/5691/7311	NV10900-RA/NV11103-RA/NV12007-RA/NV12493-RA/NV12825-RA/NV13224-RA/NV13405-RA/NV13473-RA/NV13612-RA/NV15789-RA/NV16200-RA/NV16539-RA/NV16678-RA/NV16683-RA/NV18066-RA/NV18950-RA/NV18963-RA	0.872/0.8/0.806/0.807/0.797/0.883/0.925/0.812/0.795/0.899/0.871/0.802/0.836/0.836/0.808/0.896/0.866	17
Nasonia vitripennis	R-HSA-159227	Transport of the SLBP independent Mature mRNA	7/563	33/9823	0.00226507	0.0230603	0.0173748	348995/5903/79902/8480/79023/10482/55746	NV10475-RA/NV12953-RA/NV14397-RA/NV14833-RA/NV15703-RA/NV16573-RA/NV16735-RA	0.798/0.817/0.817/0.853/0.964/0.857/0.795	7
Nasonia vitripennis	R-HSA-70263	Gluconeogenesis	7/563	33/9823	0.00226507	0.0230603	0.0173748	5230/8402/2806/2821/2805/4190/4191	NV10148-RA/NV13450-RA/NV13853-RA/NV16157-RA/NV16345-RA/NV16898-RA/NV17544-RA	0.963/0.828/0.945/0.805/0.807/0.974/0.85	7
Nasonia vitripennis	R-HSA-69202	Cyclin E associated events during G1/S transition	12/563	82/9823	0.00233106	0.0234824	0.0176928	5707/5709/8454/7027/5682/5706/6502/5704/5714/5691/7311/1875	NV10900-RA/NV11103-RA/NV11729-RA/NV12488-RA/NV12493-RA/NV13405-RA/NV13547-RA/NV15789-RA/NV16539-RA/NV18950-RA/NV18963-RA/NV25797-RA	0.872/0.8/0.822/0.92/0.807/0.925/0.802/0.899/0.802/0.896/0.866/0.853	12
Nasonia vitripennis	R-HSA-8939902	Regulation of RUNX2 expression and activity	11/563	72/9823	0.00247444	0.0246609	0.0185808	5707/5709/8454/5682/5706/6502/5704/5714/10273/5691/7311	NV10900-RA/NV11103-RA/NV11729-RA/NV12493-RA/NV13405-RA/NV13547-RA/NV15789-RA/NV16539-RA/NV16678-RA/NV18950-RA/NV18963-RA	0.872/0.8/0.822/0.807/0.925/0.802/0.899/0.802/0.836/0.896/0.866	11
Nasonia vitripennis	R-HSA-169911	Regulation of Apoptosis	9/563	52/9823	0.00251723	0.0246609	0.0185808	5707/5709/5682/5706/5704/5062/5714/5691/7311	NV10900-RA/NV11103-RA/NV12493-RA/NV13405-RA/NV15789-RA/NV15829-RA/NV16539-RA/NV18950-RA/NV18963-RA	0.872/0.8/0.807/0.925/0.899/0.833/0.802/0.896/0.866	9
Nasonia vitripennis	R-HSA-189451	Heme biosynthesis	4/563	11/9823	0.00254878	0.0246609	0.0185808	7389/1352/210/2235	NV10276-RA/NV11764-RA/NV12453-RA/NV16955-RA	0.861/0.863/0.825/0.889	4
Nasonia vitripennis	R-HSA-174084	Autodegradation of Cdh1 by Cdh1:APC/C	10/563	62/9823	0.00255113	0.0246609	0.0185808	5707/5709/11065/5682/5706/64682/5704/5714/5691/7311	NV10900-RA/NV11103-RA/NV11377-RA/NV12493-RA/NV13405-RA/NV14016-RA/NV15789-RA/NV16539-RA/NV18950-RA/NV18963-RA	0.872/0.8/0.938/0.807/0.925/0.88/0.899/0.802/0.896/0.866	10
Nasonia vitripennis	R-HSA-381119	Unfolded Protein Response (UPR)	13/563	94/9823	0.00261482	0.0250238	0.0188542	440/439/167227/51013/30827/9570/58477/11231/55176/2137/55738/22894/37	NV10079-RA/NV10229-RA/NV10255-RA/NV10721-RA/NV12541-RA/NV13410-RA/NV13664-RA/NV15870-RA/NV16584-RA/NV16740-RA/NV16828-RA/NV17263-RA/NV17352-RA	0.797/0.86/0.794/0.948/0.831/0.818/0.837/0.918/0.846/0.82/0.826/0.848/0.792	13
Nasonia vitripennis	R-HSA-1428517	The citric acid (TCA) cycle and respiratory electron transport	18/563	152/9823	0.00264681	0.0250792	0.018896	7385/3420/515/1327/80219/2109/9377/1337/54205/79944/285521/3421/1738/79133/4191/4706/4720/374291	NV10574-RA/NV10824-RA/NV10918-RA/NV11058-RA/NV11162-RA/NV11586-RA/NV12777-RA/NV13153-RA/NV13839-RA/NV14728-RA/NV15078-RA/NV15997-RA/NV17106-RA/NV17300-RA/NV17544-RA/NV18155-RA/NV18303-RA/NV19193-RA	0.796/0.862/0.909/0.797/0.9/0.792/0.841/0.834/0.865/0.878/0.857/0.797/0.875/0.812/0.85/0.917/0.836/0.83	18
Nasonia vitripennis	R-HSA-159230	Transport of the SLBP Dependant Mature mRNA	7/563	34/9823	0.00271404	0.0254641	0.0191859	348995/5903/79902/8480/79023/10482/55746	NV10475-RA/NV12953-RA/NV14397-RA/NV14833-RA/NV15703-RA/NV16573-RA/NV16735-RA	0.798/0.817/0.817/0.853/0.964/0.857/0.795	7
Nasonia vitripennis	R-HSA-176409	APC/C:Cdc20 mediated degradation of mitotic proteins	11/563	73/9823	0.00276678	0.0257068	0.0193688	9184/5707/5709/11065/5682/5706/64682/5704/5714/5691/7311	NV10243-RA/NV10900-RA/NV11103-RA/NV11377-RA/NV12493-RA/NV13405-RA/NV14016-RA/NV15789-RA/NV16539-RA/NV18950-RA/NV18963-RA	0.955/0.872/0.8/0.938/0.807/0.925/0.88/0.899/0.802/0.896/0.866	11
Nasonia vitripennis	R-HSA-73894	DNA Repair	28/563	280/9823	0.00282667	0.0260108	0.0195979	7528/5887/54617/86/328/23583/57461/7353/79913/11284/7341/5883/10980/55666/5434/5591/54936/91603/5424/580/2237/4361/348654/51008/5536/84164/2968/7311	NV10061-RA/NV10529-RA/NV10633-RA/NV11066-RA/NV11148-RA/NV11298-RA/NV11563-RA/NV11633-RA/NV11745-RA/NV11747-RA/NV12229-RA/NV12435-RA/NV13046-RA/NV13616-RA/NV13943-RA/NV21469-RA/NV14166-RA/NV15413-RA/NV15693-RA/NV15728-RA/NV15912-RA/NV16305-RA/NV16983-RA/NV17595-RA/NV18433-RA/NV18442-RA/NV18723-RA/NV18963-RA	0.907/0.856/0.847/0.85/0.807/0.835/0.815/0.869/0.865/0.796/0.904/0.827/0.882/0.975/0.856/0.861/0.872/0.856/0.798/0.985/0.905/0.802/0.806/0.795/0.844/0.796/0.835/0.866	28
Nasonia vitripennis	R-HSA-450408	AUF1 (hnRNP D0) binds and destabilizes mRNA	9/563	53/9823	0.00288176	0.0260174	0.0196028	5707/5709/5682/5706/5704/5714/5691/7311/3312	NV10900-RA/NV11103-RA/NV12493-RA/NV13405-RA/NV15789-RA/NV16539-RA/NV18950-RA/NV18963-RA/NV19259-RA	0.872/0.8/0.807/0.925/0.899/0.802/0.896/0.866/0.812	9
Nasonia vitripennis	R-HSA-8854050	FBXL7 down-regulates AURKA during mitotic entry and in early mitosis	9/563	53/9823	0.00288176	0.0260174	0.0196028	5707/5709/8454/5682/5706/5704/5714/5691/7311	NV10900-RA/NV11103-RA/NV11729-RA/NV12493-RA/NV13405-RA/NV15789-RA/NV16539-RA/NV18950-RA/NV18963-RA	0.872/0.8/0.822/0.807/0.925/0.899/0.802/0.896/0.866	9
Nasonia vitripennis	R-HSA-2990846	SUMOylation	15/563	118/9823	0.00295736	0.0264504	0.0199291	51602/348995/7150/54780/7341/9063/5903/79902/5885/8480/9126/79023/55746/3066/29843	NV10011-RA/NV10475-RA/NV11433-RA/NV12145-RA/NV12229-RA/NV12860-RA/NV12953-RA/NV14397-RA/NV14713-RA/NV14833-RA/NV15123-RA/NV15703-RA/NV16735-RA/NV18066-RA/NV19129-RA	0.813/0.798/0.853/0.848/0.904/0.868/0.817/0.817/0.811/0.853/0.865/0.964/0.795/0.808/0.864	15
Nasonia vitripennis	R-HSA-1234174	Regulation of Hypoxia-inducible Factor (HIF) by oxygen	11/563	74/9823	0.00308634	0.0268511	0.020231	5707/5709/5682/126374/5706/7323/5704/5714/8453/5691/7311	NV10900-RA/NV11103-RA/NV12493-RA/NV12925-RA/NV13405-RA/NV14758-RA/NV15789-RA/NV16539-RA/NV18061-RB/NV18950-RA/NV18963-RA	0.872/0.8/0.807/0.799/0.925/0.91/0.899/0.802/0.888/0.896/0.866	11
Nasonia vitripennis	R-HSA-176814	Activation of APC/C and APC/C:Cdc20 mediated degradation of mitotic proteins	11/563	74/9823	0.00308634	0.0268511	0.020231	9184/5707/5709/11065/5682/5706/64682/5704/5714/5691/7311	NV10243-RA/NV10900-RA/NV11103-RA/NV11377-RA/NV12493-RA/NV13405-RA/NV14016-RA/NV15789-RA/NV16539-RA/NV18950-RA/NV18963-RA	0.955/0.872/0.8/0.938/0.807/0.925/0.88/0.899/0.802/0.896/0.866	11
Nasonia vitripennis	R-HSA-2262749	Cellular response to hypoxia	11/563	74/9823	0.00308634	0.0268511	0.020231	5707/5709/5682/126374/5706/7323/5704/5714/8453/5691/7311	NV10900-RA/NV11103-RA/NV12493-RA/NV12925-RA/NV13405-RA/NV14758-RA/NV15789-RA/NV16539-RA/NV18061-RB/NV18950-RA/NV18963-RA	0.872/0.8/0.807/0.799/0.925/0.91/0.899/0.802/0.888/0.896/0.866	11
Nasonia vitripennis	R-HSA-4615885	SUMOylation of DNA replication proteins	8/563	44/9823	0.00314205	0.0270896	0.0204107	348995/7150/7341/5903/79902/8480/79023/55746	NV10475-RA/NV11433-RA/NV12229-RA/NV12953-RA/NV14397-RA/NV14833-RA/NV15703-RA/NV16735-RA	0.798/0.853/0.904/0.817/0.817/0.853/0.964/0.795	8
Nasonia vitripennis	R-HSA-174113	SCF-beta-TrCP mediated degradation of Emi1	9/563	54/9823	0.00328675	0.0280841	0.02116	5707/5709/8454/5682/5706/5704/5714/5691/7311	NV10900-RA/NV11103-RA/NV11729-RA/NV12493-RA/NV13405-RA/NV15789-RA/NV16539-RA/NV18950-RA/NV18963-RA	0.872/0.8/0.822/0.807/0.925/0.899/0.802/0.896/0.866	9
Nasonia vitripennis	R-HSA-3108214	SUMOylation of DNA damage response and repair proteins	11/563	75/9823	0.00343491	0.0290904	0.0219182	348995/54780/7341/9063/5903/79902/5885/8480/9126/79023/55746	NV10475-RA/NV12145-RA/NV12229-RA/NV12860-RA/NV12953-RA/NV14397-RA/NV14713-RA/NV14833-RA/NV15123-RA/NV15703-RA/NV16735-RA	0.798/0.848/0.904/0.868/0.817/0.817/0.811/0.853/0.865/0.964/0.795	11
Nasonia vitripennis	R-HSA-75067	Processing of Capped Intronless Pre-mRNA	6/563	27/9823	0.00363188	0.0298566	0.0224955	10898/6634/53981/1479/51585/6637	NV14604-RA/NV15051-RA/NV15232-RA/NV15357-RA/NV16870-RA/NV17781-RA	0.837/0.903/0.848/0.956/0.829/0.891	6
Nasonia vitripennis	R-HSA-174154	APC/C:Cdc20 mediated degradation of Securin	10/563	65/9823	0.0036421	0.0298566	0.0224955	5707/5709/11065/5682/5706/64682/5704/5714/5691/7311	NV10900-RA/NV11103-RA/NV11377-RA/NV12493-RA/NV13405-RA/NV14016-RA/NV15789-RA/NV16539-RA/NV18950-RA/NV18963-RA	0.872/0.8/0.938/0.807/0.925/0.88/0.899/0.802/0.896/0.866	10
Nasonia vitripennis	R-HSA-3371453	Regulation of HSF1-mediated heat shock response	10/563	65/9823	0.0036421	0.0298566	0.0224955	348995/5903/79902/8480/79023/3297/9532/55746/3312/6767	NV10475-RA/NV12953-RA/NV14397-RA/NV14833-RA/NV15703-RA/NV16103-RA/NV16615-RA/NV16735-RA/NV19259-RA/NV25428-RA	0.798/0.817/0.817/0.853/0.964/0.964/0.907/0.795/0.812/0.893	10
Nasonia vitripennis	R-HSA-381038	XBP1(S) activates chaperone genes	9/563	55/9823	0.00373521	0.0298566	0.0224955	439/30827/9570/58477/11231/55176/2137/55738/37	NV10229-RA/NV12541-RA/NV13410-RA/NV13664-RA/NV15870-RA/NV16584-RA/NV16740-RA/NV16828-RA/NV17352-RA	0.86/0.831/0.818/0.837/0.918/0.846/0.82/0.826/0.792	9
Nasonia vitripennis	R-HSA-5362768	Hh mutants that don't undergo autocatalytic processing are degraded by ERAD	9/563	55/9823	0.00373521	0.0298566	0.0224955	5707/5709/5682/5706/6400/5704/5714/5691/7311	NV10900-RA/NV11103-RA/NV12493-RA/NV13405-RA/NV15220-RA/NV15789-RA/NV16539-RA/NV18950-RA/NV18963-RA	0.872/0.8/0.807/0.925/0.859/0.899/0.802/0.896/0.866	9
Nasonia vitripennis	R-HSA-6784531	tRNA processing in the nucleus	9/563	55/9823	0.00373521	0.0298566	0.0224955	348995/5903/79902/10898/8480/80746/51637/79023/55746	NV10475-RA/NV12953-RA/NV14397-RA/NV14604-RA/NV14833-RA/NV14910-RA/NV15165-RA/NV15703-RA/NV16735-RA	0.798/0.817/0.817/0.837/0.853/0.877/0.859/0.964/0.795	9
Nasonia vitripennis	R-HSA-983168	Antigen processing: Ubiquitination & Proteasome degradation	29/563	299/9823	0.00374377	0.0298566	0.0224955	5707/5709/11065/8454/7326/5682/64320/79876/5706/55585/6502/7325/23608/64682/51465/7323/7319/5704/5714/6468/10273/25831/90678/9040/8453/7317/26091/5691/7311	NV10900-RA/NV11103-RA/NV11377-RA/NV11729-RA/NV11751-RA/NV12493-RA/NV12963-RA/NV12987-RA/NV13405-RA/NV13515-RA/NV13547-RA/NV13555-RA/NV13612-RA/NV14016-RA/NV14715-RA/NV14758-RA/NV15062-RA/NV15789-RA/NV16539-RA/NV16566-RA/NV16678-RA/NV16897-RA/NV16910-RA/NV17219-RA/NV18061-RB/NV18497-RA/NV18795-RA/NV18950-RA/NV18963-RA	0.872/0.8/0.938/0.822/0.863/0.807/0.833/0.907/0.925/0.895/0.802/0.933/0.795/0.88/0.828/0.91/0.925/0.899/0.802/0.802/0.836/0.796/0.821/0.89/0.888/0.879/0.802/0.896/0.866	29
Nasonia vitripennis	R-HSA-611105	Respiratory electron transport	12/563	87/9823	0.00384941	0.0304453	0.022939	7385/1327/80219/2109/9377/1337/54205/285521/79133/4706/4720/374291	NV10574-RA/NV11058-RA/NV11162-RA/NV11586-RA/NV12777-RA/NV13153-RA/NV13839-RA/NV15078-RA/NV17300-RA/NV18155-RA/NV18303-RA/NV19193-RA	0.796/0.797/0.9/0.792/0.841/0.834/0.865/0.857/0.812/0.917/0.836/0.83	12
Nasonia vitripennis	R-HSA-4570464	SUMOylation of RNA binding proteins	8/563	46/9823	0.00418366	0.0328177	0.0247265	51602/348995/7341/5903/79902/8480/79023/55746	NV10011-RA/NV10475-RA/NV12229-RA/NV12953-RA/NV14397-RA/NV14833-RA/NV15703-RA/NV16735-RA	0.813/0.798/0.904/0.817/0.817/0.853/0.964/0.795	8
Nasonia vitripennis	R-HSA-2028269	Signaling by Hippo	5/563	20/9823	0.00458734	0.0356918	0.026892	60485/9113/92597/6788/836	NV11343-RA/NV14711-RA/NV15091-RA/NV15295-RA/NV21460-RA	0.935/0.897/0.865/0.862/0.818	5
Nasonia vitripennis	R-HSA-3108232	SUMO E3 ligases SUMOylate target proteins	14/563	112/9823	0.00468243	0.0361378	0.027228	51602/348995/7150/54780/7341/9063/5903/79902/5885/8480/9126/79023/55746/3066	NV10011-RA/NV10475-RA/NV11433-RA/NV12145-RA/NV12229-RA/NV12860-RA/NV12953-RA/NV14397-RA/NV14713-RA/NV14833-RA/NV15123-RA/NV15703-RA/NV16735-RA/NV18066-RA	0.813/0.798/0.853/0.848/0.904/0.868/0.817/0.817/0.811/0.853/0.865/0.964/0.795/0.808	14
Nasonia vitripennis	R-HSA-381070	IRE1alpha activates chaperones	9/563	57/9823	0.00477502	0.0365575	0.0275443	439/30827/9570/58477/11231/55176/2137/55738/37	NV10229-RA/NV12541-RA/NV13410-RA/NV13664-RA/NV15870-RA/NV16584-RA/NV16740-RA/NV16828-RA/NV17352-RA	0.86/0.831/0.818/0.837/0.918/0.846/0.82/0.826/0.792	9
Nasonia vitripennis	R-HSA-71387	Metabolism of carbohydrates	26/563	264/9823	0.00481777	0.0365921	0.0275704	5230/348995/2582/5213/64131/5903/8402/2806/2632/79902/8480/5260/283871/79023/5257/2821/138050/2805/5226/2592/55746/4190/4191/347734/79586/7311	NV10148-RA/NV10475-RA/NV11358-RA/NV12083-RA/NV12679-RA/NV12953-RA/NV13450-RA/NV13853-RA/NV13888-RA/NV14397-RA/NV14833-RA/NV15452-RA/NV15597-RA/NV15703-RA/NV15884-RA/NV16157-RA/NV16290-RA/NV16345-RA/NV16426-RA/NV16608-RA/NV16735-RA/NV16898-RA/NV17544-RA/NV17931-RA/NV18582-RA/NV18963-RA	0.963/0.798/0.893/0.841/0.862/0.817/0.828/0.945/0.793/0.817/0.853/0.805/0.923/0.964/0.84/0.805/0.897/0.807/0.803/0.821/0.795/0.974/0.85/0.899/1/0.866	26
Nasonia vitripennis	R-HSA-8951664	Neddylation	23/563	225/9823	0.00496858	0.0374404	0.0282095	5929/5707/5709/8454/79016/5682/23369/10980/23412/5706/6502/7323/5704/55827/5714/6468/7347/9040/80344/8453/11091/5691/7311	NV10554-RA/NV10900-RA/NV11103-RA/NV11729-RA/NV12403-RA/NV12493-RA/NV12814-RA/NV13046-RA/NV13110-RA/NV13405-RA/NV13547-RA/NV14758-RA/NV15789-RA/NV16307-RA/NV16539-RA/NV16566-RA/NV16823-RA/NV17219-RA/NV17825-RA/NV18061-RB/NV18308-RA/NV18950-RA/NV18963-RA	0.839/0.872/0.8/0.822/0.943/0.807/0.905/0.882/0.888/0.925/0.802/0.91/0.899/0.838/0.802/0.802/0.917/0.89/0.849/0.888/0.91/0.896/0.866	23
Nasonia vitripennis	R-HSA-70171	Glycolysis	10/563	68/9823	0.00507381	0.0376406	0.0283604	5230/348995/5213/5903/79902/8480/283871/79023/2821/55746	NV10148-RA/NV10475-RA/NV12083-RA/NV12953-RA/NV14397-RA/NV14833-RA/NV15597-RA/NV15703-RA/NV16157-RA/NV16735-RA	0.963/0.798/0.841/0.817/0.817/0.853/0.923/0.964/0.805/0.795	10
Nasonia vitripennis	R-HSA-8948751	Regulation of PTEN stability and activity	10/563	68/9823	0.00507381	0.0376406	0.0283604	5707/5709/5682/5706/23608/5704/5714/10273/5691/7311	NV10900-RA/NV11103-RA/NV12493-RA/NV13405-RA/NV13612-RA/NV15789-RA/NV16539-RA/NV16678-RA/NV18950-RA/NV18963-RA	0.872/0.8/0.807/0.925/0.795/0.899/0.802/0.836/0.896/0.866	10
Nasonia vitripennis	R-HSA-5696394	DNA Damage Recognition in GG-NER	7/563	38/9823	0.00522192	0.0383713	0.0289109	7528/5887/54617/86/79913/10980/7311	NV10061-RA/NV10529-RA/NV10633-RA/NV11066-RA/NV11745-RA/NV13046-RA/NV18963-RA	0.907/0.856/0.847/0.85/0.865/0.882/0.866	7
Nasonia vitripennis	R-HSA-4551638	SUMOylation of chromatin organization proteins	9/563	58/9823	0.00537279	0.0383713	0.0289109	348995/7341/9063/5903/79902/8480/79023/55746/3066	NV10475-RA/NV12229-RA/NV12860-RA/NV12953-RA/NV14397-RA/NV14833-RA/NV15703-RA/NV16735-RA/NV18066-RA	0.798/0.904/0.868/0.817/0.817/0.853/0.964/0.795/0.808	9
Nasonia vitripennis	R-HSA-5387390	Hh mutants abrogate ligand secretion	9/563	58/9823	0.00537279	0.0383713	0.0289109	5707/5709/5682/5706/6400/5704/5714/5691/7311	NV10900-RA/NV11103-RA/NV12493-RA/NV13405-RA/NV15220-RA/NV15789-RA/NV16539-RA/NV18950-RA/NV18963-RA	0.872/0.8/0.807/0.925/0.859/0.899/0.802/0.896/0.866	9
Nasonia vitripennis	R-HSA-5610783	Degradation of GLI2 by the proteasome	9/563	58/9823	0.00537279	0.0383713	0.0289109	5707/5709/8454/5682/5706/5704/5714/5691/7311	NV10900-RA/NV11103-RA/NV11729-RA/NV12493-RA/NV13405-RA/NV15789-RA/NV16539-RA/NV18950-RA/NV18963-RA	0.872/0.8/0.822/0.807/0.925/0.899/0.802/0.896/0.866	9
Nasonia vitripennis	R-HSA-5610785	GLI3 is processed to GLI3R by the proteasome	9/563	58/9823	0.00537279	0.0383713	0.0289109	5707/5709/8454/5682/5706/5704/5714/5691/7311	NV10900-RA/NV11103-RA/NV11729-RA/NV12493-RA/NV13405-RA/NV15789-RA/NV16539-RA/NV18950-RA/NV18963-RA	0.872/0.8/0.822/0.807/0.925/0.899/0.802/0.896/0.866	9
Nasonia vitripennis	R-HSA-350562	Regulation of ornithine decarboxylase (ODC)	8/563	48/9823	0.00547273	0.0387956	0.0292306	5707/5709/5682/5706/5704/5714/4946/5691	NV10900-RA/NV11103-RA/NV12493-RA/NV13405-RA/NV15789-RA/NV16539-RA/NV18118-RA/NV18950-RA	0.872/0.8/0.807/0.925/0.899/0.802/0.966/0.896	8
Nasonia vitripennis	R-HSA-351202	Metabolism of polyamines	11/563	81/9823	0.00624221	0.0430404	0.0324288	5707/54498/6611/5709/5682/5706/5704/2805/5714/4946/5691	NV10900-RA/NV10963-RA/NV11021-RA/NV11103-RA/NV12493-RA/NV13405-RA/NV15789-RA/NV16345-RA/NV16539-RA/NV18118-RA/NV18950-RA	0.872/0.881/0.854/0.8/0.807/0.925/0.899/0.807/0.802/0.966/0.896	11
Nasonia vitripennis	R-HSA-168271	Transport of Ribonucleoproteins into the Host Nucleus	6/563	30/9823	0.0062964	0.0430404	0.0324288	348995/5903/79902/8480/79023/55746	NV10475-RA/NV12953-RA/NV14397-RA/NV14833-RA/NV15703-RA/NV16735-RA	0.798/0.817/0.817/0.853/0.964/0.795	6
Nasonia vitripennis	R-HSA-168274	Export of Viral Ribonucleoproteins from Nucleus	6/563	30/9823	0.0062964	0.0430404	0.0324288	348995/5903/79902/8480/79023/55746	NV10475-RA/NV12953-RA/NV14397-RA/NV14833-RA/NV15703-RA/NV16735-RA	0.798/0.817/0.817/0.853/0.964/0.795	6
Nasonia vitripennis	R-HSA-168333	NEP/NS2 Interacts with the Cellular Export Machinery	6/563	30/9823	0.0062964	0.0430404	0.0324288	348995/5903/79902/8480/79023/55746	NV10475-RA/NV12953-RA/NV14397-RA/NV14833-RA/NV15703-RA/NV16735-RA	0.798/0.817/0.817/0.853/0.964/0.795	6
Nasonia vitripennis	R-HSA-170822	Regulation of Glucokinase by Glucokinase Regulatory Protein	6/563	30/9823	0.0062964	0.0430404	0.0324288	348995/5903/79902/8480/79023/55746	NV10475-RA/NV12953-RA/NV14397-RA/NV14833-RA/NV15703-RA/NV16735-RA	0.798/0.817/0.817/0.853/0.964/0.795	6
Nasonia vitripennis	R-HSA-69206	G1/S Transition	15/563	128/9823	0.00639114	0.0433782	0.0326833	5707/5709/8454/7027/5682/5706/6502/4171/5933/5704/8317/5714/5691/7311/1875	NV10900-RA/NV11103-RA/NV11729-RA/NV12488-RA/NV12493-RA/NV13405-RA/NV13547-RA/NV14878-RA/NV15596-RA/NV15789-RA/NV16002-RA/NV16539-RA/NV18950-RA/NV18963-RA/NV25797-RA	0.872/0.8/0.822/0.92/0.807/0.925/0.802/0.839/0.9/0.899/1/0.802/0.896/0.866/0.853	15
Nasonia vitripennis	R-HSA-68884	Mitotic Telophase/Cytokinesis	4/563	14/9823	0.00673758	0.0451102	0.0339883	23383/5885/9126/23047	NV12006-RA/NV14713-RA/NV15123-RA/NV15914-RA	0.885/0.811/0.865/0.886	4
Nasonia vitripennis	R-HSA-5678895	Defective CFTR causes cystic fibrosis	9/563	60/9823	0.00674061	0.0451102	0.0339883	5707/5709/5682/5706/6400/5704/5714/5691/7311	NV10900-RA/NV11103-RA/NV12493-RA/NV13405-RA/NV15220-RA/NV15789-RA/NV16539-RA/NV18950-RA/NV18963-RA	0.872/0.8/0.807/0.925/0.859/0.899/0.802/0.896/0.866	9
Nasonia vitripennis	R-HSA-168325	Viral Messenger RNA Synthesis	7/563	40/9823	0.00698836	0.0458609	0.034554	348995/5903/5434/79902/8480/79023/55746	NV10475-RA/NV12953-RA/NV13943-RA/NV14397-RA/NV14833-RA/NV15703-RA/NV16735-RA	0.798/0.817/0.856/0.817/0.853/0.964/0.795	7
Nasonia vitripennis	R-HSA-69017	CDK-mediated phosphorylation and removal of Cdc6	8/563	50/9823	0.00704447	0.0458609	0.034554	5707/5709/5682/5706/5704/5714/5691/7311	NV10900-RA/NV11103-RA/NV12493-RA/NV13405-RA/NV15789-RA/NV16539-RA/NV18950-RA/NV18963-RA	0.872/0.8/0.807/0.925/0.899/0.802/0.896/0.866	8
Nasonia vitripennis	R-HSA-69229	Ubiquitin-dependent degradation of Cyclin D1	8/563	50/9823	0.00704447	0.0458609	0.034554	5707/5709/5682/5706/5704/5714/5691/7311	NV10900-RA/NV11103-RA/NV12493-RA/NV13405-RA/NV15789-RA/NV16539-RA/NV18950-RA/NV18963-RA	0.872/0.8/0.807/0.925/0.899/0.802/0.896/0.866	8
Nasonia vitripennis	R-HSA-75815	Ubiquitin-dependent degradation of Cyclin D	8/563	50/9823	0.00704447	0.0458609	0.034554	5707/5709/5682/5706/5704/5714/5691/7311	NV10900-RA/NV11103-RA/NV12493-RA/NV13405-RA/NV15789-RA/NV16539-RA/NV18950-RA/NV18963-RA	0.872/0.8/0.807/0.925/0.899/0.802/0.896/0.866	8
Nasonia vitripennis	R-HSA-68875	Mitotic Prophase	12/563	94/9823	0.00721373	0.0466136	0.035121	348995/55844/23592/387893/5903/79902/8480/6418/23399/79023/2801/55746	NV10475-RA/NV10946-RA/NV11152-RA/NV11710-RA/NV12953-RA/NV14397-RA/NV14833-RA/NV15466-RA/NV15631-RA/NV15703-RA/NV15885-RA/NV16735-RA	0.798/0.818/0.834/0.793/0.817/0.817/0.853/0.792/0.813/0.964/0.833/0.795	12
Nasonia vitripennis	R-HSA-69620	Cell Cycle Checkpoints	25/563	259/9823	0.00725749	0.0466136	0.035121	9184/348995/5707/5709/11065/1783/7341/5883/5682/5903/5706/64682/79902/9183/4171/79023/1780/580/5704/8317/4361/5714/55746/5691/7311	NV10243-RA/NV10475-RA/NV10900-RA/NV11103-RA/NV11377-RA/NV11682-RA/NV12229-RA/NV12435-RA/NV12493-RA/NV12953-RA/NV13405-RA/NV14016-RA/NV14397-RA/NV14663-RA/NV14878-RA/NV15703-RA/NV15712-RA/NV15728-RA/NV15789-RA/NV16002-RA/NV16305-RA/NV16539-RA/NV16735-RA/NV18950-RA/NV18963-RA	0.955/0.798/0.872/0.8/0.938/0.869/0.904/0.827/0.807/0.817/0.925/0.88/0.817/0.805/0.839/0.964/0.861/0.985/0.899/1/0.802/0.802/0.795/0.896/0.866	25
Nasonia vitripennis	R-HSA-2454202	Fc epsilon receptor (FCERI) signaling	15/563	130/9823	0.0073621	0.0468661	0.0353113	5707/5709/5609/8454/5682/10454/5706/5704/5062/7409/6416/5714/5691/7311/9846	NV10900-RA/NV11103-RA/NV11611-RA/NV11729-RA/NV12493-RA/NV12618-RA/NV13405-RA/NV15789-RA/NV15829-RA/NV15897-RA/NV16376-RA/NV16539-RA/NV18950-RA/NV18963-RA/NV30490-RA	0.872/0.8/0.826/0.822/0.807/0.977/0.925/0.899/0.833/0.865/0.84/0.802/0.896/0.866/0.796	15
Nasonia vitripennis	R-HSA-69306	DNA Replication	13/563	106/9823	0.00739475	0.0468661	0.0353113	5707/5709/9837/5682/5706/4171/5424/5704/2237/8317/5714/5691/7311	NV10900-RA/NV11103-RA/NV11368-RA/NV12493-RA/NV13405-RA/NV14878-RA/NV15693-RA/NV15789-RA/NV15912-RA/NV16002-RA/NV16539-RA/NV18950-RA/NV18963-RA	0.872/0.8/0.869/0.807/0.925/0.839/0.798/0.899/0.905/1/0.802/0.896/0.866	13
Nasonia vitripennis	R-HSA-159236	Transport of Mature mRNA derived from an Intron-Containing Transcript	10/563	72/9823	0.00762921	0.0480339	0.0361912	348995/102724594/5903/79902/8480/79228/79023/57187/10482/55746	NV10475-RA/NV11362-RA/NV12953-RA/NV14397-RA/NV14833-RA/NV15000-RA/NV15703-RA/NV15717-RA/NV16573-RA/NV16735-RA	0.798/0.827/0.817/0.817/0.853/0.87/0.964/0.884/0.857/0.795	10
Nasonia vitripennis	R-HSA-180534	Vpu mediated degradation of CD4	8/563	51/9823	0.00794758	0.0490699	0.0369718	5707/5709/5682/5706/5704/5714/5691/7311	NV10900-RA/NV11103-RA/NV12493-RA/NV13405-RA/NV15789-RA/NV16539-RA/NV18950-RA/NV18963-RA	0.872/0.8/0.807/0.925/0.899/0.802/0.896/0.866	8
Nasonia vitripennis	R-HSA-2980766	Nuclear Envelope Breakdown	8/563	51/9823	0.00794758	0.0490699	0.0369718	348995/23592/5903/79902/8480/23399/79023/55746	NV10475-RA/NV11152-RA/NV12953-RA/NV14397-RA/NV14833-RA/NV15631-RA/NV15703-RA/NV16735-RA	0.798/0.834/0.817/0.817/0.853/0.813/0.964/0.795	8
Nasonia vitripennis	R-HSA-349425	Autodegradation of the E3 ubiquitin ligase COP1	8/563	51/9823	0.00794758	0.0490699	0.0369718	5707/5709/5682/5706/5704/5714/5691/7311	NV10900-RA/NV11103-RA/NV12493-RA/NV13405-RA/NV15789-RA/NV16539-RA/NV18950-RA/NV18963-RA	0.872/0.8/0.807/0.925/0.899/0.802/0.896/0.866	8
Nasonia vitripennis	R-HSA-163200	Respiratory electron transport, ATP synthesis by chemiosmotic coupling, and heat production by uncoupling proteins.	13/563	108/9823	0.00862566	0.0521385	0.0392838	7385/515/1327/80219/2109/9377/1337/54205/285521/79133/4706/4720/374291	NV10574-RA/NV10918-RA/NV11058-RA/NV11162-RA/NV11586-RA/NV12777-RA/NV13153-RA/NV13839-RA/NV15078-RA/NV17300-RA/NV18155-RA/NV18303-RA/NV19193-RA	0.796/0.909/0.797/0.9/0.792/0.841/0.834/0.865/0.857/0.812/0.917/0.836/0.83	13
Nasonia vitripennis	R-HSA-5696398	Nucleotide Excision Repair	13/563	108/9823	0.00862566	0.0521385	0.0392838	7528/5887/54617/86/57461/79913/7341/10980/5434/91603/5424/2968/7311	NV10061-RA/NV10529-RA/NV10633-RA/NV11066-RA/NV11563-RA/NV11745-RA/NV12229-RA/NV13046-RA/NV13943-RA/NV15413-RA/NV15693-RA/NV18723-RA/NV18963-RA	0.907/0.856/0.847/0.85/0.815/0.865/0.904/0.882/0.856/0.856/0.798/0.835/0.866	13
Nasonia vitripennis	R-HSA-180746	Nuclear import of Rev protein	6/563	32/9823	0.00872152	0.0521385	0.0392838	348995/5903/79902/8480/79023/55746	NV10475-RA/NV12953-RA/NV14397-RA/NV14833-RA/NV15703-RA/NV16735-RA	0.798/0.817/0.817/0.853/0.964/0.795	6
Nasonia vitripennis	R-HSA-180910	Vpr-mediated nuclear import of PICs	6/563	32/9823	0.00872152	0.0521385	0.0392838	348995/5903/79902/8480/79023/55746	NV10475-RA/NV12953-RA/NV14397-RA/NV14833-RA/NV15703-RA/NV16735-RA	0.798/0.817/0.817/0.853/0.964/0.795	6
Nasonia vitripennis	R-HSA-189445	Metabolism of porphyrins	4/563	15/9823	0.00877753	0.0521385	0.0392838	7389/1352/210/2235	NV10276-RA/NV11764-RA/NV12453-RA/NV16955-RA	0.861/0.863/0.825/0.889	4
Nasonia vitripennis	R-HSA-5609975	Diseases associated with glycosylation precursor biosynthesis	4/563	15/9823	0.00877753	0.0521385	0.0392838	2582/79947/22845/2592	NV11358-RA/NV12013-RA/NV16156-RA/NV16608-RA	0.893/0.8/0.896/0.821	4
Nasonia vitripennis	R-HSA-69601	Ubiquitin Mediated Degradation of Phosphorylated Cdc25A	8/563	52/9823	0.00893492	0.0521385	0.0392838	5707/5709/5682/5706/5704/5714/5691/7311	NV10900-RA/NV11103-RA/NV12493-RA/NV13405-RA/NV15789-RA/NV16539-RA/NV18950-RA/NV18963-RA	0.872/0.8/0.807/0.925/0.899/0.802/0.896/0.866	8
Nasonia vitripennis	R-HSA-69610	p53-Independent DNA Damage Response	8/563	52/9823	0.00893492	0.0521385	0.0392838	5707/5709/5682/5706/5704/5714/5691/7311	NV10900-RA/NV11103-RA/NV12493-RA/NV13405-RA/NV15789-RA/NV16539-RA/NV18950-RA/NV18963-RA	0.872/0.8/0.807/0.925/0.899/0.802/0.896/0.866	8
Nasonia vitripennis	R-HSA-69613	p53-Independent G1/S DNA damage checkpoint	8/563	52/9823	0.00893492	0.0521385	0.0392838	5707/5709/5682/5706/5704/5714/5691/7311	NV10900-RA/NV11103-RA/NV12493-RA/NV13405-RA/NV15789-RA/NV16539-RA/NV18950-RA/NV18963-RA	0.872/0.8/0.807/0.925/0.899/0.802/0.896/0.866	8
Nasonia vitripennis	R-HSA-983169	Class I MHC mediated antigen processing & presentation	32/563	361/9823	0.00911793	0.052884	0.0398455	4615/5707/5709/11065/8454/7326/5682/64320/79876/5706/55585/6502/7325/51128/23608/64682/51465/7323/7319/5704/5714/6468/55176/10273/25831/90678/9040/8453/7317/26091/5691/7311	NV10640-RA/NV10900-RA/NV11103-RA/NV11377-RA/NV11729-RA/NV11751-RA/NV12493-RA/NV12963-RA/NV12987-RA/NV13405-RA/NV13515-RA/NV13547-RA/NV13555-RA/NV13587-RA/NV13612-RA/NV14016-RA/NV14715-RA/NV14758-RA/NV15062-RA/NV15789-RA/NV16539-RA/NV16566-RA/NV16584-RA/NV16678-RA/NV16897-RA/NV16910-RA/NV17219-RA/NV18061-RB/NV18497-RA/NV18795-RA/NV18950-RA/NV18963-RA	0.799/0.872/0.8/0.938/0.822/0.863/0.807/0.833/0.907/0.925/0.895/0.802/0.933/0.937/0.795/0.88/0.828/0.91/0.925/0.899/0.802/0.802/0.846/0.836/0.796/0.821/0.89/0.888/0.879/0.802/0.896/0.866	32
Nasonia vitripennis	R-HSA-446652	Interleukin-1 family signaling	14/563	121/9823	0.00922281	0.05317	0.040061	4615/5707/5709/8454/5682/10454/4791/5706/5704/6416/5714/28511/5691/7311	NV10640-RA/NV10900-RA/NV11103-RA/NV11729-RA/NV12493-RA/NV12618-RA/NV13245-RA/NV13405-RA/NV15789-RA/NV16376-RA/NV16539-RA/NV18325-RA/NV18950-RA/NV18963-RA	0.799/0.872/0.8/0.822/0.807/0.977/0.85/0.925/0.899/0.84/0.802/0.795/0.896/0.866	14
Nasonia vitripennis	R-HSA-6811442	Intra-Golgi and retrograde Golgi-to-ER traffic	20/563	198/9823	0.00961355	0.0550908	0.0415082	8729/9827/10959/1783/9367/6811/9570/10540/9183/84342/84364/1780/400/51164/60560/55738/22931/55275/122830/27314	NV11036-RA/NV11532-RA/NV11646-RA/NV11682-RA/NV11736-RA/NV13359-RA/NV13410-RA/NV14013-RA/NV14663-RA/NV14906-RA/NV15551-RA/NV15712-RA/NV16238-RA/NV16303-RA/NV16593-RA/NV16828-RA/NV17118-RA/NV17498-RA/NV18131-RA/NV18148-RA	0.846/0.858/0.838/0.869/0.843/0.808/0.818/0.823/0.805/0.874/0.796/0.861/0.849/0.841/0.798/0.826/0.86/0.889/0.823/0.867	20
Nasonia vitripennis	R-HSA-5607764	CLEC7A (Dectin-1) signaling	12/563	98/9823	0.00998181	0.0566897	0.0427129	5707/5709/8454/5682/10454/4791/5706/5704/5714/9040/5691/7311	NV10900-RA/NV11103-RA/NV11729-RA/NV12493-RA/NV12618-RA/NV13245-RA/NV13405-RA/NV15789-RA/NV16539-RA/NV17219-RA/NV18950-RA/NV18963-RA	0.872/0.8/0.822/0.807/0.977/0.85/0.925/0.899/0.802/0.89/0.896/0.866	12
Nasonia vitripennis	R-HSA-180585	Vif-mediated degradation of APOBEC3G	8/563	53/9823	0.010011	0.0566897	0.0427129	5707/5709/5682/5706/5704/5714/5691/7311	NV10900-RA/NV11103-RA/NV12493-RA/NV13405-RA/NV15789-RA/NV16539-RA/NV18950-RA/NV18963-RA	0.872/0.8/0.807/0.925/0.899/0.802/0.896/0.866	8
Nasonia vitripennis	R-HSA-165054	Rev-mediated nuclear export of HIV RNA	6/563	33/9823	0.0101563	0.0568396	0.0428258	348995/5903/79902/8480/79023/55746	NV10475-RA/NV12953-RA/NV14397-RA/NV14833-RA/NV15703-RA/NV16735-RA	0.798/0.817/0.817/0.853/0.964/0.795	6
Nasonia vitripennis	R-HSA-5694530	Cargo concentration in the ER	6/563	33/9823	0.0101563	0.0568396	0.0428258	90411/10959/6811/9570/51128/10175	NV10891-RA/NV11646-RA/NV13359-RA/NV13410-RA/NV13587-RA/NV14946-RA	0.882/0.838/0.808/0.818/0.937/0.826	6
Nasonia vitripennis	R-HSA-5358346	Hedgehog ligand biogenesis	9/563	64/9823	0.0102608	0.0570909	0.0430152	5707/5709/5682/5706/6400/5704/5714/5691/7311	NV10900-RA/NV11103-RA/NV12493-RA/NV13405-RA/NV15220-RA/NV15789-RA/NV16539-RA/NV18950-RA/NV18963-RA	0.872/0.8/0.807/0.925/0.859/0.899/0.802/0.896/0.866	9
Nasonia vitripennis	R-HSA-166208	mTORC1-mediated signalling	5/563	24/9823	0.010407	0.0575696	0.0433758	6198/10670/1975/58528/28956	NV13095-RA/NV13473-RA/NV14231-RA/NV16200-RA/NV16683-RA	0.846/0.812/0.828/0.871/0.836	5
Nasonia vitripennis	R-HSA-69239	Synthesis of DNA	12/563	99/9823	0.0107879	0.0593337	0.044705	5707/5709/9837/5682/5706/4171/5424/5704/2237/5714/5691/7311	NV10900-RA/NV11103-RA/NV11368-RA/NV12493-RA/NV13405-RA/NV14878-RA/NV15693-RA/NV15789-RA/NV15912-RA/NV16539-RA/NV18950-RA/NV18963-RA	0.872/0.8/0.869/0.807/0.925/0.839/0.798/0.899/0.905/0.802/0.896/0.866	12
Nasonia vitripennis	R-HSA-4641257	Degradation of AXIN	8/563	54/9823	0.0111805	0.0611412	0.0460669	5707/5709/5682/5706/5704/5714/5691/7311	NV10900-RA/NV11103-RA/NV12493-RA/NV13405-RA/NV15789-RA/NV16539-RA/NV18950-RA/NV18963-RA	0.872/0.8/0.807/0.925/0.899/0.802/0.896/0.866	8
Nasonia vitripennis	R-HSA-109688	Cleavage of Growing Transcript in the Termination Region	9/563	65/9823	0.0113246	0.0612295	0.0461334	102724594/10898/79228/6634/53981/1479/57187/51585/6637	NV11362-RA/NV14604-RA/NV15000-RA/NV15051-RA/NV15232-RA/NV15357-RA/NV15717-RA/NV16870-RA/NV17781-RA	0.827/0.837/0.87/0.903/0.848/0.956/0.884/0.829/0.891	9
Nasonia vitripennis	R-HSA-73856	RNA Polymerase II Transcription Termination	9/563	65/9823	0.0113246	0.0612295	0.0461334	102724594/10898/79228/6634/53981/1479/57187/51585/6637	NV11362-RA/NV14604-RA/NV15000-RA/NV15051-RA/NV15232-RA/NV15357-RA/NV15717-RA/NV16870-RA/NV17781-RA	0.827/0.837/0.87/0.903/0.848/0.956/0.884/0.829/0.891	9
Nasonia vitripennis	R-HSA-6807878	COPI-mediated anterograde transport	12/563	100/9823	0.0116435	0.0625999	0.047166	8729/10959/1783/6811/9570/10540/84342/84364/1780/2801/51164/55738	NV11036-RA/NV11646-RA/NV11682-RA/NV13359-RA/NV13410-RA/NV14013-RA/NV14906-RA/NV15551-RA/NV15712-RA/NV15885-RA/NV16303-RA/NV16828-RA	0.846/0.838/0.869/0.808/0.818/0.823/0.874/0.796/0.861/0.833/0.841/0.826	12
Nasonia vitripennis	R-HSA-3301854	Nuclear Pore Complex (NPC) Disassembly	6/563	34/9823	0.0117511	0.0628255	0.0473359	348995/5903/79902/8480/79023/55746	NV10475-RA/NV12953-RA/NV14397-RA/NV14833-RA/NV15703-RA/NV16735-RA	0.798/0.817/0.817/0.853/0.964/0.795	6
Nasonia vitripennis	R-HSA-432722	Golgi Associated Vesicle Biogenesis	8/563	55/9823	0.0124478	0.0652053	0.049129	84062/2580/4952/8905/1362/1176/164/3312	NV10076-RA/NV10322-RA/NV14613-RA/NV14915-RA/NV15674-RA/NV18265-RA/NV19041-RA/NV19259-RA	0.863/0.805/0.882/0.886/0.816/0.964/0.862/0.812	8
Nasonia vitripennis	R-HSA-8941858	Regulation of RUNX3 expression and activity	8/563	55/9823	0.0124478	0.0652053	0.049129	5707/5709/5682/5706/5704/5714/5691/7311	NV10900-RA/NV11103-RA/NV12493-RA/NV13405-RA/NV15789-RA/NV16539-RA/NV18950-RA/NV18963-RA	0.872/0.8/0.807/0.925/0.899/0.802/0.896/0.866	8
Nasonia vitripennis	R-HSA-1169091	Activation of NF-kappaB in B cells	9/563	66/9823	0.0124687	0.0652053	0.049129	5707/5709/8454/5682/5706/5704/5714/5691/7311	NV10900-RA/NV11103-RA/NV11729-RA/NV12493-RA/NV13405-RA/NV15789-RA/NV16539-RA/NV18950-RA/NV18963-RA	0.872/0.8/0.822/0.807/0.925/0.899/0.802/0.896/0.866	9
Nasonia vitripennis	R-HSA-5658442	Regulation of RAS by GAPs	9/563	66/9823	0.0124687	0.0652053	0.049129	5707/5709/5682/5706/200734/5704/5714/5691/7311	NV10900-RA/NV11103-RA/NV12493-RA/NV13405-RA/NV14372-RA/NV15789-RA/NV16539-RA/NV18950-RA/NV18963-RA	0.872/0.8/0.807/0.925/0.803/0.899/0.802/0.896/0.866	9
Nasonia vitripennis	R-HSA-8866654	E3 ubiquitin ligases ubiquitinate target proteins	7/563	45/9823	0.0132992	0.0691619	0.0521101	123169/92305/10670/5591/7323/7319/7311	NV10337-RA/NV10954-RA/NV13473-RA/NV21469-RA/NV14758-RA/NV15062-RA/NV18963-RA	0.802/0.791/0.812/0.861/0.91/0.925/0.866	7
Nasonia vitripennis	R-HSA-176033	Interactions of Vpr with host cellular proteins	6/563	35/9823	0.0135144	0.0691619	0.0521101	348995/5903/79902/8480/79023/55746	NV10475-RA/NV12953-RA/NV14397-RA/NV14833-RA/NV15703-RA/NV16735-RA	0.798/0.817/0.817/0.853/0.964/0.795	6
Nasonia vitripennis	R-HSA-177243	Interactions of Rev with host cellular proteins	6/563	35/9823	0.0135144	0.0691619	0.0521101	348995/5903/79902/8480/79023/55746	NV10475-RA/NV12953-RA/NV14397-RA/NV14833-RA/NV15703-RA/NV16735-RA	0.798/0.817/0.817/0.853/0.964/0.795	6
Nasonia vitripennis	R-HSA-532668	N-glycan trimming in the ER and Calnexin/Calreticulin cycle	6/563	35/9823	0.0135144	0.0691619	0.0521101	5887/9761/55741/6400/55768/7311	NV10529-RA/NV11213-RA/NV12540-RA/NV15220-RA/NV16631-RA/NV18963-RA	0.856/0.937/0.861/0.859/0.811/0.866	6
Nasonia vitripennis	R-HSA-68867	Assembly of the pre-replicative complex	9/563	67/9823	0.0136968	0.0695958	0.052437	5707/5709/5682/5706/4171/5704/5714/5691/7311	NV10900-RA/NV11103-RA/NV12493-RA/NV13405-RA/NV14878-RA/NV15789-RA/NV16539-RA/NV18950-RA/NV18963-RA	0.872/0.8/0.807/0.925/0.839/0.899/0.802/0.896/0.866	9
Nasonia vitripennis	R-HSA-4641258	Degradation of DVL	8/563	56/9823	0.0138173	0.0695958	0.052437	5707/5709/5682/5706/5704/5714/5691/7311	NV10900-RA/NV11103-RA/NV12493-RA/NV13405-RA/NV15789-RA/NV16539-RA/NV18950-RA/NV18963-RA	0.872/0.8/0.807/0.925/0.899/0.802/0.896/0.866	8
Nasonia vitripennis	R-HSA-69541	Stabilization of p53	8/563	56/9823	0.0138173	0.0695958	0.052437	5707/5709/5682/5706/5704/5714/5691/7311	NV10900-RA/NV11103-RA/NV12493-RA/NV13405-RA/NV15789-RA/NV16539-RA/NV18950-RA/NV18963-RA	0.872/0.8/0.807/0.925/0.899/0.802/0.896/0.866	8
Nasonia vitripennis	R-HSA-195253	Degradation of beta-catenin by the destruction complex	10/563	79/9823	0.0143592	0.0719462	0.0542079	1488/5707/5709/8454/5682/5706/5704/5714/5691/7311	NV10632-RA/NV10900-RA/NV11103-RA/NV11729-RA/NV12493-RA/NV13405-RA/NV15789-RA/NV16539-RA/NV18950-RA/NV18963-RA	0.937/0.872/0.8/0.822/0.807/0.925/0.899/0.802/0.896/0.866	10
Nasonia vitripennis	R-HSA-77387	Insulin receptor recycling	5/563	26/9823	0.0146585	0.0730633	0.0550496	529/523/533/535/9296	NV10403-RA/NV10699-RA/NV12316-RA/NV14086-RC/NV14793-RA	0.799/0.878/0.893/0.929/0.873	5
Nasonia vitripennis	R-HSA-5578749	Transcriptional regulation by small RNAs	8/563	57/9823	0.0152936	0.0754434	0.0568429	348995/27161/5903/5434/79902/8480/79023/55746	NV10475-RA/NV12825-RA/NV12953-RA/NV13943-RA/NV14397-RA/NV14833-RA/NV15703-RA/NV16735-RA	0.798/0.797/0.817/0.856/0.817/0.853/0.964/0.795	8
Nasonia vitripennis	R-HSA-917937	Iron uptake and transport	8/563	57/9823	0.0152936	0.0754434	0.0568429	529/523/8454/533/10539/535/9296/7311	NV10403-RA/NV10699-RA/NV11729-RA/NV12316-RA/NV13058-RA/NV14086-RC/NV14793-RA/NV18963-RA	0.799/0.878/0.822/0.893/0.885/0.929/0.873/0.866	8
Nasonia vitripennis	R-HSA-2871837	FCERI mediated NF-kB activation	10/563	80/9823	0.0155992	0.0765559	0.0576811	5707/5709/8454/5682/10454/5706/5704/5714/5691/7311	NV10900-RA/NV11103-RA/NV11729-RA/NV12493-RA/NV12618-RA/NV13405-RA/NV15789-RA/NV16539-RA/NV18950-RA/NV18963-RA	0.872/0.8/0.822/0.807/0.977/0.925/0.899/0.802/0.896/0.866	10
Nasonia vitripennis	R-HSA-1834949	Cytosolic sensors of pathogen-associated DNA	9/563	69/9823	0.0164182	0.0801645	0.0604	4615/4791/5434/5591/11128/10621/4361/28511/7311	NV10640-RA/NV13245-RA/NV13943-RA/NV21469-RA/NV15034-RA/NV15168-RA/NV16305-RA/NV18325-RA/NV18963-RA	0.799/0.85/0.856/0.861/0.846/0.794/0.802/0.795/0.866	9
Nasonia vitripennis	R-HSA-68827	CDT1 association with the CDC6:ORC:origin complex	8/563	58/9823	0.016881	0.0817657	0.0616065	5707/5709/5682/5706/5704/5714/5691/7311	NV10900-RA/NV11103-RA/NV12493-RA/NV13405-RA/NV15789-RA/NV16539-RA/NV18950-RA/NV18963-RA	0.872/0.8/0.807/0.925/0.899/0.802/0.896/0.866	8
Nasonia vitripennis	R-HSA-1168372	Downstream signaling events of B Cell Receptor (BCR)	10/563	81/9823	0.016917	0.0817657	0.0616065	5707/5709/8454/5682/5706/5704/5714/2280/5691/7311	NV10900-RA/NV11103-RA/NV11729-RA/NV12493-RA/NV13405-RA/NV15789-RA/NV16539-RA/NV16708-RA/NV18950-RA/NV18963-RA	0.872/0.8/0.822/0.807/0.925/0.899/0.802/0.817/0.896/0.866	10
Nasonia vitripennis	R-HSA-77595	Processing of Intronless Pre-mRNAs	4/563	18/9823	0.0171686	0.0825647	0.0622085	10898/53981/1479/51585	NV14604-RA/NV15232-RA/NV15357-RA/NV16870-RA	0.837/0.848/0.956/0.829	4
Nasonia vitripennis	R-HSA-199992	trans-Golgi Network Vesicle Budding	9/563	70/9823	0.0179184	0.0844724	0.0636458	84062/2580/8729/4952/8905/1362/1176/164/3312	NV10076-RA/NV10322-RA/NV11036-RA/NV14613-RA/NV14915-RA/NV15674-RA/NV18265-RA/NV19041-RA/NV19259-RA	0.863/0.805/0.846/0.882/0.886/0.816/0.964/0.862/0.812	9
Nasonia vitripennis	R-HSA-421837	Clathrin derived vesicle budding	9/563	70/9823	0.0179184	0.0844724	0.0636458	84062/2580/8729/4952/8905/1362/1176/164/3312	NV10076-RA/NV10322-RA/NV11036-RA/NV14613-RA/NV14915-RA/NV15674-RA/NV18265-RA/NV19041-RA/NV19259-RA	0.863/0.805/0.846/0.882/0.886/0.816/0.964/0.862/0.812	9
Nasonia vitripennis	R-HSA-68949	Orc1 removal from chromatin	9/563	70/9823	0.0179184	0.0844724	0.0636458	5707/5709/5682/5706/4171/5704/5714/5691/7311	NV10900-RA/NV11103-RA/NV12493-RA/NV13405-RA/NV14878-RA/NV15789-RA/NV16539-RA/NV18950-RA/NV18963-RA	0.872/0.8/0.807/0.925/0.839/0.899/0.802/0.896/0.866	9
Nasonia vitripennis	R-HSA-69052	Switching of origins to a post-replicative state	9/563	70/9823	0.0179184	0.0844724	0.0636458	5707/5709/5682/5706/4171/5704/5714/5691/7311	NV10900-RA/NV11103-RA/NV12493-RA/NV13405-RA/NV14878-RA/NV15789-RA/NV16539-RA/NV18950-RA/NV18963-RA	0.872/0.8/0.807/0.925/0.839/0.899/0.802/0.896/0.866	9
Nasonia vitripennis	R-HSA-1236974	ER-Phagosome pathway	10/563	82/9823	0.0183155	0.0859213	0.0647375	4615/5707/5709/5682/5706/5704/5714/55176/5691/7311	NV10640-RA/NV10900-RA/NV11103-RA/NV12493-RA/NV13405-RA/NV15789-RA/NV16539-RA/NV16584-RA/NV18950-RA/NV18963-RA	0.799/0.872/0.8/0.807/0.925/0.899/0.802/0.846/0.896/0.866	10
Nasonia vitripennis	R-HSA-68874	M/G1 Transition	10/563	83/9823	0.0197972	0.0919704	0.0692952	5707/5709/5682/5706/4171/5704/8317/5714/5691/7311	NV10900-RA/NV11103-RA/NV12493-RA/NV13405-RA/NV14878-RA/NV15789-RA/NV16002-RA/NV16539-RA/NV18950-RA/NV18963-RA	0.872/0.8/0.807/0.925/0.839/0.899/1/0.802/0.896/0.866	10
Nasonia vitripennis	R-HSA-69002	DNA Replication Pre-Initiation	10/563	83/9823	0.0197972	0.0919704	0.0692952	5707/5709/5682/5706/4171/5704/8317/5714/5691/7311	NV10900-RA/NV11103-RA/NV12493-RA/NV13405-RA/NV14878-RA/NV15789-RA/NV16002-RA/NV16539-RA/NV18950-RA/NV18963-RA	0.872/0.8/0.807/0.925/0.839/0.899/1/0.802/0.896/0.866	10
Nasonia vitripennis	R-HSA-453279	Mitotic G1-G1/S phases	15/563	146/9823	0.0200351	0.0926259	0.069789	5707/5709/8454/7027/5682/5706/6502/4171/5933/5704/8317/5714/5691/7311/1875	NV10900-RA/NV11103-RA/NV11729-RA/NV12488-RA/NV12493-RA/NV13405-RA/NV13547-RA/NV14878-RA/NV15596-RA/NV15789-RA/NV16002-RA/NV16539-RA/NV18950-RA/NV18963-RA/NV25797-RA	0.872/0.8/0.822/0.92/0.807/0.925/0.802/0.839/0.9/0.899/1/0.802/0.896/0.866/0.853	15
Nasonia vitripennis	R-HSA-4608870	Asymmetric localization of PCP proteins	8/563	60/9823	0.0204056	0.0938853	0.070738	5707/5709/5682/5706/5704/5714/5691/7311	NV10900-RA/NV11103-RA/NV12493-RA/NV13405-RA/NV15789-RA/NV16539-RA/NV18950-RA/NV18963-RA	0.872/0.8/0.807/0.925/0.899/0.802/0.896/0.866	8
Nasonia vitripennis	R-HSA-1236978	Cross-presentation of soluble exogenous antigens (endosomes)	7/563	49/9823	0.0206964	0.0942214	0.0709912	5707/5709/5682/5706/5704/5714/5691	NV10900-RA/NV11103-RA/NV12493-RA/NV13405-RA/NV15789-RA/NV16539-RA/NV18950-RA	0.872/0.8/0.807/0.925/0.899/0.802/0.896	7
Nasonia vitripennis	R-HSA-6811440	Retrograde transport at the Trans-Golgi-Network	7/563	49/9823	0.0206964	0.0942214	0.0709912	9827/9367/84342/400/60560/55275/122830	NV11532-RA/NV11736-RA/NV14906-RA/NV16238-RA/NV16593-RA/NV17498-RA/NV18131-RA	0.858/0.843/0.874/0.849/0.798/0.889/0.823	7
Nasonia vitripennis	R-HSA-71403	Citric acid cycle (TCA cycle)	4/563	19/9823	0.0207848	0.0942214	0.0709912	3420/3421/1738/4191	NV10824-RA/NV15997-RA/NV17106-RA/NV17544-RA	0.862/0.797/0.875/0.85	4
Nasonia vitripennis	R-HSA-6807505	RNA polymerase II transcribes snRNA genes	9/563	72/9823	0.021214	0.0942214	0.0709912	8812/905/26512/5434/81556/51585/57508/79035/6619	NV11590-RA/NV12415-RA/NV12722-RA/NV13943-RA/NV14388-RA/NV16870-RA/NV17920-RA/NV19198-RA/NV22815-RA	0.797/0.819/0.8/0.856/0.838/0.829/0.808/0.827/0.794	9
Nasonia vitripennis	R-HSA-69300	Removal of licensing factors from origins	9/563	72/9823	0.021214	0.0942214	0.0709912	5707/5709/5682/5706/4171/5704/5714/5691/7311	NV10900-RA/NV11103-RA/NV12493-RA/NV13405-RA/NV14878-RA/NV15789-RA/NV16539-RA/NV18950-RA/NV18963-RA	0.872/0.8/0.807/0.925/0.839/0.899/0.802/0.896/0.866	9
Nasonia vitripennis	R-HSA-168142	Toll Like Receptor 10 (TLR10) Cascade	10/563	84/9823	0.0213647	0.0942214	0.0709912	4615/5609/8454/1385/10454/4791/6197/6416/28511/7311	NV10640-RA/NV11611-RA/NV11729-RA/NV12233-RA/NV12618-RA/NV13245-RA/NV16126-RA/NV16376-RA/NV18325-RA/NV18963-RA	0.799/0.826/0.822/0.874/0.977/0.85/0.824/0.84/0.795/0.866	10
Nasonia vitripennis	R-HSA-168176	Toll Like Receptor 5 (TLR5) Cascade	10/563	84/9823	0.0213647	0.0942214	0.0709912	4615/5609/8454/1385/10454/4791/6197/6416/28511/7311	NV10640-RA/NV11611-RA/NV11729-RA/NV12233-RA/NV12618-RA/NV13245-RA/NV16126-RA/NV16376-RA/NV18325-RA/NV18963-RA	0.799/0.826/0.822/0.874/0.977/0.85/0.824/0.84/0.795/0.866	10
Nasonia vitripennis	R-HSA-5696399	Global Genome Nucleotide Excision Repair (GG-NER)	10/563	84/9823	0.0213647	0.0942214	0.0709912	7528/5887/54617/86/79913/7341/10980/5424/2968/7311	NV10061-RA/NV10529-RA/NV10633-RA/NV11066-RA/NV11745-RA/NV12229-RA/NV13046-RA/NV15693-RA/NV18723-RA/NV18963-RA	0.907/0.856/0.847/0.85/0.865/0.904/0.882/0.798/0.835/0.866	10
Nasonia vitripennis	R-HSA-975871	MyD88 cascade initiated on plasma membrane	10/563	84/9823	0.0213647	0.0942214	0.0709912	4615/5609/8454/1385/10454/4791/6197/6416/28511/7311	NV10640-RA/NV11611-RA/NV11729-RA/NV12233-RA/NV12618-RA/NV13245-RA/NV16126-RA/NV16376-RA/NV18325-RA/NV18963-RA	0.799/0.826/0.822/0.874/0.977/0.85/0.824/0.84/0.795/0.866	10
Nasonia vitripennis	R-HSA-72163	mRNA Splicing - Major Pathway	17/563	174/9823	0.0217506	0.0954831	0.0719418	10713/10285/23451/10181/102724594/57461/6629/5434/10898/6634/53981/1479/84844/10523/51585/6637/3312	NV10983-RA/NV11025-RA/NV11085-RA/NV11099-RA/NV11362-RA/NV11563-RA/NV13607-RA/NV13943-RA/NV14604-RA/NV15051-RA/NV15232-RA/NV15357-RA/NV15856-RA/NV16034-RA/NV16870-RA/NV17781-RA/NV19259-RA	0.85/0.899/0.893/0.899/0.827/0.815/0.823/0.856/0.837/0.903/0.848/0.956/0.792/0.861/0.829/0.891/0.812	17
Nasonia vitripennis	R-HSA-2468052	Establishment of Sister Chromatid Cohesion	3/563	11/9823	0.021869	0.0955647	0.0720033	5885/9126/23047	NV14713-RA/NV15123-RA/NV15914-RA	0.811/0.865/0.886	3
Nasonia vitripennis	R-HSA-73884	Base Excision Repair	6/563	39/9823	0.0224127	0.0970539	0.0731254	328/23583/11284/54936/5424/2237	NV11148-RA/NV11298-RA/NV11747-RA/NV14166-RA/NV15693-RA/NV15912-RA	0.807/0.835/0.796/0.872/0.798/0.905	6
Nasonia vitripennis	R-HSA-73933	Resolution of Abasic Sites (AP sites)	6/563	39/9823	0.0224127	0.0970539	0.0731254	328/23583/11284/54936/5424/2237	NV11148-RA/NV11298-RA/NV11747-RA/NV14166-RA/NV15693-RA/NV15912-RA	0.807/0.835/0.796/0.872/0.798/0.905	6
Nasonia vitripennis	R-HSA-168138	Toll Like Receptor 9 (TLR9) Cascade	11/563	97/9823	0.0225899	0.097381	0.0733718	4615/5609/8454/1385/10454/4791/6197/6416/30849/28511/7311	NV10640-RA/NV11611-RA/NV11729-RA/NV12233-RA/NV12618-RA/NV13245-RA/NV16126-RA/NV16376-RA/NV18273-RA/NV18325-RA/NV18963-RA	0.799/0.826/0.822/0.874/0.977/0.85/0.824/0.84/0.868/0.795/0.866	11
Nasonia vitripennis	R-HSA-3371556	Cellular response to heat stress	10/563	85/9823	0.0230207	0.0987928	0.0744355	348995/5903/79902/8480/79023/3297/9532/55746/3312/6767	NV10475-RA/NV12953-RA/NV14397-RA/NV14833-RA/NV15703-RA/NV16103-RA/NV16615-RA/NV16735-RA/NV19259-RA/NV25428-RA	0.798/0.817/0.817/0.853/0.964/0.964/0.907/0.795/0.812/0.893	10
Nasonia vitripennis	R-HSA-157118	Signaling by NOTCH	12/563	110/9823	0.0233292	0.09967	0.0750964	10959/8454/1385/7027/27161/8650/6400/23509/5664/3066/892/7311	NV11646-RA/NV11729-RA/NV12233-RA/NV12488-RA/NV12825-RA/NV13445-RA/NV15220-RA/NV15910-RA/NV16053-RA/NV18066-RA/NV18724-RA/NV18963-RA	0.838/0.822/0.874/0.92/0.797/0.853/0.859/0.882/0.876/0.808/0.809/0.866	12
Nasonia vitripennis	R-HSA-168164	Toll Like Receptor 3 (TLR3) Cascade	11/563	98/9823	0.0241841	0.102408	0.0771593	4615/5609/8454/1385/10454/4791/7323/6197/6416/28511/7311	NV10640-RA/NV11611-RA/NV11729-RA/NV12233-RA/NV12618-RA/NV13245-RA/NV14758-RA/NV16126-RA/NV16376-RA/NV18325-RA/NV18963-RA	0.799/0.826/0.822/0.874/0.977/0.85/0.91/0.824/0.84/0.795/0.866	11
Nasonia vitripennis	R-HSA-5668541	TNFR2 non-canonical NF-kB pathway	11/563	98/9823	0.0241841	0.102408	0.0771593	5707/5709/8454/5682/4791/5706/5704/5714/9040/5691/7311	NV10900-RA/NV11103-RA/NV11729-RA/NV12493-RA/NV13245-RA/NV13405-RA/NV15789-RA/NV16539-RA/NV17219-RA/NV18950-RA/NV18963-RA	0.872/0.8/0.822/0.807/0.85/0.925/0.899/0.802/0.89/0.896/0.866	11
Nasonia vitripennis	R-HSA-211000	Gene Silencing by RNA	10/563	86/9823	0.0247676	0.103857	0.0782511	348995/27161/5903/5434/79902/8480/8575/79023/23405/55746	NV10475-RA/NV12825-RA/NV12953-RA/NV13943-RA/NV14397-RA/NV14833-RA/NV14998-RA/NV15703-RA/NV16620-RA/NV16735-RA	0.798/0.797/0.817/0.856/0.817/0.853/0.86/0.964/0.836/0.795	10
Nasonia vitripennis	R-HSA-5687128	MAPK6/MAPK4 signaling	10/563	86/9823	0.0247676	0.103857	0.0782511	5707/5709/5682/27161/5706/5704/5062/5714/5691/7311	NV10900-RA/NV11103-RA/NV12493-RA/NV12825-RA/NV13405-RA/NV15789-RA/NV15829-RA/NV16539-RA/NV18950-RA/NV18963-RA	0.872/0.8/0.807/0.797/0.925/0.899/0.833/0.802/0.896/0.866	10
Nasonia vitripennis	R-HSA-5610787	Hedgehog 'off' state	12/563	111/9823	0.0248519	0.103857	0.0782511	5707/5709/8454/27152/5682/5706/55081/8650/5704/5714/5691/7311	NV10900-RA/NV11103-RA/NV11729-RA/NV11940-RA/NV12493-RA/NV13405-RA/NV13421-RA/NV13445-RA/NV15789-RA/NV16539-RA/NV18950-RA/NV18963-RA	0.872/0.8/0.822/0.804/0.807/0.925/0.837/0.853/0.899/0.802/0.896/0.866	12
Nasonia vitripennis	R-HSA-166166	MyD88-independent TLR4 cascade	11/563	99/9823	0.0258586	0.107128	0.080716	4615/5609/8454/1385/10454/4791/7323/6197/6416/28511/7311	NV10640-RA/NV11611-RA/NV11729-RA/NV12233-RA/NV12618-RA/NV13245-RA/NV14758-RA/NV16126-RA/NV16376-RA/NV18325-RA/NV18963-RA	0.799/0.826/0.822/0.874/0.977/0.85/0.91/0.824/0.84/0.795/0.866	11
Nasonia vitripennis	R-HSA-937061	TRIF(TICAM1)-mediated TLR4 signaling	11/563	99/9823	0.0258586	0.107128	0.080716	4615/5609/8454/1385/10454/4791/7323/6197/6416/28511/7311	NV10640-RA/NV11611-RA/NV11729-RA/NV12233-RA/NV12618-RA/NV13245-RA/NV14758-RA/NV16126-RA/NV16376-RA/NV18325-RA/NV18963-RA	0.799/0.826/0.822/0.874/0.977/0.85/0.91/0.824/0.84/0.795/0.866	11
Nasonia vitripennis	R-HSA-70614	Amino acid synthesis and interconversion (transamination)	5/563	30/9823	0.02633	0.108611	0.0818334	440/57515/2806/29920/2805	NV10079-RA/NV13186-RA/NV13853-RA/NV14647-RA/NV16345-RA	0.797/0.81/0.945/0.803/0.807	5
Nasonia vitripennis	R-HSA-69481	G2/M Checkpoints	14/563	138/9823	0.0265675	0.10912	0.0822169	5707/5709/7341/5883/5682/5706/4171/580/5704/8317/4361/5714/5691/7311	NV10900-RA/NV11103-RA/NV12229-RA/NV12435-RA/NV12493-RA/NV13405-RA/NV14878-RA/NV15728-RA/NV15789-RA/NV16002-RA/NV16305-RA/NV16539-RA/NV18950-RA/NV18963-RA	0.872/0.8/0.904/0.827/0.807/0.925/0.839/0.985/0.899/1/0.802/0.802/0.896/0.866	14
Nasonia vitripennis	R-HSA-69304	Regulation of DNA replication	9/563	75/9823	0.0269428	0.110189	0.083022	5707/5709/5682/5706/4171/5704/5714/5691/7311	NV10900-RA/NV11103-RA/NV12493-RA/NV13405-RA/NV14878-RA/NV15789-RA/NV16539-RA/NV18950-RA/NV18963-RA	0.872/0.8/0.807/0.925/0.839/0.899/0.802/0.896/0.866	9
Nasonia vitripennis	R-HSA-203927	MicroRNA (miRNA) biogenesis	4/563	21/9823	0.0293265	0.118921	0.0896014	27161/5434/8575/23405	NV12825-RA/NV13943-RA/NV14998-RA/NV16620-RA	0.797/0.856/0.86/0.836	4
Nasonia vitripennis	R-HSA-6804115	TP53 regulates transcription of additional cell cycle genes whose exact role in the p53 pathway remain uncertain	4/563	21/9823	0.0293265	0.118921	0.0896014	9125/4848/4849/29883	NV12099-RA/NV13543-RA/NV13753-RA/NV17682-RA	0.878/0.839/0.908/0.857	4
Nasonia vitripennis	R-HSA-3247509	Chromatin modifying enzymes	20/563	222/9823	0.029772	0.119714	0.0901984	5929/86/51742/387893/6605/57459/55140/53615/4791/26009/8089/6601/80853/93624/58508/84148/3066/11091/10419/55250	NV10554-RA/NV11066-RA/NV11270-RA/NV11710-RA/NV11999-RA/NV12007-RA/NV13198-RA/NV13224-RA/NV13245-RA/NV13275-RA/NV13456-RA/NV13586-RA/NV13884-RA/NV15173-RA/NV15492-RA/NV15786-RA/NV18066-RA/NV18308-RA/NV18830-RA/NV19147-RA	0.839/0.85/0.826/0.793/0.811/0.806/0.869/0.883/0.85/0.829/0.971/0.821/0.844/0.799/0.88/0.862/0.808/0.91/0.832/0.805	20
Nasonia vitripennis	R-HSA-4839726	Chromatin organization	20/563	222/9823	0.029772	0.119714	0.0901984	5929/86/51742/387893/6605/57459/55140/53615/4791/26009/8089/6601/80853/93624/58508/84148/3066/11091/10419/55250	NV10554-RA/NV11066-RA/NV11270-RA/NV11710-RA/NV11999-RA/NV12007-RA/NV13198-RA/NV13224-RA/NV13245-RA/NV13275-RA/NV13456-RA/NV13586-RA/NV13884-RA/NV15173-RA/NV15492-RA/NV15786-RA/NV18066-RA/NV18308-RA/NV18830-RA/NV19147-RA	0.839/0.85/0.826/0.793/0.811/0.806/0.869/0.883/0.85/0.829/0.971/0.821/0.844/0.799/0.88/0.862/0.808/0.91/0.832/0.805	20
Nasonia vitripennis	R-HSA-917977	Transferrin endocytosis and recycling	5/563	31/9823	0.0299632	0.119978	0.0903975	529/523/533/535/9296	NV10403-RA/NV10699-RA/NV12316-RA/NV14086-RC/NV14793-RA	0.799/0.878/0.893/0.929/0.873	5
Nasonia vitripennis	R-HSA-446193	Biosynthesis of the N-glycan precursor (dolichol lipid-linked oligosaccharide, LLO) and transfer to a nascent protein	9/563	77/9823	0.03132	0.124335	0.0936804	57171/79947/26503/79087/5238/51005/22845/91869/56052	NV10259-RA/NV12013-RA/NV13158-RA/NV15175-RA/NV15237-RA/NV15830-RA/NV16156-RA/NV16980-RA/NV17559-RA	0.864/0.8/0.845/0.8/0.84/0.793/0.896/0.816/0.82	9
Nasonia vitripennis	R-HSA-69563	p53-Dependent G1 DNA Damage Response	8/563	65/9823	0.0314411	0.124335	0.0936804	5707/5709/5682/5706/5704/5714/5691/7311	NV10900-RA/NV11103-RA/NV12493-RA/NV13405-RA/NV15789-RA/NV16539-RA/NV18950-RA/NV18963-RA	0.872/0.8/0.807/0.925/0.899/0.802/0.896/0.866	8
Nasonia vitripennis	R-HSA-69580	p53-Dependent G1/S DNA damage checkpoint	8/563	65/9823	0.0314411	0.124335	0.0936804	5707/5709/5682/5706/5704/5714/5691/7311	NV10900-RA/NV11103-RA/NV12493-RA/NV13405-RA/NV15789-RA/NV16539-RA/NV18950-RA/NV18963-RA	0.872/0.8/0.807/0.925/0.899/0.802/0.896/0.866	8
Nasonia vitripennis	R-HSA-72172	mRNA Splicing	17/563	182/9823	0.0318894	0.125589	0.0946253	10713/10285/23451/10181/102724594/57461/6629/5434/10898/6634/53981/1479/84844/10523/51585/6637/3312	NV10983-RA/NV11025-RA/NV11085-RA/NV11099-RA/NV11362-RA/NV11563-RA/NV13607-RA/NV13943-RA/NV14604-RA/NV15051-RA/NV15232-RA/NV15357-RA/NV15856-RA/NV16034-RA/NV16870-RA/NV17781-RA/NV19259-RA	0.85/0.899/0.893/0.899/0.827/0.815/0.823/0.856/0.837/0.903/0.848/0.956/0.792/0.861/0.829/0.891/0.812	17
Nasonia vitripennis	R-HSA-382556	ABC-family proteins mediated transport	11/563	103/9823	0.0334002	0.130803	0.0985539	5707/5709/5682/5706/6400/5704/5714/5825/23456/5691/7311	NV10900-RA/NV11103-RA/NV12493-RA/NV13405-RA/NV15220-RA/NV15789-RA/NV16539-RA/NV16903-RA/NV16970-RA/NV18950-RA/NV18963-RA	0.872/0.8/0.807/0.925/0.859/0.899/0.802/0.897/0.859/0.896/0.866	11
Nasonia vitripennis	R-HSA-983705	Signaling by the B Cell Receptor (BCR)	12/563	116/9823	0.0335728	0.130803	0.0985539	5707/5709/8454/5682/5706/6786/5704/7409/5714/2280/5691/7311	NV10900-RA/NV11103-RA/NV11729-RA/NV12493-RA/NV13405-RA/NV15648-RA/NV15789-RA/NV15897-RA/NV16539-RA/NV16708-RA/NV18950-RA/NV18963-RA	0.872/0.8/0.822/0.807/0.925/0.919/0.899/0.865/0.802/0.817/0.896/0.866	12
Nasonia vitripennis	R-HSA-1222556	ROS, RNS production in phagocytes	5/563	32/9823	0.0338968	0.130803	0.0985539	529/523/533/535/9296	NV10403-RA/NV10699-RA/NV12316-RA/NV14086-RC/NV14793-RA	0.799/0.878/0.893/0.929/0.873	5
Nasonia vitripennis	R-HSA-2173789	TGF-beta receptor signaling activates SMADs	5/563	32/9823	0.0338968	0.130803	0.0985539	11171/10273/2280/9040/7311	NV14366-RA/NV16678-RA/NV16708-RA/NV17219-RA/NV18963-RA	0.81/0.836/0.817/0.89/0.866	5
Nasonia vitripennis	R-HSA-917729	Endosomal Sorting Complex Required For Transport (ESCRT)	5/563	32/9823	0.0338968	0.130803	0.0985539	91782/9525/7251/84313/7311	NV10943-RA/NV16833-RA/NV17371-RA/NV18663-RA/NV18963-RA	0.875/0.833/0.837/0.81/0.866	5
Nasonia vitripennis	R-HSA-450321	JNK (c-Jun kinases) phosphorylation and activation mediated by activated human TAK1	4/563	22/9823	0.0342686	0.131707	0.0992348	5609/10454/6416/7311	NV11611-RA/NV12618-RA/NV16376-RA/NV18963-RA	0.826/0.977/0.84/0.866	4
Nasonia vitripennis	R-HSA-975138	TRAF6 mediated induction of NFkB and MAP kinases upon TLR7/8 or 9 activation	10/563	91/9823	0.034949	0.133785	0.1008	4615/5609/8454/1385/10454/4791/6197/6416/28511/7311	NV10640-RA/NV11611-RA/NV11729-RA/NV12233-RA/NV12618-RA/NV13245-RA/NV16126-RA/NV16376-RA/NV18325-RA/NV18963-RA	0.799/0.826/0.822/0.874/0.977/0.85/0.824/0.84/0.795/0.866	10
Nasonia vitripennis	R-HSA-69615	G1/S DNA Damage Checkpoints	8/563	67/9823	0.0368188	0.140381	0.10577	5707/5709/5682/5706/5704/5714/5691/7311	NV10900-RA/NV11103-RA/NV12493-RA/NV13405-RA/NV15789-RA/NV16539-RA/NV18950-RA/NV18963-RA	0.872/0.8/0.807/0.925/0.899/0.802/0.896/0.866	8
Nasonia vitripennis	R-HSA-69231	Cyclin D associated events in G1	6/563	44/9823	0.0381915	0.144464	0.108846	8454/7027/6502/5933/7311/1875	NV11729-RA/NV12488-RA/NV13547-RA/NV15596-RA/NV18963-RA/NV25797-RA	0.822/0.92/0.802/0.9/0.866/0.853	6
Nasonia vitripennis	R-HSA-69236	G1 Phase	6/563	44/9823	0.0381915	0.144464	0.108846	8454/7027/6502/5933/7311/1875	NV11729-RA/NV12488-RA/NV13547-RA/NV15596-RA/NV18963-RA/NV25797-RA	0.822/0.92/0.802/0.9/0.866/0.853	6
Nasonia vitripennis	R-HSA-5619084	ABC transporter disorders	9/563	80/9823	0.0387763	0.146098	0.110078	5707/5709/5682/5706/6400/5704/5714/5691/7311	NV10900-RA/NV11103-RA/NV12493-RA/NV13405-RA/NV15220-RA/NV15789-RA/NV16539-RA/NV18950-RA/NV18963-RA	0.872/0.8/0.807/0.925/0.859/0.899/0.802/0.896/0.866	9
Nasonia vitripennis	R-HSA-2173795	Downregulation of SMAD2/3:SMAD4 transcriptional activity	4/563	23/9823	0.0396647	0.146878	0.110666	8239/7323/51592/7311	NV11605-RA/NV14758-RA/NV16381-RA/NV18963-RA	0.838/0.91/0.834/0.866	4
Nasonia vitripennis	R-HSA-70895	Branched-chain amino acid catabolism	4/563	23/9823	0.0396647	0.146878	0.110666	38/36/1738/56922	NV12039-RA/NV13885-RA/NV17106-RA/NV18346-RA	0.934/0.847/0.875/0.857	4
Nasonia vitripennis	R-HSA-168181	Toll Like Receptor 7/8 (TLR7/8) Cascade	10/563	93/9823	0.0397377	0.146878	0.110666	4615/5609/8454/1385/10454/4791/6197/6416/28511/7311	NV10640-RA/NV11611-RA/NV11729-RA/NV12233-RA/NV12618-RA/NV13245-RA/NV16126-RA/NV16376-RA/NV18325-RA/NV18963-RA	0.799/0.826/0.822/0.874/0.977/0.85/0.824/0.84/0.795/0.866	10
Nasonia vitripennis	R-HSA-975155	MyD88 dependent cascade initiated on endosome	10/563	93/9823	0.0397377	0.146878	0.110666	4615/5609/8454/1385/10454/4791/6197/6416/28511/7311	NV10640-RA/NV11611-RA/NV11729-RA/NV12233-RA/NV12618-RA/NV13245-RA/NV16126-RA/NV16376-RA/NV18325-RA/NV18963-RA	0.799/0.826/0.822/0.874/0.977/0.85/0.824/0.84/0.795/0.866	10
Nasonia vitripennis	R-HSA-72187	mRNA 3'-end processing	7/563	56/9823	0.0397508	0.146878	0.110666	102724594/10898/79228/53981/1479/57187/51585	NV11362-RA/NV14604-RA/NV15000-RA/NV15232-RA/NV15357-RA/NV15717-RA/NV16870-RA	0.827/0.837/0.87/0.848/0.956/0.884/0.829	7
Nasonia vitripennis	R-HSA-166058	MyD88:Mal cascade initiated on plasma membrane	10/563	94/9823	0.0422935	0.153952	0.115995	4615/5609/8454/1385/10454/4791/6197/6416/28511/7311	NV10640-RA/NV11611-RA/NV11729-RA/NV12233-RA/NV12618-RA/NV13245-RA/NV16126-RA/NV16376-RA/NV18325-RA/NV18963-RA	0.799/0.826/0.822/0.874/0.977/0.85/0.824/0.84/0.795/0.866	10
Nasonia vitripennis	R-HSA-168188	Toll Like Receptor TLR6:TLR2 Cascade	10/563	94/9823	0.0422935	0.153952	0.115995	4615/5609/8454/1385/10454/4791/6197/6416/28511/7311	NV10640-RA/NV11611-RA/NV11729-RA/NV12233-RA/NV12618-RA/NV13245-RA/NV16126-RA/NV16376-RA/NV18325-RA/NV18963-RA	0.799/0.826/0.822/0.874/0.977/0.85/0.824/0.84/0.795/0.866	10
Nasonia vitripennis	R-HSA-174490	Membrane binding and targetting of GAG proteins	3/563	14/9823	0.0424695	0.153952	0.115995	9397/7251/7311	NV10588-RA/NV17371-RA/NV18963-RA	0.81/0.837/0.866	3
Nasonia vitripennis	R-HSA-174495	Synthesis And Processing Of GAG, GAGPOL Polyproteins	3/563	14/9823	0.0424695	0.153952	0.115995	9397/7251/7311	NV10588-RA/NV17371-RA/NV18963-RA	0.81/0.837/0.866	3
Nasonia vitripennis	R-HSA-200425	Import of palmitoyl-CoA into the mitochondrial matrix	3/563	14/9823	0.0424695	0.153952	0.115995	5565/5563/788	NV13414-RA/NV13517-RA/NV13526-RA	0.957/0.817/0.831	3
Nasonia vitripennis	R-HSA-445989	TAK1 activates NFkB by phosphorylation and activation of IKKs complex	5/563	34/9823	0.0426853	0.15415	0.116145	4615/10454/4791/28511/7311	NV10640-RA/NV12618-RA/NV13245-RA/NV18325-RA/NV18963-RA	0.799/0.977/0.85/0.795/0.866	5
Nasonia vitripennis	R-HSA-69618	Mitotic Spindle Checkpoint	11/563	108/9823	0.0448621	0.161403	0.121609	9184/348995/11065/1783/5903/64682/79902/9183/79023/1780/55746	NV10243-RA/NV10475-RA/NV11377-RA/NV11682-RA/NV12953-RA/NV14016-RA/NV14397-RA/NV14663-RA/NV15703-RA/NV15712-RA/NV16735-RA	0.955/0.798/0.938/0.869/0.817/0.88/0.817/0.805/0.964/0.861/0.795	11
Nasonia vitripennis	R-HSA-179409	APC-Cdc20 mediated degradation of Nek2A	4/563	24/9823	0.0455162	0.162534	0.122461	9184/11065/64682/7311	NV10243-RA/NV11377-RA/NV14016-RA/NV18963-RA	0.955/0.938/0.88/0.866	4
Nasonia vitripennis	R-HSA-380994	ATF4 activates genes	4/563	24/9823	0.0455162	0.162534	0.122461	440/167227/51013/22894	NV10079-RA/NV10255-RA/NV10721-RA/NV17263-RA	0.797/0.794/0.948/0.848	4
Nasonia vitripennis	R-HSA-5632684	Hedgehog 'on' state	9/563	83/9823	0.0473565	0.168476	0.126939	5707/5709/5682/5706/8650/5704/5714/5691/7311	NV10900-RA/NV11103-RA/NV12493-RA/NV13405-RA/NV13445-RA/NV15789-RA/NV16539-RA/NV18950-RA/NV18963-RA	0.872/0.8/0.807/0.925/0.853/0.899/0.802/0.896/0.866	9
Nasonia vitripennis	R-HSA-5621481	C-type lectin receptors (CLRs)	13/563	136/9823	0.0479151	0.169832	0.12796	5707/5709/8454/5682/10454/4791/5706/5704/5062/5714/9040/5691/7311	NV10900-RA/NV11103-RA/NV11729-RA/NV12493-RA/NV12618-RA/NV13245-RA/NV13405-RA/NV15789-RA/NV15829-RA/NV16539-RA/NV17219-RA/NV18950-RA/NV18963-RA	0.872/0.8/0.822/0.807/0.977/0.85/0.925/0.899/0.833/0.802/0.89/0.896/0.866	13
Nasonia vitripennis	R-HSA-1169408	ISG15 antiviral mechanism	8/563	71/9823	0.0493535	0.173644	0.130833	348995/5903/79902/8480/79023/55746/3839/7311	NV10475-RA/NV12953-RA/NV14397-RA/NV14833-RA/NV15703-RA/NV16735-RA/NV17839-RA/NV18963-RA	0.798/0.817/0.817/0.853/0.964/0.795/0.85/0.866	8
Nasonia vitripennis	R-HSA-1169410	Antiviral mechanism by IFN-stimulated genes	8/563	71/9823	0.0493535	0.173644	0.130833	348995/5903/79902/8480/79023/55746/3839/7311	NV10475-RA/NV12953-RA/NV14397-RA/NV14833-RA/NV15703-RA/NV16735-RA/NV17839-RA/NV18963-RA	0.798/0.817/0.817/0.853/0.964/0.795/0.85/0.866	8
Nasonia vitripennis	R-HSA-8856828	Clathrin-mediated endocytosis	13/563	137/9823	0.050303	0.17491	0.131786	2580/6453/9856/10980/3267/115548/1173/4952/10093/55738/10109/7311/3312	NV10322-RA/NV10377-RA/NV11165-RA/NV13046-RA/NV13763-RA/NV14161-RA/NV14332-RA/NV14613-RA/NV15783-RA/NV16828-RA/NV18785-RA/NV18963-RA/NV19259-RA	0.805/0.822/0.826/0.882/0.801/0.807/0.809/0.882/0.86/0.826/0.935/0.866/0.812	13
Nasonia vitripennis	R-HSA-73762	RNA Polymerase I Transcription Initiation	6/563	47/9823	0.0503826	0.17491	0.131786	57459/54700/53615/5434/3066/2968	NV12007-RA/NV13139-RA/NV13224-RA/NV13943-RA/NV18066-RA/NV18723-RA	0.806/0.88/0.883/0.856/0.808/0.835	6
Nasonia vitripennis	R-HSA-168179	Toll Like Receptor TLR1:TLR2 Cascade	10/563	97/9823	0.0506271	0.17491	0.131786	4615/5609/8454/1385/10454/4791/6197/6416/28511/7311	NV10640-RA/NV11611-RA/NV11729-RA/NV12233-RA/NV12618-RA/NV13245-RA/NV16126-RA/NV16376-RA/NV18325-RA/NV18963-RA	0.799/0.826/0.822/0.874/0.977/0.85/0.824/0.84/0.795/0.866	10
Nasonia vitripennis	R-HSA-181438	Toll Like Receptor 2 (TLR2) Cascade	10/563	97/9823	0.0506271	0.17491	0.131786	4615/5609/8454/1385/10454/4791/6197/6416/28511/7311	NV10640-RA/NV11611-RA/NV11729-RA/NV12233-RA/NV12618-RA/NV13245-RA/NV16126-RA/NV16376-RA/NV18325-RA/NV18963-RA	0.799/0.826/0.822/0.874/0.977/0.85/0.824/0.84/0.795/0.866	10
Nasonia vitripennis	R-HSA-193704	p75 NTR receptor-mediated signalling	10/563	97/9823	0.0506271	0.17491	0.131786	6453/4615/1894/7409/5664/3066/10672/7311/836/23365	NV10377-RA/NV10640-RA/NV11081-RA/NV15897-RA/NV16053-RA/NV18066-RA/NV18158-RA/NV18963-RA/NV21460-RA/NV21571-RA	0.822/0.799/0.82/0.865/0.876/0.808/0.795/0.866/0.818/0.87	10
Nasonia vitripennis	R-HSA-430039	mRNA decay by 5' to 3' exoribonuclease	3/563	15/9823	0.0508925	0.175195	0.132001	167227/23644/80153	NV10255-RA/NV10595-RA/NV17627-RA	0.794/0.837/0.852	3
Nasonia vitripennis	R-HSA-2500257	Resolution of Sister Chromatid Cohesion	12/563	124/9823	0.0517436	0.177486	0.133727	9184/348995/1783/5903/79902/9183/5885/9126/79023/1780/23047/55746	NV10243-RA/NV10475-RA/NV11682-RA/NV12953-RA/NV14397-RA/NV14663-RA/NV14713-RA/NV15123-RA/NV15703-RA/NV15712-RA/NV15914-RA/NV16735-RA	0.955/0.798/0.869/0.817/0.817/0.805/0.811/0.865/0.964/0.861/0.886/0.795	12
Nasonia vitripennis	R-HSA-1236975	Antigen processing-Cross presentation	10/563	98/9823	0.053632	0.183306	0.138112	4615/5707/5709/5682/5706/5704/5714/55176/5691/7311	NV10640-RA/NV10900-RA/NV11103-RA/NV12493-RA/NV13405-RA/NV15789-RA/NV16539-RA/NV16584-RA/NV18950-RA/NV18963-RA	0.799/0.872/0.8/0.807/0.925/0.899/0.802/0.846/0.896/0.866	10
Nasonia vitripennis	R-HSA-1257604	PIP3 activates AKT signaling	21/563	252/9823	0.0539135	0.183613	0.138343	7249/4615/5707/5709/57459/1385/5682/27161/53615/5706/10670/23608/5704/7409/58528/5714/10273/28956/3066/5691/7311	NV10456-RA/NV10640-RA/NV10900-RA/NV11103-RA/NV12007-RA/NV12233-RA/NV12493-RA/NV12825-RA/NV13224-RA/NV13405-RA/NV13473-RA/NV13612-RA/NV15789-RA/NV15897-RA/NV16200-RA/NV16539-RA/NV16678-RA/NV16683-RA/NV18066-RA/NV18950-RA/NV18963-RA	0.791/0.799/0.872/0.8/0.806/0.874/0.807/0.797/0.883/0.925/0.812/0.795/0.899/0.865/0.871/0.802/0.836/0.836/0.808/0.896/0.866	21
Nasonia vitripennis	R-HSA-6791312	TP53 Regulates Transcription of Cell Cycle Genes	6/563	48/9823	0.0549189	0.186374	0.140424	9125/7027/4848/4849/5933/29883	NV12099-RA/NV12488-RA/NV13543-RA/NV13753-RA/NV15596-RA/NV17682-RA	0.878/0.92/0.839/0.908/0.9/0.857	6
Nasonia vitripennis	R-HSA-68877	Mitotic Prometaphase	17/563	196/9823	0.0574199	0.194172	0.146299	9184/348995/1783/5903/10540/79902/9183/5885/10733/9126/79023/1780/23047/7283/27229/55746/102800317	NV10243-RA/NV10475-RA/NV11682-RA/NV12953-RA/NV14013-RA/NV14397-RA/NV14663-RA/NV14713-RA/NV14781-RA/NV15123-RA/NV15703-RA/NV15712-RA/NV15914-RA/NV16082-RA/NV16174-RA/NV16735-RA/NV17557-RA	0.955/0.798/0.869/0.817/0.823/0.817/0.805/0.811/0.797/0.865/0.964/0.861/0.886/0.806/0.946/0.795/0.807	17
Nasonia vitripennis	R-HSA-110373	Resolution of AP sites via the multiple-nucleotide patch replacement pathway	4/563	26/9823	0.0585792	0.197395	0.148728	328/54936/5424/2237	NV11148-RA/NV14166-RA/NV15693-RA/NV15912-RA	0.807/0.872/0.798/0.905	4
Nasonia vitripennis	R-HSA-1362300	Transcription of E2F targets under negative control by p107 (RBL1) and p130 (RBL2) in complex with HDAC1	3/563	16/9823	0.0600564	0.199563	0.150361	7027/5933/1875	NV12488-RA/NV15596-RA/NV25797-RA	0.92/0.9/0.853	3
Nasonia vitripennis	R-HSA-175474	Assembly Of The HIV Virion	3/563	16/9823	0.0600564	0.199563	0.150361	9397/7251/7311	NV10588-RA/NV17371-RA/NV18963-RA	0.81/0.837/0.866	3
Nasonia vitripennis	R-HSA-429958	mRNA decay by 3' to 5' exoribonuclease	3/563	16/9823	0.0600564	0.199563	0.150361	51013/22894/6499	NV10721-RA/NV17263-RA/NV18659-RA	0.948/0.848/0.873	3
Nasonia vitripennis	R-HSA-5684264	MAP3K8 (TPL2)-dependent MAPK1/3 activation	3/563	16/9823	0.0600564	0.199563	0.150361	8454/6416/7311	NV11729-RA/NV16376-RA/NV18963-RA	0.822/0.84/0.866	3
Nasonia vitripennis	R-HSA-166054	Activated TLR4 signalling	11/563	114/9823	0.0618536	0.204823	0.154324	4615/5609/8454/1385/10454/4791/7323/6197/6416/28511/7311	NV10640-RA/NV11611-RA/NV11729-RA/NV12233-RA/NV12618-RA/NV13245-RA/NV14758-RA/NV16126-RA/NV16376-RA/NV18325-RA/NV18963-RA	0.799/0.826/0.822/0.874/0.977/0.85/0.91/0.824/0.84/0.795/0.866	11
Nasonia vitripennis	R-HSA-1268020	Mitochondrial protein import	7/563	62/9823	0.0631089	0.207544	0.156374	617/80273/10452/51142/26517/3421/4580	NV10101-RA/NV10477-RA/NV10921-RA/NV11092-RA/NV14956-RA/NV15997-RA/NV17446-RA	0.792/0.841/0.922/0.88/0.983/0.797/0.792	7
Nasonia vitripennis	R-HSA-450294	MAP kinase activation in TLR cascade	7/563	62/9823	0.0631089	0.207544	0.156374	5609/8454/1385/10454/6197/6416/7311	NV11611-RA/NV11729-RA/NV12233-RA/NV12618-RA/NV16126-RA/NV16376-RA/NV18963-RA	0.826/0.822/0.874/0.977/0.824/0.84/0.866	7
Nasonia vitripennis	R-HSA-212165	Epigenetic regulation of gene expression	10/563	101/9823	0.0633453	0.207608	0.156422	23451/51742/57459/29128/53615/5434/11335/23378/3066/2968	NV11085-RA/NV11270-RA/NV12007-RA/NV12147-RA/NV13224-RA/NV13943-RA/NV14098-RA/NV16604-RA/NV18066-RA/NV18723-RA	0.893/0.826/0.806/0.864/0.883/0.856/0.8/0.858/0.808/0.835	10
Nasonia vitripennis	R-HSA-4086400	PCP/CE pathway	9/563	88/9823	0.0642867	0.209974	0.158205	5707/5709/5682/5706/1173/5704/5714/5691/7311	NV10900-RA/NV11103-RA/NV12493-RA/NV13405-RA/NV14332-RA/NV15789-RA/NV16539-RA/NV18950-RA/NV18963-RA	0.872/0.8/0.807/0.925/0.809/0.899/0.802/0.896/0.866	9
Nasonia vitripennis	R-HSA-202403	TCR signaling	11/563	115/9823	0.0650455	0.21173	0.159528	5707/5709/8454/5682/5706/5704/5062/5714/7535/5691/7311	NV10900-RA/NV11103-RA/NV11729-RA/NV12493-RA/NV13405-RA/NV15789-RA/NV15829-RA/NV16539-RA/NV17869-RA/NV18950-RA/NV18963-RA	0.872/0.8/0.822/0.807/0.925/0.899/0.833/0.802/0.863/0.896/0.866	11
Nasonia vitripennis	R-HSA-164952	The role of Nef in HIV-1 replication and disease pathogenesis	4/563	27/9823	0.0657818	0.211964	0.159704	1173/8905/5062/164	NV14332-RA/NV14915-RA/NV15829-RA/NV19041-RA	0.809/0.886/0.833/0.862	4
Nasonia vitripennis	R-HSA-381042	PERK regulates gene expression	4/563	27/9823	0.0657818	0.211964	0.159704	440/167227/51013/22894	NV10079-RA/NV10255-RA/NV10721-RA/NV17263-RA	0.797/0.794/0.948/0.848	4
Nasonia vitripennis	R-HSA-8982491	Glycogen metabolism	4/563	27/9823	0.0657818	0.211964	0.159704	2632/5260/5257/7311	NV13888-RA/NV15452-RA/NV15884-RA/NV18963-RA	0.793/0.805/0.84/0.866	4
Nasonia vitripennis	R-HSA-8876198	RAB GEFs exchange GTP for GDP on RABs	9/563	89/9823	0.0680789	0.218629	0.164727	57706/9827/51399/9367/51552/1121/51693/22931/126003	NV10727-RA/NV11532-RA/NV11545-RA/NV11736-RA/NV13746-RA/NV14247-RA/NV15952-RA/NV17118-RA/NV18539-RA	0.906/0.858/0.834/0.843/0.842/0.872/0.918/0.86/0.953	9
Nasonia vitripennis	R-HSA-204998	Cell death signalling via NRAGE, NRIF and NADE	8/563	76/9823	0.0685231	0.21932	0.165247	6453/1894/7409/5664/10672/7311/836/23365	NV10377-RA/NV11081-RA/NV15897-RA/NV16053-RA/NV18158-RA/NV18963-RA/NV21460-RA/NV21571-RA	0.822/0.82/0.865/0.876/0.795/0.866/0.818/0.87	8
Nasonia vitripennis	R-HSA-3781860	Diseases associated with N-glycosylation of proteins	3/563	17/9823	0.0699315	0.219357	0.165275	79087/91869/56052	NV15175-RA/NV16980-RA/NV17559-RA	0.8/0.816/0.82	3
Nasonia vitripennis	R-HSA-450385	Butyrate Response Factor 1 (BRF1) binds and destabilizes mRNA	3/563	17/9823	0.0699315	0.219357	0.165275	167227/51013/22894	NV10255-RA/NV10721-RA/NV17263-RA	0.794/0.948/0.848	3
Nasonia vitripennis	R-HSA-450513	Tristetraprolin (TTP, ZFP36) binds and destabilizes mRNA	3/563	17/9823	0.0699315	0.219357	0.165275	167227/51013/22894	NV10255-RA/NV10721-RA/NV17263-RA	0.794/0.948/0.848	3
Nasonia vitripennis	R-HSA-450604	KSRP (KHSRP) binds and destabilizes mRNA	3/563	17/9823	0.0699315	0.219357	0.165275	167227/51013/22894	NV10255-RA/NV10721-RA/NV17263-RA	0.794/0.948/0.848	3
Nasonia vitripennis	R-HSA-6781823	Formation of TC-NER Pre-Incision Complex	6/563	51/9823	0.0699635	0.219357	0.165275	57461/10980/5434/91603/2968/7311	NV11563-RA/NV13046-RA/NV13943-RA/NV15413-RA/NV18723-RA/NV18963-RA	0.815/0.882/0.856/0.856/0.835/0.866	6
Nasonia vitripennis	R-HSA-163841	Gamma carboxylation, hypusine formation and arylsulfatase activation	5/563	39/9823	0.0701392	0.219357	0.165275	1801/1802/51611/89978/285362	NV10364-RA/NV13961-RA/NV15162-RA/NV18127-RA/NV18191-RA	0.795/0.948/0.798/0.82/0.929	5
Nasonia vitripennis	R-HSA-3214858	RMTs methylate histone arginines	5/563	39/9823	0.0701392	0.219357	0.165275	86/6605/6601/11091/10419	NV11066-RA/NV11999-RA/NV13586-RA/NV18308-RA/NV18830-RA	0.85/0.811/0.821/0.91/0.832	5
Nasonia vitripennis	R-HSA-8852276	The role of GTSE1 in G2/M progression after G2 checkpoint	8/563	77/9823	0.0728365	0.227051	0.171071	5707/5709/5682/5706/5704/5714/5691/7311	NV10900-RA/NV11103-RA/NV12493-RA/NV13405-RA/NV15789-RA/NV16539-RA/NV18950-RA/NV18963-RA	0.872/0.8/0.807/0.925/0.899/0.802/0.896/0.866	8
Nasonia vitripennis	R-HSA-76071	RNA Polymerase III Transcription Initiation From Type 3 Promoter	4/563	28/9823	0.0734223	0.228133	0.171887	5434/11128/10621/6619	NV13943-RA/NV15034-RA/NV15168-RA/NV22815-RA	0.856/0.846/0.794/0.794	4
Nasonia vitripennis	R-HSA-8878166	Transcriptional regulation by RUNX2	11/563	118/9823	0.0752551	0.233072	0.175608	5707/5709/8454/5682/5706/6502/5704/5714/10273/5691/7311	NV10900-RA/NV11103-RA/NV11729-RA/NV12493-RA/NV13405-RA/NV13547-RA/NV15789-RA/NV16539-RA/NV16678-RA/NV18950-RA/NV18963-RA	0.872/0.8/0.822/0.807/0.925/0.802/0.899/0.802/0.836/0.896/0.866	11
Nasonia vitripennis	R-HSA-5358351	Signaling by Hedgehog	13/563	146/9823	0.0755213	0.233142	0.175661	5707/5709/8454/27152/5682/5706/55081/8650/6400/5704/5714/5691/7311	NV10900-RA/NV11103-RA/NV11729-RA/NV11940-RA/NV12493-RA/NV13405-RA/NV13421-RA/NV13445-RA/NV15220-RA/NV15789-RA/NV16539-RA/NV18950-RA/NV18963-RA	0.872/0.8/0.822/0.804/0.807/0.925/0.837/0.853/0.859/0.899/0.802/0.896/0.866	13
Nasonia vitripennis	R-HSA-1592230	Mitochondrial biogenesis	9/563	91/9823	0.0760761	0.234099	0.176382	10989/515/1385/5565/5563/54205/4580/8834/2551	NV10812-RA/NV10918-RA/NV12233-RA/NV13414-RA/NV13517-RA/NV13839-RA/NV17446-RA/NV18136-RA/NV18568-RA	0.857/0.909/0.874/0.957/0.817/0.865/0.792/0.835/0.981	9
Nasonia vitripennis	R-HSA-73864	RNA Polymerase I Transcription	7/563	65/9823	0.0773682	0.237312	0.178803	57459/54700/53615/5434/11335/3066/2968	NV12007-RA/NV13139-RA/NV13224-RA/NV13943-RA/NV14098-RA/NV18066-RA/NV18723-RA	0.806/0.88/0.883/0.856/0.8/0.808/0.835	7
Nasonia vitripennis	R-HSA-9007101	Rab regulation of trafficking	11/563	119/9823	0.0788714	0.24115	0.181695	7249/57706/9827/51399/9367/51552/1121/51693/22931/64786/126003	NV10456-RA/NV10727-RA/NV11532-RA/NV11545-RA/NV11736-RA/NV13746-RA/NV14247-RA/NV15952-RA/NV17118-RA/NV18151-RA/NV18539-RA	0.791/0.906/0.858/0.834/0.843/0.842/0.872/0.918/0.86/0.833/0.953	11
Nasonia vitripennis	R-HSA-1660514	Synthesis of PIPs at the Golgi membrane	3/563	18/9823	0.080484	0.244518	0.184232	4952/22908/30849	NV14613-RA/NV16896-RA/NV18273-RA	0.882/0.922/0.868	3
Nasonia vitripennis	R-HSA-73780	RNA Polymerase III Chain Elongation	3/563	18/9823	0.080484	0.244518	0.184232	5434/11128/10621	NV13943-RA/NV15034-RA/NV15168-RA	0.856/0.846/0.794	3
Nasonia vitripennis	R-HSA-162588	Budding and maturation of HIV virion	4/563	29/9823	0.0814913	0.246016	0.185361	91782/9525/7251/7311	NV10943-RA/NV16833-RA/NV17371-RA/NV18963-RA	0.875/0.833/0.837/0.866	4
Nasonia vitripennis	R-HSA-8949613	Cristae formation	4/563	29/9823	0.0814913	0.246016	0.185361	10989/515/4580/8834	NV10812-RA/NV10918-RA/NV17446-RA/NV18136-RA	0.857/0.909/0.792/0.835	4
Nasonia vitripennis	R-HSA-141424	Amplification of signal from the kinetochores	9/563	93/9823	0.0846258	0.253877	0.191284	9184/348995/1783/5903/79902/9183/79023/1780/55746	NV10243-RA/NV10475-RA/NV11682-RA/NV12953-RA/NV14397-RA/NV14663-RA/NV15703-RA/NV15712-RA/NV16735-RA	0.955/0.798/0.869/0.817/0.817/0.805/0.964/0.861/0.795	9
Nasonia vitripennis	R-HSA-141444	Amplification of signal from unattached kinetochores via a MAD2 inhibitory signal	9/563	93/9823	0.0846258	0.253877	0.191284	9184/348995/1783/5903/79902/9183/79023/1780/55746	NV10243-RA/NV10475-RA/NV11682-RA/NV12953-RA/NV14397-RA/NV14663-RA/NV15703-RA/NV15712-RA/NV16735-RA	0.955/0.798/0.869/0.817/0.817/0.805/0.964/0.861/0.795	9
Species	ID	Description	GeneRatio	BgRatio	p value	p adjusted	qvalue	ENTREZID	geneID	methylation level (exon2-4)	Count
Mus musculus	R-HSA-72203	Processing of Capped Intron-Containing Pre-mRNA	33/582	233/9823	2.46894e-06	0.00250351	0.0021025	11017/24148/5903/9416/5546/57794/11193/84248/8189/988/9984/55696/10189/1479/4116/5431/5439/9818/9785/27316/79023/57122/8021/2963/57461/57187/84324/57703/51729/5356/6626/10569/9775	ENSMUST00000001186/ENSMUST00000002529/ENSMUST00000003310/ENSMUST00000003450/ENSMUST00000005015/ENSMUST00000011450/ENSMUST00000022601/ENSMUST00000023489/ENSMUST00000023882/ENSMUST00000024727/ENSMUST00000025137/ENSMUST00000025506/ENSMUST00000026125/ENSMUST00000028599/ENSMUST00000030348/ENSMUST00000031167/ENSMUST00000041366/ENSMUST00000041905/ENSMUST00000042601/ENSMUST00000049245/ENSMUST00000052355/…	0.939/0.953/0.957/0.96/0.934/0.968/0.97/0.935/0.96/0.966/0.938/1/0.986/0.937/0.948/0.944/0.94/0.939/0.947/0.952/0.958/0.939/0.935/0.944/0.957/0.954/0.984/0.956/0.945/0.958/0.949/0.937/0.934	33
Mus musculus	R-HSA-69278	Cell Cycle, Mitotic	53/582	482/9823	7.86081e-06	0.00289953	0.00243509	10426/5116/84617/5577/4218/5903/5426/5518/6119/57551/5718/7443/54930/5693/81876/140609/29882/57082/5933/1163/5001/1060/8615/114791/5682/79682/5685/9818/10142/23595/79023/5905/5862/1062/57122/8021/4659/64105/64946/5686/147841/9793/5715/94239/93323/4957/4999/1026/55055/1763/51343/1058/220134	ENSMUST00000000776/ENSMUST00000001179/ENSMUST00000001513/ENSMUST00000003079/ENSMUST00000003121/ENSMUST00000003310/ENSMUST00000007296/ENSMUST00000007708/ENSMUST00000012627/ENSMUST00000017435/ENSMUST00000021063/ENSMUST00000021539/ENSMUST00000022784/ENSMUST00000022803/ENSMUST00000025804/ENSMUST00000027642/ENSMUST00000028341/ENSMUST00000028802/ENSMUST00000029170/ENSMUST00000029679/ENSMUST00000030872/…	0.936/0.934/0.941/0.957/0.949/0.957/0.942/0.957/0.947/0.943/0.938/0.947/0.936/0.948/0.951/0.963/0.935/0.975/0.977/0.958/0.949/1/0.964/0.951/0.934/0.954/0.942/0.939/0.944/0.943/0.958/0.948/0.934/0.935/0.939/0.935/0.942/0.962/0.966/1/0.94/0.934/0.935/0.947/0.977/0.944/0.979/0.934/0.95/0.938/0.95/0.936/0.941	53
Mus musculus	R-HSA-69620	Cell Cycle Checkpoints	34/582	259/9823	9.54772e-06	0.00289953	0.00243509	5903/51588/5518/6119/57551/5718/5693/29882/57082/5001/1060/5682/79682/5685/83990/84126/23595/79023/5905/1062/57122/64105/64946/5686/7341/147841/9793/5715/4999/1026/55055/1763/1058/220134	ENSMUST00000003310/ENSMUST00000005064/ENSMUST00000007708/ENSMUST00000012627/ENSMUST00000017435/ENSMUST00000021063/ENSMUST00000022803/ENSMUST00000028341/ENSMUST00000028802/ENSMUST00000030872/ENSMUST00000031170/ENSMUST00000033008/ENSMUST00000034045/ENSMUST00000034848/ENSMUST00000044423/ENSMUST00000045011/ENSMUST00000048706/ENSMUST00000052355/ENSMUST00000052374/ENSMUST00000062893/ENSMUST00000064848/…	0.957/0.939/0.957/0.947/0.943/0.938/0.948/0.935/0.975/0.949/1/0.934/0.954/0.942/0.967/0.946/0.943/0.958/0.948/0.935/0.939/0.962/0.966/1/0.945/0.94/0.934/0.935/0.979/0.934/0.95/0.938/0.936/0.941	34
Mus musculus	R-HSA-68886	M Phase	41/582	342/9823	1.1438e-05	0.00289953	0.00243509	10426/5116/84617/5577/5903/5518/57551/5718/7443/54930/5693/81876/140609/29882/57082/1060/8615/114791/5682/79682/5685/9818/10142/79023/5905/5862/1062/57122/8021/64105/64946/5686/147841/9793/5715/94239/93323/4957/55055/1058/220134	ENSMUST00000000776/ENSMUST00000001179/ENSMUST00000001513/ENSMUST00000003079/ENSMUST00000003310/ENSMUST00000007708/ENSMUST00000017435/ENSMUST00000021063/ENSMUST00000021539/ENSMUST00000022784/ENSMUST00000022803/ENSMUST00000025804/ENSMUST00000027642/ENSMUST00000028341/ENSMUST00000028802/ENSMUST00000031170/ENSMUST00000031355/ENSMUST00000032627/ENSMUST00000033008/ENSMUST00000034045/ENSMUST00000034848/…	0.936/0.934/0.941/0.957/0.957/0.957/0.943/0.938/0.947/0.936/0.948/0.951/0.963/0.935/0.975/1/0.964/0.951/0.934/0.954/0.942/0.939/0.944/0.958/0.948/0.934/0.935/0.939/0.935/0.962/0.966/1/0.94/0.934/0.935/0.947/0.977/0.944/0.95/0.936/0.941	41
Mus musculus	R-HSA-5663220	RHO GTPases Activate Formins	22/582	137/9823	1.64725e-05	0.00308167	0.00258805	84617/5903/5518/387/57551/57082/998/1060/79682/79023/5905/1062/57122/64105/64946/147841/9793/55055/1058/81624/220134/1856	ENSMUST00000001513/ENSMUST00000003310/ENSMUST00000007708/ENSMUST00000007959/ENSMUST00000017435/ENSMUST00000028802/ENSMUST00000030417/ENSMUST00000031170/ENSMUST00000034045/ENSMUST00000052355/ENSMUST00000052374/ENSMUST00000062893/ENSMUST00000064848/ENSMUST00000070761/ENSMUST00000075550/ENSMUST00000098942/ENSMUST00000099716/ENSMUST00000122091/ENSMUST00000144742/ENSMUST00000168889/ENSMUST00000177604/…	0.941/0.957/0.957/0.956/0.943/0.975/0.959/1/0.954/0.958/0.948/0.935/0.939/0.962/0.966/0.94/0.934/0.95/0.936/0.956/0.941/0.949	22
Mus musculus	R-HSA-73894	DNA Repair	35/582	280/9823	2.07419e-05	0.00308167	0.00258805	5536/51588/5426/6119/93973/8533/8314/2073/51455/64708/5888/86/6047/5431/5531/5423/10038/5439/83990/84126/51008/151987/6917/57461/7341/8178/54936/9682/9318/5599/1763/9100/91442/5893/54962	ENSMUST00000003183/ENSMUST00000005064/ENSMUST00000007296/ENSMUST00000012627/ENSMUST00000016115/ENSMUST00000019517/ENSMUST00000022458/ENSMUST00000027214/ENSMUST00000027251/ENSMUST00000027446/ENSMUST00000028795/ENSMUST00000029214/ENSMUST00000030992/ENSMUST00000031167/ENSMUST00000032936/ENSMUST00000033938/ENSMUST00000036126/ENSMUST00000041366/ENSMUST00000044423/ENSMUST00000045011/ENSMUST00000050516/…	0.949/0.939/0.942/0.947/0.946/0.954/0.948/0.936/0.935/0.946/0.935/0.938/0.96/0.944/0.951/0.958/0.947/0.94/0.967/0.946/0.936/0.934/0.955/0.957/0.945/0.953/0.937/0.952/0.948/0.947/0.938/0.94/0.958/0.954/0.963	35
Mus musculus	R-HSA-8953897	Cellular responses to external stimuli	48/582	438/9823	2.33991e-05	0.00308167	0.00258805	84617/5903/6119/10049/830/5718/55860/5693/6015/56270/9821/7013/23192/55054/100532731/29882/7295/5682/6197/5685/26100/7405/112399/9818/22863/79023/10728/57122/8021/25913/5686/829/5715/55062/2475/573/94239/5609/5599/6921/1026/51343/8453/4790/8649/6767/80012/10808	ENSMUST00000001513/ENSMUST00000003310/ENSMUST00000012627/ENSMUST00000012734/ENSMUST00000015877/ENSMUST00000021063/ENSMUST00000021479/ENSMUST00000022803/ENSMUST00000025183/ENSMUST00000026173/ENSMUST00000027040/ENSMUST00000027057/ENSMUST00000027502/ENSMUST00000027512/ENSMUST00000028071/ENSMUST00000028341/ENSMUST00000030051/ENSMUST00000033008/ENSMUST00000033671/ENSMUST00000034848/ENSMUST00000036872/…	0.941/0.957/0.947/0.944/0.952/0.938/0.94/0.948/0.954/0.935/0.948/0.943/0.938/0.936/0.941/0.935/0.984/0.934/1/0.942/0.937/0.954/0.946/0.939/0.972/0.958/0.944/0.939/0.935/0.972/1/0.972/0.935/0.935/0.949/1/0.947/0.982/0.947/0.936/0.934/0.95/0.972/0.964/0.957/0.983/0.955/0.967	48
Mus musculus	R-HSA-141424	Amplification of signal from the kinetochores	17/582	93/9823	2.73521e-05	0.00308167	0.00258805	5903/5518/57551/57082/1060/79682/79023/5905/1062/57122/64105/64946/147841/9793/55055/1058/220134	ENSMUST00000003310/ENSMUST00000007708/ENSMUST00000017435/ENSMUST00000028802/ENSMUST00000031170/ENSMUST00000034045/ENSMUST00000052355/ENSMUST00000052374/ENSMUST00000062893/ENSMUST00000064848/ENSMUST00000070761/ENSMUST00000075550/ENSMUST00000098942/ENSMUST00000099716/ENSMUST00000122091/ENSMUST00000144742/ENSMUST00000177604	0.957/0.957/0.943/0.975/1/0.954/0.958/0.948/0.935/0.939/0.962/0.966/0.94/0.934/0.95/0.936/0.941	17
Mus musculus	R-HSA-141444	Amplification of signal from unattached kinetochores via a MAD2 inhibitory signal	17/582	93/9823	2.73521e-05	0.00308167	0.00258805	5903/5518/57551/57082/1060/79682/79023/5905/1062/57122/64105/64946/147841/9793/55055/1058/220134	ENSMUST00000003310/ENSMUST00000007708/ENSMUST00000017435/ENSMUST00000028802/ENSMUST00000031170/ENSMUST00000034045/ENSMUST00000052355/ENSMUST00000052374/ENSMUST00000062893/ENSMUST00000064848/ENSMUST00000070761/ENSMUST00000075550/ENSMUST00000098942/ENSMUST00000099716/ENSMUST00000122091/ENSMUST00000144742/ENSMUST00000177604	0.957/0.957/0.943/0.975/1/0.954/0.958/0.948/0.935/0.939/0.962/0.966/0.94/0.934/0.95/0.936/0.941	17
Mus musculus	R-HSA-69618	Mitotic Spindle Checkpoint	18/582	108/9823	5.7911e-05	0.00551454	0.00463123	5903/5518/57551/29882/57082/1060/79682/79023/5905/1062/57122/64105/64946/147841/9793/55055/1058/220134	ENSMUST00000003310/ENSMUST00000007708/ENSMUST00000017435/ENSMUST00000028341/ENSMUST00000028802/ENSMUST00000031170/ENSMUST00000034045/ENSMUST00000052355/ENSMUST00000052374/ENSMUST00000062893/ENSMUST00000064848/ENSMUST00000070761/ENSMUST00000075550/ENSMUST00000098942/ENSMUST00000099716/ENSMUST00000122091/ENSMUST00000144742/ENSMUST00000177604	0.957/0.957/0.943/0.935/0.975/1/0.954/0.958/0.948/0.935/0.939/0.962/0.966/0.94/0.934/0.95/0.936/0.941	18
Mus musculus	R-HSA-159236	Transport of Mature mRNA derived from an Intron-Containing Transcript	14/582	72/9823	6.87086e-05	0.00551454	0.00463123	5903/84248/9984/10189/4116/9818/9785/79023/57122/8021/57187/84324/10569/9775	ENSMUST00000003310/ENSMUST00000023489/ENSMUST00000025137/ENSMUST00000026125/ENSMUST00000030348/ENSMUST00000041905/ENSMUST00000042601/ENSMUST00000052355/ENSMUST00000064848/ENSMUST00000065398/ENSMUST00000096452/ENSMUST00000105230/ENSMUST00000178622/ENSMUST00000204530	0.957/0.935/0.938/0.986/0.948/0.939/0.947/0.958/0.939/0.935/0.954/0.984/0.937/0.934	14
Mus musculus	R-HSA-72202	Transport of Mature Transcript to Cytoplasm	15/582	81/9823	6.89078e-05	0.00551454	0.00463123	5903/84248/8189/9984/10189/4116/9818/9785/79023/57122/8021/57187/84324/10569/9775	ENSMUST00000003310/ENSMUST00000023489/ENSMUST00000023882/ENSMUST00000025137/ENSMUST00000026125/ENSMUST00000030348/ENSMUST00000041905/ENSMUST00000042601/ENSMUST00000052355/ENSMUST00000064848/ENSMUST00000065398/ENSMUST00000096452/ENSMUST00000105230/ENSMUST00000178622/ENSMUST00000204530	0.957/0.935/0.96/0.938/0.986/0.948/0.939/0.947/0.958/0.939/0.935/0.954/0.984/0.937/0.934	15
Mus musculus	R-HSA-73886	Chromosome Maintenance	14/582	73/9823	8.04757e-05	0.00551454	0.00463123	5426/6119/7013/57082/1060/79682/64105/64946/25913/387103/51773/94239/1763/1058	ENSMUST00000007296/ENSMUST00000012627/ENSMUST00000027057/ENSMUST00000028802/ENSMUST00000031170/ENSMUST00000034045/ENSMUST00000070761/ENSMUST00000075550/ENSMUST00000086876/ENSMUST00000099985/ENSMUST00000107153/ENSMUST00000109737/ENSMUST00000131422/ENSMUST00000144742	0.942/0.947/0.943/0.975/1/0.954/0.962/0.966/0.972/0.977/0.951/0.947/0.938/0.936	14
[truncated: 289 more rows]
