# Supplementary material for: Pattern of DNA Methylation in Daphnia: Evolutionary Perspective
Source: Genome Biol Evol. 2018 Jul 30;10(8):1988–2007. doi: 10.1093/gbe/evy155 (PMC6097596; doi:10.1093/gbe/evy155)
Supplement: Supplementary Data [file evy155_kvist_et_al_supplements.zip › S8_Table_Ranked methylation of Daphnia magna and pulex genes and Reactome enrichment of gene clusters.xlsx]

## Sheet: Daphnia genes ranked by maximum
# S8 Table. Homologous genes in Daphnia magna and Daphnia pulex (identified by reciprocal blastp e-value < 1e-20) with sufficient read coverage (>3 reads) in all control samples
# Genes ranked by the methylation levels in the CpGs with highest methylation level located within unique exons
# CpGs that overlap with more than one gene (including 1kb upstream and downsteam regions) are excluded
# the maximum methylations and rank positions shown here are averaged across all control samples for each species
heatmap cluster	methylation category D. pulex	methylation category D. magna	maximum methylation D. pulex	maximum methylation D. magna	rank position D. pulex	rank position D. magna	geneID (D. pulex)	geneID (D. magna)	gene description (D. magna)	ENTREZID
A	>50%	>50%	1	1	4603.22	5023.42	gene8993	Dapma7bEVm002779t1	Basic leucine zipper and W2 domain-containing protein 1-A	28969
A	>50%	>50%	1	1	4603.22	5023.42	gene15427	Dapma7bEVm006161t1	Nucleosome-remodeling factor subunit NURF301	2186
A	>50%	>50%	1	1	4603.22	5023.42	gene16074	Dapma7bEVm004407t1	Transformer-2 sex-determining protein	6434
A	>50%	>50%	1	1	4603.22	5023.42	gene15900	Dapma7bEVm001197t1	Uncharacterized protein
A	>50%	>50%	1	1	4603.22	5023.42	gene11109	Dapma7bEVm003087t1	LETM1 and EF-hand domain-containing protein 1, mitochondrial	3954
A	>50%	>50%	1	1	4603.22	5023.42	gene10858	Dapma7bEVm023318t1	USP6 N-terminal protein	9712
A	>50%	>50%	1	1	4603.22	5023.42	gene16228	Dapma7bEVm003054t1	Zinc finger and BTB domain-containing protein
A	>50%	>50%	0.998179	1	4556.44	5023.42	gene12508	Dapma7bEVm001019t1	Ubiquitin carboxyl-terminal hydrolase FAF	8239
A	>50%	>50%	0.998051	1	4561.06	5023.42	gene11643	Dapma7bEVm011323t1	G/T mismatch-specific thymine DNA glycosylase	6996
A	>50%	>50%	0.997151	1	4554.06	5023.42	gene14572	Dapma7bEVm003487t1	Histone-lysine N-methyltransferase MLL5	55904
A	>50%	>50%	0.996732	1	4555.28	5023.42	gene5055	Dapma7bEVm001455t1	conserved protein
A	>50%	>50%	0.996633	1	4553.5	5023.42	gene9393	Dapma7bEVm000821t1	Oxysterol-binding-related protein 5 protein	114882
A	>50%	>50%	0.996169	1	4535.28	5023.42	gene16574	Dapma7bEVm010264t1	Transmembrane protein 184A	25829
A	>50%	>50%	0.996032	1	4528.72	5023.42	gene482	Dapma7bEVm015643t1	BTB/POZ domain-containing protein	84280
A	>50%	>50%	0.995726	1	4538.17	5023.42	gene15640	Dapma7bEVm010838t1	Transport protein Sec61 subunit alpha 1	55176
A	>50%	>50%	0.995726	1	4525.39	5023.42	gene4337	Dapma7bEVm003511t1	WASH complex subunit strumpellin	9897
A	>50%	>50%	0.995556	1	4535.56	5023.42	gene17209	Dapma7bEVm001065t1	N-alpha-acetyltransferase 25, NatB auxiliary subunit	80018
A	>50%	>50%	0.99537	1	4531.72	5023.42	gene2932	Dapma7bEVm011549t1	abhydrolase domain-containing protein	26090
A	>50%	>50%	0.994152	1	4496	5023.42	gene11259	Dapma7bEVm004771t1	S-adenosylmethionine synthase	4144
A	>50%	>50%	0.993994	1	4508.17	5023.42	gene10611	Dapma7bEVm015285t1	Lysine-specific demethylase 4A	23030
A	>50%	>50%	0.993901	1	4502.89	5023.42	gene4442	Dapma7bEVm003337t1	Deoxyribonuclease TATDN1	83940
A	>50%	>50%	0.993808	1	4504.61	5023.42	gene8276	Dapma7bEVm011144t1	Nuclease HARBI1
A	>50%	>50%	0.993525	1	4499.56	5023.42	gene13178	Dapma7bEVm010336t1	Mitogen-activated protein kinase kinase kinase	389840
A	>50%	>50%	0.993464	1	4499.78	5023.42	gene14089	Dapma7bEVm004497t1	PHD finger protein rhinoceros	9767
A	>50%	>50%	0.993266	1	4482.33	5023.42	gene13922	Dapma7bEVm002257t1	Serine--tRNA ligase, cytoplasmic	6301
A	>50%	>50%	0.992593	1	4489.28	5023.42	gene17313	Dapma7bEVm003071t1	Glutamine--tRNA ligase	5859
A	>50%	>50%	0.992593	1	4489.28	5023.42	gene854	Dapma7bEVm010638t1	Myosin regulatory light chain sqh	10398
A	>50%	>50%	0.992216	1	4472.56	5023.42	gene7958	Dapma7bEVm002153t1	AP-1 complex subunit gamma-1	164
A	>50%	>50%	0.991898	1	4453.83	5023.42	gene1456	Dapma7bEVm001064t1	Dynamin 120 kDa protein, mitochondrial	4976
A	>50%	>50%	0.991463	1	4450.83	5023.42	gene16067	Dapma7bEVm006788t1	LD18904p, Longevity assurance gene	253782
A	>50%	>50%	0.990539	1	4441.72	5023.42	gene4741	Dapma7bEVm009538t1	Spectrin alpha chain, non-erythrocytic	6709
A	>50%	>50%	0.989788	1	4431.83	5023.42	gene15124	Dapma7bEVm010029t1	Transport protein Sec24D	9632
A	>50%	>50%	0.989689	1	4433.17	5023.42	gene4515	Dapma7bEVm001135t1	Ras GTPase-activating protein-binding protein	9908
A	>50%	>50%	0.988203	1	4396.83	5023.42	gene9834	Dapma7bEVm010267t1	conserved protein
A	>50%	>50%	0.987801	1	4406.89	5023.42	gene6986	Dapma7bEVm002666t1	Zinc finger protein	9310
A	>50%	>50%	0.987599	1	4386.06	5023.42	gene9842	Dapma7bEVm015311t1	Zinc finger SWIM domain-containing protein 8	23053
A	>50%	>50%	0.987506	1	4396.89	5023.42	gene17264	Dapma7bEVm003157t1	Golgin subfamily A member 6A
A	>50%	>50%	0.987233	1	4379.56	5023.42	gene6090	Dapma7bEVm001897t1	Zinc-dependent alcohol dehydrogenase
A	>50%	>50%	0.98708	1	4496.22	5023.42	gene15269	Dapma7bEVm003964t1	Microsomal glutathione S-transferase	4257
A	>50%	>50%	0.986719	1	4384.28	5023.42	gene8498	Dapma7bEVm000541t1	Beta-2-syntrophin	6641
A	>50%	>50%	0.986659	1	4403.56	5023.42	gene2640	Dapma7bEVm000170t1	Phosphatase 1 regulatory subunit 12A	4660
A	>50%	>50%	0.986356	1	4373.39	5023.42	gene320	Dapma7bEVm003007t1	MOG interacting and ectopic P-granules protein
A	>50%	>50%	0.986111	1	4363.61	5023.42	gene7022	Dapma7bEVm007845t1	BTG3	10950
A	>50%	>50%	0.986065	1	4371.78	5023.42	gene2904	Dapma7bEVm007280t1	Phosphatidylinositol transfer protein beta	5306
A	>50%	>50%	0.985692	1	4356.67	5023.42	gene17904	Dapma7bEVm003816t1	Glucoside xylosyltransferase	727936
A	>50%	>50%	0.98569	1	4365.72	5023.42	gene11502	Dapma7bEVm009801t1	Ral GTPase-activating protein subunit alpha-1	57186
A	>50%	>50%	0.985144	1	4355.28	5023.42	gene10077	Dapma7bEVm010043t1	NADPH--cytochrome P450 reductase protein	5447
A	>50%	>50%	0.985119	1	4360.56	5023.42	gene1566	Dapma7bEVm005022t1	116 kDa U5 small nuclear ribonucleoprotein component protein	9343
A	>50%	>50%	0.985027	1	4336.72	5023.42	gene17739	Dapma7bEVm003300t1	Pyruvate dehydrogenase E1 component subunit beta, mitochondrial	5162
A	>50%	>50%	0.98493	1	4349.33	5023.42	gene11563	Dapma7bEVm009758t1	Nuclease domain-containing protein	27044
A	>50%	>50%	0.984805	1	4345.39	5023.42	gene16127	Dapma7bEVm003167t1	Ufm1-specific protease	55325
A	>50%	>50%	0.983995	1	4323	5023.42	gene4459	Dapma7bEVm001488t1	Serum response factor	6722
A	>50%	>50%	0.983959	1	4327.61	5023.42	gene3060	Dapma7bEVm000102t1	GM19713p, Klarsicht
A	>50%	>50%	0.983864	1	4323	5023.42	gene5785	Dapma7bEVm012692t1	RING finger protein	26994
A	>50%	>50%	0.983823	1	4341.61	5023.42	gene1895	Dapma7bEVm010504t1	Ribose-phosphate pyrophosphokinase	5631
A	>50%	>50%	0.983345	1	4317.33	5023.42	gene2312	Dapma7bEVm003687t1	Serine/threonine-protein kinase NLK	51701
A	>50%	>50%	0.982898	1	4326.94	5023.42	gene6313	Dapma7bEVm004566t1	MBT domain-containing protein	54799
A	>50%	>50%	0.981806	1	4331.94	5023.42	gene7416	Dapma7bEVm001841t1	Cell division cycle protein	8697
A	>50%	>50%	0.979321	1	4287.56	5023.42	gene9739	Dapma7bEVm005567t1	Armadillo repeat-containing protein	93436
A	>50%	>50%	0.97785	1	4295.22	5023.42	gene1100	Dapma7bEVm003541t1	Piwi protein 2	9271
A	>50%	>50%	0.977778	1	4354.83	5023.42	gene1737	Dapma7bEVm015186t1	Rapamycin-insensitive companion of mTOR	253260
A	>50%	>50%	0.977124	1	4230.61	5023.42	gene1304	Dapma7bEVm003113t1	GPI transamidase component PIG-T	51604
A	>50%	>50%	0.975782	1	4222.44	5023.42	gene3733	Dapma7bEVm005456t1	Importin subunit beta-1	3837
A	>50%	>50%	0.975473	1	4229.22	5023.42	gene12990	Dapma7bEVm002737t1	V-type proton ATPase subunit H	51606
A	>50%	>50%	0.974603	1	4218.11	5023.42	gene11248	Dapma7bEVm000178t1	conserved protein
A	>50%	>50%	0.967581	1	4134.39	5023.42	gene12937	Dapma7bEVm006871t1	DNZDHHC/NEW1 zinc finger protein 11, LD14687p	55625
A	>50%	>50%	0.967082	1	4219.94	5023.42	gene5870	Dapma7bEVm010803t1	Membrane-associated phosphatidylinositol transfer protein	9600
A	>50%	>50%	0.952333	1	4008.17	5023.42	gene14929	Dapma7bEVm010108t1	Phosphatidylinositol 4,5-bisphosphate 3-kinase catalytic subunit delta	5291
A	>50%	>50%	0.933665	1	3983.78	5023.42	gene15222	Dapma7bEVm024353t1	DNA ligase
A	>50%	>50%	0.903206	1	3982.56	5023.42	gene1735	Dapma7bEVm006154t1	Receptor expression-enhancing protein	7905
A	>50%	>50%	0.869312	1	3814.5	5023.42	gene6853	Dapma7bEVm005941t1	Phosphatase methylesterase	51400
A	>50%	>50%	0.734929	1	3406.5	5023.42	gene14525	Dapma7bEVm020470t1	Transmembrane protein 14C	51522
A	>50%	>50%	0.622303	1	3292.89	5023.42	gene15930	Dapma7bEVm009946t1	Unconventional myosin-VI	4646
A	>50%	>50%	0.988889	0.992063	4448.28	4978.75	gene67	Dapma7bEVm000828t1	Eukaryotic translation initiation factor 4 gamma	1982
A	>50%	>50%	0.992593	0.988095	4489.28	4985.08	gene8414	Dapma7bEVm011136t1	U4/U6 small nuclear ribonucleoprotein Prp3	9129
A	>50%	>50%	0.991667	0.988095	4462.22	4977.25	gene1249	Dapma7bEVm002537t1	Nuclear receptor corepressor	9611
A	>50%	>50%	0.961317	0.988095	4176.28	4972.17	gene771	Dapma7bEVm005560t1	Peptide-N(4)-(N-acetyl-beta-glucosaminyl)asparagine amidase	55768
A	>50%	>50%	0.928631	0.988095	4019.44	4974.42	gene16175	Dapma7bEVm023695t1	Mediator of RNA polymerase II transcription subunit	84246
A	>50%	>50%	0.989092	0.987179	4417.89	4973.58	gene12479	Dapma7bEVm000189t1	Embryonic polyadenylate-binding protein	26986
A	>50%	>50%	0.96881	0.987179	4205.94	4973.58	gene2673	Dapma7bEVm007780t1	Histone-lysine N-methyltransferase SETD1B-A	9739
A	>50%	>50%	0.995169	0.986111	4527.83	4984	gene14921	Dapma7bEVm018465t1	Kinesin protein KIF18A	81930
A	>50%	>50%	0.994411	0.986111	4508.61	4972.42	gene3670	Dapma7bEVm010613t1	Serine/threonine-protein phosphatase 2A 55 kDa regulatory subunit B alpha	55844
A	>50%	>50%	0.989899	0.986111	4453.94	4971.08	gene13567	Dapma7bEVm005821t1	Transcription factor Sp3	6671
A	>50%	>50%	0.988017	0.983333	4401.17	4982.25	gene4946	Dapma7bEVm002125t1	Regulator of nonsense transcripts	5976
A	>50%	>50%	0.904506	0.983333	3894.28	4968.83	gene5702	Dapma7bEVm010621t1	Tudor and KH domain-containing protein	11022
A	>50%	>50%	0.996169	0.981481	4535.28	4973.25	gene132	Dapma7bEVm005014t1	Exportin-6	23214
A	>50%	>50%	0.99	0.981481	4432.83	4967.83	gene13206	Dapma7bEVm002181t1	Aconitate hydratase, mitochondrial	50
A	>50%	>50%	0.986928	0.981481	4434.5	4980.58	gene7802	Dapma7bEVm008226t1	ADP-ribosylation factor protein 13B	221079
A	>50%	>50%	0.983516	0.981481	4343.39	4967.83	gene2120	Dapma7bEVm000848t1	RING finger protein	9921
A	>50%	>50%	0.996528	0.979167	4539	4978.25	gene12170	Dapma7bEVm000115t1	Nuclease-sensitive element-binding protein	8531
A	>50%	>50%	0.994709	0.979167	4505.17	4970.5	gene1920	Dapma7bEVm008010t1	CUE domain-containing protein	79004
A	>50%	>50%	0.988682	0.979167	4396.44	4970.5	gene1840	Dapma7bEVm005103t1	Zinc finger and BTB domain-containing protein	9841
A	>50%	>50%	0.98861	0.979167	4408.94	4964.67	gene433	Dapma7bEVm000882t1	Casein kinase I	1456
A	>50%	>50%	0.997076	0.977376	4561.61	4923.42	gene1973	Dapma7bEVm010222t1	E3 ubiquitin-protein ligase SMURF2	64750
A	>50%	>50%	1	0.97619	4603.22	4966.58	gene10904	Dapma7bEVm010525t1	Tetraspanin-17	10098
A	>50%	>50%	0.996914	0.97619	4559.06	4974.5	gene16969	Dapma7bEVm004992t1	WD repeat and FYVE domain-containing protein	23001
A	>50%	>50%	0.996416	0.97619	4540.94	4966.58	gene2933	Dapma7bEVm001119t1	Heterogeneous nuclear ribonucleoprotein Q	10492
A	>50%	>50%	0.996169	0.97619	4545.78	4966.58	gene408	Dapma7bEVm001023t1	SET domain binding factor	6305
A	>50%	>50%	0.995885	0.97619	4540.5	4959.08	gene17104	Dapma7bEVm007384t1	Vesicle-associated membrane protein	6844
A	>50%	>50%	0.992097	0.97619	4469.67	4974.5	gene13525	Dapma7bEVm004270t1	Eukaryotic initiation factor 4A-II	1974
A	>50%	>50%	0.991453	0.97619	4462.5	4974.5	gene10025	Dapma7bEVm015072t1	Phosphatase 1E	22843
A	>50%	>50%	0.991365	0.97619	4456.83	4974.5	gene2478	Dapma7bEVm002532t1	Histone-lysine N-methyltransferase MLL	9757
A	>50%	>50%	0.991118	0.97619	4451.33	4974.5	gene15143	Dapma7bEVm003121t1	Integrator complex subunit	55756
A	>50%	>50%	0.988519	0.97619	4399.67	4974.5	gene7957	Dapma7bEVm018709t1	Ras-related protein Rab-5A	5878
A	>50%	>50%	0.984986	0.97619	4338.89	4959.42	gene8864	Dapma7bEVm007112t1	Uncharacterized protein
A	>50%	>50%	0.986928	0.975	4439.72	4920.92	gene11091	Dapma7bEVm002565t1	Tyrosine-protein kinase PR2	10188
A	>50%	>50%	0.950588	0.974359	4011.39	4972.33	gene12837	Dapma7bEVm010581t1	Zinc finger C2HC domain-containing protein 1A	51101
A	>50%	>50%	0.987335	0.974206	4406.5	4920.25	gene16214	Dapma7bEVm010395t1	E3 ubiquitin-protein ligase RNF144A-A	9781
A	>50%	>50%	0.969739	0.974206	4184.44	4924.92	gene11246	Dapma7bEVm006740t1	F-box/LRR-repeat protein	26233
A	>50%	>50%	0.994947	0.972222	4520.78	4951.75	gene11383	Dapma7bEVm018540t1	TATA-binding protein-associated factor	9044
A	>50%	>50%	0.993784	0.972222	4490.89	4955.92	gene12862	Dapma7bEVm003108t1	M-phase inducer phosphatase	995
A	>50%	>50%	0.992832	0.972222	4491.83	4952.42	gene16179	Dapma7bEVm001180t1	L-isoaspartate O-methyltransferase domain-containing protein	115294
A	>50%	>50%	0.992063	0.972222	4468.89	4952.42	gene3748	Dapma7bEVm004794t1	26S proteasome non-ATPase regulatory subunit	9861
A	>50%	>50%	0.992063	0.972222	4481.94	4969.42	gene6098	Dapma7bEVm003267t1	Acyl-coenzyme A thioesterase 9, mitochondrial	23597
A	>50%	>50%	0.990079	0.972222	4455.11	4952.42	gene9781	Dapma7bEVm004149t1	Wee1 protein kinase	7465
A	>50%	>50%	0.988304	0.972222	4441.61	4951.75	gene13738	Dapma7bEVm003326t1	Ubiquitin-associated domain-containing protein	337867
A	>50%	>50%	0.943529	0.972222	4155.89	4955.92	gene15606	Dapma7bEVm002632t1	Interleukin-1 receptor-associated kinase	51135
A	>50%	>50%	0.993464	0.97052	4485.17	4892.58	gene333	Dapma7bEVm009563t1	Phosphatidylinositol 4-phosphate 5-kinase type-1 beta	8394
A	>50%	>50%	0.985605	0.969577	4372.78	4915.42	gene11299	Dapma7bEVm004286t1	Retrograde Golgi transport protein RGP1	9827
A	>50%	>50%	1	0.966667	4603.22	4959.92	gene13169	Dapma7bEVm003360t1	Endophilin-B1	51100
A	>50%	>50%	1	0.966667	4603.22	4945.25	gene9945	Dapma7bEVm005384t1	Uncharacterized protein
A	>50%	>50%	0.992832	0.966667	4491.83	4952.5	gene4372	Dapma7bEVm000544t1	Signal peptide peptidase 2B	56928
A	>50%	>50%	0.992602	0.966667	4463.56	4947.92	gene8124	Dapma7bEVm000035t1	Far upstream element-binding protein	8570
A	>50%	>50%	0.992098	0.966667	4471.94	4941.17	gene7606	Dapma7bEVm002331t1	Citrate synthase 2, mitochondrial	1431
A	>50%	>50%	0.989899	0.966667	4499.33	4952.5	gene8262	Dapma7bEVm015122t1	Bifunctional glutamate/proline--tRNA ligase	2058
A	>50%	>50%	0.988889	0.966667	4449.67	4947.92	gene13763	Dapma7bEVm006934t1	small nuclear ribonucleoprotein sm	25804
A	>50%	>50%	0.988426	0.966667	4408	4941.17	gene3579	Dapma7bEVm005419t1	Transcription initiation factor TFIID subunit	6872
A	>50%	>50%	0.985488	0.966667	4359.28	4941.17	gene12865	Dapma7bEVm000654t1	Threonine--tRNA ligase 2, cytoplasmic	6897
A	>50%	>50%	0.983598	0.966667	4363.78	4959.92	gene12657	Dapma7bEVm004528t1	RNA helicase armi	54456
A	>50%	>50%	0.972378	0.966667	4238.56	4945.25	gene14185	Dapma7bEVm001949t1	E3 ubiquitin-protein ligase RNF115	27246
A	>50%	>50%	0.97037	0.966667	4389.17	4959.92	gene13104	Dapma7bEVm000064t1	Dipeptidyl aminopeptidase protein 6	2191
A	>50%	>50%	0.743893	0.966667	3682.33	4959.92	gene1994	Dapma7bEVm010483t1	Splicing factor	7536
A	>50%	>50%	0.97402	0.966387	4218.78	4910.33	gene12374	Dapma7bEVm010507t1	60S ribosomal protein L23a	6147
A	>50%	>50%	0.993464	0.965278	4499.78	4919.33	gene9860	Dapma7bEVm000836t1	Elongator complex protein	55250
A	>50%	>50%	0.977201	0.964286	4287.33	4941.75	gene13405	Dapma7bEVm005869t1	RalBP1-associated Eps domain-containing protein	85021
A	>50%	>50%	0.98538	0.964015	4366.89	4924.08	gene1943	Dapma7bEVm002669t1	RecQ-mediated instability protein	80010
A	>50%	>50%	0.971218	0.962963	4174.67	4952.5	gene16166	Dapma7bEVm018470t1	TAF2 RNA polymerase II, TATA box binding	6873
A	>50%	>50%	1	0.9625	4603.22	4917.42	gene8535	Dapma7bEVm004206t1	Vacuole membrane protein	81671
A	>50%	>50%	0.983726	0.9625	4352.56	4917.67	gene3086	Dapma7bEVm004868t1	28S ribosomal protein S11, mitochondrial	64963
A	>50%	>50%	0.986482	0.961039	4362.17	4905.75	gene12344	Dapma7bEVm015154t1	Mannosyl-oligosaccharide glucosidase	7841
A	>50%	>50%	0.988782	0.960648	4398.94	4928.08	gene3542	Dapma7bEVm002197t1	DNA-directed RNA polymerase I subunit RPA43	221830
A	>50%	>50%	0.982131	0.959524	4301.83	4917.42	gene5860	Dapma7bEVm001204t1	Serine/threonine-protein phosphatase 4 regulatory subunit 2-A	151987
A	>50%	>50%	1	0.958333	4603.22	4924.33	gene14078	Dapma7bEVm006478t1	Lines
A	>50%	>50%	0.996825	0.958333	4557.11	4940.58	gene17102	Dapma7bEVm010636t1	60S ribosomal protein L28	84549
A	>50%	>50%	0.996169	0.958333	4545.78	4940.58	gene423	Dapma7bEVm002451t1	Golgi phosphoprotein 3 rotini	64083
A	>50%	>50%	0.99537	0.958333	4531.72	4936.17	gene1971	Dapma7bEVm006552t1	Zinc finger protein Gfi-1b	147658
A	>50%	>50%	0.995169	0.958333	4527.83	4940.58	gene7246	Dapma7bEVm015306t1	Profilin
A	>50%	>50%	0.994444	0.958333	4502.56	4940.58	gene17295	Dapma7bEVm010675t1	plasminogen activator inhibitor 1 rna-binding protein	26135
A	>50%	>50%	0.992824	0.958333	4486.39	4940.58	gene2176	Dapma7bEVm000634t1	B-box type zinc finger protein ncl-1	10612
A	>50%	>50%	0.991667	0.958333	4466.67	4940.58	gene7448	Dapma7bEVm003640t1	Nuclear RNA export factor	10482
A	>50%	>50%	0.988889	0.958333	4411.78	4924.33	gene4157	Dapma7bEVm003567t1	Tyrosine-protein phosphatase non-receptor type	5774
A	>50%	>50%	0.988536	0.958333	4407.33	4928	gene17591	Dapma7bEVm003475t1	Kinetochore-associated protein	9735
A	>50%	>50%	0.98582	0.958333	4372.28	4935.5	gene15560	Dapma7bEVm003104t1	Methylcrotonoyl-CoA carboxylase subunit alpha, mitochondrial	56922
A	>50%	>50%	0.985295	0.958333	4386.39	4924.33	gene10986	Dapma7bEVm003535t1	Vacuolar protein sorting-associated protein	57617
A	>50%	>50%	0.98204	0.958333	4316.22	4924.33	gene6015	Dapma7bEVm001823t1	Late secretory pathway protein AVL9	23080
A	>50%	>50%	0.979825	0.958333	4289.28	4940.58	gene12825	Dapma7bEVm003505t1	Pyruvate carboxylase, mitochondrial	5091
A	>50%	>50%	0.96933	0.958333	4197.11	4935.5	gene15109	Dapma7bEVm003331t1	Uncharacterized protein	8613
A	>50%	>50%	0.923295	0.958333	3887.67	4924.33	gene11111	Dapma7bEVm015205t1	ATP synthase subunit beta, mitochondrial	506
A	>50%	>50%	0.857818	0.958333	3859.22	4940.58	gene380	Dapma7bEVm009804t1	GTPase-activating protein and VPS9 domain-containing protein	26130
A	>50%	>50%	0.977792	0.957672	4255.67	4903	gene14480	Dapma7bEVm006054t1	t-SNARE domain-containing protein	203062
A	>50%	>50%	0.973545	0.957672	4370.67	4903.42	gene13432	Dapma7bEVm003652t1	Pre-mRNA-processing factor	51362
A	>50%	>50%	0.995556	0.955556	4535.56	4871.58	gene2016	Dapma7bEVm004128t1	mRNA-capping enzyme	8732
A	>50%	>50%	0.983245	0.955556	4353.94	4919.92	gene14355	Dapma7bEVm005808t1	Baculoviral IAP repeat-containing protein	57448
A	>50%	>50%	0.857265	0.955556	3654.83	4897.83	gene17629	Dapma7bEVm001429t1	Mitochondrial intermediate peptidase	4285
A	>50%	>50%	1	0.955357	4603.22	4907.83	gene3597	Dapma7bEVm002089t1	Mediator of RNA polymerase II transcription subunit	9282
A	>50%	>50%	1	0.955357	4603.22	4921.42	gene9549	Dapma7bEVm004127t1	Transmembrane protein 161B	153396
A	>50%	>50%	0.990342	0.955357	4442.56	4921.42	gene6728	Dapma7bEVm023380t1	UDP-glucose 4-epimerase	2582
A	>50%	>50%	0.987948	0.955357	4434	4917	gene4537	Dapma7bEVm024445t1	Proteasomal ubiquitin receptor ADRM1	11047
A	>50%	>50%	1	0.954545	4603.22	4927.92	gene3476	Dapma7bEVm004083t1	Long-chain-fatty-acid--CoA ligase	2182
A	>50%	>50%	0.995169	0.953704	4527.83	4919.25	gene5599	Dapma7bEVm001843t1	Nicotinate phosphoribosyltransferase	93100
A	>50%	>50%	0.997416	0.952381	4552.17	4894.25	gene10354	Dapma7bEVm004238t1	Uncharacterized protein
A	>50%	>50%	0.972007	0.952381	4101.11	4924.92	gene4465	Dapma7bEVm007458t1	Homeobox protein PKNOX2	63876
A	>50%	>50%	0.989815	0.951515	4414.61	4906.58	gene15202	Dapma7bEVm006570t1	JNK1/MAPK8-associated membrane protein	51528
A	>50%	>50%	0.993523	0.948413	4494.17	4887.75	gene13179	Dapma7bEVm002293t1	E3 ubiquitin-protein ligase RNF14	9604
A	>50%	>50%	0.984509	0.948413	4339.06	4888.42	gene11351	Dapma7bEVm010010t1	40S ribosomal protein S11	6205
A	>50%	>50%	0.988536	0.948148	4393.78	4895.25	gene3641	Dapma7bEVm005129t1	DNA-directed DNA/RNA polymerase mu	27434
A	>50%	>50%	0.980952	0.948148	4311.17	4884.67	gene7287	Dapma7bEVm004756t1	Casein kinase I	102800317
A	>50%	>50%	0.980556	0.948148	4332.33	4892.33	gene6842	Dapma7bEVm011839t1	Longitudinals lacking protein
A	>50%	>50%	0.97601	0.947222	4398.17	4887.67	gene6718	Dapma7bEVm016078t1	Cytoplasmic phosphatidylinositol transfer protein	26207
A	>50%	>50%	0.936003	0.946991	3889.56	4866.83	gene9547	Dapma7bEVm002574t1	Superoxide dismutase
A	>50%	>50%	1	0.945833	4603.22	4899.58	gene8907	Dapma7bEVm010947t1	Proto-oncogene c-Fos
A	>50%	>50%	0.977239	0.945833	4284.94	4899.58	gene9117	Dapma7bEVm006789t1	S-phase kinase-associated protein	6502
A	>50%	>50%	0.983796	0.945513	4343.28	4888.58	gene10959	Dapma7bEVm001098t1	Ubiquitin carboxyl-terminal hydrolase	9100
A	>50%	>50%	0.993585	0.944444	4500.22	4883.58	gene9740	Dapma7bEVm000261t1	dmX protein 2	1657
A	>50%	>50%	0.988451	0.944444	4399.22	4884.92	gene6363	Dapma7bEVm001731t1	E3 ubiquitin-protein ligase BRE1A	9810
A	>50%	>50%	0.505468	0.944079	3201.11	4866.33	gene782	Dapma7bEVm005936t1	Suppressor of cytokine signaling	9306
A	>50%	>50%	1	0.941667	4603.22	4894.33	gene14280	Dapma7bEVm000447t1	STE20 serine/threonine-protein kinase	6793
A	>50%	>50%	0.968671	0.941026	4257.78	4885.25	gene635	Dapma7bEVm004081t1	Solute carrier family 12 member	84561
A	>50%	>50%	0.991667	0.941005	4452.06	4855.33	gene5758	Dapma7bEVm009868t1	Splicing factor 3B subunit	23450
A	>50%	>50%	0.995169	0.939815	4513.72	4885.33	gene15907	Dapma7bEVm007609t1	Phosphatidylinositol 5-phosphate 4-kinase type-2 beta	5305
A	>50%	>50%	0.989633	0.939815	4431.83	4853.75	gene9115	Dapma7bEVm001385t1	Round spermatid basic protein 1 protein	222194
A	>50%	>50%	0.988633	0.939815	4410.28	4891.58	gene2333	Dapma7bEVm007432t1	conserved protein
A	>50%	>50%	0.88494	0.939484	3954	4850.58	gene2221	Dapma7bEVm001129t1	28S ribosomal protein S30, mitochondrial	10884
A	>50%	>50%	0.985057	0.939153	4380.33	4877.67	gene3739	Dapma7bEVm000468t1	E3 ubiquitin-protein ligase MARCH6	10299
A	>50%	>50%	0.981481	0.938889	4330.83	4892.42	gene17486	Dapma7bEVm006362t1	nuclear protein hcc-1
A	>50%	>50%	0.980485	0.938889	4275.72	4892.42	gene161	Dapma7bEVm003023t1	B-cell CLL/lymphoma 6 member B protein/sw	255877
A	>50%	>50%	0.978185	0.938889	4250.22	4873.58	gene1751	Dapma7bEVm008234t1	Uncharacterized protein
A	>50%	>50%	0.974125	0.938889	4215.28	4873.67	gene14805	Dapma7bEVm003520t1	Nuclear pore complex protein Nup133	55746
A	>50%	>50%	0.965649	0.938889	4129.89	4880.17	gene7922	Dapma7bEVm004113t1	DnaJ subfamily C member	27000
A	>50%	>50%	0.761144	0.938889	3579.72	4867.08	gene14877	Dapma7bEVm005465t1	G-protein-coupled receptor
A	>50%	>50%	1	0.9375	4603.22	4908.17	gene1265	Dapma7bEVm000109t1	Extended synaptotagmin-2-B	57488
A	>50%	>50%	0.992593	0.9375	4502.72	4869.25	gene4978	Dapma7bEVm010601t1	GRAM domain-containing protein	57476
A	>50%	>50%	0.99187	0.9375	4466.56	4880.25	gene2164	Dapma7bEVm010207t1	Host cell factor	3054
A	>50%	>50%	0.991111	0.9375	4470.33	4908.17	gene10703	Dapma7bEVm001671t1	Furry	285527
A	>50%	>50%	0.983539	0.9375	4375.39	4916	gene7822	Dapma7bEVm004048t1	Uncharacterized protein LOC660279
A	>50%	>50%	0.982194	0.9375	4371.61	4901.58	gene10733	Dapma7bEVm004084t1	Enhancer of polycomb	80314
A	>50%	>50%	0.969844	0.9375	4182.22	4847.42	gene15920	Dapma7bEVm000740t1	60S ribosomal protein L22	6146
A	>50%	>50%	0.967338	0.9375	4132.28	4859.08	gene8071	Dapma7bEVm023229t1	Eukaryotic translation initiation factor 4E transporter
A	>50%	>50%	0.98771	0.936508	4393.39	4869.92	gene8922	Dapma7bEVm011414t1	Unconventional prefoldin RPB5 interactor	8725
A	>50%	>50%	0.995885	0.936187	4540.5	4820.75	gene16967	Dapma7bEVm002538t1	Afadin af-6 protein	4301
A	>50%	>50%	0.991111	0.935714	4470.33	4858.17	gene1970	Dapma7bEVm007242t1	Spermatogenesis-associated protein 2 protein
A	>50%	>50%	1	0.935185	4603.22	4878.67	gene6904	Dapma7bEVm011582t1	Mitochondrial import receptor subunit TOM20	9804
A	>50%	>50%	0.993464	0.934581	4499.78	4839.5	gene2790	Dapma7bEVm003679t1	O-phosphoseryl-tRNA(Sec) selenium transferase	51091
A	>50%	>50%	1	0.934524	4603.22	4883.75	gene15400	Dapma7bEVm000460t1	NEDD4-binding protein	90634
A	>50%	>50%	0.970291	0.934524	4127.89	4871.17	gene4769	Dapma7bEVm002835t1	DnaJ subfamily B member	51726
A	>50%	>50%	0.981136	0.934402	4333.83	4848.42	gene12040	Dapma7bEVm018697t1	Kinesin protein KIF2A	3796
A	>50%	>50%	0.976756	0.933476	4252.06	4844.17	gene17650	Dapma7bEVm004523t1	Codanin-1	146059
A	>50%	>50%	0.837542	0.933333	3771.94	4865.67	gene7580	Dapma7bEVm006210t1	Bifunctional 3`-phosphoadenosine 5`-phosphosulfate synthase	9061
A	>50%	>50%	0.968531	0.932672	4208.67	4822.92	gene11707	Dapma7bEVm001830t1	Nucleolar kke/d repeat protein	10528
A	>50%	>50%	0.988624	0.932071	4418.28	4822.17	gene12272	Dapma7bEVm003299t1	26S protease regulatory subunit	5705
A	>50%	>50%	0.990741	0.930556	4459.33	4862.08	gene14925	Dapma7bEVm022785t1	Heterogeneous nuclear ribonucleoprotein A3	3181
A	>50%	>50%	0.979428	0.930556	4280.5	4868.25	gene11722	Dapma7bEVm006318t1	Neural cell adhesion molecule L1
A	>50%	>50%	0.99032	0.929167	4438.17	4845	gene148	Dapma7bEVm002098t1	Tudor domain-containing protein
A	>50%	>50%	0.995885	0.928571	4526	4871.17	gene15613	Dapma7bEVm010959t1	Adiponectin receptor protein	79602
A	>50%	>50%	0.992181	0.928571	4459.39	4849.83	gene14213	Dapma7bEVm010122t1	Elongation factor G, mitochondrial	85476
A	>50%	>50%	1	0.927778	4603.22	4850.5	gene12964	Dapma7bEVm000739t1	26S protease regulatory subunit	5700
A	>50%	>50%	0.990028	0.927778	4433.39	4854.25	gene1247	Dapma7bEVm003905t1	Zinc finger Ran-binding domain-containing protein	9406
A	>50%	>50%	0.978822	0.927315	4273.61	4844.08	gene17150	Dapma7bEVm004036t1	Unconventional myosin-XIX	80179
A	>50%	>50%	1	0.926984	4603.22	4828.75	gene4913	Dapma7bEVm003696t1	Methionine aminopeptidase	10988
A	>50%	>50%	0.994949	0.926984	4523.33	4827.5	gene16480	Dapma7bEVm002512t1	PRA1 family protein	10550
A	>50%	>50%	0.992337	0.92619	4486.39	4854.42	gene1839	Dapma7bEVm009627t1	Nucleoside diphosphate-linked moiety X motif	9412
A	>50%	>50%	0.994949	0.925926	4510.28	4864	gene10517	Dapma7bEVm000339t1	Snf2-related CBP activator	10847
A	>50%	>50%	0.91763	0.925926	3885.39	4857.33	gene10431	Dapma7bEVm006483t1	Uncharacterized protein
A	>50%	>50%	0.981393	0.925824	4343.78	4821.67	gene419	Dapma7bEVm000909t1	Serine incorporator 3/sw	256987
A	>50%	>50%	1	0.925	4603.22	4858.33	gene3617	Dapma7bEVm009877t1	ATP-dependent RNA helicase an3	8653
A	>50%	>50%	0.983862	0.925	4349.89	4872.67	gene5803	Dapma7bEVm003503t1	Tuberous sclerosis gene product-1	7248
A	>50%	>50%	0.982363	0.925	4353.61	4863.5	gene10495	Dapma7bEVm005073t1	LMBR1 domain-containing protein 2-B	92255
A	>50%	>50%	0.979059	0.925	4304.28	4864.5	gene8565	Dapma7bEVm007981t1	Transcription factor Dp-1	7027
A	>50%	>50%	0.977834	0.924217	4241.17	4793.42	gene8967	Dapma7bEVm004213t1	Suppressor APC domain-containing protein	89958
A	>50%	>50%	0.970278	0.920635	4179.39	4818.17	gene7788	Dapma7bEVm004446t1	Transmembrane emp24 domain-containing protein	23423
A	>50%	>50%	0.652559	0.919048	3579.39	4862.25	gene6095	Dapma7bEVm005447t1	Ubiquitin carboxyl-terminal hydrolase	57478
A	>50%	>50%	0.996997	0.916667	4560.39	4852.67	gene7632	Dapma7bEVm006449t1	Transformation/transcription domain-associated protein	8295
A	>50%	>50%	0.995556	0.916667	4521.78	4903.5	gene14610	Dapma7bEVm003016t1	Exportin-7	23039
A	>50%	>50%	0.993651	0.916667	4488.56	4894.17	gene1572	Dapma7bEVm003971t1	Small subunit processome component 20 protein	27340
A	>50%	>50%	0.993056	0.916667	4504.78	4837.08	gene10004	Dapma7bEVm002175t1	Sphingomyelin phosphodiesterase	55627
A	>50%	>50%	0.980337	0.916667	4282.94	4848.58	gene17394	Dapma7bEVm008070t1	High mobility group protein B2	3146
A	>50%	>50%	0.679758	0.916667	3510.11	4840.92	gene12949	Dapma7bEVm006206t1	POU domain, class 6, transcription factor	11281
A	>50%	>50%	0.663941	0.916667	3347.89	4907.17	gene17333	Dapma7bEVm006520t1	Actin-related protein	10096
A	>50%	>50%	0.996633	0.916005	4553.5	4830.25	gene10298	Dapma7bEVm001861t1	H/ACA ribonucleoprotein complex subunit	1736
A	>50%	>50%	0.996732	0.915873	4555.28	4818	gene7837	Dapma7bEVm003055t1	AF-9	4300
A	>50%	>50%	1	0.914683	4603.22	4810.42	gene14295	Dapma7bEVm008011t1	Tyrosine-protein kinase receptor
A	>50%	>50%	0.985577	0.912037	4393.44	4823.83	gene9259	Dapma7bEVm010768t1	Surfeit locus protein	6836
A	>50%	>50%	0.983144	0.911376	4329.39	4816.83	gene15863	Dapma7bEVm001094t1	CTTNBP2 N-terminal protein	55917
A	>50%	>50%	0.971669	0.911376	4262.22	4818.17	gene13007	Dapma7bEVm004330t1	UPF0586 protein C9orf41	138199
A	>50%	>50%	1	0.911111	4603.22	4837.67	gene2816	Dapma7bEVm009705t1	Proliferation-associated protein 2G4	7153
A	>50%	>50%	0.995185	0.911111	4513.11	4834.75	gene12595	Dapma7bEVm001087t1	Zinc finger CCCH domain-containing protein	124245
A	>50%	>50%	0.986305	0.911111	4377.67	4815.67	gene11909	Dapma7bEVm004137t1	Uncharacterized protein
A	>50%	>50%	0.923899	0.911111	3837.44	4821.5	gene15496	Dapma7bEVm001021t1	Unconventional myosin-IXb	4650
A	>50%	>50%	0.977418	0.910714	4225.83	4826.58	gene4244	Dapma7bEVm001330t1	Sortilin-related receptor	6653
A	>50%	>50%	0.996633	0.909848	4553.5	4813.08	gene5221	Dapma7bEVm003856t1	TATA box binding protein-related factor	9519
A	>50%	>50%	0.977249	0.909524	4235.67	4809.58	gene10072	Dapma7bEVm015387t1	Syntenin-1	6386
A	>50%	>50%	0.971829	0.909524	4170.56	4784.83	gene1367	Dapma7bEVm006528t1	FAM76A	199870
A	>50%	>50%	0.99537	0.907738	4531.72	4818.5	gene14923	Dapma7bEVm003494t1	Sister chromatid cohesion protein PDS5 B	23047
A	>50%	>50%	0.988095	0.907547	4497.39	4779.17	gene17762	Dapma7bEVm009522t1	ATP-dependent RNA helicase DDX4	54514
A	>50%	>50%	1	0.907407	4603.22	4846.08	gene13416	Dapma7bEVm005857t1	Claret segregational	3833
A	>50%	>50%	0.988696	0.907407	4411.33	4835.58	gene9553	Dapma7bEVm006509t1	conserved protein
A	>50%	>50%	0.996825	0.906746	4544.5	4807.75	gene2426	Dapma7bEVm003061t1	Vacuolar protein sorting-associated protein	55737
A	>50%	>50%	1	0.904793	4603.22	4771.33	gene14878	Dapma7bEVm009867t1	Ral GTPase-activating protein subunit beta	57148
A	>50%	>50%	0.969666	0.904762	4339.44	4885	gene10645	Dapma7bEVm005020t1	Delta(3,5)-Delta(2,4)-dienoyl-CoA isomerase, mitochondrial	9426
A	>50%	>50%	0.967384	0.904762	4166.94	4818.42	gene5521	Dapma7bEVm004993t1	Dedicator of cytokinesis protein	1793
A	>50%	>50%	0.99326	0.904419	4494.44	4736.92	gene12295	Dapma7bEVm012295t1	FAM177A1
A	>50%	>50%	1	0.902778	4603.22	4796.58	gene6799	Dapma7bEVm003650t1	Kelch ECH-associated protein 1	9817
A	>50%	>50%	0.997076	0.902778	4561.61	4825.33	gene4862	Dapma7bEVm001342t1	Bromodomain-containing protein	6046
A	>50%	>50%	0.995169	0.902778	4513.89	4818.92	gene13517	Dapma7bEVm006699t1	Mago nashi	55110
A	>50%	>50%	0.985185	0.902778	4354.61	4810.75	gene12174	Dapma7bEVm002000t1	Lysosome-associated membrane glycoprotein
A	>50%	>50%	0.985068	0.902778	4364.44	4821.58	gene6257	Dapma7bEVm004017t1	Ataxin-2	6311
A	>50%	>50%	0.981481	0.902778	4325.72	4823.33	gene9702	Dapma7bEVm006290t1	Transmembrane protein	11070
A	>50%	>50%	0.977718	0.902778	4267.17	4829.75	gene4534	Dapma7bEVm010599t1	60 kDa heat shock protein, mitochondrial	3329
A	>50%	>50%	0.92413	0.901961	3795.22	4884.25	gene4698	Dapma7bEVm010807t1	Dystroglycan type III	1605
A	>50%	>50%	0.949954	0.901852	4172.5	4816.67	gene11294	Dapma7bEVm011330t1	Serine/threonine-protein kinase 17A	9262
A	>50%	>50%	0.990725	0.901144	4432.44	4790.33	gene4988	Dapma7bEVm006482t1	Transmembrane 9 superfamily member	9777
A	>50%	>50%	0.995169	0.9	4527.83	4890.33	gene5701	Dapma7bEVm005816t1	Phospholipid-transporting ATPase VB	57194
A	>50%	>50%	0.986694	0.9	4370.39	4806.25	gene12812	Dapma7bEVm002961t1	Phosphatidylinositol 4-kinase alpha protein P2	5297
A	>50%	>50%	0.989899	0.899911	4435.44	4737.92	gene3536	Dapma7bEVm002579t1	Ubiquitin carboxyl-terminal hydrolase	84640
A	>50%	>50%	0.991758	0.898413	4451.67	4806.92	gene11134	Dapma7bEVm015414t1	E3 ubiquitin-protein ligase znrf1	223082
A	>50%	>50%	0.99596	0.895833	4542	4799.83	gene11440	Dapma7bEVm005226t1	Beta-1,3-galactosyltransferase brn
A	>50%	>50%	0.989899	0.895833	4500.06	4880.17	gene10544	Dapma7bEVm000453t1	Lethal(2) giant larvae protein	3996
A	>50%	>50%	0.98544	0.895833	4402.67	4793	gene5171	Dapma7bEVm002205t1	Serine/threonine-protein kinase VRK2	7443
A	>50%	>50%	0.880556	0.895833	4226.17	4887.42	gene17158	Dapma7bEVm007621t1	Nuclear speckle splicing regulatory protein	84081
A	>50%	>50%	0.96466	0.895172	4266.61	4755.92	gene12379	Dapma7bEVm004884t1	RRP15 protein	51018
A	>50%	>50%	0.994949	0.893519	4510.28	4763.58	gene13782	Dapma7bEVm002128t1	Tyrosine-protein kinase JAK2	3717
A	>50%	>50%	0.877863	0.893162	3713.44	4805.33	gene11661	Dapma7bEVm010019t1	Protocadherin-15	65217
A	>50%	>50%	1	0.892857	4603.22	4785.67	gene3506	Dapma7bEVm001754t1	Lymphoid-specific helicase	3070
A	>50%	>50%	0.989899	0.892857	4505.61	4885.17	gene5554	Dapma7bEVm002729t1	R3H and coiled-coil domain-containing protein	27291
A	>50%	>50%	0.989496	0.892857	4402.11	4769.92	gene16878	Dapma7bEVm015304t1	Mitotic apparatus protein p62
A	>50%	>50%	0.979266	0.892857	4341.67	4776.92	gene17145	Dapma7bEVm004590t1	DNA replication licensing factor mcm7	4176
A	>50%	>50%	0.968313	0.892857	4267.83	4789	gene11695	Dapma7bEVm005989t1	Acyl-CoA-binding domain-containing protein 5A	91452
A	>50%	>50%	0.956432	0.892857	4146.44	4796.17	gene7997	Dapma7bEVm002470t1	chromosome 6 open reading frame	64771
A	>50%	>50%	0.984097	0.892415	4323.22	4746.08	gene416	Dapma7bEVm000063t1	ETS-related transcription factor Elf-2	1998
A	>50%	>50%	0.987291	0.89127	4388.39	4789.08	gene11557	Dapma7bEVm007037t1	Geranylgeranyl pyrophosphate synthase	9453
A	>50%	>50%	1	0.890278	4603.22	4746.33	gene12094	Dapma7bEVm001763t1	Uncharacterized protein
A	>50%	>50%	0.981666	0.889881	4288.17	4818.33	gene5394	Dapma7bEVm005510t1	Zinc finger CCCH domain-containing protein	79882
A	>50%	>50%	0.958169	0.889881	4189.28	4768.5	gene1360	Dapma7bEVm002120t1	Zinc finger MYM-type protein	9203
A	>50%	>50%	0.971528	0.887632	4276.44	4728.33	gene4088	Dapma7bEVm002648t1	WD and tetratricopeptide repeats protein	23038
A	>50%	>50%	0.962935	0.887179	4175.72	4741.75	gene17036	Dapma7bEVm002185t1	ATP-dependent RNA helicase DDX27	55661
A	>50%	>50%	0.974164	0.885913	4245.61	4757.25	gene10360	Dapma7bEVm003632t1	Poly(A) RNA polymerase, mitochondrial	55149
A	>50%	>50%	0.985468	0.884722	4376.83	4752.17	gene10988	Dapma7bEVm004872t1	Ubiquitin carboxyl-terminal hydrolase isozyme L3	7347
A	>50%	>50%	1	0.883333	4603.22	4762.92	gene398	Dapma7bEVm004141t1	Transcription factor AP-4	7023
A	>50%	>50%	0.997531	0.883333	4558.39	4776.58	gene26	Dapma7bEVm000910t1	Interleukin-1 receptor associated kinase 4 mutant form	51135
A	>50%	>50%	0.927777	0.883333	3843.61	4774.25	gene7406	Dapma7bEVm000831t1	Oligomeric Golgi complex subunit	83548
A	>50%	>50%	0.98064	0.882937	4348.22	4770.42	gene5173	Dapma7bEVm003907t1	Splicing factor U2AF 35 kDa subunit	102724594
A	>50%	>50%	0.960723	0.879894	4002.83	4739.67	gene13790	Dapma7bEVm002190t1	Methylmalonyl-CoA mutase, mitochondrial	4594
A	>50%	>50%	0.994152	0.87963	4497.06	4814.25	gene9840	Dapma7bEVm002692t1	DDB1- and CUL4-associated factor	80344
A	>50%	>50%	0.985923	0.879167	4359.39	4827.08	gene249	Dapma7bEVm003306t1	NF-kappa-B inhibitor alpha	4792
A	>50%	>50%	0.992994	0.878968	4475.72	4735.92	gene11894	Dapma7bEVm001138t1	Peptidyl-prolyl cis-trans isomerase FKBP4	2288
A	>50%	>50%	0.963201	0.877778	4137.78	4764.08	gene15120	Dapma7bEVm001390t1	Alpha-aminoadipic semialdehyde synthase, mitochondrial	10157
A	>50%	>50%	1	0.877315	4603.22	4731.67	gene15775	Dapma7bEVm000763t1	Viral iap-associated factor	5082
A	>50%	>50%	0.904762	0.877315	4243.33	4788.75	gene1767	Dapma7bEVm003103t1	Cleavage stimulation factor subunit	1479
A	>50%	>50%	0.981943	0.876984	4298.61	4829.5	gene5042	Dapma7bEVm002138t1	CCR4-NOT transcription complex subunit	4850
A	>50%	>50%	0.996732	0.875	4555.28	4822	gene587	Dapma7bEVm007029t1	26S proteasome non-ATPase regulatory subunit 11B	5717
A	>50%	>50%	0.994709	0.875	4505.17	4822	gene16202	Dapma7bEVm005697t1	Transcription elongation factor A protein	6917
A	>50%	>50%	0.988001	0.875	4387.61	4840.83	gene8979	Dapma7bEVm004851t1	RE21313p
A	>50%	>50%	0.982882	0.875	4343.56	4824.83	gene7716	Dapma7bEVm001464t1	Lysine--tRNA ligase	3735
A	>50%	>50%	0.932931	0.875	4082.06	4788.67	gene7728	Dapma7bEVm002224t1	Activating signal cointegrator 1 complex subunit	84164
A	>50%	>50%	0.983245	0.874339	4340.5	4702.75	gene6846	Dapma7bEVm005453t1	Plexus
A	>50%	>50%	0.838466	0.873148	3919	4744.75	gene15994	Dapma7bEVm001416t1	Uncharacterized protein
A	>50%	>50%	0.991005	0.872222	4449.22	4763.33	gene2226	Dapma7bEVm011324t1	Type II inositol 1,4,5-trisphosphate 5-phosphatase	3633
A	>50%	>50%	0.952945	0.872187	4003.39	4709	gene17165	Dapma7bEVm005629t1	Stem cell tumor	162494
A	>50%	>50%	1	0.872024	4603.22	4736.5	gene8833	Dapma7bEVm008405t1	ADP-ribosylation factor protein 8B-A	55207
A	>50%	>50%	0.988777	0.872024	4413	4721.58	gene15387	Dapma7bEVm000617t1	Flightless-1	2314
A	>50%	>50%	0.969706	0.871561	4178.94	4670.67	gene1303	Dapma7bEVm003886t1	Lipoma HMGIC fusion partner 4 protein	375612
A	>50%	>50%	0.991453	0.871118	4474.17	4721.25	gene12991	Dapma7bEVm004033t1	CDD: DNA polymerase III subunits gamma and tau
A	>50%	>50%	0.987374	0.869444	4407	4758.08	gene14601	Dapma7bEVm002618t1	Crooked neck protein 1	51340
A	>50%	>50%	0.982112	0.869048	4298.89	4791.75	gene12818	Dapma7bEVm011251t1	Uncharacterized protein
A	>50%	>50%	1	0.86859	4603.22	4812.42	gene4811	Dapma7bEVm003830t1	Quinone oxidoreductase PIG3	84816
A	>50%	>50%	0.994444	0.866848	4500.72	4764.33	gene2898	Dapma7bEVm001058t1	la-related protein	113251
A	>50%	>50%	0.956654	0.866809	3983.5	4706.42	gene6119	Dapma7bEVm010251t1	Sterol O-acyltransferase	6646
A	>50%	>50%	0.986772	0.866667	4380.78	4801.08	gene485	Dapma7bEVm018452t1	Transmembrane protein	23505
A	>50%	>50%	0.974605	0.866667	4229.28	4809.08	gene6079	Dapma7bEVm004105t1	DENND6A	414918
A	>50%	>50%	0.990535	0.865741	4441.33	4739.58	gene4004	Dapma7bEVm001896t1	CCR4-NOT transcription complex subunit	4848
A	>50%	>50%	0.997151	0.86553	4562.78	4771.58	gene4703	Dapma7bEVm010448t1	Branched-chain-amino-acid aminotransferase, cytosolic	586
A	>50%	>50%	1	0.865385	4603.22	4750.5	gene7948	Dapma7bEVm002531t1	Centromere protein e
A	>50%	>50%	0.982882	0.865079	4334.83	4721.83	gene2649	Dapma7bEVm010689t1	Transcription factor SPT20	55578
A	<50%	>50%	0.445937	0.865079	3135.11	4751.08	gene5227	Dapma7bEVm000199t1	Hydroxymethylglutaryl-CoA synthase, cytoplasmic	3157
A	>50%	>50%	0.865204	0.8625	3724.72	4725.42	gene600	Dapma7bEVm003628t1	Phosphatase 1 regulatory inhibitor subunit 16B	26051
A	>50%	>50%	0.983643	0.862229	4323.56	4700.08	gene7466	Dapma7bEVm002490t1	Anti-silencing protein	25842
A	>50%	>50%	0.987619	0.862103	4398.61	4693.92	gene1888	Dapma7bEVm004112t1	PR domain zinc finger protein 1/sw
A	>50%	>50%	0.977666	0.861607	4303	4725.25	gene11678	Dapma7bEVm000033t1	Phospholipid-transporting ATPase IC	23200
A	>50%	>50%	0.997732	0.861547	4554.78	4723.25	gene16984	Dapma7bEVm011570t1	Ras-related protein Rab-2A	5862
A	>50%	>50%	0.989575	0.861364	4432.11	4691.17	gene4180	Dapma7bEVm003876t1	Peroxisomal biogenesis factor	5824
A	>50%	>50%	0.994709	0.861111	4518.72	4767.42	gene4393	Dapma7bEVm005522t1	Uncharacterized protein LOC657396
A	>50%	>50%	0.976814	0.861111	4286.06	4709.33	gene13721	Dapma7bEVm001910t1	Cytosolic non-specific dipeptidase	55748
A	>50%	>50%	0.919976	0.859829	3880.89	4710.92	gene14234	Dapma7bEVm007286t1	Post-GPI attachment to proteins factor	27315
A	>50%	>50%	0.99068	0.858354	4445.28	4661.08	gene4705	Dapma7bEVm002972t1	Uncharacterized protein
A	>50%	>50%	1	0.856532	4603.22	4730.08	gene11734	Dapma7bEVm001775t1	conserved protein
A	>50%	>50%	0.991149	0.855556	4454.44	4718.25	gene12921	Dapma7bEVm007018t1	Cytoplasmic protein NCK1	8440
A	>50%	>50%	0.968817	0.854894	4113.5	4669.75	gene16571	Dapma7bEVm002147t1	conserved protein
A	>50%	>50%	1	0.854167	4603.22	4797.33	gene11060	Dapma7bEVm003692t1	Eukaryotic translation initiation factor 3 subunit L	51386
A	>50%	>50%	1	0.854167	4603.22	4738.08	gene8166	Dapma7bEVm004503t1	Insulin receptor substrate	3667
A	>50%	>50%	0.988889	0.854167	4498.78	4784.75	gene2825	Dapma7bEVm000217t1	SWI/SNF-related matrix-associated actin-dependent regulator of chromatin subfamily A containing DEAD/H box	8458
A	>50%	>50%	0.984799	0.854167	4342.61	4699	gene4829	Dapma7bEVm018409t1	Vacuolar protein sorting-associated protein 13D	55187
A	>50%	>50%	0.895165	0.853968	4037.89	4713.83	gene1972	Dapma7bEVm002536t1	Myosin phosphatase Rho-interacting protein	23164
A	>50%	>50%	0.877904	0.853968	3731.83	4747.58	gene45	Dapma7bEVm000717t1	Fumarate hydratase, mitochondrial	2271
A	>50%	>50%	0.992945	0.853175	4484.56	4740.83	gene11094	Dapma7bEVm002217t1	DnaJ subfamily C member
A	>50%	>50%	0.987276	0.851923	4376.28	4752.08	gene1706	Dapma7bEVm018691t1	Calcium/calmodulin-dependent protein kinase type	57118
A	>50%	>50%	0.988124	0.851389	4404.56	4722.42	gene3220	Dapma7bEVm010219t1	Constitutive coactivator of PPAR-gamma protein	23196
A	>50%	>50%	0.987451	0.85119	4384.61	4736.17	gene8293	Dapma7bEVm009675t1	Uncharacterized protein
A	>50%	>50%	0.996997	0.85	4560.39	4768.17	gene16649	Dapma7bEVm010562t1	Contactin-4	53942
A	>50%	>50%	0.99537	0.85	4517.11	4623.92	gene11048	Dapma7bEVm002075t1	Fibrosin-1 protein
A	>50%	>50%	0.993464	0.85	4485.17	4733.17	gene14162	Dapma7bEVm005165t1	Coiled-coil domain-containing protein	57003
A	>50%	>50%	0.976392	0.848214	4214.94	4781.67	gene5118	Dapma7bEVm001709t1	Ubiquitin conjugation factor E4 B	10277
A	>50%	>50%	0.996528	0.847619	4539	4780	gene78	Dapma7bEVm007629t1	X-box binding protein
A	>50%	>50%	0.996528	0.847222	4551.44	4752.5	gene4380	Dapma7bEVm010027t1	Cyclin-T2	905
A	>50%	>50%	0.985528	0.847222	4363.89	4778.33	gene8320	Dapma7bEVm006514t1	FAM122A	116224
A	>50%	>50%	0.997151	0.846387	4549.56	4715.92	gene5178	Dapma7bEVm007835t1	Ribosome biogenesis protein NSA2	10412
A	>50%	>50%	1	0.846154	4603.22	4501.25	gene11304	Dapma7bEVm000459t1	Serine/threonine-protein phosphatase 6 regulatory ankyrin repeat subunit A	23243
A	>50%	>50%	0.989879	0.846154	4415.44	4501.25	gene5279	Dapma7bEVm003315t1	Peroxisomal membrane protein PEX13	5194
A	>50%	>50%	0.978121	0.844444	4262.78	4538.58	gene7856	Dapma7bEVm008227t1	HD domain-containing protein	51020
A	>50%	>50%	0.991453	0.843954	4462.5	4710.17	gene10592	Dapma7bEVm004095t1	Phosphatase 1 regulatory subunit	284352
A	>50%	>50%	0.917721	0.84375	4106.11	4657.83	gene8345	Dapma7bEVm001683t1	Clathrin heavy chain	1213
A	>50%	>50%	0.991623	0.842857	4461.89	4745.08	gene14005	Dapma7bEVm001740t1	Lin-54	132660
A	>50%	>50%	0.805447	0.842857	3801.61	4694.33	gene17592	Dapma7bEVm000283t1	Kinesin heavy chain	3800
A	>50%	>50%	0.992063	0.842822	4508.33	4649.83	gene11491	Dapma7bEVm011662t1	Prkc apoptosis wt1 regulator protein
A	>50%	>50%	0.948723	0.841931	4064.5	4706.92	gene9706	Dapma7bEVm010728t1	DOMINA protein, DOMINA protein	121643
A	>50%	>50%	0.995885	0.841667	4528.89	4692.17	gene11411	Dapma7bEVm011548t1	Guanine nucleotide-binding protein G(o) subunit alpha	2770
A	>50%	>50%	0.992561	0.841667	4459.56	4739.75	gene12958	Dapma7bEVm010816t1	Glycine--tRNA ligase	2617
A	>50%	>50%	0.969366	0.841667	4183.06	4741.08	gene16759	Dapma7bEVm002992t1	Isoleucyl-tRNA synthetase, cytoplasmic protein	3376
A	>50%	>50%	0.99276	0.841575	4458.78	4698.08	gene3371	Dapma7bEVm007978t1	Microprocessor complex subunit DGCR8	54487
A	>50%	>50%	0.95608	0.841453	4136	4704.25	gene3760	Dapma7bEVm002655t1	Diphthine--ammonia ligase	89978
A	>50%	>50%	0.97713	0.841346	4234.11	4653.08	gene2305	Dapma7bEVm005608t1	Platelet-activating factor acetylhydrolase IB subunit alpha	5048
A	>50%	>50%	1	0.84127	4603.22	4701.25	gene16196	Dapma7bEVm005854t1	Hexosaminidase D	284004
A	>50%	>50%	0.988604	0.840278	4425	4784.83	gene3568	Dapma7bEVm006739t1	A-kinase anchor protein 17A	8227
A	>50%	>50%	0.996732	0.839683	4546.22	4701.58	gene5590	Dapma7bEVm004773t1	DNA polymerase interacting tpr containing protein of 47kD, FI19323p1	7268
A	>50%	>50%	0.996169	0.838889	4545.78	4730.92	gene7408	Dapma7bEVm005062t1	CCR4-NOT transcription complex subunit	25904
A	>50%	>50%	0.987749	0.838889	4409.39	4762.92	gene749	Dapma7bEVm002649t1	Zinc finger MYND domain-containing protein	10771
A	>50%	>50%	0.973449	0.838889	4230.5	4769.25	gene14920	Dapma7bEVm005028t1	Uncharacterized protein
A	>50%	>50%	0.953791	0.838889	4270.06	4736.75	gene16456	Dapma7bEVm010004t1	60S ribosomal protein L11	6135
A	>50%	>50%	0.969417	0.837963	4172.72	4731.5	gene8527	Dapma7bEVm003469t1	Neuroblastoma-amplified sequence	51594
A	>50%	>50%	0.987708	0.837302	4400.28	4738.92	gene10545	Dapma7bEVm010593t1	Myelin expression factor	50804
A	>50%	>50%	0.990991	0.836111	4469	4684.92	gene13957	Dapma7bEVm005943t1	Phosphatidylinositol glycan anchor biosynthesis class U protein	128869
A	>50%	>50%	0.983856	0.835714	4307.78	4737.67	gene16450	Dapma7bEVm001750t1	CAS1 domain-containing protein	64921
A	>50%	>50%	1	0.835648	4603.22	4676.5	gene6596	Dapma7bEVm002671t1	Rho guanine nucleotide exchange factor	50650
A	>50%	>50%	0.957127	0.834259	4172.06	4672.42	gene12	Dapma7bEVm000117t1	Autophagy-related protein 2 B	55102
A	>50%	>50%	0.993827	0.833333	4491.33	4707.92	gene2930	Dapma7bEVm005861t1	Dystrobrevin beta	1838
A	>50%	>50%	0.993464	0.833333	4499.78	4318.17	gene484	Dapma7bEVm007377t1	Uncharacterized protein LOC658556
A	>50%	>50%	0.992857	0.833333	4482.61	4562.42	gene4464	Dapma7bEVm005085t1	DDB1- and CUL4-associated factor	55827
A	>50%	>50%	0.990338	0.833333	4462.17	4722.92	gene3224	Dapma7bEVm000666t1	Menin	4221
A	>50%	>50%	0.99013	0.833333	4444.72	4301.42	gene6412	Dapma7bEVm013028t1	UPF0047 protein C4A8.02c
A	>50%	>50%	0.986693	0.833333	4376.67	4761	gene120	Dapma7bEVm002183t1	F-box/WD repeat-containing protein	55294
A	>50%	>50%	0.985185	0.833333	4433.72	4672.08	gene2266	Dapma7bEVm003697t1	F-box only protein	54455
A	>50%	>50%	0.980912	0.833333	4322.17	4308.5	gene9999	Dapma7bEVm005089t1	Solute carrier family 15 member	121260
A	>50%	>50%	0.971942	0.833333	4330.83	4308.33	gene13712	Dapma7bEVm006784t1	U5 small nuclear ribonucleoprotein 40 kDa protein	9410
A	>50%	>50%	0.958322	0.833333	4105.33	4631.92	gene12345	Dapma7bEVm011897t1	Multiple epidermal growth factor domains protein 8	1954
A	>50%	>50%	0.927895	0.833333	3938.33	4318.17	gene8999	Dapma7bEVm005267t1	WD repeat-containing protein	80349
A	>50%	>50%	0.980996	0.832672	4291.67	4704.25	gene4596	Dapma7bEVm003241t1	F-box only protein	23219
A	>50%	>50%	0.988595	0.831654	4419.44	4644.58	gene6150	Dapma7bEVm004098t1	CTP synthase	56474
A	>50%	>50%	0.995885	0.830556	4540.5	4464.33	gene2	Dapma7bEVm003116t1	Splicing factor 3B subunit	10992
A	>50%	>50%	1	0.82963	4603.22	4714	gene15172	Dapma7bEVm001670t1	Serine/threonine-protein kinase SMG1	23049
A	>50%	>50%	0.996169	0.828042	4535.28	4525.17	gene16180	Dapma7bEVm009723t1	Arginine N-methyltransferase	54496
A	>50%	>50%	0.98988	0.827778	4418.83	4650.33	gene1022	Dapma7bEVm003465t1	E3 ubiquitin-protein ligase UBR5	51366
A	>50%	>50%	0.975958	0.827778	4284.22	4715.92	gene15633	Dapma7bEVm001895t1	RuvB helicase	8607
A	>50%	>50%	0.990676	0.826455	4445.22	4665.67	gene15018	Dapma7bEVm005105t1	OTU domain-containing protein 5-A	55593
A	>50%	>50%	0.99537	0.825	4518.06	4716.25	gene11738	Dapma7bEVm001911t1	Mitochondrial ribonuclease P protein	54931
A	>50%	>50%	0.991111	0.825	4461.78	4711.92	gene8349	Dapma7bEVm018454t1	Serine/threonine-protein kinase/endoribonuclease IRE1	10595
A	>50%	>50%	0.985648	0.825	4365.83	4736.92	gene7673	Dapma7bEVm010240t1	Cytosolic carboxypeptidase NnaD	340351
A	>50%	>50%	0.977292	0.825	4184.22	4634	gene11346	Dapma7bEVm000099t1	Minor histocompatibility protein HA-1	23526
A	>50%	>50%	0.984555	0.82399	4445.83	4649	gene8921	Dapma7bEVm003712t1	RNA polymerase II-associated factor	54623
A	>50%	>50%	0.994682	0.823677	4511.61	4637.25	gene17294	Dapma7bEVm005001t1	DNA	1786
A	>50%	>50%	0.984489	0.821759	4370.61	4449.25	gene2974	Dapma7bEVm004563t1	Beta-N-acetylglucosaminidase FDL
A	>50%	>50%	0.754575	0.821581	3377.5	4651.67	gene9650	Dapma7bEVm001499t1	Alpha-aminoadipic semialdehyde dehydrogenase	501
A	>50%	>50%	0.872615	0.821272	3890.67	4426.25	gene2469	Dapma7bEVm000955t1	Heterogeneous nuclear ribonucleoprotein H
A	>50%	>50%	0.997732	0.819841	4554.78	4648.17	gene14433	Dapma7bEVm018617t1	Heterogeneous nuclear ribonucleoprotein U protein 1	11100
A	>50%	>50%	0.95198	0.819444	4071	4652.33	gene6407	Dapma7bEVm018414t1	Polybromo-1	55193
A	>50%	>50%	0.83833	0.819444	4151.5	4749.17	gene6929	Dapma7bEVm002956t1	Neurofibromin truncated	4763
A	>50%	>50%	0.98604	0.819444	4360.06	4659.67	gene16149	Dapma7bEVm009817t1	tbph	23435
A	>50%	>50%	0.864692	0.819444	3536.22	4688	gene2397	Dapma7bEVm005249t1	conserved protein
A	>50%	>50%	0.933165	0.818783	3915.94	4636.67	gene4867	Dapma7bEVm001483t1	Zwilch
A	>50%	>50%	0.987959	0.818519	4396.39	4643.83	gene7398	Dapma7bEVm007205t1	Drosha, LD20030p, Ribonuclease	29102
A	<50%	>50%	0.47498	0.817857	3125.06	4689.67	gene8115	Dapma7bEVm002172t1	Bromodomain-containing protein	29117
A	>50%	>50%	0.840434	0.81746	3548.11	4488.67	gene16904	Dapma7bEVm006024t1	Transmembrane protein	84187
A	>50%	>50%	0.99266	0.8171	4470.06	4721.92	gene2298	Dapma7bEVm003689t1	2-oxoglutarate and iron-dependent oxygenase domain-containing protein	55239
A	>50%	>50%	0.994152	0.816889	4497.06	4661.5	gene13006	Dapma7bEVm002283t1	Transcription elongation factor B polypeptide	6924
A	>50%	>50%	0.993651	0.816859	4486.56	4596.58	gene15852	Dapma7bEVm003983t1	DEP domain-containing protein	9681
A	>50%	>50%	0.993166	0.816667	4492.44	4713.17	gene904	Dapma7bEVm003661t1	ATP-dependent RNA helicase DDX55	57696
A	>50%	>50%	0.983262	0.816667	4379.33	4277	gene10629	Dapma7bEVm023165t1	Alpha-ketoglutarate-dependent dioxygenase alkB	84266
A	>50%	>50%	0.972593	0.816667	4351	4581.33	gene4726	Dapma7bEVm004400t1	Methyltransferase protein	131965
A	>50%	>50%	0.954063	0.816667	4030.56	4581.33	gene1633	Dapma7bEVm000455t1	Phosphofurin acidic cluster sorting protein	23241
A	>50%	>50%	0.93554	0.816585	3970.78	4626.25	gene11454	Dapma7bEVm006274t1	Retinoic acid receptor RXR-alpha-A	6256
A	>50%	>50%	0.995048	0.816255	4513.06	4628.08	gene12993	Dapma7bEVm002371t1	Disulfide-isomerase A6	10130
A	>50%	>50%	0.994582	0.815386	4502.06	4652.25	gene15472	Dapma7bEVm001842t1	NEDD8-activating enzyme E1 regulatory subunit	8883
A	>50%	>50%	0.97664	0.815171	4295.33	4744	gene5450	Dapma7bEVm004074t1	Dynamin-1 protein	10059
A	>50%	>50%	0.952381	0.814815	4466.72	4238.5	gene4064	Dapma7bEVm003281t1	Cleavage stimulation factor subunit 2 tau	1478
A	>50%	>50%	0.982222	0.813492	4328.89	4672.33	gene14205	Dapma7bEVm002223t1	zinc finger fyve domain-containing protein	57732
A	>50%	>50%	0.996633	0.8125	4544.56	4259	gene17780	Dapma7bEVm007475t1	n-terminal asparagine amidohydrolase	123803
A	>50%	>50%	0.931735	0.811243	3832.83	4625.67	gene1768	Dapma7bEVm018576t1	UPF0505 protein C16orf62	57020
A	>50%	>50%	0.995885	0.811111	4526	4760.67	gene4936	Dapma7bEVm004102t1	Disulfide-isomerase A5	10954
A	>50%	>50%	0.987222	0.811111	4395.28	4616.42	gene16796	Dapma7bEVm011459t1	Ankyrin repeat domain-containing protein	129138
A	>50%	>50%	0.985185	0.809524	4345.89	4713.17	gene15922	Dapma7bEVm009751t1	THO complex subunit 2 protein	57187
A	>50%	>50%	0.500877	0.809524	3075.33	4231.75	gene14075	Dapma7bEVm003622t1	Kanadaptin	22950
A	>50%	>50%	0.630493	0.808333	3336.06	4470.42	gene9904	Dapma7bEVm001329t1	Nuclear pore complex-associated intranuclear coiled-coil protein tpr	7175
A	>50%	>50%	0.982869	0.808201	4373.89	4639.92	gene4732	Dapma7bEVm005828t1	Membrane-bound transcription factor site-1 protease	8720
A	>50%	>50%	0.989903	0.805952	4421.44	4691.83	gene1682	Dapma7bEVm005918t1	Adiponectin receptor protein	79602
A	>50%	>50%	0.911364	0.805556	3738.72	4425.58	gene7813	Dapma7bEVm004791t1	THO complex subunit	84321
A	>50%	>50%	0.985304	0.805556	4362.72	4680.58	gene847	Dapma7bEVm002162t1	DEP domain-containing protein 1A	55789
A	>50%	>50%	0.982407	0.803571	4362.28	4697.67	gene6269	Dapma7bEVm002300t1	Alpha-(1,3)-fucosyltransferase	84750
A	>50%	>50%	1	0.802083	4603.22	4428.17	gene10526	Dapma7bEVm000485t1	Membralin	91304
A	>50%	>50%	0.97601	0.801389	4290.17	4567.25	gene12719	Dapma7bEVm010763t1	Fructose-1,6-bisphosphatase isozyme	8789
A	>50%	>50%	0.932995	0.800977	3900.28	4605.58	gene357	Dapma7bEVm010324t1	40S ribosomal protein S10	6204
A	>50%	>50%	1	0.8	4603.22	4609.17	gene1963	Dapma7bEVm008054t1	Charged multivesicular body protein 2b	25978
A	>50%	>50%	1	0.8	4603.22	4680.92	gene9309	Dapma7bEVm003790t1	Uncharacterized protein
A	>50%	>50%	0.993082	0.8	4488.61	4213.5	gene3720	Dapma7bEVm003130t1	Caprin-1	4076
A	>50%	>50%	0.991338	0.8	4455.83	4254.67	gene6935	Dapma7bEVm010184t1	Ran-specific GTPase-activating protein	5902
A	>50%	>50%	0.987938	0.8	4400.11	4219.92	gene13920	Dapma7bEVm005372t1	60S ribosomal protein L21	6144
A	>50%	>50%	0.940464	0.8	3975.22	4595.17	gene667	Dapma7bEVm000130t1	DNA mismatch repair protein Msh2	4436
A	>50%	>50%	0.995169	0.797009	4513.72	4640.5	gene11038	Dapma7bEVm003723t1	Sorting nexin-17	9784
A	>50%	>50%	0.765726	0.796296	3451.17	4228.92	gene1717	Dapma7bEVm000504t1	ATP-dependent RNA helicase DDX51	317781
A	>50%	>50%	0.996296	0.794719	4547.94	4560.67	gene3725	Dapma7bEVm015443t1	Bromodomain-containing protein 2	158358
A	>50%	>50%	0.971429	0.79305	4271.17	4603	gene1094	Dapma7bEVm001688t1	Zinc finger matrin-type protein CG9776
A	>50%	>50%	0.959926	0.792508	4141.39	4624.92	gene7686	Dapma7bEVm004235t1	F-box/LRR-repeat protein
A	>50%	>50%	0.994472	0.791667	4500.94	4648.92	gene12160	Dapma7bEVm001832t1	SH2B adapter protein	10603
A	>50%	>50%	0.981481	0.791667	4491.94	4630.33	gene16272	Dapma7bEVm001971t1	Splicing factor	84991
A	>50%	>50%	0.943671	0.791667	3930.94	4672.42	gene5969	Dapma7bEVm003156t1	Mitochondrial import receptor subunit TOM70	9868
A	>50%	>50%	0.996732	0.786872	4543.28	4582.92	gene7557	Dapma7bEVm005917t1	Suppressor of SWI4	692312
A	>50%	>50%	0.989834	0.786111	4426.61	4627.83	gene17702	Dapma7bEVm003288t1	Cysteine and histidine-rich protein	50626
A	>50%	>50%	0.935666	0.786111	4133.56	4640.33	gene2255	Dapma7bEVm004637t1	Mannosyl-oligosaccharide alpha-1,2-mannosidase	11253
A	>50%	>50%	0.994832	0.785714	4520.89	4610.92	gene6161	Dapma7bEVm000507t1	U4/U6.U5 tri-snRNP-associated protein	9092
A	>50%	>50%	0.995169	0.780983	4513.72	4625.08	gene7527	Dapma7bEVm018648t1	E3 ubiquitin-protein ligase makorin-1	23608
A	>50%	>50%	0.983028	0.78082	4312.17	4583.75	gene1001	Dapma7bEVm004630t1	Zinc finger protein
A	>50%	>50%	0.969689	0.778175	4164.56	4619	gene4951	Dapma7bEVm003750t1	Sedoheptulokinase	23729
A	>50%	>50%	0.994444	0.777778	4500.72	4608.25	gene12373	Dapma7bEVm003998t1	General transcription factor 3C polypeptide	2976
A	>50%	>50%	0.915212	0.777778	4177.33	4691.75	gene16979	Dapma7bEVm003369t1	SH3 domain-binding glutamic acid-rich protein 2
A	>50%	>50%	0.981734	0.77676	4298.11	4543.33	gene908	Dapma7bEVm004556t1	Calcium-transporting ATPase type 2C member	27032
A	>50%	>50%	0.969136	0.773611	4189.72	4565	gene6807	Dapma7bEVm003716t1	d-2-hydroxyglutarate dehydrogenase, mitochondrial	728294
A	>50%	>50%	0.983333	0.773223	4369.33	4571.5	gene15298	Dapma7bEVm015190t1	Puff-specific protein Bx42	22938
A	>50%	>50%	1	0.772222	4603.22	4593.17	gene4222	Dapma7bEVm002611t1	Nuclear cap-binding protein subunit	4686
A	>50%	>50%	0.992063	0.772222	4472.33	4511.25	gene15141	Dapma7bEVm011419t1	Replication factor C subunit	5981
A	>50%	>50%	0.984503	0.77215	4337.39	4571.67	gene7407	Dapma7bEVm005212t1	Angio-associated migratory cell protein	14
A	>50%	>50%	0.951323	0.770635	4155.17	4560.83	gene10066	Dapma7bEVm000056t1	CAP-Gly domain-containing linker protein	6249
A	>50%	>50%	0.993855	0.770261	4501.94	4607.42	gene14025	Dapma7bEVm006836t1	Tubulin-specific chaperone C	6903
A	>50%	>50%	0.996032	0.769444	4543.33	4517.5	gene13222	Dapma7bEVm004570t1	Dna replication licensing factor mcm9 mini-chromosome maintenance deficient 9 hmcm9 mini-chromosome maintenance deficient domain-containing protein	254394
A	>50%	>50%	0.942666	0.768162	4047.06	4608.58	gene16056	Dapma7bEVm000103t1	conserved protein
A	>50%	>50%	0.837031	0.767857	3619.39	4160.67	gene11712	Dapma7bEVm005016t1	Histone-lysine N-methyltransferase, H3 lysine-36 and H4 lysine-20 specific	7468
A	>50%	>50%	0.795835	0.767857	3394.94	4131.83	gene1892	Dapma7bEVm005546t1	RNA pseudouridylate synthase domain-containing protein	84881
A	>50%	>50%	0.987654	0.767593	4438.11	4526.33	gene8344	Dapma7bEVm004075t1	Pre-mRNA-splicing factor ATP-dependent RNA helicase PRP16	1665
A	>50%	>50%	0.966234	0.766667	4114.94	4631.5	gene8629	Dapma7bEVm003243t1	ATP-dependent RNA helicase DDX49	54555
A	>50%	>50%	0.996416	0.765278	4540.94	4594.33	gene4409	Dapma7bEVm000275t1	Myotubularin-related protein	8897
A	>50%	>50%	0.927424	0.765278	4004.94	4511.17	gene834	Dapma7bEVm000481t1	Tetratricopeptide repeat protein 7A	145567
A	>50%	>50%	0.989197	0.763889	4419.44	4657.42	gene4176	Dapma7bEVm009469t1	Rho guanine nucleotide exchange factor	23365
A	>50%	>50%	0.967558	0.763889	4145	4664.92	gene1465	Dapma7bEVm018565t1	Transcriptional adapter 2-alpha	6871
A	>50%	>50%	0.93281	0.763889	3988.56	4566.42	gene7677	Dapma7bEVm011430t1	Zinc transporter ZIP11	201266
A	>50%	>50%	1	0.762963	4603.22	4155.58	gene7419	Dapma7bEVm001139t1	CDK5 and ABL1 enzyme substrate	91768
A	>50%	>50%	1	0.761538	4603.22	4131.08	gene10118	Dapma7bEVm002577t1	Nuclear factor NF-kappa-B p105 subunit	4791
A	>50%	>50%	0.987338	0.761111	4399.83	4505.17	gene5127	Dapma7bEVm010809t1	ATP-binding cassette sub-family B member 6, mitochondrial	10058
A	>50%	>50%	1	0.759524	4603.22	4585	gene10068	Dapma7bEVm006304t1	Mitogen-activated protein kinase ERK-A	5594
A	>50%	>50%	0.994832	0.75873	4507.89	4590.92	gene2817	Dapma7bEVm001434t1	Uncharacterized protein
A	>50%	>50%	0.996296	0.758333	4547.94	4136.92	gene4174	Dapma7bEVm002757t1	Mitochondrial maintenance exonuclease	92667
A	>50%	>50%	0.976638	0.758333	4304.44	4556.08	gene2224	Dapma7bEVm015171t1	Mitogen-activated protein kinase kinase kinase kinase	11183
A	>50%	>50%	0.992063	0.757937	4481.94	4143.17	gene7544	Dapma7bEVm007916t1	Thioredoxin-2	7295
A	>50%	>50%	0.993827	0.756944	4505.94	4652.83	gene11994	Dapma7bEVm009702t1	E3 ubiquitin-protein ligase TRIP12	9320
A	>50%	>50%	1	0.756105	4603.22	4096.67	gene4127	Dapma7bEVm004942t1	Ras-related C3 botulinum toxin substrate	5879
A	>50%	>50%	0.993266	0.755026	4482.33	4575.17	gene12877	Dapma7bEVm006915t1	39S ribosomal protein L40, mitochondrial
A	>50%	>50%	0.992063	0.754762	4468.89	4548.83	gene4719	Dapma7bEVm004122t1	Signal recognition particle 68 kDa protein	6730
A	>50%	>50%	0.993175	0.753968	4476.56	4590.58	gene2636	Dapma7bEVm004710t1	Periodic tryptophan protein	11137
A	>50%	>50%	0.911503	0.753704	3853.28	4536.5	gene10253	Dapma7bEVm023282t1	Ubiquitin-fold modifier-conjugating enzyme	51506
A	>50%	>50%	0.927214	0.752381	3890.06	4115.25	gene7139	Dapma7bEVm007608t1	Hexokinase type	3099
A	>50%	>50%	0.968169	0.751488	4171.94	4589.5	gene12150	Dapma7bEVm011135t1	Neutral and basic amino acid transport protein
A	>50%	>50%	0.986745	0.750992	4381.5	4510.83	gene4757	Dapma7bEVm009941t1	Transport protein Sec16A	9919
A	>50%	>50%	1	0.750165	4603.22	4656.75	gene8803	Dapma7bEVm000062t1	WD repeat-containing protein	79726
A	>50%	>50%	0.995169	0.75	4513.72	4550.17	gene4710	Dapma7bEVm004908t1	Bridging integrator	55909
A	>50%	>50%	0.992004	0.75	4467.83	4188.42	gene12223	Dapma7bEVm001710t1	Tetratricopeptide repeat protein	55761
A	>50%	>50%	0.981825	0.75	4337.72	4188.92	gene2308	Dapma7bEVm004306t1	Eukaryotic peptide chain release factor subunit	53918
A	>50%	>50%	0.977768	0.75	4260.56	4638.33	gene11735	Dapma7bEVm010817t1	Transketolase	7086
A	>50%	>50%	0.975956	0.75	4217.67	4118.92	gene10744	Dapma7bEVm004727t1	Tubulin gamma-1 chain	7283
A	>50%	>50%	0.981385	0.749561	4285.39	4106.5	gene5026	Dapma7bEVm003855t1	Galactosylgalactosylxylosylprotein 3-beta-glucuronosyltransferase	26229
A	>50%	>50%	0.927747	0.749495	4070.33	4658.5	gene16819	Dapma7bEVm023023t1	Cleavage and polyadenylation specificity factor subunit	11051
A	>50%	>50%	0.674885	0.748106	3550.39	4284.33	gene15733	Dapma7bEVm006451t1	Centromere-associated protein E	1062
A	>50%	>50%	0.981647	0.744444	4326.5	4109.42	gene10776	Dapma7bEVm003278t1	26S protease regulatory subunit 6A	5702
A	>50%	>50%	0.982698	0.740919	4361.33	4575.75	gene3703	Dapma7bEVm009961t1	Regulator of cytokinesis	9055
A	>50%	>50%	0.98836	0.740152	4416.89	4327.42	gene15490	Dapma7bEVm005461t1	OTU domain-containing protein 7A	56957
A	>50%	>50%	0.989782	0.739815	4428	4069.58	gene3038	Dapma7bEVm001158t1	Stress-induced-phosphoprotein	10963
A	>50%	>50%	0.539121	0.739403	3023.5	4501.75	gene3972	Dapma7bEVm006460t1	RNA exonuclease	57455
A	>50%	>50%	0.987571	0.738095	4388.72	4564.67	gene12807	Dapma7bEVm000610t1	Nuclear pore complex protein Nup153	9972
A	>50%	>50%	0.984085	0.738095	4340.33	4617	gene6135	Dapma7bEVm011140t1	ATP-dependent RNA helicase DDX20	11218
A	>50%	>50%	0.994626	0.737269	4517.56	4530.33	gene9787	Dapma7bEVm005108t1	Serine/threonine-protein kinase polo	5347
A	>50%	>50%	0.952284	0.736111	3985.44	4470.92	gene3095	Dapma7bEVm009883t1	RalA-binding protein	10928
A	>50%	>50%	0.849296	0.736111	3865.33	4610.08	gene11708	Dapma7bEVm006020t1	YIF1B	90522
A	>50%	>50%	0.981262	0.734722	4295.94	4582.25	gene15161	Dapma7bEVm006566t1	FAM203 family protein CG6073	51236
A	>50%	>50%	1	0.734307	4603.22	4522	gene11249	Dapma7bEVm004658t1	Zinc finger and BTB domain-containing protein
A	>50%	>50%	0.994949	0.731548	4509.61	4498.67	gene10546	Dapma7bEVm005603t1	CDD: LRR_4, Leucine Rich repeats	755
A	>50%	>50%	0.987755	0.730994	4410.83	4255.67	gene1092	Dapma7bEVm005635t1	Uncharacterized protein
A	>50%	>50%	0.996633	0.730159	4541.5	4510.08	gene7565	Dapma7bEVm000600t1	Disks large	9231
A	>50%	>50%	0.980741	0.730159	4283	4286.92	gene14199	Dapma7bEVm010946t1	Integral membrane protein DGCR2/IDD
A	>50%	>50%	0.988889	0.729167	4498.78	4418.75	gene13208	Dapma7bEVm003100t1	Kinesin protein KIF2A	3796
A	>50%	>50%	0.974392	0.729167	4244.72	4577.17	gene17142	Dapma7bEVm007161t1	Single-stranded DNA-binding protein, mitochondrial	6742
A	>50%	>50%	0.963555	0.727778	4126.17	4095.17	gene10405	Dapma7bEVm001950t1	Polycomb protein eed	8726
A	>50%	>50%	0.766637	0.727778	3382.44	4572.5	gene983	Dapma7bEVm002659t1	HEAT repeat-containing protein	55027
A	>50%	>50%	0.982139	0.727513	4319.67	4563.08	gene16895	Dapma7bEVm007795t1	GH01794p, Reduction in Cnn dots	10445
A	>50%	>50%	0.97529	0.726948	4307.39	4551.42	gene4882	Dapma7bEVm000693t1	Asparagine synthetase domain-containing protein	54529
A	>50%	>50%	0.990741	0.726727	4466.72	4257.67	gene2482	Dapma7bEVm003412t1	Mitochondrial import receptor subunit TOM40	10452
A	>50%	>50%	0.992196	0.72619	4476.22	4571.42	gene2975	Dapma7bEVm001333t1	HEAT repeat-containing protein 5A	54497
A	>50%	>50%	0.975637	0.72619	4235.78	4115.5	gene6607	Dapma7bEVm003328t1	UDP-N-acetylglucosamine transporter	23443
A	>50%	>50%	0.995885	0.725	4526	4413.75	gene17445	Dapma7bEVm004594t1	CCR4-NOT transcription complex subunit	4849
A	>50%	>50%	0.974074	0.725	4316.28	4477.33	gene8506	Dapma7bEVm009915t1	Coiled-coil domain-containing protein
A	>50%	>50%	0.988782	0.724537	4401.94	4464.08	gene7812	Dapma7bEVm000923t1	Aldehyde dehydrogenase, mitochondrial	8854
A	>50%	>50%	0.989471	0.723728	4412.67	4469.33	gene15616	Dapma7bEVm008022t1	Star
A	>50%	>50%	0.994949	0.722222	4509.61	4568.75	gene11961	Dapma7bEVm001358t1	Cyclin-dependent kinase	51755
A	>50%	>50%	0.959113	0.722222	4297.39	4529.92	gene16119	Dapma7bEVm004090t1	Trafficking protein particle complex subunit	51112
A	>50%	>50%	0.990136	0.720833	4432.17	4385.17	gene16822	Dapma7bEVm001036t1	RRP12 protein	23223
A	>50%	>50%	0.883441	0.719444	4151.22	4498.67	gene14912	Dapma7bEVm007257t1	1-acyl-sn-glycerol-3-phosphate acyltransferase delta	56894
A	>50%	>50%	0.956946	0.718849	4051.11	4490.33	gene5729	Dapma7bEVm015375t1	Cysteine N-palmitoyltransferase porcupine	64840
A	>50%	>50%	0.974389	0.718813	4205.67	4617.33	gene11019	Dapma7bEVm001564t1	Mannose-6-phosphate isomerase	4351
A	>50%	>50%	0.983394	0.71832	4338.44	4343.92	gene13488	Dapma7bEVm004621t1	Metal-response element-binding transcription factor	22823
A	>50%	>50%	0.940937	0.718269	4084.83	4480.58	gene13632	Dapma7bEVm002564t1	Alpha-mannosidase 2x	4124
A	>50%	>50%	0.981917	0.717112	4306.17	4440.92	gene11979	Dapma7bEVm010121t1	ESF1	51575
A	>50%	>50%	0.993464	0.716667	4485.17	4037.75	gene15543	Dapma7bEVm006850t1	RTF2	51507
A	>50%	>50%	0.878858	0.716667	3970.06	4045.75	gene1807	Dapma7bEVm006368t1	Tetraspanin-33	340348
A	>50%	>50%	0.979745	0.714174	4288.39	4448.67	gene2340	Dapma7bEVm006710t1	Zinc finger FYVE domain-containing protein	23503
A	>50%	>50%	0.995885	0.713889	4526	4606.92	gene11558	Dapma7bEVm004005t1	Uncharacterized protein C05D11.1
A	>50%	>50%	0.978914	0.712302	4298.11	4025.5	gene187	Dapma7bEVm004188t1	Nuclear hormone receptor HR96	7421
A	>50%	>50%	0.789087	0.711553	3699.61	4452.33	gene11431	Dapma7bEVm003579t1	DnaJ	54431
A	>50%	>50%	0.996633	0.711111	4553.5	4072.67	gene638	Dapma7bEVm010123t1	Rab5 GDP/GTP exchange factor	27342
A	>50%	>50%	0.884285	0.710737	3943.11	4474.17	gene12578	Dapma7bEVm006064t1	Serine/threonine-protein kinase	8859
A	>50%	>50%	0.981402	0.710017	4325.61	4522.5	gene5634	Dapma7bEVm010034t1	Coiled-coil domain-containing protein
A	>50%	>50%	0.982626	0.709641	4315.72	4457.08	gene11668	Dapma7bEVm005312t1	Ras-related GTP-binding protein A	10325
A	>50%	>50%	0.993056	0.708333	4494.89	4616.92	gene7977	Dapma7bEVm000332t1	Pre-mRNA-splicing factor 38B	55119
A	>50%	>50%	0.989169	0.708333	4414.39	4142.33	gene289	Dapma7bEVm003065t1	Exonuclease 3`-5` domain-containing protein
A	>50%	>50%	0.967816	0.708333	4146.39	4441.25	gene16384	Dapma7bEVm004526t1	Rab GTPase-activating protein	2844
A	>50%	>50%	0.976797	0.706187	4211.61	4506.17	gene448	Dapma7bEVm004256t1	Leucine-rich repeat-containing protein	55379
A	>50%	>50%	0.904542	0.705678	3964.94	4237.92	gene12398	Dapma7bEVm006217t1	Suppressor of tumorigenicity 7 protein	7982
A	>50%	>50%	0.984444	0.705556	4370.78	4449.5	gene5502	Dapma7bEVm004172t1	SHC SH2 domain-binding protein
A	>50%	>50%	0.955871	0.705492	4021.22	4471.5	gene14585	Dapma7bEVm000478t1	Leucine--tRNA ligase, mitochondrial	23395
A	>50%	>50%	0.965657	0.705357	4160.11	4377.33	gene13552	Dapma7bEVm000791t1	Cytokine receptor
A	>50%	>50%	0.987527	0.705303	4403.5	4240.58	gene7476	Dapma7bEVm001594t1	RNA 3`-terminal phosphate cyclase	8634
A	>50%	>50%	0.982467	0.703638	4328.39	4431.83	gene3306	Dapma7bEVm000871t1	All-trans-retinol 13,14-reductase	54884
A	>50%	>50%	0.991453	0.703571	4474.17	4362.58	gene13749	Dapma7bEVm015480t1	Uncharacterized protein
A	>50%	>50%	1	0.702778	4603.22	4502.58	gene14932	Dapma7bEVm010392t1	Zinc finger protein	199704
A	<50%	>50%	0.296032	0.701528	2865.17	3984.17	gene16968	Dapma7bEVm009752t1	Tudor domain-containing protein 1/sw
A	>50%	>50%	0.99029	0.701389	4423.94	4417.5	gene2459	Dapma7bEVm005849t1	TE: Micronuclear linker histone polyprotein
A	>50%	>50%	0.949776	0.701389	4091.78	4419.42	gene7410	Dapma7bEVm000635t1	Dual serine/threonine and tyrosine protein kinase	25778
A	>50%	>50%	0.993827	0.7	4503.11	4033.58	gene5205	Dapma7bEVm010276t1	dead box atp-dependent rna helicase	1656
A	>50%	>50%	0.991125	0.7	4451.89	4388.17	gene8551	Dapma7bEVm003555t1	Leucine-rich repeat and calponin domain-containing protein	84859
A	>50%	>50%	0.901009	0.7	3814.94	4001.92	gene16524	Dapma7bEVm002998t1	Fanconi anemia group A protein	2175
A	>50%	>50%	0.990505	0.699405	4428.83	4532.67	gene7439	Dapma7bEVm004108t1	SH3 domain-containing kinase-binding protein	79729
A	>50%	>50%	0.827471	0.698148	4016.33	4489.67	gene4251	Dapma7bEVm001765t1	Nucleolar complex protein	64318
A	>50%	>50%	0.806085	0.694444	3809	4065.5	gene1699	Dapma7bEVm005211t1	Serine/threonine-protein kinase	6794
A	>50%	>50%	0.977493	0.693376	4262.61	4229.92	gene13808	Dapma7bEVm004800t1	Inositol-tetrakisphosphate 1-kinase	3705
A	>50%	>50%	0.995885	0.69213	4540.5	4333.17	gene9896	Dapma7bEVm001963t1	Phosphorylated adaptor for RNA export
A	>50%	>50%	0.861365	0.691667	3731.89	4519.33	gene13038	Dapma7bEVm007797t1	Apurinic/apyrimidinic endonuclease apn1
A	>50%	>50%	0.988746	0.690873	4409.5	4316.08	gene7426	Dapma7bEVm000294t1	Ceroid-lipofuscinosis, neuronal 8
A	>50%	>50%	0.993464	0.690463	4485.17	4126.67	gene7422	Dapma7bEVm006452t1	Myosin-I heavy chain
A	>50%	>50%	0.990078	0.689153	4435.5	4451.92	gene12759	Dapma7bEVm006286t1	Acyl-CoA:lysophosphatidylglycerol acyltransferase	9926
A	>50%	>50%	0.983951	0.688889	4387.44	4087.42	gene16295	Dapma7bEVm002413t1	PRRC1	133619
A	>50%	>50%	0.929711	0.688889	4252.06	4520	gene17206	Dapma7bEVm002758t1	conserved protein
A	>50%	>50%	0.988522	0.6875	4406.56	4079.5	gene5522	Dapma7bEVm007287t1	Dihydropteridine reductase	5860
A	>50%	>50%	0.996528	0.685281	4539	4446.33	gene13839	Dapma7bEVm003004t1	Leucine--tRNA ligase, cytoplasmic	51520
A	>50%	>50%	0.980432	0.685185	4314.17	4372.75	gene5895	Dapma7bEVm002567t1	Large proline-rich protein BAG6	7917
A	>50%	>50%	0.995216	0.681818	4522.89	4274.75	gene11486	Dapma7bEVm003610t1	Uncharacterized protein
A	>50%	>50%	0.963321	0.681746	4177.28	4507.5	gene9247	Dapma7bEVm002958t1	CCR4-NOT transcription complex subunit	23019
A	>50%	>50%	0.86007	0.680556	3720.78	4468.17	gene15374	Dapma7bEVm004582t1	TFIIH basal transcription factor complex helicase XPB subunit	2071
A	>50%	>50%	1	0.679894	4603.22	4415.08	gene4802	Dapma7bEVm002054t1	Polyadenylate-binding protein	8106
A	>50%	>50%	0.994152	0.679487	4496	3841.25	gene15942	Dapma7bEVm001844t1	7SK snRNA methylphosphate capping enzyme	56257
A	>50%	>50%	0.950258	0.679167	3892.61	4450.75	gene2215	Dapma7bEVm004918t1	L-isoaspartate(D-aspartate) O-methyltransferase	5110
A	>50%	>50%	0.988826	0.677249	4411.39	4399.75	gene8490	Dapma7bEVm005426t1	ATP-dependent RNA helicase A protein	1660
A	>50%	>50%	0.996032	0.675613	4532.22	4259.42	gene1083	Dapma7bEVm004644t1	Phosphatidylinositol 3,4,5-trisphosphate 3-phosphatase and dual-specificity protein phosphatase PTEN	5728
A	>50%	>50%	0.986745	0.674389	4397.5	4166.08	gene12597	Dapma7bEVm004293t1	NADH dehydrogenase [ubiquinone] 1 alpha subcomplex subunit 9, mitochondrial	4704
A	>50%	>50%	0.992908	0.674344	4477.78	4435	gene7260	Dapma7bEVm005059t1	Ank_2, Ankyrin repeats 3 copies
A	>50%	>50%	0.774147	0.674242	3628.17	4201.17	gene13295	Dapma7bEVm004054t1	Ribonucleoside-diphosphate reductase large subunit	6240
A	>50%	>50%	0.995885	0.673611	4526	4018.42	gene7840	Dapma7bEVm000586t1	Cytochrome c oxidase assembly protein COX11, mitochondrial	1353
A	>50%	>50%	0.947098	0.673333	4098	3757	gene12371	Dapma7bEVm003133t1	Signal recognition particle receptor subunit alpha	6734
A	>50%	>50%	0.978503	0.672817	4261.22	4527.92	gene6091	Dapma7bEVm000282t1	Rab11 family-interacting protein	80223
A	>50%	>50%	0.996296	0.672222	4547.94	3979	gene8486	Dapma7bEVm005728t1	Acidic leucine-rich nuclear phosphoprotein 32 family member A	8125
A	>50%	>50%	0.981746	0.672222	4302.33	4393.08	gene1136	Dapma7bEVm001906t1	Uncharacterized protein
A	>50%	>50%	0.896215	0.670833	4117.06	4008.5	gene15166	Dapma7bEVm000070t1	Uncharacterized protein
A	>50%	>50%	0.984111	0.669048	4342	4185.58	gene1294	Dapma7bEVm003049t1	Proactivator polypeptide	5660
A	>50%	>50%	0.885007	0.669048	3777.11	4424.5	gene10850	Dapma7bEVm002336t1	IST1	9798
A	>50%	>50%	1	0.668981	4603.22	4414.92	gene4984	Dapma7bEVm006507t1	Ubiquitin carboxyl-terminal hydrolase	9097
A	>50%	>50%	0.946123	0.668056	4188.5	3984.92	gene5302	Dapma7bEVm001972t1	Arginase-2, mitochondrial	384
A	>50%	>50%	0.99537	0.667725	4531.72	4407.75	gene16007	Dapma7bEVm000536t1	Lupus La protein	6741
A	>50%	>50%	0.990991	0.666667	4460.89	3590.5	gene13461	Dapma7bEVm015585t1	Microtubule-associated proteins 1A/1B light chain 3B	81631
A	>50%	>50%	0.966985	0.666667	4147.44	3983.83	gene11564	Dapma7bEVm028633t1	Magnesium transporter NIPA2	81614
A	>50%	>50%	0.92823	0.666667	4090.89	3596.17	gene16446	Dapma7bEVm002768t1	conserved protein
A	>50%	>50%	0.984687	0.665476	4335.89	4248.75	gene15357	Dapma7bEVm009609t1	Neutral alpha-glucosidase C	23193
A	>50%	>50%	0.976653	0.665404	4284.28	4345.67	gene6338	Dapma7bEVm002319t1	Trifunctional enzyme subunit beta, mitochondrial	3032
A	>50%	>50%	0.99336	0.664418	4478.5	4410.17	gene9589	Dapma7bEVm002789t1	Flap endonuclease	2237
A	>50%	>50%	0.989224	0.661364	4430.11	4383.83	gene4281	Dapma7bEVm001501t1	Major facilitator superfamily domain-containing protein	126321
A	>50%	>50%	0.923122	0.661111	4038.5	3922.83	gene12182	Dapma7bEVm000104t1	Band 4.1 protein 2	23136
A	>50%	>50%	0.874603	0.661111	3759.83	4515.17	gene14633	Dapma7bEVm000342t1	Low-density lipoprotein receptor-related protein	4036
A	>50%	>50%	1	0.659524	4603.22	4421.58	gene16910	Dapma7bEVm010630t1	Selenide, water dikinase	22929
A	>50%	>50%	0.984007	0.655159	4349.22	4300.92	gene3340	Dapma7bEVm011733t1	Mitochondrial import inner membrane translocase subunit TIM50	92609
A	>50%	>50%	0.986022	0.65291	4360.39	4408.25	gene10567	Dapma7bEVm003479t1	Nuclear pore complex protein Nup214	8021
A	>50%	>50%	0.996732	0.6529	4546.22	4210.67	gene11659	Dapma7bEVm000512t1	Ferric-chelate reductase	391059
A	>50%	>50%	0.860348	0.652885	3928.61	4404.42	gene8846	Dapma7bEVm004241t1	4-hydroxybutyrate coenzyme a transferase
A	>50%	>50%	0.994817	0.652778	4510.5	4000.5	gene12342	Dapma7bEVm010835t1	Nucleolar protein nop5	51602
A	>50%	>50%	0.996416	0.651852	4540.94	3874.67	gene12667	Dapma7bEVm006248t1	Phosphatidylserine synthase	9791
A	>50%	>50%	0.982324	0.651074	4316.72	3833.17	gene2278	Dapma7bEVm028596t1	DJTB protein, FI02974p, JTBR
A	>50%	>50%	0.998016	0.649471	4560.78	4435.92	gene13393	Dapma7bEVm010535t1	Coiled-coil domain-containing protein	124808
A	>50%	>50%	0.966667	0.647222	4258.89	4367.5	gene9489	Dapma7bEVm004013t1	Valine--tRNA ligase	7407
A	>50%	>50%	0.973958	0.646291	4256.11	3957.25	gene1609	Dapma7bEVm011529t1	MMS22	253714
A	>50%	>50%	0.968333	0.646154	4254.22	3765.5	gene13936	Dapma7bEVm003171t1	Cryptochrome-1	1407
A	>50%	>50%	0.989496	0.645833	4425.78	4446.67	gene3293	Dapma7bEVm006301t1	Uncharacterized protein
A	>50%	>50%	0.960138	0.645833	4099.94	4407.08	gene8639	Dapma7bEVm009729t1	Acyl-CoA synthetase family member 2, mitochondrial	80221
A	>50%	>50%	1	0.644048	4603.22	3923.08	gene12046	Dapma7bEVm002728t1	TGF-beta receptor type-2	7046
A	>50%	>50%	0.981481	0.643653	4488.44	4411.17	gene5390	Dapma7bEVm005636t1	Nucleoporin seh1	81929
A	>50%	>50%	0.958454	0.643651	4374.28	4451.75	gene4091	Dapma7bEVm002721t1	Uncharacterized protein
A	>50%	>50%	0.993056	0.643452	4479.5	4509.75	gene8559	Dapma7bEVm018581t1	Serine/threonine-protein kinase 6 aurora kinase a aurora-a serine/threonine kinase aurora/ipl1-related kinase 1 aurora-related kinase 1 hark1 breast tumor-amplified kinase	6790
A	>50%	>50%	0.997354	0.642857	4557.11	4223.83	gene8321	Dapma7bEVm004080t1	Cactin	58509
A	>50%	>50%	0.833263	0.642857	3914.56	3529.25	gene4098	Dapma7bEVm000399t1	Peroxisomal acyl-coenzyme A oxidase	51
A	>50%	>50%	0.971659	0.642803	4199.22	4273.75	gene15140	Dapma7bEVm001533t1	Mitochondrial fission regulator
A	>50%	>50%	0.839805	0.641667	3621.11	4025.17	gene3436	Dapma7bEVm000958t1	Glycerol-3-phosphate dehydrogenase [NAD(+)], cytoplasmic	2819
A	>50%	>50%	0.991111	0.64127	4458.61	3946.33	gene18	Dapma7bEVm008021t1	Cell growth regulator with RING finger domain protein
A	>50%	>50%	0.992901	0.639385	4488.78	4316.67	gene6215	Dapma7bEVm011703t1	Tuberous sclerosis complex 2 tsc2	7249
A	>50%	>50%	0.982492	0.638889	4321.11	4420.75	gene17542	Dapma7bEVm010150t1	Rho GTPase-activating protein
A	>50%	>50%	0.980093	0.638889	4303.33	3506.5	gene9732	Dapma7bEVm010935t1	LTV1	84946
A	>50%	>50%	0.960269	0.638889	4175.06	3805.75	gene15546	Dapma7bEVm002264t1	Arginine/serine-rich protein PNISR
A	>50%	>50%	0.99729	0.63869	4564.28	4143.42	gene10882	Dapma7bEVm006578t1	Isoaspartyl peptidase/L-asparaginase	80150
A	>50%	>50%	0.784679	0.637302	3521.33	4284.58	gene3689	Dapma7bEVm009951t1	Uncharacterized protein
A	>50%	>50%	0.987037	0.634392	4381.11	4398.75	gene3534	Dapma7bEVm000557t1	Transcriptional adapter 2-beta	93624
A	>50%	>50%	0.995726	0.633333	4525.39	3491.67	gene1232	Dapma7bEVm006218t1	Phosphatidylinositide phosphatase SAC1-A	22908
A	>50%	>50%	0.991453	0.633333	4474.17	3521	gene16182	Dapma7bEVm002731t1	Eukaryotic translation initiation factor 3 subunit E-A	3646
A	>50%	>50%	0.988777	0.633333	4411.94	3509	gene14406	Dapma7bEVm002842t1	8-oxo-dGDP phosphatase NUDT18	79873
A	>50%	>50%	0.983036	0.633333	4321	3509	gene12880	Dapma7bEVm022694t1	DDB1- and CUL4-associated factor 8 protein	50717
A	>50%	>50%	0.980423	0.633333	4290.39	3955.42	gene15110	Dapma7bEVm003673t1	EG:100G10.6 protein
A	>50%	>50%	0.97891	0.633333	4256.28	3498.42	gene4744	Dapma7bEVm004793t1	Homocysteine-responsive endoplasmic reticulum-resident ubiquitin domain member 2 protein
A	>50%	>50%	0.993241	0.632071	4494.83	4431.83	gene11335	Dapma7bEVm000957t1	alcohol dehydrogenase class	128
A	>50%	>50%	0.982246	0.631494	4308.56	3902.08	gene3061	Dapma7bEVm001811t1	Disks large-associated protein	9787
A	>50%	>50%	0.931428	0.631019	4096.67	4391.58	gene7721	Dapma7bEVm005112t1	FERM domain-containing protein	83786
A	>50%	>50%	1	0.630536	4603.22	4237.83	gene8996	Dapma7bEVm004592t1	Zinc finger protein	7771
A	>50%	>50%	0.981691	0.627778	4305	4365.17	gene91	Dapma7bEVm001528t1	TGF-beta-activated kinase 1 and MAP3K7-binding protein	10454
A	>50%	>50%	0.978767	0.626504	4310.28	3850.67	gene12299	Dapma7bEVm000698t1	Bifunctional coenzyme A synthase	80347
A	>50%	>50%	0.994302	0.625281	4512	4351.83	gene16585	Dapma7bEVm005119t1	Diacylglycerol kinase epsilon	8526
A	>50%	>50%	0.993086	0.625	4485.83	3984	gene7645	Dapma7bEVm004600t1	PAT1
A	>50%	>50%	0.977778	0.625	4485.11	3485.42	gene8566	Dapma7bEVm011400t1	3-methyl-2-oxobutanoate dehydrogenase [lipoamide] kinase	10295
A	>50%	>50%	0.949384	0.625	4016.44	3926.17	gene16358	Dapma7bEVm000905t1	RCC1 and BTB domain-containing protein	55213
A	>50%	>50%	0.871413	0.625	3906.83	3988.83	gene9235	Dapma7bEVm000508t1	Long-chain-fatty-acid--CoA ligase	2182
A	>50%	>50%	0.721371	0.625	3071.17	3504	gene6204	Dapma7bEVm009986t1	Cyclin-K	8812
A	>50%	>50%	0.989394	0.624837	4407.78	3678	gene9174	Dapma7bEVm001796t1	Gelsolin-related protein of 125 kDa
A	>50%	>50%	0.838546	0.624074	3770.28	4390.75	gene15825	Dapma7bEVm004537t1	Histone-lysine N-methyltransferase SETDB1-B	9869
A	>50%	>50%	0.617221	0.624008	3291.44	4125.83	gene2634	Dapma7bEVm001409t1	RNA-binding protein	10181
A	>50%	>50%	0.743504	0.621825	3326.5	3873.42	gene2796	Dapma7bEVm010727t1	Glutamate decarboxylase protein	51380
A	>50%	>50%	0.994949	0.621296	4523.33	3920.92	gene7531	Dapma7bEVm003744t1	Histone acetyltransferase KAT8	84148
A	>50%	>50%	0.955135	0.621154	4075.94	4345.33	gene16206	Dapma7bEVm003019t1	Integrator complex subunit	65123
A	>50%	>50%	0.975473	0.620879	4204.61	4163.25	gene16914	Dapma7bEVm003521t1	Trafficking protein particle complex subunit	60684
A	>50%	>50%	0.809377	0.620301	3740.83	3881.08	gene16208	Dapma7bEVm001879t1	Reticulon-4-interacting protein	84816
A	>50%	>50%	0.997076	0.619841	4561.61	4411.17	gene2389	Dapma7bEVm004099t1	N-acetyltransferase ESCO2	157570
A	>50%	>50%	0.994444	0.619444	4514.28	4419.08	gene1785	Dapma7bEVm002106t1	Mediator of RNA polymerase II transcription subunit	9439
A	>50%	>50%	0.9922	0.619444	4474.78	3865.33	gene8179	Dapma7bEVm001297t1	Pyrroline-5-carboxylate reductase	29920
A	>50%	>50%	0.613169	0.616667	3354.78	4428.5	gene2582	Dapma7bEVm005099t1	ATP-binding cassette sub-family D member	5826
A	>50%	>50%	0.992063	0.61627	4481.94	4361.17	gene8613	Dapma7bEVm002975t1	UDP-glucose:glycoprotein glucosyltransferase	56886
A	>50%	>50%	0.817245	0.615972	3573.56	4103.33	gene13082	Dapma7bEVm002684t1	Ras-related protein Rab-44	2669
A	>50%	>50%	0.974513	0.615783	4194.22	4420.33	gene5465	Dapma7bEVm004550t1	conserved protein	254065
A	>50%	>50%	0.991758	0.615171	4451.67	4448.5	gene4834	Dapma7bEVm003989t1	Tectonin beta-propeller repeat-containing protein	9895
A	>50%	>50%	0.997151	0.614899	4562.78	4363.58	gene7842	Dapma7bEVm006277t1	Singed wings
A	>50%	>50%	1	0.613889	4603.22	4117.33	gene13851	Dapma7bEVm010466t1	Coatomer subunit gamma-2	26958
A	>50%	>50%	0.993464	0.611508	4485.67	4416.75	gene13576	Dapma7bEVm005176t1	Rho guanine nucleotide exchange factor	55785
A	>50%	>50%	0.982344	0.611111	4318.11	4295.67	gene8057	Dapma7bEVm009561t1	FCH domain only protein	84251
A	>50%	>50%	0.985185	0.610994	4366.06	4081.83	gene8827	Dapma7bEVm005029t1	ECT2	1894
A	>50%	>50%	0.976344	0.608929	4218.56	4276.17	gene8239	Dapma7bEVm001183t1	g2/mitotic-specific cyclin-b1	9133
A	>50%	>50%	1	0.604167	4603.22	4431.83	gene10236	Dapma7bEVm001770t1	Ankyrin repeat domain-containing protein	23253
A	>50%	>50%	0.872652	0.603175	3880.17	4092.83	gene4062	Dapma7bEVm005916t1	Stromal membrane-associated 1 protein	64744
A	>50%	>50%	1	0.602381	4603.22	4298.08	gene7546	Dapma7bEVm011485t1	Ubiquitin-conjugating enzyme E2 H	7328
A	>50%	>50%	0.914899	0.602381	4121	3429.25	gene8954	Dapma7bEVm004300t1	NAD-dependent protein deacetylase sirtuin-2	22933
A	>50%	>50%	0.940965	0.602297	3851.22	4320.42	gene3109	Dapma7bEVm005496t1	Amnionless
A	>50%	>50%	0.855089	0.601852	3750.83	3774.83	gene7417	Dapma7bEVm003694t1	Kinase c and casein kinase substrate in neurons protein	28988
A	>50%	>50%	0.963285	0.600529	4139.11	4098.5	gene14566	Dapma7bEVm007031t1	Quinone oxidoreductase protein 2	1429
A	>50%	>50%	0.829873	0.600463	3937.89	4311.5	gene12115	Dapma7bEVm001819t1	Glycosyltransferase 25 domain containing 2	23127
A	>50%	>50%	0.993506	0.6	4492.94	4201	gene831	Dapma7bEVm003534t1	NRDE2	55051
A	>50%	>50%	0.997222	0.599603	4555.11	4360.67	gene13182	Dapma7bEVm005306t1	Uncharacterized protein C3orf38	285237
A	>50%	>50%	0.915825	0.599359	4271.06	3446.08	gene2527	Dapma7bEVm004838t1	ATPase asna1	439
A	>50%	>50%	0.799663	0.599008	4107.22	4185.33	gene13307	Dapma7bEVm003557t1	YEATS domain-containing protein	55689
A	>50%	>50%	0.981643	0.595238	4270.67	4303	gene5632	Dapma7bEVm002996t1	Pre-mRNA-splicing factor ATP-dependent RNA helicase PRP16	1659
A	>50%	>50%	0.987157	0.594398	4399.89	4255.58	gene10700	Dapma7bEVm010848t1	Malate dehydrogenase
A	>50%	>50%	0.952564	0.594246	4188.94	4354.33	gene16044	Dapma7bEVm008969t1	Barrier-to-autointegration factor	8815
A	>50%	>50%	0.993148	0.593849	4479.39	4285.08	gene7219	Dapma7bEVm006197t1	UPF0668 protein C10orf76	79591
A	>50%	>50%	0.984051	0.591667	4346.72	3878	gene14076	Dapma7bEVm006526t1	Mitochondrial import inner membrane translocase subunit TIM44	10469
A	>50%	>50%	0.86134	0.59127	3719.78	4393.33	gene12655	Dapma7bEVm001100t1	N-methyl-D-aspartate receptor-associated protein	2907
A	>50%	>50%	0.7143	0.589352	3265.56	4341.58	gene15776	Dapma7bEVm003562t1	Sodium bicarbonate transporter protein 11	83959
A	>50%	>50%	0.952491	0.588889	4104.5	3826	gene11568	Dapma7bEVm003107t1	Exonuclease mut-7	54932
A	>50%	>50%	0.944563	0.587963	4170.28	4174.92	gene4847	Dapma7bEVm000346t1	Mitogen-activated protein kinase kinase kinase	4216
A	>50%	>50%	0.98902	0.587211	4416.44	3969.33	gene312	Dapma7bEVm009904t1	Serine incorporator	57515
A	>50%	>50%	0.880247	0.586895	4074.61	4089.75	gene14796	Dapma7bEVm001373t1	Insulin-degrading enzyme	3416
A	>50%	>50%	0.994949	0.586111	4523.33	4072.5	gene15909	Dapma7bEVm004574t1	Band 4.1 protein 4B	57669
A	>50%	>50%	0.990539	0.586111	4442.67	3703.58	gene15579	Dapma7bEVm002769t1	ZZ-type zinc finger-containing protein	26009
A	>50%	>50%	0.817597	0.585417	3874.28	4041.92	gene4406	Dapma7bEVm009553t1	Beta-glucuronidase	2990
A	>50%	>50%	0.970153	0.584568	4216.39	4024.92	gene12326	Dapma7bEVm000825t1	Metastasis-associated protein MTA1	9112
A	>50%	>50%	0.891111	0.583333	4060.17	3728.58	gene7403	Dapma7bEVm007001t1	RAC-alpha serine/threonine-protein kinase	208
A	>50%	>50%	0.99537	0.583217	4518.06	3762.08	gene4886	Dapma7bEVm004696t1	E3 ubiquitin-protein ligase arih1	25820
A	>50%	>50%	0.981262	0.582738	4307.17	3995.17	gene2543	Dapma7bEVm005475t1	Anaphase-promoting complex subunit	29945
A	>50%	>50%	0.991217	0.581019	4445.33	4040.17	gene15626	Dapma7bEVm000876t1	Arginine N-methyltransferase	10419
A	>50%	>50%	0.993266	0.58082	4482.17	3872	gene12775	Dapma7bEVm000919t1	Ganglioside-induced differentiation-associated protein	54834
A	>50%	>50%	0.990741	0.579861	4455.28	4028.58	gene6296	Dapma7bEVm003499t1	UHRF1-binding protein	23074
A	>50%	>50%	0.962052	0.578045	4135.78	4310.83	gene15928	Dapma7bEVm009930t1	60S ribosomal protein L23	9349
A	>50%	>50%	0.988834	0.577991	4399.56	4336.83	gene13565	Dapma7bEVm010928t1	Sorting nexin-27	81609
A	>50%	>50%	1	0.577778	4603.22	3799.25	gene9450	Dapma7bEVm018699t1	Longevity assurance factor 1 lag1	91012
A	>50%	>50%	0.989879	0.576389	4432.28	4374.67	gene1787	Dapma7bEVm005023t1	Calpain-15	6650
A	>50%	>50%	0.982731	0.575463	4331.11	4233.75	gene1026	Dapma7bEVm005853t1	Double-stranded RNA-specific editase Adar	104
A	>50%	>50%	1	0.574306	4603.22	3913.08	gene16512	Dapma7bEVm006501t1	Dual specificity mitogen-activated protein kinase kinase	6416
A	>50%	>50%	0.974927	0.572421	4280.56	4276.08	gene351	Dapma7bEVm011636t1	Phosphatase 1 regulatory subunit 15A
A	>50%	>50%	0.953823	0.572222	3974.44	3385.5	gene10351	Dapma7bEVm004175t1	Serine/threonine-protein kinase greatwall	84930
A	>50%	>50%	1	0.571825	4603.22	3819	gene118	Dapma7bEVm002271t1	FAD-dependent oxidoreductase domain-containing protein	55572
A	>50%	>50%	0.928395	0.570833	3999.67	3794.83	gene16276	Dapma7bEVm003024t1	c-1-tetrahydrofolate synthase, cytoplasmic	4522
A	>50%	>50%	0.965685	0.569444	4098.56	3908.33	gene8940	Dapma7bEVm002467t1	Inositol monophosphatase	3612
A	>50%	>50%	0.805779	0.567857	3608.11	3834.83	gene6834	Dapma7bEVm000527t1	microtubule-associated protein tau	4134
A	>50%	>50%	0.980817	0.56746	4301.44	4306.75	gene10328	Dapma7bEVm001032t1	NHR domain-containing protein KIAA1787	84461
A	>50%	>50%	0.988477	0.566138	4431.56	3763.83	gene2571	Dapma7bEVm001760t1	PAS domain-containing serine/threonine-protein kinase	23178
A	>50%	>50%	0.950634	0.566138	4039.39	4000.75	gene7752	Dapma7bEVm010014t1	pumilio homolog	23369
A	>50%	>50%	0.96917	0.564815	4165.94	4378.17	gene17312	Dapma7bEVm001028t1	Tudor domain-containing protein	221400
A	>50%	>50%	0.990935	0.563953	4450.44	4303.58	gene9427	Dapma7bEVm015148t1	arp1 actin-related protein 1 homolog a	10121
A	>50%	>50%	0.992857	0.562037	4486.11	3846.5	gene6424	Dapma7bEVm004056t1	Calpain-7	23473
A	>50%	>50%	0.990448	0.560185	4440.61	4192.08	gene4654	Dapma7bEVm009607t1	Kinesin protein KIF14	9928
A	>50%	>50%	0.97815	0.560185	4215.33	4143.17	gene143	Dapma7bEVm001847t1	Elongator complex protein	55140
A	>50%	>50%	1	0.559415	4603.22	4295	gene4659	Dapma7bEVm003837t1	Cytosolic Fe-S cluster assembly factor nubp1	4682
A	>50%	>50%	0.947795	0.558532	4069.78	3811.5	gene10769	Dapma7bEVm001780t1	Mitochondrial inner membrane protein	10989
A	>50%	>50%	0.804714	0.557407	3937.06	4208.92	gene6388	Dapma7bEVm000496t1	CDD: DSRM, Double-stranded RNA binding motif	6651
A	>50%	>50%	0.994444	0.556944	4500.72	3868.25	gene6713	Dapma7bEVm007788t1	G protein-coupled receptor kinase	2869
A	>50%	>50%	0.94399	0.556944	4007.61	3777.67	gene11930	Dapma7bEVm010934t1	Notchless protein	54475
A	>50%	>50%	0.964655	0.556481	4047.67	3791.08	gene453	Dapma7bEVm001997t1	Alpha/beta hydrolase domain-containing protein 14A	25864
A	>50%	>50%	0.979277	0.555556	4306.78	3791.67	gene1008	Dapma7bEVm005840t1	Zinc finger BED domain-containing protein	9189
A	>50%	>50%	0.996914	0.554793	4559.06	3876	gene9320	Dapma7bEVm007010t1	Serine hydroxymethyltransferase, mitochondrial	6472
A	>50%	>50%	0.995726	0.554134	4525.39	4145.25	gene11960	Dapma7bEVm000648t1	DnaJ subfamily C member	23341
A	>50%	>50%	0.978278	0.553022	4280.72	4156.08	gene13042	Dapma7bEVm007254t1	Guanine nucleotide-binding protein G(s) subunit alpha	2778
A	>50%	>50%	0.994709	0.552778	4518.72	4336.33	gene1882	Dapma7bEVm002320t1	E3 ubiquitin-protein ligase MYLIP-A	29116
A	>50%	>50%	0.989224	0.551587	4422.06	3719.67	gene4511	Dapma7bEVm005824t1	WASH complex subunit FAM21A/sw
A	>50%	>50%	0.96981	0.551011	4211.89	3901.83	gene2283	Dapma7bEVm001645t1	40S ribosomal protein S4	6191
A	>50%	>50%	1	0.55	4603.22	4285.42	gene15847	Dapma7bEVm000538t1	Zinc finger protein neuro-d4	5977
A	>50%	>50%	0.997863	0.55	4555.67	3834.33	gene7787	Dapma7bEVm018774t1	conserved protein
A	>50%	>50%	0.984419	0.549769	4334.78	3822.58	gene76	Dapma7bEVm004971t1	Uncharacterized protein LOC658778
A	>50%	>50%	0.925397	0.549747	4122.17	4171.5	gene7427	Dapma7bEVm004019t1	Transcription initiation factor TFIID subunit	83860
A	>50%	>50%	0.993525	0.549603	4457.22	3570	gene8567	Dapma7bEVm009810t1	WD repeat-containing protein	54521
A	>50%	>50%	0.98321	0.548611	4310.72	3788.25	gene5594	Dapma7bEVm004546t1	Importin-13	9670
A	>50%	>50%	0.671745	0.547123	3258.94	4262.17	gene13667	Dapma7bEVm002685t1	Ankyrin repeat and SAM domain-containing protein	124401
A	>50%	>50%	1	0.545238	4603.22	4303.58	gene7639	Dapma7bEVm010744t1	Nucleosome assembly protein 1 4	4673
A	>50%	>50%	0.996416	0.541667	4536.39	3399.75	gene18200	Dapma7bEVm018640t1	V-type proton ATPase 16 kDa proteolipid subunit	527
A	>50%	>50%	0.97935	0.541667	4279.72	3407.92	gene1027	Dapma7bEVm003738t1	CTD small phosphatase protein 2-A	51496
A	>50%	>50%	0.981481	0.540476	4419.89	3774.75	gene2507	Dapma7bEVm010025t1	RE24967p	54914
A	>50%	>50%	0.671564	0.540278	3361.06	4244	gene15818	Dapma7bEVm004663t1	Long-chain-fatty-acid--CoA ligase	80221
A	>50%	>50%	0.986785	0.53953	4382.22	4022.92	gene6451	Dapma7bEVm000016t1	Carnitine O-palmitoyltransferase 1, liver	1374
A	>50%	>50%	0.839482	0.539479	3627.28	4297.42	gene9176	Dapma7bEVm004656t1	Threonylcarbamoyladenosine tRNA methylthiotransferase	54901
A	>50%	>50%	0.763943	0.538095	3392.72	4242.25	gene145	Dapma7bEVm006186t1	Uncharacterized protein
A	>50%	>50%	0.966083	0.537526	4240.61	4291.75	gene2462	Dapma7bEVm005550t1	Retinoblastoma-binding protein	5929
A	>50%	>50%	0.993175	0.536508	4478.94	4138.25	gene4723	Dapma7bEVm011051t1	Macrophage erythroblast attacher	10296
A	>50%	>50%	0.984833	0.534722	4365.56	3774.75	gene4731	Dapma7bEVm002416t1	Nucleoside diphosphate-linked moiety X motif 19, mitochondrial	390916
A	>50%	>50%	0.992929	0.533333	4467.56	3845.17	gene3225	Dapma7bEVm001512t1	Tubulin-specific chaperone E	6905
A	>50%	>50%	0.973407	0.533333	4239.67	3819.33	gene5030	Dapma7bEVm013803t1	conserved protein
A	>50%	>50%	0.993056	0.530556	4479.5	4025.25	gene7599	Dapma7bEVm001335t1	Histone-lysine N-methyltransferase ASH1L	55870
A	>50%	>50%	0.982813	0.530395	4332.67	3480.25	gene16229	Dapma7bEVm000359t1	Ubiquitin-associated protein	55833
A	>50%	>50%	0.986736	0.529762	4371.28	4257.17	gene2068	Dapma7bEVm004841t1	Inositol monophosphatase	54928
A	>50%	>50%	0.990152	0.529167	4438.11	4164	gene15984	Dapma7bEVm005434t1	Histone-lysine N-methyltransferase SETDB1-B	9869
A	>50%	>50%	0.940789	0.528704	3996.89	3769.92	gene15965	Dapma7bEVm000700t1	Endoplasmic reticulum lectin	27248
A	>50%	>50%	0.987834	0.528571	4417.39	3912.17	gene6339	Dapma7bEVm000098t1	DENN domain-containing protein 4B	55667
A	>50%	>50%	0.766048	0.528009	3542.94	4253.42	gene16553	Dapma7bEVm011059t1	Glyoxylate reductase/hydroxypyruvate reductase	9380
A	>50%	>50%	0.850382	0.525866	3923.22	4040.25	gene14298	Dapma7bEVm005075t1	TBC1 domain family member	64786
A	>50%	>50%	1	0.522222	4603.22	4350.83	gene13502	Dapma7bEVm005880t1	Phosphatidate cytidylyltransferase, photoreceptor-specific	8760
A	>50%	>50%	0.986928	0.522222	4439.72	3276.58	gene7289	Dapma7bEVm007433t1	Enhancer of mRNA-decapping protein	80153
A	>50%	>50%	1	0.521825	4603.22	4174.25	gene11279	Dapma7bEVm011668t1	CDD: Replication factor C large subunit
A	>50%	>50%	0.992063	0.521154	4468.89	3241.83	gene6906	Dapma7bEVm006343t1	uridine cytidine kinase i	7371
A	>50%	>50%	0.986891	0.520833	4377.67	3719.08	gene13039	Dapma7bEVm010263t1	Ubiquitin carboxyl-terminal hydrolase	23326
A	>50%	>50%	0.979575	0.519989	4313.72	3796.67	gene12769	Dapma7bEVm000830t1	DNA replication licensing factor REC	84515
A	>50%	>50%	0.964366	0.519841	4238.33	4269.83	gene15974	Dapma7bEVm001556t1	DnaJ subfamily A member	10294
A	>50%	>50%	0.993827	0.518437	4498.22	4275.08	gene9072	Dapma7bEVm000443t1	Trafficking protein particle complex subunit	22878
A	>50%	>50%	0.831481	0.517201	3863.94	4213.75	gene16875	Dapma7bEVm027366t1	Small G protein signaling modulator	27352
A	>50%	>50%	0.985375	0.516667	4352.83	3619.25	gene1305	Dapma7bEVm010603t1	Coronin-6	84940
A	>50%	>50%	0.994949	0.513889	4523.33	4293.75	gene14922	Dapma7bEVm006157t1	E3 ubiquitin-protein ligase MYCBP2	23077
A	>50%	>50%	0.938956	0.513746	3963.22	3663.67	gene11121	Dapma7bEVm000626t1	Histone-lysine N-methyltransferase E(z)	2146
A	>50%	>50%	0.994949	0.513492	4509.61	3737	gene14369	Dapma7bEVm005058t1	Mitotic spindle assembly checkpoint protein MAD1	8379
A	>50%	>50%	0.996169	0.512607	4535.28	3980.25	gene2099	Dapma7bEVm006074t1	E3 ubiquitin-protein ligase RNF170	81790
A	>50%	>50%	0.981352	0.511966	4311.28	4199.08	gene15428	Dapma7bEVm000753t1	FAM86A	196483
A	>50%	>50%	0.995726	0.511396	4538.17	4270.33	gene5333	Dapma7bEVm001097t1	Leucine-zipper transcriptional regulator 1	8216
A	>50%	>50%	0.959259	0.510417	4146.17	3953.08	gene15368	Dapma7bEVm005470t1	Origin recognition complex subunit	4998
A	>50%	>50%	0.87821	0.509348	3701	3799	gene14491	Dapma7bEVm001085t1	NEDD4 E3 ubiquitin-protein ligase WWP1	11060
A	>50%	>50%	0.991201	0.50917	4442.89	4089.25	gene9425	Dapma7bEVm010157t1	High mobility group protein 20A	10363
A	>50%	>50%	0.99187	0.508712	4479	3735.58	gene6849	Dapma7bEVm001684t1	Tudor domain-containing protein	91646
A	>50%	>50%	0.98855	0.507407	4407.44	4208	gene10316	Dapma7bEVm004653t1	WD repeat-containing protein	9277
A	>50%	>50%	0.993827	0.507407	4491.83	3792.17	gene321	Dapma7bEVm003972t1	DnaJ subfamily C member	23317
A	>50%	>50%	0.989708	0.507217	4428.33	4309.67	gene14207	Dapma7bEVm010586t1	Sentrin-specific protease	29843
A	>50%	>50%	0.994444	0.505952	4514.28	3345	gene13764	Dapma7bEVm010415t1	Ribosome production factor	80135
A	>50%	>50%	0.984938	0.505556	4386.44	3992.92	gene14729	Dapma7bEVm003981t1	SWI/SNF-related matrix-associated actin-dependent regulator of chromatin subfamily A containing DEAD/H box	54617
A	>50%	>50%	1	0.505231	4603.22	4034.25	gene2330	Dapma7bEVm004679t1	Low-density lipoprotein receptor class A
A	>50%	>50%	0.988066	0.503968	4412.22	3415.42	gene2564	Dapma7bEVm003647t1	conserved protein
A	>50%	>50%	1	0.500617	4603.22	3988.42	gene2992	Dapma7bEVm001140t1	ATP-dependent RNA helicase DDX18	8886
A	>50%	<50%	1	0.5	4603.22	2871.42	gene16052	Dapma7bEVm006635t1	Ras-related protein Rab-19	339122
A	>50%	<50%	0.993827	0.5	4505.94	4132.83	gene7662	Dapma7bEVm024289t1	RNA exonuclease	57109
A	>50%	<50%	0.987155	0.5	4381.22	2880.67	gene2745	Dapma7bEVm007026t1	Phosphatidylinositol 4,5-bisphosphate 5-phosphatase A	27124
A	>50%	<50%	0.953082	0.5	4294.06	2858.25	gene8963	Dapma7bEVm008030t1	Uncharacterized protein
A	>50%	<50%	0.790123	0.5	3731.28	3279.42	gene4677	Dapma7bEVm003277t1	E3 ubiquitin-protein ligase LRSAM1
A	>50%	<50%	0.70194	0.5	3429.11	2875.58	gene3044	Dapma7bEVm006233t1	Oxidoreductase GLYR1	84656
A	>50%	<50%	0.590405	0.5	3234.44	2875.58	gene2756	Dapma7bEVm009945t1	Brefeldin A-inhibited guanine nucleotide-exchange protein	57221
A	>50%	<50%	0.943484	0.499796	3892.78	3330.83	gene2730	Dapma7bEVm007411t1	Lysosomal alpha-mannosidase	4125
A	>50%	<50%	0.985621	0.499504	4357.28	4208	gene1986	Dapma7bEVm000484t1	Pseudouridylate synthase	54517
A	>50%	<50%	0.982857	0.498868	4319.17	3443.75	gene4184	Dapma7bEVm009874t1	Proto-oncogene c-Rel	5966
A	>50%	<50%	0.989181	0.496825	4407.89	3226.83	gene9591	Dapma7bEVm008039t1	THAP domain-containing protein 4/sw
A	>50%	<50%	0.916002	0.496825	4042	3573	gene5570	Dapma7bEVm003086t1	DNA repair and recombination protein RAD54	8438
A	>50%	<50%	0.996169	0.496573	4545.78	3721.58	gene10750	Dapma7bEVm000552t1	Uncharacterized protein
A	>50%	<50%	0.996032	0.495238	4532.22	3800.08	gene7602	Dapma7bEVm004363t1	Zinc finger protein	7711
A	>50%	<50%	0.974206	0.494841	4207.11	3761.75	gene11093	Dapma7bEVm006971t1	Cell division cycle protein	996
A	>50%	<50%	0.993651	0.494048	4488.56	3198.83	gene7124	Dapma7bEVm002327t1	Pyruvate dehydrogenase [acetyl-transferring]-phosphatase 1, mitochondrial	5495
A	>50%	<50%	0.994444	0.493254	4509.89	4134.25	gene14375	Dapma7bEVm007643t1	Mediator of RNA polymerase II transcription subunit	54797
A	>50%	<50%	1	0.493056	4603.22	3641	gene6252	Dapma7bEVm002808t1	mRNA export factor	8480
A	>50%	<50%	0.994709	0.493056	4506.06	4203.5	gene30	Dapma7bEVm006338t1	Pre-mRNA-splicing regulator female-lethal(2)D	9589
A	>50%	<50%	0.993827	0.492761	4509.5	3241.67	gene7524	Dapma7bEVm015406t1	Glucocorticoid-induced transcript 1 protein	150864
A	>50%	<50%	0.938272	0.492063	4371.94	3839.25	gene5527	Dapma7bEVm001448t1	Signal recognition particle 72 kDa protein	6731
A	>50%	<50%	0.975309	0.489087	4486.61	3561.83	gene8303	Dapma7bEVm003522t1	LD45768p, Symplekin	8189
A	>50%	<50%	0.68099	0.488988	3420.89	3943.67	gene11215	Dapma7bEVm000272t1	GPI-anchored adhesin protein PGA55
A	>50%	<50%	0.981852	0.487698	4360.67	3839.25	gene6868	Dapma7bEVm001102t1	THO complex subunit	9984
A	>50%	<50%	0.921277	0.486772	4068.44	3810.17	gene368	Dapma7bEVm002687t1	Folylpolyglutamate synthase, mitochondrial	2356
A	>50%	<50%	0.974235	0.486111	4271.17	3699.92	gene10856	Dapma7bEVm003374t1	Pyridoxal phosphate phosphatase PHOSPHO2	493911
A	>50%	<50%	0.967902	0.486111	4218.89	3696.08	gene9643	Dapma7bEVm002651t1	conserved protein
A	>50%	<50%	0.988633	0.484524	4416.89	3439.67	gene5946	Dapma7bEVm004647t1	E3 ubiquitin-protein ligase CBL	867
A	>50%	<50%	0.985435	0.483664	4355.22	4104.33	gene13411	Dapma7bEVm003729t1	Sodium-coupled neutral amino acid transporter	55238
A	>50%	<50%	0.889115	0.483643	3823.78	4118	gene15925	Dapma7bEVm000491t1	Pyridoxal-dependent decarboxylase domain-containing protein	23042
A	>50%	<50%	0.963925	0.480556	4379.56	3721.25	gene12793	Dapma7bEVm002192t1	Double-stranded RNA-binding protein Staufen	27067
A	>50%	<50%	0.968297	0.480525	4156.11	4196	gene10016	Dapma7bEVm001678t1	E3 ubiquitin-protein ligase UBR1	23304
A	>50%	<50%	0.956064	0.479167	4045.11	2816.42	gene12810	Dapma7bEVm010929t1	Transmembrane protease serine
A	>50%	<50%	0.878873	0.479167	3649.94	3934.25	gene3254	Dapma7bEVm001425t1	Glutamine-dependent NAD(+) synthetase	55191
A	>50%	<50%	0.976459	0.477778	4283.06	3650.83	gene11098	Dapma7bEVm003017t1	Toll receptor	3483
A	>50%	<50%	0.839417	0.475595	3596.67	4255.83	gene3863	Dapma7bEVm005809t1	conserved protein
A	>50%	<50%	0.874484	0.475463	3618.72	4185.08	gene1368	Dapma7bEVm006959t1	Multidrug resistance-associated protein lethal(2)03659	89845
A	>50%	<50%	0.940028	0.475	4187.83	3288.25	gene9120	Dapma7bEVm002656t1	SUMO-activating enzyme subunit	10054
A	>50%	<50%	0.992423	0.472619	4462.11	4168.25	gene11487	Dapma7bEVm009516t1	c-Jun-amino-terminal kinase-interacting protein	9043
A	>50%	<50%	1	0.472222	4603.22	3215.33	gene7238	Dapma7bEVm008791t1	Ras-related C3 botulinum toxin substrate	5879
A	>50%	<50%	0.994709	0.472222	4518.72	3884.42	gene8072	Dapma7bEVm002303t1	Cyclin-L1	57018
A	>50%	<50%	0.958076	0.472222	4191.83	3900.5	gene15827	Dapma7bEVm002639t1	Alpha-amylase	6519
A	<50%	<50%	0.326325	0.471154	2601.39	3555.75	gene10193	Dapma7bEVm010678t1	Centrosomal protein
A	>50%	<50%	0.98897	0.47037	4422.39	3869.92	gene10022	Dapma7bEVm004035t1	conserved protein
A	>50%	<50%	0.568151	0.464815	3239.06	4139.42	gene11450	Dapma7bEVm000182t1	SWI/SNF-related matrix-associated actin-dependent regulator of chromatin subfamily E member	6605
A	>50%	<50%	0.852221	0.461111	3890	3588.08	gene12088	Dapma7bEVm007828t1	Beta-soluble NSF attachment protein	8775
A	>50%	<50%	1	0.458333	4603.22	3992.42	gene13885	Dapma7bEVm010333t1	Carboxyl-ester lipase
A	>50%	<50%	0.992063	0.458333	4468.89	2772.5	gene941	Dapma7bEVm008396t1	Ras-related protein Rab-35	11021
A	<50%	<50%	0.440781	0.457531	3083.17	4165.08	gene3605	Dapma7bEVm010297t1	Rhomboid-related protein	84236
A	>50%	<50%	0.900834	0.455556	3851.89	3991.67	gene7264	Dapma7bEVm002888t1	Rab gtpase-interacting factor golgi membrane protein	81555
A	>50%	<50%	0.988889	0.454365	4503.94	3989.5	gene7688	Dapma7bEVm000594t1	E3 ubiquitin protein ligase URE-B1 variant	10075
A	>50%	<50%	0.990179	0.453216	4424.33	2952.92	gene15603	Dapma7bEVm003120t1	Asunder	55726
A	>50%	<50%	0.972355	0.452778	4281.89	3188.58	gene14193	Dapma7bEVm006437t1	type ii collagen
A	>50%	<50%	0.937319	0.452778	3988.78	2989.5	gene1457	Dapma7bEVm010818t1	Serine/threonine-protein kinase Genghis Khan
A	>50%	<50%	0.8267	0.450661	3482.83	3948	gene11325	Dapma7bEVm002479t1	Ubiquitin-protein e3 ligase
A	>50%	<50%	0.988272	0.450397	4402.89	3235.33	gene7678	Dapma7bEVm005468t1	SUN domain-containing protein	23353
A	>50%	<50%	0.993827	0.447821	4491.33	3597	gene10101	Dapma7bEVm004657t1	Solute carrier family 35 member F1	222553
A	>50%	<50%	0.992754	0.447304	4504.72	3467.17	gene10489	Dapma7bEVm011209t1	Serine/threonine-protein kinase PAK	5063
A	>50%	<50%	0.98449	0.446641	4362.5	4100.25	gene8816	Dapma7bEVm002269t1	Plasma alpha-L-fucosidase	2519
A	>50%	<50%	0.981481	0.445791	4302.67	3650.17	gene2253	Dapma7bEVm004678t1	U4/U6.U5 tri-snRNP-associated protein	10713
A	>50%	<50%	0.856081	0.445437	3904.22	3189.83	gene9167	Dapma7bEVm010152t1	Adenosylhomocysteinase adohcyaseec hydrolase	191
A	>50%	<50%	0.986427	0.445238	4385.61	4127.83	gene15494	Dapma7bEVm000719t1	Histidine--tRNA ligase, cytoplasmic	3035
A	>50%	<50%	0.987948	0.445202	4406.17	3476.5	gene16560	Dapma7bEVm005087t1	Serine/threonine-protein kinase Nek2	4751
A	>50%	<50%	0.977366	0.445139	4326.94	4183.75	gene10630	Dapma7bEVm004006t1	Glycine dehydrogenase [decarboxylating], mitochondrial	2731
A	>50%	<50%	0.995726	0.444444	4538.17	2764.58	gene16532	Dapma7bEVm004739t1	Multiple inositol polyphosphate phosphatase
A	>50%	<50%	0.976733	0.444444	4376.56	2765.33	gene16933	Dapma7bEVm001545t1	F-box only protein	26268
A	>50%	<50%	0.992707	0.443056	4486.39	3520.42	gene6944	Dapma7bEVm009750t1	Bromodomain adjacent to zinc finger domain protein 1A	11177
A	>50%	<50%	0.975238	0.443002	4365.39	3699.83	gene382	Dapma7bEVm004944t1	Glutathione S-transferase Mu	2947
A	>50%	<50%	1	0.442764	4603.22	4183.08	gene5408	Dapma7bEVm003488t1	Condensin-2 complex subunit D3	23310
A	>50%	<50%	0.985417	0.441504	4389.39	4048.08	gene14907	Dapma7bEVm002981t1	Apoptotic protease-activating factor	317
A	>50%	<50%	0.95634	0.441138	4403.17	4020.08	gene12650	Dapma7bEVm009654t1	Aminopeptidase W07G4.4
A	>50%	<50%	0.985342	0.440152	4349.56	3723.25	gene4405	Dapma7bEVm010269t1	T-cell activation inhibitor, mitochondrial	285343
A	>50%	<50%	0.866468	0.440006	3614.28	3963.17	gene11363	Dapma7bEVm000267t1	Gamma-2-syntrophin
A	>50%	<50%	0.991441	0.439255	4462.39	3651.33	gene6361	Dapma7bEVm006167t1	S phase cyclin A-associated protein in the endoplasmic reticulum	49855
A	>50%	<50%	0.994444	0.438889	4500.72	3676.42	gene1481	Dapma7bEVm003098t1	KAT8 regulatory NSL complex subunit	55683
A	>50%	<50%	0.970838	0.438657	4200.28	3695.83	gene14408	Dapma7bEVm004015t1	FAST kinase domain-containing protein	79675
A	>50%	<50%	0.989899	0.438604	4499.33	3853.67	gene7255	Dapma7bEVm001578t1	Uncharacterized protein
A	>50%	<50%	0.977984	0.4375	4274.72	2741	gene10290	Dapma7bEVm011569t1	FUN14 domain-containing protein
A	>50%	<50%	0.944097	0.4375	3920.67	2721.42	gene882	Dapma7bEVm005599t1	Selenocysteine lyase	51540
A	>50%	<50%	0.751016	0.436905	3517.5	3609.67	gene11476	Dapma7bEVm001753t1	WD repeat-containing protein	84128
A	>50%	<50%	0.992063	0.436111	4481.94	4140.83	gene11995	Dapma7bEVm006016t1	Calcium-binding protein	51719
A	>50%	<50%	0.977492	0.434524	4227.33	3204.25	gene11084	Dapma7bEVm000450t1	Transcriptional repressor NF-X1	4799
A	>50%	<50%	1	0.433333	4603.22	2743.58	gene9788	Dapma7bEVm003860t1	tRNA	24140
A	>50%	<50%	0.994444	0.433333	4500.72	2721.58	gene11058	Dapma7bEVm010461t1	DNA repair protein complementing XP-G cells	2073
A	>50%	<50%	0.979059	0.433333	4273.39	3896.25	gene7750	Dapma7bEVm000289t1	MAP/microtubule affinity-regulating kinase	4140
A	>50%	<50%	0.937346	0.432976	4234.39	3506.25	gene6454	Dapma7bEVm003543t1	FCH and double SH3 domains protein	9873
A	>50%	<50%	0.994949	0.431076	4523.33	3024.58	gene11238	Dapma7bEVm003675t1	Uncharacterized protein LOC663019
A	>50%	<50%	0.990725	0.430994	4444.5	3571.25	gene10070	Dapma7bEVm001103t1	Arf-GAP with coiled-coil, ANK repeat and PH domain-containing protein	23527
A	>50%	<50%	0.950336	0.430556	3969.67	3215.5	gene11786	Dapma7bEVm005252t1	Nitrogen permease regulator 2 protein	10641
A	>50%	<50%	0.984628	0.429167	4347.22	3584.92	gene2596	Dapma7bEVm003079t1	tRNA	54888
A	>50%	<50%	0.727497	0.42702	3249.67	3659.08	gene7463	Dapma7bEVm006589t1	rRNA methyltransferase 1, mitochondrial	79922
A	>50%	<50%	0.990834	0.424252	4435.94	3368.75	gene2093	Dapma7bEVm004115t1	DNA repair protein XRCC1
A	>50%	<50%	0.972316	0.423977	4338.06	3666.75	gene5603	Dapma7bEVm008049t1	Similar hypothetical protein
A	>50%	<50%	0.830189	0.423611	3666.39	4161.42	gene6028	Dapma7bEVm001043t1	DNA damage-binding protein	1642
A	>50%	<50%	0.983363	0.42328	4339.33	3629.33	gene14599	Dapma7bEVm004579t1	Zinc finger protein	374900
A	>50%	<50%	0.991453	0.422222	4474.17	3271.58	gene13275	Dapma7bEVm000477t1	Nuclear valosin-containing protein	4931
A	>50%	<50%	0.991344	0.421296	4457.28	3494.08	gene346	Dapma7bEVm004091t1	Kinesin-II 95 kDa subunit	11127
A	>50%	<50%	0.52403	0.419444	2932.39	3940.08	gene17221	Dapma7bEVm001426t1	conserved protein
A	>50%	<50%	0.691748	0.419138	3255.78	4077.5	gene6196	Dapma7bEVm003727t1	Chromatin assembly factor 1 subunit B	8208
A	>50%	<50%	0.960788	0.415873	4063.06	2984.25	gene988	Dapma7bEVm010931t1	Suppressor of cytokine signaling at 16D	30837
A	>50%	<50%	0.981481	0.413889	4419.89	3178.92	gene5243	Dapma7bEVm006812t1	Charged multivesicular body protein	79643
A	>50%	<50%	0.649672	0.413243	3559.17	3584.58	gene12330	Dapma7bEVm010566t1	FERM, RhoGEF and pleckstrin domain-containing protein	9855
A	>50%	<50%	0.976908	0.413194	4257.17	3675	gene2947	Dapma7bEVm004163t1	Methionine--tRNA ligase, mitochondrial	92935
A	>50%	<50%	0.986385	0.4125	4372.22	3674.5	gene12516	Dapma7bEVm005521t1	Syntaxin-binding protein	6812
A	>50%	<50%	0.956407	0.410698	4162.89	4107.58	gene3378	Dapma7bEVm006540t1	Interleukin enhancer-binding factor	3608
A	>50%	<50%	0.98988	0.409852	4431.72	3847.08	gene7262	Dapma7bEVm000603t1	Connector enhancer of kinase suppressor of ras	22866
A	>50%	<50%	0.97983	0.408333	4287.83	3191.42	gene5455	Dapma7bEVm000980t1	Aldo-keto reductase family 1 member B15	57016
A	>50%	<50%	0.887592	0.408154	4024.5	3518.17	gene3783	Dapma7bEVm000887t1	Negative elongation factor A	7469
A	>50%	<50%	0.9762	0.408069	4267.11	4155.17	gene16756	Dapma7bEVm003802t1	Ubiquitin-protein e3 ligase
A	>50%	<50%	0.988283	0.407407	4426.17	3927.42	gene7561	Dapma7bEVm004988t1	E3 ubiquitin-protein ligase HERC2	8924
A	>50%	<50%	0.664971	0.407407	2985.33	3529.83	gene2729	Dapma7bEVm004282t1	GDP-D-glucose phosphorylase
A	>50%	<50%	1	0.405556	4603.22	4027	gene1420	Dapma7bEVm007805t1	Nuclear fragile X mental retardation-interacting protein
A	>50%	<50%	0.96336	0.405556	4108.39	3970	gene10485	Dapma7bEVm004332t1	Activating signal cointegrator 1 complex subunit	51008
A	>50%	<50%	0.975926	0.404861	4326	3888.08	gene6769	Dapma7bEVm004016t1	YLP motif-containing protein	56252
A	>50%	<50%	0.941987	0.40404	3960.78	3160.58	gene9918	Dapma7bEVm011349t1	E3 ubiquitin-protein ligase MARCH8	220972
A	>50%	<50%	0.824383	0.403935	4066.06	3695.83	gene2524	Dapma7bEVm001563t1	Pinin	5411
A	>50%	<50%	0.966933	0.403297	4120.33	3723.83	gene17152	Dapma7bEVm010204t1	Tudor domain-containing protein	56165
A	<50%	<50%	0.482036	0.402381	2914.83	3312.67	gene12114	Dapma7bEVm002999t1	AP-3 complex subunit delta-1	8943
A	>50%	<50%	0.990741	0.4	4455.28	3695.08	gene7806	Dapma7bEVm006255t1	Golgi pH regulator C	51463
A	>50%	<50%	0.995885	0.398593	4540.5	3096.5	gene6606	Dapma7bEVm007820t1	Epidermal growth factor receptor substrate
A	>50%	<50%	0.97639	0.398333	4238.5	3689.83	gene3651	Dapma7bEVm000858t1	Pseudouridine-metabolizing bifunctional protein
A	>50%	<50%	0.957431	0.396825	4019.11	4087.58	gene3042	Dapma7bEVm000344t1	Pre-mRNA cleavage complex 2 protein Pcf11	51585
A	>50%	<50%	0.989226	0.396154	4427.56	3212.33	gene12346	Dapma7bEVm004205t1	Golgin subfamily A member
A	>50%	<50%	0.985455	0.394462	4375.94	3264.33	gene11095	Dapma7bEVm005328t1	S-methyl-5`-thioadenosine phosphorylase	4507
A	>50%	<50%	1	0.393066	4603.22	3148	gene11569	Dapma7bEVm006407t1	Polycomb group RING finger protein	10336
A	>50%	<50%	0.847751	0.39156	3714.11	4150.5	gene17079	Dapma7bEVm001706t1	DNA-directed RNA polymerase III subunit RPC2	55703
A	>50%	<50%	0.969098	0.389115	4268.56	3204.5	gene10103	Dapma7bEVm001066t1	Kinase suppressor of Ras	8844
A	>50%	<50%	0.798558	0.38908	3479.78	3511.08	gene2351	Dapma7bEVm003063t1	Spermatogenesis associated 20	64847
A	>50%	<50%	1	0.388889	4603.22	2670.5	gene10765	Dapma7bEVm001889t1	N-acetylglucosaminyl-phosphatidylinositol biosynthetic protein	5277
A	>50%	<50%	0.807749	0.388889	3800.44	2650.83	gene14154	Dapma7bEVm001282t1	Trimeric intracellular cation channel type B	79041
A	>50%	<50%	0.87174	0.387963	3942.11	3309.17	gene6030	Dapma7bEVm005545t1	Atlastin-3	64225
A	>50%	<50%	0.967207	0.387821	4250.5	2937.75	gene8516	Dapma7bEVm006986t1	Endonuclease/exonuclease/phosphatase family domain-containing protein	80820
A	>50%	<50%	0.98988	0.3875	4432.94	3830.83	gene4421	Dapma7bEVm001062t1	26S proteasome non-ATPase regulatory subunit	5707
A	>50%	<50%	0.976852	0.386111	4327.33	3480.83	gene14583	Dapma7bEVm006583t1	N(G),N(G)-dimethylarginine dimethylaminohydrolase	23576
A	>50%	<50%	0.986984	0.384921	4384.61	3079.33	gene15973	Dapma7bEVm003089t1	Oligomeric Golgi complex subunit	22796
A	>50%	<50%	0.965667	0.384596	4157.61	3743.17	gene16602	Dapma7bEVm029009t1	conserved protein
A	>50%	<50%	0.987698	0.384433	4390.89	3530.92	gene12741	Dapma7bEVm003123t1	Glycerophosphocholine phosphodiesterase GPCPD1	56261
A	>50%	<50%	0.960743	0.384271	4093.61	4106.5	gene12740	Dapma7bEVm004799t1	Cyclin-dependent kinase 9, GH21935p, Positive transcription elongation factor b small subunit	1025
A	>50%	<50%	0.947746	0.38372	4234.78	3580.83	gene2470	Dapma7bEVm007024t1	Isovaleryl-CoA dehydrogenase, mitochondrial	3712
A	>50%	<50%	0.972456	0.383654	4185.67	3049.92	gene14156	Dapma7bEVm009685t1	Nuclear receptor-binding protein	29959
A	>50%	<50%	0.918017	0.383532	3905.83	3929.42	gene12048	Dapma7bEVm006713t1	conserved protein
A	>50%	<50%	0.95536	0.383456	4100.56	3877.92	gene4142	Dapma7bEVm001082t1	Kelch repeat and BTB domain-containing protein
A	>50%	<50%	0.990926	0.383333	4450.28	2661.33	gene7674	Dapma7bEVm001573t1	FAM50	9130
A	>50%	<50%	0.992802	0.382661	4481.5	3067.83	gene13449	Dapma7bEVm002392t1	Actin-related protein	64431
A	>50%	<50%	0.994152	0.381944	4497.06	2953.75	gene3344	Dapma7bEVm006172t1	structural maintenance of chromosomes smc4	8243
A	>50%	<50%	1	0.381818	4603.22	3864.83	gene14608	Dapma7bEVm003468t1	Centromere protein e
A	>50%	<50%	0.989899	0.380685	4457.39	3774.17	gene12886	Dapma7bEVm000349t1	WD repeat-containing protein	23335
A	>50%	<50%	0.963448	0.379687	4122.67	3018.42	gene8577	Dapma7bEVm004535t1	Carbohydrate-responsive element-binding	22877
A	>50%	<50%	0.984127	0.379121	4347.61	4060.08	gene16966	Dapma7bEVm004789t1	Serine--pyruvate aminotransferase, mitochondrial	189
A	>50%	<50%	0.984033	0.377646	4331.17	3146.58	gene1790	Dapma7bEVm005866t1	Regulator of chromosome condensation	1104
A	>50%	<50%	0.991453	0.375631	4462.5	3998	gene3945	Dapma7bEVm002580t1	ATP-dependent RNA helicase DHX36	170506
A	>50%	<50%	0.991111	0.375	4458.61	3289.42	gene3619	Dapma7bEVm001860t1	Xylulose kinase	9942
A	>50%	<50%	0.970752	0.375	4279.33	3117.75	gene9692	Dapma7bEVm002786t1	Leucine-rich repeat protein	122769
A	>50%	<50%	0.984509	0.374206	4362.61	3972.5	gene10301	Dapma7bEVm006734t1	Serine/threonine-protein kinase fused	27148
A	>50%	<50%	0.982963	0.372917	4325.06	2882.75	gene15069	Dapma7bEVm009812t1	Myotubularin-related protein	54893
A	>50%	<50%	0.931062	0.371154	4019.67	3581.83	gene12861	Dapma7bEVm007216t1	Glutamate receptor ionotropic, kainate	2899
A	>50%	<50%	0.984137	0.370625	4338.44	3669.75	gene849	Dapma7bEVm009672t1	Transcription activator BRG1	6597
A	>50%	<50%	0.997354	0.370602	4551.61	3554.08	gene15030	Dapma7bEVm000811t1	Sterol regulatory element-binding protein	6720
A	>50%	<50%	0.849074	0.364087	3950.17	3356.67	gene13441	Dapma7bEVm006457t1	Nuclear factor kappa-B-binding protein	4798
A	>50%	<50%	0.956756	0.363988	4143	3347.67	gene15174	Dapma7bEVm006960t1	Mucin-1
A	>50%	<50%	0.986323	0.363095	4404.28	3062.25	gene5724	Dapma7bEVm003420t1	Elongator complex protein
A	>50%	<50%	0.939925	0.362392	3986.89	3995	gene2814	Dapma7bEVm018469t1	Cadherin-87A	64072
A	>50%	<50%	1	0.361111	4603.22	3098.67	gene17060	Dapma7bEVm011141t1	Nicalin-1	56926
A	>50%	<50%	0.993827	0.361111	4491.83	2601	gene848	Dapma7bEVm004780t1	Aminomethyltransferase, mitochondrial	275
A	>50%	<50%	0.993585	0.361111	4493.61	2561.42	gene10775	Dapma7bEVm003088t1	Phenylalanine--tRNA ligase alpha subunit	2193
A	>50%	<50%	0.963285	0.361111	4203.61	2588.92	gene4890	Dapma7bEVm015976t1	Leptin receptor gene-related protein	23484
A	>50%	<50%	0.974708	0.358862	4236.67	4103.08	gene14022	Dapma7bEVm008017t1	OTU domain-containing protein 6B	51633
A	>50%	<50%	0.736648	0.35708	3668	3877.92	gene7664	Dapma7bEVm003187t1	Cysteine--tRNA ligase, mitochondrial	79587
A	>50%	<50%	0.958438	0.35668	4001.78	3296.08	gene8410	Dapma7bEVm001462t1	Gametogenetin-binding protein	79893
A	<50%	<50%	0.492617	0.356517	3246.11	3616.25	gene10528	Dapma7bEVm000212t1	Meiosis arrest female protein	9665
A	>50%	<50%	0.992882	0.356061	4488.61	3994.42	gene5285	Dapma7bEVm000703t1	T-complex protein 1 subunit gamma	7203
A	>50%	<50%	0.945419	0.355893	4174.72	3943.5	gene7608	Dapma7bEVm003540t1	Centrosome-associated zinc finger protein CP190
A	>50%	<50%	0.917975	0.355556	3997.22	3026.58	gene13190	Dapma7bEVm006003t1	CD2 antigen cytoplasmic tail-binding protein	10421
A	>50%	<50%	0.775132	0.35404	3591.33	3389.58	gene3208	Dapma7bEVm000868t1	Exonuclease	9156
A	>50%	<50%	0.99127	0.353571	4463.78	3339.17	gene5648	Dapma7bEVm005422t1	ATP-dependent RNA helicase YTHDC2	64848
A	>50%	<50%	0.887458	0.353098	4162.44	3109.67	gene4287	Dapma7bEVm000881t1	LIM domain and actin-binding protein
A	>50%	<50%	0.94388	0.352673	4085.17	4035.25	gene16310	Dapma7bEVm003117t1	Uncharacterized protein
A	>50%	<50%	0.886573	0.352513	3496.17	3917.67	gene13102	Dapma7bEVm003467t1	Tudor domain-containing protein
A	>50%	<50%	1	0.35	4603.22	2486.42	gene7575	Dapma7bEVm012202t1	V-type proton ATPase subunit G	9550
A	>50%	<50%	0.996633	0.35	4544.56	3643.08	gene5402	Dapma7bEVm002576t1	E3 ubiquitin-protein ligase HERC3	26091
A	>50%	<50%	0.980926	0.35	4327.78	2481.33	gene7559	Dapma7bEVm011506t1	Integrin-linked kinase-associated serine/threonine phosphatase 2C	160760
A	>50%	<50%	0.829109	0.347741	3397.67	3531.08	gene13330	Dapma7bEVm007460t1	RCC1 domain-containing protein	91433
A	>50%	<50%	0.973397	0.34709	4206	3737	gene2775	Dapma7bEVm005669t1	Uncharacterized protein
A	>50%	<50%	0.818006	0.346717	3428.28	3958.75	gene1227	Dapma7bEVm006893t1	Prion protein interacting protein	79033
A	>50%	<50%	0.764278	0.346296	3458.11	3612.33	gene10449	Dapma7bEVm000907t1	Scaffold protein salvador shar-pei	60485
A	>50%	<50%	0.938543	0.34623	4052.5	3572.83	gene14522	Dapma7bEVm027248t1	E3 ubiquitin-protein ligase parkin	5071
A	>50%	<50%	0.9	0.346032	4193.06	3520.5	gene8808	Dapma7bEVm001700t1	Nodal modulator	23420
A	>50%	<50%	0.994444	0.343458	4500.72	3308.33	gene6809	Dapma7bEVm001714t1	Importin-7	10527
A	>50%	<50%	1	0.343137	4603.22	3621.33	gene12340	Dapma7bEVm004194t1	Cysteine-rich protein 2-binding protein	57325
A	>50%	<50%	0.906846	0.342593	4220.94	2324.42	gene12817	Dapma7bEVm005253t1	Transmembrane protein adipocyte-associated	131601
A	>50%	<50%	0.828788	0.341877	3386.22	3809.17	gene9882	Dapma7bEVm000302t1	Uncharacterized protein
A	>50%	<50%	0.976569	0.341751	4309.78	2836.08	gene9523	Dapma7bEVm000191t1	Targeting protein for Xklp2-A	22974
A	>50%	<50%	0.975101	0.341249	4320.5	3651.25	gene6938	Dapma7bEVm003529t1	ATP-dependent RNA helicase DDX46	9879
A	>50%	<50%	0.742845	0.337302	3469.56	2591.42	gene5037	Dapma7bEVm007311t1	Pleckstrin domain-containing family F member	79666
A	>50%	<50%	0.993279	0.334596	4484.89	3428.75	gene7137	Dapma7bEVm002333t1	Ectonucleoside triphosphate diphosphohydrolase	957
A	>50%	<50%	1	0.333333	4603.22	2587.83	gene880	Dapma7bEVm011374t1	Inhibitor of growth protein	51147
A	>50%	<50%	0.989198	0.333333	4419.83	2153.58	gene16064	Dapma7bEVm012177t1	Peptide chain release factor , mitochondrial C12orf65	91574
A	>50%	<50%	0.988173	0.333333	4387.11	2143.75	gene1748	Dapma7bEVm004221t1	Disulfide-isomerase A3	2923
A	>50%	<50%	0.987291	0.333256	4374.28	2845.08	gene12225	Dapma7bEVm010488t1	Malate synthase
A	>50%	<50%	0.933502	0.332896	4358.39	2887.5	gene16359	Dapma7bEVm010753t1	Mitochondrial glutamate carrier	83733
A	>50%	<50%	0.988656	0.332143	4411.39	2967.25	gene8073	Dapma7bEVm007044t1	Histone-lysine N-methyltransferase pr-set7	387893
A	>50%	<50%	0.894638	0.330693	4007.72	4029.5	gene150	Dapma7bEVm004603t1	WD repeat-containing protein	23160
A	>50%	<50%	0.985701	0.330535	4350.72	4033.42	gene10023	Dapma7bEVm001698t1	Integrator complex subunit	57508
A	>50%	<50%	0.947795	0.325337	4055.17	2666.42	gene5600	Dapma7bEVm003333t1	Beta-1,3-galactosyltransferase	8707
A	>50%	<50%	0.991946	0.325	4466.78	3643.67	gene10890	Dapma7bEVm001039t1	1-phosphatidylinositol 4,5-bisphosphate phosphodiesterase gamma-1	5335
A	>50%	<50%	0.875563	0.325	3958.44	3435.83	gene4092	Dapma7bEVm002251t1	ER degradation-enhancing alpha-mannosidase protein 1	9695
A	>50%	<50%	0.865752	0.324352	3866.89	2631.42	gene15386	Dapma7bEVm028000t1	Copper-transporting ATPase	538
A	>50%	<50%	0.993049	0.324179	4488.06	3522.67	gene4111	Dapma7bEVm003091t1	Uncharacterized protein
A	>50%	<50%	0.986111	0.324014	4433	2685.92	gene5731	Dapma7bEVm010484t1	Tetratricopeptide repeat protein 39A	158219
A	>50%	<50%	0.897041	0.322421	4121.61	3518.5	gene8436	Dapma7bEVm022761t1	Proteasome activator complex subunit	23198
A	>50%	<50%	0.984127	0.320387	4495	2936.83	gene15992	Dapma7bEVm010708t1	Fragile X mental retardation syndrome-related protein	2332
A	>50%	<50%	0.874946	0.319444	4088	2574.42	gene9308	Dapma7bEVm010056t1	conserved protein
A	>50%	<50%	0.983333	0.31898	4319.17	2632.58	gene15225	Dapma7bEVm002747t1	Uncharacterized protein CG3831
A	>50%	<50%	0.991453	0.317961	4462.5	3098.08	gene10525	Dapma7bEVm003566t1	Tyrosine-protein kinase Wsck	7010
A	>50%	<50%	0.994152	0.315972	4497.06	2573.33	gene13443	Dapma7bEVm002765t1	Adenosine 3`-phospho 5`-phosphosulfate transporter	347734
A	>50%	<50%	0.94928	0.315612	3882.22	3947.42	gene7347	Dapma7bEVm003569t1	Zinc finger protein
A	>50%	<50%	0.921634	0.315476	3916.94	2959.42	gene7828	Dapma7bEVm005660t1	Caspase-1	840
A	>50%	<50%	1	0.315394	4603.22	2808.42	gene12357	Dapma7bEVm002898t1	taz protein tafazzin	6901
A	>50%	<50%	0.99018	0.314459	4438	3700.5	gene9272	Dapma7bEVm005323t1	Timeless-interacting, mRNA protein	54962
A	>50%	<50%	0.956019	0.314423	4368.17	3896	gene1514	Dapma7bEVm002157t1	Uncharacterized protein
A	>50%	<50%	0.869281	0.312222	3834.67	3151.92	gene9179	Dapma7bEVm001874t1	Diacylglycerol O-acyltransferase	8694
A	>50%	<50%	0.782472	0.311508	3547	2873.5	gene15425	Dapma7bEVm003785t1	O-glucosyltransferase rumi	56983
A	>50%	<50%	0.74195	0.311111	3494.28	2247	gene12757	Dapma7bEVm010373t1	Proton-coupled folate transporter
A	>50%	<50%	0.975254	0.310606	4238.89	3192	gene136	Dapma7bEVm005838t1	Histone H2A deubiquitinase MYSM1	114803
A	>50%	<50%	1	0.310185	4603.22	2872.67	gene13750	Dapma7bEVm001870t1	Equilibrative nucleoside transporter	2030
A	>50%	<50%	0.997585	0.309921	4553.94	3614.25	gene5716	Dapma7bEVm003532t1	C2 domain-containing protein	9847
A	>50%	<50%	0.970503	0.309524	4249.5	2972.42	gene5557	Dapma7bEVm001891t1	Zinc transporter ZIP14	23516
A	>50%	<50%	0.996416	0.309254	4549.78	2912.67	gene14151	Dapma7bEVm003013t1	Tudor domain-containing protein
A	>50%	<50%	1	0.308333	4603.22	2406.5	gene13355	Dapma7bEVm005173t1	Uncharacterized protein
A	>50%	<50%	0.990741	0.308333	4455.28	2397.33	gene6903	Dapma7bEVm001154t1	Poly(A)-specific ribonuclease PARN	5073
A	>50%	<50%	0.986699	0.307179	4382.5	2337.92	gene4367	Dapma7bEVm011893t1	LysM and peptidoglycan-binding domain-containing protein
A	>50%	<50%	0.882455	0.305864	3868.56	3647.25	gene13465	Dapma7bEVm005061t1	Ubiquitin carboxyl-terminal hydrolase
A	>50%	<50%	0.908366	0.305068	4070.56	3044.42	gene6643	Dapma7bEVm003591t1	Anaphase-promoting complex subunit	29882
A	>50%	<50%	0.963279	0.305013	4256.17	3270.08	gene9625	Dapma7bEVm005686t1	RNA pseudouridylate synthase domain-containing protein	113000
A	>50%	<50%	0.983485	0.304487	4340	2328.58	gene15927	Dapma7bEVm023686t1	Coiled-coil domain-containing protein	55610
A	>50%	<50%	0.990568	0.303571	4447.83	2786.33	gene2776	Dapma7bEVm000990t1	proteasome subunit alpha type	5686
A	>50%	<50%	0.983333	0.303419	4405.33	2558.83	gene15570	Dapma7bEVm003353t1	28S ribosomal protein S22, mitochondrial	56945
A	>50%	<50%	0.990797	0.302778	4437.33	3959.75	gene13438	Dapma7bEVm001325t1	Dynein heavy chain 6, axonemal	1778
A	>50%	<50%	0.993464	0.301587	4485.17	2472.83	gene11283	Dapma7bEVm004636t1	ATP-binding cassette sub-family F member	10061
A	>50%	<50%	0.992832	0.301526	4476.94	3780.08	gene9926	Dapma7bEVm001349t1	Attractin protein 1	26033
A	>50%	<50%	0.990741	0.30029	4466.72	3543.67	gene4286	Dapma7bEVm000738t1	P2X purinoceptor	5025
A	>50%	<50%	0.986343	0.297499	4364.89	3931.08	gene14783	Dapma7bEVm007596t1	WD repeat-containing protein	91833
A	>50%	<50%	0.972912	0.295238	4234.61	3979.25	gene1511	Dapma7bEVm010117t1	RNA-binding protein	9904
A	>50%	<50%	1	0.291667	4603.22	2489	gene3096	Dapma7bEVm015646t1	Ras suppressor protein	6251
A	>50%	<50%	0.984674	0.291667	4428	2804.5	gene7385	Dapma7bEVm015590t1	Epididymal secretory protein E1	10577
A	>50%	<50%	0.981305	0.291667	4327.44	2053.75	gene16021	Dapma7bEVm002369t1	Adenosine deaminase CECR1-A	11057
A	>50%	<50%	0.953527	0.291667	4046.17	2057.58	gene4128	Dapma7bEVm003030t1	Peroxisome biogenesis factor	5189
A	>50%	<50%	0.838268	0.291667	3604.11	2522.67	gene359	Dapma7bEVm003347t1	WD repeat domain phosphoinositide-interacting protein	11152
A	>50%	<50%	0.97428	0.288889	4274.5	2924.5	gene2207	Dapma7bEVm002247t1	BRCA1-associated protein	8315
A	>50%	<50%	1	0.285792	4603.22	3215.33	gene5315	Dapma7bEVm003578t1	Zinc finger protein 354A	730051
A	>50%	<50%	0.990284	0.284596	4426.83	3735.75	gene1570	Dapma7bEVm007412t1	Tubulin polyglutamylase TTLL5	23093
A	>50%	<50%	0.991799	0.283333	4464.28	2962.42	gene14399	Dapma7bEVm005459t1	Gamma-tubulin complex component	10844
A	>50%	<50%	0.990011	0.283333	4432.39	2480.08	gene8392	Dapma7bEVm006534t1	INO80 complex subunit B
A	>50%	<50%	0.986772	0.283279	4384.78	2947.75	gene14095	Dapma7bEVm000554t1	Zinc transporter	10463
A	>50%	<50%	0.982548	0.281944	4306.5	3813.58	gene4961	Dapma7bEVm003683t1	Parafibromin	79577
A	>50%	<50%	0.947619	0.281458	4368.5	3740.67	gene1817	Dapma7bEVm004757t1	Polyribonucleotide 5`-hydroxyl-kinase Clp1	10978
A	>50%	<50%	1	0.280969	4603.22	3237	gene842	Dapma7bEVm005727t1	DnaJ subfamily C member	80331
A	>50%	<50%	0.979449	0.279101	4275.11	3403.75	gene2966	Dapma7bEVm001722t1	WD repeat-containing protein	11180
A	>50%	<50%	0.928097	0.278242	3946.22	3450.5	gene11400	Dapma7bEVm015749t1	small nuclear ribonucleoprotein sm d1	6632
A	>50%	<50%	0.913012	0.278018	4256.72	3641.25	gene10957	Dapma7bEVm003519t1	Phosphatidylinositide phosphatase SAC2	22876
A	>50%	<50%	0.877778	0.277778	4019.83	2554.08	gene13960	Dapma7bEVm006045t1	Brain mitochondrial carrier protein	9016
A	>50%	<50%	0.99537	0.277652	4518.06	3676.75	gene1288	Dapma7bEVm004012t1	Transport and Golgi organization	79613
A	>50%	<50%	0.771313	0.275641	3535.83	3175.33	gene11934	Dapma7bEVm007800t1	Tubby-related protein	7275
A	>50%	<50%	0.827606	0.275154	3537.78	3020.83	gene17293	Dapma7bEVm004227t1	Fizzy-related protein	51343
A	>50%	<50%	0.993464	0.275068	4485.67	3276.42	gene9157	Dapma7bEVm001384t1	Colorectal mutant cancer protein	4163
A	>50%	<50%	0.984509	0.275	4356.33	2504.83	gene10770	Dapma7bEVm003682t1	Gamma-tubulin ring complex subunit Dgrip71	121441
A	>50%	<50%	0.831686	0.275	3683.5	3582.5	gene3865	Dapma7bEVm028431t1	Uncharacterized protein	8672
A	>50%	<50%	0.924548	0.274762	4014.17	3887.67	gene10345	Dapma7bEVm000633t1	Inactive serine/threonine-protein kinase TEX14	56155
A	>50%	<50%	0.992413	0.274306	4477.11	2673.42	gene12162	Dapma7bEVm004619t1	Tyrosine-protein phosphatase non-receptor type	5781
A	>50%	<50%	0.936279	0.272763	4057.89	3888.08	gene11797	Dapma7bEVm006454t1	Sodium leak channel non-selective protein	259232
A	>50%	<50%	0.92551	0.272096	3872.39	3516.67	gene17954	Dapma7bEVm004580t1	Mediator of RNA polymerase II transcription subunit	10025
A	>50%	<50%	0.98976	0.27208	4434.72	3283.5	gene418	Dapma7bEVm003001t1	Structural maintenance of chromosome 2 1 protein	10592
A	>50%	<50%	0.689093	0.271197	3425.11	3267.33	gene5169	Dapma7bEVm001854t1	Dual specificity protein phosphatase	11221
A	>50%	<50%	0.975052	0.266667	4223.67	2974	gene5244	Dapma7bEVm010575t1	Molybdenum cofactor sulfurase	55034
A	>50%	<50%	0.738749	0.266005	3544.28	3324.75	gene3050	Dapma7bEVm000565t1	Sorting and assembly machinery component 50 A	25813
A	>50%	<50%	0.869478	0.265079	3959.44	3720.42	gene7269	Dapma7bEVm001450t1	Phosphatase 1G	5496
A	>50%	<50%	0.958391	0.258081	3995.39	3778.75	gene4908	Dapma7bEVm003549t1	Endoplasmic reticulum metallopeptidase	79956
A	>50%	<50%	0.974215	0.257822	4173.67	3748.5	gene15644	Dapma7bEVm002957t1	Inositol 1,4,5-trisphosphate receptor type	3708
A	>50%	<50%	0.95391	0.257738	4090.67	2844.5	gene13202	Dapma7bEVm003250t1	Sphingomyelin phosphodiesterase 3,EC:3.1.4.12/sw	55512
A	>50%	<50%	0.99363	0.255423	4497.83	2809.25	gene5463	Dapma7bEVm004373t1	conserved protein	57610
A	>50%	<50%	0.678399	0.255413	3429.39	2942.08	gene9389	Dapma7bEVm003507t1	Structural maintenance of chromosomes protein
A	>50%	<50%	0.789299	0.254762	3472.06	3157.67	gene9418	Dapma7bEVm001858t1	Beta egh
A	>50%	<50%	0.985836	0.254167	4356.83	2794	gene12370	Dapma7bEVm002211t1	THO complex subunit	8563
A	>50%	<50%	0.974827	0.252976	4222.78	2446	gene15234	Dapma7bEVm001500t1	Serine/threonine-protein kinase RIO1	83732
A	>50%	<50%	0.754776	0.252489	3293.17	2922.67	gene12672	Dapma7bEVm000692t1	Major facilitator superfamily domain-containing
A	>50%	<50%	0.979256	0.252315	4254.61	3011.67	gene16006	Dapma7bEVm001090t1	DNA replication licensing factor MCM3	4172
A	>50%	<50%	0.997585	0.25	4566.89	2923.92	gene4669	Dapma7bEVm011930t1	Mediator of RNA polymerase II transcription subunit	9442
A	>50%	<50%	0.996032	0.25	4532.22	3464.33	gene16708	Dapma7bEVm000241t1	Activin receptor type-1	90
A	>50%	<50%	0.997076	0.246465	4552.72	2395.67	gene9268	Dapma7bEVm004182t1	Aminopeptidase NPEPL1	79716
A	>50%	<50%	0.854173	0.246296	3746.39	2979.25	gene14597	Dapma7bEVm003973t1	DNA polymerase epsilon catalytic subunit A	5426
A	>50%	<50%	0.993056	0.246032	4479.78	2394.25	gene14409	Dapma7bEVm001772t1	E3 ubiquitin-protein ligase UHRF2	29128
A	>50%	<50%	0.983293	0.245833	4332.94	3673.42	gene9330	Dapma7bEVm001802t1	Crossover junction endonuclease MUS81	80198
A	>50%	<50%	0.975968	0.245584	4283.28	2720.25	gene15749	Dapma7bEVm003076t1	Ubiquitin carboxyl-terminal hydrolase	85015
A	>50%	<50%	0.964522	0.243056	4229.78	3598.42	gene17106	Dapma7bEVm002145t1	E3 ubiquitin-protein ligase mib1	142678
A	>50%	<50%	0.980925	0.241987	4292.56	3202.17	gene9746	Dapma7bEVm001371t1	Alpha-mannosidase 2C1	4123
A	>50%	<50%	0.551987	0.239482	3369.67	2873	gene9952	Dapma7bEVm005135t1	PCI domain-containing protein	55795
A	>50%	<50%	0.997076	0.23847	4552.72	3506.92	gene3557	Dapma7bEVm001774t1	FACT complex subunit SSRP1	6749
A	>50%	<50%	0.981943	0.238131	4296.22	2764.75	gene14787	Dapma7bEVm003563t1	Digestive organ expansion factor	27042
A	>50%	<50%	0.995885	0.234709	4528.89	3076.5	gene9292	Dapma7bEVm000783t1	Transcriptional regulator ATRX	546
A	>50%	<50%	0.936647	0.23373	3997.67	3321	gene11099	Dapma7bEVm003359t1	Methylmalonic aciduria and homocystinuria type D protein, mitochondrial	27249
A	>50%	<50%	0.987863	0.23222	4396.17	3099	gene10787	Dapma7bEVm000076t1	Chromodomain-helicase-DNA-binding protein Mi-2	1108
A	>50%	<50%	0.983385	0.23199	4319.89	2535.83	gene15155	Dapma7bEVm002426t1	Mitochondrial folate transporter/carrier	81034
A	>50%	<50%	0.954904	0.23198	4020.89	2570.17	gene15720	Dapma7bEVm018456t1	DIS3 exonuclease 2	129563
A	>50%	<50%	0.994949	0.229861	4523.33	2779.08	gene1413	Dapma7bEVm001123t1	Rac GTPase-activating protein	29127
A	>50%	<50%	0.992593	0.229487	4489.28	2674	gene14903	Dapma7bEVm002767t1	Transmembrane protein	65084
A	>50%	<50%	0.965927	0.228175	4133.89	3062.33	gene9565	Dapma7bEVm000865t1	Ankyrin repeat domain-containing protein 13A	338692
A	>50%	<50%	0.979823	0.227778	4263.11	2833.08	gene6983	Dapma7bEVm003313t1	DNA repair protein RAD52	5893
A	>50%	<50%	0.740296	0.22672	3244.39	2825.5	gene2331	Dapma7bEVm001878t1	Peptidyl-prolyl cis-trans isomerase 4	85313
A	>50%	<50%	0.995556	0.225439	4519.89	2810.92	gene16418	Dapma7bEVm000451t1	RB1-inducible coiled-coil protein	9821
A	>50%	<50%	0.581847	0.225397	3456.61	3668.33	gene14177	Dapma7bEVm009633t1	Lipopolysaccharide-responsive and beige anchor protein	26960
A	>50%	<50%	0.977276	0.22524	4223.89	3468.33	gene1999	Dapma7bEVm004129t1	Ran-binding proteins 9/10	10048
A	>50%	<50%	0.980575	0.222231	4347	3052.17	gene11007	Dapma7bEVm000287t1	Peripheral plasma membrane protein CASK	8573
A	>50%	<50%	0.982651	0.222222	4309.11	2721.58	gene4617	Dapma7bEVm000483t1	ATP-dependent RNA helicase DDX53	55510
A	>50%	<50%	0.98545	0.221266	4374.83	3361.58	gene7152	Dapma7bEVm006792t1	Uncharacterized protein
A	>50%	<50%	0.974413	0.220708	4228.5	2992.17	gene14188	Dapma7bEVm002246t1	Tudor domain-containing protein	81550
A	>50%	<50%	0.583041	0.220085	3276.83	2988.08	gene6598	Dapma7bEVm002374t1	Isobutyryl-CoA dehydrogenase, mitochondrial	27034
A	>50%	<50%	0.915834	0.219841	4129.72	3691.58	gene12725	Dapma7bEVm000116t1	e3 ubiquitin-protein ligase ubr4 n-recognin-4 zinc finger ubr1-type protein 1 retinoblastoma-associated factor of kda kda retinoblastoma protein-associated factor rbaf600 p600	23352
A	>50%	<50%	0.955635	0.218137	4163.33	2584.42	gene5714	Dapma7bEVm004685t1	conserved protein
A	>50%	<50%	0.989394	0.218001	4421.33	3062.08	gene13635	Dapma7bEVm002127t1	SWI/SNF complex subunit SMARCC2	6601
A	>50%	<50%	0.997076	0.217593	4561.61	3135.08	gene2352	Dapma7bEVm010921t1	PIN2/TERF1-interacting telomerase inhibitor	54984
A	>50%	<50%	0.961389	0.217471	4115.11	3079.17	gene13021	Dapma7bEVm010912t1	DNA cross-link repair 1A protein	9937
A	>50%	<50%	1	0.216667	4603.22	3619.25	gene3243	Dapma7bEVm001672t1	E3 SUMO-protein ligase RanBP2	285190
A	>50%	<50%	0.651489	0.216667	3238.89	3536.42	gene14195	Dapma7bEVm003974t1	Unconventional myosin-X	4647
A	>50%	<50%	0.695154	0.215313	3295.5	3638.08	gene7061	Dapma7bEVm000013t1	Uncharacterized protein	4131
A	>50%	<50%	1	0.215278	4603.22	3077.5	gene314	Dapma7bEVm000667t1	Osmotic avoidance abnormal protein 3 kinesin protein osm-3	57576
A	>50%	<50%	0.788435	0.215278	3416.28	2849.5	gene6143	Dapma7bEVm022908t1	Uncharacterized protein
A	>50%	<50%	0.895518	0.215206	4134.56	3237.92	gene1636	Dapma7bEVm009716t1	Alpha,alpha-trehalose-phosphate synthase
A	>50%	<50%	0.925532	0.21452	3795.61	3268.67	gene10378	Dapma7bEVm001353t1	Splicing factor, arginine/serine-rich	57466
A	>50%	<50%	0.988369	0.214327	4401	2995.17	gene7283	Dapma7bEVm002988t1	GON-4 protein	54856
A	>50%	<50%	0.99187	0.213889	4479	2901.92	gene9004	Dapma7bEVm011170t1	Retinol dehydrogenase 10-A	195814
A	>50%	<50%	1	0.212963	4603.22	2599.83	gene4360	Dapma7bEVm011335t1	Zinc transporter ZIP10	57181
A	>50%	<50%	0.981799	0.212149	4365.11	2845.83	gene10150	Dapma7bEVm005427t1	DNA-directed RNA polymerase, mitochondrial	5442
A	>50%	<50%	0.931481	0.211824	4208.61	2716	gene10836	Dapma7bEVm004246t1	DDB1- and CUL4-associated factor	25853
A	>50%	<50%	0.95084	0.210043	3955.44	3140.67	gene13568	Dapma7bEVm000653t1	Glycerol-3-phosphate dehydrogenase, mitochondrial	2820
A	>50%	<50%	0.985288	0.208654	4376.61	2189.75	gene11123	Dapma7bEVm009901t1	Hippocampus abundant transcript protein 1	64645
A	>50%	<50%	0.976852	0.208333	4330.33	1967.33	gene16974	Dapma7bEVm005167t1	tRNA	79979
A	>50%	<50%	0.964952	0.208333	4264.72	2416.42	gene13795	Dapma7bEVm010533t1	proteasome subunit alpha type	5685
A	>50%	<50%	0.872477	0.208008	3800.39	3028.33	gene16105	Dapma7bEVm024051t1	Uncharacterized protein
A	>50%	<50%	0.996528	0.207784	4542.94	3309	gene10543	Dapma7bEVm001095t1	Guanine nucleotide exchange factor VAV2	7409
A	>50%	<50%	0.967591	0.206944	4195.72	2215.83	gene4938	Dapma7bEVm000292t1	DNA replication licensing factor mcm5	4175
A	<50%	<50%	0.464123	0.206944	2852.89	3587	gene2562	Dapma7bEVm009630t1	Microsomal triglyceride transfer protein large subunit	400499
A	>50%	<50%	0.598985	0.204576	3237.72	2571.83	gene16051	Dapma7bEVm006275t1	Farnesyl pyrophosphate synthase	2224
A	>50%	<50%	1	0.204487	4603.22	3469.17	gene12855	Dapma7bEVm018627t1	Ubiquitously transcribed tetratricopeptide repeat protein Y-linked	7404
A	>50%	<50%	0.972968	0.204487	4234.06	3507	gene6564	Dapma7bEVm010339t1	ATP-dependent RNA helicase DHX37	57647
A	>50%	<50%	0.979991	0.203373	4311	3362.33	gene11428	Dapma7bEVm007782t1	Polycomb complex protein BMI-1-A	648
A	>50%	<50%	0.992593	0.202976	4489.28	3399.83	gene8398	Dapma7bEVm001674t1	Transcription elongation factor SPT6	6830
A	>50%	<50%	0.947114	0.202778	3950.28	3638.75	gene8168	Dapma7bEVm014943t1	Calmodulin regulated spectrin-associated protein 1 1	23271
A	>50%	<50%	0.957985	0.200661	4182.89	3526.42	gene7682	Dapma7bEVm001004t1	Serine/arginine-rich splicing factor	6432
A	>50%	<50%	0.875794	0.200507	3985.33	3368.33	gene17769	Dapma7bEVm009667t1	ATP synthase subunit b, mitochondrial	515
A	>50%	<50%	0.854938	0.2	4066.44	1927.67	gene1688	Dapma7bEVm009690t1	Cyclin-D-binding Myb transcription factor 1	9988
A	>50%	<50%	0.986782	0.197987	4371.44	3344.75	gene10651	Dapma7bEVm000266t1	Rho-guanine nucleotide exchange factor	11214
A	>50%	<50%	1	0.197222	4603.22	2012.75	gene16121	Dapma7bEVm001776t1	ATP-dependent zinc metalloprotease YME1L1	10730
A	>50%	<50%	0.990691	0.196627	4450.83	2495.92	gene1923	Dapma7bEVm010134t1	ADP-ribosylation factor GTPase-activating protein	84364
A	>50%	<50%	0.953786	0.196501	3948.83	3238.83	gene17324	Dapma7bEVm000403t1	Epsin-2	22905
A	>50%	<50%	0.995556	0.195249	4521.78	3596.92	gene9321	Dapma7bEVm018480t1	Histone-lysine N-methyltransferase SETD2	8899
A	>50%	<50%	0.8704	0.194902	3990.17	3118.67	gene4949	Dapma7bEVm004532t1	DNA topoisomerase 3-alpha	7156
A	>50%	<50%	0.723164	0.194444	3695.94	2186.17	gene8626	Dapma7bEVm015341t1	conserved protein
A	>50%	<50%	0.989435	0.194444	4414.22	1967.5	gene4115	Dapma7bEVm010493t1	Sorting nexin-2	6643
A	>50%	<50%	0.958965	0.194444	4231.72	3005.83	gene1273	Dapma7bEVm003668t1	NEDD8 ultimate buster	51667
A	>50%	<50%	0.99271	0.190476	4479.89	3071.67	gene13698	Dapma7bEVm005711t1	Glutathione S-transferase omega-1	9446
A	>50%	<50%	0.933681	0.190476	4102.22	2675.25	gene16593	Dapma7bEVm003414t1	conserved protein
A	>50%	<50%	0.976268	0.190362	4239.67	3059.25	gene9130	Dapma7bEVm010573t1	Wolframin
A	>50%	<50%	0.973624	0.190278	4221.94	3303.58	gene16143	Dapma7bEVm004995t1	Spbpj4664.02 protein
A	>50%	<50%	0.71821	0.188889	3579.83	3438	gene12883	Dapma7bEVm000211t1	CLIP-associating protein	23332
A	>50%	<50%	0.978248	0.18793	4331.67	3385.25	gene2160	Dapma7bEVm002991t1	Tyrosine-protein phosphatase non-receptor type	5782
A	>50%	<50%	0.565807	0.186508	3382.44	3436.5	gene11865	Dapma7bEVm000338t1	Laminin subunit alpha-3	284217
A	>50%	<50%	0.964294	0.186111	4260.56	2338.75	gene10305	Dapma7bEVm001093t1	Sodium/hydrogen exchanger	6549
A	>50%	<50%	0.662757	0.185648	3253.56	3322.25	gene16787	Dapma7bEVm015101t1	GTPase-activating Rap/Ran-GAP domain protein 3	84253
A	>50%	<50%	0.993056	0.185363	4494.89	3058.25	gene7411	Dapma7bEVm009942t1	Uncharacterized protein
A	>50%	<50%	0.94709	0.185161	4373.33	2516.42	gene1297	Dapma7bEVm002259t1	Cell division control protein	8318
A	>50%	<50%	0.81386	0.185119	3697.61	3022.67	gene5884	Dapma7bEVm010683t1	CREB-binding protein,EC:2.3.1.48/sw	1387
A	>50%	<50%	0.975687	0.183796	4207.61	3435.83	gene7963	Dapma7bEVm018399t1	Myosin heavy chain, non-muscle	4624
A	>50%	<50%	0.631198	0.183532	3244.39	2937.17	gene6981	Dapma7bEVm002997t1	wd repeat domain-containing protein	54014
A	>50%	<50%	0.911526	0.181217	3998.17	3402.58	gene8358	Dapma7bEVm003473t1	General transcription factor 3C polypeptide	2975
A	>50%	<50%	0.817901	0.180556	3872.78	2847.42	gene7626	Dapma7bEVm012457t1	Uncharacterized protein
A	>50%	<50%	0.759647	0.180556	3703.72	2159.5	gene15982	Dapma7bEVm007826t1	Ubiquitin-conjugating enzyme variant	387521
A	>50%	<50%	0.984762	0.180556	4347.11	2824.83	gene12154	Dapma7bEVm002910t1	Type 1 phosphatidylinositol 4,5-bisphosphate	90809
A	>50%	<50%	0.858026	0.179437	3618.67	3313.42	gene2852	Dapma7bEVm000780t1	conserved protein	90853
A	>50%	<50%	0.792517	0.178419	3637.94	3348.33	gene2411	Dapma7bEVm003512t1	Phosphorylase b kinase regulatory subunit beta	5257
A	>50%	<50%	0.896947	0.177778	4102.06	3390.25	gene5687	Dapma7bEVm000009t1	Discontinuous actin hexagon	1756
A	>50%	<50%	1	0.177315	4603.22	3399.75	gene8497	Dapma7bEVm011213t1	Vacuolar protein sorting-associated protein 13B	157680
A	>50%	<50%	0.858076	0.176263	3907.06	2911.92	gene1110	Dapma7bEVm002973t1	Breast and ovarian cancer susceptibility protein 2 truncated variant	675
A	>50%	<50%	0.993161	0.174405	4492.78	3108.75	gene5270	Dapma7bEVm007539t1	Calcineurin subunit B type	5534
A	>50%	<50%	0.967391	0.174398	4266.28	2612.75	gene2591	Dapma7bEVm004003t1	WD repeat and HMG-box DNA-binding protein	11169
A	>50%	<50%	0.957344	0.17413	3981.67	3316.08	gene404	Dapma7bEVm015312t1	SH3 and multiple ankyrin repeat domains protein	22941
A	>50%	<50%	0.989506	0.173983	4435.78	3190.33	gene8571	Dapma7bEVm002987t1	Carboxypeptidase D	1362
A	>50%	<50%	0.983015	0.173611	4314.67	1905.17	gene1721	Dapma7bEVm004247t1	Cat eye syndrome critical region protein	27440
A	<50%	<50%	0.472153	0.173611	2915.17	3259.92	gene8201	Dapma7bEVm007779t1	Leucine-rich repeat-containing g-protein coupled receptor	3483
A	>50%	<50%	0.983333	0.172721	4325.78	3041.08	gene1714	Dapma7bEVm010560t1	Nfx1-type zinc finger-containing protein	23064
A	>50%	<50%	0.972322	0.172222	4326.06	2807.75	gene16874	Dapma7bEVm004670t1	stAR-related lipid transfer protein 7, mitochondrial	56910
A	>50%	<50%	0.982301	0.17123	4281.78	3381.75	gene1603	Dapma7bEVm024360t1	Ankyrin repeat domain-containing protein	57182
A	>50%	<50%	1	0.170503	4603.22	3256.08	gene5608	Dapma7bEVm010450t1	U5 small nuclear ribonucleoprotein 200 kDa helicase	23020
A	>50%	<50%	0.995556	0.170041	4521.78	3119.17	gene4026	Dapma7bEVm004578t1	FAM91A1	157769
A	>50%	<50%	0.990123	0.169676	4455.33	3128.58	gene7312	Dapma7bEVm001769t1	DNA replication factor Cdt1	81620
A	>50%	<50%	0.988633	0.169444	4409.78	2608.83	gene12766	Dapma7bEVm001056t1	L-fucose kinase	197258
A	>50%	<50%	0.970106	0.168651	4358.72	3022	gene4312	Dapma7bEVm006969t1	DNA-binding protein P3A2
A	>50%	<50%	0.99537	0.166667	4518.06	2673.67	gene1762	Dapma7bEVm004629t1	Molybdenum cofactor biosynthesis protein	4337
A	>50%	<50%	0.972912	0.166667	4190.11	1421.17	gene12466	Dapma7bEVm005590t1	Zinc finger protein 674/sw	80108
A	>50%	<50%	0.901235	0.166331	4228	2566	gene7374	Dapma7bEVm003161t1	N-acetylgalactosaminyltransferase	51809
A	>50%	<50%	0.994498	0.16615	4501.67	3146.75	gene14149	Dapma7bEVm000131t1	Phosphatidylinositol 3-kinase regulatory subunit beta	5295
A	>50%	<50%	0.994709	0.165995	4518.72	3131	gene3782	Dapma7bEVm003124t1	Mini-chromosome maintenance complex-binding protein	79892
A	>50%	<50%	0.874608	0.165313	3560.72	3240	gene12590	Dapma7bEVm000152t1	Dedicator of cytokinesis protein	85440
A	>50%	<50%	0.798082	0.165278	3789.44	2884.75	gene4410	Dapma7bEVm001341t1	PAX-interacting protein	22976
A	>50%	<50%	0.99729	0.16453	4556.17	3158.42	gene15497	Dapma7bEVm000276t1	GRAM domain-containing protein 1B	57476
A	>50%	<50%	0.960172	0.163331	4068.28	2604.75	gene5344	Dapma7bEVm003666t1	Influenza virus NS1A-binding protein	23276
A	>50%	<50%	0.826159	0.163283	3677.5	2333.92	gene4901	Dapma7bEVm015349t1	Reticulon-4	57142
A	>50%	<50%	0.950838	0.162566	4068.67	2589.75	gene15643	Dapma7bEVm006458t1	Pre-mRNA-splicing factor ATP-dependent RNA helicase PRP16	9785
A	>50%	<50%	0.850522	0.1625	4099.17	3180.25	gene9901	Dapma7bEVm009603t1	Phospholipid-transporting ATPase IC	57198
A	>50%	<50%	0.946442	0.161541	4057	3231	gene11009	Dapma7bEVm002990t1	ATPase family AAA domain-containing protein 2B	54454
A	>50%	<50%	0.995556	0.161533	4535.56	3126.5	gene6851	Dapma7bEVm002092t1	g-protein coupled receptor
A	>50%	<50%	0.944073	0.161296	4053.5	3111.58	gene8638	Dapma7bEVm009872t1	Uncharacterized protein
A	>50%	<50%	0.919337	0.160099	3815.61	3209.5	gene8337	Dapma7bEVm004511t1	Patched domain-containing protein	4864
A	>50%	<50%	0.989878	0.159722	4416.56	3227.67	gene8070	Dapma7bEVm003464t1	Polyadenylate binding protein II
A	<50%	<50%	0.494589	0.159722	3144.17	2821.67	gene1666	Dapma7bEVm011438t1	Atrial natriuretic peptide receptor	4882
A	>50%	<50%	0.865871	0.159152	3736.06	2715.33	gene17291	Dapma7bEVm005271t1	Translation initiation factor eIF-2B subunit beta	8892
A	>50%	<50%	0.995556	0.158878	4521.78	2821.75	gene11034	Dapma7bEVm005490t1	Oxysterol-binding protein-related protein	114883
A	>50%	<50%	0.901182	0.158677	3793.5	3238.92	gene14101	Dapma7bEVm000150t1	Filamin-A	2316
A	>50%	<50%	0.934305	0.15818	4122.61	2748.08	gene5550	Dapma7bEVm005008t1	ATP-dependent DNA helicase Q4	9401
A	>50%	<50%	0.790598	0.155403	4007.72	2924.33	gene4782	Dapma7bEVm002584t1	Ras GTPase-activating protein	5921
A	>50%	<50%	0.990819	0.154696	4434.06	2929.33	gene12623	Dapma7bEVm001059t1	Phosphatidylinositol 4,5-bisphosphate 3-kinase catalytic subunit delta	5290
A	>50%	<50%	0.978451	0.154487	4264.11	3061.67	gene11810	Dapma7bEVm003616t1	Nuclear GTP binding protein, Nucleostemin 2, SD10213p	29889
A	>50%	<50%	0.996528	0.154034	4542.94	2735.33	gene17637	Dapma7bEVm001694t1	Structural maintenance of chromosomes protein	10051
A	>50%	<50%	0.929598	0.152972	4047.17	3081.5	gene17447	Dapma7bEVm004504t1	WD repeat-containing protein	124997
A	>50%	<50%	0.953704	0.152148	4394.11	3071.83	gene7477	Dapma7bEVm011155t1	conserved protein
A	>50%	<50%	0.954806	0.151533	4049.94	2505	gene9828	Dapma7bEVm004152t1	conserved protein
A	>50%	<50%	0.94065	0.151389	3957.22	3000.17	gene12743	Dapma7bEVm005819t1	WD repeat-containing protein	57728
A	>50%	<50%	0.968213	0.151263	4326.33	2989.5	gene3730	Dapma7bEVm006901t1	Ras-related protein Rab-21	23011
A	>50%	<50%	0.949744	0.150397	4118.22	2973.92	gene17393	Dapma7bEVm000300t1	Nuclear pore complex protein Nup88	4927
A	>50%	<50%	0.94443	0.149603	4030	2749.33	gene13739	Dapma7bEVm000162t1	Tetratricopeptide repeat protein	151613
A	>50%	<50%	0.992245	0.149471	4477.33	2763.67	gene6780	Dapma7bEVm005205t1	General transcription factor IIE subunit	2960
A	>50%	<50%	0.977034	0.148088	4254.56	2692.5	gene11001	Dapma7bEVm001689t1	Transcription elongation factor SPT6	9730
A	>50%	<50%	0.994949	0.148016	4510.28	2726.75	gene14876	Dapma7bEVm015379t1	Motile sperm domain-containing protein	158747
A	>50%	<50%	0.952634	0.147631	4018.83	3059.83	gene14636	Dapma7bEVm010920t1	DNA replication licensing factor mcm5	4174
A	>50%	<50%	0.933867	0.146825	3909.39	2490.92	gene14697	Dapma7bEVm015199t1	Pseudouridine-5`-monophosphatase	8226
A	>50%	<50%	0.872514	0.146495	3876.61	3136.08	gene898	Dapma7bEVm010120t1	Ral guanine nucleotide dissociation stimulator 1	23179
A	>50%	<50%	0.987991	0.145833	4394.83	2231.67	gene15866	Dapma7bEVm009682t1	Phospholipase A-2-activating protein	9373
A	>50%	<50%	0.636976	0.145833	3262.33	1861.92	gene16320	Dapma7bEVm000548t1	RUN domain-containing protein	146923
A	>50%	<50%	0.917442	0.145106	3881.06	3055.75	gene8226	Dapma7bEVm010111t1	Rap gtpase-activating protein	5909
A	>50%	<50%	0.980897	0.145085	4317.67	2387	gene7390	Dapma7bEVm002134t1	Phospholipid-transporting ATPase IIA	374868
A	>50%	<50%	0.992798	0.144444	4487	2324.25	gene17204	Dapma7bEVm009843t1	Cathepsin B	1508
A	>50%	<50%	0.992003	0.144444	4468.33	2660.58	gene3996	Dapma7bEVm010366t1	Serine/threonine-protein kinase OSR1	27347
A	>50%	<50%	0.78687	0.143697	3470.94	2621.08	gene12064	Dapma7bEVm004515t1	conserved protein
A	>50%	<50%	1	0.143519	4603.22	2907.83	gene9981	Dapma7bEVm003191t1	Cytochrome P450 CYP12A2	1591
A	>50%	<50%	0.984696	0.141587	4370.56	2362.67	gene16809	Dapma7bEVm004176t1	Uncharacterized protein
A	>50%	<50%	0.988761	0.141402	4434.78	2644.17	gene12194	Dapma7bEVm001720t1	Elongation factor Tu GTP-binding domain-containing protein	79631
A	>50%	<50%	0.917863	0.141138	4037.17	3094	gene3897	Dapma7bEVm003034t1	LP21249p, Puromycin sensitive aminopeptidase	9520
A	>50%	<50%	0.930115	0.140909	4211.61	2211.42	gene11301	Dapma7bEVm001764t1	DNA ligase	3978
A	>50%	<50%	0.994949	0.14067	4523.33	2871.25	gene7705	Dapma7bEVm002555t1	Cleavage and polyadenylation specificity factor subunit	29894
A	>50%	<50%	0.988889	0.140575	4448.28	2588.75	gene11957	Dapma7bEVm002163t1	Pre-mRNA-processing factor 40 A	55660
A	>50%	<50%	0.847354	0.13919	3754.33	2872.58	gene7007	Dapma7bEVm014992t1	Kinase C eta type	5581
A	>50%	<50%	0.990741	0.138889	4466.72	1887.17	gene10911	Dapma7bEVm000678t1	Caseinolytic peptidase B protein	81570
A	>50%	<50%	0.94771	0.138889	4166.72	2731.67	gene12493	Dapma7bEVm001920t1	NEDD8-activating enzyme E1 catalytic subunit	9039
A	>50%	<50%	0.981703	0.13817	4292.61	2967.17	gene2869	Dapma7bEVm009753t1	Homeodomain-interacting protein kinase	28996
A	>50%	<50%	0.874778	0.137237	3719.94	2450.67	gene1443	Dapma7bEVm009768t1	Proline dehydrogenase 1, mitochondrial	5625
A	>50%	<50%	0.963423	0.136905	4407.22	2475	gene5673	Dapma7bEVm004109t1	Beta-galactosidase	2720
A	>50%	<50%	0.985894	0.136874	4375.06	2945.17	gene994	Dapma7bEVm000854t1	Uncharacterized protein
A	>50%	<50%	0.639596	0.136774	3427.78	2764	gene7816	Dapma7bEVm003990t1	ATP-dependent RNA helicase YTHDC2	64848
A	>50%	<50%	0.935603	0.136574	4124.5	2970.33	gene2544	Dapma7bEVm003478t1	Nuclear pore complex protein Nup98-Nup96	4928
A	<50%	<50%	0.327014	0.13631	2879.33	3025.33	gene6287	Dapma7bEVm011216t1	Hemicentin-2
A	>50%	<50%	0.971453	0.136111	4189.5	2445.67	gene10909	Dapma7bEVm004166t1	Bone morphogenetic protein receptor type-1B	658
A	>50%	<50%	0.942832	0.135836	3999.56	2891.67	gene17187	Dapma7bEVm003096t1	Uncharacterized protein
A	>50%	<50%	0.988889	0.135648	4449.67	2774.83	gene1719	Dapma7bEVm004055t1	Serine/threonine-protein kinase PLK4	10733
A	>50%	<50%	0.968873	0.135582	4230.72	2884.92	gene8863	Dapma7bEVm014958t1	Eukaryotic translation initiation factor 4 gamma	8672
A	>50%	<50%	0.970833	0.134921	4379.78	2602.83	gene10075	Dapma7bEVm000808t1	HEAT repeat-containing protein	63897
A	>50%	<50%	0.977778	0.134259	4492	2692.08	gene6197	Dapma7bEVm010449t1	DNA-dependent protein kinase catalytic subunit	5591
A	>50%	<50%	0.956659	0.133982	4084.67	2703.92	gene13383	Dapma7bEVm001361t1	Helicase SKI2W	6499
A	>50%	<50%	0.881554	0.133796	3915	3011.08	gene15980	Dapma7bEVm000790t1	Myosin-2 heavy chain, non muscle	80014
A	>50%	<50%	0.984034	0.133455	4328.5	2984.17	gene9005	Dapma7bEVm001458t1	Polypeptide N-acetylgalactosaminyltransferase	114805
A	>50%	<50%	0.992196	0.133333	4471	1350.25	gene17374	Dapma7bEVm002349t1	Elongation factor 1-gamma	1937
A	>50%	<50%	0.989102	0.133025	4403.06	2775.08	gene13806	Dapma7bEVm006957t1	Citron Rho-interacting kinase	11113
A	>50%	<50%	0.910313	0.132804	3838.94	2551.92	gene17733	Dapma7bEVm002682t1	F-box only protein 21
A	>50%	<50%	0.951542	0.13199	4098.06	2688.25	gene15213	Dapma7bEVm000859t1	DDB1- and CUL4-associated factor	90379
A	>50%	<50%	0.993651	0.130952	4501.61	2951.5	gene3245	Dapma7bEVm001057t1	Gem-associated protein	25929
A	>50%	<50%	0.91133	0.13075	4275.39	2937.67	gene14081	Dapma7bEVm007410t1	Serine/threonine-protein kinase ATR	545
A	>50%	<50%	0.979667	0.130556	4274.61	2279.08	gene14671	Dapma7bEVm001256t1	Reticulocalbin-2	5955
A	<50%	<50%	0.303055	0.130068	2780.83	2665.83	gene13394	Dapma7bEVm014949t1	Brain-specific angiogenesis inhibitor
A	>50%	<50%	0.956291	0.129884	3989.44	2460	gene6047	Dapma7bEVm001074t1	WD repeat-containing protein	134430
A	>50%	<50%	1	0.12963	4603.22	2539	gene4760	Dapma7bEVm001053t1	FACT complex subunit SPT16	11198
A	>50%	<50%	0.687857	0.128704	3289.89	2579.92	gene13755	Dapma7bEVm002228t1	Transmembrane and coiled-coil domains protein	23023
A	>50%	<50%	0.905474	0.128578	3884.72	2923.17	gene10628	Dapma7bEVm018449t1	Collagen alpha-1(XVIII) chain	1306
A	>50%	<50%	0.801408	0.128517	3363.22	2783	gene940	Dapma7bEVm003026t1	Epidermal growth factor receptor substrate 15 1	58513
A	>50%	<50%	0.97194	0.128472	4350.5	2316.08	gene2254	Dapma7bEVm010682t1	Uncharacterized protein
A	>50%	<50%	0.990981	0.128072	4449.72	2773.83	gene13855	Dapma7bEVm010692t1	GC-rich sequence DNA-binding factor	94104
A	>50%	<50%	0.899386	0.128058	3940.83	2789	gene8019	Dapma7bEVm002222t1	Carnitine O-palmitoyltransferase 2, mitochondrial	1376
A	>50%	<50%	0.889683	0.127834	4091.61	2964.58	gene461	Dapma7bEVm010482t1	G-protein coupled receptor Mth
A	>50%	<50%	0.990626	0.127114	4444	2887.33	gene1801	Dapma7bEVm005004t1	Sterol regulatory element-binding protein cleavage-activating protein	22937
A	>50%	<50%	0.904343	0.126577	3875.56	2834.42	gene4503	Dapma7bEVm001108t1	LIM domain kinase	3984
A	>50%	<50%	0.978739	0.12642	4255.83	2944.67	gene12618	Dapma7bEVm000778t1	SZT2	23334
A	>50%	<50%	0.770988	0.126246	3591.72	2115.33	gene466	Dapma7bEVm000030t1	Cytosolic endo-beta-N-acetylglucosaminidase	64772
A	>50%	<50%	0.896441	0.12619	3693.94	2579.67	gene15278	Dapma7bEVm005493t1	GRIP and coiled-coil domain-containing protein	79571
A	>50%	<50%	0.973877	0.125926	4247.61	2441	gene4742	Dapma7bEVm005078t1	Cell division cycle protein	8881
A	>50%	<50%	0.986571	0.125694	4377.56	2490.83	gene6671	Dapma7bEVm007202t1	Intraflagellar transport 140 protein	9742
A	>50%	<50%	0.991802	0.125198	4464.17	2898	gene13214	Dapma7bEVm006162t1	Spatacsin	80208
A	>50%	<50%	0.556842	0.125163	3232.44	2480.75	gene6441	Dapma7bEVm011313t1	conserved protein
A	>50%	<50%	0.955861	0.125	4274.44	1333.92	gene17375	Dapma7bEVm002358t1	G protein pathway suppressor
A	>50%	<50%	0.907369	0.125	3871.44	2249.33	gene11655	Dapma7bEVm018398t1	Reelin,EC:3.4.21.-/sw	5649
A	>50%	<50%	0.952868	0.124675	4157.83	2624.92	gene7153	Dapma7bEVm000142t1	Mitogen-activated protein kinase kinase kinase 7-interacting protein 2/sw
A	>50%	<50%	0.927877	0.12465	3993.44	2724.92	gene16549	Dapma7bEVm001444t1	Coronin-6	23603
A	>50%	<50%	0.966007	0.123932	4091	2767.5	gene10201	Dapma7bEVm007038t1	Inositol hexakisphosphate kinase	9807
A	>50%	<50%	0.987424	0.12373	4369.44	2389.83	gene3041	Dapma7bEVm002356t1	Thiamine transporter	10560
A	>50%	<50%	0.996416	0.123693	4540.94	2820	gene12678	Dapma7bEVm000792t1	Tumor suppressor p53-binding protein	7158
A	>50%	<50%	0.997531	0.123591	4566.67	2776.25	gene16283	Dapma7bEVm006175t1	Retinoblastoma family protein	5933
A	>50%	<50%	0.988095	0.123016	4440.28	1546.25	gene13350	Dapma7bEVm007344t1	Casein kinase II subunit beta	1460
A	>50%	<50%	0.984919	0.122489	4354.61	2899.25	gene13444	Dapma7bEVm006158t1	Serine/threonine-protein kinase ATM	472
A	>50%	<50%	0.984301	0.122222	4338.61	2150.75	gene7611	Dapma7bEVm008441t1	Ubiquitin-conjugating enzyme E2-17 kDa	7319
A	>50%	<50%	0.97796	0.122222	4260.44	2467.92	gene15761	Dapma7bEVm010143t1	Eukaryotic translation initiation factor 2 subunit	1968
A	>50%	<50%	0.989658	0.121693	4410.83	2184.42	gene13509	Dapma7bEVm000892t1	E3 ubiquitin-protein ligase MGRN1	114804
A	>50%	<50%	0.996732	0.121272	4546.22	2800.5	gene14080	Dapma7bEVm004498t1	NFX1-type zinc finger-containing protein	57169
A	>50%	<50%	0.658137	0.120899	3162.94	2243	gene15502	Dapma7bEVm005484t1	Stress-induced-phosphoprotein 1/sw
A	>50%	<50%	0.996528	0.119909	4542.94	2478.17	gene12884	Dapma7bEVm003595t1	ATP-dependent RNA helicase SUPV3L1, mitochondrial	6832
A	>50%	<50%	0.827487	0.119883	3768.94	2497.83	gene15929	Dapma7bEVm010568t1	Von Willebrand factor A domain-containing protein	23078
A	>50%	<50%	0.864818	0.119781	3631.94	2895.25	gene1519	Dapma7bEVm000817t1	Lysosomal alpha-glucosidase protein	8972
A	>50%	<50%	0.624032	0.119643	3482.11	2462.42	gene13888	Dapma7bEVm007108t1	Uncharacterized protein
A	>50%	<50%	0.75129	0.11912	3749.44	2636.92	gene12288	Dapma7bEVm010453t1	Telomere-associated protein RIF1	55183
A	>50%	<50%	1	0.119048	4603.22	2447.75	gene2761	Dapma7bEVm010808t1	Eukaryotic translation initiation factor 3 subunit C	8663
A	>50%	<50%	0.956614	0.118693	4073.56	2559.42	gene1424	Dapma7bEVm000802t1	Vacuolar protein sorting-associated protein	55823
A	>50%	<50%	0.920695	0.118552	4055.5	2730.67	gene16766	Dapma7bEVm006985t1	Cadherin and PC-esterase domain-containing protein 1	79974
A	>50%	<50%	0.997531	0.117448	4558.39	2704.58	gene15826	Dapma7bEVm004014t1	Integrator complex subunit	25896
A	>50%	<50%	0.526508	0.117208	3107.67	2756.17	gene15876	Dapma7bEVm002090t1	Ras GTPase-activating protein IQGAP1	8826
A	>50%	<50%	0.988202	0.116748	4405.67	2706.17	gene14698	Dapma7bEVm004063t1	CDD: F0F1 ATP synthase subunit B
A	>50%	<50%	0.993056	0.116667	4479.5	2233	gene11848	Dapma7bEVm003040t1	Dyslexia-associated protein KIAA0319	79932
A	>50%	<50%	0.853674	0.116667	3677.17	2368.42	gene15260	Dapma7bEVm010576t1	Heat shock protein HSP 90-alpha	7184
A	>50%	<50%	1	0.116373	4603.22	2681.92	gene6883	Dapma7bEVm002123t1	Eukaryotic translation initiation factor 3 subunit A	8661
A	>50%	<50%	0.818784	0.115981	3562.5	2597.67	gene2222	Dapma7bEVm006181t1	Transient receptor potential cation channel protein painless
A	>50%	<50%	0.605645	0.115497	3386.17	1829	gene1381	Dapma7bEVm002379t1	Popeye domain containing protein	11149
A	>50%	<50%	0.95536	0.115437	4105.83	2702.17	gene4783	Dapma7bEVm005009t1	1-phosphatidylinositol 4,5-bisphosphate phosphodiesterase beta-2	23236
A	>50%	<50%	0.848083	0.114918	3677.89	2558.75	gene311	Dapma7bEVm006511t1	CCR4-NOT transcription complex subunit	55571
A	>50%	<50%	0.974108	0.114815	4270.72	2203.17	gene4771	Dapma7bEVm005887t1	EGF domain-specific O-linked N-acetylglucosamine transferase	285203
A	>50%	<50%	0.99032	0.114649	4438.17	2716.83	gene4461	Dapma7bEVm007431t1	Mothers against decapentaplegic	4087
A	>50%	<50%	0.978532	0.114444	4277.11	2555.83	gene9461	Dapma7bEVm001707t1	Wings apart protein	23063
A	>50%	<50%	0.698501	0.114339	3331.89	2813.67	gene14744	Dapma7bEVm004832t1	Ethanolamine kinase	55224
A	>50%	<50%	0.682082	0.113889	3261.72	2614.25	gene6711	Dapma7bEVm001081t1	Beta-mannosidase	4126
A	>50%	<50%	0.623939	0.113889	3208.22	2439	gene432	Dapma7bEVm001596t1	Guanine nucleotide-binding protein subunit beta-5	10681
A	>50%	<50%	0.601585	0.113844	3445.89	2542.67	gene5047	Dapma7bEVm001438t1	ATP-binding cassette sub-family D member	5825
A	>50%	<50%	0.935328	0.113713	4052	2598.33	gene5013	Dapma7bEVm009894t1	Heparan-alpha-glucosaminide N-acetyltransferase	138050
A	>50%	<50%	1	0.1133	4603.22	2442.08	gene2512	Dapma7bEVm004114t1	Zinc finger X-linked duplicated C variant ZXDC2	158586
A	>50%	<50%	0.828301	0.112641	3638.94	2448.75	gene7900	Dapma7bEVm002566t1	DNA polymerase subunit gamma-1	5428
A	>50%	<50%	0.965596	0.112393	4119.28	2232.42	gene2644	Dapma7bEVm010572t1	Inner centromere protein A
A	>50%	<50%	0.945031	0.111905	4118.44	2576.83	gene1085	Dapma7bEVm001083t1	Cytosolic carboxypeptidase protein 5	60509
A	>50%	<50%	0.989179	0.111417	4411.67	2636.08	gene12593	Dapma7bEVm004039t1	Biorientation of chromosomes in cell division protein 1 1	259282
A	>50%	<50%	0.792638	0.111147	3482.33	2596.58	gene11675	Dapma7bEVm011355t1	Uncharacterized protein
A	>50%	<50%	0.989842	0.111124	4428.17	2706	gene14581	Dapma7bEVm006716t1	ER degradation-enhancing alpha-mannosidase protein 3	80267
A	>50%	<50%	0.868386	0.111123	3949.06	2677.25	gene6641	Dapma7bEVm003560t1	Kinesin protein KIF23	9493
A	>50%	<50%	0.994709	0.111111	4518.72	1713	gene9486	Dapma7bEVm006804t1	Actin-related protein 2/3 complex subunit 1A	10552
A	>50%	<50%	0.988761	0.110648	4421.33	2339.92	gene7954	Dapma7bEVm004604t1	Transcription initiation factor TFIID subunit	6877
A	>50%	<50%	0.943389	0.110506	3910.56	2635	gene10257	Dapma7bEVm015403t1	AT-rich interactive domain-containing protein 4B	51742
A	>50%	<50%	0.983731	0.110043	4340.89	2486.42	gene8075	Dapma7bEVm003653t1	Pescadillo	23481
A	>50%	<50%	0.855488	0.109722	3692.28	2169.33	gene4136	Dapma7bEVm010364t1	GRIP and coiled-coil domain-containing protein
A	>50%	<50%	0.953958	0.109524	4044.56	2264.83	gene4687	Dapma7bEVm010594t1	Sulfhydryl oxidase	5768
A	>50%	<50%	0.984582	0.109226	4343.11	2313.83	gene4155	Dapma7bEVm005441t1	Pre-mRNA-splicing factor ATP-dependent RNA helicase PRP16	8449
A	>50%	<50%	0.986111	0.109067	4371.17	2723.17	gene5640	Dapma7bEVm002966t1	Histone-lysine N-methyltransferase, H3 lysine-79 specific	84444
A	>50%	<50%	0.9451	0.108902	4102.67	2412.83	gene138	Dapma7bEVm006173t1	Membrane-associated protein Hem	10787
A	>50%	<50%	0.987179	0.10873	4496.72	2365.5	gene6425	Dapma7bEVm001958t1	Potassium channel subfamily K member
A	>50%	<50%	0.712698	0.107941	3573.28	2265.33	gene11032	Dapma7bEVm002583t1	Exportin-T	11260
A	>50%	<50%	0.995169	0.107479	4513.89	1859.33	gene11053	Dapma7bEVm001962t1	E3 ubiquitin-protein ligase rnf146	81847
A	>50%	<50%	0.966865	0.107407	4153.89	1782.17	gene9172	Dapma7bEVm003348t1	V-type proton ATPase subunit d	9114
A	>50%	<50%	0.992063	0.107143	4481.94	2450.75	gene13421	Dapma7bEVm023359t1	alpha-1,6-mannosyl-glycoprotein beta-1,2-n-acetylglucosaminyltransferase	4247
A	>50%	<50%	0.69783	0.1069	3522.78	2526.17	gene7748	Dapma7bEVm003015t1	Centrosomal protein of 164 kDa/sw
A	>50%	<50%	0.982295	0.106552	4320.89	2564.83	gene12997	Dapma7bEVm000269t1	Uncharacterized protein
A	>50%	<50%	0.61282	0.106151	3311.33	2262.5	gene13177	Dapma7bEVm006631t1	Loss of heterozygosity 12 chromosomal region 1 protein
A	>50%	<50%	0.931481	0.106019	4086.39	2230.25	gene12106	Dapma7bEVm002243t1	Dystrophin	1756
A	>50%	<50%	0.948344	0.105994	4168.83	2624.92	gene8572	Dapma7bEVm002562t1	Bromodomain and phd finger-containing protein	7862
A	>50%	<50%	0.756552	0.105511	3877.94	2580.5	gene8998	Dapma7bEVm005333t1	Clavesin-2	157807
A	>50%	<50%	0.553922	0.105051	3378.44	2398.5	gene10355	Dapma7bEVm002111t1	Elongator complex protein	8518
A	>50%	<50%	0.973139	0.104724	4176.78	2590.08	gene14640	Dapma7bEVm011326t1	Double-strand break repair protein MRE11	4361
A	>50%	<50%	0.994709	0.104167	4518.72	2188.58	gene12157	Dapma7bEVm000895t1	Splicing factor, proline- and glutamine-rich	6421
A	>50%	<50%	0.962286	0.104167	4239.06	1688.67	gene6818	Dapma7bEVm005187t1	Beta-chimaerin	1123
A	>50%	<50%	0.653322	0.103247	3408.17	2523.67	gene6266	Dapma7bEVm001547t1	Phosphatidylserine decarboxylase proenzyme	23761
A	>50%	<50%	1	0.102972	4603.22	2478.17	gene16161	Dapma7bEVm000785t1	5`-3` exoribonuclease	54464
A	>50%	<50%	0.992166	0.102778	4472.17	2175.42	gene5159	Dapma7bEVm005082t1	Hormone-sensitive lipase	3991
A	>50%	<50%	0.520568	0.10263	3138.72	2350.42	gene14885	Dapma7bEVm010687t1	Lysosomal alpha-glucosidase protein	2548
A	>50%	<50%	0.895261	0.102579	4103.39	2481.08	gene10349	Dapma7bEVm009717t1	Pre-mRNA-processing factor	55015
A	>50%	<50%	0.769396	0.100743	3600.39	2572.33	gene13636	Dapma7bEVm002165t1	Major facilitator superfamily domain-containing protein 6-A	54842
A	>50%	<50%	0.84428	0.100717	3621.89	2448.25	gene14136	Dapma7bEVm003575t1	Zyg-11 B	79699
A	<50%	<50%	0.399252	0.100263	2697.33	2526.67	gene2301	Dapma7bEVm002310t1	Steroid 17-alpha-hydroxylase/17,20 lyase	1573
A	>50%	<50%	0.977564	0.0997475	4292.28	2515.08	gene7316	Dapma7bEVm000364t1	E3 ubiquitin-protein ligase mib1	57534
A	>50%	<50%	0.95963	0.0990741	4051.33	2494.92	gene3242	Dapma7bEVm004517t1	Timeout/timeless-2	8914
A	>50%	<50%	0.971849	0.0988095	4254.61	2135.42	gene6759	Dapma7bEVm005601t1	Uncharacterized protein MAL13P1.304
A	>50%	<50%	0.992063	0.0984848	4468.89	2252.92	gene12166	Dapma7bEVm009492t1	Atrial natriuretic peptide receptor	4881
A	>50%	<50%	0.949916	0.0981481	4334.72	2150.08	gene2424	Dapma7bEVm001406t1	Selenocysteine insertion sequence-binding protein	9728
A	>50%	<50%	0.793298	0.0979881	3651.94	2592.75	gene9353	Dapma7bEVm003036t1	sorting nexin-25	83891
A	>50%	<50%	0.839852	0.0979396	3489.61	2542.5	gene7000	Dapma7bEVm010499t1	39S ribosomal protein L37, mitochondrial
A	>50%	<50%	0.973841	0.0979177	4230.17	2299.75	gene14414	Dapma7bEVm023283t1	ETS domain-containing protein Elk-1	2002
A	>50%	<50%	0.908971	0.0978836	4191.33	2402.25	gene12101	Dapma7bEVm000822t1	Cap-specific mRNA	23070
A	>50%	<50%	0.881688	0.0976852	3658.89	2574.92	gene431	Dapma7bEVm001461t1	Soluble guanylate cyclase 89Da	2983
A	>50%	<50%	0.901261	0.0975242	4031.94	2339.17	gene5295	Dapma7bEVm005065t1	CWF19 protein 2	143884
A	>50%	<50%	0.979481	0.0975144	4283.94	2564.08	gene4212	Dapma7bEVm003003t1	Zinc finger FYVE domain-containing protein	9372
A	>50%	<50%	0.984343	0.0970899	4416.67	2428.75	gene1299	Dapma7bEVm009605t1	Phosphoenolpyruvate synthase
A	>50%	<50%	0.884968	0.0969697	4010.17	2318.17	gene11967	Dapma7bEVm005072t1	conserved protein
A	>50%	<50%	0.99177	0.0953058	4477.89	2465.25	gene15459	Dapma7bEVm002550t1	Chorion peroxidase precursor
A	>50%	<50%	0.916082	0.0949074	3795.83	2268.08	gene7048	Dapma7bEVm006798t1	sn-1,2-diacylglycerol ethanolamine- and cholinephosphotransferase	85465
A	>50%	<50%	0.974405	0.0943763	4215.17	2214.83	gene13932	Dapma7bEVm005048t1	Cullin-4B	8451
A	>50%	<50%	0.974884	0.0934482	4282.17	2478.25	gene2623	Dapma7bEVm001428t1	Solute carrier family 26 member	375611
A	>50%	<50%	0.994949	0.093254	4510.28	2117.83	gene381	Dapma7bEVm003177t1	Cis,cis-muconate transport protein muck
A	>50%	<50%	0.88956	0.0919728	3816.33	2418	gene3327	Dapma7bEVm009911t1	Fructose-bisphosphate aldolase B	226
A	>50%	<50%	0.923364	0.0915043	4061.28	2453.33	gene10334	Dapma7bEVm002115t1	Clathrin interactor	9685
A	>50%	<50%	0.995169	0.0910935	4513.89	2177.5	gene1709	Dapma7bEVm003510t1	Trafficking protein particle complex subunit	7109
A	>50%	<50%	0.71903	0.0904171	3454	2292.58	gene12663	Dapma7bEVm005896t1	tRNA pseudouridine synthase Pus10	150962
A	>50%	<50%	0.966049	0.0902778	4283.67	2256	gene12917	Dapma7bEVm001061t1	Poly [ADP-ribose] polymerase	142
A	>50%	<50%	0.969749	0.0902701	4164.94	2088.92	gene1216	Dapma7bEVm002171t1	Myotubularin-related protein	55613
A	<50%	<50%	0.482855	0.0892094	2938.83	2128.17	gene2653	Dapma7bEVm000985t1	Carbonic anhydrase-related protein	56934
A	>50%	<50%	0.863576	0.0881734	3804.78	2400.17	gene12629	Dapma7bEVm003655t1	Gamma-glutamyltransferase	2686
A	>50%	<50%	0.986479	0.0871896	4379.83	2187	gene8531	Dapma7bEVm004576t1	CDD: Transcription termination factor Rho
A	>50%	<50%	0.945439	0.0869048	3979.83	2298	gene2953	Dapma7bEVm010684t1	Golgi apparatus protein	2734
A	>50%	<50%	0.991342	0.0861111	4460.06	1916.17	gene11417	Dapma7bEVm003085t1	Trifunctional enzyme subunit alpha, mitochondrial	3030
A	>50%	<50%	0.979407	0.0856481	4257.83	2044.08	gene10356	Dapma7bEVm011533t1	Ring canal kelch protein	27252
A	>50%	<50%	1	0.0856238	4603.22	2267.67	gene14568	Dapma7bEVm003528t1	Ubiquitin carboxyl-terminal hydrolase 8 protein	9101
A	>50%	<50%	0.56037	0.0850242	3006.17	1843.25	gene38	Dapma7bEVm009722t1	Uncharacterized protein	54739
A	>50%	<50%	0.921116	0.0845166	4238	2262.42	gene3716	Dapma7bEVm005815t1	Receptor-type tyrosine-protein phosphatase beta	5787
A	>50%	<50%	0.896046	0.0844907	4063.67	2198.58	gene10071	Dapma7bEVm004572t1	Kinesin-II 95 kDa subunit	9371
A	>50%	<50%	0.995169	0.0841912	4527.83	2285.08	gene8636	Dapma7bEVm006450t1	UPF0378 protein KIAA0100	9703
A	>50%	<50%	0.853523	0.0833333	3687.33	1734.42	gene6342	Dapma7bEVm011090t1	Prefoldin subunit	5203
A	>50%	<50%	0.993056	0.0825758	4501.56	2099.17	gene14609	Dapma7bEVm003269t1	Eukaryotic peptide chain release factor subunit	2107
A	>50%	<50%	0.97754	0.0821429	4289.78	2174.83	gene13566	Dapma7bEVm003564t1	WD repeat-containing protein mio	54468
A	>50%	<50%	0.766626	0.0819444	3388.5	2174.58	gene3749	Dapma7bEVm010489t1	DNA polymerase alpha subunit B	23649
A	>50%	<50%	0.994949	0.0819444	4510.28	2147.17	gene16168	Dapma7bEVm005908t1	Zinc finger MYND domain-containing protein	51364
A	>50%	<50%	0.984735	0.0816885	4346.61	2256.33	gene15209	Dapma7bEVm003094t1	PP2C domain-containing protein CG9801
A	>50%	<50%	0.580153	0.0810831	3229.39	2211.17	gene6689	Dapma7bEVm007781t1	TELO2-interacting protein	9675
A	>50%	<50%	0.995556	0.0810185	4521.78	2157.83	gene9477	Dapma7bEVm003642t1	FtsJ methyltransferase domain-containing protein	55783
A	>50%	<50%	0.93134	0.0808761	3993.06	2148.75	gene13944	Dapma7bEVm011269t1	Ras-related protein Rab-6A	5870
A	>50%	<50%	0.956333	0.0805556	4063.33	1955.17	gene9394	Dapma7bEVm000729t1	Nucleoporin p58/p45	9818
A	>50%	<50%	0.829361	0.0793651	3668.89	2025.08	gene13413	Dapma7bEVm002270t1	Golgin subfamily A member	9950
A	>50%	<50%	0.982194	0.0782164	4328.17	1869.67	gene4517	Dapma7bEVm007804t1	CG3726
A	>50%	<50%	0.986202	0.0779762	4366.56	1955.58	gene5542	Dapma7bEVm010389t1	ATP-dependent RNA helicase DDX39A	7919
A	>50%	<50%	0.971771	0.0779762	4179.89	1952	gene6562	Dapma7bEVm016106t1	Gce
A	>50%	<50%	0.955273	0.0776749	4086.5	2082.17	gene12039	Dapma7bEVm009971t1	ATP synthase subunit alpha, mitochondrial	498
A	>50%	<50%	0.833784	0.07742	3581.06	2057	gene16930	Dapma7bEVm006251t1	TBC1 domain family member 10A	83874
A	>50%	<50%	0.986032	0.077381	4357.5	1914.42	gene13895	Dapma7bEVm005209t1	Alpha-1,3/1,6-mannosyltransferase ALG2	85365
A	<50%	<50%	0.4646	0.0771407	2875.78	2155.08	gene7380	Dapma7bEVm001410t1	AFG3 protein 1	10939
A	>50%	<50%	0.983515	0.0767094	4331.72	2176.5	gene8882	Dapma7bEVm005540t1	G1/S-specific cyclin-E1	898
A	>50%	<50%	0.987765	0.0759981	4397.72	1937.5	gene11730	Dapma7bEVm007836t1	Chromobox protein	11335
A	>50%	<50%	0.994444	0.0759259	4514.28	2115.08	gene5418	Dapma7bEVm001439t1	Armadillo repeat-containing protein	25852
A	>50%	<50%	0.97145	0.0753264	4147.11	2012.08	gene9967	Dapma7bEVm015025t1	Prolyl 4-hydroxylase subunit alpha-1	5033
A	>50%	<50%	0.987869	0.075	4411.89	1956	gene4826	Dapma7bEVm003067t1	PHD finger protein	9678
A	>50%	<50%	0.979843	0.0747354	4233.83	1893.25	gene402	Dapma7bEVm010119t1	Spermatogenesis-associated protein	166378
A	>50%	<50%	0.995726	0.074537	4522.67	2005.83	gene15762	Dapma7bEVm003590t1	U3 small nucleolar RNA-associated protein 14 A	10813
A	>50%	<50%	0.649661	0.0740741	3452.83	1619.17	gene4317	Dapma7bEVm005222t1	BTB/POZ domain-containing protein KCTD9	54793
A	>50%	<50%	0.981637	0.0733832	4300.56	1960.17	gene9718	Dapma7bEVm005021t1	Regulator of telomere elongation helicase	51750
A	>50%	<50%	0.759024	0.0733165	3584.11	1967.67	gene1399	Dapma7bEVm003561t1	Vacuolar protein sorting-associated protein	27072
A	>50%	<50%	0.840729	0.0726852	3645.17	1969.67	gene15857	Dapma7bEVm006461t1	Integrator complex subunit	55656
A	>50%	<50%	0.984917	0.0719697	4356.11	1836.75	gene4334	Dapma7bEVm003585t1	3`-5` exoribonuclease	90459
A	>50%	<50%	0.856532	0.071722	3869.33	1978.83	gene2901	Dapma7bEVm005841t1	Spectrin domain with coiled-coils 1	23384
A	>50%	<50%	0.985263	0.0713324	4365.5	1892.17	gene1700	Dapma7bEVm006805t1	Vacuolar protein sorting-associated protein 26B	112936
A	>50%	<50%	0.975587	0.0706767	4247.06	1919.17	gene15252	Dapma7bEVm010926t1	General transcription factor IIF subunit	2962
A	>50%	<50%	0.93679	0.0694444	4127.78	1984.58	gene12581	Dapma7bEVm010700t1	Disintegrin and metalloproteinase domain-containing protein	6868
A	>50%	<50%	0.966538	0.0690476	4114.78	1858	gene3419	Dapma7bEVm006236t1	Dolichol kinase	22845
A	>50%	<50%	0.917473	0.0678759	3995.33	2031.58	gene11725	Dapma7bEVm000498t1	Engulfment and cell motility protein	9844
A	>50%	<50%	0.988369	0.0676207	4412.22	1888.33	gene4434	Dapma7bEVm005018t1	LP08082p, Ran binding protein 9, Ranbp9	55705
A	>50%	<50%	0.994148	0.0674272	4501.33	2010.75	gene9886	Dapma7bEVm010397t1	Inhibitor of growth protein	54556
A	>50%	<50%	0.9723	0.0673077	4267.39	1678.25	gene8777	Dapma7bEVm005924t1	Inorganic phosphate cotransporter	26503
A	>50%	<50%	0.86244	0.0667388	3731.44	1838.25	gene4824	Dapma7bEVm000722t1	Thymus-specific serine protease	10279
A	>50%	<50%	0.561959	0.0666926	3035.44	1930.5	gene12584	Dapma7bEVm004540t1	DNA-binding protein SMUBP-2	3508
A	>50%	<50%	0.697085	0.0665344	3279.06	1899.25	gene13489	Dapma7bEVm004068t1	Kinesin-associated protein	22920
A	>50%	<50%	0.940462	0.0659148	3962.17	1790	gene2903	Dapma7bEVm000380t1	Two pore calcium channel protein	53373
A	>50%	<50%	0.98902	0.0654762	4403.72	1645.17	gene13447	Dapma7bEVm006807t1	Guanylate cyclase
A	>50%	<50%	0.837121	0.0636574	3967.06	1846.75	gene16275	Dapma7bEVm001359t1	Cyclin-G-associated kinase	2580
A	>50%	<50%	0.987374	0.0625	4408.06	1631.5	gene8263	Dapma7bEVm006122t1	DJ-1	11315
A	>50%	<50%	0.957977	0.062149	4042.28	1924.75	gene15835	Dapma7bEVm003756t1	Hairless
A	>50%	<50%	0.927633	0.0619697	4147.11	1908.08	gene11582	Dapma7bEVm001427t1	SET and MYND domain-containing protein	114826
A	>50%	<50%	0.978913	0.0617458	4275.83	1944.58	gene11724	Dapma7bEVm000475t1	Glutamate receptor ionotropic, kainate	2898
A	>50%	<50%	0.988913	0.061413	4454.67	1711.58	gene12781	Dapma7bEVm002206t1	DNA polymerase eta, Dpol-eta, SD05329p	5429
A	>50%	<50%	0.990594	0.0613095	4427.94	1787.17	gene7298	Dapma7bEVm001485t1	Glycerol-3-phosphate acyltransferase
A	>50%	<50%	0.975171	0.0612745	4217.78	1636	gene14032	Dapma7bEVm028099t1	Alpha-1,3-mannosyl-glycoprotein 2-beta-N-acetylglucosaminyltransferase	4245
A	>50%	<50%	0.988414	0.0611111	4406.83	1650.67	gene6811	Dapma7bEVm004648t1	Ran GTPase-activating protein	5905
A	>50%	<50%	0.9822	0.0603175	4294.28	1819	gene17666	Dapma7bEVm004661t1	Src substrate cortactin	2017
A	>50%	<50%	0.631648	0.0602742	3447.67	1882.33	gene4608	Dapma7bEVm006966t1	Acyl-CoA synthetase family member	132949
A	>50%	<50%	0.967108	0.0597884	4144.61	1716.67	gene12978	Dapma7bEVm011130t1	Transmembrane protein sw C6orf70	55780
A	>50%	<50%	0.961032	0.0595238	4074.56	1684.25	gene5635	Dapma7bEVm005080t1	Moesin/ezrin/radixin	4771
A	>50%	<50%	0.996416	0.0592105	4536.39	1780.92	gene7838	Dapma7bEVm004116t1	Uncharacterized protein LOC663986
A	>50%	<50%	0.984848	0.059127	4364.44	1744.25	gene8128	Dapma7bEVm006746t1	Transmembrane protein 8B	51754
A	>50%	<50%	0.995726	0.0585317	4522.67	1743.33	gene2936	Dapma7bEVm009754t1	DNA double-strand break repair Rad50 ATPase
A	>50%	<50%	0.908039	0.0571429	3763.06	1562.58	gene14737	Dapma7bEVm004288t1	N-acetyl-D-glucosamine kinase	55577
A	<50%	<50%	0.387798	0.0542894	2819.33	1776.42	gene16706	Dapma7bEVm000948t1	UPF0553 protein C9orf64	84267
A	>50%	<50%	0.987762	0.0541667	4399.94	1584.75	gene2841	Dapma7bEVm015256t1	Aspartate aminotransferase, mitochondrial	2806
A	>50%	<50%	0.991125	0.0530883	4438.33	1748.92	gene10802	Dapma7bEVm002219t1	Chaperone activity of bc1 complex, mitochondrial	56997
A	>50%	<50%	0.804679	0.0528499	3737.28	1749.75	gene12273	Dapma7bEVm001530t1	Argininosuccinate lyase	435
A	>50%	<50%	0.988595	0.0527778	4421.39	1471.83	gene2602	Dapma7bEVm001713t1	Iron-responsive element binding protein 2 variant	48
A	>50%	<50%	0.987908	0.051851	4382.67	1729.42	gene5201	Dapma7bEVm001794t1	Serine/arginine repetitive matrix protein
A	>50%	<50%	0.966173	0.0513889	4140.89	1750.92	gene5776	Dapma7bEVm006870t1	UPF0472 protein C16orf72	29035
A	>50%	<50%	0.966542	0.0509469	4167.67	1668.17	gene16931	Dapma7bEVm004259t1	Vacuolar protein sorting-associated protein 4B	9525
A	>50%	<50%	0.991975	0.0509259	4464.56	1650.25	gene12356	Dapma7bEVm005847t1	Sensitized chromosome inheritance modifier	55388
A	>50%	<50%	0.96847	0.0488215	4292	1698.58	gene15261	Dapma7bEVm003792t1	Bifunctional arginine demethylase and lysyl-hydroxylase JMJD6	23210
A	>50%	<50%	0.872166	0.0476912	3835.5	1702.92	gene6918	Dapma7bEVm004155t1	Synaptic vesicle 2-related protein	55530
A	>50%	<50%	1	0.0472222	4603.22	1469.5	gene6681	Dapma7bEVm010717t1	Transmembrane anterior posterior transformation protein	202018
A	>50%	<50%	0.937399	0.046131	4166.56	1592.17	gene12195	Dapma7bEVm005057t1	Exocyst complex component	11336
A	>50%	<50%	0.975652	0.0459204	4323.83	1647.33	gene8849	Dapma7bEVm001782t1	Oocyte-testis gene 1	55088
A	>50%	<50%	0.980545	0.0446429	4303.06	1488.75	gene8862	Dapma7bEVm002139t1	Condensin complex subunit	64151
A	>50%	<50%	0.984917	0.0444444	4359.06	1500.42	gene5200	Dapma7bEVm005523t1	Integrator complex subunit	54973
A	>50%	<50%	0.97037	0.0435745	4216	1539.83	gene14655	Dapma7bEVm002229t1	Uncharacterized protein MAL13P1.304
A	>50%	<50%	0.983333	0.0416667	4316.72	1247.75	gene6306	Dapma7bEVm009619t1	Acetyl-coenzyme A transporter	9197
A	>50%	<50%	0.909306	0.0409002	4148.44	1496.92	gene987	Dapma7bEVm001435t1	Transmembrane protein 214-A	54867
A	>50%	<50%	0.887475	0.0398509	3810.28	1475	gene9996	Dapma7bEVm003608t1	Twinkle protein, mitochondrial	56652
A	>50%	<50%	0.975776	0.0394841	4231.56	1471.42	gene6439	Dapma7bEVm002129t1	Exportin-1	7514
A	>50%	<50%	1	0.0388889	4603.22	1376.25	gene6857	Dapma7bEVm002180t1	LD22449p, Transferrin	4241
A	>50%	<50%	0.976264	0.0360399	4275.72	1415.5	gene13792	Dapma7bEVm001968t1	TSSC1	7260
A	>50%	<50%	0.89736	0.0335775	3910.44	1395.92	gene16580	Dapma7bEVm009887t1	Dymeclin	54808
A	>50%	<50%	0.970694	0.0213244	4179.72	1165.25	gene3141	Dapma7bEVm002621t1	Tyrosine-protein kinase ZAP-70	7535
A	>50%	<50%	0.95653	0.0205279	4036.22	1149.92	gene15495	Dapma7bEVm000465t1	Unc-45 B	146862
A	>50%	<50%	0.95558	0.0196759	4140.78	1108.17	gene2190	Dapma7bEVm005060t1	Speckle targeted PIP5K1A-regulated poly(A) polymerase	64852
A	>50%	<50%	0.889771	0.0128205	3778.5	979.333	gene7617	Dapma7bEVm004595t1	Cyclin-dependent kinase 11B	984
B	<50%	>50%	0.430461	0.926994	2995.56	4817.33	gene16791	Dapma7bEVm000140t1	Poly(A) RNA polymerase gld-2 A	167153
B	>50%	>50%	0.546626	0.915751	3022.11	4845.83	gene14679	Dapma7bEVm006396t1	Schlafen protein
B	<50%	>50%	0.1503	0.722222	2022.5	4119.17	gene14973	Dapma7bEVm010254t1	RNA-binding 23 protein	9584
B	<50%	>50%	0.141872	0.708333	1791.94	4102.83	gene13494	Dapma7bEVm003057t1	Axin-1	8312
B	>50%	>50%	0.634235	0.684524	2687	4067.83	gene2909	Dapma7bEVm001867t1	Tyrosine--tRNA ligase, cytoplasmic	8565
B	<50%	>50%	0.130569	0.674908	1639.56	4020.25	gene14786	Dapma7bEVm003137t1	Zinc finger protein 227/sw	26149
B	<50%	>50%	0.320433	0.665331	2775.28	3985.58	gene6930	Dapma7bEVm004021t1	AP-1 complex subunit beta-1	163
B	>50%	>50%	0.681745	0.658333	3501.89	3989.25	gene14625	Dapma7bEVm010811t1	Transducin beta protein 3
B	>50%	>50%	0.672542	0.657242	3518	4493.83	gene7286	Dapma7bEVm011631t1	Splicing factor U2AF 65 kDa subunit	11338
B	<50%	>50%	0.495969	0.638889	3218.17	3953.58	gene12253	Dapma7bEVm006755t1	Uncharacterized protein LOC103314916
B	<50%	>50%	0.479876	0.633333	2064.17	3532.67	gene8939	Dapma7bEVm007639t1	Methyltransferase protein 22
B	>50%	>50%	0.666088	0.612434	3314.28	4330.58	gene10863	Dapma7bEVm002170t1	Nuclear pore complex protein Nup93	9688
B	>50%	>50%	0.566868	0.610862	3227.67	4303.92	gene820	Dapma7bEVm023912t1	Cytoplasmic FMR1 interacting 1	23191
B	<50%	>50%	0.149458	0.565904	2142.39	4077.25	gene16055	Dapma7bEVm006763t1	Serine/threonine-protein phosphatase 2A 56 kDa regulatory subunit gamma	5525
B	<50%	>50%	0.0970318	0.556052	1372.94	3530.08	gene14616	Dapma7bEVm004728t1	CCA tRNA nucleotidyltransferase 1, mitochondrial	51095
B	<50%	>50%	0.178105	0.554894	2045.44	4084.17	gene5229	Dapma7bEVm000448t1	5-oxoprolinase	26873
B	<50%	<50%	0.129993	0.490741	1700.61	4119.75	gene87	Dapma7bEVm004533t1	Ubiquitin-protein ligase E3B	89910
B	<50%	<50%	0.388812	0.486264	2645.5	3840.83	gene9435	Dapma7bEVm003047t1	Exostosin 3	2137
B	>50%	<50%	0.745651	0.451852	3325.61	3356	gene8441	Dapma7bEVm003078t1	Uncharacterized protein
B	<50%	<50%	0.319035	0.428582	2077	3897.67	gene5041	Dapma7bEVm010181t1	Sex lethal	1996
B	<50%	<50%	0.190465	0.425	2250.06	4017.42	gene14446	Dapma7bEVm027460t1	Actin binding protein
B	>50%	<50%	0.669082	0.416667	3197.56	3013.67	gene13172	Dapma7bEVm002535t1	60S acidic ribosomal protein P1	6176
B	>50%	<50%	0.520755	0.409301	2770.94	3407.17	gene10869	Dapma7bEVm006459t1	Structure-specific endonuclease subunit SLX4
B	<50%	<50%	0.253743	0.408333	2545.44	3752.67	gene12638	Dapma7bEVm010255t1	Leucine-rich repeat and WD repeat-containing protein KIAA1239	57495
B	<50%	<50%	0.153662	0.406151	2014	4157.5	gene13437	Dapma7bEVm003597t1	Histone acetyltransferase KAT7	11143
B	<50%	<50%	0.3943	0.368804	2542.22	3483.17	gene16427	Dapma7bEVm004002t1	Mediator of DNA damage checkpoint 1 variant	9656
B	<50%	<50%	0.300434	0.34822	2849.56	3745.58	gene7604	Dapma7bEVm000048t1	Myosin light chain kinase	7273
B	<50%	<50%	0.490692	0.34632	2322.44	3579.17	gene14688	Dapma7bEVm005586t1	tRNA-dihydrouridine(20) synthase	54920
B	<50%	<50%	0.21263	0.342749	2531.33	3876.08	gene9186	Dapma7bEVm014940t1	Vascular cell adhesion protein 1	3339
B	<50%	<50%	0.191733	0.329001	2309.67	3847.17	gene3428	Dapma7bEVm002108t1	Vascular endothelial growth factor receptor 2/sw	2324
B	<50%	<50%	0.333729	0.318056	2870.67	3860.42	gene12412	Dapma7bEVm009797t1	Leucine-rich repeat serine/threonine-protein kinase	120892
B	<50%	<50%	0.384669	0.317791	2317.83	3489.25	gene4067	Dapma7bEVm018427t1	Exportin-2	1434
B	<50%	<50%	0.182961	0.313393	2353.28	3588.42	gene8360	Dapma7bEVm000308t1	Cuticular protein analogous to peritrophins 1-H
B	<50%	<50%	0.17202	0.302778	2142.67	3589.17	gene888	Dapma7bEVm015157t1	Chorion peroxidase precursor	7837
B	<50%	<50%	0.199719	0.298611	2004.11	3880.58	gene11041	Dapma7bEVm001366t1	Band 4.1 protein 4A	64097
B	<50%	<50%	0.280345	0.294444	2715.33	3557.67	gene15029	Dapma7bEVm000042t1	Uncharacterized protein
B	>50%	<50%	0.561506	0.292715	3217.11	3626	gene15153	Dapma7bEVm003502t1	Cation-transporting ATPase 13A3	23400
B	<50%	<50%	0.2175	0.290614	2130.11	3411.83	gene6064	Dapma7bEVm011030t1	Uncharacterized protein
B	<50%	<50%	0.183539	0.284921	2260.83	3715.25	gene6793	Dapma7bEVm000001t1	Down syndrome cell adhesion molecule protein	1826
B	<50%	<50%	0.178254	0.278439	2091.61	3741.67	gene14607	Dapma7bEVm009870t1	Leucine-rich repeat-containing protein
B	<50%	<50%	0.236754	0.276267	2614.72	3800.92	gene481	Dapma7bEVm015020t1	Rho GTPase-activating protein 19	10395
B	<50%	<50%	0.381997	0.271825	3059.83	3749.92	gene13825	Dapma7bEVm014938t1	Microtubule-actin cross-linking factor	23499
B	<50%	<50%	0.238391	0.26891	2616.83	3731.25	gene15999	Dapma7bEVm009745t1	Chromodomain-helicase-DNA-binding 7 protein	55636
B	<50%	<50%	0.178361	0.268773	2337.61	3528.75	gene16036	Dapma7bEVm004040t1	Striatin-3	6801
B	<50%	<50%	0.485245	0.265724	2565.72	3883.83	gene9651	Dapma7bEVm001003t1	ER membrane protein complex subunit	55831
B	<50%	<50%	0.234174	0.265171	2457.17	3909.83	gene8141	Dapma7bEVm001682t1	Double oxidase: two peroxidase domains.	7837
B	<50%	<50%	0.302769	0.264805	2600.89	3633.58	gene12836	Dapma7bEVm012423t1	The THAP domain is a DNA-binding domain
B	>50%	<50%	0.566788	0.261977	3041.28	3228.75	gene1472	Dapma7bEVm004079t1	High affinity cGMP-specific 3`,5`-cyclic phosphodiesterase 9A	5152
B	<50%	<50%	0.122047	0.260115	1551.61	3125	gene16448	Dapma7bEVm000949t1	Glucose-6-phosphatase	57818
B	<50%	<50%	0.144342	0.259343	1998.94	3909.75	gene9369	Dapma7bEVm009461t1	Agrin	375790
B	<50%	<50%	0.14257	0.258604	2136.33	3361.83	gene16397	Dapma7bEVm001360t1	Zinc finger protein ush
B	<50%	<50%	0.256133	0.25786	2519	3509.33	gene3653	Dapma7bEVm004000t1	Arf-GAP with SH3 domain, ANK repeat and PH domain-containing protein	50807
B	<50%	<50%	0.202973	0.255556	2330.28	3740.17	gene16421	Dapma7bEVm000085t1	Junctophilin-1	57338
B	<50%	<50%	0.222355	0.254503	2456.33	3327.92	gene3333	Dapma7bEVm000155t1	Transient receptor potential cation channel subfamily M member	80036
B	<50%	<50%	0.312957	0.252778	2849.83	3807.75	gene11507	Dapma7bEVm009858t1	1-phosphatidylinositol 4,5-bisphosphate phosphodiesterase epsilon-1	51196
B	<50%	<50%	0.276337	0.252778	2610.61	3782	gene2908	Dapma7bEVm014972t1	RIMS-binding protein	23504
B	<50%	<50%	0.262483	0.250693	2732.5	3652.75	gene3671	Dapma7bEVm018550t1	Huntington disease-associated	3064
B	<50%	<50%	0.284826	0.25009	2059.17	3358.92	gene13271	Dapma7bEVm003346t1	Sulfotransferase sult	6818
B	<50%	<50%	0.175581	0.249626	2465.44	3413.33	gene6854	Dapma7bEVm010709t1	Thrombospondin type-1 domain-containing protein 7A	80731
B	<50%	<50%	0.144531	0.248843	1950.61	3355.75	gene6872	Dapma7bEVm022781t1	Cell division protein ftsj
B	<50%	<50%	0.27113	0.247222	2569.11	3836	gene17289	Dapma7bEVm003480t1	G-protein coupled receptor	4853
B	<50%	<50%	0.220703	0.247042	2460.28	3702.42	gene1642	Dapma7bEVm000796t1	Integrin alpha-PS2	8516
B	<50%	<50%	0.253449	0.24537	2723.89	3478.83	gene4762	Dapma7bEVm009606t1	Solute carrier family 12	57468
B	<50%	<50%	0.429854	0.245274	2221	3237.33	gene5525	Dapma7bEVm004233t1	Tubulin-specific chaperone cofactor E protein	219899
B	<50%	<50%	0.278005	0.245085	2874.61	3686	gene2404	Dapma7bEVm009447t1	Myosin light chain kinase, smooth muscle	4638
B	<50%	<50%	0.241219	0.244444	2710.5	3685.92	gene1765	Dapma7bEVm000449t1	Unconventional myosin-IXa	4644
B	<50%	<50%	0.220971	0.244048	2468.17	3705.08	gene10934	Dapma7bEVm000265t1	Plexin A4, B	91584
B	<50%	<50%	0.216667	0.243814	2211.67	3211.58	gene14100	Dapma7bEVm004011t1	Integrator complex subunit	92105
B	<50%	<50%	0.163599	0.241667	2281	3775	gene2113	Dapma7bEVm015000t1	Zinc finger protein
B	<50%	<50%	0.21287	0.241468	2441.28	3712.33	gene1718	Dapma7bEVm010216t1	Catenin delta-2	1501
B	<50%	<50%	0.188897	0.240476	2236.72	3449.58	gene10870	Dapma7bEVm002571t1	Solute carrier family 4 sodium bicarbonate cotransporter member	57282
B	<50%	<50%	0.400244	0.238889	2507.39	3241.17	gene6838	Dapma7bEVm022703t1	CDD: SEA domain
B	<50%	<50%	0.308986	0.238492	2867.72	3785.92	gene4484	Dapma7bEVm009450t1	Nesprin-1	23345
B	<50%	<50%	0.289876	0.237698	2575	3745.17	gene4526	Dapma7bEVm009462t1	Spectrin beta chain, non-erythrocytic	51332
B	<50%	<50%	0.170795	0.237698	2072.39	3779.25	gene5096	Dapma7bEVm002122t1	Condensin-2 complex subunit G2	54892
B	<50%	<50%	0.259666	0.2375	2515.5	3642.75	gene8238	Dapma7bEVm014944t1	Neural-cadherin	2195
B	<50%	<50%	0.231245	0.236806	2565.72	3730.33	gene16082	Dapma7bEVm010013t1	Neurogenic locus notch protein	4851
B	<50%	<50%	0.307199	0.236111	2910.5	3570.92	gene17859	Dapma7bEVm000597t1	Zinc finger homeobox protein 3 zinc finger homeodomain protein 3 zfh-3 alpha-fetoprotein enhancer-binding protein at motif-binding factor at-binding transcription factor 1	79776
B	<50%	<50%	0.214961	0.235506	2009.39	3142	gene14478	Dapma7bEVm005063t1	Lactosylceramide
B	<50%	<50%	0.22715	0.235043	2464	3305.67	gene9579	Dapma7bEVm010800t1	C3 and PZP alpha-2-macroglobulin
B	<50%	<50%	0.327815	0.234788	2864.5	3732.42	gene1276	Dapma7bEVm019116t1	Dynein heavy chain 6, axonemal	1767
B	<50%	<50%	0.136676	0.234722	1882.72	3696	gene1532	Dapma7bEVm001034t1	Serine protease P44
B	>50%	<50%	0.610316	0.233654	3003.89	3304.33	gene5538	Dapma7bEVm004060t1	Exocyst complex component 6B	23233
B	<50%	<50%	0.183615	0.231481	2370.78	3786	gene2928	Dapma7bEVm003466t1	Class a scavenger receptor srcr domain with c-type lectin domain.
B	<50%	<50%	0.177535	0.231151	2107.72	3557.25	gene14972	Dapma7bEVm015061t1	Hemocyte protein-glutamine gamma-glutamyltransferase	7051
B	<50%	<50%	0.196209	0.230556	2559.94	3686.33	gene9009	Dapma7bEVm011222t1	Inactive phospholipase C protein 2	5334
B	<50%	<50%	0.131172	0.228704	1856.89	3500.83	gene10897	Dapma7bEVm002237t1	Xaa-Pro aminopeptidase	7511
B	<50%	<50%	0.160564	0.227976	2007.89	3689.58	gene14696	Dapma7bEVm001472t1	Matrix metalloproteinase-15	4325
B	<50%	<50%	0.207124	0.227106	1824.78	3630.75	gene1444	Dapma7bEVm000551t1	Cytochrome P450 4V2	285440
B	<50%	<50%	0.252036	0.226539	2811.56	3078.58	gene5575	Dapma7bEVm015047t1	Caskin-1	57524
B	<50%	<50%	0.178834	0.226455	2246.17	3731.67	gene2471	Dapma7bEVm018471t1	Transcription factor 7 1-A	6934
B	<50%	<50%	0.206993	0.22601	2571.89	3605.5	gene14639	Dapma7bEVm002980t1	Multidrug resistance-associated protein lethal(2)03659	10057
B	<50%	<50%	0.185237	0.224678	2010	3458.33	gene8514	Dapma7bEVm000644t1	Bicaudal C-B	80114
B	<50%	<50%	0.177027	0.223932	2368.94	3555.33	gene13869	Dapma7bEVm002726t1	Pyroglutamylated RFamide peptide receptor	887
B	<50%	<50%	0.208492	0.22381	2508.39	3536.92	gene9200	Dapma7bEVm002119t1	Focal adhesion kinase	5747
B	<50%	<50%	0.246481	0.223138	2554.78	3474.92	gene9133	Dapma7bEVm000782t1	Sidekick-2	54549
B	<50%	<50%	0.230438	0.222222	2512.33	3503.17	gene6283	Dapma7bEVm002086t1	Cadherin-87A	64072
B	<50%	<50%	0.197252	0.222222	2153.28	3664.33	gene16657	Dapma7bEVm014939t1	CG32373,	2201
B	<50%	<50%	0.210606	0.221032	2477.33	3640.17	gene13779	Dapma7bEVm005511t1	Polycomb group RING finger protein 2/sw	7703
B	<50%	<50%	0.149297	0.219444	1933.17	3211.58	gene15471	Dapma7bEVm008552t1	Sodium-dependent neutral amino acid transporter SLC6A17	55117
B	<50%	<50%	0.208615	0.218254	2435.61	3506.67	gene4015	Dapma7bEVm001669t1	Split ends	23013
B	<50%	<50%	0.257461	0.21713	2565.72	3591	gene11954	Dapma7bEVm011114t1	Protocadherin Fat	79633
B	<50%	<50%	0.16047	0.217063	2131.17	3658.92	gene5728	Dapma7bEVm030435t1	BAI1-associated protein	8938
B	<50%	<50%	0.248385	0.21654	2643.39	3325	gene16965	Dapma7bEVm027632t1	Dorsal-ventral patterning protein Sog	8646
B	<50%	<50%	0.243964	0.214791	2613.56	3666.5	gene6207	Dapma7bEVm009514t1	Neuroblast differentiation-associated protein AHNAK	79026
B	<50%	<50%	0.46127	0.214286	3152.06	3677.67	gene6595	Dapma7bEVm003969t1	Microsomal triglyceride transfer protein large subunit	400499
B	<50%	<50%	0.239841	0.214286	2713.28	3643.33	gene10578	Dapma7bEVm009489t1	Spectrin beta chain, non-erythrocytic	6711
B	<50%	<50%	0.189248	0.213889	2321.44	3542.42	gene1479	Dapma7bEVm009747t1	Ankyrin repeat and KH domain-containing protein	404734
B	<50%	<50%	0.209053	0.212037	2396.39	3507.92	gene8635	Dapma7bEVm004495t1	Sushi, von Willebrand factor type A, EGF and pentraxin domain containing 1, mRNA protein	79987
B	<50%	<50%	0.182566	0.211737	2181.94	3414.25	gene4095	Dapma7bEVm000437t1	Anaphase-promoting complex subunit	64682
B	<50%	<50%	0.180233	0.211193	2331.83	3396.67	gene10714	Dapma7bEVm015175t1	Cysteine and glycine-rich protein	8048
B	<50%	<50%	0.195959	0.210417	2420.56	3310.17	gene8056	Dapma7bEVm000061t1	Calcium-dependent secretion activator	8618
B	<50%	<50%	0.213829	0.210257	2251.78	3306.92	gene7955	Dapma7bEVm000321t1	Cytochrome P450 3A40	1577
B	<50%	<50%	0.19955	0.210241	2226.39	3305.42	gene16375	Dapma7bEVm002232t1	Soluble guanylate cyclase 89Da	2983
B	<50%	<50%	0.257874	0.20947	2674	3639.25	gene12841	Dapma7bEVm002963t1	FERM and PDZ domain-containing protein	9758
B	<50%	<50%	0.224748	0.207816	2295.78	3636.83	gene7265	Dapma7bEVm001701t1	TBC1 domain family member	23216
B	<50%	<50%	0.206144	0.207689	2245.39	3579.92	gene5610	Dapma7bEVm010214t1	Structural maintenance of chromosomes protein	23137
B	<50%	<50%	0.204901	0.207519	2044.67	3545.67	gene6764	Dapma7bEVm001326t1	Cubilin	8029
B	<50%	<50%	0.208889	0.206925	2230.83	3653	gene11382	Dapma7bEVm000058t1	Janus kinase and microtubule-interacting protein 1/sw	282973
B	<50%	<50%	0.244008	0.205469	2650.17	3424.83	gene1186	Dapma7bEVm023237t1	CDD: Topoisomerase II-associated protein PAT1
B	<50%	<50%	0.152088	0.205403	2096	3564.92	gene16712	Dapma7bEVm001414t1	conserved protein
B	<50%	<50%	0.184972	0.20463	2270.5	3616.25	gene421	Dapma7bEVm009600t1	Fibrillin-2	2200
B	<50%	<50%	0.410063	0.204365	2602.17	2305.67	gene12332	Dapma7bEVm004783t1	Tripartite motif-containing protein 32,EC:6.3.2.-/sw
B	<50%	<50%	0.233403	0.204365	2446.39	3545.75	gene5458	Dapma7bEVm004990t1	Dynein heavy chain 6, axonemal	8632
B	<50%	<50%	0.229104	0.204365	2270	3448.17	gene383	Dapma7bEVm009639t1	Neuropathy target esterase	375775
B	<50%	<50%	0.244031	0.204185	2530.17	3394.33	gene9488	Dapma7bEVm000438t1	Alpha-2-macroglobulin protein 1	144568
B	<50%	<50%	0.124226	0.204167	1735.83	3296.33	gene14793	Dapma7bEVm028534t1	Transcriptional-regulating factor	84215
B	<50%	<50%	0.266597	0.203836	2799.89	3405.75	gene13310	Dapma7bEVm014996t1	Voltage-dependent N-type calcium channel subunit alpha-1B	775
B	<50%	<50%	0.304951	0.203509	2798.44	3598	gene13862	Dapma7bEVm000022t1	Methionine sulfoxide oxidase MICAL2	57553
B	<50%	<50%	0.175151	0.202778	2257	3533	gene12829	Dapma7bEVm010017t1	Zinc finger protein	3096
B	<50%	<50%	0.294635	0.202646	2888.89	3538.42	gene7896	Dapma7bEVm010796t1	Low-density lipoprotein receptor-related protein	4035
B	<50%	<50%	0.201933	0.202102	2450.72	3452.42	gene7405	Dapma7bEVm006213t1	WW domain-containing adapter protein with coiled-coil	51322
B	<50%	<50%	0.20988	0.201751	2448.22	3525	gene10565	Dapma7bEVm002964t1	Kinase D-interacting substrate of 220 kDa	57498
B	<50%	<50%	0.223942	0.20129	2459.78	3103.92	gene7942	Dapma7bEVm002600t1	Metabotropic glutamate receptor	2917
B	<50%	<50%	0.258736	0.201136	2810.78	3601.5	gene2354	Dapma7bEVm009507t1	Voltage-dependent T-type calcium channel subunit alpha-1G	8913
B	<50%	<50%	0.214966	0.200412	2423.28	3467.58	gene10994	Dapma7bEVm002960t1	Copper-zinc cu-zn superoxide dismutase.	6647
B	<50%	<50%	0.20017	0.2	2568.44	3290.42	gene2996	Dapma7bEVm005430t1	Coiled-coil domain-containing protein CG32809	56243
B	>50%	<50%	0.681538	0.19993	3504.33	3298.58	gene5848	Dapma7bEVm015640t1	POU domain, class 4, transcription factor	64062
B	<50%	<50%	0.116803	0.199074	1424.44	3217	gene14221	Dapma7bEVm028918t1	Transcription cofactor vestigial protein 2
B	<50%	<50%	0.206996	0.199008	2297.28	3530	gene3495	Dapma7bEVm009746t1	EGF-domain, multiple	4853
B	<50%	<50%	0.209834	0.198703	2340.44	3389.75	gene13816	Dapma7bEVm004121t1	ATP-dependent DNA helicase Q1	5965
B	<50%	<50%	0.259166	0.19826	2422.44	3530.83	gene10162	Dapma7bEVm000345t1	Atrial natriuretic peptide receptor	4882
B	<50%	<50%	0.192639	0.198148	2531.11	3313.08	gene14734	Dapma7bEVm002978t1	Transmembrane protease serine	5651
B	<50%	<50%	0.183324	0.198016	2294.56	3427.08	gene11017	Dapma7bEVm009714t1	Protease m1 zinc metalloprotease	290
B	<50%	<50%	0.15765	0.196817	2133	3537.33	gene7318	Dapma7bEVm010569t1	A disintegrin and metalloproteinase with	170690
B	<50%	<50%	0.239512	0.196032	2774.78	3540.67	gene5871	Dapma7bEVm010556t1	Nuclear receptor subfamily 6 group A member 1-A	2649
B	<50%	<50%	0.20646	0.195581	2245.83	3566.42	gene7968	Dapma7bEVm015153t1	Uncharacterized protein
B	<50%	<50%	0.17548	0.195511	2468.83	3595	gene5676	Dapma7bEVm009451t1	Ankyrin-3	287
B	<50%	<50%	0.16888	0.19523	2249.28	3325.67	gene7825	Dapma7bEVm010462t1	Lysosomal alpha-mannosidase	4125
B	<50%	<50%	0.214022	0.195228	2276.72	3409.33	gene9951	Dapma7bEVm009549t1	Ras GTPase-activating protein SynGAP	153090
B	<50%	<50%	0.184946	0.195106	2190.56	3546.08	gene12028	Dapma7bEVm002541t1	Low-density lipoprotein receptor-related protein	4038
B	<50%	<50%	0.204386	0.195085	2420.33	3334.08	gene2237	Dapma7bEVm000277t1	Multiple epidermal growth factor domains protein 11	84465
B	<50%	<50%	0.230975	0.19504	2360	3511.42	gene5340	Dapma7bEVm009478t1	Chitin deacetylase
B	<50%	<50%	0.216672	0.194907	2308.33	3462.75	gene14342	Dapma7bEVm003472t1	Bromodomain adjacent to zinc finger domain protein 2B	29994
B	<50%	<50%	0.154255	0.194883	2135.44	3224.25	gene639	Dapma7bEVm023251t1	RNA-binding protein Musashi Rbp6	4440
B	<50%	<50%	0.150647	0.194643	1825.67	3090.67	gene1427	Dapma7bEVm002382t1	6-phosphofructo-2-kinase/fructose-2,6-bisphosphatase	5207
B	<50%	<50%	0.195929	0.194192	2439.44	3545.33	gene4572	Dapma7bEVm000161t1	Phosphatase and actin regulator	9749
B	<50%	<50%	0.251744	0.194048	2512.22	3389.5	gene4255	Dapma7bEVm010335t1	DE-cadherin	2195
B	<50%	<50%	0.168158	0.193697	2350.78	3395.83	gene384	Dapma7bEVm000014t1	Odd Oz/ten-m	57451
B	<50%	<50%	0.27838	0.193519	2632.11	3399.92	gene853	Dapma7bEVm000101t1	Uncharacterized protein
B	<50%	<50%	0.225413	0.192857	2377.22	3381.42	gene3894	Dapma7bEVm000227t1	Metastasis suppressor protein	9788
B	<50%	<50%	0.221608	0.192506	2601.94	3477.67	gene6889	Dapma7bEVm019117t1	Rho guanine nucleotide exchange factor	9828
B	<50%	<50%	0.262008	0.192328	2516.89	3543.92	gene4306	Dapma7bEVm009632t1	Apolipophorins	400499
B	<50%	<50%	0.162755	0.192328	2298.17	3391.83	gene12478	Dapma7bEVm010341t1	Extracellular sulfatase Sulf-1	23213
B	<50%	<50%	0.127128	0.192003	1793.94	3448.83	gene16363	Dapma7bEVm004583t1	Eyegone	5080
B	<50%	<50%	0.150006	0.191865	1845.89	3375.17	gene9156	Dapma7bEVm003232t1	Homer protein	9455
B	<50%	<50%	0.169953	0.190842	2181.83	3555	gene16479	Dapma7bEVm002959t1	NFX1-type zinc finger-containing protein	57169
B	<50%	<50%	0.235985	0.190741	2511.89	3335.5	gene5789	Dapma7bEVm009552t1	Choline transporter protein 2	57153
B	<50%	<50%	0.213556	0.190675	2392.28	3415.08	gene1712	Dapma7bEVm015170t1	Neuronal cell adhesion molecule	4897
B	<50%	<50%	0.398889	0.190359	2511.78	3034.25	gene3278	Dapma7bEVm005050t1	Splicing factor 3A subunit	10291
B	<50%	<50%	0.195217	0.190152	2305.39	3369	gene11302	Dapma7bEVm007975t1	Receptor-type tyrosine-protein phosphatase N2	5798
B	<50%	<50%	0.300614	0.190079	2785.5	2968.08	gene16823	Dapma7bEVm009637t1	PERQ amino acid-rich with GYF domain-containing protein	26058
B	<50%	<50%	0.219684	0.189087	2204.78	3526.17	gene7729	Dapma7bEVm002083t1	Carbamoyl-phosphate synthase large chain	790
B	<50%	<50%	0.185007	0.188095	1788.67	2790.17	gene48	Dapma7bEVm000180t1	AMP deaminase	271
B	<50%	<50%	0.150813	0.187678	1952.17	3387.67	gene11949	Dapma7bEVm006219t1	Voltage-gated potassium channel subunit beta-1	8514
B	<50%	<50%	0.1457	0.187612	1756.17	3399.25	gene10886	Dapma7bEVm011532t1	Neuroendocrine convertase	5126
B	<50%	<50%	0.184677	0.187374	2412.61	3422.75	gene13371	Dapma7bEVm015185t1	Dual specificity tyrosine-phosphorylation-regulated kinase	8798
B	<50%	<50%	0.242037	0.186911	2587.22	3147.92	gene9735	Dapma7bEVm011410t1	Raf proto-oncogene serine/threonine-protein kinase
B	<50%	<50%	0.200129	0.186772	2457.17	3467.67	gene8413	Dapma7bEVm003483t1	Ras-specific guanine nucleotide-releasing factor 1	5924
B	<50%	<50%	0.150006	0.186508	2055.28	3430.17	gene11025	Dapma7bEVm000003t1	Fibulin-1	2192
B	<50%	<50%	0.306432	0.186305	2245.44	2679.75	gene15364	Dapma7bEVm006480t1	Glucose 1,6-bisphosphate synthase	55276
B	<50%	<50%	0.175938	0.186111	2230.28	3410.92	gene7709	Dapma7bEVm009860t1	Pleckstrin domain-containing family H member	130271
B	<50%	<50%	0.20621	0.186094	2339.61	3465.42	gene2155	Dapma7bEVm000343t1	Vitellogenin-1 precursor
B	<50%	<50%	0.346087	0.185132	2897.5	3338.83	gene10240	Dapma7bEVm009463t1	Down syndrome cell adhesion molecule	89932
B	<50%	<50%	0.20254	0.184872	2261.22	3367.33	gene10038	Dapma7bEVm002084t1	Uncharacterized protein
B	<50%	<50%	0.210482	0.18447	2425.89	3345.83	gene10161	Dapma7bEVm007204t1	Atrial natriuretic peptide receptor	4882
B	<50%	<50%	0.251223	0.184127	2367.89	3531.92	gene4743	Dapma7bEVm005505t1	Mitogen-activated protein kinase	225689
B	<50%	<50%	0.169859	0.18396	2041.11	3431.42	gene4906	Dapma7bEVm005015t1	IQ motif and SEC7 domain-containing protein	9922
B	<50%	<50%	0.194518	0.18367	2211.44	3348.42	gene8161	Dapma7bEVm001677t1	Golgi-specific brefeldin A-resistance guanine nucleotide exchange factor	8729
B	<50%	<50%	0.172242	0.1836	2237.22	3423.83	gene7354	Dapma7bEVm004516t1	Tiptop
B	<50%	<50%	0.203764	0.183532	2246.28	3463.33	gene12372	Dapma7bEVm000621t1	Prickle protein 2	166336
B	<50%	<50%	0.227532	0.183069	2499.78	3339	gene12296	Dapma7bEVm001792t1	Vang protein 2	81839
B	<50%	<50%	0.141634	0.182026	1783.61	3409.5	gene11900	Dapma7bEVm001771t1	Deoxyribonuclease i
B	<50%	<50%	0.210254	0.181782	2111.67	3255.75	gene17012	Dapma7bEVm010714t1	Prolyl alpha subunit	8974
B	<50%	<50%	0.184317	0.181626	2275.33	3506.08	gene184	Dapma7bEVm002204t1	Ras association domain-containing protein	11228
B	<50%	<50%	0.130211	0.180952	1817.39	3414.33	gene11416	Dapma7bEVm018464t1	Dna-binding protein elf-1	29841
B	<50%	<50%	0.232186	0.18079	2418.5	3449.92	gene3342	Dapma7bEVm000599t1	Unc-80	285175
B	<50%	<50%	0.177228	0.1807	2235.61	3513	gene3105	Dapma7bEVm009861t1	Kinesin family member 3A	55083
B	<50%	<50%	0.188545	0.180624	2190.39	3316.58	gene11112	Dapma7bEVm000273t1	GPI-anchored adhesin protein PGA55	83715
B	<50%	<50%	0.180626	0.180384	2350.33	3126.83	gene2186	Dapma7bEVm002585t1	AP-2 complex subunit alpha-2	160
B	<50%	<50%	0.222459	0.180327	2481.28	3315.08	gene3081	Dapma7bEVm002602t1	Atrial natriuretic peptide receptor	4881
B	<50%	<50%	0.243704	0.179828	2538.61	3419.25	gene7225	Dapma7bEVm002654t1	Fibroblast growth factor receptor 1	53834
B	<50%	<50%	0.42662	0.179132	2535.94	3340.58	gene10614	Dapma7bEVm014945t1	Down syndrome cell adhesion molecule protein	57453
B	<50%	<50%	0.135895	0.178853	1968.39	3435.92	gene1430	Dapma7bEVm000462t1	Ephrin type-B receptor	2261
B	<50%	<50%	0.245313	0.178241	2646.89	3421.42	gene7033	Dapma7bEVm010104t1	Crumbs	4853
B	<50%	<50%	0.228116	0.178175	2466.89	3492.33	gene4569	Dapma7bEVm002533t1	Unc-79	57578
B	<50%	<50%	0.307819	0.177934	2895.5	3397	gene4819	Dapma7bEVm000340t1	Kynurenine/alpha-aminoadipate aminotransferase mitochondrial precursor kat/aadat kynurenine--oxoglutarate transaminase ii kynurenine aminotransferase ii kynurenine--oxoglutarate aminotransferase ii transaminase	83660
B	<50%	<50%	0.221605	0.177778	2599.61	3460.33	gene1415	Dapma7bEVm000124t1	Calmodulin-binding transcription activator	23261
B	<50%	<50%	0.214615	0.176782	2423.83	3249.08	gene13016	Dapma7bEVm002540t1	FYVE and coiled-coil domain-containing protein
B	<50%	<50%	0.181278	0.176732	2177.94	3391.08	gene6847	Dapma7bEVm010342t1	Uncharacterized protein
B	<50%	<50%	0.138551	0.176263	1739.33	3307.08	gene4989	Dapma7bEVm011710t1	Uncharacterized protein
B	<50%	<50%	0.146228	0.176124	1998	3220.33	gene11062	Dapma7bEVm000214t1	SLIT-ROBO Rho GTPase-activating 2 protein	57522
B	<50%	<50%	0.185016	0.176091	2311	3414.75	gene11654	Dapma7bEVm010358t1	Transforming growth factor-beta-induced protein	10631
B	<50%	<50%	0.288741	0.175804	2868.17	3286.42	gene13769	Dapma7bEVm000596t1	Cadherin EGF LAG seven-pass G-type receptor	1951
B	<50%	<50%	0.202067	0.175463	2559.61	3429.42	gene9218	Dapma7bEVm009954t1	Iroquois-class homeodomain protein irx-4	79190
B	<50%	<50%	0.19016	0.175198	2160.89	2993.92	gene5077	Dapma7bEVm000604t1	Collagen alpha-1(IV) chain	1288
B	<50%	<50%	0.172312	0.174645	2078.22	3229.25	gene5257	Dapma7bEVm002167t1	1-phosphatidylinositol 4,5-bisphosphate phosphodiesterase eta-2	5333
B	<50%	<50%	0.283728	0.174167	2809.22	3414.92	gene6113	Dapma7bEVm000593t1	Mucin 5AC, oligomeric mucus/gel-forming	23145
B	<50%	<50%	0.149592	0.174158	1743.22	3370.17	gene17662	Dapma7bEVm004913t1	Uncharacterized protein
B	<50%	<50%	0.138687	0.174074	1934.94	3250.92	gene2951	Dapma7bEVm001437t1	Aromatic-L-amino-acid decarboxylase	3067
B	<50%	<50%	0.201799	0.173777	2321.5	3242.33	gene137	Dapma7bEVm002267t1	EGF repeat and discoidin I domain-containing protein 3/sw	10085
B	<50%	<50%	0.209717	0.173611	2384.22	2959.83	gene3372	Dapma7bEVm010212t1	Chitin synthase variant
B	<50%	<50%	0.301536	0.172741	2854.56	3337.67	gene327	Dapma7bEVm005812t1	DNA polymerase zeta catalytic subunit	5980
B	<50%	<50%	0.17044	0.172136	1983.22	3367.67	gene13872	Dapma7bEVm002962t1	Bromodomain and WD repeat-containing protein	54014
B	<50%	<50%	0.232774	0.172096	2586.78	3268.08	gene2632	Dapma7bEVm006725t1	DBH monooxygenase protein	26002
B	<50%	<50%	0.243029	0.17123	2701	3364.25	gene6073	Dapma7bEVm000205t1	Protocadherin Fat	2195
B	<50%	<50%	0.211331	0.171032	2588.06	3437.5	gene1463	Dapma7bEVm000059t1	membrane-associated guanylate kinase maguk	64398
B	<50%	<50%	0.226999	0.170983	2174.28	3293.5	gene15503	Dapma7bEVm004713t1	Cytochrome P450 315a1, mitochondrial	1591
B	<50%	<50%	0.180592	0.170966	2307.39	3334.33	gene3734	Dapma7bEVm010913t1	Ribonucleoprotein PTB-binding	55225
B	<50%	<50%	0.429262	0.170673	3042.67	3354.67	gene15554	Dapma7bEVm000260t1	Laminin subunit alpha-3	3911
B	<50%	<50%	0.165098	0.170104	2127.83	3329.25	gene17270	Dapma7bEVm000039t1	Unconventional myosin-XV	51168
B	<50%	<50%	0.336335	0.169623	2585.5	3079.17	gene15628	Dapma7bEVm000312t1	CUGBP Elav family member 2	10658
B	<50%	<50%	0.197553	0.169093	2097.5	3268.25	gene11521	Dapma7bEVm001049t1	Tissue factor pathway inhibitor	7035
B	<50%	<50%	0.270341	0.167929	2492.72	3260.17	gene6973	Dapma7bEVm015076t1	TBC1 domain family member CG11727	115704
B	<50%	<50%	0.144397	0.167532	1979.33	3150.33	gene10133	Dapma7bEVm003029t1	PDZ and LIM domain protein	23037
B	<50%	<50%	0.18668	0.167522	2326.94	3251.92	gene4379	Dapma7bEVm003500t1	KAT8 regulatory NSL complex subunit	284058
B	<50%	<50%	0.191668	0.167186	2135	3240.08	gene14695	Dapma7bEVm018487t1	Glypican-6	10082
B	<50%	<50%	0.152964	0.167175	1914.89	3171.58	gene3059	Dapma7bEVm005947t1	GH04558p, LP02738p, Piopio protein, Piopio
B	<50%	<50%	0.392592	0.166865	2748	3200	gene1296	Dapma7bEVm010598t1	4-coumarate--CoA ligase	80221
B	<50%	<50%	0.27679	0.166667	2700.94	2956	gene6086	Dapma7bEVm004669t1	conserved protein
B	<50%	<50%	0.16593	0.165885	1898.89	3162.33	gene14650	Dapma7bEVm000486t1	Neutral endopeptidase	4311
B	<50%	<50%	0.176608	0.165797	2221.78	3303.58	gene5031	Dapma7bEVm002605t1	Serine/threonine-protein kinase PAK mbt	57144
B	<50%	<50%	0.246859	0.165614	2238.22	3174.75	gene1567	Dapma7bEVm006715t1	Acid labile subunit, Convoluted	3483
B	<50%	<50%	0.227182	0.164665	2432.78	3061.25	gene16828	Dapma7bEVm004999t1	Transmembrane channel protein 2	342125
B	<50%	<50%	0.217689	0.164276	2446.06	3115.33	gene2479	Dapma7bEVm009643t1	Kin of IRRE protein
B	<50%	<50%	0.230417	0.164209	2507.22	2920.33	gene12768	Dapma7bEVm000341t1	Serine/threonine-protein kinase mTOR	2475
B	<50%	<50%	0.20613	0.163708	2399.94	3145.08	gene9143	Dapma7bEVm001347t1	A disintegrin and metalloproteinase with thrombospondin motifs	11173
B	<50%	<50%	0.176261	0.16369	2213.5	3228.25	gene7651	Dapma7bEVm003970t1	Protocadherin Fat	8642
B	<50%	<50%	0.197766	0.162591	2170.28	2702.42	gene14194	Dapma7bEVm003571t1	E3 ubiquitin-protein ligase NEDD4	4734
B	<50%	<50%	0.253844	0.162434	2600.67	3067.5	gene14232	Dapma7bEVm010338t1	Uncharacterized protein
B	<50%	<50%	0.166735	0.162374	2201.33	2924.42	gene10948	Dapma7bEVm002604t1	Reversion-inducing cysteine-rich protein with Kazal motifs	8434
B	<50%	<50%	0.135626	0.162081	1608.67	3335.25	gene13728	Dapma7bEVm024446t1	Syndecan
B	<50%	<50%	0.225247	0.161957	2593.06	3188.08	gene5495	Dapma7bEVm002570t1	Short transient receptor potential channel	7224
B	<50%	<50%	0.227885	0.161646	2567.56	3190.08	gene14378	Dapma7bEVm000153t1	Rho GTPase-activating protein	394
B	<50%	<50%	0.171435	0.160623	1849.72	3092.5	gene972	Dapma7bEVm000837t1	Sodium-dependent nutrient amino acid transporter	9152
B	<50%	<50%	0.245079	0.160597	2633.33	3212.92	gene856	Dapma7bEVm015152t1	Rho guanine nucleotide exchange factor 10 protein	9639
B	<50%	<50%	0.266386	0.160384	2735.44	3330.17	gene1277	Dapma7bEVm000606t1	Diacylglycerol kinase delta	8527
B	<50%	<50%	0.200364	0.160372	2054.17	3209.58	gene1669	Dapma7bEVm000608t1	Tripartite motif-containing protein	131405
B	<50%	<50%	0.193521	0.159977	2514.17	3226.08	gene5539	Dapma7bEVm001336t1	Disco-interacting protein 2 B-A	22982
B	<50%	<50%	0.159385	0.159127	2160.89	3147.67	gene15125	Dapma7bEVm002595t1	G-protein coupled receptor CG31760	57512
B	<50%	<50%	0.209036	0.159016	2388.5	3180.75	gene9929	Dapma7bEVm009635t1	Leucine-rich repeat-containing G-protein coupled receptor	59352
B	<50%	<50%	0.194853	0.158995	2361.44	3291.5	gene4356	Dapma7bEVm003975t1	Unconventional myosin-Va	4644
B	<50%	<50%	0.222545	0.158852	2463.33	3230	gene8785	Dapma7bEVm000675t1	Gamma-glutamyltranspeptidase 1 precursor	2678
B	<50%	<50%	0.145394	0.158852	1933.5	3245.75	gene2368	Dapma7bEVm009866t1	FRAS1-related extracellular matrix protein	80144
B	<50%	<50%	0.193449	0.15873	2135.5	3267.17	gene14908	Dapma7bEVm011031t1	Neuropeptides capa receptor	56923
B	<50%	<50%	0.220179	0.158654	2522.22	3216	gene6288	Dapma7bEVm000018t1	Mitogen-activated protein kinase-binding protein	23005
B	<50%	<50%	0.190348	0.158069	2508.67	2959.5	gene16054	Dapma7bEVm000378t1	Glycogen phosphorylase, liver form	5837
B	<50%	<50%	0.171081	0.157837	2158.89	3273.17	gene358	Dapma7bEVm010268t1	Neurotrimin	50863
B	<50%	<50%	0.212597	0.15759	2665.94	3243.75	gene4483	Dapma7bEVm009673t1	ALK tyrosine kinase receptor	238
B	<50%	<50%	0.214464	0.157056	2508.39	3210.5	gene15752	Dapma7bEVm009505t1	Tensin-1 protein	7145
B	<50%	<50%	0.231674	0.156746	2401.72	3082.83	gene17247	Dapma7bEVm005818t1	ca-activated cl channel protein	1179
B	<50%	<50%	0.144926	0.156481	1975.67	3179.5	gene11619	Dapma7bEVm024220t1	conserved protein
B	<50%	<50%	0.287007	0.156339	2834.72	3079.17	gene4995	Dapma7bEVm006159t1	Pheromone and odorant receptor	2915
B	<50%	<50%	0.260373	0.155836	2610.39	3093.17	gene7336	Dapma7bEVm009769t1	Atrial natriuretic peptide receptor	4881
B	<50%	<50%	0.264971	0.155719	2685.28	3240.75	gene16197	Dapma7bEVm002547t1	Intraflagellar transport protein osm-1	26160
B	<50%	<50%	0.322366	0.155556	2882.78	3147.08	gene7446	Dapma7bEVm001020t1	Tyrosine-protein kinase receptor	6098
B	<50%	<50%	0.222559	0.154808	2560.28	3145.08	gene10348	Dapma7bEVm004520t1	Rho GTPase guanine nucleotide exchange factor GEF64C
B	<50%	<50%	0.172307	0.15463	2090.61	3059.75	gene10564	Dapma7bEVm018502t1	Atrial natriuretic peptide-converting enzyme	10699
B	<50%	<50%	0.19761	0.154239	2209.11	3206.83	gene4821	Dapma7bEVm003515t1	E3 ubiquitin-protein ligase HECW2	57520
B	<50%	<50%	0.353727	0.154118	2587.44	3128.92	gene13602	Dapma7bEVm018435t1	Uncharacterized protein
B	<50%	<50%	0.151899	0.153704	2114.39	3010.5	gene5335	Dapma7bEVm000502t1	Sulfate transporter	284129
B	<50%	<50%	0.244769	0.153175	2340.06	3120.58	gene12497	Dapma7bEVm003524t1	Sodium/calcium exchanger	6547
B	<50%	<50%	0.204013	0.152941	2141.33	2976.42	gene8104	Dapma7bEVm002159t1	Glutamine gamma-glutamyltransferase K	7051
B	<50%	<50%	0.271852	0.152427	2709.72	3194.25	gene1445	Dapma7bEVm010028t1	cGMP-dependent protein kinase, isozyme	5592
B	<50%	<50%	0.223029	0.152423	2626.28	3101.92	gene4207	Dapma7bEVm002573t1	Tyrosine-protein kinase transmembrane receptor ROR2	4919
B	<50%	<50%	0.237061	0.150926	2644.72	3154.92	gene17107	Dapma7bEVm000075t1	Laminin alpha-2 chain precursor	79937
B	<50%	<50%	0.170982	0.150397	2083.94	3226.42	gene12611	Dapma7bEVm008338t1	Zinc finger MIZ domain-containing protein	57178
B	<50%	<50%	0.168893	0.149874	1993.17	3002.92	gene4358	Dapma7bEVm011125t1	Diacylglycerol kinase alpha	1607
B	<50%	<50%	0.295641	0.149868	2868.72	3104.5	gene445	Dapma7bEVm015542t1	Fez family zinc finger protein
B	<50%	<50%	0.158069	0.149787	2122.17	3194.92	gene11988	Dapma7bEVm000787t1	Neurexin-2-beta	9378
B	<50%	<50%	0.221757	0.149645	2587.5	2944.92	gene248	Dapma7bEVm001679t1	ATP-binding cassette sub-family A member	23461
B	<50%	<50%	0.232632	0.149642	2754.78	2973.08	gene11125	Dapma7bEVm015060t1	Nuclear receptor subfamily 1 group D member	5468
B	<50%	<50%	0.186258	0.149179	2327.67	3038.17	gene2491	Dapma7bEVm005884t1	Uncharacterized protein
B	<50%	<50%	0.221296	0.148954	2300	3096.42	gene17389	Dapma7bEVm010565t1	Brain chitinase and chia	1118
B	<50%	<50%	0.174427	0.148883	2206.56	2992.33	gene13380	Dapma7bEVm002542t1	conserved protein
B	<50%	<50%	0.196815	0.14881	2423.89	3118.67	gene6251	Dapma7bEVm009671t1	Delphilin	80206
B	<50%	<50%	0.36378	0.148667	2696.17	3147.92	gene222	Dapma7bEVm000259t1	Synaptotagmin protein 4	94122
B	<50%	<50%	0.205079	0.148503	2350.5	2620.58	gene938	Dapma7bEVm001084t1	Neurotrophin 1 long
B	<50%	<50%	0.189089	0.148326	2235.44	3155.25	gene8103	Dapma7bEVm003022t1	Beta-1,3-glucosyltransferase beta3glc-t beta-3-glycosyltransferase
B	<50%	<50%	0.130693	0.147757	1873.89	3103.08	gene13589	Dapma7bEVm007789t1	Regulator of G-protein signaling	6000
B	<50%	<50%	0.21572	0.147685	2470.17	2958.25	gene7392	Dapma7bEVm000041t1	Pleckstrin domain-containing family G member	57449
B	<50%	<50%	0.167152	0.1473	2140.72	3052.33	gene4466	Dapma7bEVm015485t1	conserved protein
B	<50%	<50%	0.387444	0.146825	2570	2874.92	gene13898	Dapma7bEVm010620t1	Uncharacterized protein
B	<50%	<50%	0.114955	0.146532	1574.06	3165.25	gene7790	Dapma7bEVm009512t1	Unconventional myosin-Ih	4430
B	<50%	<50%	0.284962	0.146528	2581.78	2756.5	gene4390	Dapma7bEVm005867t1	Neuronal acetylcholine receptor subunit alpha-10	1139
B	<50%	<50%	0.158468	0.146474	1851.06	2986.67	gene14124	Dapma7bEVm012113t1	Ankyrin repeat protein
B	<50%	<50%	0.161755	0.146104	1983.83	3160.58	gene3639	Dapma7bEVm009481t1	Low-density lipoprotein receptor	4035
B	<50%	<50%	0.225617	0.145905	2320.33	3153.25	gene8294	Dapma7bEVm000157t1	Ankyrin repeat and fibronectin type-III domain-containing protein	162282
B	<50%	<50%	0.247488	0.145635	2694.61	3048.17	gene15611	Dapma7bEVm000786t1	Kinesin protein KIF21B	55605
B	<50%	<50%	0.145909	0.145559	1977.56	2900.92	gene16000	Dapma7bEVm000464t1	Argonaute-2	26523
B	<50%	<50%	0.181084	0.145503	2194.33	3078.08	gene335	Dapma7bEVm005421t1	Rolling pebbles	26115
B	<50%	<50%	0.215833	0.145443	2448.89	3132.75	gene12099	Dapma7bEVm003527t1	Phosphatidylinositol 4-kinase beta	5298
B	<50%	<50%	0.21337	0.145284	2465.61	3010.92	gene7414	Dapma7bEVm005019t1	Lethal(3)malignant brain tumor protein 3	84456
B	<50%	<50%	0.173037	0.144781	1889.72	3039.58	gene3431	Dapma7bEVm000847t1	Coronin-2A	10391
B	<50%	<50%	0.167346	0.144434	2058.67	3013	gene4109	Dapma7bEVm003596t1	Hemocyte protein-glutamine gamma-glutamyltransferase	7051
B	<50%	<50%	0.165864	0.14418	2114.5	3154.33	gene5667	Dapma7bEVm010470t1	Inscuteable	387755
B	>50%	<50%	0.563362	0.143981	3167.06	3074.42	gene12204	Dapma7bEVm010226t1	Autophagy-related protein 9A	79065
B	<50%	<50%	0.231221	0.143981	2516.67	3074.58	gene7252	Dapma7bEVm002103t1	Rho guanine nucleotide exchange factor	23229
B	<50%	<50%	0.207702	0.143773	2417.28	3146.75	gene2453	Dapma7bEVm002143t1	Dual specificity testis-specific protein kinase	10420
B	<50%	<50%	0.227133	0.143765	2305.5	2975.58	gene1554	Dapma7bEVm011033t1	Growth/differentiation factor	2660
B	<50%	<50%	0.159473	0.143357	1914.33	2970.42	gene10484	Dapma7bEVm002563t1	Uncharacterized protein
B	<50%	<50%	0.140512	0.142989	1739.17	3068.92	gene7365	Dapma7bEVm001457t1	Estrogen-related receptor splice variant, Estrogen-related receptor	2104
B	<50%	<50%	0.423329	0.142929	2536	2959.83	gene6792	Dapma7bEVm005856t1	O-linked-mannose beta-1,2-N-acetylglucosaminyltransferase	55624
B	<50%	<50%	0.177555	0.142873	2140	2972.92	gene9451	Dapma7bEVm000382t1	Cell wall protein DAN4
B	<50%	<50%	0.181416	0.142646	2273.22	2950.42	gene4673	Dapma7bEVm000469t1	Semaphorin-6B	80031
B	<50%	<50%	0.196695	0.1424	2256.67	3116.25	gene8101	Dapma7bEVm002095t1	RRP5	22984
B	<50%	<50%	0.133703	0.141378	1791.11	3072.75	gene1451	Dapma7bEVm000166t1	Uncharacterized protein LOC656988
B	<50%	<50%	0.135676	0.1409	1709.39	2816.42	gene12959	Dapma7bEVm004682t1	Double oxidase: two peroxidase domains.	7837
B	<50%	<50%	0.189437	0.140675	2094	3124.83	gene2290	Dapma7bEVm009875t1	Metal transporter CNNM2	54805
B	<50%	<50%	0.198975	0.140476	2055.61	3135.42	gene16548	Dapma7bEVm023072t1	Class A Scavenger Receptor	8492
B	<50%	<50%	0.0890961	0.140476	1530.11	2910.83	gene12037	Dapma7bEVm001254t1	Uncharacterized protein
B	<50%	<50%	0.179934	0.140309	2011.72	3055.75	gene10312	Dapma7bEVm004602t1	Ras-specific guanine nucleotide-releasing factor RalGPS2	55103
B	<50%	<50%	0.146671	0.140091	1922.94	3037.5	gene15007	Dapma7bEVm000444t1	Dynamin-binding protein	23268
B	<50%	<50%	0.159217	0.139728	2084.11	3011.42	gene1928	Dapma7bEVm005084t1	Carboxyl-ester lipase
B	<50%	<50%	0.121381	0.139169	1543.61	2918.42	gene4027	Dapma7bEVm007266t1	Mitoferrin-1	51312
B	<50%	<50%	0.24227	0.13911	2543.39	2909.58	gene13338	Dapma7bEVm002099t1	Slit protein	9353
B	<50%	<50%	0.274222	0.13873	2808.72	3068	gene1509	Dapma7bEVm000779t1	Odd Oz/ten-m	55714
B	<50%	<50%	0.190993	0.138713	2045.28	2949.42	gene16545	Dapma7bEVm004222t1	conserved protein
B	<50%	<50%	0.183303	0.138624	1952.39	2979.67	gene14982	Dapma7bEVm010794t1	Muscarinic acetylcholine receptor	1131
B	<50%	<50%	0.141796	0.138624	1881.39	3061.25	gene4801	Dapma7bEVm006171t1	Zinc finger protein	25925
B	<50%	<50%	0.15142	0.138518	2068.44	2880.5	gene5309	Dapma7bEVm000348t1	Neither inactivation nor afterpotential protein C	53904
B	<50%	<50%	0.200962	0.13778	2329.17	2988.83	gene14169	Dapma7bEVm009539t1	EG:BACH48C10.5 protein, LD04582p, MIP32627p1, Proximal to raf
B	<50%	<50%	0.25556	0.137698	2754.33	3077	gene17487	Dapma7bEVm003977t1	Zinc finger protein castor	54897
B	<50%	<50%	0.238425	0.137698	2221.56	3055.17	gene6797	Dapma7bEVm009800t1	Rho GTPase-activating protein	57569
B	<50%	<50%	0.16676	0.137571	1891.44	2819.67	gene1691	Dapma7bEVm001716t1	Suppressor-of-rudimentary dihydropyrimidine dehydrogenase mutant	1806
B	<50%	<50%	0.154919	0.137374	2080.56	3064	gene1128	Dapma7bEVm004031t1	conserved protein	23116
B	<50%	<50%	0.110132	0.137235	1643.17	2771.67	gene13495	Dapma7bEVm003568t1	Zinc phosphodiesterase ELAC protein	60528
B	<50%	<50%	0.267426	0.137099	2576.11	2912.08	gene2183	Dapma7bEVm000788t1	Vascular endothelial growth factor receptor	2321
B	<50%	<50%	0.327788	0.136778	2498.89	2642.42	gene1805	Dapma7bEVm001413t1	85/88 kDa calcium-independent phospholipase A2	8398
B	<50%	<50%	0.158095	0.136772	2067.67	3065.17	gene4007	Dapma7bEVm009806t1	Cartilage oligomeric matrix protein	1311
B	<50%	<50%	0.189665	0.13631	2292.44	3056.92	gene10046	Dapma7bEVm010799t1	LIM domain-binding protein
B	<50%	<50%	0.19789	0.136186	2101.17	2855.58	gene2506	Dapma7bEVm000024t1	Uncharacterized protein PF11_0207
B	<50%	<50%	0.217964	0.136111	2377.17	2957.08	gene5683	Dapma7bEVm000436t1	Uncharacterized protein
B	<50%	<50%	0.263598	0.135999	2628.39	2795.83	gene14307	Dapma7bEVm014987t1	Nucleolysin TIA-1	7072
B	<50%	<50%	0.167303	0.135805	2228.94	2913.83	gene5612	Dapma7bEVm004513t1	Shavenoid
B	<50%	<50%	0.181155	0.135684	2293.39	2877.25	gene8408	Dapma7bEVm010217t1	Glutamate receptor ionotropic, NMDA	2902
B	<50%	<50%	0.203646	0.135582	2403.17	2908.33	gene9397	Dapma7bEVm006278t1	GH08941p, Lethal
B	<50%	<50%	0.187644	0.135349	2170.83	2989.5	gene8196	Dapma7bEVm023030t1	T-lymphoma invasion and metastasis-inducing protein
B	<50%	<50%	0.14734	0.134797	2115.22	3068.08	gene8895	Dapma7bEVm001704t1	c-Maf-inducing protein	80790
B	<50%	<50%	0.156816	0.134562	2108.94	2919.17	gene9767	Dapma7bEVm010456t1	RE68041p, Semaphorin-5c	9037
B	<50%	<50%	0.156346	0.134392	2005.06	2788.83	gene8127	Dapma7bEVm010206t1	Regulator of G-protein signaling	6002
B	<50%	<50%	0.212745	0.134028	2391.61	2930.33	gene7359	Dapma7bEVm002556t1	Nidogen-1	4811
B	<50%	<50%	0.156973	0.133868	2135.22	3038.42	gene4853	Dapma7bEVm002545t1	Glycogen debranching enzyme	178
B	<50%	<50%	0.239194	0.133842	2459.89	3069.67	gene5144	Dapma7bEVm003995t1	Ubiquitin carboxyl-terminal hydrolase	84196
B	<50%	<50%	0.351852	0.133598	2939.78	3019.25	gene6117	Dapma7bEVm000057t1	Voltage-dependent N-type calcium channel subunit alpha-1B	775
B	<50%	<50%	0.218261	0.133532	2556.28	2987.33	gene16337	Dapma7bEVm009760t1	Delta-1-pyrroline-5-carboxylate synthase	5832
B	<50%	<50%	0.24367	0.133207	2715.89	2945.75	gene8385	Dapma7bEVm010332t1	Dynein heavy chain 6, axonemal	201625
B	<50%	<50%	0.168764	0.132863	2134.17	2995	gene5261	Dapma7bEVm010571t1	Cyclic nucleotide-gated cation channel alpha-4	27133
B	<50%	<50%	0.166008	0.132492	2169.44	2976.25	gene7658	Dapma7bEVm011311t1	Serine/threonine-protein kinase BRSK2	9024
B	<50%	<50%	0.176734	0.132407	2101.33	2920.75	gene10860	Dapma7bEVm001022t1	THAP domain-containing protein 3/sw
B	<50%	<50%	0.244867	0.132265	2707.72	2801.17	gene12576	Dapma7bEVm003501t1	Mediator of RNA polymerase II transcription
B	<50%	<50%	0.179331	0.132118	2052.56	2903.08	gene5468	Dapma7bEVm000851t1	Calpain-C	825
B	<50%	<50%	0.37503	0.131944	3138.06	2933.42	gene16385	Dapma7bEVm000439t1	Regulating synaptic membrane exocytosis protein	9699
B	<50%	<50%	0.200156	0.131713	2498.83	2985.42	gene9892	Dapma7bEVm018543t1	Sodium channel protein type 8 subunit alpha	6326
B	<50%	<50%	0.198244	0.131548	2057.06	2952.25	gene11460	Dapma7bEVm010412t1	Metabotropic glutamate receptor	2911
B	<50%	<50%	0.194107	0.13081	2516.28	2994.58	gene8351	Dapma7bEVm015448t1	Fatty acyl-CoA reductase CG5065	84188
B	<50%	<50%	0.140747	0.130006	2008.28	2810.75	gene11556	Dapma7bEVm015908t1	Uncharacterized protein CG30419
B	<50%	<50%	0.25083	0.129834	2763.67	2830.58	gene15836	Dapma7bEVm006160t1	Pecanex protein 1	22990
B	<50%	<50%	0.148945	0.129365	1832.89	2947.83	gene16737	Dapma7bEVm009955t1	Developmental protein eyes absent	2138
B	<50%	<50%	0.265283	0.129233	2462.83	2920.17	gene5027	Dapma7bEVm001364t1	Disheveled-associated activator of morphogenesis	23002
B	<50%	<50%	0.19848	0.129101	2529.78	2936.17	gene3084	Dapma7bEVm009704t1	Chromodomain-helicase-DNA-binding protein	1105
B	<50%	<50%	0.157715	0.128968	2027.5	2943.25	gene2156	Dapma7bEVm003474t1	Dedicator of cytokinesis protein	1795
B	<50%	<50%	0.220327	0.128788	2496.06	2952.42	gene106	Dapma7bEVm007017t1	Zona pellucida sperm-binding protein
B	<50%	<50%	0.188473	0.128561	2029.11	2635.67	gene3697	Dapma7bEVm015290t1	Dipeptidase	64174
B	<50%	<50%	0.270859	0.127877	2760.11	2882.75	gene7536	Dapma7bEVm000784t1	Ca(2+)/calmodulin-responsive adenylate cyclase	107
B	<50%	<50%	0.165117	0.127618	2206.33	2929.92	gene3258	Dapma7bEVm009721t1	Semaphorin-2A	80031
B	<50%	<50%	0.181011	0.126954	2157.44	2909.58	gene2890	Dapma7bEVm000045t1	2-oxoglutarate dehydrogenase, mitochondrial	4967
B	<50%	<50%	0.202789	0.126848	2424.39	2915	gene4514	Dapma7bEVm010205t1	Signal-induced proliferation-associated 1 protein 1	26037
B	<50%	<50%	0.185825	0.126545	2323.17	2762.67	gene10382	Dapma7bEVm009770t1	Pleckstrin domain-containing family M member
B	<50%	<50%	0.193039	0.126242	2363.28	2889.17	gene2079	Dapma7bEVm009864t1	Chitin synthase variant
B	<50%	<50%	0.359256	0.125926	2799.61	2444	gene8986	Dapma7bEVm001037t1	Cation-transporting ATPase 13A3	79572
B	<50%	<50%	0.230421	0.125926	2569.06	2962.42	gene305	Dapma7bEVm006164t1	Kinesin protein KIF13B	63971
B	<50%	<50%	0.15708	0.125828	2183.89	2942.25	gene8069	Dapma7bEVm001381t1	T-box transcription factor TBX2b	6909
B	<50%	<50%	0.136612	0.125801	1842.67	2905.67	gene15391	Dapma7bEVm006728t1	Acetylcholinesterase	43
B	<50%	<50%	0.160691	0.125463	2092.61	2816.33	gene971	Dapma7bEVm000044t1	Amyloid beta A4 precursor protein-binding family A member	320
B	<50%	<50%	0.196405	0.12528	2347.83	2671.08	gene11	Dapma7bEVm001161t1	Numb	8650
B	<50%	<50%	0.188919	0.12494	2350.33	2891.33	gene5783	Dapma7bEVm006208t1	ETS-related transcription factor Elf-5	26298
B	<50%	<50%	0.214064	0.124574	2366.67	2744	gene9312	Dapma7bEVm003617t1	Zona pellucida domain-containing protein
B	<50%	<50%	0.178442	0.12323	2299.89	2733.08	gene7923	Dapma7bEVm000461t1	Metabotropic glutamate receptor	2913
B	<50%	<50%	0.161265	0.123006	2119.33	2877.33	gene11742	Dapma7bEVm010704t1	conserved protein	57502
B	<50%	<50%	0.299102	0.122609	2684.11	2810.42	gene14941	Dapma7bEVm001374t1	Sodium/potassium-transporting ATPase alpha-3 chain protein	477
B	<50%	<50%	0.253868	0.122222	2359.83	2265.75	gene15479	Dapma7bEVm005944t1	Gastric triacylglycerol lipase precursor	340654
B	<50%	<50%	0.202556	0.121907	2294.44	2804.67	gene4213	Dapma7bEVm006185t1	Transcriptional activator Myb	4602
B	<50%	<50%	0.233462	0.121815	2535	2843.92	gene1346	Dapma7bEVm002664t1	DNA-binding transcription factor NET, FI03708p, FI10001p	84913
B	<50%	<50%	0.171297	0.120322	2068.33	2813.33	gene10321	Dapma7bEVm000803t1	AP2-associated protein kinase	22848
B	<50%	<50%	0.23967	0.120036	2450.06	2581.67	gene12462	Dapma7bEVm014969t1	Protocadherin-16/sw
B	<50%	<50%	0.212475	0.11998	2489.33	2868.67	gene15934	Dapma7bEVm000800t1	Ras-associated and pleckstrin domains-containing protein	65059
B	<50%	<50%	0.198647	0.119974	2459.72	2830.58	gene13109	Dapma7bEVm015229t1	Coiled-coil and C2 domain-containing protein 2A	57545
B	<50%	<50%	0.186701	0.119643	2415.89	2853.33	gene881	Dapma7bEVm001362t1	Histone deacetylase	9759
B	<50%	<50%	0.142124	0.119511	1908.06	2861.5	gene5234	Dapma7bEVm000642t1	monocarboxylate transporter
B	<50%	<50%	0.242477	0.119213	2426.11	2619	gene452	Dapma7bEVm005077t1	Vezatin/sw
B	<50%	<50%	0.174451	0.118927	2163.06	2862.33	gene9956	Dapma7bEVm000393t1	Neutral ceramidase C	56624
B	<50%	<50%	0.19275	0.118693	2420.17	2732.33	gene7360	Dapma7bEVm002113t1	Methionine synthase,EC:2.1.1.13/sw	4548
B	<50%	<50%	0.168628	0.118056	2285.39	2771.08	gene14236	Dapma7bEVm010110t1	Chorion peroxidase precursor	8288
B	<50%	<50%	0.216679	0.117202	2513.94	2802.75	gene5727	Dapma7bEVm027387t1	Pleckstrin domain-containing family A member	54477
B	<50%	<50%	0.181899	0.116865	2074.94	2648	gene10297	Dapma7bEVm005877t1	Sodium/potassium/calcium exchanger CG1090	123041
B	<50%	<50%	0.206106	0.114976	2342.17	2624.58	gene3940	Dapma7bEVm010213t1	Uncharacterized protein
B	<50%	<50%	0.135616	0.11455	1882.89	2843.08	gene4432	Dapma7bEVm006448t1	5-hydroxytryptamine receptor 2A	1813
B	<50%	<50%	0.230322	0.113242	2392.22	2746.33	gene12498	Dapma7bEVm001343t1	Transcriptional repressor p66-alpha	57459
B	<50%	<50%	0.234209	0.112368	2485.11	2767.25	gene4605	Dapma7bEVm001067t1	SEC14 domain and spectrin repeat-containing protein	91404
B	<50%	<50%	0.160012	0.112225	2200	2690.42	gene5647	Dapma7bEVm024403t1	Cuticular protein analogous to peritrophins 1-C
B	<50%	<50%	0.193931	0.111696	2163.61	2757.58	gene2849	Dapma7bEVm006724t1	Class A rhodopsin G-protein coupled receptor GPRgph	59350
B	<50%	<50%	0.152776	0.111646	2042.33	2754.42	gene4288	Dapma7bEVm009634t1	Transcriptional activator cubitus interruptus	2737
B	<50%	<50%	0.152335	0.110582	2049.39	2770.5	gene10429	Dapma7bEVm003327t1	RNA-binding protein Rsf1	6428
B	<50%	<50%	0.184029	0.108199	2208	2709.58	gene7101	Dapma7bEVm010479t1	Xaa-Pro aminopeptidase	7511
B	<50%	<50%	0.208233	0.105747	2284.06	2549.08	gene1852	Dapma7bEVm002534t1	Pre-mRNA-processing-splicing factor	10594
B	<50%	<50%	0.160054	0.101984	2245.89	2629.58	gene7258	Dapma7bEVm002107t1	Toll receptor 13	6585
B	<50%	<50%	0.126779	0.100022	1983.28	2587.33	gene16386	Dapma7bEVm003604t1	Potassium voltage-gated channel subfamily KQT member	56479
B	<50%	<50%	0.25633	0.0954043	2493.78	2441.25	gene12087	Dapma7bEVm000609t1	Receptor-type tyrosine-protein phosphatase alpha precursor	6092
B	<50%	<50%	0.434291	0.0838523	2875.06	2273.92	gene11952	Dapma7bEVm003991t1	Uncharacterized protein
B	>50%	<50%	0.662523	0.0590278	3240.22	1591.42	gene13055	Dapma7bEVm010124t1	Hepatocyte growth factor-regulated tyrosine kinase substrate	9146
B	<50%	<50%	0.384655	0.0520202	2460.06	1585.75	gene16062	Dapma7bEVm011460t1	SD03066p
B	>50%	<50%	0.55076	0.0488095	2485.72	1563.08	gene5139	Dapma7bEVm005699t1	Secreted salivary gland peptide
B	>50%	<50%	0.678474	0.0395797	3307.11	1509.42	gene7754	Dapma7bEVm015143t1	Long-chain fatty acid transport protein	10999
B	<50%	<50%	0.351441	0.0380057	2193.39	1417.67	gene13217	Dapma7bEVm006992t1	Nitrogen permease regulator 3 protein	8131
B	>50%	<50%	0.53489	0.037037	2746.44	1295.42	gene6220	Dapma7bEVm011029t1	HAUS augmin complex subunit 5
B	>50%	<50%	0.675658	0.0306373	3378.72	1284.92	gene8961	Dapma7bEVm006246t1	GPI mannosyltransferase	55650
B	<50%	<50%	0.232652	0.0288953	2466.28	1302.58	gene16520	Dapma7bEVm001942t1	Gastric triacylglycerol lipase precursor	643418
B	<50%	<50%	0.4698	0.0277778	2642.61	1166.92	gene7295	Dapma7bEVm009825t1	RNA-binding protein	55131
B	<50%	<50%	0.294997	0.0277778	2550.5	1123.75	gene5117	Dapma7bEVm007749t1	Calcitonin gene-related peptide type 1 receptor	10203
B	>50%	<50%	0.513401	0.02375	2503.83	1189.83	gene5710	Dapma7bEVm002791t1	Bestrophin	266675
B	<50%	<50%	0.270195	0.0185185	2161.78	1068.83	gene11973	Dapma7bEVm010173t1	Voltage-gated potassium channel subunit beta-2	57016
B	<50%	<50%	0.225546	0.0166667	2400.17	979.583	gene2740	Dapma7bEVm003486t1	Uncharacterized protein
B	<50%	<50%	0.460505	0.00925926	2506.56	887.583	gene3028	Dapma7bEVm007632t1	pug	4522
B	<50%	<50%	0.467574	0.00757576	2861.78	857.75	gene2105	Dapma7bEVm004071t1	Translation initiation factor IF-2, mitochondrial	4528
B	>50%	<50%	0.660836	0	3375.67	715.917	gene325	Dapma7bEVm007808t1	Popeye domain-containing protein	11149
B	>50%	<50%	0.643993	0	3009.94	715.917	gene15489	Dapma7bEVm011246t1	OTU domain-containing protein	23252
B	<50%	<50%	0.414736	0	2877.78	715.917	gene1621	Dapma7bEVm005568t1	Uncharacterized protein
C	>50%	<50%	0.995726	0.300926	4525.39	2265.17	gene247	Dapma7bEVm015488t1	Nad dependent epimerase/dehydratase
C	>50%	<50%	0.990834	0.267105	4449	2188	gene1298	Dapma7bEVm002341t1	G2/M phase-specific E3 ubiquitin-protein ligase	55632
C	>50%	<50%	0.984444	0.239683	4380.61	2202.17	gene4928	Dapma7bEVm000406t1	Sorting nexin-29	92017
C	<50%	<50%	0.394574	0.237698	2553.94	2862.5	gene7774	Dapma7bEVm004082t1	DNA mismatch repair protein Mlh1	4292
C	>50%	<50%	0.996296	0.236111	4538.17	1950.58	gene17101	Dapma7bEVm003198t1	Trimethylguanosine synthase	96764
C	>50%	<50%	0.920387	0.233333	4042.56	2205	gene7847	Dapma7bEVm007022t1	11-cis retinol dehydrogenase	121214
C	>50%	<50%	0.985605	0.222222	4366.94	1988.25	gene2554	Dapma7bEVm012014t1	Condensin-2 complex subunit H2/sw	29781
C	>50%	<50%	0.568054	0.208333	3310.28	1938.75	gene16125	Dapma7bEVm006819t1	Dehydrogenase/reductase SDR family member on chromosome X	145226
[truncated: 3,307 more rows]

## Sheet: enrichment analysis
# S8 Table. Enrichment analysis of Daphnia magna and Daphnia pulex genes clustered by ranked methylation level
# Clusters A-E are the 5 main levels in the hierarchical cluster (heatmap in Figure 3)
# Genes in clusters A) are predominantly high methylated in both species
# B) D. pulex has higher methylation level compared to D. magna
# C) D. pulex has low methylation level and D. magna has high methylation level (>50%)
# D) both species have low methylatation
# E) D. pulex has high methylation level (>50%) while D. magna has low methylatation level
Cluster	ID	Description	GeneRatio	BgRatio	p value	p adjusted	qvalue	ENTREZID	Count
A	R-HSA-69278	Cell Cycle, Mitotic	90/880	154/2220	8.02281e-07	0.000335803	0.000272033	51400/3796/7514/8243/7283/10844/5686/5705/5685/2237/23310/7175/132660/5981/7465/8881/84930/9818/5717/4927/9493/7153/9972/996/4928/5048/23063/81929/10121/8021/51343/81620/64151/4172/387893/995/898/55844/6249/29945/1062/121441/6502/81930/4175/1460/23332/7027/5862/102800317/5347/5700/29882/1778/23198/8379/23047/4998/55746/208/5707/84515/10051/5594/10592/6790/4751/4660/9861/5905/23649/7443/8697/10733…	90
A	R-HSA-1640170	Cell Cycle	103/880	182/2220	1.05267e-06	0.000335803	0.000272033	51400/3796/7514/8243/7283/10844/5686/5705/5685/2237/675/23310/472/7175/132660/545/5981/7465/8881/84930/9818/5717/4927/9493/7153/9972/996/4928/5048/7468/23063/81929/10121/23353/8021/8924/51343/81620/64151/4172/387893/995/898/7156/55844/6249/29945/1062/121441/6502/81930/4175/1736/1460/23332/7027/5862/102800317/5347/5700/29882/80010/1778/23198/8607/8379/23047/4998/55746/208/5707/84515/10051/5594/105…	103
A	R-HSA-74160	Gene expression (Transcription)	168/880	328/2220	2.78866e-06	0.000593055	0.000480433	7295/8732/5686/5705/5685/54456/9984/55904/55110/3329/1786/199704/51585/5781/4848/10025/7919/472/80108/7175/9739/545/1478/1108/55193/6996/29894/8189/55756/8812/2960/9818/11051/5717/9757/221830/4927/9972/80349/6741/4928/25896/374900/2146/55703/81929/5728/5929/79577/7862/11022/102724594/4686/4087/8021/7771/29117/55294/55656/56165/23019/54487/9282/51742/64750/84321/387893/995/898/7156/6256/8239/6749/…	168
A	R-HSA-69620	Cell Cycle Checkpoints	50/880	77/2220	4.44731e-06	0.000709345	0.000574639	3796/7514/5686/5705/5685/472/545/7465/8881/5717/996/4928/5048/7468/81929/8924/4172/995/898/7156/6249/29945/1062/81930/4175/23332/5347/5700/29882/80010/1778/23198/8379/4998/55746/5707/84515/9861/5905/8697/7158/4176/4174/5702/4361/8318/9156/9133/9735/55388	50
A	R-HSA-68886	M Phase	59/880	98/2220	2.09006e-05	0.00254229	0.00205951	3796/7514/8243/7283/10844/5686/5705/5685/23310/7175/8881/84930/9818/5717/4927/9493/9972/996/4928/5048/23063/81929/10121/8021/64151/387893/55844/6249/29945/1062/121441/81930/1460/23332/5862/102800317/5347/5700/29882/1778/23198/8379/23047/55746/5707/10051/5594/10592/4751/9861/5905/7443/8697/10733/8480/5702/9133/9735/8815	59
A	R-HSA-73857	RNA Polymerase II Transcription	138/880	269/2220	2.39087e-05	0.00254229	0.00205951	7295/8732/5686/5705/5685/9984/55904/55110/3329/199704/51585/5781/4848/10025/7919/472/80108/9739/545/1478/1108/55193/29894/8189/55756/8812/2960/11051/5717/9757/80349/25896/374900/2146/5728/5929/79577/7862/102724594/4686/4087/7771/29117/55294/55656/23019/9282/64750/84321/387893/995/898/7156/6256/8239/6749/6502/1479/4436/8726/142/1460/4849/51362/7027/80314/6794/5700/80010/23198/54973/1387/6877/8106/…	138
A	R-HSA-3247509	Chromatin modifying enzymes	49/880	80/2220	5.73129e-05	0.00457071	0.00370272	10445/9869/55904/9739/57325/1108/54556/55193/55250/8295/4791/9757/2146/23326/7468/55689/5929/55140/9767/7862/55870/51742/84444/387893/93624/54496/55578/23030/8726/51147/80314/9112/1387/8607/6597/84148/55683/7404/23210/9611/6601/6605/8518/26009/10419/54014/3054/3717/6871	49
A	R-HSA-4839726	Chromatin organization	49/880	80/2220	5.73129e-05	0.00457071	0.00370272	10445/9869/55904/9739/57325/1108/54556/55193/55250/8295/4791/9757/2146/23326/7468/55689/5929/55140/9767/7862/55870/51742/84444/387893/93624/54496/55578/23030/8726/51147/80314/9112/1387/8607/6597/84148/55683/7404/23210/9611/6601/6605/8518/26009/10419/54014/3054/3717/6871	49
A	R-HSA-8953854	Metabolism of RNA	124/880	242/2220	7.16178e-05	0.00507691	0.00411279	8570/3181/7514/7536/6632/8732/5686/5705/5685/9984/55110/10528/8449/51585/4848/7919/27042/7175/9343/1478/80153/29894/8189/79922/54901/23481/9818/11051/5717/4927/9972/80349/23450/4928/11100/81929/23160/102724594/4686/8021/23019/6434/54555/9092/84321/1974/54464/11218/6499/6135/134430/55660/9589/1479/10713/104/10421/1736/25804/4849/51362/10813/51340/102800317/11260/24140/5700/85313/23198/8106/10978/2…	124
A	R-HSA-174178	APC/C:Cdh1 mediated degradation of Cdc20 and other APC/C:Cdh1 targeted proteins in late mitosis/early G1	18/880	23/2220	0.000175549	0.0112	0.00907309	5686/5705/5685/8881/5717/996/51343/29945/6502/5347/5700/29882/23198/5707/6790/9861/8697/5702	18
A	R-HSA-2467813	Separation of Sister Chromatids	32/880	49/2220	0.00021446	0.0112094	0.00908069	3796/7514/8243/5686/5705/5685/8881/5717/996/4928/5048/23063/81929/6249/29945/1062/81930/23332/5347/5700/29882/1778/23198/8379/23047/55746/5707/9861/5905/8697/5702/9735	32
A	R-HSA-2555396	Mitotic Metaphase and Anaphase	34/880	53/2220	0.000228404	0.0112094	0.00908069	3796/7514/8243/5686/5705/5685/8881/5717/996/4928/5048/23063/81929/6249/29945/1062/81930/23332/5347/5700/29882/1778/23198/8379/23047/55746/5707/9861/5905/7443/8697/5702/9735/8815	34
A	R-HSA-68882	Mitotic Anaphase	34/880	53/2220	0.000228404	0.0112094	0.00908069	3796/7514/8243/5686/5705/5685/8881/5717/996/4928/5048/23063/81929/6249/29945/1062/81930/23332/5347/5700/29882/1778/23198/8379/23047/55746/5707/9861/5905/7443/8697/5702/9735/8815	34
A	R-HSA-174143	APC/C-mediated degradation of cell cycle proteins	19/880	26/2220	0.000531015	0.0225858	0.0182967	5686/5705/5685/8881/5717/996/51343/29945/6502/5347/5700/29882/23198/5707/6790/4751/9861/8697/5702	19
A	R-HSA-453276	Regulation of mitotic cell cycle	19/880	26/2220	0.000531015	0.0225858	0.0182967	5686/5705/5685/8881/5717/996/51343/29945/6502/5347/5700/29882/23198/5707/6790/4751/9861/8697/5702	19
A	R-HSA-68877	Mitotic Prometaphase	30/880	47/2220	0.000609309	0.022867	0.0185245	3796/7514/8243/7283/10844/4928/5048/23063/81929/10121/64151/6249/1062/121441/81930/1460/23332/102800317/5347/1778/8379/23047/55746/10051/10592/4751/5905/10733/9133/9735	30
A	R-HSA-69275	G2/M Transition	30/880	47/2220	0.000609309	0.022867	0.0185245	51400/7514/7283/10844/5686/5705/5685/132660/7465/5717/5048/10121/995/121441/23332/102800317/5347/5700/1778/23198/5707/6790/4751/4660/9861/10733/984/5702/22974/9133	30
A	R-HSA-162906	HIV Infection	50/880	88/2220	0.00066067	0.0234171	0.0189701	7514/8732/9525/5686/5705/5685/2237/5879/7175/1104/8812/2960/9818/5717/4927/9972/4928/9844/81929/4686/8021/164/6749/25978/5902/5700/3837/23198/6877/11198/2962/79643/55746/5707/9861/6924/5905/6873/905/8480/2071/5702/7469/51606/6872/83860/1025/3978/6917/8815	50
A	R-HSA-5689603	UCH proteinases	17/880	23/2220	0.000857984	0.0288102	0.0233391	10445/5686/5705/5685/5717/54617/7347/5700/23198/8607/5707/9861/4798/5702/11047/7046/3054	17
A	R-HSA-72766	Translation	40/880	68/2220	0.000905972	0.0289005	0.0234122	5859/6301/64963/1937/6734/51386/2617/85476/10884/1974/7407/55176/6135/56945/8892/79587/6731/92935/8661/9349/6146/1968/3376/6144/6191/2058/26986/6730/8663/2107/3035/3646/6205/2193/6204/51520/6897/23395/3735/6147	40
A	R-HSA-69300	Removal of licensing factors from origins	18/880	25/2220	0.00100193	0.0294402	0.0238494	5686/5705/5685/5717/51343/81620/4172/4175/5700/23198/4998/5707/84515/9861/4176/4174/5702/55388	18
A	R-HSA-453274	Mitotic G2-G2/M phases	30/880	48/2220	0.00101908	0.0294402	0.0238494	51400/7514/7283/10844/5686/5705/5685/132660/7465/5717/5048/10121/995/121441/23332/102800317/5347/5700/1778/23198/5707/6790/4751/4660/9861/10733/984/5702/22974/9133	30
A	R-HSA-174084	Autodegradation of Cdh1 by Cdh1:APC/C	14/880	18/2220	0.00110394	0.0294402	0.0238494	5686/5705/5685/8881/5717/996/51343/29945/5700/29882/5707/9861/8697/5702	14
A	R-HSA-3700989	Transcriptional Regulation by TP53	54/880	98/2220	0.00110747	0.0294402	0.0238494	7295/4848/472/545/1108/8812/5728/7862/29117/23019/387893/995/898/7156/6749/4436/1460/4849/7027/6794/80010/1387/6877/11198/2962/7248/208/7249/6790/10325/55571/6924/253260/6873/905/90809/1353/317/2071/25904/7469/22974/28996/4361/5305/10419/6872/9156/83860/1025/5933/4850/51755/6917	54
A	R-HSA-69618	Mitotic Spindle Checkpoint	20/880	29/2220	0.00124755	0.0318375	0.0257915	3796/7514/8881/996/4928/5048/81929/6249/29945/1062/81930/23332/5347/29882/1778/8379/55746/5905/8697/9735	20
A	R-HSA-170834	Signaling by TGF-beta Receptor Complex	16/880	22/2220	0.00163678	0.0361768	0.0293067	7514/9372/8812/4087/64750/8239/142/7027/867/9611/905/7046/1025/4221/5933/22938	16
A	R-HSA-176814	Activation of APC/C and APC/C:Cdc20 mediated degradation of mitotic proteins	16/880	22/2220	0.00163678	0.0361768	0.0293067	5686/5705/5685/8881/5717/996/29945/5347/5700/29882/23198/5707/4751/9861/8697/5702	16
A	R-HSA-69481	G2/M Checkpoints	29/880	47/2220	0.00165566	0.0361768	0.0293067	5686/5705/5685/472/545/7465/5717/7468/8924/4172/995/7156/4175/5700/80010/23198/4998/5707/84515/9861/7158/4176/4174/5702/4361/8318/9156/9133/55388	29
A	R-HSA-2173793	Transcriptional activity of SMAD2/SMAD3:SMAD4 heterotrimer	12/880	15/2220	0.0017011	0.0361768	0.0293067	8812/4087/64750/8239/142/7027/9611/905/1025/4221/5933/22938	12
A	R-HSA-8854518	AURKA Activation by TPX2	12/880	15/2220	0.0017011	0.0361768	0.0293067	7283/5048/10121/121441/23332/102800317/5347/1778/6790/4751/10733/22974	12
A	R-HSA-68949	Orc1 removal from chromatin	17/880	24/2220	0.00186431	0.0371696	0.030111	5686/5705/5685/5717/51343/81620/4172/4175/5700/23198/4998/5707/84515/9861/4176/4174/5702	17
A	R-HSA-69052	Switching of origins to a post-replicative state	17/880	24/2220	0.00186431	0.0371696	0.030111	5686/5705/5685/5717/51343/81620/4172/4175/5700/23198/4998/5707/84515/9861/4176/4174/5702	17
A	R-HSA-5688426	Deubiquitination	40/880	70/2220	0.00196825	0.0375779	0.0304418	9097/10445/5686/5705/5685/3416/9804/8295/5717/54617/23326/5728/7347/4087/10454/5071/64750/93624/8239/6502/81847/9100/5700/23198/8607/5707/56957/9861/4792/9101/4798/9817/5702/11047/7046/91833/114803/55593/3054/9868	40
A	R-HSA-2408522	Selenoamino acid metabolism	18/880	26/2220	0.00206149	0.0375779	0.0304418	5859/6301/191/9061/6135/9349/6146/3376/6144/6191/2058/51091/51540/6205/6204/51520/3735/6147	18
A	R-HSA-69304	Regulation of DNA replication	18/880	26/2220	0.00206149	0.0375779	0.0304418	5686/5705/5685/5717/51343/81620/4172/4175/5700/23198/4998/5707/84515/9861/4176/4174/5702/55388	18
A	R-HSA-2565942	Regulation of PLK1 Activity at G2/M Transition	13/880	17/2220	0.00221085	0.0391811	0.0317405	7283/5048/10121/121441/23332/102800317/5347/1778/6790/4751/4660/10733/9133	13
A	R-HSA-72203	Processing of Capped Intron-Containing Pre-mRNA	56/880	105/2220	0.00250008	0.0431096	0.034923	3181/7536/6632/9984/55110/8449/51585/7919/7175/9343/1478/29894/8189/9818/11051/4927/9972/23450/4928/11100/81929/102724594/4686/8021/6434/9092/84321/55660/9589/1479/10713/10421/25804/51362/51340/85313/8106/10978/2962/55746/9785/23020/10992/9129/9879/57187/10482/8563/8480/1660/84991/6432/1665/22938/9410/10181	56
A	R-HSA-162909	Host Interactions of HIV factors	29/880	48/2220	0.00262727	0.0437261	0.0354224	7514/5686/5705/5685/5879/7175/1104/9818/5717/4927/9972/4928/9844/81929/8021/164/5902/5700/3837/23198/55746/5707/9861/5905/8480/5702/51606/1025/8815	29
A	R-HSA-174154	APC/C:Cdc20 mediated degradation of Securin	14/880	19/2220	0.00267291	0.0437261	0.0354224	5686/5705/5685/8881/5717/996/29945/5700/29882/23198/5707/9861/8697/5702	14
A	R-HSA-176409	APC/C:Cdc20 mediated degradation of mitotic proteins	15/880	21/2220	0.00307602	0.0467262	0.0378528	5686/5705/5685/8881/5717/996/29945/5700/29882/23198/5707/4751/9861/8697/5702	15
A	R-HSA-179419	APC:Cdc20 mediated degradation of cell cycle proteins prior to satisfation of the cell cycle checkpoint	15/880	21/2220	0.00307602	0.0467262	0.0378528	5686/5705/5685/8881/5717/996/29945/5700/29882/23198/5707/4751/9861/8697/5702	15
A	R-HSA-8948751	Regulation of PTEN stability and activity	15/880	21/2220	0.00307602	0.0467262	0.0378528	5686/5705/5685/5717/5728/81847/1460/23608/5700/23198/208/5707/11060/9861/5702	15
A	R-HSA-176408	Regulation of APC/C activators between G1/S and early anaphase	16/880	23/2220	0.00341689	0.0496173	0.0401949	5686/5705/5685/8881/5717/996/51343/29945/5347/5700/29882/23198/5707/9861/8697/5702	16
A	R-HSA-379716	Cytosolic tRNA aminoacylation	11/880	14/2220	0.00349965	0.0496173	0.0401949	5859/6301/2617/7407/3376/2058/3035/2193/51520/6897/3735	11
A	R-HSA-6791312	TP53 Regulates Transcription of Cell Cycle Genes	11/880	14/2220	0.00349965	0.0496173	0.0401949	4848/23019/995/898/4849/7027/6790/55571/25904/5933/4850	11
A	R-HSA-69242	S Phase	32/880	55/2220	0.0037378	0.0518417	0.0419968	8243/5686/5705/5685/2237/132660/5981/7465/5717/23063/51343/81620/4172/898/6502/4175/7027/5700/23198/23047/4998/5707/84515/9861/23649/4176/157570/4174/5702/5426/8318/3978	32
A	R-HSA-109688	Cleavage of Growing Transcript in the Termination Region	19/880	29/2220	0.00409085	0.0524697	0.0425056	9984/55110/51585/7919/1478/29894/8189/11051/102724594/4686/84321/1479/51362/8106/10978/9785/57187/8563/6432	19
A	R-HSA-72187	mRNA 3'-end processing	19/880	29/2220	0.00409085	0.0524697	0.0425056	9984/55110/51585/7919/1478/29894/8189/11051/102724594/4686/84321/1479/51362/8106/10978/9785/57187/8563/6432	19
A	R-HSA-73856	RNA Polymerase II Transcription Termination	19/880	29/2220	0.00409085	0.0524697	0.0425056	9984/55110/51585/7919/1478/29894/8189/11051/102724594/4686/84321/1479/51362/8106/10978/9785/57187/8563/6432	19
A	R-HSA-68874	M/G1 Transition	20/880	31/2220	0.00421552	0.0524697	0.0425056	5686/5705/5685/5717/81620/4172/4175/5700/23198/4998/5707/84515/9861/23649/4176/4174/5702/5426/8318/55388	20
A	R-HSA-69002	DNA Replication Pre-Initiation	20/880	31/2220	0.00421552	0.0524697	0.0425056	5686/5705/5685/5717/81620/4172/4175/5700/23198/4998/5707/84515/9861/23649/4176/4174/5702/5426/8318/55388	20
A	R-HSA-69206	G1/S Transition	26/880	43/2220	0.00427653	0.0524697	0.0425056	5686/5705/5685/132660/7465/5717/81620/4172/898/6502/4175/7027/5700/4998/208/5707/84515/9861/23649/4176/4174/5702/5426/8318/5933/55388	26
A	R-HSA-212436	Generic Transcription Pathway	105/880	218/2220	0.00441917	0.0531968	0.0430946	7295/5686/5705/5685/55904/3329/199704/5781/4848/10025/472/80108/9739/545/1108/55193/8812/5717/9757/374900/2146/5728/5929/7862/4087/7771/29117/55294/23019/9282/64750/387893/995/898/7156/6256/8239/6749/6502/4436/8726/142/1460/4849/7027/80314/6794/5700/80010/23198/1387/6877/11198/2962/7248/208/7711/5707/7249/5594/6790/6597/10398/10325/55571/9861/6924/9611/6601/7421/253260/6873/9442/905/90809/6605/94…	105
A	R-HSA-5663205	Infectious disease	63/880	123/2220	0.00490207	0.057917	0.0469184	7514/8732/9525/5686/5705/5685/2237/5879/7175/1104/8812/2960/9818/5717/4927/9972/4928/9844/81929/4686/8021/164/6416/6135/6749/6844/25978/5902/5700/3837/23198/6877/8106/867/11198/2962/79643/55746/5707/9349/6146/6144/6191/1213/9861/6924/5905/6873/905/8480/2071/5702/7469/51606/6872/83860/1025/6205/6204/3978/6917/6147/8815	63
A	R-HSA-5689880	Ub-specific processing proteases	31/880	54/2220	0.00567252	0.0636484	0.0515614	9097/5686/5705/5685/3416/9804/8295/5717/23326/5728/4087/10454/64750/93624/8239/6502/81847/9100/5700/23198/8607/5707/9861/4792/9101/9817/5702/11047/7046/91833/9868	31
A	R-HSA-174184	Cdc20:Phospho-APC/C mediated degradation of Cyclin A	14/880	20/2220	0.00568646	0.0636484	0.0515614	5686/5705/5685/8881/5717/996/29945/5700/29882/23198/5707/9861/8697/5702	14
A	R-HSA-379724	tRNA Aminoacylation	14/880	20/2220	0.00568646	0.0636484	0.0515614	5859/6301/2617/7407/79587/92935/3376/2058/3035/2193/51520/6897/23395/3735	14
A	R-HSA-453279	Mitotic G1-G1/S phases	28/880	48/2220	0.00624276	0.0686704	0.0556297	5686/5705/5685/132660/7465/5717/7153/81620/4172/898/6502/4175/7027/5700/4998/208/5707/84515/9861/23649/4176/4174/5702/5426/8318/5933/3717/55388	28
A	R-HSA-68867	Assembly of the pre-replicative complex	16/880	24/2220	0.00652205	0.0705266	0.0571334	5686/5705/5685/5717/81620/4172/4175/5700/23198/4998/5707/84515/9861/4176/4174/5702	16
A	R-HSA-3214847	HATs acetylate histones	22/880	36/2220	0.00706555	0.0717282	0.0581068	10445/57325/54556/55250/8295/23326/55689/55140/9767/7862/93624/55578/51147/80314/1387/8607/84148/55683/8518/26009/3054/6871	22
A	R-HSA-187577	SCF(Skp2)-mediated degradation of p27/p21	10/880	13/2220	0.00708288	0.0717282	0.0581068	5686/5705/5685/5717/898/6502/5700/5707/9861/5702	10
A	R-HSA-380259	Loss of Nlp from mitotic centrosomes	10/880	13/2220	0.00708288	0.0717282	0.0581068	7283/5048/10121/121441/23332/102800317/5347/1778/4751/10733	10
A	R-HSA-380284	Loss of proteins required for interphase microtubule organization from the centrosome	10/880	13/2220	0.00708288	0.0717282	0.0581068	7283/5048/10121/121441/23332/102800317/5347/1778/4751/10733	10
A	R-HSA-1483257	Phospholipid metabolism	33/880	59/2220	0.00752427	0.0750076	0.0607634	56894/8897/6305/54893/8760/5291/3032/27124/5728/8694/2820/114882/22876/9926/5297/1460/85465/6901/5295/55224/55613/56910/9600/5290/56261/90809/2819/5305/23761/8394/3030/9791/22908	33
A	R-HSA-69563	p53-Dependent G1 DNA Damage Response	11/880	15/2220	0.00844567	0.080423	0.0651504	5686/5705/5685/472/5717/898/5700/23198/5707/9861/5702	11
A	R-HSA-69580	p53-Dependent G1/S DNA damage checkpoint	11/880	15/2220	0.00844567	0.080423	0.0651504	5686/5705/5685/472/5717/898/5700/23198/5707/9861/5702	11
A	R-HSA-69615	G1/S DNA Damage Checkpoints	11/880	15/2220	0.00844567	0.080423	0.0651504	5686/5705/5685/472/5717/898/5700/23198/5707/9861/5702	11
A	R-HSA-162587	HIV Life Cycle	36/880	66/2220	0.00912015	0.0855685	0.0693188	7514/8732/9525/2237/7175/1104/8812/2960/9818/4927/9972/4928/81929/4686/8021/6749/25978/5902/6877/11198/2962/79643/55746/6924/5905/6873/905/8480/2071/7469/6872/83860/1025/3978/6917/8815	36
A	R-HSA-380270	Recruitment of mitotic centrosome proteins and complexes	12/880	17/2220	0.00951513	0.0867236	0.0702546	7283/10844/5048/10121/121441/23332/102800317/5347/1778/4751/10733/984	12
A	R-HSA-380287	Centrosome maturation	12/880	17/2220	0.00951513	0.0867236	0.0702546	7283/10844/5048/10121/121441/23332/102800317/5347/1778/4751/10733/984	12
A	R-HSA-69306	DNA Replication	24/880	41/2220	0.0104671	0.0918268	0.0743887	5686/5705/5685/2237/5981/5717/51343/81620/4172/4175/5700/23198/4998/5707/84515/9861/23649/4176/4174/5702/5426/8318/3978/55388	24
A	R-HSA-69239	Synthesis of DNA	23/880	39/2220	0.0107586	0.0918268	0.0743887	5686/5705/5685/2237/5981/5717/51343/81620/4172/4175/5700/23198/4998/5707/84515/9861/23649/4176/4174/5702/5426/8318/3978	23
A	R-HSA-141424	Amplification of signal from the kinetochores	15/880	23/2220	0.0113036	0.0918268	0.0743887	3796/7514/4928/5048/81929/6249/1062/81930/23332/5347/1778/8379/55746/5905/9735	15
A	R-HSA-141444	Amplification of signal from unattached kinetochores via a MAD2 inhibitory signal	15/880	23/2220	0.0113036	0.0918268	0.0743887	3796/7514/4928/5048/81929/6249/1062/81930/23332/5347/1778/8379/55746/5905/9735	15
A	R-HSA-2173796	SMAD2/SMAD3:SMAD4 heterotrimer regulates transcription	8/880	10/2220	0.0113931	0.0918268	0.0743887	8812/4087/7027/905/1025/4221/5933/22938	8
A	R-HSA-109581	Apoptosis	20/880	33/2220	0.0114545	0.0918268	0.0743887	5686/5705/5685/5717/28988/10059/7027/5700/3837/840/23198/4976/5534/208/5707/9861/317/5702/6709/3146	20
A	R-HSA-5357801	Programmed Cell Death	20/880	33/2220	0.0114545	0.0918268	0.0743887	5686/5705/5685/5717/28988/10059/7027/5700/3837/840/23198/4976/5534/208/5707/9861/317/5702/6709/3146	20
A	R-HSA-446652	Interleukin-1 family signaling	16/880	25/2220	0.0115446	0.0918268	0.0743887	5686/5705/5685/4791/5717/51135/10454/6416/5700/23198/5707/9861/4792/1660/5702/3146	16
A	R-HSA-2500257	Resolution of Sister Chromatid Cohesion	19/880	31/2220	0.0115949	0.0918268	0.0743887	3796/7514/8243/4928/5048/23063/81929/6249/1062/81930/23332/5347/1778/8379/23047/55746/5905/9133/9735	19
A	R-HSA-202403	TCR signaling	17/880	27/2220	0.0116583	0.0918268	0.0743887	5686/5705/5685/5291/5717/5728/5335/5700/5063/23198/5707/5295/9861/4792/5290/5702/7535	17
A	R-HSA-9006936	Signaling by TGF-beta family members	17/880	27/2220	0.0116583	0.0918268	0.0743887	7514/9372/8812/4087/64750/8239/142/7027/867/9611/905/7046/1025/4221/5933/22938/658	17
A	R-HSA-168256	Immune System	177/880	395/2220	0.0121784	0.0947536	0.0767596	538/121260/3796/3181/4763/7295/29127/5686/5705/9371/5685/93100/5591/5879/3708/5781/1793/7175/138050/23526/7409/2720/2002/8881/10075/7319/122769/6793/5291/223082/2548/4791/11221/9818/5717/22920/4927/9493/9972/996/226/9039/4928/170506/28988/51135/55703/9844/81929/5728/8694/5581/10121/4126/8021/29116/8924/2923/10454/51343/8672/5071/55294/8972/3984/3608/164/64750/1974/9114/5335/29945/6416/1062/25852/…	177
A	R-HSA-1433557	Signaling by SCF-KIT	9/880	12/2220	0.014067	0.10813	0.0875957	9306/5879/5781/7409/867/5295/10603/5290/3717	9
A	R-HSA-162599	Late Phase of HIV Life Cycle	33/880	61/2220	0.0143902	0.109297	0.0885411	7514/8732/9525/7175/1104/8812/2960/9818/4927/9972/4928/81929/4686/8021/6749/25978/5902/6877/11198/2962/79643/55746/6924/5905/6873/905/8480/2071/7469/6872/83860/1025/6917	33
A	R-HSA-169911	Regulation of Apoptosis	10/880	14/2220	0.0160409	0.111242	0.0901165	5686/5705/5685/5717/5700/23198/4976/5707/9861/5702	10
A	R-HSA-349425	Autodegradation of the E3 ubiquitin ligase COP1	10/880	14/2220	0.0160409	0.111242	0.0901165	5686/5705/5685/472/5717/5700/23198/5707/9861/5702	10
A	R-HSA-69541	Stabilization of p53	10/880	14/2220	0.0160409	0.111242	0.0901165	5686/5705/5685/472/5717/5700/23198/5707/9861/5702	10
A	R-HSA-69601	Ubiquitin Mediated Degradation of Phosphorylated Cdc25A	10/880	14/2220	0.0160409	0.111242	0.0901165	5686/5705/5685/472/5717/5700/23198/5707/9861/5702	10
A	R-HSA-69610	p53-Independent DNA Damage Response	10/880	14/2220	0.0160409	0.111242	0.0901165	5686/5705/5685/472/5717/5700/23198/5707/9861/5702	10
A	R-HSA-69613	p53-Independent G1/S DNA damage checkpoint	10/880	14/2220	0.0160409	0.111242	0.0901165	5686/5705/5685/472/5717/5700/23198/5707/9861/5702	10
A	R-HSA-674695	RNA Polymerase II Pre-transcription Events	21/880	36/2220	0.0171347	0.111242	0.0901165	8812/2960/80349/79577/4686/6749/6877/11198/2962/6924/6830/6873/905/2071/7469/4300/54623/6872/83860/1025/6917	21
A	R-HSA-72163	mRNA Splicing - Major Pathway	40/880	77/2220	0.0174273	0.111242	0.0901165	3181/7536/6632/55110/8449/51585/9343/1478/29894/8189/11051/23450/11100/102724594/4686/6434/9092/55660/1479/10713/10421/25804/51362/51340/85313/8106/10978/2962/9785/23020/10992/9129/9879/1660/84991/6432/1665/22938/9410/10181	40
A	R-HSA-72172	mRNA Splicing	40/880	77/2220	0.0174273	0.111242	0.0901165	3181/7536/6632/55110/8449/51585/9343/1478/29894/8189/11051/23450/11100/102724594/4686/6434/9092/55660/1479/10713/10421/25804/51362/51340/85313/8106/10978/2962/9785/23020/10992/9129/9879/1660/84991/6432/1665/22938/9410/10181	40
A	R-HSA-1236974	ER-Phagosome pathway	11/880	16/2220	0.017436	0.111242	0.0901165	5686/5705/5685/5717/2923/55176/5700/23198/5707/9861/5702	11
A	R-HSA-4641257	Degradation of AXIN	11/880	16/2220	0.017436	0.111242	0.0901165	5686/5705/5685/5717/64750/81847/5700/23198/5707/9861/5702	11
A	R-HSA-532668	N-glycan trimming in the ER and Calnexin/Calreticulin cycle	11/880	16/2220	0.017436	0.111242	0.0901165	64772/10299/80267/23193/2923/9695/7841/5700/56886/11253/55768	11
A	R-HSA-5607761	Dectin-1 mediated noncanonical NF-kB signaling	11/880	16/2220	0.017436	0.111242	0.0901165	5686/5705/5685/4791/5717/9039/5700/23198/5707/9861/5702	11
A	R-HSA-5668541	TNFR2 non-canonical NF-kB pathway	11/880	16/2220	0.017436	0.111242	0.0901165	5686/5705/5685/4791/5717/9039/5700/23198/5707/9861/5702	11
A	R-HSA-5676590	NIK-->noncanonical NF-kB signaling	11/880	16/2220	0.017436	0.111242	0.0901165	5686/5705/5685/4791/5717/9039/5700/23198/5707/9861/5702	11
A	R-HSA-8852276	The role of GTSE1 in G2/M progression after G2 checkpoint	11/880	16/2220	0.017436	0.111242	0.0901165	5686/5705/5685/5717/5347/5700/23198/5707/9861/5702/9133	11
A	R-HSA-9007101	Rab regulation of trafficking	20/880	34/2220	0.0176567	0.111535	0.0903538	414918/6305/22878/9827/55667/81631/64786/23011/5870/51112/26130/7248/208/7249/27342/5878/83874/11021/7109/60684	20
A	R-HSA-1268020	Mitochondrial protein import	12/880	18/2220	0.0183678	0.113773	0.0921676	25813/3329/9804/1431/498/92609/10469/6901/10452/506/9868/50	12
A	R-HSA-68827	CDT1 association with the CDC6:ORC:origin complex	12/880	18/2220	0.0183678	0.113773	0.0921676	5686/5705/5685/5717/81620/5700/23198/4998/5707/84515/9861/5702	12
A	R-HSA-450531	Regulation of mRNA stability by proteins that bind AU-rich elements	16/880	26/2220	0.0191585	0.114917	0.0930942	8570/7514/5686/5705/5685/5717/8021/54464/5700/23198/5707/9861/26986/8125/5073/5702	16
A	R-HSA-69202	Cyclin E associated events during G1/S transition	14/880	22/2220	0.0192149	0.114917	0.0930942	5686/5705/5685/132660/7465/5717/898/6502/7027/5700/208/5707/9861/5702	14
A	R-HSA-69656	Cyclin A:Cdk2-associated events at S phase entry	14/880	22/2220	0.0192149	0.114917	0.0930942	5686/5705/5685/132660/7465/5717/51343/898/6502/7027/5700/5707/9861/5702	14
A	R-HSA-8876198	RAB GEFs exchange GTP for GDP on RABs	15/880	24/2220	0.019273	0.114917	0.0930942	414918/6305/22878/9827/55667/23011/5870/51112/26130/208/27342/5878/11021/7109/60684	15
A	R-HSA-168249	Innate Immune System	93/880	201/2220	0.0268422	0.154264	0.124969	538/121260/7295/5686/5705/5685/93100/5591/5879/3708/5781/1793/138050/23526/7409/2720/2002/10075/6793/5291/2548/4791/5717/226/9039/170506/28988/51135/55703/9844/8694/5581/4126/10454/8972/3984/3608/9114/5335/6416/25852/9798/527/5660/5870/1460/4125/5700/3837/1778/5063/23198/1387/23352/158747/5534/8826/5768/9550/4650/5707/5295/5594/10577/4257/9861/6836/6386/4792/10552/5878/7184/23317/5290/10096/2990/…	93
A	R-HSA-114604	GPVI-mediated activation cascade	8/880	11/2220	0.0273306	0.154264	0.124969	5879/5781/7409/5291/208/5295/5290/3717	8
A	R-HSA-5627123	RHO GTPases activate PAKs	8/880	11/2220	0.0273306	0.154264	0.124969	5879/2316/3984/5063/10398/4660/4771/2017	8
A	R-HSA-983168	Antigen processing: Ubiquitination & Proteasome degradation	40/880	79/2220	0.0285619	0.154264	0.124969	5686/5705/5685/8881/10075/7319/122769/223082/5717/996/9039/29116/8924/51343/5071/55294/64750/29945/26091/23304/6502/23608/5700/29882/23198/23352/5707/9520/9320/7328/9861/9604/27252/27246/8697/9817/26268/5702/142678/9730	40
A	R-HSA-2029480	Fcgamma receptor (FCGR) dependent phagocytosis	17/880	29/2220	0.0291722	0.154264	0.124969	5879/3708/1793/7409/5291/9844/5581/3984/5335/4650/5295/5594/10552/5290/10096/10787/4771	17
A	R-HSA-1236978	Cross-presentation of soluble exogenous antigens (endosomes)	9/880	13/2220	0.0297814	0.154264	0.124969	5686/5705/5685/5717/5700/23198/5707/9861/5702	9
A	R-HSA-180585	Vif-mediated degradation of APOBEC3G	9/880	13/2220	0.0297814	0.154264	0.124969	5686/5705/5685/5717/5700/23198/5707/9861/5702	9
A	R-HSA-211733	Regulation of activated PAK-2p34 by proteasome mediated degradation	9/880	13/2220	0.0297814	0.154264	0.124969	5686/5705/5685/5717/5700/23198/5707/9861/5702	9
A	R-HSA-350562	Regulation of ornithine decarboxylase (ODC)	9/880	13/2220	0.0297814	0.154264	0.124969	5686/5705/5685/5717/5700/23198/5707/9861/5702	9
A	R-HSA-69017	CDK-mediated phosphorylation and removal of Cdc6	9/880	13/2220	0.0297814	0.154264	0.124969	5686/5705/5685/5717/5700/23198/5707/9861/5702	9
A	R-HSA-69229	Ubiquitin-dependent degradation of Cyclin D1	9/880	13/2220	0.0297814	0.154264	0.124969	5686/5705/5685/5717/5700/23198/5707/9861/5702	9
A	R-HSA-75815	Ubiquitin-dependent degradation of Cyclin D	9/880	13/2220	0.0297814	0.154264	0.124969	5686/5705/5685/5717/5700/23198/5707/9861/5702	9
A	R-HSA-8941858	Regulation of RUNX3 expression and activity	9/880	13/2220	0.0297814	0.154264	0.124969	5686/5705/5685/5717/64750/5700/5707/9861/5702	9
A	R-HSA-156827	L13a-mediated translational silencing of Ceruloplasmin expression	15/880	25/2220	0.0308655	0.154264	0.124969	51386/1974/6135/8661/9349/6146/1968/6144/6191/26986/8663/3646/6205/6204/6147	15
A	R-HSA-5607764	CLEC7A (Dectin-1) signaling	15/880	25/2220	0.0308655	0.154264	0.124969	5686/5705/5685/3708/4791/5717/9039/10454/5700/23198/5534/5707/9861/4792/5702	15
A	R-HSA-6807505	RNA polymerase II transcribes snRNA genes	15/880	25/2220	0.0308655	0.154264	0.124969	51585/55756/8812/2960/25896/4686/55656/54973/6877/2962/905/55726/65123/57508/1025	15
A	R-HSA-174113	SCF-beta-TrCP mediated degradation of Emi1	10/880	15/2220	0.0312315	0.154264	0.124969	5686/5705/5685/5717/51343/5700/23198/5707/9861/5702	10
A	R-HSA-450408	AUF1 (hnRNP D0) binds and destabilizes mRNA	10/880	15/2220	0.0312315	0.154264	0.124969	5686/5705/5685/5717/5700/23198/5707/9861/26986/5702	10
A	R-HSA-8854050	FBXL7 down-regulates AURKA during mitotic entry and in early mitosis	10/880	15/2220	0.0312315	0.154264	0.124969	5686/5705/5685/5717/5700/23198/5707/6790/9861/5702	10
A	R-HSA-202424	Downstream TCR signaling	14/880	23/2220	0.0315214	0.154264	0.124969	5686/5705/5685/5291/5717/5728/5700/23198/5707/5295/9861/4792/5290/5702	14
A	R-HSA-1236975	Antigen processing-Cross presentation	11/880	17/2220	0.0319575	0.154264	0.124969	5686/5705/5685/5717/2923/55176/5700/23198/5707/9861/5702	11
A	R-HSA-380320	Recruitment of NuMA to mitotic centrosomes	11/880	17/2220	0.0319575	0.154264	0.124969	7283/10844/5048/10121/121441/23332/102800317/5347/1778/4751/10733	11
A	R-HSA-68962	Activation of the pre-replicative complex	11/880	17/2220	0.0319575	0.154264	0.124969	81620/4172/4175/4998/84515/23649/4176/4174/5426/8318/55388	11
A	R-HSA-8939902	Regulation of RUNX2 expression and activity	11/880	17/2220	0.0319575	0.154264	0.124969	5686/5705/5685/5717/55294/6502/5700/23198/5707/9861/5702	11
A	R-HSA-3214841	PKMTs methylate histone lysines	12/880	19/2220	0.0321586	0.154264	0.124969	9869/55904/9739/4791/9757/2146/7468/5929/55870/84444/387893/8726	12
A	R-HSA-975956	Nonsense Mediated Decay (NMD) independent of the Exon Junction Complex (EJC)	12/880	19/2220	0.0321586	0.154264	0.124969	4686/6135/9349/6146/6144/6191/26986/5976/2107/6205/6204/6147	12
A	R-HSA-1280218	Adaptive Immune System	74/880	158/2220	0.0340246	0.161998	0.131234	3796/29127/5686/5705/9371/5685/5879/3708/5781/7409/8881/10075/7319/122769/5291/223082/5717/22920/9493/996/9039/5728/10121/29116/8924/2923/51343/5071/55294/164/64750/5335/29945/1062/55176/26091/23304/9632/6502/81930/23608/5700/29882/1778/5063/5909/23198/23352/867/5534/208/5707/5295/9520/9320/7328/1213/9861/9604/4792/11127/253260/5290/27252/5966/27246/8697/9817/26268/5702/7535/142678/9730/1508	74
A	R-HSA-159236	Transport of Mature mRNA derived from an Intron-Containing Transcript	21/880	38/2220	0.0357364	0.167646	0.135809	9984/55110/7919/7175/9818/4927/9972/4928/81929/102724594/4686/8021/84321/51362/55746/9785/57187/10482/8563/8480/6432	21
A	R-HSA-2454202	Fc epsilon receptor (FCERI) signaling	21/880	38/2220	0.0357364	0.167646	0.135809	5686/5705/5685/5879/3708/7409/5291/5717/10454/5335/6416/5700/23198/5534/5707/5295/5594/9861/4792/5290/5702	21
A	R-HSA-5633007	Regulation of TP53 Activity	26/880	49/2220	0.0375427	0.174834	0.141632	472/545/1108/7862/29117/387893/7156/6749/1460/6794/80010/6877/11198/208/6790/253260/6873/90809/22974/28996/4361/5305/10419/6872/9156/83860	26
A	R-HSA-195258	RHO GTPase Effectors	34/880	67/2220	0.0402388	0.186031	0.150704	3796/7514/9928/5879/2316/4928/5048/81929/9055/3984/995/6249/1062/81930/6722/23332/5347/1778/5063/8379/8826/55746/5594/10398/4660/5905/11113/10552/10096/10787/4771/9735/4221/2017	34
A	R-HSA-1257604	PIP3 activates AKT signaling	33/880	65/2220	0.0426239	0.194776	0.157787	5686/5705/5685/5781/1108/7409/5291/5717/2146/51135/5728/81847/8726/1460/23608/5700/9112/23198/208/3667/5707/7249/5295/5594/11060/10325/9861/253260/5290/5702/5305/648/8394	33
A	R-HSA-167172	Transcription of the HIV genome	17/880	30/2220	0.043046	0.194776	0.157787	8732/8812/2960/4686/6749/6877/11198/2962/6924/6873/905/2071/7469/6872/83860/1025/6917	17
A	R-HSA-5663220	RHO GTPases Activate Formins	17/880	30/2220	0.043046	0.194776	0.157787	3796/7514/5879/4928/5048/81929/6249/1062/81930/6722/23332/5347/1778/8379/55746/5905/9735	17
A	R-HSA-72202	Transport of Mature Transcript to Cytoplasm	23/880	43/2220	0.0442157	0.198659	0.160933	9984/55110/7919/7175/29894/8189/9818/4927/9972/4928/81929/102724594/4686/8021/84321/51362/55746/9785/57187/10482/8563/8480/6432	23
A	R-HSA-112382	Formation of RNA Pol II elongation complex	16/880	28/2220	0.0449436	0.199125	0.161311	8812/80349/79577/4686/6749/11198/2962/6924/6830/905/2071/7469/4300/54623/1025/6917	16
A	R-HSA-75955	RNA Polymerase II Transcription Elongation	16/880	28/2220	0.0449436	0.199125	0.161311	8812/80349/79577/4686/6749/11198/2962/6924/6830/905/2071/7469/4300/54623/1025/6917	16
A	R-HSA-983169	Class I MHC mediated antigen processing & presentation	43/880	88/2220	0.0461124	0.202895	0.164364	5686/5705/5685/8881/10075/7319/122769/223082/5717/996/9039/29116/8924/2923/51343/5071/55294/64750/29945/55176/26091/23304/9632/6502/23608/5700/29882/23198/23352/5707/9520/9320/7328/9861/9604/27252/27246/8697/9817/26268/5702/142678/9730	43
A	R-HSA-6807070	PTEN Regulation	22/880	41/2220	0.0466845	0.203247	0.164649	5686/5705/5685/1108/5717/2146/5728/81847/8726/1460/23608/5700/9112/23198/208/5707/5594/11060/10325/9861/5702/648	22
A	R-HSA-1483255	PI Metabolism	15/880	26/2220	0.0468295	0.203247	0.164649	8897/6305/54893/5291/27124/5728/22876/5297/5295/55613/5290/90809/5305/8394/22908	15
A	R-HSA-2559582	Senescence-Associated Secretory Phenotype (SASP)	7/880	10/2220	0.0517388	0.203393	0.164768	8881/996/51343/29945/29882/5594/8697	7
A	R-HSA-3214858	RMTs methylate histone arginines	7/880	10/2220	0.0517388	0.203393	0.164768	55193/54496/6597/6601/6605/10419/3717	7
A	R-HSA-373753	Nephrin family interactions	7/880	10/2220	0.0517388	0.203393	0.164768	5291/8826/5295/8440/5290/6709/8573	7
A	R-HSA-397795	G-protein beta:gamma signalling	7/880	10/2220	0.0517388	0.203393	0.164768	5291/10681/208/5295/23236/5290/3717	7
A	R-HSA-512988	Interleukin-3, 5 and GM-CSF signaling	7/880	10/2220	0.0517388	0.203393	0.164768	5781/7409/5291/867/5295/5290/3717	7
A	R-HSA-351202	Metabolism of polyamines	12/880	20/2220	0.0519949	0.203393	0.164768	5686/5705/5685/435/384/5717/5700/23198/5707/9861/5702/4507	12
A	R-HSA-5619084	ABC transporter disorders	12/880	20/2220	0.0519949	0.203393	0.164768	5686/5705/5685/10058/27248/5717/5826/5700/23198/5707/9861/5702	12
A	R-HSA-913531	Interferon Signaling	20/880	37/2220	0.0520183	0.203393	0.164768	5781/7175/9818/4927/9972/4928/81929/8021/8672/1974/5335/25820/3837/55746/54739/5495/10612/8480/1982/3717	20
A	R-HSA-1169091	Activation of NF-kappaB in B cells	11/880	18/2220	0.0533128	0.203393	0.164768	5686/5705/5685/5717/5700/23198/5707/9861/4792/5966/5702	11
A	R-HSA-1234174	Regulation of Hypoxia-inducible Factor (HIF) by oxygen	10/880	16/2220	0.0542239	0.203393	0.164768	5686/5705/5685/5717/5700/23198/1387/5707/9861/5702	10
A	R-HSA-176187	Activation of ATR in response to replication stress	10/880	16/2220	0.0542239	0.203393	0.164768	545/4172/995/4175/4998/84515/4176/4174/8318/55388	10
A	R-HSA-2262749	Cellular response to hypoxia	10/880	16/2220	0.0542239	0.203393	0.164768	5686/5705/5685/5717/5700/23198/1387/5707/9861/5702	10
A	R-HSA-2408557	Selenocysteine synthesis	10/880	16/2220	0.0542239	0.203393	0.164768	6301/6135/9349/6146/6144/6191/51091/6205/6204/6147	10
A	R-HSA-4608870	Asymmetric localization of PCP proteins	10/880	16/2220	0.0542239	0.203393	0.164768	5686/5705/5685/5717/64750/5700/23198/5707/9861/5702	10
A	R-HSA-5678895	Defective CFTR causes cystic fibrosis	10/880	16/2220	0.0542239	0.203393	0.164768	5686/5705/5685/27248/5717/5700/23198/5707/9861/5702	10
A	R-HSA-72649	Translation initiation complex formation	10/880	16/2220	0.0542239	0.203393	0.164768	51386/1974/8661/1968/6191/26986/8663/3646/6205/6204	10
A	R-HSA-72662	Activation of the mRNA upon binding of the cap-binding complex and eIFs, and subsequent binding to 43S	10/880	16/2220	0.0542239	0.203393	0.164768	51386/1974/8661/1968/6191/26986/8663/3646/6205/6204	10
A	R-HSA-180534	Vpu mediated degradation of CD4	9/880	14/2220	0.0545143	0.203393	0.164768	5686/5705/5685/5717/5700/23198/5707/9861/5702	9
A	R-HSA-429947	Deadenylation of mRNA	9/880	14/2220	0.0545143	0.203393	0.164768	4848/23019/1974/4849/55571/26986/5073/25904/4850	9
A	R-HSA-432722	Golgi Associated Vesicle Biogenesis	9/880	14/2220	0.0545143	0.203393	0.164768	9685/2580/8775/164/1362/6844/6643/1213/5878	9
A	R-HSA-72165	mRNA Splicing - Minor Pathway	9/880	14/2220	0.0545143	0.203393	0.164768	6632/9343/23450/4686/2962/23020/10992/6432/9410	9
A	R-HSA-75067	Processing of Capped Intronless Pre-mRNA	9/880	14/2220	0.0545143	0.203393	0.164768	51585/1478/29894/8189/11051/4686/1479/8106/10978	9
A	R-HSA-77595	Processing of Intronless Pre-mRNAs	9/880	14/2220	0.0545143	0.203393	0.164768	51585/1478/29894/8189/11051/4686/1479/8106/10978	9
A	R-HSA-8854214	TBC/RABGAPs	9/880	14/2220	0.0545143	0.203393	0.164768	81631/64786/5870/7248/7249/27342/5878/83874/11021	9
A	R-HSA-8953897	Cellular responses to external stimuli	53/880	112/2220	0.0549481	0.203819	0.165113	538/8897/7295/5686/5705/5685/472/7175/545/27000/8881/11152/9821/9818/5717/4927/9972/996/4928/2146/10963/81929/81631/10121/8021/51343/898/29945/6416/8726/7027/25978/5700/29882/10294/1778/23198/1387/79643/7248/55746/5707/7249/5594/10325/9861/25842/8697/8480/5702/4361/648/2288	53
A	R-HSA-1483206	Glycerophospholipid biosynthesis	18/880	33/2220	0.057905	0.213546	0.172993	56894/8760/3032/8694/2820/114882/9926/1460/85465/6901/55224/56910/9600/56261/2819/23761/3030/9791	18
A	R-HSA-9010553	Regulation of expression of SLITs and ROBOs	23/880	44/2220	0.0588963	0.215953	0.174943	5686/5705/5685/55110/1605/5717/4686/6135/5700/23198/5707/9349/6146/6144/6191/9861/26986/2107/5702/23053/6205/6204/6147	23
A	R-HSA-2559583	Cellular Senescence	17/880	31/2220	0.0610602	0.221064	0.179083	7295/472/8881/996/2146/51343/898/29945/6416/8726/7027/29882/5594/25842/8697/4361/648	17
A	R-HSA-5621481	C-type lectin receptors (CLRs)	17/880	31/2220	0.0610602	0.221064	0.179083	5686/5705/5685/3708/4791/5717/9039/10454/5700/5063/23198/1387/5534/5707/9861/4792/5702	17
A	R-HSA-71291	Metabolism of amino acids and derivatives	51/880	108/2220	0.0613297	0.221064	0.179083	5686/5705/5685/275/435/5859/6301/191/5860/384/5717/5162/586/9061/10157/27034/9380/80150/6135/10295/138199/256987/5700/501/23198/5707/9349/6146/3376/6144/6191/2058/2806/9861/29920/2731/51380/189/51091/51540/57515/5702/56922/4507/6205/5625/6204/51520/3735/6147/3712	51
A	R-HSA-1989781	PPARA activates gene expression	16/880	29/2220	0.0643545	0.226841	0.183763	51/1374/10025/54797/9282/6256/1387/3157/9412/9611/9442/23179/9439/1376/6720/84246	16
A	R-HSA-400206	Regulation of lipid metabolism by Peroxisome proliferator-activated receptor alpha (PPARalpha)	16/880	29/2220	0.0643545	0.226841	0.183763	51/1374/10025/54797/9282/6256/1387/3157/9412/9611/9442/23179/9439/1376/6720/84246	16
A	R-HSA-72613	Eukaryotic Translation Initiation	16/880	29/2220	0.0643545	0.226841	0.183763	51386/1974/6135/8892/8661/9349/6146/1968/6144/6191/26986/8663/3646/6205/6204/6147	16
A	R-HSA-72737	Cap-dependent Translation Initiation	16/880	29/2220	0.0643545	0.226841	0.183763	51386/1974/6135/8892/8661/9349/6146/1968/6144/6191/26986/8663/3646/6205/6204/6147	16
A	R-HSA-382556	ABC-family proteins mediated transport	15/880	27/2220	0.0677814	0.236309	0.191433	5686/5705/5685/10058/27248/5717/5825/5700/23198/5707/1968/9861/5702/5824/89845	15
A	R-HSA-429914	Deadenylation-dependent mRNA decay	15/880	27/2220	0.0677814	0.236309	0.191433	4848/80153/80349/23019/1974/54464/6499/25804/4849/55571/26986/5073/1656/25904/4850	15
A	R-HSA-177243	Interactions of Rev with host cellular proteins	14/880	25/2220	0.0713286	0.245987	0.199274	7514/7175/1104/9818/4927/9972/4928/81929/8021/5902/3837/55746/5905/8480	14
A	R-HSA-72706	GTP hydrolysis and joining of the 60S ribosomal subunit	14/880	25/2220	0.0713286	0.245987	0.199274	51386/1974/6135/8661/9349/6146/1968/6144/6191/8663/3646/6205/6204/6147	14
A	R-HSA-8878171	Transcriptional regulation by RUNX1	24/880	47/2220	0.072229	0.247753	0.200704	5686/5705/5685/55904/5781/9739/55193/5717/9757/5929/1460/5700/23198/1387/5707/6597/10398/9861/6601/6605/5702/28996/1998/648	24
A	R-HSA-2262752	Cellular responses to stress	44/880	93/2220	0.0761907	0.259945	0.210581	538/7295/5686/5705/5685/472/7175/545/27000/8881/9818/5717/4927/9972/996/4928/2146/10963/81929/10121/8021/51343/898/29945/6416/8726/7027/5700/29882/10294/1778/23198/1387/55746/5707/5594/9861/25842/8697/8480/5702/4361/648/2288	44
A	R-HSA-1799339	SRP-dependent cotranslational protein targeting to membrane	12/880	21/2220	0.0786838	0.264212	0.214037	6734/55176/6135/6731/9349/6146/6144/6191/6730/6205/6204/6147	12
A	R-HSA-5687128	MAPK6/MAPK4 signaling	12/880	21/2220	0.0786838	0.264212	0.214037	7514/5686/5705/5685/5879/5717/5700/5063/23198/5707/9861/5702	12
A	R-HSA-72689	Formation of a pool of free 40S subunits	12/880	21/2220	0.0786838	0.264212	0.214037	51386/6135/8661/9349/6146/6144/6191/8663/3646/6205/6204/6147	12
A	R-HSA-597592	Post-translational protein modification	147/880	340/2220	0.0792571	0.264744	0.214468	9097/64772/10445/9810/8243/10299/5686/5705/80267/9306/5685/5591/9189/7175/3416/9804/2720/85365/6996/23193/7319/8295/122769/51667/9818/1605/5717/4247/1642/4927/7153/9972/114805/80349/9039/9919/4928/54617/23326/81929/5728/5929/7347/10121/4241/79577/8775/4087/8021/8924/2923/10454/5071/55294/8451/64750/9695/23011/93624/4124/23369/22796/8239/9632/6502/81847/55827/197258/142/5870/7841/5862/80344/9100/2…	147
A	R-HSA-168254	Influenza Infection	22/880	43/2220	0.0814647	0.2707	0.219294	7514/7175/9818/4927/9972/4928/81929/8021/6135/3837/8106/2962/55746/9349/6146/6144/6191/1213/8480/6205/6204/6147	22
A	R-HSA-5358346	Hedgehog ligand biogenesis	11/880	19/2220	0.0823999	0.270985	0.219525	5686/5705/5685/27248/5717/5700/23198/5707/9861/5702/6868	11
A	R-HSA-5658442	Regulation of RAS by GAPs	11/880	19/2220	0.0823999	0.270985	0.219525	4763/5686/5705/5685/5717/5700/23198/5707/9861/5702/5921	11
A	R-HSA-983705	Signaling by the B Cell Receptor (BCR)	17/880	32/2220	0.0836121	0.273023	0.221175	5686/5705/5685/3708/7409/5717/5335/5700/23198/867/5534/5707/5295/9861/4792/5966/5702	17
A	R-HSA-199991	Membrane Trafficking	78/880	174/2220	0.0848785	0.273023	0.221175	58513/56894/9685/414918/3796/6305/4624/29127/9525/9371/9847/5879/22878/9827/22920/9493/4646/2580/9919/85021/5048/55667/22905/81631/10121/8775/64786/164/23011/4036/4124/84251/22796/1362/1062/9632/57148/81930/5870/6844/79571/25978/6643/1778/51112/867/26130/79643/7248/23243/208/11336/7249/9712/27342/157807/1213/339122/6836/9950/51594/11127/10552/5878/83874/11070/11021/10096/26958/3833/23423/7109/835…	78
A	R-HSA-5362768	Hh mutants that don't undergo autocatalytic processing are degraded by ERAD	10/880	17/2220	0.086033	0.273023	0.221175	5686/5705/5685/27248/5717/5700/23198/5707/9861/5702	10
A	R-HSA-5387390	Hh mutants abrogate ligand secretion	10/880	17/2220	0.086033	0.273023	0.221175	5686/5705/5685/27248/5717/5700/23198/5707/9861/5702	10
A	R-HSA-5620912	Anchoring of the basal body to the plasma membrane	10/880	17/2220	0.086033	0.273023	0.221175	7283/5048/10121/121441/23332/102800317/5347/1778/4751/10733	10
A	R-HSA-168255	Influenza Life Cycle	21/880	41/2220	0.0865675	0.273023	0.221175	7514/7175/9818/4927/9972/4928/81929/8021/6135/3837/2962/55746/9349/6146/6144/6191/1213/8480/6205/6204/6147	21
A	R-HSA-68875	Mitotic Prophase	21/880	41/2220	0.0865675	0.273023	0.221175	23310/7175/84930/9818/4927/9972/4928/81929/8021/387893/55844/5862/5347/55746/10051/5594/10592/7443/8480/9133/8815	21
A	R-HSA-1169408	ISG15 antiviral mechanism	16/880	30/2220	0.088707	0.273023	0.221175	7175/9818/4927/9972/4928/81929/8021/8672/1974/5335/25820/3837/55746/5495/8480/1982	16
A	R-HSA-1169410	Antiviral mechanism by IFN-stimulated genes	16/880	30/2220	0.088707	0.273023	0.221175	7175/9818/4927/9972/4928/81929/8021/8672/1974/5335/25820/3837/55746/5495/8480/1982	16
A	R-HSA-1234176	Oxygen-dependent proline hydroxylation of Hypoxia-inducible Factor Alpha	9/880	15/2220	0.0894385	0.273023	0.221175	5686/5705/5685/5717/5700/23198/5707/9861/5702	9
A	R-HSA-156842	Eukaryotic Translation Elongation	9/880	15/2220	0.0894385	0.273023	0.221175	1937/6135/9349/6146/6144/6191/6205/6204/6147	9
A	R-HSA-1660499	Synthesis of PIPs at the plasma membrane	9/880	15/2220	0.0894385	0.273023	0.221175	8897/5291/27124/5728/5295/55613/5290/5305/8394	9
A	R-HSA-167287	HIV elongation arrest and recovery	9/880	15/2220	0.0894385	0.273023	0.221175	8812/6749/11198/2962/6924/905/7469/1025/6917	9
A	R-HSA-167290	Pausing and recovery of HIV elongation	9/880	15/2220	0.0894385	0.273023	0.221175	8812/6749/11198/2962/6924/905/7469/1025/6917	9
A	R-HSA-4641258	Degradation of DVL	9/880	15/2220	0.0894385	0.273023	0.221175	5686/5705/5685/5717/5700/23198/5707/9861/5702	9
A	R-HSA-72695	Formation of the ternary complex, and subsequently, the 43S complex	8/880	13/2220	0.0923794	0.280657	0.22736	51386/8661/1968/6191/8663/3646/6205/6204	8
A	R-HSA-186763	Downstream signal transduction	7/880	11/2220	0.0944533	0.285542	0.231317	5781/5291/5335/5295/8440/5290/5921	7
A	R-HSA-194315	Signaling by Rho GTPases	46/880	99/2220	0.0948823	0.285542	0.231317	3796/7514/9928/29127/1123/5879/23526/7409/3633/2316/50650/4928/5048/81929/9055/3984/995/11214/6249/1062/81930/55789/6722/23332/5347/1778/10928/5063/8379/8826/4650/55746/5594/1894/10398/4660/5905/11113/10552/10096/10787/23365/4771/9735/4221/2017	46
A	R-HSA-927802	Nonsense-Mediated Decay (NMD)	14/880	26/2220	0.0999109	0.297865	0.2413	55110/4686/6135/9349/6146/6144/6191/26986/5976/2107/23049/6205/6204/6147	14
A	R-HSA-975957	Nonsense Mediated Decay (NMD) enhanced by the Exon Junction Complex (EJC)	14/880	26/2220	0.0999109	0.297865	0.2413	55110/4686/6135/9349/6146/6144/6191/26986/5976/2107/23049/6205/6204/6147	14
A	R-HSA-165054	Rev-mediated nuclear export of HIV RNA	13/880	24/2220	0.106062	0.314734	0.254965	7514/7175/1104/9818/4927/9972/4928/81929/8021/5902/55746/5905/8480	13
A	R-HSA-376176	Signaling by ROBO receptors	28/880	58/2220	0.110652	0.324636	0.262987	5686/5705/5685/55110/5879/1605/5717/4686/6135/23332/5700/5063/23198/4650/5707/9349/6146/6144/6191/9861/26986/8440/2107/5702/23053/6205/6204/6147	28
A	R-HSA-8951664	Neddylation	28/880	58/2220	0.110652	0.324636	0.262987	5686/5705/9306/5685/122769/51667/5717/1642/9039/5929/7347/55294/8451/23369/6502/55827/80344/5700/23198/8883/5707/23038/9861/27252/9817/26268/5702/50717	28
A	R-HSA-6804756	Regulation of TP53 Activity through Phosphorylation	17/880	33/2220	0.110926	0.324636	0.262987	472/545/7156/6749/1460/6794/80010/6877/11198/6790/6873/22974/28996/4361/6872/9156/83860	17
A	R-HSA-1168372	Downstream signaling events of B Cell Receptor (BCR)	12/880	22/2220	0.112607	0.326561	0.264547	5686/5705/5685/5717/5700/23198/5534/5707/9861/4792/5966/5702	12
A	R-HSA-199418	Negative regulation of the PI3K/AKT network	12/880	22/2220	0.112607	0.326561	0.264547	5781/7409/5291/51135/5728/208/3667/5295/5594/5290/5305/8394	12
A	R-HSA-2871837	FCERI mediated NF-kB activation	11/880	20/2220	0.119562	0.34516	0.279613	5686/5705/5685/5717/10454/5700/23198/5707/9861/4792/5702	11
A	R-HSA-5663202	Diseases of signal transduction	47/880	103/2220	0.121426	0.348964	0.282695	4763/5686/5705/5685/23164/9372/5781/7409/5291/27248/5717/5728/4686/4087/9061/55294/5335/57534/5700/23198/1387/867/8826/8315/2962/208/3667/5707/7249/5295/5594/27044/9861/9611/8844/253260/5290/4140/64840/5702/5921/22866/7046/6868/142678/3717/22938	47
A	R-HSA-201681	TCF dependent signaling in response to WNT	23/880	47/2220	0.122295	0.349885	0.283441	7514/5686/5705/5685/8295/5717/5929/79577/64750/81847/1460/102800317/5700/23198/1387/8607/208/5707/6597/9861/9101/5702/4221	23
A	R-HSA-5693532	DNA Double-Strand Break Repair	26/880	54/2220	0.124882	0.35569	0.288143	2237/5591/22976/675/472/545/5981/7468/51750/55183/27434/151987/8924/7156/23030/142/80010/8914/54962/7158/5893/4361/5426/9156/5429/80198	26
A	R-HSA-199992	trans-Golgi Network Vesicle Budding	10/880	18/2220	0.126933	0.358334	0.290285	9685/2580/8775/164/1362/6844/6643/157807/1213/5878	10
A	R-HSA-421837	Clathrin derived vesicle budding	10/880	18/2220	0.126933	0.358334	0.290285	9685/2580/8775/164/1362/6844/6643/157807/1213/5878	10
A	R-HSA-5653656	Vesicle-mediated transport	79/880	180/2220	0.128149	0.360173	0.291776	58513/56894/9685/414918/3796/6305/4624/29127/9525/9371/9847/5879/22878/9827/22920/9493/4646/2580/9919/85021/5048/55667/22905/81631/10121/8775/64786/164/23011/4036/4124/84251/22796/1362/1062/9632/57148/81930/5870/6844/79571/25978/6643/1778/51112/867/26130/79643/7248/23243/208/11336/7249/9712/27342/157807/1213/339122/6836/9950/51594/11127/10552/5878/7184/83874/11070/11021/10096/26958/3833/23423/710…	79
A	R-HSA-6798695	Neutrophil degranulation	51/880	113/2220	0.130234	0.364428	0.295222	121260/5686/93100/5879/138050/23526/2720/10075/6793/2548/5717/226/28988/8694/4126/8972/3608/25852/9798/527/5660/5870/1460/4125/3837/1778/23352/158747/8826/5768/5707/5594/10577/4257/9861/6836/6386/5878/23317/2990/80331/57020/317/5702/2519/6709/5787/23200/1508/51719/3146	51
A	R-HSA-211000	Gene Silencing by RNA	18/880	36/2220	0.13401	0.368875	0.298825	54456/7175/9818/4927/9972/4928/81929/11022/8021/56165/54487/54514/55746/9271/221400/8480/91646/29102	18
A	R-HSA-1834949	Cytosolic sensors of pathogen-associated DNA	9/880	16/2220	0.134714	0.368875	0.298825	5591/4791/170506/55703/1387/4792/1660/4361/3146	9
A	R-HSA-6802949	Signaling by RAS mutants	9/880	16/2220	0.134714	0.368875	0.298825	4763/8826/8315/5594/8844/4140/5921/22866/3717	9
A	R-HSA-72702	Ribosomal scanning and start codon recognition	9/880	16/2220	0.134714	0.368875	0.298825	51386/1974/8661/1968/6191/8663/3646/6205/6204	9
A	R-HSA-72764	Eukaryotic Translation Termination	9/880	16/2220	0.134714	0.368875	0.298825	6135/9349/6146/6144/6191/2107/6205/6204/6147	9
A	R-HSA-9006925	Intracellular signaling by second messengers	36/880	78/2220	0.140384	0.382758	0.310071	5686/5705/5685/3708/5781/1108/7409/5291/5717/2146/51135/5728/5581/5335/81847/8726/1460/23608/5700/9112/23198/208/3667/5707/7249/5295/5594/11060/10325/9861/253260/5290/5702/5305/648/8394	36
A	R-HSA-72312	rRNA processing	27/880	57/2220	0.142221	0.384594	0.311558	10528/27042/79922/23481/23160/54555/6135/134430/1736/10813/102800317/9349/27340/6146/51602/6144/6191/84946/90459/84128/54931/83732/9277/6205/57647/6204/6147	27
A	R-HSA-156902	Peptide chain elongation	8/880	14/2220	0.142866	0.384594	0.311558	6135/9349/6146/6144/6191/6205/6204/6147	8
A	R-HSA-388841	Costimulation by the CD28 family	8/880	14/2220	0.142866	0.384594	0.311558	5879/5781/7409/5063/208/5295/253260/5290	8
A	R-HSA-8856688	Golgi-to-ER retrograde transport	20/880	41/2220	0.147783	0.392363	0.317852	56894/3796/29127/9371/22920/9493/5048/10121/8775/1062/81930/5870/1778/6836/51594/11127/26958/3833/23423/84364	20
A	R-HSA-1227986	Signaling by ERBB2	7/880	12/2220	0.151287	0.392363	0.317852	5581/5335/208/5295/9101/5290/5782	7
A	R-HSA-168928	DDX58/IFIH1-mediated induction of interferon-alpha/beta	7/880	12/2220	0.151287	0.392363	0.317852	4791/170506/1387/4792/1660/55593/3146	7
A	R-HSA-201722	Formation of the beta-catenin:TCF transactivating complex	7/880	12/2220	0.151287	0.392363	0.317852	8295/5929/79577/1387/8607/6597/4221	7
A	R-HSA-389356	CD28 co-stimulation	7/880	12/2220	0.151287	0.392363	0.317852	5879/7409/5063/208/5295/253260/5290	7
A	R-HSA-6802946	Signaling by moderate kinase activity BRAF mutants	7/880	12/2220	0.151287	0.392363	0.317852	8826/8315/5594/8844/4140/22866/3717	7
A	R-HSA-6802955	Paradoxical activation of RAF signaling by kinase inactive BRAF	7/880	12/2220	0.151287	0.392363	0.317852	8826/8315/5594/8844/4140/22866/3717	7
A	R-HSA-8939243	RUNX1 interacts with co-factors whose precise effect on RUNX1 targets is not known	7/880	12/2220	0.151287	0.392363	0.317852	55193/1460/6597/6601/6605/28996/648	7
A	R-HSA-901042	Calnexin/calreticulin cycle	7/880	12/2220	0.151287	0.392363	0.317852	10299/80267/23193/2923/9695/56886/11253	7
A	R-HSA-1280215	Cytokine Signaling in Immune system	65/880	148/2220	0.155153	0.400759	0.324654	3181/4763/5686/5705/5685/5781/7175/7409/2002/5291/4791/11221/9818/5717/4927/9972/9039/4928/51135/81929/8021/10454/8672/1974/5335/6416/25820/6844/5306/5700/3837/23198/867/7010/8826/8315/55746/3667/5707/5295/5594/54739/6597/10048/9861/5495/4792/8844/10612/9446/7184/5290/4140/8480/1660/5702/4507/5921/22866/6868/6709/54014/1982/3717/3146	65
A	R-HSA-8873719	RAB geranylgeranylation	6/880	10/2220	0.159747	0.410962	0.332919	23011/5870/5862/339122/5878/11021	6
A	R-HSA-8868773	rRNA processing in the nucleus and cytosol	25/880	53/2220	0.16048	0.411189	0.333103	10528/27042/23481/23160/54555/6135/134430/1736/10813/102800317/9349/27340/6146/51602/6144/6191/84946/90459/84128/83732/9277/6205/57647/6204/6147	25
A	R-HSA-1643685	Disease	128/880	302/2220	0.162113	0.413609	0.335064	7514/4763/8732/9525/5686/5705/5685/23164/1591/9372/2237/5879/10058/5781/7175/138050/7409/2720/191/85365/1104/2582/5291/2548/8812/4791/2960/9818/1605/27248/5717/4247/4927/9972/4928/51135/9844/81929/5728/5826/23443/4686/4087/9061/8021/55294/164/995/5335/6416/6135/6749/4436/6844/7841/25978/57534/5902/27249/22845/5700/11253/3837/23198/1387/6877/8106/867/11198/8826/8315/2962/79643/55746/208/3667/5707/…	128
A	R-HSA-73894	DNA Repair	44/880	98/2220	0.162769	0.413609	0.335064	10445/2237/5591/22976/675/472/51008/545/5981/6996/2073/1642/54617/7468/85015/51750/55183/27434/151987/8924/8451/7156/84164/9937/23030/4436/142/9100/2175/80010/8607/8914/54962/4798/7158/2071/5893/4361/5426/9156/5429/3978/6917/80198	44
A	R-HSA-6811434	COPI-dependent Golgi-to-ER retrograde traffic	15/880	30/2220	0.163369	0.413609	0.335064	3796/29127/9371/22920/9493/8775/1062/81930/6836/51594/11127/26958/3833/23423/84364	15
A	R-HSA-167152	Formation of HIV elongation complex in the absence of HIV Tat	11/880	21/2220	0.164527	0.414895	0.336105	8812/4686/6749/11198/2962/6924/905/2071/7469/1025/6917	11
A	R-HSA-168273	Influenza Viral RNA Transcription and Replication	18/880	37/2220	0.168232	0.422568	0.342321	7175/9818/4927/9972/4928/81929/8021/6135/2962/55746/9349/6146/6144/6191/8480/6205/6204/6147	18
A	R-HSA-191859	snRNP Assembly	14/880	28/2220	0.174891	0.432895	0.350687	6632/7175/9818/4927/9972/4928/81929/4686/8021/11218/55746/25929/8480/10419	14
A	R-HSA-194441	Metabolism of non-coding RNA	14/880	28/2220	0.174891	0.432895	0.350687	6632/7175/9818/4927/9972/4928/81929/4686/8021/11218/55746/25929/8480/10419	14
A	R-HSA-168181	Toll Like Receptor 7/8 (TLR7/8) Cascade	10/880	19/2220	0.176415	0.432895	0.350687	2002/4791/170506/51135/10454/6416/5594/4792/1660/3146	10
A	R-HSA-69190	DNA strand elongation	10/880	19/2220	0.176415	0.432895	0.350687	2237/5981/4172/4175/84515/23649/4176/4174/8318/3978	10
A	R-HSA-8852135	Protein ubiquitination	10/880	19/2220	0.176415	0.432895	0.350687	9810/5591/7319/80349/7347/79577/8239/7328/9781/54623	10
A	R-HSA-975155	MyD88 dependent cascade initiated on endosome	10/880	19/2220	0.176415	0.432895	0.350687	2002/4791/170506/51135/10454/6416/5594/4792/1660/3146	10
A	R-HSA-5693571	Nonhomologous End-Joining (NHEJ)	9/880	17/2220	0.189481	0.463176	0.375218	5591/22976/472/7468/55183/27434/8924/7158/4361	9
A	R-HSA-4615885	SUMOylation of DNA replication proteins	12/880	24/2220	0.20126	0.48638	0.394015	7175/9818/4927/7153/9972/4928/81929/8021/55746/6790/5905/8480	12
A	R-HSA-5693607	Processing of DNA double-strand break ends	12/880	24/2220	0.20126	0.48638	0.394015	472/545/7468/151987/8924/7156/80010/8914/54962/7158/4361/9156	12
A	R-HSA-6790901	rRNA modification in the nucleus and cytosol	12/880	24/2220	0.20126	0.48638	0.394015	10528/27042/23160/54555/134430/1736/10813/27340/51602/84128/9277/57647	12
A	R-HSA-6791226	Major pathway of rRNA processing in the nucleolus and cytosol	24/880	52/2220	0.202988	0.488704	0.395898	10528/27042/23481/23160/54555/6135/134430/10813/102800317/9349/27340/6146/51602/6144/6191/84946/90459/84128/83732/9277/6205/57647/6204/6147	24
A	R-HSA-192823	Viral mRNA Translation	8/880	15/2220	0.203926	0.489117	0.396232	6135/9349/6146/6144/6191/6205/6204/6147	8
A	R-HSA-5693538	Homology Directed Repair	21/880	45/2220	0.205359	0.490709	0.397522	2237/675/472/545/5981/7468/51750/151987/8924/7156/142/80010/8914/54962/7158/5893/4361/5426/9156/5429/80198	21
A	R-HSA-159227	Transport of the SLBP independent Mature mRNA	11/880	22/2220	0.216447	0.504196	0.408447	7175/9818/4927/9972/4928/81929/4686/8021/55746/10482/8480	11
A	R-HSA-159230	Transport of the SLBP Dependant Mature mRNA	11/880	22/2220	0.216447	0.504196	0.408447	7175/9818/4927/9972/4928/81929/4686/8021/55746/10482/8480	11
A	R-HSA-180746	Nuclear import of Rev protein	11/880	22/2220	0.216447	0.504196	0.408447	7175/1104/9818/4927/9972/4928/81929/8021/3837/55746/8480	11
A	R-HSA-2029482	Regulation of actin dynamics for phagocytic cup formation	11/880	22/2220	0.216447	0.504196	0.408447	5879/1793/7409/9844/3984/4650/5594/10552/10096/10787/4771	11
A	R-HSA-69473	G2/M DNA damage checkpoint	11/880	22/2220	0.216447	0.504196	0.408447	472/545/7465/7468/8924/995/7156/80010/7158/4361/9156	11
A	R-HSA-167238	Pausing and recovery of Tat-mediated HIV elongation	7/880	13/2220	0.220013	0.504196	0.408447	6749/11198/2962/6924/7469/1025/6917	7
A	R-HSA-167243	Tat-mediated HIV elongation arrest and recovery	7/880	13/2220	0.220013	0.504196	0.408447	6749/11198/2962/6924/7469/1025/6917	7
A	R-HSA-539107	Activation of E2F1 target genes at G1/S	7/880	13/2220	0.220013	0.504196	0.408447	132660/81620/898/7027/4998/8318/5933	7
A	R-HSA-69205	G1/S-Specific Transcription	7/880	13/2220	0.220013	0.504196	0.408447	132660/81620/898/7027/4998/8318/5933	7
A	R-HSA-8866654	E3 ubiquitin ligases ubiquitinate target proteins	7/880	13/2220	0.220013	0.504196	0.408447	9810/5591/7319/80349/79577/9781/54623	7
A	R-HSA-8953750	Transcriptional Regulation by E2F6	7/880	13/2220	0.220013	0.504196	0.408447	2146/8726/7027/80314/317/11335/648	7
A	R-HSA-6796648	TP53 Regulates Transcription of DNA Repair Genes	14/880	29/2220	0.220487	0.504196	0.408447	472/545/8812/6749/4436/11198/2962/6924/905/2071/7469/1025/51755/6917	14
A	R-HSA-1655829	Regulation of cholesterol biosynthesis by SREBP (SREBF)	10/880	20/2220	0.233268	0.529626	0.429049	9453/2224/22937/6256/9632/3837/1387/3157/8720/6720	10
A	R-HSA-6811558	PI5P, PP2A and IER3 Regulate PI3K/AKT Signaling	10/880	20/2220	0.233268	0.529626	0.429049	5781/7409/5291/51135/3667/5295/5594/5290/5305/8394	10
A	R-HSA-159231	Transport of Mature mRNA Derived from an Intronless Transcript	13/880	27/2220	0.236647	0.531623	0.430666	7175/29894/8189/9818/4927/9972/4928/81929/4686/8021/55746/10482/8480	13
A	R-HSA-159234	Transport of Mature mRNAs Derived from Intronless Transcripts	13/880	27/2220	0.236647	0.531623	0.430666	7175/29894/8189/9818/4927/9972/4928/81929/4686/8021/55746/10482/8480	13
A	R-HSA-5696399	Global Genome Nucleotide Excision Repair (GG-NER)	13/880	27/2220	0.236647	0.531623	0.430666	10445/5981/2073/1642/54617/85015/8451/142/8607/4798/2071/5426/3978	13
A	R-HSA-5620924	Intraflagellar transport	6/880	11/2220	0.238099	0.533008	0.431788	9371/57728/9742/22920/57576/11127	6
A	R-HSA-168142	Toll Like Receptor 10 (TLR10) Cascade	9/880	18/2220	0.252029	0.548787	0.444571	2002/4791/51135/10454/6416/5594/4792/1660/3146	9
A	R-HSA-168176	Toll Like Receptor 5 (TLR5) Cascade	9/880	18/2220	0.252029	0.548787	0.444571	2002/4791/51135/10454/6416/5594/4792/1660/3146	9
A	R-HSA-177929	Signaling by EGFR	9/880	18/2220	0.252029	0.548787	0.444571	58513/5781/5335/867/5295/5290/5774/6868/5782	9
A	R-HSA-5610780	Degradation of GLI1 by the proteasome	9/880	18/2220	0.252029	0.548787	0.444571	5686/5705/5685/5717/5700/23198/5707/9861/5702	9
A	R-HSA-5610783	Degradation of GLI2 by the proteasome	9/880	18/2220	0.252029	0.548787	0.444571	5686/5705/5685/5717/5700/23198/5707/9861/5702	9
A	R-HSA-975138	TRAF6 mediated induction of NFkB and MAP kinases upon TLR7/8 or 9 activation	9/880	18/2220	0.252029	0.548787	0.444571	2002/4791/51135/10454/6416/5594/4792/1660/3146	9
A	R-HSA-975871	MyD88 cascade initiated on plasma membrane	9/880	18/2220	0.252029	0.548787	0.444571	2002/4791/51135/10454/6416/5594/4792/1660/3146	9
A	R-HSA-983189	Kinesins	9/880	18/2220	0.252029	0.548787	0.444571	3796/29127/9371/22920/9493/1062/81930/11127/3833	9
A	R-HSA-4086400	PCP/CE pathway	12/880	25/2220	0.254402	0.550198	0.445714	5686/5705/5685/5879/5717/64750/5700/23198/5707/1213/9861/5702	12
A	R-HSA-6802957	Oncogenic MAPK signaling	12/880	25/2220	0.254402	0.550198	0.445714	4763/23164/9061/8826/8315/5594/27044/8844/4140/5921/22866/3717	12
A	R-HSA-195721	Signaling by WNT	32/880	73/2220	0.264988	0.571157	0.462693	7514/5686/5705/5685/5879/3708/8295/5717/51701/5929/79577/64750/81847/1460/102800317/5700/10681/23198/1387/8607/5534/208/5707/23236/6597/1213/9861/9101/64840/5702/55737/4221	32
A	R-HSA-5654738	Signaling by FGFR2	8/880	16/2220	0.273138	0.57875	0.468844	5781/4686/5335/867/2962/5295/5594/5290	8
A	R-HSA-1445148	Translocation of GLUT4 to the plasma membrane	11/880	23/2220	0.274001	0.57875	0.468844	4624/9371/9847/5879/22920/57148/6844/208/11336/11127/57186	11
A	R-HSA-168253	Host Interactions with Influenza Factors	11/880	23/2220	0.274001	0.57875	0.468844	7175/9818/4927/9972/4928/81929/8021/3837/8106/55746/8480	11
A	R-HSA-168276	NS1 Mediated Effects on Host Pathways	11/880	23/2220	0.274001	0.57875	0.468844	7175/9818/4927/9972/4928/81929/8021/3837/8106/55746/8480	11
A	R-HSA-381340	Transcriptional regulation of white adipocyte differentiation	11/880	23/2220	0.274001	0.57875	0.468844	10025/54797/9282/6256/1387/9412/9611/9442/9439/6720/84246	11
A	R-HSA-74752	Signaling by Insulin receptor	11/880	23/2220	0.274001	0.57875	0.468844	5781/5291/9114/527/9550/208/3667/5295/5594/5290/51606	11
A	R-HSA-5693567	HDR through Homologous Recombination (HR) or Single Strand Annealing (SSA)	19/880	42/2220	0.275635	0.57875	0.468844	675/472/545/5981/7468/51750/151987/8924/7156/80010/8914/54962/7158/5893/4361/5426/9156/5429/80198	19
A	R-HSA-2990846	SUMOylation	24/880	54/2220	0.275768	0.57875	0.468844	8243/9189/7175/6996/9818/4927/7153/9972/4928/81929/8021/8924/142/9112/55746/6790/51602/5905/7158/8480/5893/29843/648/10054	24
A	R-HSA-6811442	Intra-Golgi and retrograde Golgi-to-ER traffic	28/880	64/2220	0.288448	0.592464	0.479953	56894/3796/29127/9371/9827/22920/9493/5048/10121/8775/4124/22796/1062/81930/5870/79571/1778/9712/339122/6836/9950/51594/11127/26958/3833/23423/83548/84364	28
A	R-HSA-2980766	Nuclear Envelope Breakdown	13/880	28/2220	0.290169	0.592464	0.479953	7175/9818/4927/9972/4928/81929/8021/5347/55746/7443/8480/9133/8815	13
A	R-HSA-5617833	Cilium Assembly	18/880	40/2220	0.293444	0.592464	0.479953	7283/9371/57728/9742/22920/5048/10121/121441/23332/102800317/5347/1778/57576/11336/4751/11127/10733/7203	18
A	R-HSA-1852241	Organelle biogenesis and maintenance	30/880	69/2220	0.293708	0.592464	0.479953	25813/7283/9371/57728/6742/9742/22920/5048/10989/10121/515/6256/498/121441/23332/102800317/5347/1778/56652/1387/57576/11336/4751/9611/11127/10733/7203/5442/506/3054	30
A	R-HSA-166054	Activated TLR4 signalling	10/880	21/2220	0.29576	0.592464	0.479953	5781/2002/4791/51135/10454/6416/5594/4792/1660/3146	10
A	R-HSA-168138	Toll Like Receptor 9 (TLR9) Cascade	10/880	21/2220	0.29576	0.592464	0.479953	2002/4791/170506/51135/10454/6416/5594/4792/1660/3146	10
A	R-HSA-168271	Transport of Ribonucleoproteins into the Host Nucleus	10/880	21/2220	0.29576	0.592464	0.479953	7175/9818/4927/9972/4928/81929/8021/3837/55746/8480	10
A	R-HSA-168274	Export of Viral Ribonucleoproteins from Nucleus	10/880	21/2220	0.29576	0.592464	0.479953	7514/7175/9818/4927/9972/4928/81929/8021/55746/8480	10
A	R-HSA-168333	NEP/NS2 Interacts with the Cellular Export Machinery	10/880	21/2220	0.29576	0.592464	0.479953	7514/7175/9818/4927/9972/4928/81929/8021/55746/8480	10
A	R-HSA-176033	Interactions of Vpr with host cellular proteins	10/880	21/2220	0.29576	0.592464	0.479953	7175/9818/4927/9972/4928/81929/8021/55746/8480/8815	10
A	R-HSA-180910	Vpr-mediated nuclear import of PICs	10/880	21/2220	0.29576	0.592464	0.479953	7175/9818/4927/9972/4928/81929/8021/55746/8480/8815	10
A	R-HSA-2682334	EPH-Ephrin signaling	10/880	21/2220	0.29576	0.592464	0.479953	5879/3984/5063/10398/1213/6386/8440/10552/10096/5921	10
A	R-HSA-5628897	TP53 Regulates Metabolic Genes	7/880	14/2220	0.29716	0.592464	0.479953	7295/5728/7248/208/7249/10325/1353	7
A	R-HSA-5693554	Resolution of D-loop Structures through Synthesis-Dependent Strand Annealing (SDSA)	7/880	14/2220	0.29716	0.592464	0.479953	675/472/51750/7156/80010/4361/9156	7
A	R-HSA-8848021	Signaling by PTK6	7/880	14/2220	0.29716	0.592464	0.479953	5879/1793/9844/898/867/6421/5921	7
A	R-HSA-9006927	Signaling by Non-Receptor Tyrosine Kinases	7/880	14/2220	0.29716	0.592464	0.479953	5879/1793/9844/898/867/6421/5921	7
A	R-HSA-4420097	VEGFA-VEGFR2 Pathway	15/880	33/2220	0.302637	0.601503	0.487276	5879/3708/1793/7409/5291/9844/5335/5063/208/5295/8440/253260/5290/10787/5921	15
A	R-HSA-166058	MyD88:Mal cascade initiated on plasma membrane	9/880	19/2220	0.320082	0.607898	0.492456	2002/4791/51135/10454/6416/5594/4792/1660/3146	9
A	R-HSA-166166	MyD88-independent TLR4 cascade	9/880	19/2220	0.320082	0.607898	0.492456	5781/2002/4791/10454/6416/5594/4792/1660/3146	9
A	R-HSA-167169	HIV Transcription Elongation	9/880	19/2220	0.320082	0.607898	0.492456	4686/6749/11198/2962/6924/2071/7469/1025/6917	9
A	R-HSA-167200	Formation of HIV-1 elongation complex containing HIV-1 Tat	9/880	19/2220	0.320082	0.607898	0.492456	4686/6749/11198/2962/6924/2071/7469/1025/6917	9
A	R-HSA-167246	Tat-mediated elongation of the HIV-1 transcript	9/880	19/2220	0.320082	0.607898	0.492456	4686/6749/11198/2962/6924/2071/7469/1025/6917	9
A	R-HSA-168179	Toll Like Receptor TLR1:TLR2 Cascade	9/880	19/2220	0.320082	0.607898	0.492456	2002/4791/51135/10454/6416/5594/4792/1660/3146	9
A	R-HSA-168188	Toll Like Receptor TLR6:TLR2 Cascade	9/880	19/2220	0.320082	0.607898	0.492456	2002/4791/51135/10454/6416/5594/4792/1660/3146	9
A	R-HSA-181438	Toll Like Receptor 2 (TLR2) Cascade	9/880	19/2220	0.320082	0.607898	0.492456	2002/4791/51135/10454/6416/5594/4792/1660/3146	9
A	R-HSA-5610785	GLI3 is processed to GLI3R by the proteasome	9/880	19/2220	0.320082	0.607898	0.492456	5686/5705/5685/5717/5700/23198/5707/9861/5702	9
A	R-HSA-937061	TRIF(TICAM1)-mediated TLR4 signaling	9/880	19/2220	0.320082	0.607898	0.492456	5781/2002/4791/10454/6416/5594/4792/1660/3146	9
A	R-HSA-72306	tRNA processing	19/880	43/2220	0.320713	0.607898	0.492456	7175/1478/29894/54901/9818/4927/9972/4928/81929/8021/11260/24140/10978/54517/55746/2058/54888/54931/8480	19
A	R-HSA-446203	Asparagine N-linked glycosylation	35/880	82/2220	0.321125	0.607898	0.492456	64772/10299/80267/2720/85365/23193/4247/9919/10121/8775/2923/9695/4124/22796/9632/197258/7841/22845/5700/56886/11253/1778/23243/26503/4245/55577/55768/11070/26958/23423/7109/83548/84364/4351/6709	35
A	R-HSA-163200	Respiratory electron transport, ATP synthesis by chemiosmotic coupling, and heat production by uncoupling proteins.	6/880	12/2220	0.324911	0.607898	0.492456	4704/515/498/9016/1353/506	6
A	R-HSA-165159	mTOR signalling	6/880	12/2220	0.324911	0.607898	0.492456	6794/7248/208/7249/10325/51719	6
A	R-HSA-373755	Semaphorin interactions	6/880	12/2220	0.324911	0.607898	0.492456	5879/9855/3984/5063/10398/23365	6
A	R-HSA-446219	Synthesis of substrates in N-glycan biosythesis	6/880	12/2220	0.324911	0.607898	0.492456	2720/197258/22845/26503/55577/4351	6
A	R-HSA-5654736	Signaling by FGFR1	6/880	12/2220	0.324911	0.607898	0.492456	5781/5335/867/5295/5594/5290	6
A	R-HSA-5654741	Signaling by FGFR3	6/880	12/2220	0.324911	0.607898	0.492456	5781/5335/867/5295/5594/5290	6
A	R-HSA-5654743	Signaling by FGFR4	6/880	12/2220	0.324911	0.607898	0.492456	5781/5335/867/5295/5594/5290	6
A	R-HSA-8853659	RET signaling	6/880	12/2220	0.324911	0.607898	0.492456	5781/5291/5335/5909/5295/5290	6
A	R-HSA-1500931	Cell-Cell communication	11/880	24/2220	0.335551	0.625969	0.507096	5781/5291/2316/4301/6251/8826/5295/8440/5290/6709/8573	11
A	R-HSA-168898	Toll-Like Receptors Cascades	13/880	29/2220	0.346786	0.640767	0.519084	5781/2002/4791/170506/51135/10454/6416/5594/4792/7184/1660/1508/3146	13
A	R-HSA-6784531	tRNA processing in the nucleus	13/880	29/2220	0.346786	0.640767	0.519084	7175/1478/29894/9818/4927/9972/4928/81929/8021/11260/10978/55746/8480	13
A	R-HSA-381426	Regulation of Insulin-like Growth Factor (IGF) transport and uptake by Insulin-like Growth Factor Binding Proteins (IGFBPs)	8/880	17/2220	0.347501	0.640767	0.519084	4241/3483/5768/7184/8720/10130/2519/4221	8
A	R-HSA-5693537	Resolution of D-Loop Structures	8/880	17/2220	0.347501	0.640767	0.519084	675/472/51750/7156/80010/4361/9156/80198	8
A	R-HSA-2871796	FCERI mediated MAPK activation	5/880	10/2220	0.357642	0.647134	0.524241	5879/7409/5335/6416/5594	5
A	R-HSA-3296482	Defects in vitamin and cofactor metabolism	5/880	10/2220	0.357642	0.647134	0.524241	5826/27249/56922/5091/4594	5
A	R-HSA-380972	Energy dependent regulation of mTOR by LKB1-AMPK	5/880	10/2220	0.357642	0.647134	0.524241	6794/7248/7249/10325/51719	5
A	R-HSA-3928662	EPHB-mediated forward signaling	5/880	10/2220	0.357642	0.647134	0.524241	5879/3984/10552/10096/5921	5
A	R-HSA-6802948	Signaling by high-kinase activity BRAF mutants	5/880	10/2220	0.357642	0.647134	0.524241	8826/5594/8844/4140/22866	5
A	R-HSA-6814122	Cooperation of PDCL (PhLP1) and TRiC/CCT in G-protein beta folding	5/880	10/2220	0.357642	0.647134	0.524241	2770/1460/10681/5082/7203	5
A	R-HSA-166016	Toll Like Receptor 4 (TLR4) Cascade	10/880	22/2220	0.361853	0.647134	0.524241	5781/2002/4791/51135/10454/6416/5594/4792/1660/3146	10
A	R-HSA-168325	Viral Messenger RNA Synthesis	10/880	22/2220	0.361853	0.647134	0.524241	7175/9818/4927/9972/4928/81929/8021/2962/55746/8480	10
A	R-HSA-3301854	Nuclear Pore Complex (NPC) Disassembly	10/880	22/2220	0.361853	0.647134	0.524241	7175/9818/4927/9972/4928/81929/8021/55746/8480/9133	10
A	R-HSA-3858494	Beta-catenin independent WNT signaling	17/880	39/2220	0.362111	0.647134	0.524241	5686/5705/5685/5879/3708/5717/51701/64750/5700/10681/23198/5534/5707/23236/1213/9861/5702	17
A	R-HSA-5619115	Disorders of transmembrane transporters	17/880	39/2220	0.362111	0.647134	0.524241	5686/5705/5685/10058/7175/27248/5717/5826/23443/5700/23198/5707/26503/9861/5702/9197/6519	17
A	R-HSA-391251	Protein folding	12/880	27/2220	0.37187	0.660873	0.535371	2770/10528/6905/5203/55294/898/6499/1460/10681/5082/7203/6903	12
A	R-HSA-5632684	Hedgehog 'on' state	12/880	27/2220	0.37187	0.660873	0.535371	5686/5705/5685/5717/79577/64750/5700/23198/5707/9861/11127/5702	12
A	R-HSA-167161	HIV Transcription Initiation	7/880	15/2220	0.37874	0.661159	0.535603	2960/6877/2962/6873/2071/6872/83860	7
A	R-HSA-167162	RNA Polymerase II HIV Promoter Escape	7/880	15/2220	0.37874	0.661159	0.535603	2960/6877/2962/6873/2071/6872/83860	7
A	R-HSA-73776	RNA Polymerase II Promoter Escape	7/880	15/2220	0.37874	0.661159	0.535603	2960/6877/2962/6873/2071/6872/83860	7
A	R-HSA-73779	RNA Polymerase II Transcription Pre-Initiation And Promoter Opening	7/880	15/2220	0.37874	0.661159	0.535603	2960/6877/2962/6873/2071/6872/83860	7
A	R-HSA-75953	RNA Polymerase II Transcription Initiation	7/880	15/2220	0.37874	0.661159	0.535603	2960/6877/2962/6873/2071/6872/83860	7
A	R-HSA-76042	RNA Polymerase II Transcription Initiation And Promoter Clearance	7/880	15/2220	0.37874	0.661159	0.535603	2960/6877/2962/6873/2071/6872/83860	7
A	R-HSA-2132295	MHC class II antigen presentation	14/880	32/2220	0.379285	0.661159	0.535603	3796/29127/9371/22920/9493/10121/164/1062/9632/81930/1778/1213/11127/1508	14
A	R-HSA-196849	Metabolism of water-soluble vitamins and cofactors	16/880	37/2220	0.384999	0.669291	0.542191	10560/93100/55191/2356/5826/4337/6472/27249/55034/9446/80347/4522/56922/81034/5091/4594	16
A	R-HSA-170822	Regulation of Glucokinase by Glucokinase Regulatory Protein	9/880	20/2220	0.391111	0.67623	0.547812	7175/9818/4927/9972/4928/81929/8021/55746/8480	9
A	R-HSA-6802952	Signaling by BRAF and RAF fusions	9/880	20/2220	0.391111	0.67623	0.547812	23164/9061/8826/5594/27044/8844/4140/22866/3717	9
A	R-HSA-3108232	SUMO E3 ligases SUMOylate target proteins	22/880	52/2220	0.396237	0.683242	0.553492	8243/9189/7175/6996/9818/4927/7153/9972/4928/81929/8021/8924/142/9112/55746/6790/51602/5905/7158/8480/5893/648	22
A	R-HSA-5684996	MAPK1/MAPK3 signaling	24/880	57/2220	0.398769	0.68391	0.554033	4763/5686/5705/5685/5781/11221/5717/5700/23198/7010/8826/8315/3667/5707/5594/10048/9861/8844/4140/5702/5921/22866/6709/3717	24
A	R-HSA-8854691	Interleukin-20 family signaling	24/880	57/2220	0.398769	0.68391	0.554033	4763/5686/5705/5685/5781/11221/5717/5700/23198/7010/8826/8315/3667/5707/5594/10048/9861/8844/4140/5702/5921/22866/6709/3717	24
A	R-HSA-3371453	Regulation of HSF1-mediated heat shock response	13/880	30/2220	0.405149	0.69299	0.561389	472/7175/545/27000/9818/4927/9972/4928/81929/8021/55746/5594/8480	13
A	R-HSA-194138	Signaling by VEGF	15/880	35/2220	0.409506	0.696707	0.5644	5879/3708/1793/7409/5291/9844/5335/5063/208/5295/8440/253260/5290/10787/5921	15
A	R-HSA-3371556	Cellular response to heat stress	15/880	35/2220	0.409506	0.696707	0.5644	472/7175/545/27000/9818/4927/9972/4928/81929/8021/1387/55746/5594/8480/2288	15
A	R-HSA-5693565	Recruitment and ATM-mediated phosphorylation of repair and signaling proteins at DNA double strand breaks	6/880	13/2220	0.414823	0.698304	0.565694	472/7468/8924/23030/7158/4361	6
A	R-HSA-5693606	DNA Double Strand Break Response	6/880	13/2220	0.414823	0.698304	0.565694	472/7468/8924/23030/7158/4361	6
A	R-HSA-5696395	Formation of Incision Complex in GG-NER	6/880	13/2220	0.414823	0.698304	0.565694	2073/1642/85015/8451/142/2071	6
A	R-HSA-75153	Apoptotic execution phase	6/880	13/2220	0.414823	0.698304	0.565694	28988/10059/3837/840/6709/3146	6
A	R-HSA-5683057	MAPK family signaling cascades	27/880	65/2220	0.421968	0.707942	0.573502	7514/4763/5686/5705/5685/5879/5781/11221/5717/5700/5063/23198/7010/8826/8315/3667/5707/5594/10048/9861/8844/4140/5702/5921/22866/6709/3717	27
A	R-HSA-168164	Toll Like Receptor 3 (TLR3) Cascade	8/880	18/2220	0.423878	0.707942	0.573502	2002/4791/10454/6416/5594/4792/1660/3146	8
A	R-HSA-186797	Signaling by PDGF	8/880	18/2220	0.423878	0.707942	0.573502	5781/5291/5335/5295/8440/5290/5921/5782	8
A	R-HSA-2219528	PI3K/AKT Signaling in Cancer	10/880	23/2220	0.429432	0.715345	0.579499	5781/7409/5291/5728/208/3667/7249/5295/253260/5290	10
A	R-HSA-1428517	The citric acid (TCA) cycle and respiratory electron transport	12/880	28/2220	0.433146	0.719654	0.58299	4704/1431/5162/515/6256/498/2271/728294/9016/1353/506/50	12
A	R-HSA-110373	Resolution of AP sites via the multiple-nucleotide patch replacement pathway	5/880	11/2220	0.457262	0.730805	0.592023	2237/5981/142/5426/3978	5
A	R-HSA-3371497	HSP90 chaperone cycle for steroid hormone receptors (SHR)	5/880	11/2220	0.457262	0.730805	0.592023	10963/10121/10294/1778/2288	5
A	R-HSA-5655253	Signaling by FGFR2 in disease	5/880	11/2220	0.457262	0.730805	0.592023	4686/5335/2962/5295/5290	5
A	R-HSA-5674135	MAP2K and MAPK activation	5/880	11/2220	0.457262	0.730805	0.592023	8826/5594/8844/4140/22866	5
A	R-HSA-70895	Branched-chain amino acid catabolism	5/880	11/2220	0.457262	0.730805	0.592023	586/27034/10295/56922/3712	5
A	R-HSA-73887	Death Receptor Signalling	5/880	11/2220	0.457262	0.730805	0.592023	55512/56928/10454/56957/6868	5
A	R-HSA-75893	TNF signaling	5/880	11/2220	0.457262	0.730805	0.592023	55512/56928/10454/56957/6868	5
A	R-HSA-77289	Mitochondrial Fatty Acid Beta-Oxidation	5/880	11/2220	0.457262	0.730805	0.592023	3032/80221/23597/3030/4594	5
A	R-HSA-8936459	RUNX1 regulates genes involved in megakaryocyte differentiation and platelet function	5/880	11/2220	0.457262	0.730805	0.592023	55904/9739/9757/5929/10398	5
A	R-HSA-180786	Extension of Telomeres	7/880	16/2220	0.460875	0.730805	0.592023	2237/5981/1736/8607/23649/5426/3978	7
A	R-HSA-5685938	HDR through Single Strand Annealing (SSA)	7/880	16/2220	0.460875	0.730805	0.592023	472/545/7156/80010/5893/4361/9156	7
A	R-HSA-5693568	Resolution of D-loop Structures through Holliday Junction Intermediates	7/880	16/2220	0.460875	0.730805	0.592023	675/472/7156/80010/4361/9156/80198	7
A	R-HSA-5696400	Dual Incision in GG-NER	7/880	16/2220	0.460875	0.730805	0.592023	5981/2073/1642/8451/142/2071/5426	7
A	R-HSA-8957275	Post-translational protein phosphorylation	7/880	16/2220	0.460875	0.730805	0.592023	4241/5768/7184/8720/10130/2519/4221	7
A	R-HSA-1632852	Macroautophagy	9/880	21/2220	0.462625	0.730805	0.592023	8897/11152/9821/81631/25978/79643/7248/7249/10325	9
A	R-HSA-416482	G alpha (12/13) signalling events	9/880	21/2220	0.462625	0.730805	0.592023	5879/7409/50650/11214/10681/5295/1894/5290/23365	9
A	R-HSA-556833	Metabolism of lipids	74/880	184/2220	0.462917	0.730805	0.592023	56894/91452/8897/6305/54893/51/1591/9453/1374/1573/253782/10025/55512/2224/8760/2720/5291/22937/54797/3032/80221/27124/5728/8694/55627/2820/114882/9282/4036/22876/9926/6256/5660/9632/5297/1460/2182/85465/390916/3837/1387/3157/6901/5295/9412/8613/91012/9611/55224/57488/55613/56910/23597/9600/5290/8720/56261/9442/90809/23179/9439/2819/114883/5305/3991/23761/8394/3030/1376/6720/4594/84246/9791/22908	74
A	R-HSA-5673001	RAF/MAP kinase cascade	23/880	56/2220	0.463163	0.730805	0.592023	4763/5686/5705/5685/11221/5717/5700/23198/7010/8826/8315/3667/5707/5594/10048/9861/8844/4140/5702/5921/22866/6709/3717	23
A	R-HSA-4570464	SUMOylation of RNA binding proteins	11/880	26/2220	0.463506	0.730805	0.592023	7175/9818/4927/9972/4928/81929/8021/55746/51602/8480/648	11
A	R-HSA-8878159	Transcriptional regulation by RUNX3	13/880	31/2220	0.463912	0.730805	0.592023	5686/5705/5685/5717/64750/6256/5700/1387/5707/9861/5702/6046/22938	13
A	R-HSA-8878166	Transcriptional regulation by RUNX2	13/880	31/2220	0.463912	0.730805	0.592023	5686/5705/5685/5717/55294/6502/5700/23198/208/5707/5594/9861/5702	13
A	R-HSA-983231	Factors involved in megakaryocyte development and platelet production	18/880	44/2220	0.488582	0.767772	0.62197	3796/85440/29127/9371/5879/1793/7465/22920/9493/1062/81930/1387/3705/10603/11127/91768/3833/3717	18
A	R-HSA-5696398	Nucleotide Excision Repair	14/880	34/2220	0.492051	0.770758	0.624389	10445/5981/2073/1642/54617/85015/8451/142/8607/4798/2071/5426/3978/6917	14
A	R-HSA-1592230	Mitochondrial biogenesis	12/880	29/2220	0.494106	0.770758	0.624389	25813/6742/10989/515/6256/498/56652/1387/9611/5442/506/3054	12
A	R-HSA-5685942	HDR through Homologous Recombination (HRR)	12/880	29/2220	0.494106	0.770758	0.624389	675/472/545/5981/51750/7156/80010/4361/5426/9156/5429/80198	12
A	R-HSA-381038	XBP1(S) activates chaperone genes	8/880	19/2220	0.499366	0.777062	0.629496	6734/10954/9695/9114/55176/439/51726/10130	8
A	R-HSA-109704	PI3K Cascade	6/880	14/2220	0.50307	0.77714	0.629559	5781/5291/208/3667/5295/5290	6
A	R-HSA-2219530	Constitutive Signaling by Aberrant PI3K in Cancer	6/880	14/2220	0.50307	0.77714	0.629559	5781/7409/5291/3667/5295/5290	6
A	R-HSA-389661	Glyoxylate metabolism and glycine degradation	6/880	14/2220	0.50307	0.77714	0.629559	275/5162/9380/2806/2731/189	6
A	R-HSA-449147	Signaling by Interleukins	45/880	113/2220	0.520588	0.802258	0.649907	3181/4763/5686/5705/5685/5781/7409/2002/5291/4791/11221/5717/51135/10454/6416/6844/5306/5700/23198/867/7010/8826/8315/3667/5707/5295/5594/6597/10048/9861/4792/8844/9446/7184/5290/4140/1660/5702/4507/5921/22866/6709/54014/3717/3146	45
A	R-HSA-193704	p75 NTR receptor-mediated signalling	9/880	22/2220	0.53239	0.814544	0.65986	5879/7409/50650/11214/1894/57142/4792/23365/6868	9
A	R-HSA-195253	Degradation of beta-catenin by the destruction complex	9/880	22/2220	0.53239	0.814544	0.65986	5686/5705/5685/5717/5700/23198/5707/9861/5702	9
A	R-HSA-8939236	RUNX1 regulates transcription of genes involved in differentiation of HSCs	9/880	22/2220	0.53239	0.814544	0.65986	5686/5705/5685/5717/5700/23198/5707/9861/5702	9
A	R-HSA-157579	Telomere Maintenance	7/880	17/2220	0.540237	0.818714	0.663238	2237/5981/1736/8607/23649/5426/3978	7
A	R-HSA-73886	Chromosome Maintenance	7/880	17/2220	0.540237	0.818714	0.663238	2237/5981/1736/8607/23649/5426/3978	7
A	R-HSA-74751	Insulin receptor signalling cascade	7/880	17/2220	0.540237	0.818714	0.663238	5781/5291/208/3667/5295/5594/5290	7
A	R-HSA-156590	Glutathione conjugation	5/880	12/2220	0.551798	0.818714	0.663238	55748/2947/2686/4257/9446	5
A	R-HSA-1660662	Glycosphingolipid metabolism	5/880	12/2220	0.551798	0.818714	0.663238	55512/2720/55627/5660/57488	5
A	R-HSA-1912422	Pre-NOTCH Expression and Processing	5/880	12/2220	0.551798	0.818714	0.663238	5870/7027/1387/56983/22938	5
A	R-HSA-204005	COPII (Coat Protein 2) Mediated Vesicle Transport	5/880	12/2220	0.551798	0.818714	0.663238	9919/8775/9632/23243/7109	5
A	R-HSA-5362517	Signaling by Retinoic Acid	5/880	12/2220	0.551798	0.818714	0.663238	1374/5162/195814/6256/8854	5
A	R-HSA-6782315	tRNA modification in the nucleus and cytosol	5/880	12/2220	0.551798	0.818714	0.663238	54901/24140/54517/2058/54888	5
A	R-HSA-6811436	COPI-independent Golgi-to-ER retrograde traffic	5/880	12/2220	0.551798	0.818714	0.663238	56894/5048/10121/5870/1778	5
A	R-HSA-8964043	Plasma lipoprotein clearance	5/880	12/2220	0.551798	0.818714	0.663238	4864/6646/29116/10577/1213	5
A	R-HSA-9006931	Signaling by Nuclear Receptors	5/880	12/2220	0.551798	0.818714	0.663238	1374/5162/195814/6256/8854	5
A	R-HSA-983695	Antigen activates B Cell Receptor (BCR) leading to generation of second messengers	5/880	12/2220	0.551798	0.818714	0.663238	3708/7409/5335/867/5295	5
A	R-HSA-390466	Chaperonin-mediated protein folding	10/880	25/2220	0.561275	0.830844	0.673064	2770/10528/5203/55294/898/6499/1460/10681/5082/7203	10
A	R-HSA-3108214	SUMOylation of DNA damage response and repair proteins	15/880	38/2220	0.570256	0.832087	0.674072	8243/7175/6996/9818/4927/9972/4928/81929/8021/8924/142/55746/8480/5893/648	15
A	R-HSA-190236	Signaling by FGFR	8/880	20/2220	0.571535	0.832087	0.674072	5781/4686/5335/867/2962/5295/5594/5290	8
A	R-HSA-6811440	Retrograde transport at the Trans-Golgi-Network	8/880	20/2220	0.571535	0.832087	0.674072	9827/8775/22796/5870/79571/9712/339122/83548	8
A	R-HSA-194840	Rho GTPase cycle	13/880	33/2220	0.577749	0.832087	0.674072	29127/1123/5879/23526/7409/3633/50650/11214/55789/10928/4650/1894/23365	13
A	R-HSA-112399	IRS-mediated signalling	6/880	15/2220	0.585957	0.832087	0.674072	5781/5291/208/3667/5295/5290	6
A	R-HSA-1855204	Synthesis of IP3 and IP4 in the cytosol	6/880	15/2220	0.585957	0.832087	0.674072	3633/27124/5728/5335/23236/3705	6
A	R-HSA-193648	NRAGE signals death through JNK	6/880	15/2220	0.585957	0.832087	0.674072	5879/7409/50650/11214/1894/23365	6
A	R-HSA-2404192	Signaling by Type 1 Insulin-like Growth Factor 1 Receptor (IGF1R)	6/880	15/2220	0.585957	0.832087	0.674072	5781/5291/208/3667/5295/5290	6
A	R-HSA-2426168	Activation of gene expression by SREBF (SREBP)	6/880	15/2220	0.585957	0.832087	0.674072	9453/2224/6256/1387/3157/6720	6
A	R-HSA-2428924	IGF1R signaling cascade	6/880	15/2220	0.585957	0.832087	0.674072	5781/5291/208/3667/5295/5290	6
A	R-HSA-2428928	IRS-related events triggered by IGF1R	6/880	15/2220	0.585957	0.832087	0.674072	5781/5291/208/3667/5295/5290	6
A	R-HSA-73884	Base Excision Repair	6/880	15/2220	0.585957	0.832087	0.674072	2237/5981/6996/142/5426/3978	6
A	R-HSA-73933	Resolution of Abasic Sites (AP sites)	6/880	15/2220	0.585957	0.832087	0.674072	2237/5981/6996/142/5426/3978	6
A	R-HSA-936837	Ion transport by P-type ATPases	6/880	15/2220	0.585957	0.832087	0.674072	538/374868/57198/57194/27032/23200	6
A	R-HSA-4551638	SUMOylation of chromatin organization proteins	11/880	28/2220	0.586915	0.832087	0.674072	9189/7175/9818/4927/9972/4928/81929/8021/55746/8480/648	11
A	R-HSA-5578749	Transcriptional regulation by small RNAs	9/880	23/2220	0.598577	0.832087	0.674072	7175/9818/4927/9972/4928/81929/8021/55746/8480	9
A	R-HSA-211897	Cytochrome P450 - arranged by substrate type	4/880	10/2220	0.608965	0.832087	0.674072	1591/1573/6256/5447	4
A	R-HSA-3781860	Diseases associated with N-glycosylation of proteins	4/880	10/2220	0.608965	0.832087	0.674072	85365/4247/7841/11253	4
A	R-HSA-418597	G alpha (z) signalling events	4/880	10/2220	0.608965	0.832087	0.674072	2770/5581/10681/2778	4
A	R-HSA-5651801	PCNA-Dependent Long Patch Base Excision Repair	4/880	10/2220	0.608965	0.832087	0.674072	2237/5981/5426/3978	4
A	R-HSA-5654708	Downstream signaling of activated FGFR3	4/880	10/2220	0.608965	0.832087	0.674072	5781/5335/5295/5290	4
A	R-HSA-5654716	Downstream signaling of activated FGFR4	4/880	10/2220	0.608965	0.832087	0.674072	5781/5335/5295/5290	4
A	R-HSA-5663084	Diseases of carbohydrate metabolism	4/880	10/2220	0.608965	0.832087	0.674072	138050/2720/2548/2990	4
A	R-HSA-6783310	Fanconi Anemia Pathway	4/880	10/2220	0.608965	0.832087	0.674072	545/9937/2175/80198	4
A	R-HSA-72086	mRNA Capping	4/880	10/2220	0.608965	0.832087	0.674072	8732/4686/2962/2071	4
A	R-HSA-74158	RNA Polymerase III Transcription	4/880	10/2220	0.608965	0.832087	0.674072	6741/55703/2975/2976	4
A	R-HSA-749476	RNA Polymerase III Abortive And Retractive Initiation	4/880	10/2220	0.608965	0.832087	0.674072	6741/55703/2975/2976	4
A	R-HSA-381119	Unfolded Protein Response (UPR)	12/880	31/2220	0.609937	0.832087	0.674072	8570/6734/10954/9695/9114/55176/439/5073/7184/8720/51726/10130	12
A	R-HSA-202733	Cell surface interactions at the vascular wall	7/880	18/2220	0.614284	0.832087	0.674072	5781/5291/5335/7010/5295/5290/2734	7
A	R-HSA-2559580	Oxidative Stress Induced Senescence	7/880	18/2220	0.614284	0.832087	0.674072	7295/2146/6416/8726/7027/5594/648	7
A	R-HSA-2644602	Signaling by NOTCH1 PEST Domain Mutants in Cancer	7/880	18/2220	0.614284	0.832087	0.674072	55294/57534/1387/9611/6868/142678/22938	7
A	R-HSA-2644603	Signaling by NOTCH1 in Cancer	7/880	18/2220	0.614284	0.832087	0.674072	55294/57534/1387/9611/6868/142678/22938	7
A	R-HSA-2644606	Constitutive Signaling by NOTCH1 PEST Domain Mutants	7/880	18/2220	0.614284	0.832087	0.674072	55294/57534/1387/9611/6868/142678/22938	7
A	R-HSA-2894858	Signaling by NOTCH1 HD+PEST Domain Mutants in Cancer	7/880	18/2220	0.614284	0.832087	0.674072	55294/57534/1387/9611/6868/142678/22938	7
A	R-HSA-2894862	Constitutive Signaling by NOTCH1 HD+PEST Domain Mutants	7/880	18/2220	0.614284	0.832087	0.674072	55294/57534/1387/9611/6868/142678/22938	7
A	R-HSA-446193	Biosynthesis of the N-glycan precursor (dolichol lipid-linked oligosaccharide, LLO) and transfer to a nascent protein	7/880	18/2220	0.614284	0.832087	0.674072	2720/85365/197258/22845/26503/55577/4351	7
A	R-HSA-5617472	Activation of anterior HOX genes in hindbrain development during early embryogenesis	7/880	18/2220	0.614284	0.832087	0.674072	22976/2146/5929/6256/8726/1387/9611	7
A	R-HSA-5619507	Activation of HOX genes during differentiation	7/880	18/2220	0.614284	0.832087	0.674072	22976/2146/5929/6256/8726/1387/9611	7
A	R-HSA-5693579	Homologous DNA Pairing and Strand Exchange	7/880	18/2220	0.614284	0.832087	0.674072	675/472/545/7156/80010/4361/9156	7
A	R-HSA-5693616	Presynaptic phase of homologous DNA pairing and strand exchange	7/880	18/2220	0.614284	0.832087	0.674072	675/472/545/7156/80010/4361/9156	7
A	R-HSA-6806834	Signaling by MET	10/880	26/2220	0.622381	0.841269	0.68151	85440/284217/5879/5781/867/5295/10048/9101/5290/57610	10
A	R-HSA-8957322	Metabolism of steroids	13/880	34/2220	0.6308	0.848749	0.68757	1591/9453/2224/22937/4036/6256/9632/3837/1387/3157/8720/114883/6720	13
A	R-HSA-1368082	RORA activates gene expression	5/880	13/2220	0.637407	0.848749	0.68757	1374/6256/1387/9611/6720	5
A	R-HSA-174417	Telomere C-strand (Lagging Strand) Synthesis	5/880	13/2220	0.637407	0.848749	0.68757	2237/5981/23649/5426/3978	5
A	R-HSA-5218920	VEGFR2 mediated vascular permeability	5/880	13/2220	0.637407	0.848749	0.68757	5879/7409/5063/208/253260	5
A	R-HSA-5663213	RHO GTPases Activate WASPs and WAVEs	5/880	13/2220	0.637407	0.848749	0.68757	5879/5594/10552/10096/10787	5
A	R-HSA-917937	Iron uptake and transport	5/880	13/2220	0.637407	0.848749	0.68757	9114/527/9550/48/51606	5
A	R-HSA-2151201	Transcriptional activation of mitochondrial biogenesis	8/880	21/2220	0.638557	0.848749	0.68757	6742/6256/56652/1387/9611/5442/506/3054	8
A	R-HSA-381070	IRE1alpha activates chaperones	8/880	21/2220	0.638557	0.848749	0.68757	6734/10954/9695/9114/55176/439/51726/10130	8
A	R-HSA-196854	Metabolism of vitamins and cofactors	19/880	50/2220	0.646943	0.858107	0.69515	10560/93100/55191/2356/5826/54884/4036/4337/6472/27249/57016/55034/9446/80347/4522/56922/81034/5091/4594	19
A	R-HSA-8856828	Clathrin-mediated endocytosis	14/880	37/2220	0.64985	0.860175	0.696825	58513/2580/85021/22905/4036/84251/6844/867/26130/1213/10552/5878/10096/2017	14
A	R-HSA-166520	Signalling by NGF	17/880	45/2220	0.656401	0.867047	0.702393	5879/7409/2002/5291/50650/11214/5335/3667/5295/5594/1894/1213/57142/4792/5290/23365/6868	17
A	R-HSA-6811438	Intra-Golgi traffic	6/880	16/2220	0.661005	0.871325	0.705858	9827/8775/4124/22796/9950/83548	6
A	R-HSA-212165	Epigenetic regulation of gene expression	12/880	32/2220	0.66281	0.871485	0.705988	1786/1108/6996/221830/2146/51742/8726/9112/2071/22823/29128/11335	12
A	R-HSA-9006934	Signaling by Receptor Tyrosine Kinases	47/880	123/2220	0.663859	0.871485	0.705988	58513/85440/9306/284217/5879/3708/5781/1793/7409/2002/5291/50650/9844/5581/4686/11214/9114/5335/527/5063/867/2962/9550/208/3667/5295/5594/1894/10603/10048/1213/57142/9611/4792/9101/8440/253260/5290/10787/23365/5921/5774/51606/6868/5782/57610/3717	47
A	R-HSA-5610787	Hedgehog 'off' state	13/880	35/2220	0.68027	0.889344	0.720455	5686/5705/5685/57728/9742/5717/5700/23198/5707/2778/9861/11127/5702	13
A	R-HSA-8943724	Regulation of PTEN gene transcription	7/880	19/2220	0.68132	0.889344	0.720455	1108/2146/8726/9112/5594/10325/648	7
A	R-HSA-422475	Axon guidance	51/880	134/2220	0.681645	0.889344	0.720455	5649/5686/5705/5685/55110/284217/5879/5781/1793/9855/5291/1605/5717/4686/3984/5335/6135/1460/23332/5306/5700/5063/5909/23198/4650/5707/9349/5295/5594/6146/10398/6144/6191/10048/1213/9861/26986/6386/8440/10552/5290/10096/2107/23365/5702/23053/5921/6709/6205/6204/6147	51
A	R-HSA-3214815	HDACs deacetylate histones	4/880	11/2220	0.695653	0.899244	0.728475	1108/51742/9112/9611	4
A	R-HSA-3769402	Deactivation of the beta-catenin transactivating complex	4/880	11/2220	0.695653	0.899244	0.728475	7514/5929/208/4221	4
A	R-HSA-425397	Transport of vitamins, nucleosides, and related molecules	4/880	11/2220	0.695653	0.899244	0.728475	347734/23443/9197/2030	4
A	R-HSA-69186	Lagging Strand Synthesis	4/880	11/2220	0.695653	0.899244	0.728475	2237/5981/23649/3978	4
A	R-HSA-199977	ER to Golgi Anterograde Transport	14/880	38/2220	0.69628	0.899244	0.728475	9919/10121/8775/22796/9632/1778/23243/11070/26958/23423/7109/83548/84364/6709	14
A	R-HSA-948021	Transport to the Golgi and subsequent modification	17/880	46/2220	0.698519	0.899406	0.728606	4247/9919/10121/8775/4124/22796/9632/1778/23243/4245/11070/26958/23423/7109/83548/84364/6709	17
A	R-HSA-187037	NGF signalling via TRKA from the plasma membrane	8/880	22/2220	0.699225	0.899406	0.728606	2002/5291/5335/3667/5295/5594/1213/5290	8
A	R-HSA-4086398	Ca2+ pathway	5/880	14/2220	0.712039	0.914046	0.740466	3708/51701/10681/5534/23236	5
A	R-HSA-76002	Platelet activation, signaling and aggregation	19/880	52/2220	0.72554	0.929357	0.752869	2770/26090/5879/3708/5781/7409/5291/2316/226/8526/5581/5660/10681/5768/208/5295/5594/5290/3717	19
A	R-HSA-71406	Pyruvate metabolism and Citric Acid (TCA) cycle	6/880	17/2220	0.726879	0.929357	0.752869	1431/5162/6256/2271/728294/50	6
A	R-HSA-70326	Glucose metabolism	14/880	39/2220	0.738844	0.942765	0.763731	7175/9818/4927/9972/226/4928/81929/8021/8789/3099/55746/2806/8480/5091	14
A	R-HSA-70171	Glycolysis	11/880	31/2220	0.743123	0.946332	0.766621	7175/9818/4927/9972/226/4928/81929/8021/3099/55746/8480	11
A	R-HSA-422356	Regulation of insulin secretion	8/880	23/2220	0.752903	0.956877	0.775164	2770/3708/6844/10681/8826/23236/2778/6812	8
A	R-HSA-110314	Recognition of DNA damage by PCNA-containing replication complex	4/880	12/2220	0.76758	0.969735	0.78558	5981/1642/8451/5426	4
A	R-HSA-2122947	NOTCH1 Intracellular Domain Regulates Transcription	4/880	12/2220	0.76758	0.969735	0.78558	55294/1387/9611/22938	4
A	R-HSA-5656169	Termination of translesion DNA synthesis	4/880	12/2220	0.76758	0.969735	0.78558	5981/9100/5426/5429	4
A	R-HSA-5358351	Signaling by Hedgehog	17/880	48/2220	0.773058	0.971631	0.787116	5686/5705/5685/57728/9742/27248/5717/79577/64750/5700/23198/5707/2778/9861/11127/5702/6868	17
A	R-HSA-1226099	Signaling by FGFR in disease	5/880	15/2220	0.77508	0.971631	0.787116	4686/5335/2962/5295/5290	5
A	R-HSA-156580	Phase II - Conjugation of compounds	10/880	29/2220	0.775173	0.971631	0.787116	347734/191/55748/9061/2947/2686/54928/4257/4144/9446	10
A	R-HSA-6807878	COPI-mediated anterograde transport	10/880	29/2220	0.775173	0.971631	0.787116	10121/8775/22796/1778/11070/26958/23423/83548/84364/6709	10
A	R-HSA-174824	Plasma lipoprotein assembly, remodeling, and clearance	6/880	18/2220	0.783177	0.975912	0.790584	4864/6646/29116/10577/1213/8720	6
A	R-HSA-204998	Cell death signalling via NRAGE, NRIF and NADE	6/880	18/2220	0.783177	0.975912	0.790584	5879/7409/50650/11214/1894/23365	6
A	R-HSA-73893	DNA Damage Bypass	6/880	18/2220	0.783177	0.975912	0.790584	5981/1642/8451/9100/5426/5429	6
A	R-HSA-5668914	Diseases of metabolism	11/880	32/2220	0.785192	0.976515	0.791072	1591/138050/2720/191/2548/5826/27249/2990/56922/5091/4594	11
A	R-HSA-1500620	Meiosis	7/880	21/2220	0.791372	0.98038	0.794203	8243/675/472/545/23353/7156/4361	7
A	R-HSA-400253	Circadian Clock	7/880	21/2220	0.791372	0.98038	0.794203	1374/6256/102800317/1387/9611/1407/6720	7
A	R-HSA-1483249	Inositol phosphate metabolism	8/880	24/2220	0.79944	0.988455	0.800745	3633/27124/5728/9807/5335/23236/3705/3612	8
A	R-HSA-163685	Integration of energy metabolism	11/880	33/2220	0.82208	0.994143	0.805353	2770/3708/7086/6844/79602/6794/10681/8826/23236/2778/6812	11
A	R-HSA-113418	Formation of the Early Elongation Complex	4/880	13/2220	0.825435	0.994143	0.805353	4686/2962/2071/7469	4
A	R-HSA-167158	Formation of the HIV-1 Early Elongation Complex	4/880	13/2220	0.825435	0.994143	0.805353	4686/2962/2071/7469	4
A	R-HSA-448424	Interleukin-17 signaling	4/880	13/2220	0.825435	0.994143	0.805353	2002/10454/6416/5594	4
A	R-HSA-450294	MAP kinase activation in TLR cascade	4/880	13/2220	0.825435	0.994143	0.805353	2002/10454/6416/5594	4
A	R-HSA-5250913	Positive epigenetic regulation of rRNA expression	4/880	13/2220	0.825435	0.994143	0.805353	1108/221830/9112/11335	4
A	R-HSA-70263	Gluconeogenesis	4/880	13/2220	0.825435	0.994143	0.805353	226/8789/2806/5091	4
A	R-HSA-373752	Netrin-1 signaling	5/880	16/2220	0.826932	0.994143	0.805353	5879/5781/1793/5335/5306	5
A	R-HSA-390471	Association of TriC/CCT with target proteins during biosynthesis	5/880	16/2220	0.826932	0.994143	0.805353	10528/55294/898/6499/7203	5
A	R-HSA-447115	Interleukin-12 family signaling	5/880	16/2220	0.826932	0.994143	0.805353	3181/5306/9446/4507/3717	5
A	R-HSA-111465	Apoptotic cleavage of cellular proteins	3/880	10/2220	0.827414	0.994143	0.805353	28988/840/6709	3
A	R-HSA-5696397	Gap-filling DNA repair synthesis and ligation in GG-NER	3/880	10/2220	0.827414	0.994143	0.805353	5981/5426/3978	3
A	R-HSA-6806667	Metabolism of fat-soluble vitamins	3/880	10/2220	0.827414	0.994143	0.805353	54884/4036/57016	3
A	R-HSA-71403	Citric acid cycle (TCA cycle)	3/880	10/2220	0.827414	0.994143	0.805353	1431/2271/50	3
A	R-HSA-975634	Retinoid metabolism and transport	3/880	10/2220	0.827414	0.994143	0.805353	54884/4036/57016	3
A	R-HSA-6788656	Histidine, lysine, phenylalanine, tyrosine, proline and tryptophan catabolism	6/880	19/2220	0.830188	0.995601	0.806534	5860/10157/80150/138199/501/5625	6
A	R-HSA-1474165	Reproduction	7/880	22/2220	0.834374	0.998721	0.809061	8243/675/472/545/23353/7156/4361	7
A	R-HSA-373760	L1CAM interactions	8/880	25/2220	0.839051	0.998721	0.809061	284217/5879/1460/5594/10048/1213/6386/6709	8
A	R-HSA-428157	Sphingolipid metabolism	8/880	25/2220	0.839051	0.998721	0.809061	253782/55512/2720/55627/5660/8613/91012/57488	8
A	R-HSA-8856825	Cargo recognition for clathrin-mediated endocytosis	8/880	25/2220	0.839051	0.998721	0.809061	58513/85021/22905/4036/84251/6844/867/1213	8
A	R-HSA-112310	Neurotransmitter release cycle	5/880	17/2220	0.868621	1	0.810097	6844/10550/80331/6812/8573	5
A	R-HSA-163125	Post-translational modification: synthesis of GPI-anchored proteins	5/880	17/2220	0.868621	1	0.810097	4241/53942/5277/51604/128869	5
A	R-HSA-211945	Phase I - Functionalization of compounds	5/880	17/2220	0.868621	1	0.810097	1591/1573/6256/128/5447	5
A	R-HSA-73864	RNA Polymerase I Transcription	5/880	17/2220	0.868621	1	0.810097	1108/221830/9112/2071/11335	5
A	R-HSA-111885	Opioid Signalling	6/880	20/2220	0.868654	1	0.810097	2770/3708/10681/5534/5594/23236	6
A	R-HSA-418346	Platelet homeostasis	6/880	20/2220	0.868654	1	0.810097	3708/5781/10681/5025/2778/2983	6
A	R-HSA-6794361	Neurexins and neuroligins	6/880	20/2220	0.868654	1	0.810097	57669/28988/22941/6812/23136/8573	6
A	R-HSA-15869	Metabolism of nucleotides	7/880	23/2220	0.870018	1	0.810097	7371/7295/8226/56474/6240/79873/957	7
A	R-HSA-1980143	Signaling by NOTCH1	7/880	23/2220	0.870018	1	0.810097	55294/57534/1387/9611/6868/142678/22938	7
A	R-HSA-6782135	Dual incision in TC-NER	7/880	23/2220	0.870018	1	0.810097	5981/2073/1642/8451/2071/5426/6917	7
A	R-HSA-6782210	Gap-filling DNA repair synthesis and ligation in TC-NER	7/880	23/2220	0.870018	1	0.810097	5981/1642/8451/2071/5426/3978/6917	7
A	R-HSA-110313	Translesion synthesis by Y family DNA polymerases bypasses lesions on DNA template	4/880	14/2220	0.870793	1	0.810097	5981/9100/5426/5429	4
A	R-HSA-1638091	Heparan sulfate/heparin (HS-GAG) metabolism	4/880	14/2220	0.870793	1	0.810097	138050/2720/26229/2990	4
A	R-HSA-381676	Glucagon-like Peptide-1 (GLP1) regulates insulin secretion	4/880	14/2220	0.870793	1	0.810097	3708/10681/8826/2778	4
A	R-HSA-6781823	Formation of TC-NER Pre-Incision Complex	4/880	14/2220	0.870793	1	0.810097	1642/8451/2071/6917	4
A	R-HSA-70614	Amino acid synthesis and interconversion (transamination)	4/880	14/2220	0.870793	1	0.810097	256987/2806/29920/57515	4
A	R-HSA-8950505	Gene and protein expression by JAK-STAT signaling after Interleukin-12 stimulation	4/880	14/2220	0.870793	1	0.810097	3181/5306/9446/4507	4
A	R-HSA-912446	Meiotic recombination	4/880	14/2220	0.870793	1	0.810097	675/472/7156/4361	4
A	R-HSA-6781827	Transcription-Coupled Nucleotide Excision Repair (TC-NER)	8/880	26/2220	0.87221	1	0.810097	5981/2073/1642/8451/2071/5426/3978/6917	8
A	R-HSA-264876	Insulin processing	3/880	11/2220	0.876824	1	0.810097	6844/11336/3800	3
A	R-HSA-73777	RNA Polymerase I Chain Elongation	3/880	11/2220	0.876824	1	0.810097	221830/2071/11335	3
A	R-HSA-157118	Signaling by NOTCH	10/880	32/2220	0.877963	1	0.810097	55294/5870/7027/57534/1387/56983/9611/6868/142678/22938	10
A	R-HSA-162582	Signal Transduction	178/880	477/2220	0.889626	1	0.810097	58513/3796/7514/4763/9928/85440/29127/5686/5705/9306/5685/2770/9372/26090/1123/1374/57728/284217/5879/3708/5781/1793/55512/1108/23526/7409/9742/2002/8295/5291/3633/10988/8812/11221/27248/5717/51701/2316/5162/50650/4928/2146/5048/51135/8526/9844/4647/81929/5728/5929/56928/5581/79577/4686/4087/9055/10454/55294/3984/64750/54884/195814/995/898/4036/11214/9114/5335/6249/6256/1062/8239/527/5660/81847/8…	178
A	R-HSA-1266738	Developmental Biology	69/880	194/2220	0.902178	1	0.810097	5649/5686/5705/5685/55110/284217/22976/5879/5781/10025/1793/9855/5291/54797/1605/5717/2146/5929/4686/4087/3984/9282/5335/6256/6135/8726/1460/23332/5306/5700/5063/5909/23198/1387/4650/208/5707/9349/5295/5594/6146/9412/10398/6144/6191/10048/1213/9861/26986/9611/9043/6386/8440/10552/5290/9442/10096/9439/2107/23365/5702/23053/5921/6709/6205/6204/6720/6147/84246	69
A	R-HSA-427413	NoRC negatively regulates rRNA expression	4/880	15/2220	0.905598	1	0.810097	1786/221830/51742/2071	4
A	R-HSA-73762	RNA Polymerase I Transcription Initiation	4/880	15/2220	0.905598	1	0.810097	1108/221830/9112/2071	4
A	R-HSA-2122948	Activated NOTCH1 Transmits Signal to the Nucleus	3/880	12/2220	0.913239	1	0.810097	57534/6868/142678	3
A	R-HSA-446728	Cell junction organization	3/880	12/2220	0.913239	1	0.810097	2316/4301/6251	3
A	R-HSA-6785807	Interleukin-4 and 13 signaling	3/880	12/2220	0.913239	1	0.810097	5295/7184/3717	3
A	R-HSA-211859	Biological oxidations	15/880	48/2220	0.913258	1	0.810097	1591/1573/347734/191/55748/9061/6256/2947/2686/54928/128/4257/4144/9446/5447	15
A	R-HSA-2187338	Visual phototransduction	6/880	22/2220	0.924013	1	0.810097	10988/4647/54884/4036/10681/57016	6
A	R-HSA-6794362	Protein-protein interactions at synapses	6/880	22/2220	0.924013	1	0.810097	57669/28988/22941/6812/23136/8573	6
A	R-HSA-71387	Metabolism of carbohydrates	30/880	91/2220	0.926098	1	0.810097	9942/23729/7175/347734/138050/2720/2582/2548/9818/4927/9972/226/4928/81929/4126/9061/8021/7086/5257/8789/4125/3099/55746/5631/26229/2806/4123/2990/8480/5091	30
A	R-HSA-5619102	SLC transporter disorders	5/880	19/2220	0.926946	1	0.810097	7175/23443/26503/9197/6519	5
A	R-HSA-112040	G-protein mediated events	4/880	16/2220	0.93182	1	0.810097	2770/3708/5594/23236	4
A	R-HSA-112043	PLC beta mediated events	4/880	16/2220	0.93182	1	0.810097	2770/3708/5594/23236	4
A	R-HSA-1368108	BMAL1:CLOCK,NPAS2 activates circadian gene expression	4/880	16/2220	0.93182	1	0.810097	6256/1387/9611/1407	4
A	R-HSA-5250941	Negative epigenetic regulation of rRNA expression	4/880	16/2220	0.93182	1	0.810097	1786/221830/51742/2071	4
A	R-HSA-73854	RNA Polymerase I Promoter Clearance	4/880	16/2220	0.93182	1	0.810097	1108/221830/9112/2071	4
A	R-HSA-881907	Gastrin-CREB signalling pathway via PKC and MAPK	10/880	35/2220	0.93885	1	0.810097	26090/3708/8526/5581/10681/5295/5594/23236/5290/2869	10
A	R-HSA-416476	G alpha (q) signalling events	9/880	32/2220	0.938999	1	0.810097	26090/3708/8526/5581/10681/5295/23236/5290/2869	9
A	R-HSA-1489509	DAG and IP3 signaling	3/880	13/2220	0.93958	1	0.810097	3708/5581/5335	3
A	R-HSA-1660661	Sphingolipid de novo biosynthesis	3/880	13/2220	0.93958	1	0.810097	253782/8613/91012	3
A	R-HSA-109582	Hemostasis	41/880	124/2220	0.950194	1	0.810097	3796/85440/29127/9371/2770/26090/5879/3708/5781/1793/7409/7465/5291/22920/2316/9493/226/8526/5581/5335/1062/5660/81930/10681/1387/7010/5768/5025/208/5295/5594/3705/10603/2778/11127/5290/91768/3833/2983/2734/3717	41
A	R-HSA-432040	Vasopressin regulates renal water homeostasis via Aquaporins	2/880	10/2220	0.951784	1	0.810097	10681/2778	2
A	R-HSA-445717	Aquaporin-mediated transport	2/880	10/2220	0.951784	1	0.810097	10681/2778	2
A	R-HSA-5339562	Uptake and actions of bacterial toxins	2/880	10/2220	0.951784	1	0.810097	6416/6844	2
A	R-HSA-70221	Glycogen breakdown (glycogenolysis)	2/880	10/2220	0.951784	1	0.810097	2548/5257	2
A	R-HSA-73772	RNA Polymerase I Promoter Escape	2/880	10/2220	0.951784	1	0.810097	221830/2071	2
A	R-HSA-8956319	Nucleobase catabolism	2/880	10/2220	0.951784	1	0.810097	79873/957	2
A	R-HSA-383280	Nuclear Receptor transcription pathway	3/880	14/2220	0.958341	1	0.810097	6256/7421/29959	3
A	R-HSA-3000171	Non-integrin membrane-ECM interactions	4/880	18/2220	0.965489	1	0.810097	284217/1605/1756/8573	4
A	R-HSA-1630316	Glycosaminoglycan metabolism	6/880	25/2220	0.968885	1	0.810097	347734/138050/2720/9061/26229/2990	6
A	R-HSA-8978868	Fatty acid metabolism	13/880	47/2220	0.970097	1	0.810097	91452/51/1374/1573/3032/80221/6256/2182/390916/23597/3030/1376/4594	13
A	R-HSA-8875878	MET promotes cell motility	3/880	15/2220	0.971526	1	0.810097	85440/284217/5879	3
A	R-HSA-3781865	Diseases of glycosylation	9/880	36/2220	0.979037	1	0.810097	85365/2582/1605/4247/7841/22845/11253/26229/4351	9
A	R-HSA-5620920	Cargo trafficking to the periciliary membrane	2/880	12/2220	0.979483	1	0.810097	11336/7203	2
A	R-HSA-8982491	Glycogen metabolism	2/880	12/2220	0.979483	1	0.810097	2548/5257	2
A	R-HSA-983712	Ion channel transport	12/880	46/2220	0.98211	1	0.810097	538/374868/259232/57198/9114/527/57194/9550/27032/51606/23200/53373	12
A	R-HSA-114608	Platelet degranulation	4/880	20/2220	0.983115	1	0.810097	2316/226/5660/5768	4
A	R-HSA-76005	Response to elevated platelet cytosolic Ca2+	4/880	20/2220	0.983115	1	0.810097	2316/226/5660/5768	4
A	R-HSA-1442490	Collagen degradation	3/880	17/2220	0.986995	1	0.810097	6868/1508/1306	3
A	R-HSA-1650814	Collagen biosynthesis and modifying enzymes	3/880	18/2220	0.991296	1	0.810097	23127/5033/1306	3
A	R-HSA-418555	G alpha (s) signalling events	4/880	22/2220	0.991968	1	0.810097	2770/10681/2778/2869	4
A	R-HSA-1793185	Chondroitin sulfate/dermatan sulfate metabolism	1/880	10/2220	0.993665	1	0.810097	26229	1
A	R-HSA-8935690	Digestion	1/880	10/2220	0.993665	1	0.810097	8972	1
A	R-HSA-8941326	RUNX2 regulates bone development	1/880	10/2220	0.993665	1	0.810097	5594	1
A	R-HSA-8963743	Digestion and absorption	1/880	10/2220	0.993665	1	0.810097	8972	1
A	R-HSA-1474290	Collagen formation	4/880	23/2220	0.994511	1	0.810097	23127/5033/1508/1306	4
A	R-HSA-3000178	ECM proteoglycans	2/880	15/2220	0.994539	1	0.810097	284217/1605	2
A	R-HSA-397014	Muscle contraction	7/880	34/2220	0.994922	1	0.810097	4624/3708/4881/1756/10398/28996/4882	7
A	R-HSA-111996	Ca-dependent events	1/880	11/2220	0.996188	1	0.810097	5594	1
A	R-HSA-8948216	Collagen chain trimerization	1/880	11/2220	0.996188	1	0.810097	1306	1
A	R-HSA-2022090	Assembly of collagen fibrils and other multimeric structures	2/880	16/2220	0.996517	1	0.810097	1508/1306	2
A	R-HSA-373080	Class B/2 (Secretin family receptors)	2/880	16/2220	0.996517	1	0.810097	10681/2778	2
A	R-HSA-112314	Neurotransmitter receptors and postsynaptic signal transmission	7/880	36/2220	0.997415	1	0.810097	2770/4646/2899/10681/5594/23236/2898	7
A	R-HSA-5173105	O-linked glycosylation	3/880	21/2220	0.997473	1	0.810097	1605/114805/51809	3
A	R-HSA-425393	Transport of inorganic cations/anions and amino acids/oligopeptides	5/880	29/2220	0.997651	1	0.810097	121260/83733/6549/26503/6519	5
A	R-HSA-2142753	Arachidonic acid metabolism	1/880	12/2220	0.997706	1	0.810097	1573	1
A	R-HSA-438064	Post NMDA receptor activation events	1/880	12/2220	0.997706	1	0.810097	5594	1
A	R-HSA-442755	Activation of NMDA receptor and postsynaptic events	1/880	12/2220	0.997706	1	0.810097	5594	1
A	R-HSA-75105	Fatty acyl-CoA biosynthesis	1/880	12/2220	0.997706	1	0.810097	2182	1
A	R-HSA-5576891	Cardiac conduction	4/880	26/2220	0.998303	1	0.810097	3708/4881/28996/4882	4
A	R-HSA-5578775	Ion homeostasis	1/880	13/2220	0.998621	1	0.810097	3708	1
A	R-HSA-375165	NCAM signaling for neurite out-growth	2/880	19/2220	0.999114	1	0.810097	5594/6709	2
A	R-HSA-112315	Transmission across Chemical Synapses	12/880	57/2220	0.999237	1	0.810097	2770/4646/2899/6844/10550/10681/5594/23236/80331/2898/6812/8573	12
A	R-HSA-418594	G alpha (i) signalling events	3/880	24/2220	0.999295	1	0.810097	2770/10681/2778	3
A	R-HSA-375276	Peptide ligand-binding receptors	1/880	15/2220	0.999501	1	0.810097	5660	1
A	R-HSA-3906995	Diseases associated with O-glycosylation of proteins	1/880	15/2220	0.999501	1	0.810097	1605	1
A	R-HSA-388396	GPCR downstream signalling	21/880	88/2220	0.999517	1	0.810097	2770/26090/5879/3708/7409/5291/50650/8526/5581/11214/10681/7905/208/5295/1894/23236/2778/5290/23365/2869/3717	21
A	R-HSA-382551	Transport of small molecules	51/880	179/2220	0.999551	1	0.810097	538/121260/57181/83733/5686/5705/5685/10058/347734/374868/27248/5717/259232/5825/4864/23443/6646/29116/57198/9114/527/23516/57194/3954/6549/5700/10681/23198/10939/9550/5707/10577/27032/1968/2778/26503/1213/9861/8720/10730/5702/48/5824/51606/23200/81614/9197/53373/2030/6519/89845	51
A	R-HSA-1474228	Degradation of the extracellular matrix	5/880	34/2220	0.999658	1	0.810097	23473/6868/1508/1306/6650	5
A	R-HSA-216083	Integrin cell surface interactions	1/880	16/2220	0.9997	1	0.810097	1605	1
A	R-HSA-2980736	Peptide hormone metabolism	3/880	26/2220	0.999704	1	0.810097	6844/11336/3800	3
A	R-HSA-425366	Transport of bile salts and organic acids, metal ions and amine compounds	2/880	23/2220	0.999863	1	0.810097	57181/23516	2
A	R-HSA-2672351	Stimuli-sensing channels	2/880	27/2220	0.999979	1	0.810097	259232/53373	2
A	R-HSA-425407	SLC-mediated transmembrane transport	11/880	65/2220	0.999984	1	0.810097	121260/57181/83733/347734/23443/23516/6549/26503/9197/2030/6519	11
A	R-HSA-112316	Neuronal System	16/880	83/2220	0.999985	1	0.810097	57669/2770/4646/28988/2899/22941/6844/10550/10681/5594/23236/80331/2898/6812/23136/8573	16
A	R-HSA-1474244	Extracellular matrix organization	11/880	66/2220	0.999989	1	0.810097	284217/23127/1605/1756/5033/23473/6868/1508/1306/8573/6650	11
A	R-HSA-372790	Signaling by GPCR	29/880	130/2220	0.999995	1	0.810097	2770/26090/5879/3708/7409/5291/10988/50650/8526/4647/5581/54884/4036/11214/5660/10681/7905/5534/208/5295/5594/1894/23236/2778/57016/5290/23365/2869/3717	29
A	R-HSA-373076	Class A/1 (Rhodopsin-like receptors)	1/880	25/2220	0.999997	1	0.810097	5660	1
A	R-HSA-500792	GPCR ligand binding	3/880	48/2220	1	1	0.810097	5660/10681/2778	3
Cluster	ID	Description	GeneRatio	BgRatio	p value	p adjusted	qvalue	ENTREZID	Count
B	R-HSA-1474244	Extracellular matrix organization	17/231	66/2220	0.000256086	0.0468071	0.0453432	8974/7837/825/4325/4038/375790/1288/4811/9378/8516/3911/3339/1311/2201/2200/2192/170690	17
B	R-HSA-3906995	Diseases associated with O-glycosylation of proteins	7/231	15/2220	0.000373969	0.0468071	0.0453432	55624/4853/11173/4851/23145/9037/170690	7
B	R-HSA-388396	GPCR downstream signalling	20/231	88/2220	0.000456559	0.0468071	0.0453432	9828/8527/9639/56923/6000/59350/1131/2917/1813/2915/23229/57449/107/6002/1607/2911/10203/5924/2913/887	20
B	R-HSA-6794361	Neurexins and neuroligins	8/231	20/2220	0.00050567	0.0468071	0.0453432	320/2902/2915/9378/9455/26037/57502/2911	8
B	R-HSA-372790	Signaling by GPCR	26/231	130/2220	0.000565303	0.0468071	0.0453432	9828/57016/8527/9639/56923/6000/59350/1131/2917/1813/375790/2915/23229/57449/107/3339/6002/1607/2911/4035/10203/5924/285440/10082/2913/887	26
B	R-HSA-422475	Axon guidance	26/231	134/2220	0.000920396	0.0551857	0.0534599	4440/1826/91584/287/6711/5747/2902/375790/80031/8650/4897/6092/57453/775/9037/163/6585/6326/160/6176/57522/51332/7224/57144/9353/8913	26
B	R-HSA-1266738	Developmental Biology	34/231	194/2220	0.00105151	0.0551857	0.0534599	4440/1826/91584/287/6711/5747/5468/7051/340654/5080/643418/2902/375790/80031/8650/4851/4897/6092/57453/775/2649/9037/163/6585/6326/160/6176/57522/51332/7224/57144/9353/7703/8913	34
B	R-HSA-6794362	Protein-protein interactions at synapses	8/231	22/2220	0.00106639	0.0551857	0.0534599	320/2902/2915/9378/9455/26037/57502/2911	8
B	R-HSA-112316	Neuronal System	18/231	83/2220	0.00158229	0.0715022	0.0692661	320/2902/2915/23229/9378/9455/26037/8514/107/57502/2911/56479/1139/5924/163/160/27133/43	18
B	R-HSA-6806667	Metabolism of fat-soluble vitamins	5/231	10/2220	0.00189982	0.0715022	0.0692661	57016/375790/3339/4035/10082	5
B	R-HSA-975634	Retinoid metabolism and transport	5/231	10/2220	0.00189982	0.0715022	0.0692661	57016/375790/3339/4035/10082	5
B	R-HSA-3000178	ECM proteoglycans	6/231	15/2220	0.00265316	0.0756585	0.0732923	4038/375790/1288/8516/3911/1311	6
B	R-HSA-3781865	Diseases of glycosylation	10/231	36/2220	0.00270501	0.0756585	0.0732923	55624/4853/375790/11173/3339/4851/23145/9037/170690/10082	10
B	R-HSA-373760	L1CAM interactions	8/231	25/2220	0.00273352	0.0756585	0.0732923	287/6711/8650/4897/163/6326/160/51332	8
B	R-HSA-162582	Signal Transduction	67/231	477/2220	0.00274125	0.0756585	0.0732923	9828/6934/26523/57016/4919/8527/9639/26160/6711/4853/394/2321/5747/56923/5468/57498/6000/59350/1131/2917/53834/9146/1813/2902/375790/5592/8650/2915/23229/2324/2475/57449/107/153090/3911/3339/4851/6002/23252/8312/1607/2911/23002/4035/10203/23191/5924/285440/163/160/2261/7072/5525/57459/57522/51332/10395/120892/59352/9759/4734/57569/10082/4638/2737/2913/887	67
B	R-HSA-216083	Integrin cell surface interactions	6/231	16/2220	0.00388113	0.094517	0.0915611	375790/1288/8516/3339/1311/2200	6
B	R-HSA-373752	Netrin-1 signaling	6/231	16/2220	0.00388113	0.094517	0.0915611	1826/5747/57453/6585/7224/9353	6
B	R-HSA-194840	Rho GTPase cycle	9/231	33/2220	0.00503006	0.115691	0.112073	9828/9639/394/23229/57449/5924/57522/10395/57569	9
B	R-HSA-1474228	Degradation of the extracellular matrix	9/231	34/2220	0.0062348	0.12906	0.125024	825/4325/1288/4811/3911/3339/2201/2200/170690	9
B	R-HSA-397014	Muscle contraction	9/231	34/2220	0.0062348	0.12906	0.125024	4881/4882/10699/775/6547/6326/7273/477/4638	9
B	R-HSA-418594	G alpha (i) signalling events	7/231	24/2220	0.00885189	0.174509	0.169051	56923/6000/2917/1813/107/6002/2913	7
B	R-HSA-375165	NCAM signaling for neurite out-growth	6/231	19/2220	0.0100609	0.189328	0.183407	6711/5747/375790/775/51332/8913	6
B	R-HSA-2980736	Peptide hormone metabolism	7/231	26/2220	0.0140425	0.233019	0.225732	6934/5080/4644/5126/4311/290/43	7
B	R-HSA-5576891	Cardiac conduction	7/231	26/2220	0.0140425	0.233019	0.225732	4881/4882/10699/775/6547/6326/477	7
B	R-HSA-1566948	Elastic fibre formation	4/231	10/2220	0.0144643	0.233019	0.225732	8516/2201/2200/2192	4
B	R-HSA-193648	NRAGE signals death through JNK	5/231	15/2220	0.014634	0.233019	0.225732	9828/9639/23229/57449/5924	5
B	R-HSA-2187338	Visual phototransduction	6/231	22/2220	0.0212069	0.325172	0.315003	57016/375790/3339/4035/285440/10082	6
B	R-HSA-500792	GPCR ligand binding	10/231	48/2220	0.0227438	0.336284	0.325767	56923/59350/1131/2917/1813/2915/2911/10203/2913/887	10
B	R-HSA-204998	Cell death signalling via NRAGE, NRIF and NADE	5/231	18/2220	0.0322341	0.44483	0.430918	9828/9639/23229/57449/5924	5
B	R-HSA-3000171	Non-integrin membrane-ECM interactions	5/231	18/2220	0.0322341	0.44483	0.430918	375790/1288/9378/3911/3339	5
B	R-HSA-416476	G alpha (q) signalling events	7/231	32/2220	0.0419589	0.560354	0.54283	8527/56923/1131/2915/1607/2911/887	7
B	R-HSA-9006934	Signaling by Receptor Tyrosine Kinases	19/231	123/2220	0.046968	0.607649	0.588645	9828/9639/2321/5747/57498/53834/9146/23229/2324/2475/57449/3911/23191/5924/163/160/2261/7072/4734	19
B	R-HSA-418346	Platelet homeostasis	5/231	20/2220	0.0491538	0.616656	0.597371	2983/5152/5592/6547/5525	5
B	R-HSA-2672351	Stimuli-sensing channels	6/231	27/2220	0.0542455	0.660519	0.639862	57578/266675/80036/285175/7224/1179	6
B	R-HSA-416482	G alpha (12/13) signalling events	5/231	21/2220	0.0592489	0.681362	0.660054	9828/9639/23229/57449/5924	5
B	R-HSA-5173105	O-linked glycosylation	5/231	21/2220	0.0592489	0.681362	0.660054	55624/11173/23145/9037/170690	5
B	R-HSA-881907	Gastrin-CREB signalling pathway via PKC and MAPK	7/231	35/2220	0.0642217	0.718589	0.696116	8527/56923/1131/2915/1607/2911/887	7
B	R-HSA-193704	p75 NTR receptor-mediated signalling	5/231	22/2220	0.0704377	0.723644	0.701013	9828/9639/23229/57449/5924	5
B	R-HSA-112314	Neurotransmitter receptors and postsynaptic signal transmission	7/231	36/2220	0.072978	0.723644	0.701013	2902/23229/107/1139/5924/163/160	7
B	R-HSA-425393	Transport of inorganic cations/anions and amino acids/oligopeptides	6/231	29/2220	0.0731536	0.723644	0.701013	284129/6547/123041/57282/57468/55117	6
B	R-HSA-1793185	Chondroitin sulfate/dermatan sulfate metabolism	3/231	10/2220	0.0769091	0.723644	0.701013	375790/3339/10082	3
B	R-HSA-211897	Cytochrome P450 - arranged by substrate type	3/231	10/2220	0.0769091	0.723644	0.701013	1577/1591/285440	3
B	R-HSA-70221	Glycogen breakdown (glycogenolysis)	3/231	10/2220	0.0769091	0.723644	0.701013	55276/5837/178	3
B	R-HSA-8941326	RUNX2 regulates bone development	3/231	10/2220	0.0769091	0.723644	0.701013	25925/9759/2737	3
B	R-HSA-166520	Signalling by NGF	8/231	45/2220	0.0885522	0.81468	0.789202	9828/9639/57498/23229/57449/5924/163/160	8
B	R-HSA-983712	Ion channel transport	8/231	46/2220	0.0980543	0.882489	0.85489	23400/57578/266675/80036/285175/477/7224/1179	8
B	R-HSA-3858494	Beta-catenin independent WNT signaling	7/231	39/2220	0.103271	0.909661	0.881213	6934/26523/4919/5592/23002/163/160	7
B	R-HSA-373076	Class A/1 (Rhodopsin-like receptors)	5/231	25/2220	0.110375	0.910262	0.881795	56923/59350/1131/1813/887	5
B	R-HSA-211859	Biological oxidations	8/231	48/2220	0.118718	0.910262	0.881795	1577/1591/6818/4548/2678/26873/64174/285440	8
B	R-HSA-1912422	Pre-NOTCH Expression and Processing	3/231	12/2220	0.120929	0.910262	0.881795	26523/4853/4851	3
B	R-HSA-373755	Semaphorin interactions	3/231	12/2220	0.120929	0.910262	0.881795	91584/80031/9037	3
B	R-HSA-438064	Post NMDA receptor activation events	3/231	12/2220	0.120929	0.910262	0.881795	2902/107/5924	3
B	R-HSA-442755	Activation of NMDA receptor and postsynaptic events	3/231	12/2220	0.120929	0.910262	0.881795	2902/107/5924	3
B	R-HSA-8964043	Plasma lipoprotein clearance	3/231	12/2220	0.120929	0.910262	0.881795	163/160/8029	3
B	R-HSA-8982491	Glycogen metabolism	3/231	12/2220	0.120929	0.910262	0.881795	55276/5837/178	3
B	R-HSA-112315	Transmission across Chemical Synapses	9/231	57/2220	0.131177	0.969775	0.939446	320/2902/23229/107/1139/5924/163/160/43	9
B	R-HSA-194315	Signaling by Rho GTPases	14/231	99/2220	0.14142	0.999968	0.968695	9828/9639/394/5747/23229/57449/23002/23191/5924/5525/57522/10395/57569/4638	14
B	R-HSA-196854	Metabolism of vitamins and cofactors	8/231	50/2220	0.141522	0.999968	0.968695	57016/4522/4548/375790/3339/4035/8029/10082	8
B	R-HSA-1296071	Potassium Channels	3/231	13/2220	0.145698	0.999968	0.968695	8514/56479/27133	3
B	R-HSA-382551	Transport of small molecules	23/231	179/2220	0.160872	0.999968	0.968695	10999/23461/10057/23400/57578/266675/107/80036/9152/284129/6547/57153/285175/123041/163/57282/160/8029/477/7224/1179/57468/55117	23
B	R-HSA-2682334	EPH-Ephrin signaling	4/231	21/2220	0.167638	0.999968	0.968695	5747/2902/163/160	4
B	R-HSA-1638091	Heparan sulfate/heparin (HS-GAG) metabolism	3/231	14/2220	0.171948	0.999968	0.968695	375790/3339/10082	3
B	R-HSA-383280	Nuclear Receptor transcription pathway	3/231	14/2220	0.171948	0.999968	0.968695	5468/2104/2649	3
B	R-HSA-4086398	Ca2+ pathway	3/231	14/2220	0.171948	0.999968	0.968695	6934/26523/5592	3
B	R-HSA-375276	Peptide ligand-binding receptors	3/231	15/2220	0.199407	0.999968	0.968695	56923/59350/887	3
B	R-HSA-109582	Hemostasis	16/231	124/2220	0.211788	0.999968	0.968695	8527/55605/2983/5152/5747/9749/55083/5592/1607/4602/6547/6647/1795/7035/7273/5525	16
B	R-HSA-5673001	RAF/MAP kinase cascade	8/231	56/2220	0.221358	0.999968	0.968695	6711/5747/2902/153090/5924/2261/5525/51332	8
B	R-HSA-195721	Signaling by WNT	10/231	73/2220	0.222293	0.999968	0.968695	6934/26523/4919/5592/8312/23002/163/160/5525/59352	10
B	R-HSA-425407	SLC-mediated transmembrane transport	9/231	65/2220	0.229169	0.999968	0.968695	10999/9152/284129/6547/57153/123041/57282/57468/55117	9
B	R-HSA-5683057	MAPK family signaling cascades	9/231	65/2220	0.229169	0.999968	0.968695	26523/6711/5747/2902/153090/5924/2261/5525/51332	9
B	R-HSA-157118	Signaling by NOTCH	5/231	32/2220	0.23462	0.999968	0.968695	26523/4853/8650/4851/9759	5
B	R-HSA-5668914	Diseases of metabolism	5/231	32/2220	0.23462	0.999968	0.968695	1591/4548/2678/26873/8029	5
B	R-HSA-1500931	Cell-Cell communication	4/231	24/2220	0.234792	0.999968	0.968695	6711/5747/64398/54549	4
B	R-HSA-5684996	MAPK1/MAPK3 signaling	8/231	57/2220	0.236082	0.999968	0.968695	6711/5747/2902/153090/5924/2261/5525/51332	8
B	R-HSA-8854691	Interleukin-20 family signaling	8/231	57/2220	0.236082	0.999968	0.968695	6711/5747/2902/153090/5924/2261/5525/51332	8
B	R-HSA-6807070	PTEN Regulation	6/231	41/2220	0.249356	0.999968	0.968695	26523/5468/2475/23252/57459/4734	6
B	R-HSA-163125	Post-translational modification: synthesis of GPI-anchored proteins	3/231	17/2220	0.256922	0.999968	0.968695	55650/50863/8434	3
B	R-HSA-211945	Phase I - Functionalization of compounds	3/231	17/2220	0.256922	0.999968	0.968695	1577/1591/285440	3
B	R-HSA-1630316	Glycosaminoglycan metabolism	4/231	25/2220	0.25849	0.999968	0.968695	10057/375790/3339/10082	4
B	R-HSA-4086400	PCP/CE pathway	4/231	25/2220	0.25849	0.999968	0.968695	4919/23002/163/160	4
B	R-HSA-8856825	Cargo recognition for clathrin-mediated endocytosis	4/231	25/2220	0.25849	0.999968	0.968695	9146/22848/163/160	4
B	R-HSA-3296482	Defects in vitamin and cofactor metabolism	2/231	10/2220	0.279582	0.999968	0.968695	4548/8029	2
B	R-HSA-3928662	EPHB-mediated forward signaling	2/231	10/2220	0.279582	0.999968	0.968695	5747/2902	2
B	R-HSA-4641262	Disassembly of the destruction complex and recruitment of AXIN to the membrane	2/231	10/2220	0.279582	0.999968	0.968695	8312/5525	2
B	R-HSA-174824	Plasma lipoprotein assembly, remodeling, and clearance	3/231	18/2220	0.286496	0.999968	0.968695	163/160/8029	3
B	R-HSA-194138	Signaling by VEGF	5/231	35/2220	0.296747	0.999968	0.968695	2321/5747/2324/2475/23191	5
B	R-HSA-5619102	SLC transporter disorders	3/231	19/2220	0.316321	0.999968	0.968695	10999/9152/123041	3
B	R-HSA-8943724	Regulation of PTEN gene transcription	3/231	19/2220	0.316321	0.999968	0.968695	5468/2475/57459	3
B	R-HSA-264876	Insulin processing	2/231	11/2220	0.319953	0.999968	0.968695	4644/5126	2
B	R-HSA-71387	Metabolism of carbohydrates	11/231	91/2220	0.345253	0.999968	0.968695	5207/55276/9688/10057/375790/3339/4125/5837/57818/178/10082	11
B	R-HSA-114608	Platelet degranulation	3/231	20/2220	0.346203	0.999968	0.968695	9749/6647/7273	3
B	R-HSA-190236	Signaling by FGFR	3/231	20/2220	0.346203	0.999968	0.968695	53834/2261/7072	3
B	R-HSA-76005	Response to elevated platelet cytosolic Ca2+	3/231	20/2220	0.346203	0.999968	0.968695	9749/6647/7273	3
B	R-HSA-156580	Phase II - Conjugation of compounds	4/231	29/2220	0.356564	0.999968	0.968695	6818/4548/2678/26873	4
B	R-HSA-2029480	Fcgamma receptor (FCGR) dependent phagocytosis	4/231	29/2220	0.356564	0.999968	0.968695	5747/4644/8398/23191	4
B	R-HSA-6807878	COPI-mediated anterograde transport	4/231	29/2220	0.356564	0.999968	0.968695	287/6711/8729/51332	4
B	R-HSA-156590	Glutathione conjugation	2/231	12/2220	0.359758	0.999968	0.968695	2678/26873	2
B	R-HSA-2122947	NOTCH1 Intracellular Domain Regulates Transcription	2/231	12/2220	0.359758	0.999968	0.968695	4851/9759	2
B	R-HSA-2122948	Activated NOTCH1 Transmits Signal to the Nucleus	2/231	12/2220	0.359758	0.999968	0.968695	8650/4851	2
B	R-HSA-2142753	Arachidonic acid metabolism	2/231	12/2220	0.359758	0.999968	0.968695	2678/64174	2
B	R-HSA-446728	Cell junction organization	2/231	12/2220	0.359758	0.999968	0.968695	64398/54549	2
B	R-HSA-5620920	Cargo trafficking to the periciliary membrane	2/231	12/2220	0.359758	0.999968	0.968695	50807/8729	2
B	R-HSA-1257604	PIP3 activates AKT signaling	8/231	65/2220	0.363153	0.999968	0.968695	26523/5468/2475/23252/2261/5525/57459/4734	8
B	R-HSA-5578775	Ion homeostasis	2/231	13/2220	0.398678	0.999968	0.968695	6547/477	2
B	R-HSA-5663213	RHO GTPases Activate WASPs and WAVEs	2/231	13/2220	0.398678	0.999968	0.968695	5747/23191	2
B	R-HSA-5693565	Recruitment and ATM-mediated phosphorylation of repair and signaling proteins at DNA double strand breaks	2/231	13/2220	0.398678	0.999968	0.968695	9656/2138	2
B	R-HSA-5693606	DNA Double Strand Break Response	2/231	13/2220	0.398678	0.999968	0.968695	9656/2138	2
B	R-HSA-376176	Signaling by ROBO receptors	7/231	58/2220	0.399335	0.999968	0.968695	4440/6092/6585/6176/57522/57144/9353	7
B	R-HSA-187037	NGF signalling via TRKA from the plasma membrane	3/231	22/2220	0.405447	0.999968	0.968695	57498/163/160	3
B	R-HSA-195253	Degradation of beta-catenin by the destruction complex	3/231	22/2220	0.405447	0.999968	0.968695	6934/8312/5525	3
B	R-HSA-2029482	Regulation of actin dynamics for phagocytic cup formation	3/231	22/2220	0.405447	0.999968	0.968695	5747/4644/23191	3
B	R-HSA-418555	G alpha (s) signalling events	3/231	22/2220	0.405447	0.999968	0.968695	59350/107/10203	3
B	R-HSA-9006925	Intracellular signaling by second messengers	9/231	78/2220	0.424467	0.999968	0.968695	26523/5468/2475/107/23252/2261/5525/57459/4734	9
B	R-HSA-1474290	Collagen formation	3/231	23/2220	0.434514	0.999968	0.968695	8974/7837/1288	3
B	R-HSA-15869	Metabolism of nucleotides	3/231	23/2220	0.434514	0.999968	0.968695	271/790/1806	3
B	R-HSA-1980143	Signaling by NOTCH1	3/231	23/2220	0.434514	0.999968	0.968695	8650/4851/9759	3
B	R-HSA-425366	Transport of bile salts and organic acids, metal ions and amine compounds	3/231	23/2220	0.434514	0.999968	0.968695	9152/57153/55117	3
B	R-HSA-388841	Costimulation by the CD28 family	2/231	14/2220	0.436467	0.999968	0.968695	2475/5525	2
B	R-HSA-5628897	TP53 Regulates Metabolic Genes	2/231	14/2220	0.436467	0.999968	0.968695	26523/2475	2
B	R-HSA-163685	Integration of energy metabolism	4/231	33/2220	0.454712	0.999968	0.968695	5207/1131/107/775	4
B	R-HSA-76002	Platelet activation, signaling and aggregation	6/231	52/2220	0.460238	0.999968	0.968695	8527/5747/9749/1607/6647/7273	6
B	R-HSA-1855204	Synthesis of IP3 and IP4 in the cytosol	2/231	15/2220	0.472937	0.999968	0.968695	51196/5333	2
B	R-HSA-8875878	MET promotes cell motility	2/231	15/2220	0.472937	0.999968	0.968695	5747/3911	2
B	R-HSA-936837	Ion transport by P-type ATPases	2/231	15/2220	0.472937	0.999968	0.968695	23400/477	2
B	R-HSA-9010553	Regulation of expression of SLITs and ROBOs	5/231	44/2220	0.48961	0.999968	0.968695	4440/6092/6585/6176/9353	5
B	R-HSA-5610787	Hedgehog 'off' state	4/231	35/2220	0.502046	0.999968	0.968695	26160/8650/107/2737	4
B	R-HSA-2022090	Assembly of collagen fibrils and other multimeric structures	2/231	16/2220	0.507955	0.999968	0.968695	7837/1288	2
B	R-HSA-1483255	PI Metabolism	3/231	26/2220	0.51811	0.999968	0.968695	5298/375775/54477	3
B	R-HSA-6806834	Signaling by MET	3/231	26/2220	0.51811	0.999968	0.968695	5747/9146/3911	3
B	R-HSA-381426	Regulation of Insulin-like Growth Factor (IGF) transport and uptake by Insulin-like Growth Factor Binding Proteins (IGFBPs)	2/231	17/2220	0.541426	0.999968	0.968695	3483/2200	2
B	R-HSA-8856828	Clathrin-mediated endocytosis	4/231	37/2220	0.547521	0.999968	0.968695	9146/22848/163/160	4
B	R-HSA-1643685	Disease	31/231	302/2220	0.566856	0.999968	0.968695	6934/55624/4853/23499/1591/10999/9688/4548/2678/9146/375790/26873/2475/153090/11173/3339/4851/9152/8312/23145/9037/123041/163/160/2261/8029/6176/5525/170690/9759/10082	31
B	R-HSA-199977	ER to Golgi Anterograde Transport	4/231	38/2220	0.56944	0.999968	0.968695	287/6711/8729/51332	4
B	R-HSA-3108214	SUMOylation of DNA damage response and repair proteins	4/231	38/2220	0.56944	0.999968	0.968695	23137/9688/9656/7703	4
B	R-HSA-4551638	SUMOylation of chromatin organization proteins	3/231	28/2220	0.570009	0.999968	0.968695	9688/9759/7703	3
B	R-HSA-1650814	Collagen biosynthesis and modifying enzymes	2/231	18/2220	0.573292	0.999968	0.968695	8974/1288	2
B	R-HSA-199992	trans-Golgi Network Vesicle Budding	2/231	18/2220	0.573292	0.999968	0.968695	9146/8729	2
B	R-HSA-2644602	Signaling by NOTCH1 PEST Domain Mutants in Cancer	2/231	18/2220	0.573292	0.999968	0.968695	4851/9759	2
B	R-HSA-2644603	Signaling by NOTCH1 in Cancer	2/231	18/2220	0.573292	0.999968	0.968695	4851/9759	2
B	R-HSA-2644606	Constitutive Signaling by NOTCH1 PEST Domain Mutants	2/231	18/2220	0.573292	0.999968	0.968695	4851/9759	2
B	R-HSA-2894858	Signaling by NOTCH1 HD+PEST Domain Mutants in Cancer	2/231	18/2220	0.573292	0.999968	0.968695	4851/9759	2
B	R-HSA-2894862	Constitutive Signaling by NOTCH1 HD+PEST Domain Mutants	2/231	18/2220	0.573292	0.999968	0.968695	4851/9759	2
B	R-HSA-421837	Clathrin derived vesicle budding	2/231	18/2220	0.573292	0.999968	0.968695	9146/8729	2
B	R-HSA-5617472	Activation of anterior HOX genes in hindbrain development during early embryogenesis	2/231	18/2220	0.573292	0.999968	0.968695	5080/7703	2
B	R-HSA-5619507	Activation of HOX genes during differentiation	2/231	18/2220	0.573292	0.999968	0.968695	5080/7703	2
B	R-HSA-983189	Kinesins	2/231	18/2220	0.573292	0.999968	0.968695	55605/55083	2
B	R-HSA-1483257	Phospholipid metabolism	6/231	59/2220	0.588599	0.999968	0.968695	5298/375775/8398/57153/54477/43	6
B	R-HSA-6784531	tRNA processing in the nucleus	3/231	29/2220	0.594638	0.999968	0.968695	9688/60528/51095	3
B	R-HSA-381038	XBP1(S) activates chaperone genes	2/231	19/2220	0.603524	0.999968	0.968695	6818/2137	2
B	R-HSA-6788656	Histidine, lysine, phenylalanine, tyrosine, proline and tryptophan catabolism	2/231	19/2220	0.603524	0.999968	0.968695	4967/3067	2
B	R-HSA-5617833	Cilium Assembly	4/231	40/2220	0.611457	0.999968	0.968695	50807/26160/8729/57545	4
B	R-HSA-6811434	COPI-dependent Golgi-to-ER retrograde traffic	3/231	30/2220	0.618338	0.999968	0.968695	55605/55083/8729	3
B	R-HSA-8856688	Golgi-to-ER retrograde transport	4/231	41/2220	0.6315	0.999968	0.968695	55605/55083/8729/8398	4
B	R-HSA-6811558	PI5P, PP2A and IER3 Regulate PI3K/AKT Signaling	2/231	20/2220	0.632115	0.999968	0.968695	2261/5525	2
B	R-HSA-8878159	Transcriptional regulation by RUNX3	3/231	31/2220	0.641087	0.999968	0.968695	6934/4851/9759	3
B	R-HSA-8878166	Transcriptional regulation by RUNX2	3/231	31/2220	0.641087	0.999968	0.968695	25925/9759/2737	3
B	R-HSA-449147	Signaling by Interleukins	11/231	113/2220	0.642504	0.999968	0.968695	6711/5747/54014/2902/153090/3911/6647/5924/2261/5525/51332	11
B	R-HSA-3108232	SUMO E3 ligases SUMOylate target proteins	5/231	52/2220	0.643449	0.999968	0.968695	23137/9688/9656/9759/7703	5
B	R-HSA-1632852	Macroautophagy	2/231	21/2220	0.659079	0.999968	0.968695	2475/79065	2
B	R-HSA-381070	IRE1alpha activates chaperones	2/231	21/2220	0.659079	0.999968	0.968695	6818/2137	2
B	R-HSA-8948751	Regulation of PTEN stability and activity	2/231	21/2220	0.659079	0.999968	0.968695	23252/4734	2
B	R-HSA-111465	Apoptotic cleavage of cellular proteins	1/231	10/2220	0.667499	0.999968	0.968695	5747	1
B	R-HSA-111933	Calmodulin induced events	1/231	10/2220	0.667499	0.999968	0.968695	107	1
B	R-HSA-111997	CaM pathway	1/231	10/2220	0.667499	0.999968	0.968695	107	1
B	R-HSA-2559582	Senescence-Associated Secretory Phenotype (SASP)	1/231	10/2220	0.667499	0.999968	0.968695	64682	1
B	R-HSA-373753	Nephrin family interactions	1/231	10/2220	0.667499	0.999968	0.968695	6711	1
B	R-HSA-380972	Energy dependent regulation of mTOR by LKB1-AMPK	1/231	10/2220	0.667499	0.999968	0.968695	2475	1
B	R-HSA-418597	G alpha (z) signalling events	1/231	10/2220	0.667499	0.999968	0.968695	107	1
B	R-HSA-432040	Vasopressin regulates renal water homeostasis via Aquaporins	1/231	10/2220	0.667499	0.999968	0.968695	107	1
B	R-HSA-445717	Aquaporin-mediated transport	1/231	10/2220	0.667499	0.999968	0.968695	107	1
B	R-HSA-5654708	Downstream signaling of activated FGFR3	1/231	10/2220	0.667499	0.999968	0.968695	2261	1
B	R-HSA-6814122	Cooperation of PDCL (PhLP1) and TRiC/CCT in G-protein beta folding	1/231	10/2220	0.667499	0.999968	0.968695	6000	1
B	R-HSA-71403	Citric acid cycle (TCA cycle)	1/231	10/2220	0.667499	0.999968	0.968695	4967	1
B	R-HSA-8935690	Digestion	1/231	10/2220	0.667499	0.999968	0.968695	1118	1
B	R-HSA-8956319	Nucleobase catabolism	1/231	10/2220	0.667499	0.999968	0.968695	1806	1
B	R-HSA-8963743	Digestion and absorption	1/231	10/2220	0.667499	0.999968	0.968695	1118	1
B	R-HSA-72306	tRNA processing	4/231	43/2220	0.669561	0.999968	0.968695	9688/60528/54920/51095	4
B	R-HSA-2990846	SUMOylation	5/231	54/2220	0.677107	0.999968	0.968695	23137/9688/9656/9759/7703	5
B	R-HSA-1483206	Glycerophospholipid biosynthesis	3/231	33/2220	0.683688	0.999968	0.968695	8398/57153/43	3
B	R-HSA-4420097	VEGFA-VEGFR2 Pathway	3/231	33/2220	0.683688	0.999968	0.968695	5747/2475/23191	3
B	R-HSA-199418	Negative regulation of the PI3K/AKT network	2/231	22/2220	0.684442	0.999968	0.968695	2261/5525	2
B	R-HSA-983231	Factors involved in megakaryocyte development and platelet production	4/231	44/2220	0.687556	0.999968	0.968695	55605/55083/4602/1795	4
B	R-HSA-111996	Ca-dependent events	1/231	11/2220	0.702254	0.999968	0.968695	107	1
B	R-HSA-3214815	HDACs deacetylate histones	1/231	11/2220	0.702254	0.999968	0.968695	57459	1
B	R-HSA-3769402	Deactivation of the beta-catenin transactivating complex	1/231	11/2220	0.702254	0.999968	0.968695	6934	1
B	R-HSA-425397	Transport of vitamins, nucleosides, and related molecules	1/231	11/2220	0.702254	0.999968	0.968695	10999	1
B	R-HSA-5620924	Intraflagellar transport	1/231	11/2220	0.702254	0.999968	0.968695	26160	1
B	R-HSA-5627123	RHO GTPases activate PAKs	1/231	11/2220	0.702254	0.999968	0.968695	4638	1
B	R-HSA-77289	Mitochondrial Fatty Acid Beta-Oxidation	1/231	11/2220	0.702254	0.999968	0.968695	80221	1
B	R-HSA-8936459	RUNX1 regulates genes involved in megakaryocyte differentiation and platelet function	1/231	11/2220	0.702254	0.999968	0.968695	26523	1
B	R-HSA-8948216	Collagen chain trimerization	1/231	11/2220	0.702254	0.999968	0.968695	1288	1
B	R-HSA-1445148	Translocation of GLUT4 to the plasma membrane	2/231	23/2220	0.708245	0.999968	0.968695	4644/23216	2
B	R-HSA-2219528	PI3K/AKT Signaling in Cancer	2/231	23/2220	0.708245	0.999968	0.968695	2475/2261	2
B	R-HSA-422356	Regulation of insulin secretion	2/231	23/2220	0.708245	0.999968	0.968695	1131/775	2
B	R-HSA-5578749	Transcriptional regulation by small RNAs	2/231	23/2220	0.708245	0.999968	0.968695	26523/9688	2
B	R-HSA-948021	Transport to the Golgi and subsequent modification	4/231	46/2220	0.721452	0.999968	0.968695	287/6711/8729/51332	4
B	R-HSA-1483249	Inositol phosphate metabolism	2/231	24/2220	0.730535	0.999968	0.968695	51196/5333	2
B	R-HSA-165159	mTOR signalling	1/231	12/2220	0.73339	0.999968	0.968695	2475	1
B	R-HSA-1660662	Glycosphingolipid metabolism	1/231	12/2220	0.73339	0.999968	0.968695	56624	1
B	R-HSA-201722	Formation of the beta-catenin:TCF transactivating complex	1/231	12/2220	0.73339	0.999968	0.968695	6934	1
B	R-HSA-389356	CD28 co-stimulation	1/231	12/2220	0.73339	0.999968	0.968695	2475	1
B	R-HSA-5654736	Signaling by FGFR1	1/231	12/2220	0.73339	0.999968	0.968695	53834	1
B	R-HSA-5654741	Signaling by FGFR3	1/231	12/2220	0.73339	0.999968	0.968695	2261	1
B	R-HSA-6782315	tRNA modification in the nucleus and cytosol	1/231	12/2220	0.73339	0.999968	0.968695	54920	1
B	R-HSA-6785807	Interleukin-4 and 13 signaling	1/231	12/2220	0.73339	0.999968	0.968695	3911	1
B	R-HSA-6811436	COPI-independent Golgi-to-ER retrograde traffic	1/231	12/2220	0.73339	0.999968	0.968695	8398	1
B	R-HSA-201681	TCF dependent signaling in response to WNT	4/231	47/2220	0.737355	0.999968	0.968695	6934/8312/5525/59352	4
B	R-HSA-390466	Chaperonin-mediated protein folding	2/231	25/2220	0.75137	0.999968	0.968695	6000/63971	2
B	R-HSA-6802957	Oncogenic MAPK signaling	2/231	25/2220	0.75137	0.999968	0.968695	23499/153090	2
B	R-HSA-5358351	Signaling by Hedgehog	4/231	48/2220	0.752567	0.999968	0.968695	26160/8650/107/2737	4
B	R-HSA-6798695	Neutrophil degranulation	10/231	113/2220	0.756535	0.999968	0.968695	55276/8288/8514/4125/23191/57153/4311/1118/290/178	10
B	R-HSA-196849	Metabolism of water-soluble vitamins and cofactors	3/231	37/2220	0.757387	0.999968	0.968695	4522/4548/8029	3
B	R-HSA-1489509	DAG and IP3 signaling	1/231	13/2220	0.761282	0.999968	0.968695	107	1
B	R-HSA-5218920	VEGFR2 mediated vascular permeability	1/231	13/2220	0.761282	0.999968	0.968695	2475	1
B	R-HSA-5250913	Positive epigenetic regulation of rRNA expression	1/231	13/2220	0.761282	0.999968	0.968695	57459	1
B	R-HSA-70263	Gluconeogenesis	1/231	13/2220	0.761282	0.999968	0.968695	57818	1
B	R-HSA-75153	Apoptotic execution phase	1/231	13/2220	0.761282	0.999968	0.968695	5747	1
B	R-HSA-8866654	E3 ubiquitin ligases ubiquitinate target proteins	1/231	13/2220	0.761282	0.999968	0.968695	51322	1
B	R-HSA-8953750	Transcriptional Regulation by E2F6	1/231	13/2220	0.761282	0.999968	0.968695	7703	1
B	R-HSA-5663202	Diseases of signal transduction	9/231	103/2220	0.76238	0.999968	0.968695	6934/23499/2475/153090/4851/8312/2261/5525/9759	9
B	R-HSA-4570464	SUMOylation of RNA binding proteins	2/231	26/2220	0.770808	0.999968	0.968695	9688/7703	2
B	R-HSA-159236	Transport of Mature mRNA derived from an Intron-Containing Transcript	3/231	38/2220	0.773496	0.999968	0.968695	9688/11338/6428	3
B	R-HSA-109704	PI3K Cascade	1/231	14/2220	0.786268	0.999968	0.968695	2261	1
B	R-HSA-110313	Translesion synthesis by Y family DNA polymerases bypasses lesions on DNA template	1/231	14/2220	0.786268	0.999968	0.968695	5980	1
B	R-HSA-156902	Peptide chain elongation	1/231	14/2220	0.786268	0.999968	0.968695	6176	1
B	R-HSA-2219530	Constitutive Signaling by Aberrant PI3K in Cancer	1/231	14/2220	0.786268	0.999968	0.968695	2261	1
B	R-HSA-379716	Cytosolic tRNA aminoacylation	1/231	14/2220	0.786268	0.999968	0.968695	8565	1
B	R-HSA-389661	Glyoxylate metabolism and glycine degradation	1/231	14/2220	0.786268	0.999968	0.968695	4967	1
B	R-HSA-70614	Amino acid synthesis and interconversion (transamination)	1/231	14/2220	0.786268	0.999968	0.968695	5832	1
B	R-HSA-72165	mRNA Splicing - Minor Pathway	1/231	14/2220	0.786268	0.999968	0.968695	10594	1
B	R-HSA-8848021	Signaling by PTK6	1/231	14/2220	0.786268	0.999968	0.968695	120892	1
B	R-HSA-8950505	Gene and protein expression by JAK-STAT signaling after Interleukin-12 stimulation	1/231	14/2220	0.786268	0.999968	0.968695	6647	1
B	R-HSA-9006927	Signaling by Non-Receptor Tyrosine Kinases	1/231	14/2220	0.786268	0.999968	0.968695	120892	1
B	R-HSA-1280215	Cytokine Signaling in Immune system	13/231	148/2220	0.7873	0.999968	0.968695	6711/5747/9688/54014/2902/153090/3911/6647/5924/2261/5525/51332/4734	13
B	R-HSA-5619115	Disorders of transmembrane transporters	3/231	39/2220	0.788724	0.999968	0.968695	10999/9152/123041	3
B	R-HSA-70326	Glucose metabolism	3/231	39/2220	0.788724	0.999968	0.968695	5207/9688/57818	3
B	R-HSA-382556	ABC-family proteins mediated transport	2/231	27/2220	0.788914	0.999968	0.968695	23461/10057	2
B	R-HSA-391251	Protein folding	2/231	27/2220	0.788914	0.999968	0.968695	6000/63971	2
B	R-HSA-5632684	Hedgehog 'on' state	2/231	27/2220	0.788914	0.999968	0.968695	8650/2737	2
B	R-HSA-112399	IRS-mediated signalling	1/231	15/2220	0.808649	0.999968	0.968695	2261	1
B	R-HSA-1226099	Signaling by FGFR in disease	1/231	15/2220	0.808649	0.999968	0.968695	2261	1
B	R-HSA-156842	Eukaryotic Translation Elongation	1/231	15/2220	0.808649	0.999968	0.968695	6176	1
B	R-HSA-1660499	Synthesis of PIPs at the plasma membrane	1/231	15/2220	0.808649	0.999968	0.968695	54477	1
B	R-HSA-192823	Viral mRNA Translation	1/231	15/2220	0.808649	0.999968	0.968695	6176	1
B	R-HSA-2404192	Signaling by Type 1 Insulin-like Growth Factor 1 Receptor (IGF1R)	1/231	15/2220	0.808649	0.999968	0.968695	2261	1
B	R-HSA-2428924	IGF1R signaling cascade	1/231	15/2220	0.808649	0.999968	0.968695	2261	1
B	R-HSA-2428928	IRS-related events triggered by IGF1R	1/231	15/2220	0.808649	0.999968	0.968695	2261	1
B	R-HSA-73762	RNA Polymerase I Transcription Initiation	1/231	15/2220	0.808649	0.999968	0.968695	57459	1
B	R-HSA-109688	Cleavage of Growing Transcript in the Termination Region	2/231	29/2220	0.821391	0.999968	0.968695	11338/6428	2
B	R-HSA-1989781	PPARA activates gene expression	2/231	29/2220	0.821391	0.999968	0.968695	29841/5468	2
B	R-HSA-400206	Regulation of lipid metabolism by Peroxisome proliferator-activated receptor alpha (PPARalpha)	2/231	29/2220	0.821391	0.999968	0.968695	29841/5468	2
B	R-HSA-69618	Mitotic Spindle Checkpoint	2/231	29/2220	0.821391	0.999968	0.968695	64682/5525	2
B	R-HSA-72187	mRNA 3'-end processing	2/231	29/2220	0.821391	0.999968	0.968695	11338/6428	2
B	R-HSA-73856	RNA Polymerase II Transcription Termination	2/231	29/2220	0.821391	0.999968	0.968695	11338/6428	2
B	R-HSA-112040	G-protein mediated events	1/231	16/2220	0.828695	0.999968	0.968695	107	1
B	R-HSA-112043	PLC beta mediated events	1/231	16/2220	0.828695	0.999968	0.968695	107	1
B	R-HSA-2408557	Selenocysteine synthesis	1/231	16/2220	0.828695	0.999968	0.968695	6176	1
B	R-HSA-373080	Class B/2 (Secretin family receptors)	1/231	16/2220	0.828695	0.999968	0.968695	10203	1
B	R-HSA-390471	Association of TriC/CCT with target proteins during biosynthesis	1/231	16/2220	0.828695	0.999968	0.968695	63971	1
B	R-HSA-447115	Interleukin-12 family signaling	1/231	16/2220	0.828695	0.999968	0.968695	6647	1
B	R-HSA-4641257	Degradation of AXIN	1/231	16/2220	0.828695	0.999968	0.968695	8312	1
B	R-HSA-5654738	Signaling by FGFR2	1/231	16/2220	0.828695	0.999968	0.968695	7072	1
B	R-HSA-6802949	Signaling by RAS mutants	1/231	16/2220	0.828695	0.999968	0.968695	153090	1
B	R-HSA-72764	Eukaryotic Translation Termination	1/231	16/2220	0.828695	0.999968	0.968695	6176	1
B	R-HSA-73854	RNA Polymerase I Promoter Clearance	1/231	16/2220	0.828695	0.999968	0.968695	57459	1
B	R-HSA-8957275	Post-translational protein phosphorylation	1/231	16/2220	0.828695	0.999968	0.968695	2200	1
B	R-HSA-1169408	ISG15 antiviral mechanism	2/231	30/2220	0.835895	0.999968	0.968695	9688/4734	2
B	R-HSA-1169410	Antiviral mechanism by IFN-stimulated genes	2/231	30/2220	0.835895	0.999968	0.968695	9688/4734	2
B	R-HSA-5663220	RHO GTPases Activate Formins	2/231	30/2220	0.835895	0.999968	0.968695	23002/5525	2
B	R-HSA-72202	Transport of Mature Transcript to Cytoplasm	3/231	43/2220	0.841383	0.999968	0.968695	9688/11338/6428	3
B	R-HSA-195258	RHO GTPase Effectors	5/231	67/2220	0.843312	0.999968	0.968695	5747/23002/23191/5525/4638	5
B	R-HSA-112310	Neurotransmitter release cycle	1/231	17/2220	0.84665	0.999968	0.968695	320	1
B	R-HSA-1442490	Collagen degradation	1/231	17/2220	0.84665	0.999968	0.968695	1288	1
B	R-HSA-5620912	Anchoring of the basal body to the plasma membrane	1/231	17/2220	0.84665	0.999968	0.968695	57545	1
B	R-HSA-5693571	Nonhomologous End-Joining (NHEJ)	1/231	17/2220	0.84665	0.999968	0.968695	9656	1
B	R-HSA-71406	Pyruvate metabolism and Citric Acid (TCA) cycle	1/231	17/2220	0.84665	0.999968	0.968695	4967	1
B	R-HSA-73864	RNA Polymerase I Transcription	1/231	17/2220	0.84665	0.999968	0.968695	57459	1
B	R-HSA-74751	Insulin receptor signalling cascade	1/231	17/2220	0.84665	0.999968	0.968695	2261	1
B	R-HSA-2559583	Cellular Senescence	2/231	31/2220	0.84933	0.999968	0.968695	26523/64682	2
B	R-HSA-381119	Unfolded Protein Response (UPR)	2/231	31/2220	0.84933	0.999968	0.968695	6818/2137	2
B	R-HSA-70171	Glycolysis	2/231	31/2220	0.84933	0.999968	0.968695	5207/9688	2
B	R-HSA-72312	rRNA processing	4/231	57/2220	0.860481	0.999968	0.968695	55131/60528/6176/22984	4
B	R-HSA-2132295	MHC class II antigen presentation	2/231	32/2220	0.86176	0.999968	0.968695	163/160	2
B	R-HSA-174084	Autodegradation of Cdh1 by Cdh1:APC/C	1/231	18/2220	0.86273	0.999968	0.968695	64682	1
B	R-HSA-177929	Signaling by EGFR	1/231	18/2220	0.86273	0.999968	0.968695	9146	1
B	R-HSA-2559580	Oxidative Stress Induced Senescence	1/231	18/2220	0.86273	0.999968	0.968695	26523	1
B	R-HSA-5610780	Degradation of GLI1 by the proteasome	1/231	18/2220	0.86273	0.999968	0.968695	8650	1
B	R-HSA-73893	DNA Damage Bypass	1/231	18/2220	0.86273	0.999968	0.968695	5980	1
B	R-HSA-174154	APC/C:Cdc20 mediated degradation of Securin	1/231	19/2220	0.87713	0.999968	0.968695	64682	1
B	R-HSA-5610785	GLI3 is processed to GLI3R by the proteasome	1/231	19/2220	0.87713	0.999968	0.968695	2737	1
B	R-HSA-5658442	Regulation of RAS by GAPs	1/231	19/2220	0.87713	0.999968	0.968695	153090	1
B	R-HSA-8852135	Protein ubiquitination	1/231	19/2220	0.87713	0.999968	0.968695	51322	1
B	R-HSA-975956	Nonsense Mediated Decay (NMD) independent of the Exon Junction Complex (EJC)	1/231	19/2220	0.87713	0.999968	0.968695	6176	1
B	R-HSA-556833	Metabolism of lipids	15/231	184/2220	0.881855	0.999968	0.968695	29841/1591/5468/2678/5298/375775/8398/64174/57153/56624/8029/54477/84188/80221/43	15
B	R-HSA-8878171	Transcriptional regulation by RUNX1	3/231	47/2220	0.882338	0.999968	0.968695	26523/8312/4602	3
B	R-HSA-8978868	Fatty acid metabolism	3/231	47/2220	0.882338	0.999968	0.968695	2678/64174/80221	3
B	R-HSA-8957322	Metabolism of steroids	2/231	34/2220	0.883856	0.999968	0.968695	1591/8029	2
B	R-HSA-111885	Opioid Signalling	1/231	20/2220	0.890025	0.999968	0.968695	107	1
B	R-HSA-170822	Regulation of Glucokinase by Glucokinase Regulatory Protein	1/231	20/2220	0.890025	0.999968	0.968695	9688	1
B	R-HSA-174184	Cdc20:Phospho-APC/C mediated degradation of Cyclin A	1/231	20/2220	0.890025	0.999968	0.968695	64682	1
B	R-HSA-379724	tRNA Aminoacylation	1/231	20/2220	0.890025	0.999968	0.968695	8565	1
B	R-HSA-6802952	Signaling by BRAF and RAF fusions	1/231	20/2220	0.890025	0.999968	0.968695	23499	1
B	R-HSA-162909	Host Interactions of HIV factors	3/231	48/2220	0.89099	0.999968	0.968695	9688/163/160	3
B	R-HSA-3371556	Cellular response to heat stress	2/231	35/2220	0.893639	0.999968	0.968695	9688/2475	2
B	R-HSA-1500620	Meiosis	1/231	21/2220	0.901573	0.999968	0.968695	23345	1
B	R-HSA-168271	Transport of Ribonucleoproteins into the Host Nucleus	1/231	21/2220	0.901573	0.999968	0.968695	9688	1
B	R-HSA-168274	Export of Viral Ribonucleoproteins from Nucleus	1/231	21/2220	0.901573	0.999968	0.968695	9688	1
B	R-HSA-168333	NEP/NS2 Interacts with the Cellular Export Machinery	1/231	21/2220	0.901573	0.999968	0.968695	9688	1
B	R-HSA-176033	Interactions of Vpr with host cellular proteins	1/231	21/2220	0.901573	0.999968	0.968695	9688	1
B	R-HSA-176409	APC/C:Cdc20 mediated degradation of mitotic proteins	1/231	21/2220	0.901573	0.999968	0.968695	64682	1
B	R-HSA-179419	APC:Cdc20 mediated degradation of cell cycle proteins prior to satisfation of the cell cycle checkpoint	1/231	21/2220	0.901573	0.999968	0.968695	64682	1
B	R-HSA-1799339	SRP-dependent cotranslational protein targeting to membrane	1/231	21/2220	0.901573	0.999968	0.968695	6176	1
B	R-HSA-180910	Vpr-mediated nuclear import of PICs	1/231	21/2220	0.901573	0.999968	0.968695	9688	1
B	R-HSA-5687128	MAPK6/MAPK4 signaling	1/231	21/2220	0.901573	0.999968	0.968695	26523	1
B	R-HSA-72689	Formation of a pool of free 40S subunits	1/231	21/2220	0.901573	0.999968	0.968695	6176	1
B	R-HSA-211000	Gene Silencing by RNA	2/231	36/2220	0.902655	0.999968	0.968695	26523/9688	2
B	R-HSA-3214847	HATs acetylate histones	2/231	36/2220	0.902655	0.999968	0.968695	284058/11143	2
B	R-HSA-168273	Influenza Viral RNA Transcription and Replication	2/231	37/2220	0.910956	0.999968	0.968695	9688/6176	2
B	R-HSA-913531	Interferon Signaling	2/231	37/2220	0.910956	0.999968	0.968695	9688/4734	2
B	R-HSA-1474165	Reproduction	1/231	22/2220	0.911912	0.999968	0.968695	23345	1
B	R-HSA-159227	Transport of the SLBP independent Mature mRNA	1/231	22/2220	0.911912	0.999968	0.968695	9688	1
B	R-HSA-159230	Transport of the SLBP Dependant Mature mRNA	1/231	22/2220	0.911912	0.999968	0.968695	9688	1
B	R-HSA-168325	Viral Messenger RNA Synthesis	1/231	22/2220	0.911912	0.999968	0.968695	9688	1
B	R-HSA-176814	Activation of APC/C and APC/C:Cdc20 mediated degradation of mitotic proteins	1/231	22/2220	0.911912	0.999968	0.968695	64682	1
B	R-HSA-180746	Nuclear import of Rev protein	1/231	22/2220	0.911912	0.999968	0.968695	9688	1
B	R-HSA-3301854	Nuclear Pore Complex (NPC) Disassembly	1/231	22/2220	0.911912	0.999968	0.968695	9688	1
B	R-HSA-69473	G2/M DNA damage checkpoint	1/231	22/2220	0.911912	0.999968	0.968695	9656	1
B	R-HSA-8939236	RUNX1 regulates transcription of genes involved in differentiation of HSCs	1/231	22/2220	0.911912	0.999968	0.968695	4602	1
B	R-HSA-5653656	Vesicle-mediated transport	14/231	180/2220	0.912839	0.999968	0.968695	55605/287/6711/55083/9146/4644/8729/22848/8398/23216/4035/163/160/51332	14
B	R-HSA-6811442	Intra-Golgi and retrograde Golgi-to-ER traffic	4/231	64/2220	0.914054	0.999968	0.968695	55605/55083/8729/8398	4
B	R-HSA-6791226	Major pathway of rRNA processing in the nucleolus and cytosol	3/231	52/2220	0.920183	0.999968	0.968695	55131/6176/22984	3
B	R-HSA-141424	Amplification of signal from the kinetochores	1/231	23/2220	0.92117	0.999968	0.968695	5525	1
B	R-HSA-141444	Amplification of signal from unattached kinetochores via a MAD2 inhibitory signal	1/231	23/2220	0.92117	0.999968	0.968695	5525	1
B	R-HSA-168253	Host Interactions with Influenza Factors	1/231	23/2220	0.92117	0.999968	0.968695	9688	1
B	R-HSA-168276	NS1 Mediated Effects on Host Pathways	1/231	23/2220	0.92117	0.999968	0.968695	9688	1
B	R-HSA-174178	APC/C:Cdh1 mediated degradation of Cdc20 and other APC/C:Cdh1 targeted proteins in late mitosis/early G1	1/231	23/2220	0.92117	0.999968	0.968695	64682	1
B	R-HSA-176408	Regulation of APC/C activators between G1/S and early anaphase	1/231	23/2220	0.92117	0.999968	0.968695	64682	1
B	R-HSA-381340	Transcriptional regulation of white adipocyte differentiation	1/231	23/2220	0.92117	0.999968	0.968695	5468	1
B	R-HSA-74752	Signaling by Insulin receptor	1/231	23/2220	0.92117	0.999968	0.968695	2261	1
B	R-HSA-8868773	rRNA processing in the nucleus and cytosol	3/231	53/2220	0.926275	0.999968	0.968695	55131/6176/22984	3
B	R-HSA-983168	Antigen processing: Ubiquitination & Proteasome degradation	5/231	79/2220	0.927328	0.999968	0.968695	57520/131405/64682/4734/89910	5
B	R-HSA-165054	Rev-mediated nuclear export of HIV RNA	1/231	24/2220	0.929458	0.999968	0.968695	9688	1
B	R-HSA-4615885	SUMOylation of DNA replication proteins	1/231	24/2220	0.929458	0.999968	0.968695	9688	1
B	R-HSA-5693607	Processing of DNA double-strand break ends	1/231	24/2220	0.929458	0.999968	0.968695	9656	1
B	R-HSA-6790901	rRNA modification in the nucleus and cytosol	1/231	24/2220	0.929458	0.999968	0.968695	22984	1
B	R-HSA-212436	Generic Transcription Pathway	17/231	218/2220	0.930119	0.999968	0.968695	6934/26523/26149/4853/5468/2475/4851/8312/2104/9656/4602/2649/25925/57459/9759/7703/2737	17
B	R-HSA-199991	Membrane Trafficking	13/231	174/2220	0.931716	0.999968	0.968695	55605/287/6711/55083/9146/4644/8729/22848/8398/23216/163/160/51332	13
B	R-HSA-5689880	Ub-specific processing proteases	3/231	54/2220	0.93194	0.999968	0.968695	9146/84196/8312	3
B	R-HSA-156827	L13a-mediated translational silencing of Ceruloplasmin expression	1/231	25/2220	0.936879	0.999968	0.968695	6176	1
B	R-HSA-177243	Interactions of Rev with host cellular proteins	1/231	25/2220	0.936879	0.999968	0.968695	9688	1
B	R-HSA-428157	Sphingolipid metabolism	1/231	25/2220	0.936879	0.999968	0.968695	56624	1
B	R-HSA-6807505	RNA polymerase II transcribes snRNA genes	1/231	25/2220	0.936879	0.999968	0.968695	92105	1
B	R-HSA-72706	GTP hydrolysis and joining of the 60S ribosomal subunit	1/231	25/2220	0.936879	0.999968	0.968695	6176	1
B	R-HSA-168255	Influenza Life Cycle	2/231	41/2220	0.93798	0.999968	0.968695	9688/6176	2
B	R-HSA-68875	Mitotic Prophase	2/231	41/2220	0.93798	0.999968	0.968695	9688/54892	2
B	R-HSA-1852241	Organelle biogenesis and maintenance	4/231	69/2220	0.940258	0.999968	0.968695	50807/26160/8729/57545	4
B	R-HSA-174143	APC/C-mediated degradation of cell cycle proteins	1/231	26/2220	0.943522	0.999968	0.968695	64682	1
B	R-HSA-2408522	Selenoamino acid metabolism	1/231	26/2220	0.943522	0.999968	0.968695	6176	1
B	R-HSA-453276	Regulation of mitotic cell cycle	1/231	26/2220	0.943522	0.999968	0.968695	64682	1
B	R-HSA-927802	Nonsense-Mediated Decay (NMD)	1/231	26/2220	0.943522	0.999968	0.968695	6176	1
B	R-HSA-975957	Nonsense Mediated Decay (NMD) enhanced by the Exon Junction Complex (EJC)	1/231	26/2220	0.943522	0.999968	0.968695	6176	1
B	R-HSA-168256	Immune System	33/231	395/2220	0.943941	0.999968	0.968695	6711/5747/55276/9688/8288/54014/4644/2902/57520/5592/131405/2475/8514/153090/3911/4125/64682/8398/23191/6647/57153/5924/4311/163/160/2261/1118/5525/51332/290/4734/178/89910	33
B	R-HSA-5688426	Deubiquitination	4/231	70/2220	0.944538	0.999968	0.968695	9146/84196/23252/8312	4
B	R-HSA-168254	Influenza Infection	2/231	43/2220	0.948386	0.999968	0.968695	9688/6176	2
B	R-HSA-159231	Transport of Mature mRNA Derived from an Intronless Transcript	1/231	27/2220	0.949468	0.999968	0.968695	9688	1
B	R-HSA-159234	Transport of Mature mRNAs Derived from Intronless Transcripts	1/231	27/2220	0.949468	0.999968	0.968695	9688	1
B	R-HSA-1428517	The citric acid (TCA) cycle and respiratory electron transport	1/231	28/2220	0.954791	0.999968	0.968695	4967	1
B	R-HSA-191859	snRNP Assembly	1/231	28/2220	0.954791	0.999968	0.968695	9688	1
B	R-HSA-194441	Metabolism of non-coding RNA	1/231	28/2220	0.954791	0.999968	0.968695	9688	1
B	R-HSA-2980766	Nuclear Envelope Breakdown	1/231	28/2220	0.954791	0.999968	0.968695	9688	1
B	R-HSA-6796648	TP53 Regulates Transcription of DNA Repair Genes	1/231	29/2220	0.959555	0.999968	0.968695	9656	1
B	R-HSA-72613	Eukaryotic Translation Initiation	1/231	29/2220	0.959555	0.999968	0.968695	6176	1
B	R-HSA-72737	Cap-dependent Translation Initiation	1/231	29/2220	0.959555	0.999968	0.968695	6176	1
B	R-HSA-983169	Class I MHC mediated antigen processing & presentation	5/231	88/2220	0.961194	0.999968	0.968695	57520/131405/64682/4734/89910	5
B	R-HSA-3371453	Regulation of HSF1-mediated heat shock response	1/231	30/2220	0.963819	0.999968	0.968695	9688	1
B	R-HSA-72163	mRNA Splicing - Major Pathway	4/231	77/2220	0.967486	0.999968	0.968695	10291/10594/11338/6428	4
B	R-HSA-72172	mRNA Splicing	4/231	77/2220	0.967486	0.999968	0.968695	10291/10594/11338/6428	4
B	R-HSA-2500257	Resolution of Sister Chromatid Cohesion	1/231	31/2220	0.967636	0.999968	0.968695	5525	1
B	R-HSA-73857	RNA Polymerase II Transcription	20/231	269/2220	0.96901	0.999968	0.968695	6934/26523/26149/4853/92105/5468/2475/11338/4851/8312/2104/9656/4602/2649/25925/57459/6428/9759/7703/2737	20
B	R-HSA-2467813	Separation of Sister Chromatids	2/231	49/2220	0.970543	0.999968	0.968695	64682/5525	2
B	R-HSA-5633007	Regulation of TP53 Activity	2/231	49/2220	0.970543	0.999968	0.968695	2475/57459	2
B	R-HSA-212165	Epigenetic regulation of gene expression	1/231	32/2220	0.971051	0.999968	0.968695	57459	1
B	R-HSA-2262752	Cellular responses to stress	5/231	93/2220	0.973056	0.999968	0.968695	26523/9688/2475/64682/6647	5
B	R-HSA-109581	Apoptosis	1/231	33/2220	0.974107	0.999968	0.968695	5747	1
B	R-HSA-5357801	Programmed Cell Death	1/231	33/2220	0.974107	0.999968	0.968695	5747	1
B	R-HSA-3247509	Chromatin modifying enzymes	4/231	80/2220	0.974313	0.999968	0.968695	54014/284058/11143/57459	4
B	R-HSA-4839726	Chromatin organization	4/231	80/2220	0.974313	0.999968	0.968695	54014/284058/11143/57459	4
B	R-HSA-1280218	Adaptive Immune System	10/231	158/2220	0.975917	0.999968	0.968695	57520/5592/131405/2475/64682/163/160/5525/4734/89910	10
B	R-HSA-446203	Asparagine N-linked glycosylation	4/231	82/2220	0.978094	0.999968	0.968695	287/6711/8729/51332	4
B	R-HSA-72766	Translation	3/231	68/2220	0.978881	0.999968	0.968695	8565/6176/4528	3
B	R-HSA-2555396	Mitotic Metaphase and Anaphase	2/231	53/2220	0.979879	0.999968	0.968695	64682/5525	2
B	R-HSA-68882	Mitotic Anaphase	2/231	53/2220	0.979879	0.999968	0.968695	64682/5525	2
B	R-HSA-5693532	DNA Double-Strand Break Repair	2/231	54/2220	0.981723	0.999968	0.968695	9656/2138	2
B	R-HSA-8953897	Cellular responses to external stimuli	6/231	112/2220	0.982225	0.999968	0.968695	26523/9688/2475/64682/79065/6647	6
B	R-HSA-168249	Innate Immune System	13/231	201/2220	0.983942	0.999968	0.968695	5747/55276/8288/4644/8514/4125/8398/23191/57153/4311/1118/290/178	13
B	R-HSA-72203	Processing of Capped Intron-Containing Pre-mRNA	5/231	105/2220	0.98923	0.999968	0.968695	10291/9688/10594/11338/6428	5
B	R-HSA-69620	Cell Cycle Checkpoints	3/231	77/2220	0.990454	0.999968	0.968695	64682/9656/5525	3
B	R-HSA-5693567	HDR through Homologous Recombination (HR) or Single Strand Annealing (SSA)	1/231	42/2220	0.990537	0.999968	0.968695	9656	1
B	R-HSA-71291	Metabolism of amino acids and derivatives	5/231	108/2220	0.991507	0.999968	0.968695	4548/4967/5832/6176/3067	5
B	R-HSA-5693538	Homology Directed Repair	1/231	45/2220	0.993241	0.999968	0.968695	9656	1
B	R-HSA-3700989	Transcriptional Regulation by TP53	4/231	98/2220	0.994193	0.999968	0.968695	26523/2475/9656/57459	4
B	R-HSA-68886	M Phase	4/231	98/2220	0.994193	0.999968	0.968695	9688/64682/5525/54892	4
B	R-HSA-68877	Mitotic Prometaphase	1/231	47/2220	0.994601	0.999968	0.968695	5525	1
B	R-HSA-69481	G2/M Checkpoints	1/231	47/2220	0.994601	0.999968	0.968695	9656	1
B	R-HSA-597592	Post-translational protein modification	23/231	340/2220	0.995317	0.999968	0.968695	23137/287/6711/55624/51322/9688/9146/84196/8729/11173/55650/50863/23252/8312/9656/8434/2200/23145/9037/170690/51332/9759/7703	23
B	R-HSA-162906	HIV Infection	3/231	88/2220	0.996508	0.999968	0.968695	9688/163/160	3
B	R-HSA-5663205	Infectious disease	5/231	123/2220	0.99752	0.999968	0.968695	9688/9146/163/160/6176	5
B	R-HSA-74160	Gene expression (Transcription)	21/231	328/2220	0.997525	0.999968	0.968695	6934/26523/26149/4853/92105/5468/9688/2475/11338/4851/8312/2104/9656/4602/2649/25925/57459/6428/9759/7703/2737	21
B	R-HSA-73894	DNA Repair	3/231	98/2220	0.998639	0.999968	0.968695	5980/9656/2138	3
B	R-HSA-162599	Late Phase of HIV Life Cycle	1/231	61/2220	0.998886	0.999968	0.968695	9688	1
B	R-HSA-162587	HIV Life Cycle	1/231	66/2220	0.999368	0.999968	0.968695	9688	1
B	R-HSA-8953854	Metabolism of RNA	11/231	242/2220	0.999836	0.999968	0.968695	10291/9688/55131/10594/11338/60528/54920/51095/6176/22984/6428	11
B	R-HSA-1640170	Cell Cycle	6/231	182/2220	0.999946	0.999968	0.968695	9688/64682/9656/5525/23345/54892	6
B	R-HSA-69278	Cell Cycle, Mitotic	4/231	154/2220	0.999968	0.999968	0.968695	9688/64682/5525/54892	4
Cluster	ID	Description	GeneRatio	BgRatio	p value	p adjusted	qvalue	ENTREZID	Count
C	R-HSA-73894	DNA Repair	29/307	98/2220	2.55996e-05	0.0140798	0.0125034	6117/56852/11201/5982/7520/5427/2068/5892/22909/79184/51514/3981/902/5111/11073/55666/672/51548/5889/10450/9025/56949/4913/4331/348654/4292/5888/51426/2074	29
C	R-HSA-6782135	Dual incision in TC-NER	11/307	23/2220	8.53613e-05	0.0156496	0.0138974	6117/5982/5427/2068/902/5111/10450/56949/4331/51426/2074	11
C	R-HSA-6782210	Gap-filling DNA repair synthesis and ligation in TC-NER	11/307	23/2220	8.53613e-05	0.0156496	0.0138974	6117/5982/5427/2068/902/5111/10450/56949/4331/51426/2074	11
C	R-HSA-8953854	Metabolism of RNA	53/307	242/2220	0.000183993	0.025299	0.0224665	92856/57794/10073/6829/25879/51096/3312/96764/23524/90353/2068/6138/5709/2733/902/57122/79023/91801/6427/5356/56259/6627/255967/53371/79050/79902/9836/1432/51118/10450/705/117246/57050/84705/25926/53981/56949/1477/54881/51692/8086/23636/26019/167227/9924/4331/143471/23521/55178/22827/9887/2091/10283	53
C	R-HSA-73893	DNA Damage Bypass	9/307	18/2220	0.000254907	0.0280398	0.0249004	6117/56852/11201/5982/5427/51514/5111/55666/51426	9
C	R-HSA-6781827	Transcription-Coupled Nucleotide Excision Repair (TC-NER)	11/307	26/2220	0.000330463	0.0302924	0.0269008	6117/5982/5427/2068/902/5111/10450/56949/4331/51426/2074	11
C	R-HSA-1428517	The citric acid (TCA) cycle and respiratory electron transport	11/307	28/2220	0.00070894	0.0557024	0.0494659	28976/8050/7385/10131/3420/3421/4722/55066/54704/8803/6390	11
C	R-HSA-5693567	HDR through Homologous Recombination (HR) or Single Strand Annealing (SSA)	14/307	42/2220	0.000953539	0.0613348	0.0544677	6117/5982/5427/5892/79184/5111/11073/672/51548/5889/9025/348654/5888/51426	14
C	R-HSA-5685942	HDR through Homologous Recombination (HRR)	11/307	29/2220	0.00100366	0.0613348	0.0544677	6117/5982/5427/5892/5111/11073/672/5889/348654/5888/51426	11
C	R-HSA-110313	Translesion synthesis by Y family DNA polymerases bypasses lesions on DNA template	7/307	14/2220	0.00129908	0.0696363	0.0618397	6117/11201/5982/5427/5111/55666/51426	7
C	R-HSA-3371453	Regulation of HSF1-mediated heat shock response	11/307	30/2220	0.00139273	0.0696363	0.0618397	2932/6117/3312/57122/79023/53371/23411/79902/8086/23636/3309	11
C	R-HSA-5693532	DNA Double-Strand Break Repair	16/307	54/2220	0.00176021	0.0806761	0.0716435	6117/5982/7520/5427/5892/79184/3981/5111/11073/672/51548/5889/9025/348654/5888/51426	16
C	R-HSA-5693538	Homology Directed Repair	14/307	45/2220	0.00203371	0.0860417	0.0764083	6117/5982/5427/5892/79184/5111/11073/672/51548/5889/9025/348654/5888/51426	14
C	R-HSA-212165	Epigenetic regulation of gene expression	11/307	32/2220	0.00254176	0.0998547	0.0886748	2932/2068/902/64426/23512/23411/29128/4331/2074/79595/1789	11
C	R-HSA-110314	Recognition of DNA damage by PCNA-containing replication complex	6/307	12/2220	0.00295959	0.101736	0.0903454	6117/56852/5982/5427/51514/5111	6
C	R-HSA-5656169	Termination of translesion DNA synthesis	6/307	12/2220	0.00295959	0.101736	0.0903454	6117/11201/5982/5427/5111/51426	6
C	R-HSA-5250941	Negative epigenetic regulation of rRNA expression	7/307	16/2220	0.00337698	0.109255	0.0970229	2068/902/64426/23411/4331/79595/1789	7
C	R-HSA-3108214	SUMOylation of DNA damage response and repair proteins	12/307	38/2220	0.00367633	0.112332	0.0997553	197370/6117/57122/79023/6045/22955/672/5885/53371/79902/8086/23636	12
C	R-HSA-5696398	Nucleotide Excision Repair	11/307	34/2220	0.00435752	0.126139	0.112016	6117/5982/5427/2068/902/5111/10450/56949/4331/51426/2074	11
C	R-HSA-71406	Pyruvate metabolism and Citric Acid (TCA) cycle	7/307	17/2220	0.00507195	0.139479	0.123862	8050/3420/3421/55066/54704/8803/6390	7
C	R-HSA-3371556	Cellular response to heat stress	11/307	35/2220	0.00558894	0.146377	0.129988	2932/6117/3312/57122/79023/53371/23411/79902/8086/23636/3309	11
C	R-HSA-2262752	Cellular responses to stress	22/307	93/2220	0.00628705	0.153605	0.136407	7867/2932/6117/3312/5709/9588/51164/57122/829/79023/23512/6045/22955/7290/53371/23411/79902/1432/8086/23636/3309/143471	22
C	R-HSA-1474165	Reproduction	8/307	22/2220	0.00670413	0.153605	0.136407	6117/4000/672/5885/5889/2683/4292/5888	8
C	R-HSA-5696397	Gap-filling DNA repair synthesis and ligation in GG-NER	5/307	10/2220	0.00680853	0.153605	0.136407	6117/5982/5427/5111/51426	5
C	R-HSA-5693579	Homologous DNA Pairing and Strand Exchange	7/307	18/2220	0.00733473	0.153605	0.136407	6117/5982/5892/11073/672/5889/5888	7
C	R-HSA-5693616	Presynaptic phase of homologous DNA pairing and strand exchange	7/307	18/2220	0.00733473	0.153605	0.136407	6117/5982/5892/11073/672/5889/5888	7
C	R-HSA-6781823	Formation of TC-NER Pre-Incision Complex	6/307	14/2220	0.00754059	0.153605	0.136407	2068/902/10450/56949/4331/2074	6
C	R-HSA-597592	Post-translational protein modification	62/307	340/2220	0.00799313	0.157008	0.139429	6184/23770/146712/197370/6117/9488/56852/25879/10116/26235/3312/6468/25839/8816/5709/23014/79184/51514/84342/26270/51164/1540/57122/23170/829/5111/79023/9646/8473/94005/64426/23512/11282/6045/29926/3703/22955/23032/55294/672/57646/118424/54461/5885/53371/7317/79902/5238/23463/8086/813/2683/23636/1801/79269/143471/123879/10195/8078/79594/51009/821	62
C	R-HSA-3108232	SUMO E3 ligases SUMOylate target proteins	14/307	52/2220	0.0086647	0.164331	0.145932	197370/6117/57122/5111/79023/23512/6045/22955/672/5885/53371/79902/8086/23636	14
C	R-HSA-4551638	SUMOylation of chromatin organization proteins	9/307	28/2220	0.0101642	0.186343	0.16548	57122/79023/23512/6045/22955/53371/79902/8086/23636	9
C	R-HSA-69206	G1/S Transition	12/307	43/2220	0.0109321	0.191363	0.169938	6117/4149/5427/5709/902/5111/55957/7298/5422/5001/4331/286826	12
C	R-HSA-427413	NoRC negatively regulates rRNA expression	6/307	15/2220	0.0111338	0.191363	0.169938	2068/902/64426/4331/79595/1789	6
C	R-HSA-6790901	rRNA modification in the nucleus and cytosol	8/307	24/2220	0.0120128	0.198385	0.176174	92856/25879/51096/79050/51118/57050/25926/2091	8
C	R-HSA-2990846	SUMOylation	14/307	54/2220	0.0122638	0.198385	0.176174	197370/6117/57122/5111/79023/23512/6045/22955/672/5885/53371/79902/8086/23636	14
C	R-HSA-69242	S Phase	14/307	55/2220	0.0144527	0.22677	0.201381	6117/5982/4149/5427/5709/902/5111/55957/5422/5885/5001/4331/143471/286826	14
C	R-HSA-162587	HIV Life Cycle	16/307	66/2220	0.0148432	0.22677	0.201381	6874/6829/89853/7520/2959/2068/3981/902/57122/79023/53371/79902/8086/23636/9150/4331	16
C	R-HSA-390471	Association of TriC/CCT with target proteins during biosynthesis	6/307	16/2220	0.015788	0.22851	0.202926	10564/6468/26270/55294/54461/2629	6
C	R-HSA-5696400	Dual Incision in GG-NER	6/307	16/2220	0.015788	0.22851	0.202926	6117/5982/5427/2068/5111/51426	6
C	R-HSA-163200	Respiratory electron transport, ATP synthesis by chemiosmotic coupling, and heat production by uncoupling proteins.	5/307	12/2220	0.0168954	0.238268	0.211591	28976/7385/10131/4722/6390	5
C	R-HSA-1500620	Meiosis	7/307	21/2220	0.0185332	0.254496	0.226002	6117/4000/672/5885/5889/4292/5888	7
C	R-HSA-72312	rRNA processing	14/307	57/2220	0.0197217	0.254496	0.226002	92856/25879/51096/6138/79050/51118/705/117246/57050/25926/54881/23521/55178/2091	14
C	R-HSA-4570464	SUMOylation of RNA binding proteins	8/307	26/2220	0.0199016	0.254496	0.226002	57122/79023/6045/22955/53371/79902/8086/23636	8
C	R-HSA-6791226	Major pathway of rRNA processing in the nucleolus and cytosol	13/307	52/2220	0.021033	0.254496	0.226002	92856/25879/51096/6138/79050/51118/705/117246/57050/25926/54881/23521/2091	13
C	R-HSA-8951664	Neddylation	14/307	58/2220	0.0228472	0.254496	0.226002	25879/10116/26235/6468/8816/5709/23014/51514/26270/55294/54461/79269/143471/123879	14
C	R-HSA-113418	Formation of the Early Elongation Complex	5/307	13/2220	0.0244139	0.254496	0.226002	6829/2068/902/9150/4331	5
C	R-HSA-167158	Formation of the HIV-1 Early Elongation Complex	5/307	13/2220	0.0244139	0.254496	0.226002	6829/2068/902/9150/4331	5
C	R-HSA-174417	Telomere C-strand (Lagging Strand) Synthesis	5/307	13/2220	0.0244139	0.254496	0.226002	6117/5982/5427/5111/5422	5
C	R-HSA-539107	Activation of E2F1 target genes at G1/S	5/307	13/2220	0.0244139	0.254496	0.226002	5111/55957/7298/5422/286826	5
C	R-HSA-69205	G1/S-Specific Transcription	5/307	13/2220	0.0244139	0.254496	0.226002	5111/55957/7298/5422/286826	5
C	R-HSA-8953750	Transcriptional Regulation by E2F6	5/307	13/2220	0.0244139	0.254496	0.226002	4149/23512/6045/672/5888	5
C	R-HSA-8868773	rRNA processing in the nucleus and cytosol	13/307	53/2220	0.0245076	0.254496	0.226002	92856/25879/51096/6138/79050/51118/705/117246/57050/25926/54881/23521/2091	13
C	R-HSA-159231	Transport of Mature mRNA Derived from an Intronless Transcript	8/307	27/2220	0.0249869	0.254496	0.226002	57122/79023/53371/79902/53981/51692/8086/23636	8
C	R-HSA-159234	Transport of Mature mRNAs Derived from Intronless Transcripts	8/307	27/2220	0.0249869	0.254496	0.226002	57122/79023/53371/79902/53981/51692/8086/23636	8
C	R-HSA-5696399	Global Genome Nucleotide Excision Repair (GG-NER)	8/307	27/2220	0.0249869	0.254496	0.226002	6117/5982/5427/2068/902/5111/4331/51426	8
C	R-HSA-453279	Mitotic G1-G1/S phases	12/307	48/2220	0.0261635	0.261635	0.232342	6117/4149/5427/5709/902/5111/55957/7298/5422/5001/4331/286826	12
C	R-HSA-8953897	Cellular responses to external stimuli	23/307	112/2220	0.0288128	0.274254	0.243548	7867/2932/6117/3312/5709/9588/51164/57122/829/79023/23512/6045/22955/7290/53371/23411/79902/1432/26100/8086/23636/3309/143471	23
C	R-HSA-74160	Gene expression (Transcription)	57/307	328/2220	0.0290481	0.274254	0.243548	26155/9070/2932/6874/6829/6117/54700/5982/55677/96764/4149/2959/2068/5892/5709/902/7733/57122/171568/7247/5111/6621/79023/6427/26149/9646/64426/23512/11073/6045/22955/55294/81857/79718/672/53371/23411/79902/7161/1432/8493/53981/29128/1477/51692/8086/7421/23636/9150/55718/4331/143471/4292/5888/2074/79595/1789	57
C	R-HSA-168253	Host Interactions with Influenza Factors	7/307	23/2220	0.0306079	0.274254	0.243548	57122/79023/53371/79902/3840/8086/23636	7
C	R-HSA-168276	NS1 Mediated Effects on Host Pathways	7/307	23/2220	0.0306079	0.274254	0.243548	57122/79023/53371/79902/3840/8086/23636	7
C	R-HSA-191859	snRNP Assembly	8/307	28/2220	0.0309159	0.274254	0.243548	10073/96764/57122/79023/53371/79902/8086/23636	8
C	R-HSA-194441	Metabolism of non-coding RNA	8/307	28/2220	0.0309159	0.274254	0.243548	10073/96764/57122/79023/53371/79902/8086/23636	8
C	R-HSA-2980766	Nuclear Envelope Breakdown	8/307	28/2220	0.0309159	0.274254	0.243548	4000/57122/79023/53371/79902/8086/23636/23592	8
C	R-HSA-912446	Meiotic recombination	5/307	14/2220	0.033788	0.288295	0.256017	6117/672/5889/4292/5888	5
C	R-HSA-1640170	Cell Cycle	34/307	182/2220	0.0344219	0.288295	0.256017	6117/4000/5982/4149/5427/5709/29781/79184/902/57122/5111/79023/55957/11073/7298/672/79648/5422/5885/53371/79902/5889/55869/9025/5001/8086/23636/4331/143471/4292/5888/9184/23592/286826	34
C	R-HSA-162599	Late Phase of HIV Life Cycle	14/307	61/2220	0.0344511	0.288295	0.256017	6874/6829/89853/2959/2068/902/57122/79023/53371/79902/8086/23636/9150/4331	14
C	R-HSA-8852135	Protein ubiquitination	6/307	19/2220	0.037328	0.288295	0.256017	56852/5111/9646/118424/7317/8078	6
C	R-HSA-6796648	TP53 Regulates Transcription of DNA Repair Genes	8/307	29/2220	0.037743	0.288295	0.256017	6829/2068/5892/902/672/9150/4331/4292	8
C	R-HSA-5651801	PCNA-Dependent Long Patch Base Excision Repair	4/307	10/2220	0.0380276	0.288295	0.256017	6117/5982/5427/5111	4
C	R-HSA-71403	Citric acid cycle (TCA cycle)	4/307	10/2220	0.0380276	0.288295	0.256017	3420/3421/8803/6390	4
C	R-HSA-72086	mRNA Capping	4/307	10/2220	0.0380276	0.288295	0.256017	6829/2068/902/4331	4
C	R-HSA-73772	RNA Polymerase I Promoter Escape	4/307	10/2220	0.0380276	0.288295	0.256017	54700/2068/902/4331	4
C	R-HSA-4615885	SUMOylation of DNA replication proteins	7/307	24/2220	0.0382646	0.288295	0.256017	57122/5111/79023/53371/79902/8086/23636	7
C	R-HSA-5693607	Processing of DNA double-strand break ends	7/307	24/2220	0.0382646	0.288295	0.256017	6117/5982/79184/11073/672/51548/9025	7
C	R-HSA-5663205	Infectious disease	24/307	123/2220	0.0449686	0.298955	0.265484	6874/6829/89853/7520/2959/2068/6138/5709/3981/902/57122/79023/9900/53371/79902/3840/8086/79872/23636/9150/4331/143471/23521/821	24
C	R-HSA-167161	HIV Transcription Initiation	5/307	15/2220	0.0451151	0.298955	0.265484	6874/2959/2068/902/4331	5
C	R-HSA-167162	RNA Polymerase II HIV Promoter Escape	5/307	15/2220	0.0451151	0.298955	0.265484	6874/2959/2068/902/4331	5
C	R-HSA-73762	RNA Polymerase I Transcription Initiation	5/307	15/2220	0.0451151	0.298955	0.265484	54700/2068/902/4331/2074	5
C	R-HSA-73776	RNA Polymerase II Promoter Escape	5/307	15/2220	0.0451151	0.298955	0.265484	6874/2959/2068/902/4331	5
C	R-HSA-73779	RNA Polymerase II Transcription Pre-Initiation And Promoter Opening	5/307	15/2220	0.0451151	0.298955	0.265484	6874/2959/2068/902/4331	5
C	R-HSA-73884	Base Excision Repair	5/307	15/2220	0.0451151	0.298955	0.265484	6117/5982/5427/5111/4913	5
C	R-HSA-73933	Resolution of Abasic Sites (AP sites)	5/307	15/2220	0.0451151	0.298955	0.265484	6117/5982/5427/5111/4913	5
C	R-HSA-75953	RNA Polymerase II Transcription Initiation	5/307	15/2220	0.0451151	0.298955	0.265484	6874/2959/2068/902/4331	5
C	R-HSA-76042	RNA Polymerase II Transcription Initiation And Promoter Clearance	5/307	15/2220	0.0451151	0.298955	0.265484	6874/2959/2068/902/4331	5
C	R-HSA-72203	Processing of Capped Intron-Containing Pre-mRNA	21/307	105/2220	0.0464316	0.303756	0.269747	57794/3312/23524/2733/57122/79023/6427/5356/56259/6627/53371/79902/10450/53981/56949/1477/51692/8086/23636/22827/10283	21
C	R-HSA-170822	Regulation of Glucokinase by Glucokinase Regulatory Protein	6/307	20/2220	0.0473397	0.303756	0.269747	57122/79023/53371/79902/8086/23636	6
C	R-HSA-68875	Mitotic Prophase	10/307	41/2220	0.0474964	0.303756	0.269747	4000/29781/57122/79023/79648/53371/79902/8086/23636/23592	10
C	R-HSA-674695	RNA Polymerase II Pre-transcription Events	9/307	36/2220	0.0509647	0.314313	0.279122	6874/6829/55677/2959/2068/902/9646/9150/4331	9
C	R-HSA-162906	HIV Infection	18/307	88/2220	0.0516839	0.314313	0.279122	6874/6829/89853/7520/2959/2068/5709/3981/902/57122/79023/53371/79902/8086/23636/9150/4331/143471	18
C	R-HSA-983169	Class I MHC mediated antigen processing & presentation	18/307	88/2220	0.0516839	0.314313	0.279122	26235/6468/5709/10293/23014/26270/695/4591/55294/10425/118424/54461/7317/23376/3309/143471/10616/821	18
C	R-HSA-110373	Resolution of AP sites via the multiple-nucleotide patch replacement pathway	4/307	11/2220	0.0534212	0.314313	0.279122	6117/5982/5427/5111	4
C	R-HSA-3214815	HDACs deacetylate histones	4/307	11/2220	0.0534212	0.314313	0.279122	64426/79718/55869/23028	4
C	R-HSA-69186	Lagging Strand Synthesis	4/307	11/2220	0.0534212	0.314313	0.279122	6117/5982/5111/5422	4
C	R-HSA-180786	Extension of Telomeres	5/307	16/2220	0.0584456	0.314313	0.279122	6117/5982/5427/5111/5422	5
C	R-HSA-447115	Interleukin-12 family signaling	5/307	16/2220	0.0584456	0.314313	0.279122	5908/6888/829/6627/821	5
C	R-HSA-5685938	HDR through Single Strand Annealing (SSA)	5/307	16/2220	0.0584456	0.314313	0.279122	6117/5982/11073/672/5888	5
C	R-HSA-5693568	Resolution of D-loop Structures through Holliday Junction Intermediates	5/307	16/2220	0.0584456	0.314313	0.279122	5892/672/5889/348654/5888	5
C	R-HSA-73854	RNA Polymerase I Promoter Clearance	5/307	16/2220	0.0584456	0.314313	0.279122	54700/2068/902/4331/2074	5
C	R-HSA-168271	Transport of Ribonucleoproteins into the Host Nucleus	6/307	21/2220	0.0588623	0.314313	0.279122	57122/79023/53371/79902/8086/23636	6
C	R-HSA-168274	Export of Viral Ribonucleoproteins from Nucleus	6/307	21/2220	0.0588623	0.314313	0.279122	57122/79023/53371/79902/8086/23636	6
C	R-HSA-168333	NEP/NS2 Interacts with the Cellular Export Machinery	6/307	21/2220	0.0588623	0.314313	0.279122	57122/79023/53371/79902/8086/23636	6
C	R-HSA-176033	Interactions of Vpr with host cellular proteins	6/307	21/2220	0.0588623	0.314313	0.279122	57122/79023/53371/79902/8086/23636	6
C	R-HSA-180910	Vpr-mediated nuclear import of PICs	6/307	21/2220	0.0588623	0.314313	0.279122	57122/79023/53371/79902/8086/23636	6
C	R-HSA-381070	IRE1alpha activates chaperones	6/307	21/2220	0.0588623	0.314313	0.279122	4000/10525/30827/116138/11231/3309	6
C	R-HSA-168254	Influenza Infection	10/307	43/2220	0.0632698	0.328287	0.291531	6138/57122/79023/53371/79902/3840/8086/23636/23521/821	10
C	R-HSA-72202	Transport of Mature Transcript to Cytoplasm	10/307	43/2220	0.0632698	0.328287	0.291531	2733/57122/79023/6427/53371/79902/53981/51692/8086/23636	10
[truncated: 1,666 more rows]
