# Supplementary material for: Pattern of DNA Methylation in Daphnia: Evolutionary Perspective
Source: Genome Biol Evol. 2018 Jul 30;10(8):1988–2007. doi: 10.1093/gbe/evy155 (PMC6097596; doi:10.1093/gbe/evy155)
Supplement: Supplementary Data [file evy155_kvist_et_al_supplements.zip › S9_Table_Differentially methylated CpG between strains.xls]

## Sheet: D.magna
# S9 Table. Differentially methylated CpGs between Daphnia magna strains Xinb3 and Bham2 and Daphnia pulex genotypes EB31 and EB45.
# Daphnia magna 5 day old control samples from Bham2 vs Xinb3 strains
# In cases where the CpG overlaps with multiple genes we report the gene(s) where the CpG is located within exon, as opposed to the gene(s) were the CpG is located within intron, 1kb upstream or downstream of the coding region
# For the CpGs that to a single we we also report the description of the gene.
# mean.meth.both = the methylation average of both D. magna strains
# mean.meth.Bham2 = the methylation average of Bham2 control samples (5 day old)
# mean.meth.Xinb3 = the methylation average of Xinb3 control samples (5 day old)
# meth.diff = methylation level of Bham2 – methylation level of Xinb3. CpG sites with high methylation difference (>90) highlighted in color.
chr	start	end	geneID_feature	description	mean.meth.both	mean.meth.Bham2	mean.meth.Xinb3	p value	qvalue	meth.dif
contig47012	284	285			0.491282	0	0.982564	9.83977e-87	2.09472e-82	-98.2456
scaffold02227	294571	294572	Dapma7bEVm023737t1_exon 2	conserved hypothetical protein	0.455642	0	0.911284	1.56985e-77	1.67096e-73	-91.3462
scaffold02227	294550	294551	Dapma7bEVm023737t1_exon 2	conserved hypothetical protein	0.457376	0.00740741	0.907345	1.31414e-72	9.32526e-69	-89.9741
scaffold02437	2137	2138	Dapma7bEVm000514t1_exon 3	Uncharacterized protein	0.431757	0	0.863514	4.01539e-65	2.13702e-61	-87.5433
contig32945	38	39			0.44443	0.883395	0.00546448	2.06859e-58	8.80735e-55	87.2676
scaffold02437	1020	1021	Dapma7bEVm000514t1_exon 4	Uncharacterized protein	0.440505	0	0.88101	7.40267e-57	2.6265e-53	-88.1402
contig32945	68	69			0.406301	0.80117	0.0114316	6.58534e-54	2.00272e-50	78.2155
scaffold02019	82410	82411	Dapma7bEVm016225t1_exon 4	Tubulin alpha-1 chain	0.502778	1	0.00555556	1.42428e-53	3.79004e-50	99.4652
scaffold02019	82435	82436	Dapma7bEVm016225t1_exon 4	Tubulin alpha-1 chain	0.5	1	0	1.97644e-51	4.67499e-48	100
scaffold02227	294622	294623	Dapma7bEVm023737t1_exon 2	conserved hypothetical protein	0.459721	0.00925926	0.910182	7.12983e-50	1.51782e-46	-89.5303
contig02208	354	355			0.450311	0	0.900621	1.32102e-48	2.24189e-45	-90.4459
scaffold02076	914	915	Dapma7bEVm030452t1_intron 3	Uncharacterized protein	0.418526	0	0.837053	1.47436e-48	2.24189e-45	-83.6066
scaffold01463	134322	134323	Dapma7bEVm000309t1_exon 2	Uncharacterized protein	0.480774	0.949644	0.0119048	1.44176e-48	2.24189e-45	93.4622
scaffold01463	134366	134367	Dapma7bEVm000309t1_exon 2	Uncharacterized protein	0.488373	0.970794	0.00595238	1.18479e-48	2.24189e-45	96.1357
scaffold01463	134391	134392	Dapma7bEVm000309t1_exon 2	Uncharacterized protein	0.484127	0.968254	0	1.89439e-48	2.55324e-45	96.6102
scaffold01361	1418319	1418320	Dapma7bEVm028307t1_exon 2	Uncharacterized protein	0.5	1	0	1.91899e-48	2.55324e-45	100
scaffold01463	134355	134356	Dapma7bEVm000309t1_exon 2	Uncharacterized protein	0.481654	0.955556	0.00775194	2.73753e-47	3.42807e-44	94.4974
scaffold00512	2561889	2561890	Dapma7bEVm003429t1_exon 3	Uncharacterized protein LOC100577836	0.5	1	0	3.28016e-47	3.87938e-44	100
scaffold02861	259859	259860	Dapma7bEVm010959t1_exon 2	Adiponectin receptor protein	0.503788	1	0.00757576	7.00739e-47	7.85133e-44	99.3333
scaffold02437	1043	1044	Dapma7bEVm000514t1_exon 4	Uncharacterized protein	0.451402	0	0.902804	9.42506e-47	1.00322e-43	-90.4762
scaffold02019	82429	82430	Dapma7bEVm016225t1_exon 4	Tubulin alpha-1 chain	0.474537	0.949074	0	1.15294e-46	1.16876e-43	93.3333
scaffold01463	134301	134302	Dapma7bEVm000309t1_exon 2	Uncharacterized protein	0.464837	0.917328	0.0123457	2.23974e-46	2.16728e-43	90.9033
contig55688	225	226			0.371222	0.742445	0	8.29601e-46	7.67859e-43	75.2475
scaffold01764	109576	109577	Dapma7bEVm003858t1_intron 2	2-oxoglutarate and iron-dependent oxygenase domain-containing protein	0.469304	0.938607	0	1.66326e-45	1.47533e-42	93.8462
scaffold01581	2420423	2420424	Dapma7bEVm001477t1_exon 4	ATP-dependent RNA helicase DDX17	0.5	1	0	1.97713e-45	1.68359e-42	100
scaffold02227	294714	294715	Dapma7bEVm023737t1_exon 2	conserved hypothetical protein	0.451944	0	0.903889	2.4026e-45	1.9672e-42	-90.5263
scaffold01361	1418309	1418310	Dapma7bEVm028307t1_exon 2	Uncharacterized protein	0.503205	1	0.00641026	2.6178e-45	2.06401e-42	99.2
scaffold02227	294750	294751	Dapma7bEVm023737t1_exon 2	conserved hypothetical protein	0.460241	0	0.920483	7.51396e-45	5.71282e-42	-92.4051
scaffold01361	1188462	1188463	Dapma7bEVm010587t1_exon 3	SET and MYND domain-containing protein	0.415543	0	0.831086	8.65484e-45	6.35332e-42	-83.3333
contig11473	1026	1027			0.351768	0.703535	0	2.45805e-44	1.74425e-41	77.4194
scaffold02011	31527	31528	Dapma7bEVm004906t1_exon 2	OSCP1	0.47142	0	0.942841	3.32397e-44	2.28263e-41	-94.3396
scaffold00287	535	536	Dapma7bEVm015420t1_up.1kb	Uncharacterized protein	0.471736	0	0.943471	3.95923e-44	2.63391e-41	-94.2529
scaffold02076	294973	294974	Dapma7bEVm006503t1_exon 2	Disks large-associated protein	0.465741	0.931481	0	4.267e-44	2.75263e-41	92.9825
scaffold00211	32977	32978	Dapma7bEVm002885t1_exon 7/Dapma7bEVm016545t1_exon 4		0.378549	0.757097	0	7.23578e-44	4.5305e-41	76.0563
scaffold02190	643900	643901	Dapma7bEVm002638t1_exon 2	WD repeat, SAM and U-box domain-containing protein	0.479167	0.958333	0	1.64319e-43	9.99448e-41	96.0784
scaffold00704	44493	44494	Dapma7bEVm001339t1_exon 3	Transport and Golgi organization protein	0.5	1	0	1.8848e-43	1.11456e-40	100
scaffold00211	32967	32968	Dapma7bEVm002885t1_exon 7/Dapma7bEVm016545t1_exon 4		0.368889	0.737778	0	3.95663e-43	2.27648e-40	73.3333
scaffold01361	2176989	2176990	Dapma7bEVm002890t1_exon 2	Proteasome subunit alpha type-1	0.489887	0.969697	0.0100761	7.06539e-43	3.95815e-40	96.5099
scaffold03124	1575395	1575396	Dapma7bEVm000823t1_exon 3	SCY1 protein 2	0.45653	0	0.91306	9.80598e-43	5.35262e-40	-90.9774
scaffold02190	643891	643892	Dapma7bEVm002638t1_exon 2	WD repeat, SAM and U-box domain-containing protein	0.471446	0.942892	0	1.02333e-42	5.44622e-40	94.3396
contig63184	341	342			0.472222	0.944444	0	1.07742e-42	5.59423e-40	94.1176
scaffold00568	934164	934165	Dapma7bEVm007214t1_exon 1	PH and SEC7 domain-containing protein	0.479978	0.952381	0.00757576	2.36987e-42	1.2012e-39	95.3209
scaffold00704	44511	44512	Dapma7bEVm001339t1_exon 3	Transport and Golgi organization protein	0.504386	1	0.00877193	3.84484e-42	1.90349e-39	99.2366
scaffold00018	246313	246314	Dapma7bEVm015601t1_exon 2	Zinc finger protein KIAA0543	0.457775	0.015873	0.899677	7.21341e-42	3.49002e-39	-89.5757
scaffold02011	31494	31495	Dapma7bEVm004906t1_exon 2	OSCP1	0.468047	0	0.936093	7.44644e-42	3.52271e-39	-93.5323
scaffold00568	1055621	1055622	Dapma7bEVm005385t1_down.1kb/Dapma7bEVm009193t1_up.1kb/Dapma7bEVm010275t1_down.1kb		0.477213	0	0.954425	1.04861e-41	4.65062e-39	-95.3642
scaffold00568	1055643	1055644	Dapma7bEVm005385t1_down.1kb/Dapma7bEVm009193t1_up.1kb/Dapma7bEVm010275t1_down.1kb		0.472813	0	0.945626	1.03421e-41	4.65062e-39	-94.3662
scaffold00018	246285	246286	Dapma7bEVm015601t1_exon 2	Zinc finger protein KIAA0543	0.459679	0	0.919359	1.0145e-41	4.65062e-39	-92.7928
scaffold00024	3291264	3291265	Dapma7bEVm001441t1_exon 3	Transcription factor	0.480133	0.952137	0.00813008	1.15039e-41	4.99793e-39	95.2366
contig63184	444	445			0.406472	0.808929	0.00401606	1.18612e-41	5.0501e-39	81.6
scaffold00512	2561906	2561907	Dapma7bEVm003429t1_exon 3	Uncharacterized protein LOC100577836	0.473291	0.946581	0	1.35932e-41	5.67401e-39	94.7368
scaffold00568	1055649	1055650	Dapma7bEVm005385t1_down.1kb/Dapma7bEVm009193t1_up.1kb/Dapma7bEVm010275t1_down.1kb		0.471836	0	0.943672	1.43139e-41	5.78225e-39	-94.3262
scaffold02011	31550	31551	Dapma7bEVm004906t1_exon 2	OSCP1	0.473905	0	0.947811	1.43957e-41	5.78225e-39	-94.8718
scaffold01361	2177001	2177002	Dapma7bEVm002890t1_exon 2	Proteasome subunit alpha type-1	0.477976	0.95	0.00595238	2.42116e-41	9.54485e-39	94.4764
scaffold03376	666687	666688	Dapma7bEVm006451t1_exon 2	Centromere-associated protein E	0.499337	0.987179	0.0114943	2.67112e-41	1.03388e-38	97.2377
scaffold01361	2177010	2177011	Dapma7bEVm002890t1_exon 2	Proteasome subunit alpha type-1	0.477778	0.955556	0	2.75009e-41	1.04544e-38	94.7368
scaffold01361	1418273	1418274	Dapma7bEVm028307t1_exon 2	Uncharacterized protein	0.509	1	0.0179991	4.1058e-41	1.53342e-38	98.4615
scaffold02581	812397	812398	Dapma7bEVm000959t1_intron 3	Decaprenyl-diphosphate synthase subunit	0.484848	0.969697	0	4.04138e-40	1.48334e-37	98.1481
scaffold01151	233162	233163	Dapma7bEVm028557t1_exon 13	EG:BACN25G24.3 protein	0.48157	0.0238095	0.939331	4.65437e-40	1.67938e-37	-92.0283
contig45752	73	74			0.483631	0.967262	0	6.32354e-40	2.24362e-37	95.7447
scaffold01151	314987	314988	Dapma7bEVm006206t1_exon 1	POU domain, class 6, transcription factor	0.462576	0.925153	0	1.40343e-39	4.8978e-37	93.1818
scaffold03376	666672	666673	Dapma7bEVm006451t1_exon 2	Centromere-associated protein E	0.481944	0.963889	0	1.5814e-39	5.42989e-37	96.5517
scaffold00024	2952702	2952703	Dapma7bEVm004696t1_exon 3	E3 ubiquitin-protein ligase arih1	0.5	1	0	3.72204e-39	1.25771e-36	100
scaffold00024	3226895	3226896			0.5	1	0	4.00158e-39	1.33104e-36	100
contig11473	998	999			0.389444	0.778889	0	5.20782e-39	1.70562e-36	83.3333
scaffold01361	1418267	1418268	Dapma7bEVm028307t1_exon 2	Uncharacterized protein	0.492262	0.97619	0.00833333	5.65082e-39	1.82267e-36	96.8808
scaffold02861	259840	259841	Dapma7bEVm010959t1_exon 2	Adiponectin receptor protein	0.446784	0.893567	0	6.80603e-39	2.16252e-36	90.9091
scaffold02581	812422	812423	Dapma7bEVm000959t1_intron 3	Decaprenyl-diphosphate synthase subunit	0.488095	0.97619	0	8.28293e-39	2.59307e-36	97.9167
scaffold00512	2562003	2562004	Dapma7bEVm003429t1_exon 3	Uncharacterized protein LOC100577836	0.454937	0.90293	0.00694444	8.78033e-39	2.70896e-36	90.1327
scaffold01581	2420429	2420430	Dapma7bEVm001477t1_exon 4	ATP-dependent RNA helicase DDX17	0.515366	1	0.0307326	1.27853e-38	3.88822e-36	97.0149
scaffold00568	1055595	1055596	Dapma7bEVm005385t1_down.1kb/Dapma7bEVm009193t1_up.1kb/Dapma7bEVm010275t1_down.1kb		0.470127	0	0.940254	1.5825e-38	4.74487e-36	-93.9189
scaffold02190	643883	643884	Dapma7bEVm002638t1_exon 2	WD repeat, SAM and U-box domain-containing protein	0.508922	0.979167	0.0386768	1.90548e-38	5.63393e-36	94.1022
scaffold01361	2480730	2480731			0.486543	0.010101	0.962985	2.35209e-38	6.85917e-36	-94.8471
scaffold00626	938963	938964			0.473084	0.0151515	0.931017	2.51953e-38	7.24817e-36	-90.4187
scaffold00512	2711686	2711687	Dapma7bEVm001528t1_exon 6	TGF-beta-activated kinase 1 and MAP3K7-binding protein	0.470887	0.935714	0.00606061	4.72613e-38	1.34148e-35	92.361
scaffold00512	2561957	2561958	Dapma7bEVm003429t1_exon 3	Uncharacterized protein LOC100577836	0.452778	0.9	0.00555556	5.27098e-38	1.47645e-35	89.4872
scaffold01463	134280	134281	Dapma7bEVm000309t1_exon 2	Uncharacterized protein	0.460845	0.892641	0.0290491	1.13296e-37	3.13229e-35	87.6923
scaffold01375	3936	3937			0.471686	0	0.943372	1.83677e-37	4.94957e-35	-94.3396
scaffold02227	294446	294447	Dapma7bEVm023737t1_exon 2	conserved hypothetical protein	0.448159	0	0.896318	1.81543e-37	4.94957e-35	-89.6825
scaffold02019	82446	82447	Dapma7bEVm016225t1_exon 4	Tubulin alpha-1 chain	0.474807	0.933712	0.0159026	3.57147e-37	9.5038e-35	88.9687
scaffold02227	198565	198566	Dapma7bEVm030455t1_exon 3	Myosin light chain kinase, smooth muscle	0.465608	0.931217	0	4.21135e-37	1.10682e-34	92.7273
scaffold01361	2177015	2177016	Dapma7bEVm002890t1_exon 2	Proteasome subunit alpha type-1	0.455061	0.904274	0.00584795	1.22031e-36	3.13185e-34	89.435
scaffold02019	82290	82291	Dapma7bEVm016225t1_exon 4	Tubulin alpha-1 chain	0.5	1	0	1.22106e-36	3.13185e-34	100
scaffold01728	51515	51516	Dapma7bEVm001445t1_intron 4	PAB-dependent poly(A)-specific ribonuclease subunit	0.504902	1	0.00980392	1.45925e-36	3.69819e-34	98.7805
scaffold01036	49769	49770	Dapma7bEVm002085t1_exon 11	Cat eye syndrome critical region protein	0.493593	0.0222222	0.964965	1.49606e-36	3.74687e-34	-94.2731
contig54082	234	235			0.47358	0.936364	0.0107962	1.65456e-36	4.09566e-34	93.4582
contig25974	445	446			0.369456	0	0.738912	1.75614e-36	4.29714e-34	-74.1722
scaffold00872	140786	140787	Dapma7bEVm001192t1_intron 8	Sulfide:quinone oxidoreductase, mitochondrial	0.477011	0.954023	0	1.9629e-36	4.74848e-34	94.1176
scaffold01375	4460	4461			0.474235	0.94847	0	2.24804e-36	5.37718e-34	94.4444
scaffold00512	2561931	2561932	Dapma7bEVm003429t1_exon 3	Uncharacterized protein LOC100577836	0.489478	0.969697	0.00925926	2.80792e-36	6.64176e-34	95.87
scaffold00024	3291323	3291324	Dapma7bEVm001441t1_exon 3	Transcription factor	0.5	1	0	3.2891e-36	7.69441e-34	100
scaffold00024	3291369	3291370	Dapma7bEVm001441t1_exon 3	Transcription factor	0.5	1	0	3.51668e-36	8.13738e-34	100
scaffold02938	27462	27463	Dapma7bEVm015795t1_exon 2/Dapma7bEVm029063t1_exon 2		0.475	0	0.95	3.87041e-36	8.85961e-34	-94.186
scaffold01005	948459	948460	Dapma7bEVm003990t1_exon 13	ATP-dependent RNA helicase YTHDC2	0.449537	0.899074	0	5.75474e-36	1.30328e-33	90
contig32945	110	111			0.33206	0.654235	0.00988456	6.03416e-36	1.35217e-33	63.2219
scaffold02581	7680	7681	Dapma7bEVm004399t1_exon 3	conserved hypothetical protein	0.47062	0	0.941239	6.58205e-36	1.45959e-33	-94.3089
scaffold02385	169565	169566	Dapma7bEVm007023t1_exon 1	Transcription factor E2F2	0.457359	0	0.914719	7.33096e-36	1.6089e-33	-91.3043
scaffold00211	32867	32868	Dapma7bEVm002885t1_exon 7	Lys-63-specific deubiquitinase BRCC36	0.389866	0.774603	0.00512821	8.60317e-36	1.86884e-33	76.6312
scaffold03124	937164	937165	Dapma7bEVm005507t1_exon 3	Uncharacterized protein	0.474214	0	0.948429	9.45821e-36	2.03383e-33	-94.958
scaffold03057	198791	198792	Dapma7bEVm003632t1_exon 4	Poly(A) RNA polymerase, mitochondrial	0.490196	0.980392	0	1.30306e-35	2.77399e-33	97.7778
scaffold02121	645273	645274	Dapma7bEVm001962t1_exon 2	E3 ubiquitin-protein ligase rnf146	0.5	1	0	1.40749e-35	2.96663e-33	100
scaffold00211	32901	32902	Dapma7bEVm002885t1_exon 7	Lys-63-specific deubiquitinase BRCC36	0.395507	0.777778	0.0132353	1.43166e-35	2.98799e-33	76.0382
scaffold02019	82381	82382	Dapma7bEVm016225t1_exon 4	Tubulin alpha-1 chain	0.46954	0.933333	0.00574713	1.88386e-35	3.8936e-33	93.7993
scaffold02861	259882	259883	Dapma7bEVm010959t1_exon 2	Adiponectin receptor protein	0.464015	0.92803	0	2.2552e-35	4.61628e-33	93.0233
scaffold01579	171158	171159	Dapma7bEVm004039t1_exon 1	Biorientation of chromosomes in cell division protein 1 1	0.454066	0.0133333	0.894799	2.50454e-35	5.07783e-33	-87.2925
scaffold02019	82303	82304	Dapma7bEVm016225t1_exon 4	Tubulin alpha-1 chain	0.5	1	0	3.10599e-35	6.23784e-33	100
scaffold02938	27472	27473	Dapma7bEVm015795t1_exon 2/Dapma7bEVm029063t1_exon 2		0.46688	0	0.933761	3.31562e-35	6.41671e-33	-92.9412
scaffold02581	7627	7628	Dapma7bEVm004399t1_exon 3	conserved hypothetical protein	0.468939	0	0.937879	3.22944e-35	6.41671e-33	-93.75
contig28297	340	341	Dapma7bEVm026666t1_exon 2	Uncharacterized protein	0.460317	0.920635	0	3.28178e-35	6.41671e-33	89.7959
scaffold00560	73251	73252	Dapma7bEVm008255t1_exon 2	Uncharacterized protein	0.5	1	0	3.28581e-35	6.41671e-33	100
scaffold00626	938947	938948			0.447609	0.0222222	0.872995	3.71835e-35	7.13129e-33	-84.7141
scaffold01361	1148988	1148989	Dapma7bEVm006298t1_exon 3	Geranylgeranyl transferase type-1 subunit beta	0.505747	1	0.0114943	3.75884e-35	7.14456e-33	98.8095
scaffold01361	2177031	2177032	Dapma7bEVm002890t1_exon 2	Proteasome subunit alpha type-1	0.497291	0.97619	0.0183916	4.03711e-35	7.60558e-33	95.2973
scaffold00626	865872	865873	Dapma7bEVm004163t1_exon 2	Methionine--tRNA ligase, mitochondrial	0.509406	1	0.0188129	4.30336e-35	8.03606e-33	98.0392
scaffold01361	1980802	1980803	Dapma7bEVm000475t1_exon 9	Glutamate receptor ionotropic, kainate	0.46405	0.918841	0.00925926	4.5706e-35	8.46087e-33	92.9796
scaffold00642	1826442	1826443	Dapma7bEVm010497t1_down.1kb	Prostaglandin E2 receptor EP4 subtype	0.5	1	0	4.79119e-35	8.79277e-33	100
scaffold02019	82272	82273	Dapma7bEVm016225t1_exon 4	Tubulin alpha-1 chain	0.5	1	0	5.60066e-35	1.01904e-32	100
scaffold00694	1945	1946	Dapma7bEVm003455t1_down.1kb	Serine protease inhibitor	0.5	1	0	6.60002e-35	1.1907e-32	100
scaffold03213	165207	165208	Dapma7bEVm029128t1_intron 5	Uncharacterized protein	0.354026	0.708052	0	6.78979e-35	1.21464e-32	71.1538
scaffold01361	1980824	1980825	Dapma7bEVm000475t1_exon 9	Glutamate receptor ionotropic, kainate	0.486111	0.972222	0	7.42808e-35	1.31776e-32	97.2222
scaffold00512	2694241	2694242	Dapma7bEVm005911t1_exon 2	RING finger protein	0.475092	0.0151515	0.935033	7.65197e-35	1.34626e-32	-91.6191
contig53096	520	521			0.487179	0.974359	0	8.70968e-35	1.51979e-32	97.7273
contig28297	282	283	Dapma7bEVm026666t1_exon 2	Uncharacterized protein	0.474206	0.948413	0	1.02475e-34	1.77358e-32	94.5946
scaffold02140	246498	246499	Dapma7bEVm007813t1_exon 2	Oocyte zinc finger protein XlCOF6	0.497184	0.0350877	0.95928	1.20833e-34	2.07445e-32	-92.218
scaffold00568	1055581	1055582	Dapma7bEVm005385t1_down.1kb/Dapma7bEVm009193t1_up.1kb/Dapma7bEVm010275t1_down.1kb		0.453491	0	0.906982	1.36963e-34	2.33256e-32	-90.625
scaffold02861	259885	259886	Dapma7bEVm010959t1_exon 2	Adiponectin receptor protein	0.48008	0.951389	0.00877193	1.43764e-34	2.42895e-32	94.4143
scaffold00694	1936	1937	Dapma7bEVm003455t1_down.1kb	Serine protease inhibitor	0.474359	0.948718	0	1.67211e-34	2.80286e-32	94.4444
scaffold00531	108141	108142	Dapma7bEVm000980t1_exon 3	Aldo-keto reductase family 1 member B15	0.467593	0.935185	0	2.01849e-34	3.35704e-32	92.8571
contig25974	470	471			0.363056	0	0.726111	2.32437e-34	3.80629e-32	-72.9412
scaffold02285	39364	39365	Dapma7bEVm022076t1_intron 1	Uncharacterized protein	0.477249	0.935714	0.0187831	2.31407e-34	3.80629e-32	91.9908
scaffold00512	2561937	2561938	Dapma7bEVm003429t1_exon 3	Uncharacterized protein LOC100577836	0.474853	0.944056	0.00564972	2.35581e-34	3.82833e-32	93.1975
scaffold01936	2332	2333	Dapma7bEVm005203t1_exon 3	Dna-damage inducible protein ddi1	0.533527	1	0.0670548	2.78443e-34	4.49058e-32	92.8105
contig27799	242	243			0.488095	0.97619	0	3.0343e-34	4.85675e-32	97.2222
scaffold01579	171163	171164	Dapma7bEVm004039t1_exon 1	Biorientation of chromosomes in cell division protein 1 1	0.431207	0.0123457	0.850067	4.04288e-34	6.42283e-32	-83.5473
scaffold00512	2711693	2711694	Dapma7bEVm001528t1_exon 6	TGF-beta-activated kinase 1 and MAP3K7-binding protein	0.443091	0.872239	0.0139434	5.36565e-34	8.46113e-32	87.5
scaffold00568	342361	342362	Dapma7bEVm005089t1_exon 2	Solute carrier family 15 member	0.479701	0	0.959402	5.7974e-34	9.07474e-32	-95.5882
scaffold02076	956	957	Dapma7bEVm030452t1_exon 4	Uncharacterized protein	0.326856	0	0.653712	6.53348e-34	1.01523e-31	-65.3465
scaffold02861	481083	481084	Dapma7bEVm003802t1_exon 4	Ubiquitin-protein e3 ligase	0.42139	0	0.84278	6.72542e-34	1.03748e-31	-83.871
contig14319	326	327			0.484568	0.969136	0	6.78201e-34	1.03868e-31	96.6102
scaffold01361	1190216	1190217	Dapma7bEVm010124t1_exon 4	Hepatocyte growth factor-regulated tyrosine kinase substrate	0.45787	0.907407	0.00833333	8.20223e-34	1.24722e-31	89.2437
scaffold02190	643909	643910	Dapma7bEVm002638t1_exon 2	WD repeat, SAM and U-box domain-containing protein	0.436237	0.872475	0	1.17879e-33	1.77975e-31	86.6667
scaffold00560	73201	73202	Dapma7bEVm008255t1_exon 2	Uncharacterized protein	0.462963	0.925926	0	1.21149e-33	1.81623e-31	94.4444
scaffold02190	643913	643914	Dapma7bEVm002638t1_exon 2	WD repeat, SAM and U-box domain-containing protein	0.449755	0.89951	0	1.225e-33	1.82364e-31	88.3721
scaffold01361	1980799	1980800	Dapma7bEVm000475t1_exon 9	Glutamate receptor ionotropic, kainate	0.464815	0.92963	0	1.23773e-33	1.8298e-31	93.3333
scaffold02076	1004	1005	Dapma7bEVm030452t1_exon 4	Uncharacterized protein	0.389815	0	0.77963	1.2976e-33	1.90508e-31	-78.2313
contig59949	100	101			0.295797	0.0070922	0.584501	1.31161e-33	1.91245e-31	-58.27
scaffold02850	221958	221959	Dapma7bEVm005262t1_exon 5	Dehydrogenase/reductase SDR family member	0.492754	0.985507	0	1.46719e-33	2.12476e-31	97.561
contig61494	132	133			0.5	1	0	1.57101e-33	2.25973e-31	100
scaffold00642	1826435	1826436	Dapma7bEVm010497t1_down.1kb	Prostaglandin E2 receptor EP4 subtype	0.504505	1	0.00900901	1.69058e-33	2.4154e-31	99.0909
contig45752	44	45			0.496111	0.986667	0.00555556	1.76928e-33	2.51099e-31	96.5381
scaffold02850	221908	221909	Dapma7bEVm005262t1_exon 5	Dehydrogenase/reductase SDR family member	0.501768	0.983333	0.020202	1.91874e-33	2.70508e-31	95.58
scaffold01375	3947	3948			0.47381	0.0222222	0.925397	2.45263e-33	3.42358e-31	-90.8964
scaffold01361	1190244	1190245	Dapma7bEVm010124t1_exon 4	Hepatocyte growth factor-regulated tyrosine kinase substrate	0.493352	0.974359	0.0123457	2.46055e-33	3.42358e-31	96.5583
scaffold00512	691811	691812	Dapma7bEVm015143t1_exon 3	Long-chain fatty acid transport protein	0.490196	0.980392	0	2.51444e-33	3.47585e-31	97.3684
scaffold02227	294792	294793	Dapma7bEVm023737t1_exon 2	conserved hypothetical protein	0.490086	0.0416667	0.938506	2.74921e-33	3.77586e-31	-92.8315
contig05044	554	555			0.317182	0.628988	0.00537634	2.80282e-33	3.82482e-31	56.3613
scaffold00568	469005	469006	Dapma7bEVm015387t1_exon 4	Syntenin-1	0.509482	0.979167	0.039797	2.938e-33	3.98375e-31	94.2276
scaffold00568	1055575	1055576	Dapma7bEVm005385t1_down.1kb/Dapma7bEVm009193t1_up.1kb/Dapma7bEVm010275t1_down.1kb		0.442984	0	0.885969	3.98935e-33	5.37508e-31	-88.6364
scaffold01805	3462	3463	Dapma7bEVm004417t1_exon 1	BBOX, B-Box-type zinc finger	0.456004	0.896825	0.0151818	4.04626e-33	5.41747e-31	85.6489
scaffold01663	389722	389723	Dapma7bEVm006450t1_exon 12	UPF0378 protein KIAA0100	0.485094	0.030303	0.939884	4.3896e-33	5.84043e-31	-91.2084
scaffold00642	1701956	1701957	Dapma7bEVm010022t1_exon 5	conserved protein	0.5	1	0	4.43703e-33	5.86688e-31	100
contig42687	218	219			0.476283	0	0.952567	4.62947e-33	6.08355e-31	-94.3182
contig45752	111	112			0.502404	0.979167	0.025641	5.0493e-33	6.59453e-31	94.9351
scaffold02830	181831	181832	Dapma7bEVm007432t1_exon 1	conserved protein	0.5	1	0	6.74029e-33	8.74933e-31	100
scaffold00694	1874	1875	Dapma7bEVm003455t1_down.1kb	Serine protease inhibitor	0.490176	0.972222	0.00813008	7.63075e-33	9.84518e-31	96.2324
scaffold03373	41299	41300	Dapma7bEVm024445t1_exon 5	Proteasomal ubiquitin receptor ADRM1	0.444132	0	0.888264	8.43078e-33	1.08118e-30	-88.7574
scaffold00908	23426	23427	Dapma7bEVm005333t1_down.1kb	Clavesin-2	0.5	1	0	9.84853e-33	1.25544e-30	100
scaffold02019	82287	82288	Dapma7bEVm016225t1_exon 4	Tubulin alpha-1 chain	0.472222	0.944444	0	9.94881e-33	1.26067e-30	96.5517
contig05044	532	533			0.339316	0.678633	0	1.0078e-32	1.26949e-30	59.5506
scaffold02227	198574	198575	Dapma7bEVm030455t1_exon 3	Myosin light chain kinase, smooth muscle	0.464345	0.919431	0.00925926	1.31891e-32	1.6516e-30	90.913
scaffold00694	1897	1898	Dapma7bEVm003455t1_down.1kb	Serine protease inhibitor	0.517574	1	0.0351474	1.35973e-32	1.69277e-30	96.2121
scaffold01361	1418403	1418404	Dapma7bEVm028307t1_exon 2	Uncharacterized protein	0.472028	0.944056	0	1.42457e-32	1.76317e-30	94.1176
scaffold01253	316047	316048	Dapma7bEVm023322t1_exon 1	Transmembrane emp24 domain-containing protein	0.481922	0	0.963845	1.43612e-32	1.76719e-30	-96.4706
scaffold03213	165199	165200	Dapma7bEVm029128t1_intron 5	Uncharacterized protein	0.363456	0.720245	0.00666667	1.60117e-32	1.95898e-30	70.5882
scaffold02581	7608	7609	Dapma7bEVm004399t1_exon 3	conserved hypothetical protein	0.498509	0.030303	0.966715	1.87893e-32	2.27268e-30	-94.1102
contig25974	439	440			0.372438	0.010101	0.734774	1.86861e-32	2.27268e-30	-72.4001
scaffold01151	314975	314976	Dapma7bEVm006206t1_exon 1	POU domain, class 6, transcription factor	0.45558	0.903752	0.00740741	1.92062e-32	2.30999e-30	90.9574
scaffold03376	629806	629807	Dapma7bEVm004562t1_exon 4	GPI inositol-deacylase	0.473791	0.0319535	0.915628	2.31803e-32	2.7723e-30	-88.08
contig42063	58	59			0.378724	0.734127	0.0233212	2.76623e-32	3.28985e-30	69.7747
scaffold00024	1612869	1612870	Dapma7bEVm010653t1_exon 2/Dapma7bEVm028717t1_exon 8		0.491667	0.983333	0	3.45547e-32	4.06414e-30	97.619
scaffold02121	645341	645342	Dapma7bEVm001962t1_exon 2	E3 ubiquitin-protein ligase rnf146	0.493056	0.986111	0	3.44618e-32	4.06414e-30	97.7778
scaffold01361	1077104	1077105	Dapma7bEVm011554t1_intron 5	Carbonic anhydrase	0.445135	0	0.890269	4.05325e-32	4.74102e-30	-89.2308
scaffold03124	937125	937126	Dapma7bEVm005507t1_exon 3	Uncharacterized protein	0.476863	0	0.953725	4.33261e-32	5.04009e-30	-96.0396
scaffold02019	82258	82259	Dapma7bEVm016225t1_exon 4	Tubulin alpha-1 chain	0.483333	0.966667	0	4.59036e-32	5.31091e-30	96.5517
contig48807	761	762			0.314146	0.628291	0	5.09763e-32	5.86593e-30	61.9565
scaffold00868	1556098	1556099	Dapma7bEVm001399t1_exon 7	TE: Gypsy retrotransposon integrase protein	0.457895	0.0555556	0.860233	5.16922e-32	5.91632e-30	-81.6129
contig48807	757	758			0.323123	0.641679	0.00456621	5.2442e-32	5.97005e-30	62.866
scaffold00311	460294	460295	Dapma7bEVm004313t1_intron 6	Deoxyribose-phosphate aldolase	0.459494	0	0.918987	5.43266e-32	6.15169e-30	-91.8699
scaffold00568	1534101	1534102	Dapma7bEVm016874t1_intron 5	Calcium/calmodulin-dependent protein kinase kinase	0.481117	0	0.962234	5.53112e-32	6.23005e-30	-96.1538
scaffold00763	234989	234990	Dapma7bEVm005865t1_intron 1	Phosphoenolpyruvate carboxykinase, cytosolic	0.405277	0	0.810555	6.16367e-32	6.90599e-30	-78.8462
scaffold02452	35634	35635	Dapma7bEVm004890t1_exon 3	Snap-25 synaptosome-associated protein component of snare complex	0.475045	0.950089	0	7.00053e-32	7.80257e-30	94.4444
scaffold00531	108129	108130	Dapma7bEVm000980t1_exon 3	Aldo-keto reductase family 1 member B15	0.478893	0.947368	0.0104167	7.52535e-32	8.34383e-30	91.8863
scaffold02121	645259	645260	Dapma7bEVm001962t1_exon 2	E3 ubiquitin-protein ligase rnf146	0.5	1	0	7.80846e-32	8.61288e-30	100
contig57471	190	191			0.5	1	0	9.40078e-32	1.03158e-29	100
scaffold00626	865883	865884	Dapma7bEVm004163t1_exon 2	Methionine--tRNA ligase, mitochondrial	0.461538	0.923077	0	1.0571e-31	1.15404e-29	92.3077
scaffold00626	1353107	1353108	Dapma7bEVm000557t1_exon 6	Transcriptional adapter 2-beta	0.499603	0.983333	0.015873	1.09091e-31	1.18487e-29	96.4461
scaffold03102	56413	56414	Dapma7bEVm015186t1_exon 2	Rapamycin-insensitive companion of mTOR	0.5	1	0	1.1022e-31	1.19106e-29	100
scaffold00687	2001271	2001272			0.491228	0.982456	0	1.35537e-31	1.45725e-29	97.3684
scaffold02190	1655767	1655768	Dapma7bEVm011246t1_exon 4	OTU domain-containing protein	0.469697	0.939394	0	1.38189e-31	1.47829e-29	95.9184
scaffold02101	370923	370924	Dapma7bEVm006888t1_intron 5	Tetraspanin-31	0.498836	0.0350877	0.962585	1.41915e-31	1.51056e-29	-91.809
scaffold02227	294409	294410	Dapma7bEVm023737t1_exon 2	conserved hypothetical protein	0.459378	0.025641	0.893116	1.5921e-31	1.68622e-29	-87.1304
scaffold00512	3488906	3488907	Dapma7bEVm007709t1_exon 3	UPF0468 protein C16orf80	0.5	1	0	1.60589e-31	1.6924e-29	100
scaffold02581	812367	812368	Dapma7bEVm000959t1_exon 3	Decaprenyl-diphosphate synthase subunit	0.463942	0.927885	0	1.65208e-31	1.7325e-29	91.0714
scaffold00694	1956	1957	Dapma7bEVm003455t1_down.1kb	Serine protease inhibitor	0.504762	1	0.00952381	1.67452e-31	1.74743e-29	99.1379
contig04251	1213	1214			0.470634	0	0.941268	1.72707e-31	1.79348e-29	-94
scaffold00056	60298	60299	Dapma7bEVm006518t1_intron 5/Dapma7bEVm028083t1_intron 4		0.462372	0	0.924745	1.92943e-31	1.99389e-29	-92.3077
scaffold01348	790328	790329	Dapma7bEVm001435t1_intron 5	Transmembrane protein 214-A	0.516499	1	0.0329973	1.98337e-31	2.03973e-29	96.6102
scaffold00024	2031351	2031352	Dapma7bEVm002416t1_exon 2	Nucleoside diphosphate-linked moiety X motif 19, mitochondrial	0.418567	0.837135	0	2.09371e-31	2.14286e-29	85.9649
scaffold00005	247951	247952	Dapma7bEVm003479t1_exon 4	Nuclear pore complex protein Nup214	0.461806	0.923611	0	2.18846e-31	2.22912e-29	94.1176
scaffold00084	381010	381011			0.336219	0.672438	0	2.60224e-31	2.63796e-29	65.625
scaffold00560	73272	73273	Dapma7bEVm008255t1_exon 2	Uncharacterized protein	0.487179	0.974359	0	2.87202e-31	2.89764e-29	97.0588
scaffold02994	293664	293665	Dapma7bEVm009883t1_exon 1	RalA-binding protein	0.476984	0.953968	0	2.90106e-31	2.91313e-29	94.5946
scaffold00745	64497	64498	Dapma7bEVm004006t1_exon 4	Glycine dehydrogenase [decarboxylating], mitochondrial	0.5	1	0	3.28244e-31	3.28062e-29	100
scaffold00531	39640	39641	Dapma7bEVm004990t1_down.1kb	Dynein heavy chain 6, axonemal	0.471736	0	0.943471	3.42073e-31	3.40286e-29	-94.2529
scaffold00512	691468	691469	Dapma7bEVm015143t1_exon 4	Long-chain fatty acid transport protein	0.469577	0.939153	0	3.60053e-31	3.56507e-29	94.2857
scaffold02861	323196	323197	Dapma7bEVm005839t1_exon 2/Dapma7bEVm013365t1_exon 4		0.5	1	0	3.83854e-31	3.78314e-29	100
scaffold02852	144041	144042	Dapma7bEVm002023t1_intron 4	Uncharacterized protein	0.47976	0	0.95952	4.3977e-31	4.31425e-29	-95.8904
scaffold01363	349451	349452	Dapma7bEVm011083t1_exon 3	Transcription factor BTF3	0.438451	0	0.876902	5.14027e-31	5.0196e-29	-87.8981
scaffold01361	1418160	1418161	Dapma7bEVm028307t1_exon 2	Uncharacterized protein	0.5	1	0	6.18784e-31	6.01499e-29	100
contig48807	675	676			0.232382	0.464764	0	6.27575e-31	6.07271e-29	49.1667
scaffold00930	192596	192597	Dapma7bEVm006675t1_exon 2	Zona pellucida sperm-binding protein	0.5	1	0	7.89529e-31	7.60529e-29	100
scaffold02511	1278	1279			0.378294	0.750842	0.00574713	9.35455e-31	8.97037e-29	76.2286
scaffold00005	442087	442088	Dapma7bEVm015122t1_up.1kb	Bifunctional glutamate/proline--tRNA ligase	0.485714	0	0.971429	9.65673e-31	9.2186e-29	-96.9231
scaffold00512	2413295	2413296	Dapma7bEVm004889t1_down.1kb/Dapma7bEVm027143t1_up.1kb		0.5	1	0	1.04665e-30	9.94699e-29	100
scaffold00908	23466	23467	Dapma7bEVm005333t1_down.1kb	Clavesin-2	0.5	1	0	1.06764e-30	1.01014e-28	100
contig11502	1640	1641	Dapma7bEVm022537t1_exon 3	Uncharacterized protein	0.474432	0.948864	0	1.2547e-30	1.18188e-28	94.7368
contig33966	745	746	Dapma7bEVm007695t1_exon 3	Receptor expression-enhancing protein	0.505556	1	0.0111111	1.3287e-30	1.24607e-28	98.7013
contig02208	401	402			0.484624	0.0166667	0.952582	1.41072e-30	1.31143e-28	-91.4925
scaffold02437	2226	2227	Dapma7bEVm000514t1_exon 2	Uncharacterized protein	0.424989	0	0.849979	1.40836e-30	1.31143e-28	-85.4054
scaffold00908	23475	23476	Dapma7bEVm005333t1_down.1kb	Clavesin-2	0.5	1	0	1.69861e-30	1.56538e-28	100
scaffold00024	2952705	2952706	Dapma7bEVm004696t1_exon 3	E3 ubiquitin-protein ligase arih1	0.498674	0.974359	0.0229885	1.69446e-30	1.56538e-28	95.2565
scaffold01663	331208	331209	Dapma7bEVm005209t1_intron 4	Alpha-1,3/1,6-mannosyltransferase ALG2	0.484848	0.969697	0	1.93335e-30	1.77404e-28	97.0588
scaffold01361	1148996	1148997	Dapma7bEVm006298t1_exon 3	Geranylgeranyl transferase type-1 subunit beta	0.464555	0.92911	0	2.0645e-30	1.88624e-28	92.6829
scaffold02581	781105	781106	Dapma7bEVm018389t1_exon 3	Neurexin IV	0.435314	0	0.870628	2.25565e-30	2.05209e-28	-87.395
scaffold02938	27451	27452	Dapma7bEVm015795t1_exon 2/Dapma7bEVm029063t1_exon 2		0.469666	0.0119048	0.927426	2.29793e-30	2.07831e-28	-90.3913
scaffold01036	413666	413667	Dapma7bEVm001671t1_exon 5	Furry	0.459936	0	0.919872	2.30399e-30	2.07831e-28	-91.8367
scaffold00311	460245	460246	Dapma7bEVm004313t1_exon 6	Deoxyribose-phosphate aldolase	0.470439	0.0196078	0.92127	2.50375e-30	2.24896e-28	-89.5245
scaffold02019	82365	82366	Dapma7bEVm016225t1_exon 4	Tubulin alpha-1 chain	0.444444	0.888889	0	2.54943e-30	2.28037e-28	87.8788
scaffold01361	2356764	2356765	Dapma7bEVm000876t1_exon 4	Arginine N-methyltransferase	0.450595	0	0.90119	2.60608e-30	2.32129e-28	-90.3226
scaffold00311	460317	460318	Dapma7bEVm004313t1_intron 6	Deoxyribose-phosphate aldolase	0.446644	0	0.893287	2.73968e-30	2.43013e-28	-89.6907
scaffold02076	104861	104862	Dapma7bEVm001727t1_intron 15	Importin-11	0.475071	0	0.950142	3.07325e-30	2.71469e-28	-95.2381
scaffold00687	1874679	1874680	Dapma7bEVm005166t1_exon 6	E3 ubiquitin-protein ligase ARIH2	0.458013	0	0.916026	3.27475e-30	2.88073e-28	-91.5493
scaffold00005	589313	589314	Dapma7bEVm005323t1_exon 5	Timeless-interacting, mRNA protein	0.5	1	0	3.31395e-30	2.90322e-28	100
scaffold00944	2078665	2078666	Dapma7bEVm029579t1_intron 2	WAP, kazal, immunoglobulin, kunitz and NTR domain-containing protein 2/sw	0.469121	0	0.938241	3.79471e-30	3.31077e-28	-94.186
scaffold02019	82251	82252	Dapma7bEVm016225t1_exon 4	Tubulin alpha-1 chain	0.507853	1	0.0157058	3.85369e-30	3.3485e-28	98.374
scaffold02850	735239	735240	Dapma7bEVm001455t1_exon 3	conserved protein	0.503968	1	0.00793651	3.98022e-30	3.44439e-28	99.0826
scaffold00930	192578	192579	Dapma7bEVm006675t1_exon 2	Zona pellucida sperm-binding protein	0.472222	0.944444	0	4.13686e-30	3.56545e-28	96.875
scaffold00115	573301	573302	Dapma7bEVm014945t1_exon 4	Down syndrome cell adhesion molecule protein	0.405773	0.0138889	0.797656	4.34685e-30	3.73133e-28	-78.1578
contig48807	680	681			0.224942	0.449883	0	4.38603e-30	3.74984e-28	46.6102
scaffold02190	1743575	1743576	Dapma7bEVm007119t1_exon 2	Thiopurine S-methyltransferase	0.509259	1	0.0185185	4.61431e-30	3.92923e-28	98.3607
scaffold00311	460486	460487	Dapma7bEVm003960t1_up.1kb/Dapma7bEVm004313t1_down.1kb		0.485809	0	0.971618	5.02262e-30	4.24761e-28	-96.7213
scaffold03057	198642	198643	Dapma7bEVm003632t1_exon 4	Poly(A) RNA polymerase, mitochondrial	0.481481	0.962963	0	5.02812e-30	4.24761e-28	96.9697
scaffold02850	772776	772777			0.409532	0.8	0.0190632	5.07089e-30	4.26681e-28	77.9803
scaffold00055	114788	114789	Dapma7bEVm006823t1_exon 4	Uncharacterized protein	0.494787	0.0138889	0.975685	5.11361e-30	4.28582e-28	-94.9738
scaffold00024	157276	157277	Dapma7bEVm003138t1_exon 3	Uncharacterized protein	0.385227	0.764502	0.00595238	5.16539e-30	4.31224e-28	76.9652
contig28331	578	579			0.428765	0.85753	0	5.40743e-30	4.49667e-28	84.2105
contig48807	682	683			0.231636	0.458145	0.00512821	5.99958e-30	4.96967e-28	49.0696
scaffold01361	1418147	1418148	Dapma7bEVm028307t1_exon 2	Uncharacterized protein	0.5	1	0	6.11859e-30	5.04861e-28	100
scaffold03124	667905	667906	Dapma7bEVm004508t1_exon 7	Kinesin protein KIF20A	0.496429	0.0684211	0.924436	6.28907e-30	5.16924e-28	-85.8865
scaffold02581	74094	74095	Dapma7bEVm015071t1_exon 2	40S ribosomal protein S5	0.438345	0	0.87669	6.734e-30	5.51366e-28	-87.5776
scaffold02850	735277	735278	Dapma7bEVm001455t1_exon 3	conserved protein	0.487179	0.974359	0	8.01331e-30	6.53599e-28	96.5517
scaffold00341	366470	366471	Dapma7bEVm005590t1_intron 3	Zinc finger protein 674/sw	0.5	1	0	8.06928e-30	6.55653e-28	100
scaffold02581	781337	781338	Dapma7bEVm018389t1_intron 2	Neurexin IV	0.477146	0	0.954291	8.93138e-30	7.22941e-28	-95.3271
scaffold01805	2686	2687	Dapma7bEVm004417t1_exon 4	BBOX, B-Box-type zinc finger	0.396709	0.782307	0.0111111	9.22065e-30	7.43529e-28	78.0624
scaffold02626	99688	99689	Dapma7bEVm018763t1_exon 2	THUMP domain-containing 2 protein	0.443438	0	0.886876	9.74508e-30	7.82852e-28	-88.9831
scaffold01936	2301	2302	Dapma7bEVm005203t1_exon 3	Dna-damage inducible protein ddi1	0.503401	1	0.00680272	1.05191e-29	8.41856e-28	99.2248
scaffold02098	62003	62004			0.413194	0.826389	0	1.10298e-29	8.79424e-28	82.5
scaffold00512	2561874	2561875	Dapma7bEVm003429t1_exon 3	Uncharacterized protein LOC100577836	0.510842	1	0.0216844	1.13933e-29	9.05012e-28	97.7401
scaffold01361	1980739	1980740	Dapma7bEVm000475t1_intron 8	Glutamate receptor ionotropic, kainate	0.384722	0.769444	0	1.34123e-29	1.06143e-27	76.5957
scaffold01005	534189	534190	Dapma7bEVm003762t1_exon 4	Hsc70-interacting protein	0.489722	0	0.979443	1.36649e-29	1.07344e-27	-97.6744
scaffold01270	1151	1152	Dapma7bEVm000697t1_exon 4	Uncharacterized protein	0.486111	0.972222	0	1.36408e-29	1.07344e-27	96.875
scaffold01361	2356776	2356777	Dapma7bEVm000876t1_exon 4	Arginine N-methyltransferase	0.44776	0	0.89552	1.45833e-29	1.14137e-27	-89.5425
scaffold01253	492290	492291			0.490416	0.037037	0.943795	1.52921e-29	1.19247e-27	-91.3948
scaffold00084	381032	381033			0.342857	0.685714	0	1.75396e-29	1.36273e-27	65.1515
scaffold00568	1320900	1320901			0.484848	0	0.969697	2.11377e-29	1.63631e-27	-96.7742
scaffold00560	73205	73206	Dapma7bEVm008255t1_exon 2	Uncharacterized protein	0.443981	0.87963	0.00833333	2.1789e-29	1.68062e-27	88.3489
contig48807	698	699			0.245721	0.48752	0.00392157	2.3254e-29	1.78634e-27	50.9637
scaffold02098	61957	61958			0.366772	0.733543	0	2.33276e-29	1.78634e-27	72.3404
scaffold00930	192592	192593	Dapma7bEVm006675t1_exon 2	Zona pellucida sperm-binding protein	0.5	1	0	2.50371e-29	1.91038e-27	100
scaffold01361	2431894	2431895	Dapma7bEVm007646t1_exon 8	Prostaglandin reductase	0.446886	0	0.893771	2.53375e-29	1.9264e-27	-90.4255
scaffold03313	6675	6676	Dapma7bEVm004254t1_exon 5	RNA polymerase II subunit B1 CTD phosphatase rpap2	0.476098	0.944444	0.00775194	2.5457e-29	1.92859e-27	93.1743
scaffold00930	1338561	1338562	Dapma7bEVm009757t1_exon 3/Dapma7bEVm028385t1_exon 6/Dapma7bEVm029601t1_exon 5		0.397022	0	0.794045	2.66052e-29	2.00214e-27	-79.4872
scaffold02506	132131	132132	Dapma7bEVm000620t1_intron 3/Dapma7bEVm027485t1_intron 4		0.5	1	0	2.66159e-29	2.00214e-27	100
scaffold00115	573563	573564	Dapma7bEVm014945t1_intron 2	Down syndrome cell adhesion molecule protein	0.400753	0	0.801506	2.90874e-29	2.18035e-27	-80.4196
scaffold00024	3439092	3439093	Dapma7bEVm006246t1_exon 2	GPI mannosyltransferase	0.489583	0.979167	0	3.20072e-29	2.3908e-27	97.619
scaffold02581	7600	7601	Dapma7bEVm004399t1_exon 3	conserved hypothetical protein	0.505093	0.0666667	0.943519	3.22751e-29	2.40238e-27	-87.5482
scaffold03033	55936	55937	Dapma7bEVm011313t1_intron 3	conserved protein	0.426146	0	0.852292	3.29092e-29	2.44104e-27	-85.1852
scaffold02830	181805	181806	Dapma7bEVm007432t1_exon 1	conserved protein	0.5	1	0	3.81409e-29	2.81928e-27	100
scaffold01036	757281	757282	Dapma7bEVm002208t1_exon 4	ARF GTPase-activating protein GIT2	0.455808	0.911616	0	3.9844e-29	2.93498e-27	91.8919
scaffold01270	1140	1141	Dapma7bEVm000697t1_exon 4	Uncharacterized protein	0.458333	0.916667	0	4.0335e-29	2.9609e-27	91.6667
scaffold02011	31578	31579	Dapma7bEVm004906t1_exon 2	OSCP1	0.510407	0.0779221	0.942892	4.37078e-29	3.19746e-27	-86.6259
scaffold00700	1723	1724	Dapma7bEVm002331t1_exon 7	Citrate synthase 2, mitochondrial	0.472945	0	0.945891	4.64482e-29	3.3863e-27	-94.697
scaffold02011	31467	31468	Dapma7bEVm004906t1_exon 2	OSCP1	0.470372	0	0.940744	5.18e-29	3.76359e-27	-94.5122
scaffold00868	1655911	1655912	Dapma7bEVm004063t1_exon 3	CDD: F0F1 ATP synthase subunit B	0.469987	0	0.939974	5.20682e-29	3.77021e-27	-93.9024
scaffold03124	180742	180743	Dapma7bEVm000909t1_intron 2	Serine incorporator 3/sw	0.435185	0.87037	0	5.41936e-29	3.9108e-27	88.8889
scaffold00944	2078659	2078660	Dapma7bEVm029579t1_intron 2	WAP, kazal, immunoglobulin, kunitz and NTR domain-containing protein 2/sw	0.491334	0.0196078	0.963061	5.48441e-29	3.94438e-27	-93.9465
scaffold02140	71551	71552	Dapma7bEVm005686t1_exon 3	RNA pseudouridylate synthase domain-containing protein	0.451389	0	0.902778	5.59943e-29	4.00101e-27	-90.4762
scaffold01253	388976	388977	Dapma7bEVm006832t1_exon 5	Beta-sarcoglycan protein SCG-BETA	0.5	1	0	5.60075e-29	4.00101e-27	100
scaffold02581	781397	781398	Dapma7bEVm018389t1_exon 2	Neurexin IV	0.48716	0	0.974321	5.88033e-29	4.18669e-27	-97.2603
scaffold00512	691838	691839	Dapma7bEVm015143t1_exon 3	Long-chain fatty acid transport protein	0.472222	0.944444	0	6.02565e-29	4.27585e-27	96.4286
scaffold00512	2413495	2413496	Dapma7bEVm004889t1_down.1kb/Dapma7bEVm027143t1_up.1kb		0.5	1	0	6.35992e-29	4.49806e-27	100
scaffold03124	667708	667709	Dapma7bEVm004508t1_exon 6	Kinesin protein KIF20A	0.446231	0.0196078	0.872854	6.97263e-29	4.91507e-27	-85.2301
scaffold02626	99609	99610	Dapma7bEVm018763t1_exon 2	THUMP domain-containing 2 protein	0.459708	0.0144928	0.904923	7.02306e-29	4.93319e-27	-87.2157
scaffold02830	181817	181818	Dapma7bEVm007432t1_exon 1	conserved protein	0.5	1	0	7.04469e-29	4.93319e-27	100
contig01989	126	127			0.310784	0.621569	0	7.96025e-29	5.55606e-27	63.9535
scaffold01728	51571	51572	Dapma7bEVm001445t1_exon 4	PAB-dependent poly(A)-specific ribonuclease subunit	0.47619	0.952381	0	8.70576e-29	6.05655e-27	97.1429
scaffold00868	920728	920729	Dapma7bEVm000178t1_exon 5	conserved protein	0.5	1	0	9.52166e-29	6.60259e-27	100
scaffold01764	48684	48685	Dapma7bEVm000249t1_up.1kb	conserved protein	0.488095	0.97619	0	9.85086e-29	6.80869e-27	96.9697
scaffold01361	1687359	1687360	Dapma7bEVm001221t1_exon 5	Heme-binding protein 2/sw	0.5	1	0	1.03962e-28	7.16237e-27	100
scaffold00024	3291402	3291403	Dapma7bEVm001441t1_intron 3	Transcription factor	0.479167	0.958333	0	1.08181e-28	7.429e-27	96
scaffold01574	362398	362399	Dapma7bEVm012655t1_down.1kb/Dapma7bEVm026735t1_up.1kb		0.469524	0.939048	0	1.09487e-28	7.49447e-27	95.122
scaffold00903	103191	103192	Dapma7bEVm011503t1_exon 3	Uncharacterized protein	0.480409	0.037037	0.923782	1.19051e-28	8.12302e-27	-87.9902
scaffold00512	3488909	3488910	Dapma7bEVm007709t1_exon 3	UPF0468 protein C16orf80	0.486111	0.972222	0	1.19547e-28	8.13084e-27	96.2963
scaffold02121	645250	645251	Dapma7bEVm001962t1_exon 2	E3 ubiquitin-protein ligase rnf146	0.462719	0.916667	0.00877193	1.25937e-28	8.53814e-27	93.5464
scaffold01361	2320265	2320266	Dapma7bEVm015640t1_exon 3	POU domain, class 4, transcription factor	0.488724	0.969697	0.00775194	1.27635e-28	8.62583e-27	95.6589
scaffold01036	757295	757296	Dapma7bEVm002208t1_exon 4	ARF GTPase-activating protein GIT2	0.493056	0.972222	0.0138889	1.30097e-28	8.76438e-27	95.896
scaffold01361	1515634	1515635			0.464286	0.928571	0	1.37238e-28	9.21627e-27	91.6667
scaffold02437	1062	1063	Dapma7bEVm000514t1_exon 4	Uncharacterized protein	0.458946	0	0.917891	1.41975e-28	9.50442e-27	-92.069
scaffold00115	573290	573291	Dapma7bEVm014945t1_exon 4	Down syndrome cell adhesion molecule protein	0.372842	0	0.745684	1.47069e-28	9.81457e-27	-74.4526
scaffold01361	1077138	1077139	Dapma7bEVm011554t1_exon 5	Carbonic anhydrase	0.44243	0	0.88486	1.5199e-28	1.01112e-26	-88.7931
scaffold00687	1962112	1962113	Dapma7bEVm001333t1_exon 4	HEAT repeat-containing protein 5A	0.46345	0.926901	0	1.68647e-28	1.11844e-26	94.7368
contig24328	335	336			0.424074	0.848148	0	1.78836e-28	1.17867e-26	87.1795
scaffold01361	1980846	1980847	Dapma7bEVm000475t1_exon 9	Glutamate receptor ionotropic, kainate	0.482538	0.926496	0.0385802	1.78434e-28	1.17867e-26	88.9912
scaffold01581	873745	873746	Dapma7bEVm002739t1_exon 6/Dapma7bEVm011629t1_exon 17		0.442577	0.885154	0	1.82825e-28	1.19755e-26	90.625
scaffold00568	1002773	1002774	Dapma7bEVm009660t1_exon 16	Neutral endopeptidase	0.5	1	0	1.82284e-28	1.19755e-26	100
scaffold02121	645293	645294	Dapma7bEVm001962t1_exon 2	E3 ubiquitin-protein ligase rnf146	0.47284	0.933333	0.0123457	2.08761e-28	1.36324e-26	95.9083
scaffold00512	1396742	1396743	Dapma7bEVm001217t1_exon 5	Transmembrane emp24 domain-containing protein	0.5	0	1	2.13338e-28	1.38887e-26	-100
scaffold00687	427739	427740	Dapma7bEVm014889t1_exon 3	Uncharacterized protein	0.47029	0.933333	0.00724638	2.20974e-28	1.43419e-26	95.4131
scaffold01005	534212	534213	Dapma7bEVm003762t1_exon 4	Hsc70-interacting protein	0.469524	0	0.939048	2.25779e-28	1.46092e-26	-93.2584
scaffold02861	259816	259817	Dapma7bEVm010959t1_exon 2	Adiponectin receptor protein	0.50619	0.952381	0.06	2.44437e-28	1.57686e-26	88.6144
scaffold00389	16412	16413			0.458333	0.916667	0	2.57626e-28	1.65692e-26	91.6667
contig53872	323	324			0.503968	1	0.00793651	2.67515e-28	1.71534e-26	99.1453
scaffold02118	6411	6412	Dapma7bEVm014466t1_up.1kb/Dapma7bEVm026216t1_down.1kb		0.47619	0.952381	0	2.6946e-28	1.72262e-26	96.6667
contig48807	766	767			0.268399	0.536798	0	3.02564e-28	1.92846e-26	57.5758
scaffold01363	349436	349437	Dapma7bEVm011083t1_exon 3	Transcription factor BTF3	0.441275	0.0185185	0.864032	3.19122e-28	2.02793e-26	-84.1897
scaffold01253	388967	388968	Dapma7bEVm006832t1_exon 5	Beta-sarcoglycan protein SCG-BETA	0.483333	0.966667	0	3.23175e-28	2.04757e-26	96.4286
scaffold00944	2078651	2078652	Dapma7bEVm029579t1_exon 2	WAP, kazal, immunoglobulin, kunitz and NTR domain-containing protein 2/sw	0.475432	0	0.950864	3.27366e-28	2.06797e-26	-95.122
scaffold00763	104968	104969	Dapma7bEVm001513t1_exon 6	Neurexin IV	0.460338	0.0222222	0.898454	3.53951e-28	2.22929e-26	-87.7706
scaffold02861	668451	668452			0.390224	0	0.780449	3.56849e-28	2.24091e-26	-78.481
contig06010	474	475			0.250484	0.500969	0	3.68344e-28	2.30629e-26	52.381
scaffold00944	2081925	2081926	Dapma7bEVm006127t1_down.1kb/Dapma7bEVm006874t1_up.1kb/Dapma7bEVm029579t1_down.1kb		0.436542	0	0.873084	3.827e-28	2.38915e-26	-88.4058
scaffold01270	1106	1107	Dapma7bEVm000697t1_exon 4	Uncharacterized protein	0.5	1	0	3.91929e-28	2.43962e-26	100
scaffold00084	838359	838360	Dapma7bEVm016629t1_intron 5	gmp synthase	0.505208	1	0.0104167	3.93816e-28	2.44422e-26	98.5915
scaffold02385	156712	156713	Dapma7bEVm004526t1_exon 6	Rab GTPase-activating protein	0.433866	0	0.867732	4.21985e-28	2.61143e-26	-87.0968
scaffold00614	5756	5757	Dapma7bEVm016183t1_up.1kb	Uncharacterized protein	0.5	0	1	4.27529e-28	2.63045e-26	-100
contig48807	678	679			0.227363	0.449351	0.00537634	4.27459e-28	2.63045e-26	46.5486
scaffold02066	645229	645230	Dapma7bEVm005699t1_exon 5	Secreted salivary gland peptide	0.438382	0.866011	0.0107527	4.52106e-28	2.77365e-26	86.2621
scaffold01253	481476	481477	Dapma7bEVm002127t1_down.1kb	SWI/SNF complex subunit SMARCC2	0.46405	0	0.9281	4.69141e-28	2.86166e-26	-92.9204
scaffold02121	645310	645311	Dapma7bEVm001962t1_exon 2	E3 ubiquitin-protein ligase rnf146	0.47123	0.94246	0	4.69047e-28	2.86166e-26	94.4444
scaffold00311	460350	460351	Dapma7bEVm004313t1_exon 7	Deoxyribose-phosphate aldolase	0.473446	0.0175439	0.929348	5.11119e-28	3.10881e-26	-90.5972
scaffold01313	1852	1853			0.41032	0	0.820639	5.22138e-28	3.16678e-26	-82.6923
scaffold01005	534205	534206	Dapma7bEVm003762t1_exon 4	Hsc70-interacting protein	0.465212	0	0.930424	5.4373e-28	3.28837e-26	-92.3913
scaffold00531	2411	2412			0.457892	0	0.915785	5.45658e-28	3.29068e-26	-91.5094
scaffold01764	384361	384362	Dapma7bEVm002639t1_intron 2	Alpha-amylase	0.5	1	0	5.84329e-28	3.51394e-26	100
scaffold02861	323144	323145	Dapma7bEVm005839t1_intron 2	DNA repair endonuclease XPF	0.491228	0.982456	0	6.06221e-28	3.63532e-26	97.7273
scaffold02076	1015	1016	Dapma7bEVm030452t1_exon 4	Uncharacterized protein	0.359001	0.0119048	0.706096	6.17966e-28	3.68499e-26	-69.4325
scaffold00341	366430	366431	Dapma7bEVm005590t1_intron 3	Zinc finger protein 674/sw	0.405907	0.811813	0	6.16461e-28	3.68499e-26	81.3953
contig53096	716	717			0.389316	0.778632	0	6.25096e-28	3.7171e-26	77.5
scaffold01361	1077153	1077154	Dapma7bEVm011554t1_exon 5	Carbonic anhydrase	0.455831	0	0.911662	6.4681e-28	3.83551e-26	-91.2088
scaffold02581	781134	781135	Dapma7bEVm018389t1_exon 3	Neurexin IV	0.44404	0	0.88808	6.76448e-28	4.00011e-26	-88.4354
scaffold02190	1996780	1996781	Dapma7bEVm006566t1_exon 2	FAM203 family protein CG6073	0.447671	0	0.895341	6.92534e-28	4.08389e-26	-88.6364
scaffold02830	181863	181864	Dapma7bEVm007432t1_exon 1	conserved protein	0.469444	0.938889	0	6.98499e-28	4.10769e-26	92.5926
scaffold03124	448159	448160	Dapma7bEVm010998t1_exon 1	Uncharacterized protein	0.420557	0	0.841114	7.51564e-28	4.40757e-26	-84.9558
scaffold01274	263600	263601	Dapma7bEVm007793t1_exon 1/Dapma7bEVm028195t1_exon 9		0.480392	0	0.960784	7.99285e-28	4.67456e-26	-96.7213
scaffold02867	31188	31189			0.181539	0.363079	0	8.47507e-28	4.92949e-26	42.9907
contig32945	5	6			0.331936	0.652761	0.0111111	8.45386e-28	4.92949e-26	63.8341
scaffold00687	948139	948140	Dapma7bEVm005823t1_intron 1/Dapma7bEVm028995t1_intron 2		0.484848	0.969697	0	8.8937e-28	5.15889e-26	97.619
scaffold03165	16966	16967	Dapma7bEVm012229t1_exon 4/Dapma7bEVm027989t1_exon 6		0.488095	0.97619	0	9.29934e-28	5.37953e-26	97.8723
scaffold00024	1509478	1509479	Dapma7bEVm001690t1_intron 1	cGMP-inhibited 3`,5`-cyclic phosphodiesterase B	0.456061	0	0.912121	9.95921e-28	5.74564e-26	-91.7647
scaffold02581	781325	781326	Dapma7bEVm018389t1_intron 2	Neurexin IV	0.466816	0	0.933632	1.00887e-27	5.80463e-26	-93.3333
scaffold01463	134286	134287	Dapma7bEVm000309t1_exon 2	Uncharacterized protein	0.379783	0.743693	0.015873	1.03695e-27	5.95008e-26	74.0826
scaffold00930	192557	192558	Dapma7bEVm006675t1_intron 1	Zona pellucida sperm-binding protein	0.462418	0.924837	0	1.0563e-27	6.04485e-26	93.5484
scaffold00944	2078576	2078577	Dapma7bEVm029579t1_exon 2	WAP, kazal, immunoglobulin, kunitz and NTR domain-containing protein 2/sw	0.439394	0	0.878788	1.12873e-27	6.44203e-26	-87.3874
scaffold00868	920601	920602	Dapma7bEVm000178t1_exon 5	conserved protein	0.489583	0.979167	0	1.15781e-27	6.57272e-26	96.2963
scaffold03057	198608	198609	Dapma7bEVm003632t1_exon 4	Poly(A) RNA polymerase, mitochondrial	0.504902	1	0.00980392	1.15475e-27	6.57272e-26	99.0476
scaffold02581	7683	7684	Dapma7bEVm004399t1_exon 3	conserved hypothetical protein	0.428775	0	0.857551	1.19433e-27	6.76204e-26	-85.6061
scaffold01805	2872	2873	Dapma7bEVm004417t1_exon 3	BBOX, B-Box-type zinc finger	0.49756	0.979167	0.0159535	1.24154e-27	7.01069e-26	94.8026
scaffold00763	104920	104921	Dapma7bEVm001513t1_exon 6	Neurexin IV	0.41898	0	0.83796	1.27948e-27	7.20577e-26	-84.0336
contig52341	880	881			0.383377	0	0.766755	1.2928e-27	7.2616e-26	-74.7253
scaffold00311	460236	460237	Dapma7bEVm004313t1_exon 6	Deoxyribose-phosphate aldolase	0.448828	0	0.897657	1.31754e-27	7.38108e-26	-89.7143
scaffold01348	483307	483308	Dapma7bEVm004928t1_exon 3	Gst	0.437622	0	0.875245	1.33184e-27	7.44164e-26	-86.5546
scaffold00626	1052643	1052644	Dapma7bEVm002089t1_exon 1	Mediator of RNA polymerase II transcription subunit	0.354759	0.702851	0.00666667	1.35104e-27	7.52912e-26	69.6711
scaffold00512	1440980	1440981	Dapma7bEVm002170t1_exon 4	Nuclear pore complex protein Nup93	0.5	1	0	1.43295e-27	7.96474e-26	100
scaffold00560	73021	73022	Dapma7bEVm008255t1_exon 2	Uncharacterized protein	0.484848	0.969697	0	1.45004e-27	8.03875e-26	96
scaffold02861	260007	260008	Dapma7bEVm010959t1_exon 2	Adiponectin receptor protein	0.467593	0.935185	0	1.48631e-27	8.21843e-26	92.8571
scaffold01463	23959	23960	Dapma7bEVm004061t1_exon 2	CUB and sushi domain-containing protein 1/sw	0.475293	0	0.950587	1.50113e-27	8.27888e-26	-94.898
scaffold03057	198663	198664	Dapma7bEVm003632t1_exon 4	Poly(A) RNA polymerase, mitochondrial	0.472222	0.944444	0	1.5315e-27	8.42453e-26	93.75
scaffold01361	2246962	2246963	Dapma7bEVm005272t1_exon 2	Serine/threonine-protein phosphatase PP1-beta catalytic subunit	0.440107	0.0166667	0.863546	1.6124e-27	8.84671e-26	-82.9206
scaffold03102	56427	56428	Dapma7bEVm015186t1_exon 2	Rapamycin-insensitive companion of mTOR	0.479167	0.958333	0	1.65783e-27	9.07259e-26	95.6522
scaffold00568	712916	712917			0.416632	0	0.833264	1.68461e-27	9.17644e-26	-82.7957
scaffold00944	808987	808988	Dapma7bEVm008228t1_down.1kb/Dapma7bEVm025928t1_up.1kb/Dapma7bEVm029500t1_up.1kb		0.462121	0.924242	0	1.68543e-27	9.17644e-26	88.8889
scaffold00890	528	529	Dapma7bEVm006173t1_up.1kb	Membrane-associated protein Hem	0.503968	1	0.00793651	1.76502e-27	9.58525e-26	99.0991
scaffold03124	714372	714373	Dapma7bEVm001327t1_intron 4	Enoki mushroom	0.506944	1	0.0138889	1.89942e-27	1.02889e-25	98.6301
scaffold00872	140519	140520	Dapma7bEVm001192t1_down.1kb/Dapma7bEVm008936t1_up.1kb/Dapma7bEVm012324t1_up.1kb		0.489583	0.979167	0	1.90558e-27	1.02961e-25	97.0588
scaffold01274	263614	263615	Dapma7bEVm007793t1_exon 1/Dapma7bEVm028195t1_exon 9		0.473197	0	0.946394	1.92773e-27	1.03894e-25	-95.3846
scaffold00568	1534118	1534119	Dapma7bEVm016874t1_intron 5	Calcium/calmodulin-dependent protein kinase kinase	0.480534	0	0.961068	2.00278e-27	1.07666e-25	-95.5556
scaffold01764	384355	384356	Dapma7bEVm002639t1_intron 2	Alpha-amylase	0.5	1	0	2.02214e-27	1.08433e-25	100
scaffold00512	3471478	3471479	Dapma7bEVm029288t1_exon 3	Uncharacterized protein	0.5	1	0	2.09697e-27	1.12163e-25	100
scaffold00512	2413304	2413305	Dapma7bEVm004889t1_down.1kb/Dapma7bEVm027143t1_up.1kb		0.461111	0.922222	0	2.20737e-27	1.17772e-25	92.5
scaffold01969	425	426	Dapma7bEVm013894t1_up.1kb	Uncharacterized protein	0.48279	0.958333	0.00724638	2.22823e-27	1.18588e-25	95.2424
scaffold03124	1057005	1057006	Dapma7bEVm003109t1_exon 3	Uncharacterized protein	0.448341	0.025641	0.871041	2.26899e-27	1.20456e-25	-83.9718
scaffold00245	84181	84182	Dapma7bEVm003996t1_exon 2/Dapma7bEVm019154t1_exon 1/Dapma7bEVm022880t1_exon 10		0.468182	0.936364	0	2.42474e-27	1.28404e-25	93.1034
scaffold01363	43497	43498	Dapma7bEVm023400t1_exon 8	Nucleoporin NUP188	0.436118	0.0166667	0.85557	2.58307e-27	1.36449e-25	-84.429
scaffold00763	105008	105009	Dapma7bEVm001513t1_exon 6	Neurexin IV	0.446493	0	0.892986	2.83488e-27	1.4938e-25	-89.1089
contig52324	391	392			0.449389	0.886364	0.0124138	3.00192e-27	1.57792e-25	81.5993
scaffold01361	1418133	1418134	Dapma7bEVm028307t1_exon 2	Uncharacterized protein	0.458333	0.916667	0	3.08233e-27	1.61619e-25	93.1034
scaffold01552	2507	2508			0.417195	0	0.83439	3.11935e-27	1.63159e-25	-83.5294
scaffold03124	1009636	1009637			0.418957	0.832168	0.00574713	3.34656e-27	1.74614e-25	81.1971
scaffold01361	578930	578931	Dapma7bEVm010689t1_intron 6	Transcription factor SPT20	0.466931	0	0.933862	3.53912e-27	1.84209e-25	-92.9825
scaffold00568	712886	712887			0.444792	0	0.889583	3.89649e-27	2.02316e-25	-88.0952
scaffold03057	198859	198860	Dapma7bEVm003632t1_intron 4	Poly(A) RNA polymerase, mitochondrial	0.483394	0.953968	0.0128205	4.01343e-27	2.07881e-25	93.4829
scaffold00903	103256	103257	Dapma7bEVm011503t1_exon 3	Uncharacterized protein	0.466222	0	0.932445	4.40981e-27	2.27857e-25	-93.4211
scaffold00725	830509	830510	Dapma7bEVm001961t1_exon 2	60S ribosomal protein L3	0.480836	0.0911111	0.870561	4.52109e-27	2.33041e-25	-77.2392
scaffold02121	645376	645377	Dapma7bEVm001962t1_exon 2	E3 ubiquitin-protein ligase rnf146	0.46337	0.92674	0	4.74531e-27	2.44008e-25	94.4444
scaffold00512	546804	546805	Dapma7bEVm003931t1_exon 3	Glutathione S-transferase kappa	0.495866	0.952381	0.0393519	4.77811e-27	2.45102e-25	93.1961
scaffold01764	48542	48543			0.47963	0.959259	0	4.84226e-27	2.47796e-25	95.6522
scaffold02902	62623	62624	Dapma7bEVm029703t1_exon 2	Uncharacterized protein	0.427399	0	0.854798	5.1834e-27	2.64618e-25	-85.3147
scaffold01363	349455	349456	Dapma7bEVm011083t1_exon 3	Transcription factor BTF3	0.431048	0.0222222	0.839873	5.22314e-27	2.66008e-25	-81.8467
scaffold00146	44979	44980	Dapma7bEVm002333t1_exon 5	Ectonucleoside triphosphate diphosphohydrolase	0.450142	0.900285	0	5.43413e-27	2.76094e-25	89.2857
scaffold00944	2078654	2078655	Dapma7bEVm029579t1_exon 2	WAP, kazal, immunoglobulin, kunitz and NTR domain-containing protein 2/sw	0.463266	0	0.926531	5.97508e-27	3.02855e-25	-92.7711
scaffold01253	388958	388959	Dapma7bEVm006832t1_exon 5	Beta-sarcoglycan protein SCG-BETA	0.483333	0.966667	0	6.44169e-27	3.2573e-25	96.2963
contig53872	325	326			0.504797	1	0.0095943	7.21693e-27	3.64066e-25	99.1071
scaffold00311	460366	460367	Dapma7bEVm004313t1_exon 7	Deoxyribose-phosphate aldolase	0.468502	0.0238095	0.913195	7.5085e-27	3.77879e-25	-88.1004
contig44456	119	120			0.441963	0	0.883926	7.81862e-27	3.92558e-25	-87.541
scaffold03124	1009617	1009618			0.455357	0.910714	0	7.96141e-27	3.98787e-25	88.4615
scaffold00086	52397	52398			0.368889	0.737778	0	8.02512e-27	4.01034e-25	71.2329
scaffold02487	33909	33910	Dapma7bEVm001971t1_exon 3	Splicing factor	0.491186	0.0208333	0.961538	8.08589e-27	4.02183e-25	-93.2712
scaffold02837	5966	5967			0.489583	0.979167	0	8.07992e-27	4.02183e-25	97.2973
scaffold03387	39255	39256	Dapma7bEVm012687t1_exon 2	Uncharacterized protein	0.489583	0	0.979167	8.1249e-27	4.03181e-25	-97.5
scaffold00944	2078579	2078580	Dapma7bEVm029579t1_exon 2	WAP, kazal, immunoglobulin, kunitz and NTR domain-containing protein 2/sw	0.438221	0	0.876442	8.57015e-27	4.24287e-25	-87.3874
scaffold01361	1035394	1035395	Dapma7bEVm000658t1_intron 3/Dapma7bEVm007781t1_intron 9		0.443047	0	0.886093	8.60763e-27	4.25154e-25	-88.1356
scaffold01017	1846	1847	Dapma7bEVm013431t1_intron 1	Uncharacterized protein	0.511865	0.963294	0.0604372	9.11543e-27	4.49193e-25	88.9881
scaffold02385	407419	407420	Dapma7bEVm018480t1_intron 6	Histone-lysine N-methyltransferase SETD2	0.467866	0	0.935732	9.40723e-27	4.62502e-25	-93.4426
scaffold00311	460231	460232	Dapma7bEVm004313t1_exon 6	Deoxyribose-phosphate aldolase	0.43064	0	0.861281	9.52365e-27	4.67147e-25	-85.7988
scaffold00512	2413416	2413417	Dapma7bEVm004889t1_down.1kb/Dapma7bEVm027143t1_up.1kb		0.483333	0.966667	0	9.94931e-27	4.86904e-25	96.4286
scaffold01315	114569	114570			0.286731	0.573462	0	1.00992e-26	4.93105e-25	57.0423
scaffold00005	242466	242467	Dapma7bEVm003479t1_down.1kb	Nuclear pore complex protein Nup214	0.461538	0	0.923077	1.02145e-26	4.97597e-25	-93.4783
scaffold02076	329543	329544	Dapma7bEVm010104t1_intron 1	Crumbs	0.464928	0.0277778	0.902077	1.02813e-26	4.99708e-25	-87.394
scaffold02060	97495	97496			0.456876	0	0.913753	1.03986e-26	5.04257e-25	-91.6667
scaffold00243	599867	599868	Dapma7bEVm001512t1_exon 5	Tubulin-specific chaperone E	0.472437	0.025641	0.919233	1.11099e-26	5.37526e-25	-89.198
scaffold00725	830496	830497	Dapma7bEVm001961t1_exon 2	60S ribosomal protein L3	0.370962	0.0128205	0.729104	1.12355e-26	5.42369e-25	-70.8912
scaffold02850	304188	304189	Dapma7bEVm009085t1_intron 2/Dapma7bEVm028927t1_intron 6		0.503546	1	0.0070922	1.14964e-26	5.53707e-25	99.2424
scaffold00005	442072	442073	Dapma7bEVm015122t1_up.1kb	Bifunctional glutamate/proline--tRNA ligase	0.469534	0	0.939068	1.16191e-26	5.58351e-25	-94.1667
scaffold01574	276500	276501	Dapma7bEVm015713t1_exon 2/Dapma7bEVm029052t1_exon 3		0.5	1	0	1.2241e-26	5.86913e-25	100
scaffold00560	73127	73128	Dapma7bEVm008255t1_exon 2	Uncharacterized protein	0.5	1	0	1.30295e-26	6.23314e-25	100
scaffold01764	48420	48421			0.479167	0.958333	0	1.31983e-26	6.29973e-25	96.4286
scaffold00944	742352	742353	Dapma7bEVm002537t1_exon 1	Nuclear receptor corepressor	0.440619	0.0196078	0.86163	1.34119e-26	6.38737e-25	-84.0373
contig25205	196	197			0.437652	0	0.875304	1.41376e-26	6.71795e-25	-87.3626
scaffold00687	1889670	1889671	Dapma7bEVm007233t1_exon 4	Histone-lysine N-methyltransferase SUV39H1	0.481481	0.962963	0	1.44189e-26	6.8364e-25	95.8333
scaffold03154	76134	76135	Dapma7bEVm002535t1_exon 3	60S acidic ribosomal protein P1	0.511905	1	0.0238095	1.49048e-26	7.0354e-25	97.7273
scaffold01663	331371	331372	Dapma7bEVm005209t1_exon 4	Alpha-1,3/1,6-mannosyltransferase ALG2	0.5	1	0	1.49035e-26	7.0354e-25	100
contig57471	159	160			0.491667	0.983333	0	1.51643e-26	7.14205e-25	96.5517
scaffold03057	198585	198586	Dapma7bEVm003632t1_exon 4	Poly(A) RNA polymerase, mitochondrial	0.484848	0.969697	0	1.55176e-26	7.29231e-25	95.4545
scaffold02581	781119	781120	Dapma7bEVm018389t1_exon 3	Neurexin IV	0.42491	0	0.84982	1.56117e-26	7.32037e-25	-85.3147
scaffold00944	676692	676693	Dapma7bEVm003824t1_down.1kb	Toll-interacting protein	0.5	0	1	1.69301e-26	7.92115e-25	-100
scaffold00542	1846	1847	Dapma7bEVm023034t1_exon 1/Dapma7bEVm029046t1_exon 4		0.419841	0	0.839683	1.75575e-26	8.19667e-25	-84.0708
scaffold02011	31707	31708	Dapma7bEVm004906t1_intron 2	OSCP1	0.44699	0	0.89398	1.79323e-26	8.33508e-25	-89.2857
scaffold02081	115570	115571	Dapma7bEVm010595t1_exon 1	ER degradation-enhancing alpha-mannosidase protein 2	0.383374	0	0.766747	1.79173e-26	8.33508e-25	-77.5281
scaffold00944	1406501	1406502	Dapma7bEVm000130t1_exon 3	DNA mismatch repair protein Msh2	0.435577	0.858333	0.0128205	1.8757e-26	8.69942e-25	84.4643
scaffold02076	147004	147005	Dapma7bEVm003337t1_exon 4	Deoxyribonuclease TATDN1	0.503083	0.955556	0.0506103	2.00912e-26	9.27779e-25	89.7863
scaffold00512	691406	691407	Dapma7bEVm015143t1_exon 4	Long-chain fatty acid transport protein	0.487037	0.962963	0.0111111	2.00667e-26	9.27779e-25	95.5547
scaffold01005	1605	1606	Dapma7bEVm009810t1_exon 4	WD repeat-containing protein	0.336912	0.665385	0.00844017	2.25947e-26	1.04113e-24	65.0202
scaffold01992	41323	41324			0.210595	0.42119	0	2.29877e-26	1.05695e-24	42.1053
scaffold00903	60368	60369	Dapma7bEVm000895t1_exon 3	Splicing factor, proline- and glutamine-rich	0.467974	0.935948	0	2.31532e-26	1.06226e-24	91.4286
scaffold02190	1657054	1657055	Dapma7bEVm006527t1_intron 1	LanC protein 2	0.522738	1	0.0454757	2.37376e-26	1.08674e-24	95.3488
scaffold01361	1981142	1981143	Dapma7bEVm000475t1_exon 11	Glutamate receptor ionotropic, kainate	0.383211	0.741158	0.0252646	2.44914e-26	1.11884e-24	74.0151
scaffold01581	2143892	2143893	Dapma7bEVm010732t1_exon 7	Clip-domain serine protease	0.406347	0	0.812693	2.6224e-26	1.19543e-24	-80.6723
scaffold01361	2320252	2320253	Dapma7bEVm015640t1_exon 3	POU domain, class 4, transcription factor	0.467593	0.935185	0	2.64582e-26	1.20352e-24	92.5926
scaffold01361	2373492	2373493	Dapma7bEVm007423t1_exon 1	DNA polymerase kappa	0.441919	0.883838	0	2.67589e-26	1.21461e-24	88.3721
scaffold00512	1634748	1634749	Dapma7bEVm014938t1_exon 36	Microtubule-actin cross-linking factor	0.244168	0.483642	0.00469484	2.68299e-26	1.21524e-24	47.7057
scaffold02121	645406	645407	Dapma7bEVm001962t1_exon 2	E3 ubiquitin-protein ligase rnf146	0.481481	0.962963	0	3.0721e-26	1.38853e-24	94.2857
scaffold00512	2602490	2602491	Dapma7bEVm001556t1_intron 9/Dapma7bEVm014278t1_intron 1		0.472557	0	0.945115	3.09194e-26	1.39397e-24	-94.5205
scaffold00512	2602352	2602353	Dapma7bEVm014278t1_exon 2	Uncharacterized protein	0.484127	0	0.968254	3.09724e-26	1.39397e-24	-96.7213
scaffold01361	2431882	2431883	Dapma7bEVm007646t1_exon 8	Prostaglandin reductase	0.428313	0	0.856625	3.15595e-26	1.4174e-24	-86.8132
scaffold03165	16957	16958	Dapma7bEVm012229t1_exon 4/Dapma7bEVm027989t1_exon 6		0.488095	0.97619	0	3.27412e-26	1.46737e-24	97.4359
scaffold01270	1121	1122	Dapma7bEVm000697t1_exon 4	Uncharacterized protein	0.466667	0.933333	0	4.10229e-26	1.83468e-24	90.3226
scaffold00745	76412	76413	Dapma7bEVm001283t1_exon 1	Proliferating cell nuclear antigen	0.383333	0.766667	0	4.3875e-26	1.95812e-24	84.8485
contig05044	617	618			0.379054	0.758108	0	4.46529e-26	1.98866e-24	77.7778
scaffold00715	64513	64514	Dapma7bEVm014850t1_up.1kb	Uncharacterized protein	0.295455	0.590909	0	4.51362e-26	2.00599e-24	59.6774
scaffold00084	381067	381068			0.292593	0.585185	0	4.54771e-26	2.01274e-24	60.3175
scaffold03057	221903	221904	Dapma7bEVm006612t1_intron 4/Dapma7bEVm027842t1_intron 4		0.482203	0.92885	0.0355556	4.54668e-26	2.01274e-24	89.1331
scaffold00512	2602478	2602479	Dapma7bEVm001556t1_intron 9/Dapma7bEVm014278t1_intron 1		0.480494	0	0.960988	4.63271e-26	2.04611e-24	-96.1039
scaffold00024	3485184	3485185	Dapma7bEVm015891t1_up.1kb/Dapma7bEVm018146t1_up.1kb		0.5	1	0	4.81804e-26	2.12355e-24	100
scaffold01315	114574	114575			0.279963	0.559927	0	4.95922e-26	2.18126e-24	55.7823
scaffold01348	483357	483358	Dapma7bEVm004928t1_exon 3	Gst	0.454789	0	0.909579	5.21952e-26	2.29102e-24	-91.7808
scaffold00763	105015	105016	Dapma7bEVm001513t1_exon 6	Neurexin IV	0.427081	0	0.854161	5.43779e-26	2.38076e-24	-85.2632
scaffold00115	573349	573350	Dapma7bEVm014945t1_exon 4	Down syndrome cell adhesion molecule protein	0.403692	0	0.807383	5.44633e-26	2.38076e-24	-81.0458
scaffold00944	1934583	1934584	Dapma7bEVm001424t1_up.1kb	Uncharacterized protein	0.454438	0	0.908876	5.51882e-26	2.4075e-24	-90.5263
scaffold00211	33023	33024	Dapma7bEVm002885t1_exon 7/Dapma7bEVm016545t1_exon 4		0.27519	0.55038	0	5.8301e-26	2.53809e-24	55.8824
scaffold02867	31198	31199			0.172228	0.344456	0	6.2673e-26	2.72285e-24	41.0714
scaffold00687	1889596	1889597	Dapma7bEVm007233t1_exon 4	Histone-lysine N-methyltransferase SUV39H1	0.435749	0.871499	0	6.3484e-26	2.75247e-24	87.5
scaffold01361	2356807	2356808	Dapma7bEVm000876t1_exon 4	Arginine N-methyltransferase	0.469291	0	0.938582	6.38995e-26	2.76106e-24	-94.3662
scaffold00341	366395	366396	Dapma7bEVm005590t1_exon 4	Zinc finger protein 674/sw	0.389821	0.779641	0	6.39416e-26	2.76106e-24	78.2609
scaffold00190	168734	168735	Dapma7bEVm003591t1_intron 3	Anaphase-promoting complex subunit	0.463579	0	0.927157	6.54003e-26	2.81834e-24	-92.9825
scaffold01361	19527	19528	Dapma7bEVm003597t1_intron 6	Histone acetyltransferase KAT7	0.45754	0.0277778	0.887302	6.63392e-26	2.85302e-24	-86.9553
scaffold02190	1104315	1104316	Dapma7bEVm002246t1_exon 6	Tudor domain-containing protein	0.423482	0.846964	0	6.82681e-26	2.93006e-24	85.7143
scaffold03258	23033	23034	Dapma7bEVm024353t1_exon 1	DNA ligase	0.452967	0.895833	0.010101	7.13682e-26	3.05695e-24	87.2644
scaffold01016	2220	2221			0.38621	0	0.772421	7.22878e-26	3.08664e-24	-77.6978
scaffold03339	33398	33399	Dapma7bEVm024420t1_exon 1	chorion peroxidase precursor	0.351613	0	0.703227	7.23514e-26	3.08664e-24	-70.3947
scaffold00512	691571	691572	Dapma7bEVm015143t1_exon 4	Long-chain fatty acid transport protein	0.47619	0.952381	0	7.43837e-26	3.167e-24	95.4545
scaffold00568	1002745	1002746	Dapma7bEVm009660t1_intron 15	Neutral endopeptidase	0.5	1	0	7.4848e-26	3.1804e-24	100
scaffold00763	109685	109686	Dapma7bEVm018485t1_exon 2	DNA topoisomerase 2-binding protein 1-A	0.3752	0	0.7504	7.55712e-26	3.20474e-24	-75.2212
scaffold03124	1049455	1049456	Dapma7bEVm001063t1_exon 5	Uncharacterized protein	0.437559	0	0.875119	8.06656e-26	3.41398e-24	-87.8788
scaffold01663	6810	6811	Dapma7bEVm005151t1_intron 4	Solute carrier family 2, facilitated glucose transporter member	0.45	0.9	0	8.14728e-26	3.4413e-24	89.6552
scaffold02452	35648	35649	Dapma7bEVm004890t1_exon 3	Snap-25 synaptosome-associated protein component of snare complex	0.494841	0.977778	0.0119048	8.56227e-26	3.60942e-24	95.2654
scaffold00024	164229	164230	Dapma7bEVm003666t1_exon 1	Influenza virus NS1A-binding protein	0.487552	0.933333	0.0417716	8.85918e-26	3.7272e-24	86.2439
scaffold02385	898713	898714	Dapma7bEVm002441t1_exon 3/Dapma7bEVm028082t1_exon 10		0.472944	0.945887	0	9.03439e-26	3.79342e-24	94.1176
scaffold00687	1462856	1462857	Dapma7bEVm028902t1_intron 2	Uncharacterized protein	0.5	1	0	9.30662e-26	3.90003e-24	100
scaffold00024	64384	64385	Dapma7bEVm003067t1_exon 6	PHD finger protein	0.443182	0.886364	0	9.59553e-26	4.0132e-24	92.8571
scaffold02569	75414	75415	Dapma7bEVm018601t1_exon 4	Histone-lysine N-methyltransferase Suv4-20	0.479167	0.958333	0	9.86913e-26	4.11954e-24	95.6522
scaffold02850	735271	735272	Dapma7bEVm001455t1_exon 3	conserved protein	0.469697	0.939394	0	1.05614e-25	4.39987e-24	92.3077
scaffold00560	73114	73115	Dapma7bEVm008255t1_exon 2	Uncharacterized protein	0.5	1	0	1.07256e-25	4.45954e-24	100
scaffold01463	24000	24001	Dapma7bEVm004061t1_exon 2	CUB and sushi domain-containing protein 1/sw	0.476625	0	0.953249	1.19405e-25	4.95503e-24	-94.7917
scaffold02081	25216	25217	Dapma7bEVm028974t1_exon 8	Uncharacterized protein	0.454047	0.0166667	0.891428	1.22979e-25	5.06413e-24	-86.1757
scaffold01463	23271	23272	Dapma7bEVm004061t1_intron 4	CUB and sushi domain-containing protein 1/sw	0.424394	0.848789	0	1.22301e-25	5.06413e-24	82.3529
scaffold02043	429	430			0.479167	0.958333	0	1.22986e-25	5.06413e-24	96.2963
scaffold00642	1983811	1983812	Dapma7bEVm003639t1_intron 3	Malonyl-CoA decarboxylase, mitochondrial	0.483333	0.966667	0	1.22986e-25	5.06413e-24	96.2963
scaffold00211	32840	32841	Dapma7bEVm002885t1_exon 7	Lys-63-specific deubiquitinase BRCC36	0.333189	0.666378	0	1.23702e-25	5.0838e-24	65
scaffold00512	1834367	1834368	Dapma7bEVm004082t1_intron 1	DNA mismatch repair protein Mlh1	0.44375	0	0.8875	1.27873e-25	5.24505e-24	-88.8
scaffold00687	77418	77419	Dapma7bEVm009588t1_exon 9/Dapma7bEVm028340t1_exon 3		0.431245	0	0.86249	1.29378e-25	5.29661e-24	-86.4583
scaffold01361	1934866	1934867	Dapma7bEVm005327t1_exon 2	ABC transporter glutamine-binding protein GlnH	0.477778	0.955556	0	1.33638e-25	5.46048e-24	94.1176
scaffold01581	585398	585399	Dapma7bEVm000097t1_exon 7	Leucine-rich repeat-containing protein	0.459652	0	0.919304	1.36786e-25	5.57841e-24	-91.6084
scaffold01375	4380	4381			0.470588	0.941176	0	1.38715e-25	5.64628e-24	91.6667
scaffold03376	353704	353705	Dapma7bEVm010811t1_exon 7	Transducin beta protein 3	0.5	1	0	1.43967e-25	5.84885e-24	100
scaffold01361	1418409	1418410	Dapma7bEVm028307t1_exon 2	Uncharacterized protein	0.415993	0.831987	0	1.45472e-25	5.89877e-24	83.3333
contig05234	383	384			0.487398	0.966667	0.00813008	1.48197e-25	5.99784e-24	94.9859
contig64110	140	141			0.47619	0.952381	0	1.57835e-25	6.37578e-24	94.2857
scaffold03124	1009646	1009647			0.45411	0.895623	0.0125966	1.59469e-25	6.42956e-24	87.2781
scaffold02650	49387	49388	Dapma7bEVm006585t1_exon 4	S-isoprenylcysteine O-methyltransferase	0.464286	0.928571	0	1.60344e-25	6.45265e-24	92.5926
scaffold00512	1440930	1440931	Dapma7bEVm002170t1_exon 4	Nuclear pore complex protein Nup93	0.425298	0.850595	0	1.71281e-25	6.87977e-24	87.8788
scaffold00512	2602362	2602363	Dapma7bEVm014278t1_exon 2	Uncharacterized protein	0.503571	0.0238095	0.983333	1.92176e-25	7.70451e-24	-95.6024
scaffold00149	34591	34592	Dapma7bEVm003192t1_exon 5/Dapma7bEVm017200t1_exon 3		0.514385	1	0.0287698	1.94526e-25	7.78405e-24	97.1698
scaffold00763	274080	274081	Dapma7bEVm030499t1_exon 1	Uncharacterized protein	0.306799	0.605051	0.00854701	1.98518e-25	7.92891e-24	61.6554
scaffold01805	2777	2778	Dapma7bEVm004417t1_exon 4	BBOX, B-Box-type zinc finger	0.490967	0.919048	0.062887	2.04358e-25	8.14687e-24	85.1732
scaffold03235	101955	101956	Dapma7bEVm024482t1_exon 2/Dapma7bEVm030354t1_exon 1		0.479167	0.958333	0	2.12187e-25	8.44317e-24	96
scaffold01831	1933	1934	Dapma7bEVm006649t1_exon 2	Lysine methyltransferase METTL21D	0.5	1	0	2.22442e-25	8.83471e-24	100
scaffold00024	1080183	1080184	Dapma7bEVm022717t1_exon 2/Dapma7bEVm029386t1_exon 10		0.464723	0	0.929445	2.24877e-25	8.91478e-24	-93.6709
contig48807	649	650			0.193776	0.387553	0	2.29625e-25	9.08609e-24	38.8889
scaffold00248	250557	250558	Dapma7bEVm004482t1_exon 2	40S ribosomal protein S12	0.45499	0	0.909981	2.41164e-25	9.52499e-24	-91.358
scaffold01574	352366	352367	Dapma7bEVm025045t1_intron 2	Uncharacterized protein	0.391576	0.783153	0	2.60664e-25	1.02761e-23	75
scaffold01128	1384	1385			0.432803	0	0.865606	2.70176e-25	1.06314e-23	-86.9048
contig05044	603	604			0.299367	0.598733	0	2.71877e-25	1.06786e-23	61.9469
scaffold02452	82549	82550	Dapma7bEVm000242t1_intron 4	Nucleolar protein	0.47838	0	0.95676	2.81166e-25	1.10028e-23	-95.8333
contig25974	497	498			0.375338	0.0277778	0.722899	2.8076e-25	1.10028e-23	-69.6264
scaffold01992	41269	41270			0.228613	0.452532	0.00469484	2.831e-25	1.10582e-23	43.756
scaffold00763	104986	104987	Dapma7bEVm001513t1_exon 6	Neurexin IV	0.461721	0.0222222	0.90122	2.87642e-25	1.1215e-23	-87.2844
scaffold03124	46394	46395	Dapma7bEVm003844t1_exon 5	Target of rapamycin complex subunit lst8	0.433427	0	0.866853	2.99158e-25	1.16427e-23	-86.8687
contig05044	600	601			0.29274	0.585479	0	3.12808e-25	1.21517e-23	60.6838
contig06010	440	441			0.246201	0.4875	0.00490196	3.33264e-25	1.29228e-23	49.8268
scaffold00687	77399	77400	Dapma7bEVm009588t1_exon 9/Dapma7bEVm028340t1_exon 3		0.421268	0	0.842535	3.3483e-25	1.29599e-23	-84.0426
scaffold02140	71554	71555	Dapma7bEVm005686t1_exon 3	RNA pseudouridylate synthase domain-containing protein	0.449238	0.0208333	0.877642	3.5862e-25	1.38555e-23	-85.808
scaffold01270	1096	1097	Dapma7bEVm000697t1_exon 4	Uncharacterized protein	0.5	1	0	3.64054e-25	1.404e-23	100
scaffold00311	460396	460397	Dapma7bEVm004313t1_exon 7	Deoxyribose-phosphate aldolase	0.452778	0	0.905556	3.80433e-25	1.46451e-23	-90.411
scaffold03124	843984	843985			0.483333	0.966667	0	3.82648e-25	1.47038e-23	96.9697
scaffold02852	144061	144062	Dapma7bEVm002023t1_intron 4	Uncharacterized protein	0.459773	0	0.919546	4.06712e-25	1.56004e-23	-91.3793
scaffold02867	31168	31169			0.234159	0.460088	0.00823045	4.21693e-25	1.61459e-23	45.231
scaffold01936	2314	2315	Dapma7bEVm005203t1_exon 3	Dna-damage inducible protein ddi1	0.464782	0.916667	0.0128968	4.61223e-25	1.76277e-23	90.6207
scaffold02581	781165	781166	Dapma7bEVm018389t1_exon 3	Neurexin IV	0.444603	0	0.889207	5.00571e-25	1.90973e-23	-88.8158
scaffold00389	16325	16326			0.486111	0.972222	0	5.29921e-25	2.01809e-23	96.6667
scaffold02861	128872	128873	Dapma7bEVm004776t1_down.1kb	Transmembrane protein	0.5	1	0	5.31487e-25	2.02043e-23	100
scaffold02723	12836	12837	Dapma7bEVm004780t1_up.1kb/Dapma7bEVm005463t1_up.1kb		0.454475	0	0.908951	5.53967e-25	2.10214e-23	-90.1235
contig14319	215	216			0.324612	0.634409	0.0148148	5.61536e-25	2.12707e-23	82.0596
scaffold01186	13592	13593	Dapma7bEVm004628t1_exon 5	LIM/homeobox protein Lhx2	0.451393	0.0208333	0.881952	5.67027e-25	2.14405e-23	-85.4695
scaffold02902	54232	54233	Dapma7bEVm001036t1_exon 3	RRP12 protein	0.338994	0	0.677989	5.72509e-25	2.16094e-23	-68.1818
scaffold00890	486	487			0.484848	0.969697	0	5.77165e-25	2.17466e-23	95.4545
scaffold01361	1077120	1077121	Dapma7bEVm011554t1_exon 5	Carbonic anhydrase	0.457995	0.0222222	0.893768	5.87073e-25	2.20808e-23	-86.9798
scaffold00704	107008	107009	Dapma7bEVm007117t1_exon 5	Sperm-associated antigen	0.443164	0	0.886328	6.08018e-25	2.28283e-23	-89.7727
scaffold00872	140533	140534	Dapma7bEVm001192t1_down.1kb/Dapma7bEVm008936t1_up.1kb/Dapma7bEVm012324t1_up.1kb		0.496369	0.980392	0.0123457	6.10809e-25	2.28927e-23	95.4715
scaffold00245	84214	84215	Dapma7bEVm003996t1_exon 2/Dapma7bEVm019154t1_exon 1/Dapma7bEVm022880t1_exon 10		0.5	1	0	6.17474e-25	2.31018e-23	100
scaffold01274	323443	323444	Dapma7bEVm008474t1_exon 1	DNA polymerase epsilon subunit	0.490596	0.969697	0.0114943	6.18611e-25	2.31038e-23	95.0196
scaffold01005	1605234	1605235	Dapma7bEVm010020t1_exon 3	Tyrosine-protein phosphatase 69D	0.510989	0.047619	0.974359	6.72476e-25	2.50277e-23	-93.6177
scaffold02867	31207	31208			0.206126	0.403364	0.00888889	6.71489e-25	2.50277e-23	43.1616
scaffold01579	171136	171137	Dapma7bEVm004039t1_exon 1	Biorientation of chromosomes in cell division protein 1 1	0.46454	0.0392157	0.889864	6.95924e-25	2.58552e-23	-85.5398
scaffold03258	107522	107523			0.483333	0.966667	0	7.00662e-25	2.59858e-23	96.4286
contig30141	222	223			0.378239	0.756478	0	8.08362e-25	2.9928e-23	76.9231
scaffold01005	1605213	1605214	Dapma7bEVm010020t1_exon 3	Tyrosine-protein phosphatase 69D	0.477855	0	0.955711	8.38087e-25	3.09747e-23	-95.4955
scaffold01253	492307	492308			0.476901	0.0555556	0.898246	8.61092e-25	3.17697e-23	-87.3918
scaffold00944	701169	701170	Dapma7bEVm003211t1_exon 5	Solute carrier family 41, member 1	0.48125	0.9625	0	9.29934e-25	3.42503e-23	95.6522
scaffold00115	390142	390143	Dapma7bEVm007257t1_exon 4	1-acyl-sn-glycerol-3-phosphate acyltransferase delta	0.490196	0	0.980392	9.52884e-25	3.50349e-23	-96.9697
contig24559	280	281			0.346126	0.692251	0	1.04024e-24	3.81808e-23	61.5385
contig64110	176	177			0.5	1	0	1.05602e-24	3.86932e-23	100
scaffold00944	861484	861485	Dapma7bEVm005993t1_exon 7	DNA repair protein RAD51 B	0.47619	0.952381	0	1.09309e-24	3.99827e-23	95.2381
scaffold00512	2413281	2413282	Dapma7bEVm004889t1_down.1kb/Dapma7bEVm027143t1_up.1kb		0.466346	0.932692	0	1.10769e-24	4.04473e-23	93.3333
scaffold00115	390167	390168	Dapma7bEVm007257t1_intron 3	1-acyl-sn-glycerol-3-phosphate acyltransferase delta	0.490196	0	0.980392	1.12088e-24	4.08589e-23	-97.4359
scaffold01992	2050	2051	Dapma7bEVm015460t1_exon 4	Uncharacterized protein	0.481481	0	0.962963	1.18331e-24	4.30609e-23	-96.1538
scaffold00996	161457	161458	Dapma7bEVm007205t1_exon 1	Drosha, LD20030p, Ribonuclease	0.449544	0	0.899088	1.3689e-24	4.97294e-23	-89.6175
scaffold01764	372837	372838	Dapma7bEVm001188t1_exon 3	Pleiotropic regulator	0.461098	0.858586	0.0636106	1.4189e-24	5.14583e-23	80.812
scaffold01315	114544	114545			0.267442	0.534884	0	1.46394e-24	5.30014e-23	52.9801
contig24559	299	300			0.373142	0.734432	0.0118519	1.4745e-24	5.32928e-23	68.1944
scaffold00763	104915	104916	Dapma7bEVm001513t1_exon 6	Neurexin IV	0.394665	0	0.789329	1.54892e-24	5.58879e-23	-78.7611
scaffold00687	472609	472610	Dapma7bEVm003171t1_intron 4	Cryptochrome-1	0.379861	0.759722	0	1.56681e-24	5.64376e-23	76.087
scaffold02850	907209	907210	Dapma7bEVm010194t1_exon 2/Dapma7bEVm010195t1_exon 2		0.476042	0.933333	0.01875	1.62631e-24	5.84819e-23	94.2344
scaffold01361	1077166	1077167	Dapma7bEVm011554t1_exon 5	Carbonic anhydrase	0.442593	0	0.885185	1.63107e-24	5.85542e-23	-88.5057
scaffold01361	225273	225274	Dapma7bEVm023360t1_exon 10	Nucleotide exchange factor SIL1	0.381624	0.763248	0	1.77783e-24	6.37152e-23	82.3529
scaffold02011	31729	31730	Dapma7bEVm004906t1_exon 3	OSCP1	0.425897	0	0.851793	1.85342e-24	6.63127e-23	-84.2857
scaffold00868	1640295	1640296	Dapma7bEVm010674t1_exon 1/Dapma7bEVm013524t1_exon 2/Dapma7bEVm028531t1_exon 3		0.418561	0.837121	0	1.88271e-24	6.72477e-23	84.2105
scaffold02675	3906	3907	Dapma7bEVm023933t1_intron 1	TE: Transposase domain-containing protein	0.483333	0.966667	0	1.89622e-24	6.76166e-23	97.5
scaffold02452	82523	82524	Dapma7bEVm000242t1_intron 4	Nucleolar protein	0.475914	0	0.951828	2.02154e-24	7.1965e-23	-94.5205
scaffold01361	2356793	2356794	Dapma7bEVm000876t1_exon 4	Arginine N-methyltransferase	0.481049	0.0512821	0.910816	2.03825e-24	7.24389e-23	-85.3685
scaffold01663	331359	331360	Dapma7bEVm005209t1_exon 4	Alpha-1,3/1,6-mannosyltransferase ALG2	0.491858	0.972222	0.0114943	2.0432e-24	7.24937e-23	95.0427
scaffold00005	663433	663434	Dapma7bEVm004748t1_intron 7	Peptidyl-prolyl cis-trans isomerase CWC27	0.463938	0.927875	0	2.06245e-24	7.30547e-23	92.3077
scaffold03057	198598	198599	Dapma7bEVm003632t1_exon 4	Poly(A) RNA polymerase, mitochondrial	0.489234	0.969697	0.00877193	2.07803e-24	7.34844e-23	94.7672
scaffold01005	1617	1618	Dapma7bEVm009810t1_exon 4	WD repeat-containing protein	0.271518	0.538971	0.00406504	2.11963e-24	7.48312e-23	52.422
contig64110	133	134			0.49359	0.974359	0.0128205	2.20374e-24	7.76718e-23	95.3922
scaffold03033	21468	21469	Dapma7bEVm002657t1_exon 4/Dapma7bEVm027735t1_exon 6		0.450017	0	0.900034	2.25669e-24	7.94067e-23	-90.0709
scaffold01663	331227	331228	Dapma7bEVm005209t1_intron 4	Alpha-1,3/1,6-mannosyltransferase ALG2	0.492284	0.972222	0.0123457	2.28434e-24	8.02469e-23	95.1058
scaffold01581	784759	784760	Dapma7bEVm003574t1_exon 4/Dapma7bEVm027999t1_exon 21		0.472222	0.944444	0	2.3611e-24	8.28066e-23	92.8571
scaffold00903	60374	60375	Dapma7bEVm000895t1_exon 3	Splicing factor, proline- and glutamine-rich	0.463012	0.888889	0.0371353	2.39954e-24	8.40163e-23	93.1713
scaffold01969	108977	108978	Dapma7bEVm029009t1_exon 3	conserved protein	0.517284	1	0.0345679	2.56254e-24	8.95763e-23	96.9231
scaffold01361	2356729	2356730	Dapma7bEVm000876t1_exon 4	Arginine N-methyltransferase	0.452308	0	0.904616	2.58009e-24	8.98593e-23	-90.1961
scaffold00704	107016	107017	Dapma7bEVm007117t1_exon 5	Sperm-associated antigen	0.437955	0	0.87591	2.57893e-24	8.98593e-23	-89.2857
scaffold01581	491278	491279	Dapma7bEVm010237t1_exon 1	Ubiquinone biosynthesis protein COQ9, mitochondrial	0.474993	0.902778	0.0472089	2.5833e-24	8.98593e-23	85.5033
scaffold00115	562151	562152	Dapma7bEVm015285t1_exon 5	Lysine-specific demethylase 4A	0.454962	0	0.909924	2.63305e-24	9.14407e-23	-90.991
scaffold03276	135103	135104	Dapma7bEVm002092t1_exon 2	g-protein coupled receptor	0.48094	0.92963	0.0322506	2.77205e-24	9.61109e-23	90.5585
scaffold02066	288105	288106	Dapma7bEVm015010t1_exon 2	Alpha1,3fucosyltransferase	0.469779	0	0.939557	2.80828e-24	9.72086e-23	-93.75
contig57471	199	200			0.479167	0.958333	0	2.83311e-24	9.79091e-23	92
contig07265	1048	1049	Dapma7bEVm015265t1_exon 1	DNA-(apurinic or apyrimidinic site) lyase	0.5	1	0	3.20576e-24	1.10608e-22	100
contig12061	246	247			0.425084	0	0.850168	3.32679e-24	1.14598e-22	-85.1852
scaffold01574	352325	352326	Dapma7bEVm025045t1_exon 2	Uncharacterized protein	0.376649	0.753298	0	3.40158e-24	1.16985e-22	74.0741
scaffold00568	1320870	1320871			0.556746	0.140476	0.973016	3.54396e-24	1.21489e-22	-87.064
scaffold00642	1323308	1323309	Dapma7bEVm003247t1_exon 3	Pentatricopeptide repeat-containing protein 2, mitochondrial	0.5	1	0	3.54168e-24	1.21489e-22	100
scaffold01463	91287	91288	Dapma7bEVm007494t1_down.1kb/Dapma7bEVm012270t1_up.1kb/Dapma7bEVm017154t1_up.1kb		0.453824	0.025641	0.882008	3.55361e-24	1.21624e-22	-86.0282
scaffold02066	546954	546955	Dapma7bEVm010813t1_exon 6	Chondroitin sulfate synthase	0.46683	0	0.933661	3.77693e-24	1.2906e-22	-91.7647
scaffold03102	56475	56476	Dapma7bEVm015186t1_exon 2	Rapamycin-insensitive companion of mTOR	0.466667	0.933333	0	3.80239e-24	1.29722e-22	94.7368
scaffold02746	762	763			0.417884	0	0.835769	4.05948e-24	1.38271e-22	-83.2487
scaffold00389	16408	16409			0.454545	0.909091	0	4.24517e-24	1.44365e-22	90
scaffold00531	2386	2387			0.464995	0	0.92999	4.72423e-24	1.604e-22	-92.5234
contig25925	139	140			0.5	1	0	4.77643e-24	1.61914e-22	100
scaffold01411	104714	104715	Dapma7bEVm002347t1_intron 4	Prostaglandin E synthase	0.485954	0.932692	0.0392157	5.0429e-24	1.70675e-22	89.9435
scaffold00190	194764	194765	Dapma7bEVm015910t1_exon 5	ER lumen protein retaining receptor	0.461538	0.923077	0	5.36786e-24	1.81385e-22	90.9091
scaffold01924	188465	188466	Dapma7bEVm011813t1_exon 6/Dapma7bEVm028681t1_exon 1		0.486111	0.972222	0	5.45234e-24	1.83948e-22	96.4286
scaffold01574	114011	114012	Dapma7bEVm003749t1_exon 4	conserved protein	0.458019	0.0175439	0.898495	5.78382e-24	1.94822e-22	-87.6844
contig34226	231	232			0.462726	0.030303	0.89515	5.96773e-24	2.00699e-22	-87.4934
scaffold02650	57977	57978			0.479295	0	0.958589	6.04483e-24	2.02971e-22	-96
scaffold01274	409068	409069	Dapma7bEVm006162t1_exon 4	Spatacsin	0.5	1	0	6.0595e-24	2.03143e-22	100
contig11502	1648	1649	Dapma7bEVm022537t1_exon 3	Uncharacterized protein	0.429293	0.858586	0	6.09896e-24	2.04145e-22	86.1111
scaffold00626	676353	676354	Dapma7bEVm001587t1_exon 6	DUF3456, TLR4 regulator and MIR-interacting MSAP	0.456944	0.913889	0	6.44744e-24	2.15471e-22	88.8889
scaffold00781	149203	149204	Dapma7bEVm007458t1_exon 5	Homeobox protein PKNOX2	0.477696	0	0.955392	7.1238e-24	2.37701e-22	-95.4545
scaffold01924	188639	188640	Dapma7bEVm011813t1_exon 6/Dapma7bEVm028681t1_exon 1		0.452381	0.904762	0	7.54633e-24	2.51406e-22	92.8571
scaffold00024	1545610	1545611	Dapma7bEVm000703t1_down.1kb/Dapma7bEVm002754t1_up.1kb		0.484444	0	0.968889	7.58004e-24	2.52134e-22	-95.9596
scaffold00568	1482910	1482911	Dapma7bEVm005125t1_intron 4	Tyrosine-protein kinase Yes	0.455517	0	0.911034	7.6126e-24	2.52645e-22	-90.7216
scaffold02121	218267	218268	Dapma7bEVm015190t1_exon 2	Puff-specific protein Bx42	0.46633	0.93266	0	7.61914e-24	2.52645e-22	91.6667
contig22698	109	110			0.381313	0	0.762626	7.768e-24	2.57181e-22	-76.2376
scaffold01581	2452888	2452889	Dapma7bEVm023453t1_intron 5/Dapma7bEVm029231t1_intron 1		0.375348	0.744949	0.00574713	7.7883e-24	2.57452e-22	75.3186
scaffold03217	137468	137469	Dapma7bEVm006948t1_intron 2/Dapma7bEVm007549t1_intron 21		0.458333	0.916667	0	7.91422e-24	2.61209e-22	91.8919
scaffold00996	270706	270707	Dapma7bEVm012424t1_exon 1	Uncharacterized protein	0.444982	0	0.889964	8.23685e-24	2.71437e-22	-89.011
contig06010	494	495			0.220406	0.440812	0	8.64159e-24	2.84334e-22	46.2366
scaffold02190	1743750	1743751	Dapma7bEVm007119t1_exon 3	Thiopurine S-methyltransferase	0.466667	0.933333	0	8.7329e-24	2.86895e-22	94.2857
scaffold01005	1602	1603	Dapma7bEVm009810t1_exon 4	WD repeat-containing protein	0.27211	0.54422	0	9.02849e-24	2.96149e-22	53.1915
scaffold00086	52324	52325			0.279331	0.558661	0	9.25434e-24	3.0309e-22	58.0645
scaffold00512	877954	877955	Dapma7bEVm008413t1_exon 1	LD37882p, Phosphopantothenoylcysteine decarboxylase	0.481527	0.0714286	0.891625	9.27218e-24	3.03208e-22	-81.9196
scaffold02850	124421	124422	Dapma7bEVm000261t1_exon 15	dmX protein 2	0.472791	0	0.945581	9.31641e-24	3.03722e-22	-94.4444
scaffold00704	107020	107021	Dapma7bEVm007117t1_exon 5	Sperm-associated antigen	0.437864	0	0.875728	9.3155e-24	3.03722e-22	-89.5349
scaffold00211	32809	32810	Dapma7bEVm002885t1_exon 7	Lys-63-specific deubiquitinase BRCC36	0.341667	0.678571	0.0047619	9.71511e-24	3.15976e-22	68.873
contig23481	345	346	Dapma7bEVm028756t1_exon 2	Uncharacterized protein	0.463016	0.912698	0.0133333	9.72199e-24	3.15976e-22	86.8569
scaffold01924	188663	188664	Dapma7bEVm011813t1_exon 6/Dapma7bEVm028681t1_exon 1		0.448864	0.897727	0	9.85114e-24	3.19685e-22	89.2857
scaffold03124	144924	144925	Dapma7bEVm000264t1_intron 1/Dapma7bEVm024233t1_intron 2		0.446749	0	0.893497	9.90062e-24	3.20802e-22	-89.1566
scaffold01736	1028	1029	Dapma7bEVm010093t1_exon 3	Uncharacterized protein	0.437322	0	0.874644	1.00062e-23	3.23729e-22	-88.6792
scaffold00245	3322	3323	Dapma7bEVm030535t1_exon 1	Serine threonine-protein kinase	0.462963	0.925926	0	1.00606e-23	3.24997e-22	93.1034
scaffold00745	64516	64517	Dapma7bEVm004006t1_exon 4	Glycine dehydrogenase [decarboxylating], mitochondrial	0.444444	0.888889	0	1.07225e-23	3.45854e-22	84.8485
scaffold01574	450179	450180	Dapma7bEVm024547t1_intron 7/Dapma7bEVm029681t1_intron 1		0.45	0.9	0	1.12459e-23	3.62188e-22	88
scaffold00512	2602285	2602286	Dapma7bEVm001556t1_intron 9	DnaJ subfamily A member	0.486087	0	0.972174	1.13032e-23	3.63481e-22	-96.875
scaffold01924	188555	188556	Dapma7bEVm011813t1_exon 6/Dapma7bEVm028681t1_exon 1		0.412179	0.824359	0	1.13543e-23	3.64574e-22	82.0513
scaffold01463	134265	134266	Dapma7bEVm000309t1_exon 2	Uncharacterized protein	0.61072	0.982456	0.238984	1.154e-23	3.69981e-22	73.1481
scaffold01937	257616	257617	Dapma7bEVm010484t1_exon 3	Tetratricopeptide repeat protein 39A	0.5	1	0	1.16954e-23	3.74397e-22	100
scaffold01005	833070	833071	Dapma7bEVm004203t1_exon 4	Uncharacterized protein C17orf85	0.23723	0.474461	0	1.18271e-23	3.78045e-22	46.9697
scaffold00024	2475948	2475949	Dapma7bEVm002573t1_intron 1	Tyrosine-protein kinase transmembrane receptor ROR2	0.460813	0	0.921627	1.22896e-23	3.92239e-22	-92.8571
scaffold02066	330015	330016	Dapma7bEVm003919t1_exon 1/Dapma7bEVm010149t1_exon 8/Dapma7bEVm027851t1_exon 3		0.45	0.9	0	1.26647e-23	4.03605e-22	89.2857
scaffold03033	21487	21488	Dapma7bEVm002657t1_exon 4/Dapma7bEVm027735t1_exon 6		0.438146	0	0.876292	1.27814e-23	4.06718e-22	-87.7863
scaffold00086	52356	52357			0.291667	0.583333	0	1.28432e-23	4.08075e-22	59.3023
scaffold03326	285997	285998	Dapma7bEVm010849t1_intron 12/Dapma7bEVm012426t1_intron 2		0.403846	0.807692	0	1.31359e-23	4.16751e-22	90.9091
scaffold02938	80686	80687	Dapma7bEVm004863t1_intron 4/Dapma7bEVm012238t1_intron 2		0.471876	0	0.943752	1.4153e-23	4.48351e-22	-94.3182
scaffold00687	1179309	1179310	Dapma7bEVm028995t1_intron 2	Uncharacterized protein	0.473958	0	0.947916	1.45162e-23	4.59175e-22	-95.0617
scaffold02226	11550	11551			0.47746	0	0.954921	1.45475e-23	4.59483e-22	-95.1613
scaffold00512	2023527	2023528	Dapma7bEVm030588t1_intron 1	Uncharacterized protein	0.469325	0.904167	0.0344828	1.48235e-23	4.67506e-22	85.2355
scaffold00123	1403	1404	Dapma7bEVm011741t1_exon 4	Uncharacterized protein	0.448791	0	0.897582	1.49411e-23	4.69823e-22	-90.1099
scaffold00146	44954	44955	Dapma7bEVm002333t1_exon 5	Ectonucleoside triphosphate diphosphohydrolase	0.502827	0.97619	0.0294643	1.49281e-23	4.69823e-22	93.2351
scaffold01036	54119	54120	Dapma7bEVm002085t1_exon 3	Cat eye syndrome critical region protein	0.480959	0.941026	0.0208927	1.51685e-23	4.76268e-22	90.8369
scaffold01969	109007	109008	Dapma7bEVm029009t1_exon 3	conserved protein	0.509764	0.966667	0.052862	1.54532e-23	4.84494e-22	92.4682
scaffold01361	1418425	1418426	Dapma7bEVm028307t1_exon 2	Uncharacterized protein	0.442708	0.875	0.0104167	1.55627e-23	4.8721e-22	87.9798
scaffold01581	1899000	1899001	Dapma7bEVm005506t1_intron 2	RNA binding protein fox-1	0.399564	0.799128	0	1.60036e-23	5.00278e-22	74.4681
scaffold01348	325526	325527	Dapma7bEVm003602t1_intron 3/Dapma7bEVm012686t1_intron 6		0.462695	0	0.925389	1.62704e-23	5.07872e-22	-92.1569
scaffold02581	126243	126244	Dapma7bEVm002682t1_exon 4	F-box only protein 21	0.386905	0.77381	0	1.84849e-23	5.7615e-22	77.5
scaffold01805	3425	3426	Dapma7bEVm004417t1_intron 1	BBOX, B-Box-type zinc finger	0.614009	0.96746	0.260558	1.87342e-23	5.83068e-22	70.7824
scaffold00944	435859	435860	Dapma7bEVm010922t1_down.1kb/Dapma7bEVm013593t1_up.1kb		0.483333	0.966667	0	1.89242e-23	5.88122e-22	96
scaffold00930	1325589	1325590	Dapma7bEVm004394t1_intron 2/Dapma7bEVm015092t1_intron 8/Dapma7bEVm029601t1_intron 1		0.484722	0	0.969444	1.94429e-23	6.01607e-22	-97.1014
contig09752	359	360			0.481481	0	0.962963	1.94429e-23	6.01607e-22	-97.1014
scaffold00512	2602323	2602324	Dapma7bEVm014278t1_exon 2	Uncharacterized protein	0.484488	0	0.968975	1.94429e-23	6.01607e-22	-97.1014
scaffold02675	200893	200894	Dapma7bEVm001458t1_intron 3	Polypeptide N-acetylgalactosaminyltransferase	0.483372	0.025641	0.941103	2.06349e-23	6.37562e-22	-91.7778
scaffold02101	379243	379244	Dapma7bEVm005032t1_exon 5	Zinc finger protein	0.493424	0.952381	0.0344662	2.08396e-23	6.42954e-22	92.447
scaffold00944	481102	481103	Dapma7bEVm001867t1_exon 4	Tyrosine--tRNA ligase, cytoplasmic	0.481481	0.962963	0	2.11522e-23	6.51655e-22	97.2222
scaffold00930	192523	192524	Dapma7bEVm006675t1_intron 1	Zona pellucida sperm-binding protein	0.465774	0.931548	0	2.12045e-23	6.52323e-22	92.5926
contig27836	380	381			0.447348	0	0.894697	2.14189e-23	6.57968e-22	-89.0909
scaffold03124	427186	427187	Dapma7bEVm007316t1_exon 3	Ubiquitin-conjugating enzyme E2 J1	0.474265	0	0.948529	2.14651e-23	6.58435e-22	-95.2381
scaffold02385	156670	156671	Dapma7bEVm004526t1_exon 6	Rab GTPase-activating protein	0.42611	0	0.852219	2.29027e-23	7.01522e-22	-85.0575
contig54207	211	212			0.444444	0.888889	0	2.36406e-23	7.23085e-22	90.4762
scaffold00872	140655	140656	Dapma7bEVm001192t1_exon 9	Sulfide:quinone oxidoreductase, mitochondrial	0.479167	0.958333	0	2.40236e-23	7.33745e-22	95.6522
scaffold00568	990425	990426	Dapma7bEVm025179t1_up.1kb/Dapma7bEVm025301t1_down.1kb		0.354583	0.698413	0.0107527	2.48539e-23	7.58017e-22	70.2708
scaffold02713	12916	12917			0.247112	0.494223	0	2.62982e-23	8.00919e-22	52.2523
scaffold02121	536344	536345	Dapma7bEVm005490t1_exon 2	Oxysterol-binding protein-related protein	0.530533	0.964912	0.0961538	2.70646e-23	8.23082e-22	88.5926
scaffold00242	612	613			0.481429	0	0.962857	2.71959e-23	8.24719e-22	-97.0588
scaffold01924	188462	188463	Dapma7bEVm011813t1_exon 6/Dapma7bEVm028681t1_exon 1		0.453846	0.907692	0	2.71959e-23	8.24719e-22	93.1034
scaffold01348	575382	575383	Dapma7bEVm012608t1_up.1kb	Uncharacterized protein	0.462734	0.037037	0.88843	2.90028e-23	8.78263e-22	-85.9429
scaffold00868	1157974	1157975	Dapma7bEVm011844t1_exon 4	39S ribosomal protein L43, mitochondrial	0.5	1	0	2.91055e-23	8.80121e-22	100
scaffold01036	465658	465659	Dapma7bEVm010848t1_exon 7	Malate dehydrogenase	0.475956	0	0.951912	3.04233e-23	9.18664e-22	-95.2381
scaffold00512	3278087	3278088	Dapma7bEVm018629t1_exon 3	UPF0536 protein C12orf66	0.479167	0.958333	0	3.07753e-23	9.27979e-22	95.2381
scaffold02861	207354	207355	Dapma7bEVm025187t1_intron 1	Uncharacterized protein	0.445076	0.0511204	0.839031	3.11458e-23	9.37821e-22	-77.6739
scaffold01253	316031	316032	Dapma7bEVm023322t1_exon 1	Transmembrane emp24 domain-containing protein	0.507703	0.0392157	0.97619	3.17096e-23	9.5345e-22	-91.0793
scaffold00725	646330	646331			0.40119	0	0.802381	3.35705e-23	1.00798e-21	-79.0476
scaffold03326	447931	447932	Dapma7bEVm005553t1_exon 6	Peptidyl-prolyl cis-trans isomerase 2	0.5	0.030303	0.969697	3.37377e-23	1.01157e-21	-95.207
scaffold02850	314415	314416	Dapma7bEVm014103t1_exon 1	Uncharacterized protein	0.41899	0	0.837981	3.47207e-23	1.03958e-21	-84.9315
scaffold00512	1708248	1708249	Dapma7bEVm011121t1_up.1kb	ATP-binding cassette sub-family B member	0.275	0.55	0	3.48041e-23	1.04061e-21	55.5556
scaffold00868	1376261	1376262	Dapma7bEVm003522t1_exon 4	LD45768p, Symplekin	0.466991	0	0.933983	3.52361e-23	1.05205e-21	-92.9577
scaffold00908	23280	23281	Dapma7bEVm005333t1_down.1kb	Clavesin-2	0.47619	0.952381	0	3.64792e-23	1.08765e-21	96.2963
scaffold01036	10805	10806	Dapma7bEVm009520t1_exon 6	discs large	0.486343	0	0.972687	3.66789e-23	1.09207e-21	-97.5
scaffold01937	258672	258673	Dapma7bEVm010484t1_exon 8	Tetratricopeptide repeat protein 39A	0.43302	0.0277778	0.838262	3.8115e-23	1.13324e-21	-81.5443
scaffold00930	213293	213294	Dapma7bEVm002283t1_exon 2	Transcription elongation factor B polypeptide	0.497596	0.974359	0.0208333	3.89074e-23	1.15519e-21	95.1509
scaffold00531	2433	2434			0.448761	0.0222222	0.875301	3.97906e-23	1.17977e-21	-84.7558
scaffold03102	56403	56404	Dapma7bEVm015186t1_exon 2	Rapamycin-insensitive companion of mTOR	0.497741	0.952381	0.043102	4.07153e-23	1.2055e-21	88.4547
scaffold01969	87751	87752	Dapma7bEVm001353t1_exon 8	Splicing factor, arginine/serine-rich	0.444617	0	0.889234	4.1471e-23	1.22617e-21	-88.3333
scaffold00243	599836	599837	Dapma7bEVm001512t1_exon 5	Tubulin-specific chaperone E	0.460532	0	0.921065	4.5519e-23	1.344e-21	-91.8367
scaffold00024	1509495	1509496	Dapma7bEVm001690t1_intron 1	cGMP-inhibited 3`,5`-cyclic phosphodiesterase B	0.424947	0	0.849893	4.59196e-23	1.35394e-21	-84.2105
scaffold02837	5983	5984			0.448413	0.896825	0	4.84219e-23	1.42575e-21	90.625
scaffold00874	3113	3114	Dapma7bEVm008662t1_exon 1	Uncharacterized protein	0.473004	0	0.946007	5.06195e-23	1.4884e-21	-95.0617
contig00229	1613	1614	Dapma7bEVm027264t1_exon 2	Uncharacterized protein	0.5	1	0	5.10056e-23	1.49768e-21	100
contig10848	97	98			0.458333	0.916667	0	5.46448e-23	1.60233e-21	93.75
scaffold01005	833039	833040	Dapma7bEVm004203t1_exon 4	Uncharacterized protein C17orf85	0.24708	0.49416	0	5.58152e-23	1.6344e-21	50
contig06010	433	434			0.223431	0.446863	0	6.06977e-23	1.77493e-21	46.2366
contig57471	149	150			0.5	1	0	6.23551e-23	1.82089e-21	100
scaffold00868	741270	741271			0.409091	0.818182	0	6.35108e-23	1.8521e-21	81.8182
scaffold02098	62196	62197			0.5	1	0	6.54958e-23	1.90738e-21	100
scaffold01005	1149600	1149601	Dapma7bEVm000043t1_exon 8	63 kDa sperm flagellar membrane protein	0.529738	0.94709	0.112387	6.63593e-23	1.92988e-21	82.2534
scaffold00341	330159	330160	Dapma7bEVm003529t1_exon 6	ATP-dependent RNA helicase DDX46	0.5	1	0	6.99091e-23	2.03034e-21	100
scaffold00389	827079	827080	Dapma7bEVm005821t1_exon 1	Transcription factor Sp3	0.5	1	0	7.58951e-23	2.20119e-21	100
scaffold02926	121143	121144	Dapma7bEVm009538t1_exon 19	Spectrin alpha chain, non-erythrocytic	0.444191	0	0.888381	7.72256e-23	2.23673e-21	-88.8889
contig06684	696	697			0.233303	0.466606	0	8.07035e-23	2.33429e-21	46.6667
scaffold01581	2484927	2484928	Dapma7bEVm015444t1_exon 6/Dapma7bEVm028994t1_exon 2		0.417147	0	0.834293	8.89114e-23	2.56821e-21	-82.8947
scaffold01581	1737284	1737285			0.389468	0	0.778936	8.94609e-23	2.58058e-21	-77.7778
scaffold02926	207305	207306			0.491342	0.030303	0.952381	8.97253e-23	2.5847e-21	-91.6802
scaffold02994	295789	295790	Dapma7bEVm009883t1_exon 8	RalA-binding protein	0.260284	0.520569	0	9.12046e-23	2.62216e-21	51.3514
scaffold00084	368099	368100			0.467593	0.935185	0	9.12721e-23	2.62216e-21	92.8571
contig24328	304	305			0.472059	0.927451	0.0166667	9.22856e-23	2.64771e-21	89.2917
contig14470	432	433			0.377218	0.754435	0	9.65888e-23	2.76744e-21	77.7778
scaffold00781	273836	273837	Dapma7bEVm010999t1_intron 1/Dapma7bEVm027567t1_intron 3		0.477778	0.944444	0.0111111	9.67335e-23	2.76786e-21	90.4423
scaffold00944	200940	200941	Dapma7bEVm002268t1_exon 2	conserved protein	0.42212	0	0.844239	9.86055e-23	2.81764e-21	-84.3137
scaffold01764	203968	203969			0.44575	0	0.8915	1.01676e-22	2.90149e-21	-89.2857
scaffold02861	115681	115682	Dapma7bEVm000561t1_exon 3	Glycerate kinase	0.450089	0	0.900179	1.0239e-22	2.91794e-21	-90.2174
scaffold00687	472666	472667	Dapma7bEVm003171t1_exon 4	Cryptochrome-1	0.352181	0.695103	0.00925926	1.04686e-22	2.97939e-21	68.7105
scaffold01542	2655	2656	Dapma7bEVm005176t1_exon 4	Rho guanine nucleotide exchange factor	0.461623	0	0.923246	1.06513e-22	3.02733e-21	-92.7273
scaffold00243	245500	245501	Dapma7bEVm004528t1_intron 1	RNA helicase armi	0.50463	1	0.00925926	1.07833e-22	3.06077e-21	99.0909
scaffold00389	16362	16363			0.481481	0.962963	0	1.10072e-22	3.12017e-21	96.4286
scaffold00311	460466	460467	Dapma7bEVm003960t1_up.1kb/Dapma7bEVm004313t1_down.1kb		0.486905	0.0238095	0.95	1.11671e-22	3.16126e-21	-91.7917
scaffold00367	142192	142193	Dapma7bEVm002058t1_exon 4/Dapma7bEVm028792t1_exon 2		0.520065	0.962963	0.077168	1.12024e-22	3.16706e-21	89.4595
scaffold01794	44149	44150			0.481481	0.962963	0	1.12225e-22	3.16854e-21	95.4545
scaffold01936	2258	2259	Dapma7bEVm005203t1_exon 3	Dna-damage inducible protein ddi1	0.5	1	0	1.13347e-22	3.19596e-21	100
scaffold00341	329725	329726	Dapma7bEVm003529t1_exon 4	ATP-dependent RNA helicase DDX46	0.52904	1	0.0580808	1.14599e-22	3.22699e-21	93.5065
scaffold03376	71944	71945	Dapma7bEVm000801t1_intron 7	Class d atypical g-protein coupled receptor gprsmo1	0.446742	0	0.893484	1.18946e-22	3.34057e-21	-91.0714
contig07737	560	561			0.238691	0.473873	0.00350877	1.18805e-22	3.34057e-21	43.1938
contig25653	938	939			0.22359	0.447179	0	1.20277e-22	3.3735e-21	44.4444
scaffold00868	741169	741170			0.480324	0	0.960648	1.22156e-22	3.41412e-21	-96
scaffold00687	598697	598698	Dapma7bEVm004307t1_exon 4	Succinyl-CoA ligase [ADP/GDP-forming] subunit alpha, mitochondrial	0.31131	0.622619	0	1.22206e-22	3.41412e-21	62.5
scaffold01461	2207	2208	Dapma7bEVm029679t1_down.1kb	Uncharacterized protein	0.42674	0.85348	0	1.22156e-22	3.41412e-21	85.1852
scaffold00868	920577	920578	Dapma7bEVm000178t1_exon 5	conserved protein	0.449206	0.888889	0.00952381	1.24993e-22	3.4874e-21	94.5652
scaffold00626	991701	991702	Dapma7bEVm005779t1_down.1kb	Ferritin subunit	0.397778	0	0.795556	1.33668e-22	3.72454e-21	-79.7297
scaffold00221	3300	3301	Dapma7bEVm024615t1_exon 1/Dapma7bEVm029482t1_exon 1		0.482993	0.944444	0.021542	1.39503e-22	3.88206e-21	93.129
scaffold03072	27546	27547	Dapma7bEVm007325t1_exon 2	Uncharacterized protein	0.47619	0.952381	0	1.43046e-22	3.97546e-21	94.1176
scaffold00944	732973	732974	Dapma7bEVm004567t1_exon 5/Dapma7bEVm005625t1_exon 5/Dapma7bEVm027910t1_exon 13		0.449134	0.886364	0.0119048	1.44411e-22	4.00816e-21	86.9195
scaffold02190	1655732	1655733	Dapma7bEVm011246t1_exon 4	OTU domain-containing protein	0.393429	0.786859	0	1.47084e-22	4.07702e-21	81.0811
scaffold00725	855103	855104	Dapma7bEVm006960t1_exon 5	Mucin-1	0.404493	0	0.808987	1.47409e-22	4.08073e-21	-82.3529
scaffold00531	108107	108108	Dapma7bEVm000980t1_exon 3	Aldo-keto reductase family 1 member B15	0.491259	0.969697	0.0128205	1.55042e-22	4.28645e-21	94.5533
scaffold03258	4647	4648			0.0780767	0.146825	0.00932797	1.63614e-22	4.51758e-21	93.3271
contig14319	294	295			0.47575	0.951499	0	1.66076e-22	4.57963e-21	94.8052
scaffold00687	598671	598672	Dapma7bEVm004307t1_exon 4	Succinyl-CoA ligase [ADP/GDP-forming] subunit alpha, mitochondrial	0.277836	0.555672	0	1.70083e-22	4.68406e-21	55.3191
scaffold02121	218248	218249	Dapma7bEVm015190t1_exon 2	Puff-specific protein Bx42	0.481481	0.962963	0	1.7171e-22	4.72274e-21	94.7368
scaffold02452	828464	828465	Dapma7bEVm004934t1_exon 1	conserved protein	0.488095	0	0.97619	1.80635e-22	4.9618e-21	-97.9167
scaffold01581	2280889	2280890	Dapma7bEVm023454t1_exon 3	Ring finger protein 8	0.437229	0.874459	0	1.83371e-22	5.03047e-21	88.8889
scaffold02581	781416	781417	Dapma7bEVm018389t1_exon 2	Neurexin IV	0.491989	0.0666667	0.917311	1.89715e-22	5.19781e-21	-88.797
scaffold03376	325377	325378	Dapma7bEVm005315t1_exon 2	Solute carrier family 25 member	0.308333	0.616667	0	1.92221e-22	5.25969e-21	61.9048
contig12061	231	232			0.418383	0	0.836767	2.04335e-22	5.584e-21	-83.5443
contig12759	1520	1521			0.459402	0	0.918803	2.08271e-22	5.67699e-21	-90.1961
scaffold03165	16931	16932	Dapma7bEVm012229t1_exon 4/Dapma7bEVm027989t1_exon 6		0.496753	0.969697	0.0238095	2.08144e-22	5.67699e-21	95.119
scaffold01036	247589	247590			0.296079	0.592158	0	2.18104e-22	5.9374e-21	61.5385
contig19179	1238	1239	Dapma7bEVm000950t1_exon 2/Dapma7bEVm027531t1_exon 2		0.35899	0.0162602	0.70172	2.21009e-22	6.00881e-21	-70.2703
scaffold03276	135175	135176	Dapma7bEVm002092t1_exon 2	g-protein coupled receptor	0.520683	1	0.041366	2.30763e-22	6.266e-21	95.8763
scaffold02916	126250	126251	Dapma7bEVm004099t1_exon 1	N-acetyltransferase ESCO2	0.442918	0.873016	0.0128205	2.38926e-22	6.47939e-21	85.9473
contig27382	33	34			0.308234	0.616468	0	2.49102e-22	6.74676e-21	69.0476
scaffold02066	545919	545920	Dapma7bEVm010813t1_intron 5	Chondroitin sulfate synthase	0.476307	0	0.952614	2.53708e-22	6.86276e-21	-95.4545
contig60036	126	127			0.433761	0.867521	0	2.61147e-22	7.05503e-21	85.7143
contig25974	510	511			0.339063	0.015873	0.662252	2.66614e-22	7.19358e-21	-64.6704
contig07334	813	814			0.462202	0	0.924405	2.67606e-22	7.19471e-21	-92.5234
scaffold00024	1774094	1774095	Dapma7bEVm011174t1_exon 3	conserved protein	0.436508	0	0.873016	2.67546e-22	7.19471e-21	-86.1538
scaffold01463	115126	115127	Dapma7bEVm003860t1_exon 3	tRNA	0.413148	0	0.826296	2.67669e-22	7.19471e-21	-83.3333
scaffold00745	64482	64483	Dapma7bEVm004006t1_exon 4	Glycine dehydrogenase [decarboxylating], mitochondrial	0.422507	0.845014	0	2.71265e-22	7.28217e-21	84.375
contig54207	185	186			0.464849	0.921569	0.00813008	2.87752e-22	7.71505e-21	84.3002
scaffold02994	346177	346178	Dapma7bEVm018859t1_intron 1	Uncharacterized protein	0.420749	0	0.841498	2.98822e-22	8.00177e-21	-82.6667
scaffold00944	1913510	1913511	Dapma7bEVm003628t1_up.1kb	Phosphatase 1 regulatory inhibitor subunit 16B	0.418833	0	0.837666	3.01396e-22	8.03608e-21	-83.0986
scaffold00389	16335	16336			0.481481	0.962963	0	3.01614e-22	8.03608e-21	96
scaffold00024	1612848	1612849	Dapma7bEVm010653t1_exon 2/Dapma7bEVm028717t1_exon 8		0.506667	1	0.0133333	3.01614e-22	8.03608e-21	98.4127
scaffold00190	194814	194815	Dapma7bEVm015910t1_exon 5	ER lumen protein retaining receptor	0.510585	1	0.0211694	3.01526e-22	8.03608e-21	97.7778
scaffold01463	23936	23937	Dapma7bEVm004061t1_exon 2	CUB and sushi domain-containing protein 1/sw	0.455701	0	0.911402	3.02303e-22	8.04437e-21	-91.2088
scaffold02190	1210123	1210124	Dapma7bEVm000719t1_intron 1	Histidine--tRNA ligase, cytoplasmic	0.472222	0.944444	0	3.05059e-22	8.10758e-21	95.6522
scaffold02121	218258	218259	Dapma7bEVm015190t1_exon 2	Puff-specific protein Bx42	0.470034	0.93266	0.00740741	3.1801e-22	8.44125e-21	90.3869
scaffold00908	23402	23403	Dapma7bEVm005333t1_down.1kb	Clavesin-2	0.503876	1	0.00775194	3.24159e-22	8.59373e-21	99.1379
scaffold00687	936577	936578	Dapma7bEVm005291t1_exon 1	Sideroflexin-2	0.438889	0.866667	0.0111111	3.28991e-22	8.71101e-21	88.1621
scaffold00642	99849	99850	Dapma7bEVm011631t1_exon 3	Splicing factor U2AF 65 kDa subunit	0.437731	0.875463	0	3.31306e-22	8.76139e-21	90
scaffold01663	331240	331241	Dapma7bEVm005209t1_exon 4	Alpha-1,3/1,6-mannosyltransferase ALG2	0.489899	0.969697	0.010101	3.36414e-22	8.88544e-21	94.4019
scaffold02190	1177645	1177646	Dapma7bEVm004350t1_intron 4	S-formylglutathione hydrolase	0.461932	0.907197	0.0166667	3.37204e-22	8.89527e-21	88.8109
scaffold00446	320352	320353	Dapma7bEVm001093t1_exon 3	Sodium/hydrogen exchanger	0.498258	0.944444	0.0520723	3.39586e-22	8.94702e-21	88.4314
scaffold00944	1238432	1238433	Dapma7bEVm005351t1_down.1kb/Dapma7bEVm009831t1_down.1kb/Dapma7bEVm012022t1_up.1kb		0.453338	0.0185185	0.888158	3.48489e-22	9.17025e-21	-85.6818
scaffold00944	201115	201116	Dapma7bEVm002268t1_intron 1	conserved protein	0.434874	0	0.869748	3.62462e-22	9.52616e-21	-87.4016
contig02956	289	290			0.339015	0.67803	0	3.70643e-22	9.72916e-21	69.697
scaffold00868	1265724	1265725	Dapma7bEVm002399t1_exon 4	Dihydroorotate dehydrogenase	0.480534	0	0.961068	3.8527e-22	1.00882e-20	-96.0784
scaffold01581	2280921	2280922	Dapma7bEVm023453t1_intron 5	Serine threonine-protein kinase	0.415344	0.830688	0	3.8527e-22	1.00882e-20	84.6154
scaffold01930	1063	1064	Dapma7bEVm026173t1_down.1kb	Uncharacterized protein	0.371664	0	0.743328	4.01739e-22	1.04936e-20	-74.5098
scaffold01764	48661	48662	Dapma7bEVm000249t1_up.1kb	conserved protein	0.472142	0.92674	0.0175439	4.01289e-22	1.04936e-20	91.695
scaffold02649	203088	203089	Dapma7bEVm001965t1_exon 2/Dapma7bEVm023922t1_exon 5		0.398148	0.796296	0	4.02989e-22	1.05134e-20	80
contig48807	780	781			0.269112	0.532669	0.00555556	4.21862e-22	1.09923e-20	56.5655
contig18180	890	891			0.508333	1	0.0166667	4.28058e-22	1.11401e-20	98.4848
scaffold01361	5004	5005	Dapma7bEVm002765t1_down.1kb/Dapma7bEVm005124t1_up.1kb/Dapma7bEVm009052t1_down.1kb		0.475298	0	0.950595	4.36738e-22	1.13521e-20	-95.3125
scaffold00007	595019	595020	Dapma7bEVm001070t1_exon 5	Oligomeric Golgi complex subunit	0.453416	0	0.906832	4.47912e-22	1.16284e-20	-91.129
scaffold00874	3140	3141	Dapma7bEVm008662t1_exon 1	Uncharacterized protein	0.466166	0.030303	0.902029	4.59503e-22	1.19003e-20	-88.6251
scaffold00211	33013	33014	Dapma7bEVm002885t1_exon 7/Dapma7bEVm016545t1_exon 4		0.249237	0.498474	0	4.59205e-22	1.19003e-20	50
scaffold00725	358091	358092	Dapma7bEVm008410t1_intron 5/Dapma7bEVm028203t1_intron 8		0.448615	0.877622	0.0196078	4.71481e-22	1.21956e-20	84.1758
scaffold02101	302986	302987	Dapma7bEVm010270t1_exon 3	mRNA-decapping enzyme 1B	0.448527	0	0.897053	4.72556e-22	1.22086e-20	-89.4737
scaffold00568	1659802	1659803	Dapma7bEVm016874t1_intron 5	Calcium/calmodulin-dependent protein kinase kinase	0.5	1	0	4.75606e-22	1.22725e-20	100
scaffold00221	3223	3224	Dapma7bEVm024615t1_exon 1/Dapma7bEVm029482t1_exon 1		0.466667	0.933333	0	4.93193e-22	1.27109e-20	94.4444
scaffold00687	947497	947498	Dapma7bEVm005823t1_intron 4/Dapma7bEVm028995t1_intron 2		0.457533	0.890374	0.0246914	5.01446e-22	1.2908e-20	82.5893
scaffold00640	106798	106799	Dapma7bEVm008242t1_exon 5	Uncharacterized protein	0.476862	0.0185185	0.935205	5.11014e-22	1.31384e-20	-90.4647
scaffold01005	241204	241205	Dapma7bEVm004641t1_up.1kb	Vegetative incompatibility protein HET-E-1	0.35101	0.70202	0	5.28278e-22	1.35659e-20	72.093
scaffold01463	24034	24035	Dapma7bEVm004061t1_intron 1	CUB and sushi domain-containing protein 1/sw	0.466344	0	0.932688	5.9424e-22	1.52414e-20	-92.7536
scaffold00068	275	276	Dapma7bEVm005988t1_exon 1	Bithorax complex	0.487179	0	0.974359	5.9654e-22	1.52819e-20	-96.9697
scaffold02011	31462	31463	Dapma7bEVm004906t1_exon 2	OSCP1	0.435675	0	0.871349	6.15694e-22	1.57537e-20	-86.755
scaffold01427	1275	1276	Dapma7bEVm013306t1_exon 2	Uncharacterized protein	0.445811	0.848611	0.0430108	6.17921e-22	1.57917e-20	80.9214
scaffold01581	1175659	1175660	Dapma7bEVm010631t1_up.1kb/Dapma7bEVm017437t1_up.1kb		0.441176	0	0.882353	6.41613e-22	1.63775e-20	-86.9565
scaffold00512	3143046	3143047	Dapma7bEVm006577t1_exon 4	protein farnesyltransferase/geranylgeranyltransferase type i alpha subunit	0.4625	0.925	0	7.33782e-22	1.87077e-20	90.4762
contig58449	85	86			0.245127	0.490254	0	7.60685e-22	1.93704e-20	48.8095
contig25926	99	100			0.394189	0.788377	0	7.71698e-22	1.96118e-20	75.3425
scaffold02994	152046	152047	Dapma7bEVm001890t1_intron 1/Dapma7bEVm010944t1_intron 2		0.472222	0.944444	0	7.72009e-22	1.96118e-20	95.4545
scaffold01361	1682671	1682672	Dapma7bEVm008237t1_exon 3	glucosyl/glucuronosyl transferases	0.419413	0	0.838826	7.88453e-22	2.00057e-20	-85.1064
scaffold00568	1055538	1055539	Dapma7bEVm005385t1_down.1kb/Dapma7bEVm009193t1_up.1kb/Dapma7bEVm010275t1_down.1kb		0.377835	0	0.755669	7.93552e-22	2.01111e-20	-75.6757
scaffold02060	124321	124322	Dapma7bEVm004922t1_exon 5	Ribosomal RNA methyltransferase CG11447	0.47619	0.952381	0	8.05608e-22	2.03924e-20	95
scaffold00687	2020709	2020710	Dapma7bEVm015544t1_exon 2	Uncharacterized protein	0.461039	0.922078	0	8.07466e-22	2.04151e-20	91.1765
scaffold02385	407449	407450	Dapma7bEVm018480t1_intron 6	Histone-lysine N-methyltransferase SETD2	0.430702	0	0.861404	8.22642e-22	2.07742e-20	-86.4407
scaffold03326	527862	527863	Dapma7bEVm002996t1_exon 1	Pre-mRNA-splicing factor ATP-dependent RNA helicase PRP16	0.268849	0.537698	0	8.34413e-22	2.10464e-20	57.6923
scaffold00687	1006882	1006883	Dapma7bEVm001692t1_exon 10	Hyaluronan mediated motility receptor/sw	0.479097	0.025641	0.932553	8.37911e-22	2.11097e-20	-89.6465
contig00229	1581	1582	Dapma7bEVm027264t1_exon 2	Uncharacterized protein	0.517924	0.966667	0.0691805	8.59416e-22	2.16258e-20	90
scaffold02076	404790	404791	Dapma7bEVm002905t1_intron 5	Peptidyl-prolyl cis-trans isomerase	0.467298	0	0.934596	8.78948e-22	2.20912e-20	-93.5897
scaffold02803	2330	2331			0.195926	0.391852	0	9.21257e-22	2.31273e-20	49.4624
scaffold02066	288073	288074	Dapma7bEVm015010t1_exon 2	Alpha1,3fucosyltransferase	0.45889	0	0.91778	9.42997e-22	2.36452e-20	-92.2222
scaffold01458	1582	1583			0.454545	0.909091	0	9.72593e-22	2.43586e-20	92.6829
scaffold00944	2029676	2029677	Dapma7bEVm003188t1_exon 6	Contactin-associated protein 1/sw	0.240741	0.481481	0	9.84139e-22	2.46188e-20	48.4375
scaffold00944	1817379	1817380	Dapma7bEVm002379t1_exon 5	Popeye domain containing protein	0.301378	0.602757	0	1.00331e-21	2.50616e-20	62.7907
scaffold00868	1413145	1413146	Dapma7bEVm004151t1_exon 4	GRIP1-associated protein	0.482456	0.964912	0	1.0042e-21	2.50616e-20	93.1034
scaffold00512	1859396	1859397	Dapma7bEVm027553t1_intron 3	Zinc finger CCHC domain-containing protein	0.5	1	0	1.16051e-21	2.89289e-20	100
scaffold00687	289842	289843	Dapma7bEVm011788t1_exon 1	Sulfotransferase sult	0.426515	0	0.85303	1.18035e-21	2.9389e-20	-85.7143
scaffold03124	429000	429001	Dapma7bEVm015330t1_intron 4	Uncharacterized protein	0.446321	0	0.892642	1.18472e-21	2.94635e-20	-88.785
scaffold00007	289305	289306	Dapma7bEVm004648t1_exon 4	Ran GTPase-activating protein	0.451632	0	0.903263	1.19709e-21	2.97361e-20	-88.5246
scaffold03124	714344	714345	Dapma7bEVm001327t1_intron 4	Enoki mushroom	0.512821	1	0.025641	1.22483e-21	3.03899e-20	98.5075
scaffold02385	433546	433547	Dapma7bEVm010566t1_intron 1	FERM, RhoGEF and pleckstrin domain-containing protein	0.444444	0.888889	0	1.23461e-21	3.05967e-20	90.4762
scaffold00190	379872	379873	Dapma7bEVm003243t1_up.1kb	ATP-dependent RNA helicase DDX49	0.439645	0	0.879289	1.23784e-21	3.06412e-20	-88.0342
contig27068	540	541			0.731506	0.980914	0.482098	1.30669e-21	3.2308e-20	49.7515
scaffold01017	1821	1822	Dapma7bEVm013431t1_intron 1	Uncharacterized protein	0.465126	0.862372	0.06788	1.34024e-21	3.30989e-20	81.3953
scaffold00018	246253	246254	Dapma7bEVm015601t1_exon 2	Zinc finger protein KIAA0543	0.382662	0	0.765324	1.36618e-21	3.37005e-20	-76.5306
scaffold00221	3474	3475	Dapma7bEVm024615t1_exon 1/Dapma7bEVm029482t1_exon 1		0.5	1	0	1.41995e-21	3.49864e-20	100
scaffold02066	288071	288072	Dapma7bEVm015010t1_exon 2	Alpha1,3fucosyltransferase	0.466793	0	0.933586	1.4254e-21	3.50801e-20	-93.1034
scaffold01877	146985	146986	Dapma7bEVm004153t1_exon 8	Dol-P-Man:Man(7)GlcNAc(2)-PP-Dol alpha-1,6-mannosyltransferase	0.459912	0.888889	0.0309343	1.43759e-21	3.53392e-20	89.4676
scaffold00024	3485175	3485176	Dapma7bEVm015891t1_up.1kb/Dapma7bEVm018146t1_up.1kb		0.504762	1	0.00952381	1.49929e-21	3.68135e-20	98.9362
scaffold00626	878031	878032	Dapma7bEVm030510t1_down.1kb	Uncharacterized protein	0.471591	0	0.943182	1.52848e-21	3.74869e-20	-94.1176
scaffold00007	230032	230033	Dapma7bEVm005856t1_exon 2	O-linked-mannose beta-1,2-N-acetylglucosaminyltransferase	0.424603	0	0.849206	1.53363e-21	3.75698e-20	-81.6327
scaffold02011	31455	31456	Dapma7bEVm004906t1_exon 2	OSCP1	0.476587	0	0.953175	1.55739e-21	3.81081e-20	-95.5224
scaffold02794	117716	117717	Dapma7bEVm018697t1_down.1kb	Kinesin protein KIF2A	0.502778	0.0277778	0.977778	1.62846e-21	3.98015e-20	-94.9294
scaffold00024	1189376	1189377	Dapma7bEVm005909t1_exon 11	Rho GTPase-activating protein 68F	0.409609	0	0.819219	1.66799e-21	4.0721e-20	-81.9277
scaffold02850	142585	142586	Dapma7bEVm012205t1_exon 1	Uncharacterized protein	0.523273	0.127778	0.918768	1.72008e-21	4.19446e-20	-76.4798
scaffold02507	57193	57194	Dapma7bEVm018359t1_exon 2/Dapma7bEVm028747t1_exon 1		0.37094	0.74188	0	1.80705e-21	4.40149e-20	75
scaffold01348	116303	116304	Dapma7bEVm000650t1_intron 9	cGMP-inhibited 3`,5`-cyclic phosphodiesterase B	0.364065	0	0.728129	1.83601e-21	4.46691e-20	-72.8814
contig05234	321	322			0.5	1	0	1.96164e-21	4.76711e-20	100
scaffold00868	1373619	1373620			0.469444	0	0.938889	1.972e-21	4.77594e-20	-92.5
scaffold00715	64465	64466	Dapma7bEVm014850t1_up.1kb	Uncharacterized protein	0.241143	0.482287	0	1.96988e-21	4.77594e-20	48.1013
scaffold02581	1380721	1380722	Dapma7bEVm002952t1_exon 2/Dapma7bEVm011098t1_exon 2		0.50288	0.969697	0.0360624	1.97081e-21	4.77594e-20	93.388
scaffold00007	221489	221490	Dapma7bEVm004518t1_exon 4	Regulator of nonsense transcripts	0.439977	0	0.879954	2.02186e-21	4.89113e-20	-87.7863
scaffold00944	200988	200989	Dapma7bEVm002268t1_exon 2	conserved protein	0.392947	0	0.785893	2.03158e-21	4.90906e-20	-78.5714
scaffold00930	213271	213272	Dapma7bEVm002283t1_exon 2	Transcription elongation factor B polypeptide	0.456838	0.900855	0.0128205	2.11792e-21	5.1119e-20	86.7647
scaffold00944	200952	200953	Dapma7bEVm002268t1_exon 2	conserved protein	0.429229	0	0.858457	2.14547e-21	5.17251e-20	-85.906
scaffold00512	51920	51921	Dapma7bEVm011203t1_exon 5	E3 ubiquitin-protein ligase UBR7	0.524411	1	0.0488215	2.15411e-21	5.18746e-20	94.1176
scaffold01274	347719	347720	Dapma7bEVm002679t1_exon 3	Nuclear pore complex protein Nup54	0.402564	0.805128	0	2.28931e-21	5.50683e-20	77.7778
scaffold00996	305458	305459	Dapma7bEVm006677t1_down.1kb	Adrenodoxin protein, mitochondrial	0.462037	0.916667	0.00740741	2.44986e-21	5.88637e-20	86.1232
scaffold02850	610534	610535	Dapma7bEVm000881t1_exon 6	LIM domain and actin-binding protein	0.362471	0.724942	0	2.51179e-21	6.02836e-20	71.4286
contig25925	213	214			0.5	1	0	2.61082e-21	6.25899e-20	100
scaffold00944	200909	200910	Dapma7bEVm002268t1_exon 2	conserved protein	0.403232	0	0.806463	2.64512e-21	6.33407e-20	-80.3681
scaffold00512	2869843	2869844			0.483333	0	0.966667	2.70161e-21	6.46209e-20	-96.2264
contig27836	198	199			0.457778	0	0.915556	2.76064e-21	6.59588e-20	-90.566
scaffold00763	194539	194540	Dapma7bEVm006371t1_down.1kb	Uncharacterized protein	0.447915	0	0.89583	2.77093e-21	6.61303e-20	-90.2778
scaffold00389	55162	55163	Dapma7bEVm003536t1_intron 2	Dna mismatch repair protein muts	0.440024	0	0.880048	2.79244e-21	6.6569e-20	-88.2353
scaffold00944	200979	200980	Dapma7bEVm002268t1_exon 2	conserved protein	0.384257	0	0.768514	2.79571e-21	6.65724e-20	-76.875
scaffold02385	475072	475073	Dapma7bEVm001261t1_exon 3	Uroporphyrinogen decarboxylase	0.601358	0.242398	0.960317	2.86983e-21	6.82611e-20	-71.25
scaffold03342	185215	185216	Dapma7bEVm024426t1_intron 2/Dapma7bEVm024427t1_intron 1/Dapma7bEVm029081t1_intron 1/Dapma7bEVm029330t1_intron 1		0.241975	0.477778	0.00617284	2.88002e-21	6.8427e-20	47.9514
scaffold02581	1200912	1200913	Dapma7bEVm003233t1_exon 3	Testis-expressed sequence 10 protein	0.423453	0	0.846906	2.88837e-21	6.85488e-20	-84.9462
contig07919	663	664			0.456863	0	0.913725	2.91101e-21	6.90093e-20	-91.3793
scaffold00389	643671	643672	Dapma7bEVm014808t1_intron 3/Dapma7bEVm022971t1_intron 3/Dapma7bEVm027427t1_intron 8		0.408181	0	0.816361	3.022e-21	7.15606e-20	-81.6514
scaffold00024	3485165	3485166	Dapma7bEVm015891t1_up.1kb/Dapma7bEVm018146t1_up.1kb		0.472222	0.944444	0	3.08828e-21	7.3049e-20	94.7368
contig05044	606	607			0.266081	0.532162	0	3.10181e-21	7.32063e-20	56.0748
contig28297	166	167	Dapma7bEVm026666t1_exon 2	Uncharacterized protein	0.352137	0.704274	0	3.09877e-21	7.32063e-20	73.0769
contig13458	302	303	Dapma7bEVm028989t1_exon 1	Uncharacterized protein daphplx:hxNCBI_GNO_266824	0.357554	0	0.715107	3.20336e-21	7.55192e-20	-71.6535
scaffold01458	1627	1628			0.483333	0.966667	0	3.25079e-21	7.65527e-20	96.4286
scaffold02066	550448	550449	Dapma7bEVm002770t1_intron 5	Dolichyl-diphosphooligosaccharide--protein glycosyltransferase 48 kDa subunit	0.321974	0.643948	0	3.34777e-21	7.87494e-20	65.2174
scaffold01361	731099	731100	Dapma7bEVm007659t1_intron 4/Dapma7bEVm016776t1_intron 1		0.426612	0	0.853225	3.49922e-21	8.2221e-20	-85.7143
scaffold01361	2468151	2468152	Dapma7bEVm002957t1_exon 4	Inositol 1,4,5-trisphosphate receptor type	0.267677	0.535354	0	3.50803e-21	8.23372e-20	56.25
scaffold03057	198667	198668	Dapma7bEVm003632t1_exon 4	Poly(A) RNA polymerase, mitochondrial	0.444286	0.861905	0.0266667	3.515e-21	8.241e-20	84.824
scaffold00944	1667055	1667056	Dapma7bEVm007265t1_exon 5	Cytochrome p450	0.5	1	0	3.64048e-21	8.52578e-20	100
scaffold00568	898941	898942			0.439603	0	0.879207	3.6608e-21	8.56395e-20	-87.5
contig09752	182	183			0.433761	0	0.867521	3.78458e-21	8.8438e-20	-87.1429
scaffold00944	2120196	2120197	Dapma7bEVm004992t1_exon 27	WD repeat and FYVE domain-containing protein	0.484848	0	0.969697	4.01156e-21	9.36394e-20	-97.619
scaffold00687	579849	579850	Dapma7bEVm008069t1_exon 1/Dapma7bEVm009360t1_exon 1		0.428427	0	0.856854	4.02045e-21	9.3744e-20	-84.8101
contig04251	1272	1273			0.460543	0	0.921086	4.05033e-21	9.43376e-20	-92.3077
scaffold00571	55704	55705	Dapma7bEVm000639t1_intron 6	Sorting nexin-13	0.450451	0	0.900902	4.06996e-21	9.46911e-20	-90.2655
scaffold00944	2128334	2128335	Dapma7bEVm008095t1_exon 1	Uncharacterized protein	0.355827	0.025641	0.686013	4.18784e-21	9.73273e-20	-66.6484
scaffold00614	5718	5719	Dapma7bEVm016183t1_up.1kb	Uncharacterized protein	0.476923	0	0.953846	4.21989e-21	9.79652e-20	-94.9367
scaffold00903	42881	42882	Dapma7bEVm008839t1_up.1kb/Dapma7bEVm029666t1_up.1kb		0.459019	0	0.918037	4.28169e-21	9.92916e-20	-92
scaffold02581	781367	781368	Dapma7bEVm018389t1_intron 2	Neurexin IV	0.424537	0	0.849074	4.43804e-21	1.02805e-19	-84.507
scaffold00930	907706	907707	Dapma7bEVm010533t1_intron 2	proteasome subunit alpha type	0.467063	0	0.934127	4.45742e-21	1.03142e-19	-93.4426
scaffold02861	131759	131760	Dapma7bEVm006295t1_exon 2	Mono [ADP-ribose] polymerase PARP16	0.476744	0	0.953488	4.54082e-21	1.04958e-19	-95.2381
contig57912	853	854			0.36827	0.0762211	0.66032	4.75267e-21	1.09735e-19	-57.2636
contig16669	465	466	Dapma7bEVm029515t1_exon 4	Uncharacterized protein	0.286966	0.573932	0	4.81975e-21	1.11164e-19	57.7778
scaffold01559	2110	2111	Dapma7bEVm011403t1_exon 1	Uncharacterized protein	0.255324	0.510648	0	5.0518e-21	1.1639e-19	53.3333
scaffold01969	108832	108833	Dapma7bEVm029009t1_exon 3	conserved protein	0.427778	0.855556	0	5.06503e-21	1.16568e-19	87.1795
scaffold02861	149495	149496	Dapma7bEVm003744t1_intron 4	Histone acetyltransferase KAT8	0.397772	0.787608	0.00793651	5.17157e-21	1.18892e-19	75.5182
contig24328	162	163			0.41369	0.827381	0	5.3021e-21	1.21761e-19	81.8182
scaffold01969	108965	108966	Dapma7bEVm029009t1_exon 3	conserved protein	0.447917	0.895833	0	5.30816e-21	1.21769e-19	88.8889
scaffold01581	2452838	2452839	Dapma7bEVm023453t1_intron 5/Dapma7bEVm029231t1_intron 1		0.388889	0.777778	0	5.37446e-21	1.23157e-19	77.2727
contig13458	291	292	Dapma7bEVm028989t1_exon 1	Uncharacterized protein daphplx:hxNCBI_GNO_266824	0.339291	0	0.678583	5.40188e-21	1.23652e-19	-68
scaffold03258	4637	4638			0.188735	0.374572	0.00289855	5.48718e-21	1.2547e-19	80.9524
scaffold01663	331195	331196	Dapma7bEVm005209t1_intron 4	Alpha-1,3/1,6-mannosyltransferase ALG2	0.394901	0.789803	0	5.51971e-21	1.26078e-19	76.4706
scaffold00547	215889	215890	Dapma7bEVm004647t1_exon 1	E3 ubiquitin-protein ligase CBL	0.509259	1	0.0185185	5.62652e-21	1.2838e-19	98.6111
scaffold02066	288055	288056	Dapma7bEVm015010t1_exon 2	Alpha1,3fucosyltransferase	0.462527	0	0.925054	5.75752e-21	1.31229e-19	-92.4731
scaffold01005	828550	828551	Dapma7bEVm015219t1_intron 1	116 kDa U5 small nuclear ribonucleoprotein component protein	0.488971	0.958333	0.0196078	5.85586e-21	1.33327e-19	94.7334
scaffold00512	3126449	3126450	Dapma7bEVm000556t1_exon 11	Beta-klotho	0.464338	0.025641	0.903036	5.90705e-21	1.34349e-19	-86.4938
scaffold01361	2468107	2468108	Dapma7bEVm002957t1_exon 4	Inositol 1,4,5-trisphosphate receptor type	0.269092	0.538184	0	6.15782e-21	1.39903e-19	53.7037
scaffold00626	193371	193372			0.433608	0	0.867216	6.22483e-21	1.41275e-19	-86.1386
scaffold03342	185218	185219	Dapma7bEVm024426t1_intron 2/Dapma7bEVm024427t1_intron 1/Dapma7bEVm029081t1_intron 1/Dapma7bEVm029330t1_intron 1		0.200775	0.40155	0	6.25541e-21	1.41818e-19	40.7407
scaffold00868	1410698	1410699	Dapma7bEVm008434t1_exon 5	PHD finger protein 23B	0.483154	0.937322	0.0289855	6.27628e-21	1.41988e-19	90.4715
scaffold00560	73099	73100	Dapma7bEVm008255t1_exon 2	Uncharacterized protein	0.503401	1	0.00680272	6.272e-21	1.41988e-19	99.2063
scaffold00687	710519	710520	Dapma7bEVm010529t1_exon 5	Calcyclin-binding protein	0.479167	0.958333	0	6.45436e-21	1.45862e-19	95.4545
scaffold01868	32946	32947	Dapma7bEVm003555t1_intron 3	Leucine-rich repeat and calponin domain-containing protein	0.533927	1	0.0678547	6.57372e-21	1.48402e-19	93.3884
contig56811	151	152			0.359101	0	0.718202	6.67067e-21	1.50431e-19	-69.1489
contig61494	149	150			0.508333	1	0.0166667	6.91099e-21	1.55686e-19	98.1481
scaffold00446	172714	172715			0.444699	0	0.889397	6.92028e-21	1.5573e-19	-89.5522
scaffold01253	389017	389018	Dapma7bEVm006832t1_exon 5	Beta-sarcoglycan protein SCG-BETA	0.483333	0.966667	0	7.22016e-21	1.62307e-19	95.2381
scaffold01361	90968	90969	Dapma7bEVm002392t1_exon 7	Actin-related protein	0.43956	0.879121	0	7.2834e-21	1.63556e-19	91.6667
scaffold02361	95674	95675	Dapma7bEVm005793t1_exon 1	NHP2 non-histone chromosome protein 2	0.460648	0.921296	0	7.4852e-21	1.6791e-19	92.3077
scaffold01581	18373	18374	Dapma7bEVm011142t1_exon 4	Tyrosine-protein kinase Src64B	0.463384	0.916667	0.010101	7.84354e-21	1.75763e-19	90.2174
scaffold00944	1238375	1238376	Dapma7bEVm005351t1_down.1kb/Dapma7bEVm009831t1_down.1kb/Dapma7bEVm012022t1_up.1kb		0.484402	0.0416667	0.927137	8.33407e-21	1.86559e-19	-89.7321
scaffold00512	2602461	2602462	Dapma7bEVm001556t1_intron 9/Dapma7bEVm014278t1_intron 1		0.486014	0	0.972028	8.66226e-21	1.93702e-19	-97.1429
scaffold02437	2280	2281	Dapma7bEVm000514t1_exon 2	Uncharacterized protein	0.43836	0	0.87672	8.91166e-21	1.9907e-19	-87.5648
scaffold02060	161451	161452	Dapma7bEVm023665t1_exon 3	TE: Reverse transcriptase	0.218333	0.436667	0	9.49558e-21	2.11891e-19	46.1538
scaffold02649	35	36			0.364583	0.729167	0	9.65852e-21	2.14852e-19	83.3333
scaffold02861	323310	323311	Dapma7bEVm005839t1_exon 2/Dapma7bEVm013365t1_exon 4		0.48534	0.958333	0.0123457	9.65736e-21	2.14852e-19	93.9474
scaffold01581	2280905	2280906	Dapma7bEVm023454t1_exon 3	Ring finger protein 8	0.482143	0.952381	0.0119048	9.65736e-21	2.14852e-19	93.9474
scaffold00687	1962131	1962132	Dapma7bEVm001333t1_exon 4	HEAT repeat-containing protein 5A	0.483796	0.958333	0.00925926	9.82915e-21	2.18419e-19	90.7179
scaffold01274	347725	347726	Dapma7bEVm002679t1_exon 3	Nuclear pore complex protein Nup54	0.410053	0.820106	0	9.85032e-21	2.18661e-19	75
scaffold01361	2468159	2468160	Dapma7bEVm002957t1_exon 4	Inositol 1,4,5-trisphosphate receptor type	0.263095	0.52619	0	1.01522e-20	2.25128e-19	60.5263
scaffold00024	1781796	1781797	Dapma7bEVm004450t1_intron 3	60S ribosomal protein L10	0.377778	0.755556	0	1.05592e-20	2.33909e-19	71.875
contig05544	1086	1087	Dapma7bEVm007668t1_exon 3	Copper transporter 1B, RE11491p	0.508333	1	0.0166667	1.09249e-20	2.41758e-19	98.2143
scaffold01569	192642	192643	Dapma7bEVm004055t1_exon 7	Serine/threonine-protein kinase PLK4	0.289352	0.578704	0	1.212e-20	2.67927e-19	58.3333
scaffold00687	23678	23679	Dapma7bEVm005939t1_intron 4	Beta-1,4-galactosyltransferase 4	0.422732	0	0.845465	1.24215e-20	2.74308e-19	-82.7957
scaffold02385	475033	475034	Dapma7bEVm001261t1_exon 3	Uroporphyrinogen decarboxylase	0.618628	0.273349	0.963906	1.251e-20	2.75976e-19	-68.6829
scaffold00908	23327	23328	Dapma7bEVm005333t1_down.1kb	Clavesin-2	0.458333	0.916667	0	1.27135e-20	2.80175e-19	95
scaffold00725	646381	646382			0.455683	0	0.911367	1.28173e-20	2.82169e-19	-90.3509
contig28404	454	455			0.5	1	0	1.32279e-20	2.90908e-19	100
scaffold02101	106368	106369	Dapma7bEVm008825t1_exon 1/Dapma7bEVm019500t1_exon 20		0.480952	0	0.961905	1.33419e-20	2.93112e-19	-96.4912
scaffold01009	2427	2428	Dapma7bEVm007665t1_exon 5	conserved protein	0.47583	0.030303	0.921356	1.33716e-20	2.93463e-19	-88.7669
contig00301	589	590			0.253623	0.507246	0	1.34631e-20	2.95166e-19	50.8772
scaffold00944	2120258	2120259	Dapma7bEVm004992t1_exon 27	WD repeat and FYVE domain-containing protein	0.453846	0	0.907692	1.35998e-20	2.97856e-19	-90.566
scaffold02190	1983610	1983611	Dapma7bEVm000070t1_exon 6	Uncharacterized protein	0.472687	0	0.945373	1.38598e-20	3.03238e-19	-92.3077
scaffold00084	399788	399789	Dapma7bEVm006733t1_exon 1	Nitric oxide-associated protein	0.302733	0.601299	0.00416667	1.42398e-20	3.11232e-19	63.8528
scaffold01564	1757	1758	Dapma7bEVm006015t1_exon 5	Uncharacterized protein C9orf78	0.483232	0.958333	0.00813008	1.43804e-20	3.13983e-19	93.766
scaffold00389	643711	643712	Dapma7bEVm014808t1_intron 3/Dapma7bEVm022971t1_intron 3/Dapma7bEVm027427t1_intron 8		0.430349	0	0.860699	1.49768e-20	3.26669e-19	-86.0465
scaffold00512	2602109	2602110	Dapma7bEVm001556t1_exon 9	DnaJ subfamily A member	0.456755	0	0.913509	1.5753e-20	3.4325e-19	-91.5789
scaffold00725	358077	358078	Dapma7bEVm008410t1_exon 6/Dapma7bEVm028203t1_exon 9		0.507937	1	0.015873	1.5997e-20	3.48209e-19	98.6486
scaffold00944	1722236	1722237	Dapma7bEVm009945t1_exon 3	Brefeldin A-inhibited guanine nucleotide-exchange protein	0.442999	0	0.885998	1.61354e-20	3.50862e-19	-88.0435
scaffold00809	1568	1569	Dapma7bEVm011102t1_exon 3	Uncharacterized protein	0.467523	0	0.935046	1.66102e-20	3.60819e-19	-93.5185
scaffold02385	552276	552277	Dapma7bEVm006019t1_exon 1	RNA-binding protein Luc7 1	0.445833	0	0.891667	1.6702e-20	3.62443e-19	-89.0909
scaffold02140	256351	256352	Dapma7bEVm000088t1_intron 6/Dapma7bEVm027403t1_intron 7		0.32109	0	0.64218	1.71616e-20	3.72037e-19	-64.4578
scaffold01784	222510	222511	Dapma7bEVm008133t1_exon 4	conserved protein	0.5	1	0	1.75802e-20	3.80723e-19	100
contig08143	659	660			0.376984	0.753968	0	1.78091e-20	3.85289e-19	74.2857
scaffold00687	36800	36801	Dapma7bEVm004308t1_exon 3	Lactosylceramide	0.378472	0.756944	0	1.85285e-20	4.00143e-19	65.625
contig23446	20	21			0.441667	0.883333	0	1.85333e-20	4.00143e-19	92
scaffold02850	301224	301225	Dapma7bEVm010739t1_intron 1	Williams-Beuren syndrome chromosomal region 16 protein	0.5	1	0	1.97629e-20	4.26259e-19	100
scaffold01009	79085	79086			0.5	1	0	1.97841e-20	4.26285e-19	100
scaffold01435	2362	2363	Dapma7bEVm028743t1_intron 3	Uncharacterized protein	0.429894	0	0.859788	2.06567e-20	4.44636e-19	-85.8824
scaffold01943	79252	79253			0.5	0	1	2.1907e-20	4.71072e-19	-100
scaffold01253	265582	265583	Dapma7bEVm001504t1_down.1kb/Dapma7bEVm011811t1_down.1kb/Dapma7bEVm028044t1_up.1kb		0.498326	0.0606061	0.936045	2.21138e-20	4.7456e-19	-88.1944
scaffold00626	564950	564951	Dapma7bEVm003134t1_exon 2	Nucleolar GTP-binding protein	0.265715	0.524339	0.0070922	2.21064e-20	4.7456e-19	51.2636
scaffold02979	239161	239162	Dapma7bEVm000212t1_up.1kb	Meiosis arrest female protein	0.508333	1	0.0166667	2.21485e-20	4.74826e-19	98.1481
scaffold01581	2280882	2280883	Dapma7bEVm023454t1_exon 3	Ring finger protein 8	0.396753	0.793506	0	2.22452e-20	4.7642e-19	82.1429
scaffold01005	879738	879739	Dapma7bEVm004116t1_exon 2	Uncharacterized protein LOC663986	0.378968	0.75	0.00793651	2.28839e-20	4.89607e-19	75.0491
scaffold02190	2018719	2018720	Dapma7bEVm017796t1_intron 2	Uncharacterized protein	0.367863	0.729437	0.00628931	2.33834e-20	4.9979e-19	71.3048
scaffold02190	677777	677778	Dapma7bEVm003066t1_exon 13	Kazrin	0.491228	0	0.982456	2.49866e-20	5.33521e-19	-97.9167
scaffold00152	18458	18459	Dapma7bEVm001980t1_exon 2	Uncharacterized protein	0.480849	0	0.961698	2.51621e-20	5.36731e-19	-95.8333
contig63184	498	499			0.50884	0.952381	0.0653	2.60456e-20	5.55021e-19	89.0716
scaffold01363	50216	50217	Dapma7bEVm023401t1_exon 2	Phosphatidylinositol 4-phosphate 5-kinase type-1 beta	0.413512	0	0.827025	2.63501e-20	5.60948e-19	-81.5789
scaffold00930	907680	907681	Dapma7bEVm010533t1_exon 3	proteasome subunit alpha type	0.467048	0	0.934096	2.6941e-20	5.72953e-19	-93.2203
scaffold00687	574362	574363	Dapma7bEVm026098t1_down.1kb	Uncharacterized protein	0.423232	0	0.846465	2.70877e-20	5.755e-19	-83.6364
contig27836	537	538			0.441818	0	0.883637	2.75841e-20	5.85461e-19	-88.8889
scaffold00084	380820	380821			0.414141	0.828283	0	2.89059e-20	6.12904e-19	83.3333
scaffold00115	562194	562195	Dapma7bEVm015285t1_exon 5	Lysine-specific demethylase 4A	0.44291	0	0.885819	2.92744e-20	6.20101e-19	-88.2979
scaffold01361	1077288	1077289	Dapma7bEVm011554t1_intron 4	Carbonic anhydrase	0.475214	0	0.950427	2.98262e-20	6.3116e-19	-95.122
scaffold00024	1411971	1411972			0.451869	0	0.903737	3.0402e-20	6.42707e-19	-90.1408
scaffold00512	4953	4954	Dapma7bEVm007470t1_up.1kb/Dapma7bEVm014122t1_up.1kb/Dapma7bEVm023001t1_down.1kb/Dapma7bEVm027406t1_up.1kb		0.326054	0	0.652107	3.0632e-20	6.46926e-19	-64.8936
scaffold00311	807441	807442	Dapma7bEVm006672t1_exon 2	Adenylate kinase isoenzyme	0.452877	0	0.905754	3.08395e-20	6.50664e-19	-90.566
scaffold02861	259941	259942	Dapma7bEVm010959t1_exon 2	Adiponectin receptor protein	0.294118	0.588235	0	3.13262e-20	6.60278e-19	58.8235
scaffold01570	77336	77337	Dapma7bEVm012295t1_exon 3	FAM177A1	0.409267	0	0.818534	3.27449e-20	6.89498e-19	-82.1429
scaffold00005	82285	82286	Dapma7bEVm001191t1_intron 2	Low-density lipoprotein receptor-related protein	0.404143	0	0.808286	3.29738e-20	6.9363e-19	-81.1765
scaffold00687	472634	472635	Dapma7bEVm003171t1_exon 4	Cryptochrome-1	0.356746	0.713492	0	3.33012e-20	6.99826e-19	70.7317
scaffold02098	61901	61902			0.301894	0.603788	0	3.44774e-20	7.23829e-19	62.069
scaffold02140	71511	71512	Dapma7bEVm005686t1_exon 3	RNA pseudouridylate synthase domain-containing protein	0.463863	0.030303	0.897424	3.45175e-20	7.23958e-19	-85.8079
scaffold00024	2975376	2975377	Dapma7bEVm008779t1_exon 1	FAM8A1	0.497436	0.0333333	0.961538	3.51026e-20	7.35505e-19	-92.1538
scaffold01253	389003	389004	Dapma7bEVm006832t1_exon 5	Beta-sarcoglycan protein SCG-BETA	0.5	1	0	3.61743e-20	7.57215e-19	100
scaffold00018	246204	246205	Dapma7bEVm015601t1_exon 2	Zinc finger protein KIAA0543	0.368655	0	0.737311	3.63817e-20	7.60807e-19	-73.3333
scaffold02803	2342	2343			0.194395	0.38879	0	3.69831e-20	7.72625e-19	49.3976
scaffold02066	170677	170678	Dapma7bEVm010364t1_exon 5	GRIP and coiled-coil domain-containing protein	0.435781	0.85641	0.0151515	3.78663e-20	7.90302e-19	81.8841
scaffold03276	135211	135212	Dapma7bEVm002092t1_exon 2	g-protein coupled receptor	0.450855	0.888889	0.0128205	3.88919e-20	8.10912e-19	93.7059
scaffold03124	1826365	1826366	Dapma7bEVm014807t1_intron 1	Uncharacterized protein	0.35049	0.70098	0	3.89541e-20	8.11413e-19	70
scaffold00872	140662	140663	Dapma7bEVm001192t1_exon 9	Sulfide:quinone oxidoreductase, mitochondrial	0.479167	0.958333	0	4.03761e-20	8.40212e-19	94.7368
scaffold00626	878199	878200	Dapma7bEVm030510t1_exon 2	Uncharacterized protein	0.446662	0	0.893324	4.18654e-20	8.70352e-19	-89.1566
scaffold03116	200493	200494	Dapma7bEVm003241t1_exon 2	F-box only protein	0.419327	0.80057	0.0380834	4.24165e-20	8.80949e-19	77.4706
scaffold00512	332648	332649	Dapma7bEVm001524t1_exon 6	Major facilitator superfamily domain-containing protein	0.424249	0	0.848497	4.27922e-20	8.87887e-19	-85.7143
scaffold03217	122617	122618	Dapma7bEVm007549t1_intron 23	Mitochondrial import receptor subunit TOM22	0.505952	1	0.0119048	4.36022e-20	9.03812e-19	99.0909
scaffold00341	329731	329732	Dapma7bEVm003529t1_exon 4	ATP-dependent RNA helicase DDX46	0.519122	1	0.0382448	4.39937e-20	9.1104e-19	96.1538
scaffold00687	472651	472652	Dapma7bEVm003171t1_exon 4	Cryptochrome-1	0.355747	0.7	0.0114943	4.47833e-20	9.26491e-19	68.7365
scaffold02962	66589	66590	Dapma7bEVm010415t1_exon 5	Ribosome production factor	0.450855	0.888889	0.0128205	4.59527e-20	9.4976e-19	87.5556
scaffold00115	562206	562207	Dapma7bEVm015285t1_exon 5	Lysine-specific demethylase 4A	0.433271	0	0.866542	4.63843e-20	9.5775e-19	-86.5169
scaffold01458	1487	1488			0.47619	0.952381	0	4.88954e-20	1.00862e-18	97.4359
scaffold02487	33920	33921	Dapma7bEVm001971t1_exon 3	Splicing factor	0.497714	0.0793651	0.916063	4.93143e-20	1.01628e-18	-83.857
scaffold03243	2844	2845	Dapma7bEVm004612t1_exon 4	Oxysterol-binding protein	0.329547	0.646749	0.0123457	4.93762e-20	1.01657e-18	63.6011
scaffold02581	596312	596313			0.329754	0.652101	0.00740741	5.15989e-20	1.06131e-18	62.6513
scaffold00248	250569	250570	Dapma7bEVm004482t1_exon 2	40S ribosomal protein S12	0.478729	0.0669935	0.890465	5.29004e-20	1.08702e-18	-81.4752
scaffold00243	599846	599847	Dapma7bEVm001512t1_exon 5	Tubulin-specific chaperone E	0.449095	0	0.898191	5.29843e-20	1.0877e-18	-89.5833
scaffold03235	102047	102048	Dapma7bEVm024482t1_exon 2/Dapma7bEVm030354t1_exon 1		0.5	1	0	5.31829e-20	1.09072e-18	100
scaffold00704	107045	107046	Dapma7bEVm007117t1_exon 5	Sperm-associated antigen	0.439967	0	0.879934	5.53409e-20	1.13294e-18	-89.5349
contig06010	410	411			0.201923	0.403846	0	5.54009e-20	1.13294e-18	41.9753
scaffold00626	962150	962151	Dapma7bEVm003082t1_down.1kb	Cullin-3	0.322391	0.644781	0	5.53708e-20	1.13294e-18	65.625
scaffold01581	1748958	1748959	Dapma7bEVm015724t1_up.1kb	Uncharacterized protein	0.375	0.75	0	5.56292e-20	1.13651e-18	78.9474
scaffold00944	200949	200950	Dapma7bEVm002268t1_exon 2	conserved protein	0.408063	0	0.816126	5.87048e-20	1.1982e-18	-81.9355
scaffold01937	351244	351245	Dapma7bEVm005052t1_exon 2	SDA1	0.472222	0.944444	0	5.94497e-20	1.21224e-18	94.1176
scaffold01348	369898	369899	Dapma7bEVm002458t1_exon 4	General transcription factor IIH subunit	0.5	0	1	6.01777e-20	1.22591e-18	-100
scaffold02190	1461994	1461995	Dapma7bEVm005862t1_exon 1/Dapma7bEVm028039t1_exon 1		0.459151	0	0.918301	6.04313e-20	1.2299e-18	-91.0891
scaffold02957	51648	51649	Dapma7bEVm002375t1_exon 5	DnaJ subfamily A member	0.452259	0	0.904518	6.13034e-20	1.24646e-18	-89.8551
scaffold01361	2431765	2431766	Dapma7bEVm007646t1_intron 8	Prostaglandin reductase	0.46718	0	0.93436	6.33886e-20	1.28763e-18	-93.4783
scaffold02850	806622	806623	Dapma7bEVm006982t1_exon 1	TraB domain-containing protein	0.330342	0.660684	0	6.37506e-20	1.29311e-18	65.625
scaffold02850	304195	304196	Dapma7bEVm009085t1_intron 2/Dapma7bEVm028927t1_intron 6		0.374756	0.740741	0.00877193	6.37801e-20	1.29311e-18	84.9013
scaffold03165	16991	16992	Dapma7bEVm012229t1_intron 4/Dapma7bEVm027989t1_intron 5		0.451177	0.869658	0.0326954	6.51795e-20	1.32023e-18	84.6684
scaffold00704	45887	45888	Dapma7bEVm000787t1_intron 4	Neurexin-2-beta	0.282812	0	0.565624	6.54191e-20	1.32382e-18	-56.5789
scaffold02861	131736	131737	Dapma7bEVm006295t1_exon 2	Mono [ADP-ribose] polymerase PARP16	0.458049	0	0.916098	6.58055e-20	1.33037e-18	-91.4286
scaffold00007	287671	287672	Dapma7bEVm004648t1_exon 10	Ran GTPase-activating protein	0.490508	0.939394	0.0416221	6.62008e-20	1.3371e-18	88.9098
scaffold00687	598658	598659	Dapma7bEVm004307t1_exon 4	Succinyl-CoA ligase [ADP/GDP-forming] subunit alpha, mitochondrial	0.292339	0.570324	0.0143534	6.64588e-20	1.34104e-18	54.9911
scaffold02598	54770	54771	Dapma7bEVm002972t1_exon 3	Uncharacterized protein	0.479591	0.919048	0.0401338	6.69883e-20	1.35044e-18	87.9198
scaffold00568	1476513	1476514	Dapma7bEVm002812t1_exon 7	Minor histocompatibility antigen H13	0.452778	0	0.905556	7.09926e-20	1.42981e-18	-90.566
scaffold00568	1658918	1658919	Dapma7bEVm016874t1_intron 5	Calcium/calmodulin-dependent protein kinase kinase	0.317584	0.628632	0.00653595	7.187e-20	1.44611e-18	61.7754
scaffold00996	161455	161456	Dapma7bEVm007205t1_exon 1	Drosha, LD20030p, Ribonuclease	0.461058	0.025641	0.896474	7.28406e-20	1.46426e-18	-85.2843
scaffold00568	1659007	1659008	Dapma7bEVm013975t1_exon 2	Uncharacterized protein	0.334936	0.669872	0	7.31975e-20	1.47004e-18	64.8649
scaffold00568	487358	487359	Dapma7bEVm006694t1_up.1kb	Microsomal glutathione S-transferase	0.475091	0	0.950181	7.60157e-20	1.5252e-18	-94.6429
scaffold01794	44172	44173			0.458333	0.916667	0	7.71297e-20	1.5461e-18	91.3043
scaffold02190	1986346	1986347	Dapma7bEVm000070t1_intron 11	Uncharacterized protein	0.474085	0	0.948169	7.79656e-20	1.56139e-18	-95.2381
scaffold02452	253139	253140	Dapma7bEVm001645t1_exon 3	40S ribosomal protein S4	0.222301	0.439394	0.00520833	7.84848e-20	1.5703e-18	42.4633
scaffold02938	288994	288995	Dapma7bEVm004264t1_exon 4	UPF0183 protein CG7083	0.496957	0.037037	0.956876	7.9482e-20	1.58876e-18	-92
scaffold00146	38041	38042	Dapma7bEVm002033t1_exon 3	G patch domain-containing protein	0.257898	0.515797	0	8.09962e-20	1.61751e-18	51.1628
scaffold00512	212269	212270	Dapma7bEVm010947t1_exon 5	Proto-oncogene c-Fos	0.418394	0	0.836789	8.2694e-20	1.64987e-18	-82.2222
scaffold03258	4608	4609			0.0749186	0.149837	0	8.44323e-20	1.68297e-18	93.75
scaffold00245	84693	84694	Dapma7bEVm003996t1_exon 2/Dapma7bEVm019154t1_exon 1/Dapma7bEVm022880t1_exon 10		0.459957	0.904762	0.0151515	8.45899e-20	1.68454e-18	90.3333
scaffold02581	780987	780988	Dapma7bEVm018389t1_exon 3	Neurexin IV	0.486316	0	0.972633	8.47579e-20	1.68631e-18	-97.2222
scaffold01253	415878	415879	Dapma7bEVm005184t1_intron 1	Chorion peroxidase precursor	0.355512	0	0.711023	8.55881e-20	1.70123e-18	-70.4082
scaffold01992	216743	216744	Dapma7bEVm000459t1_exon 5	Serine/threonine-protein phosphatase 6 regulatory ankyrin repeat subunit A	0.429121	0	0.858242	8.59734e-20	1.7073e-18	-85.1064
scaffold01265	62499	62500	Dapma7bEVm010112t1_up.1kb	Patched domain-containing	0.428868	0	0.857736	8.81806e-20	1.7495e-18	-85.1852
scaffold02361	83113	83114	Dapma7bEVm002329t1_exon 8	ATP-dependent RNA helicase DDX47	0.469577	0	0.939153	8.84398e-20	1.75301e-18	-94.4444
contig44167	694	695			0.276124	0	0.552249	8.88059e-20	1.75863e-18	-55.0633
scaffold01943	79234	79235			0.477273	0	0.954545	9.11052e-20	1.80248e-18	-94.3396
scaffold00512	1396912	1396913	Dapma7bEVm001217t1_down.1kb/Dapma7bEVm013170t1_down.1kb		0.459683	0	0.919365	9.19203e-20	1.81692e-18	-91.8033
scaffold01361	1488618	1488619	Dapma7bEVm023380t1_exon 6	UDP-glucose 4-epimerase	0.450084	0	0.900168	9.20183e-20	1.81717e-18	-89.899
scaffold03124	1498421	1498422	Dapma7bEVm024246t1_exon 6	Transcription elongation regulator	0.464716	0	0.929433	9.98177e-20	1.96937e-18	-93.6709
scaffold02581	781318	781319	Dapma7bEVm018389t1_intron 2	Neurexin IV	0.438231	0	0.876463	1.00973e-19	1.99031e-18	-87.7193
scaffold01005	241240	241241	Dapma7bEVm004641t1_up.1kb	Vegetative incompatibility protein HET-E-1	0.303872	0.607744	0	1.02634e-19	2.02118e-18	65.7895
scaffold01005	832976	832977	Dapma7bEVm004203t1_exon 4	Uncharacterized protein C17orf85	0.410379	0.807937	0.0128205	1.04696e-19	2.05988e-18	79.8347
scaffold02868	1662	1663			0.429293	0.858586	0	1.05038e-19	2.06471e-18	85.1852
scaffold00337	234800	234801	Dapma7bEVm001410t1_intron 4	AFG3 protein 1	0.467735	0.0333333	0.902136	1.07373e-19	2.10865e-18	-88.773
scaffold01969	405	406	Dapma7bEVm013894t1_up.1kb	Uncharacterized protein	0.398148	0.796296	0	1.08336e-19	2.12561e-18	76
scaffold01532	518	519	Dapma7bEVm008851t1_exon 2	Uncharacterized protein	0.429825	0	0.859649	1.10144e-19	2.15711e-18	-85.9649
scaffold02581	596347	596348			0.361111	0.722222	0	1.10085e-19	2.15711e-18	72
scaffold02452	979481	979482	Dapma7bEVm009758t1_exon 5	Nuclease domain-containing protein	0.310283	0.614719	0.00584795	1.10928e-19	2.17046e-18	61.606
contig53872	384	385			0.477964	0.952381	0.0035461	1.11473e-19	2.17912e-18	91.8893
scaffold01969	108849	108850	Dapma7bEVm029009t1_exon 3	conserved protein	0.429293	0.858586	0	1.12135e-19	2.19005e-18	89.6552
scaffold02938	27423	27424	Dapma7bEVm015795t1_intron 2/Dapma7bEVm029063t1_intron 2		0.442949	0	0.885897	1.13007e-19	2.20506e-18	-87.6404
scaffold02994	625471	625472	Dapma7bEVm015008t1_exon 3	Uncharacterized protein	0.484472	0	0.968943	1.1709e-19	2.28263e-18	-96.6667
scaffold02385	569420	569421	Dapma7bEVm018540t1_exon 10	TATA-binding protein-associated factor	0.450027	0.025641	0.874413	1.19882e-19	2.33493e-18	-84.3223
scaffold00560	73301	73302	Dapma7bEVm029660t1_exon 3	Uncharacterized protein	0.404274	0.8	0.00854701	1.20049e-19	2.33605e-18	78.9011
scaffold00944	200930	200931	Dapma7bEVm002268t1_exon 2	conserved protein	0.408353	0	0.816706	1.21169e-19	2.35569e-18	-81.457
scaffold00944	1817683	1817684	Dapma7bEVm002379t1_exon 5	Popeye domain containing protein	0.272616	0.545232	0	1.21558e-19	2.3611e-18	55.5556
scaffold00005	451236	451237			0.341453	0.682906	0	1.25065e-19	2.42699e-18	64.7059
scaffold02861	131753	131754	Dapma7bEVm006295t1_exon 2	Mono [ADP-ribose] polymerase PARP16	0.452593	0	0.905185	1.28269e-19	2.4869e-18	-90.2439
contig53872	353	354			0.446382	0.888889	0.00387597	1.29379e-19	2.50614e-18	91.884
scaffold01764	169920	169921	Dapma7bEVm010786t1_exon 5	Peptidyl-prolyl cis-trans isomerase FKBP14	0.475183	0	0.950366	1.32587e-19	2.56595e-18	-94.7368
scaffold03258	102736	102737			0.455357	0.910714	0	1.33009e-19	2.57178e-18	92
scaffold01348	558943	558944	Dapma7bEVm007075t1_exon 6	Trypsin alpha-3	0.447222	0	0.894444	1.36015e-19	2.62752e-18	-88.8889
scaffold00996	346184	346185	Dapma7bEVm003624t1_intron 1	UV radiation resistance-associated gene protein	0.494505	0.025641	0.96337	1.38243e-19	2.66573e-18	-92.7781
scaffold00872	140717	140718	Dapma7bEVm001192t1_exon 9	Sulfide:quinone oxidoreductase, mitochondrial	0.467487	0.914141	0.0208333	1.38243e-19	2.66573e-18	91.4103
scaffold00568	1658949	1658950	Dapma7bEVm016874t1_intron 5	Calcium/calmodulin-dependent protein kinase kinase	0.333951	0.655556	0.0123457	1.39622e-19	2.68988e-18	67.1222
scaffold00024	1509388	1509389	Dapma7bEVm001690t1_intron 1	cGMP-inhibited 3`,5`-cyclic phosphodiesterase B	0.414484	0	0.828968	1.41321e-19	2.72015e-18	-81.0345
scaffold00512	2856541	2856542	Dapma7bEVm005586t1_exon 5	tRNA-dihydrouridine(20) synthase	0.446335	0	0.89267	1.42368e-19	2.73783e-18	-89.1304
scaffold02140	67554	67555	Dapma7bEVm001259t1_exon 3	conserved protein	0.31977	0.627195	0.0123457	1.43076e-19	2.74895e-18	61.0826
contig14892	1266	1267	Dapma7bEVm007632t1_exon 6	pug	0.27617	0.552339	0	1.45234e-19	2.78789e-18	55.5556
scaffold00211	32852	32853	Dapma7bEVm002885t1_exon 7	Lys-63-specific deubiquitinase BRCC36	0.303906	0.60101	0.00680272	1.46068e-19	2.80138e-18	59.435
contig22648	84	85			0.274655	0.54931	0	1.47182e-19	2.8202e-18	53.0612
scaffold00032	6319	6320	Dapma7bEVm005579t1_up.1kb	F-box/LRR-repeat protein	0.5	1	0	1.51288e-19	2.89627e-18	100
scaffold00027	36841	36842			0.464924	0	0.929848	1.53385e-19	2.93379e-18	-93.6508
scaffold01574	153810	153811	Dapma7bEVm010088t1_exon 3	conserved protein	0.444742	0.0416667	0.847818	1.57116e-19	3.00244e-18	-81.6078
scaffold03276	135214	135215	Dapma7bEVm002092t1_exon 2	g-protein coupled receptor	0.444444	0.888889	0	1.58974e-19	3.03522e-18	94.1176
scaffold01348	1163297	1163298	Dapma7bEVm010080t1_exon 3	Uncharacterized protein	0.343939	0.687879	0	1.60032e-19	3.0527e-18	68.75
scaffold01270	1194	1195	Dapma7bEVm000697t1_exon 4	Uncharacterized protein	0.438568	0.877137	0	1.60624e-19	3.06125e-18	88.8889
scaffold01009	2469	2470	Dapma7bEVm007665t1_exon 5	conserved protein	0.472364	0.0222222	0.922506	1.65347e-19	3.14844e-18	-87.6923
scaffold00446	320331	320332	Dapma7bEVm001093t1_exon 3	Sodium/hydrogen exchanger	0.446611	0.85119	0.0420315	1.75219e-19	3.33343e-18	82.5
scaffold02850	448899	448900	Dapma7bEVm002064t1_intron 1	5`-3` exoribonuclease	0.29085	0.581699	0	1.80243e-19	3.42595e-18	55.2632
contig14319	19	20			0.416562	0.833124	0	1.8396e-19	3.49347e-18	84.6154
scaffold03258	135796	135797	Dapma7bEVm000491t1_exon 1	Pyridoxal-dependent decarboxylase domain-containing protein	0.425424	0	0.850848	1.86502e-19	3.5386e-18	-85.2713
scaffold00745	64419	64420	Dapma7bEVm004006t1_intron 4	Glycine dehydrogenase [decarboxylating], mitochondrial	0.509259	1	0.0185185	1.88012e-19	3.56406e-18	98.4375
scaffold01663	331275	331276	Dapma7bEVm005209t1_exon 4	Alpha-1,3/1,6-mannosyltransferase ALG2	0.458333	0.916667	0	1.88422e-19	3.56867e-18	94.1176
scaffold01463	23879	23880	Dapma7bEVm004061t1_intron 2	CUB and sushi domain-containing protein 1/sw	0.46805	0	0.936101	1.92465e-19	3.642e-18	-93.2039
contig42063	71	72			0.258342	0.501389	0.0152958	1.93757e-19	3.66318e-18	45.5245
scaffold00242	623	624			0.459127	0	0.918254	1.96182e-19	3.70574e-18	-92.3077
scaffold03376	687170	687171	Dapma7bEVm002121t1_exon 5	RNA polymerase-associated protein CTR9	0.458554	0.904762	0.0123457	1.98342e-19	3.74322e-18	89.3892
contig12250	864	865			0.461481	0	0.922963	1.99553e-19	3.76275e-18	-91.5254
scaffold00903	42768	42769	Dapma7bEVm008839t1_up.1kb/Dapma7bEVm029666t1_up.1kb		0.42854	0	0.857081	2.01846e-19	3.79924e-18	-86.4407
scaffold00394	5836	5837	Dapma7bEVm004319t1_intron 6/Dapma7bEVm027884t1_intron 4		0.434257	0	0.868514	2.01713e-19	3.79924e-18	-86.25
scaffold02140	245823	245824	Dapma7bEVm007813t1_exon 1	Oocyte zinc finger protein XlCOF6	0.444444	0.888889	0	2.04665e-19	3.84891e-18	87.5
contig26362	335	336			0.431209	0.176094	0.686324	2.05829e-19	3.86738e-18	-51.5621
contig14470	450	451			0.371528	0.743056	0	2.1056e-19	3.95278e-18	76.6667
scaffold00944	1817354	1817355	Dapma7bEVm002379t1_exon 5	Popeye domain containing protein	0.295833	0.591667	0	2.18847e-19	4.10473e-18	62.5
contig53096	652	653			0.370491	0.740981	0	2.27893e-19	4.27064e-18	73.913
scaffold03124	427183	427184	Dapma7bEVm007316t1_exon 3	Ubiquitin-conjugating enzyme E2 J1	0.445278	0	0.890556	2.28446e-19	4.27723e-18	-88.8889
scaffold02060	34915	34916	Dapma7bEVm027544t1_down.1kb	Trafficking protein particle complex subunit	0.485214	0.146667	0.823761	2.52879e-19	4.73053e-18	-66.4584
scaffold01036	1136993	1136994	Dapma7bEVm006421t1_intron 2	Rho GDP-dissociation inhibitor	0.482857	0.952381	0.0133333	2.53115e-19	4.7308e-18	93.8492
scaffold03124	1958640	1958641	Dapma7bEVm002791t1_exon 4	Bestrophin	0.293155	0.58631	0	2.66083e-19	4.96881e-18	59.0909
scaffold00084	368103	368104			0.444444	0.888889	0	2.68542e-19	5.01033e-18	88.4615
scaffold00389	55137	55138	Dapma7bEVm003536t1_intron 2	Dna mismatch repair protein muts	0.466779	0.030303	0.903255	2.72322e-19	5.07197e-18	-86.5538
scaffold00704	45867	45868	Dapma7bEVm000787t1_intron 4	Neurexin-2-beta	0.270569	0	0.541139	2.72218e-19	5.07197e-18	-52.8846
scaffold01274	263657	263658	Dapma7bEVm007793t1_exon 1/Dapma7bEVm028195t1_exon 9		0.476986	0	0.953971	2.72922e-19	5.07869e-18	-95.4545
scaffold01458	1556	1557			0.486111	0.972222	0	2.78446e-19	5.17696e-18	96.6667
scaffold00024	3189781	3189782	Dapma7bEVm011146t1_exon 2	DNA-directed RNA polymerase III subunit RPC5	0.512821	1	0.025641	2.90019e-19	5.38744e-18	97.2603
scaffold03072	27574	27575	Dapma7bEVm007325t1_exon 2	Uncharacterized protein	0.503268	1	0.00653595	2.92674e-19	5.43201e-18	99.2481
scaffold01764	48529	48530			0.377381	0.754762	0	2.97158e-19	5.51043e-18	79.5455
contig06314	41	42	Dapma7bEVm016243t1_intron 1	The THAP domain is a DNA-binding domain	0.5	1	0	3.04405e-19	5.6399e-18	100
scaffold00383	3375	3376	Dapma7bEVm030536t1_down.1kb	Uncharacterized protein	0.449234	0.0703704	0.828099	3.10335e-19	5.74478e-18	-74.0316
contig57912	838	839			0.337882	0	0.675763	3.16764e-19	5.85869e-18	-67.0412
scaffold02227	154347	154348	Dapma7bEVm009447t1_exon 39	Myosin light chain kinase, smooth muscle	0.399883	0	0.799767	3.31068e-19	6.11777e-18	-80
scaffold00568	726848	726849	Dapma7bEVm004376t1_exon 2	Valacyclovir hydrolase	0.5	1	0	3.31346e-19	6.11777e-18	100
scaffold00084	380974	380975			0.29359	0.587179	0	3.39442e-19	6.26181e-18	57.5758
contig25925	113	114			0.488095	0.97619	0	3.43848e-19	6.3376e-18	98.2456
scaffold02850	131317	131318	Dapma7bEVm000261t1_intron 33	dmX protein 2	0.278312	0.556624	0	3.46681e-19	6.38429e-18	57.6271
scaffold02066	288036	288037	Dapma7bEVm015010t1_exon 2	Alpha1,3fucosyltransferase	0.409673	0	0.819345	3.52745e-19	6.49034e-18	-82.1053
scaffold00868	272501	272502	Dapma7bEVm004261t1_exon 4	Angiogenic factor with G patch and FHA domains	0.293318	0.566434	0.020202	3.6396e-19	6.69091e-18	56.5714
scaffold02244	347980	347981	Dapma7bEVm030204t1_exon 8	Uncharacterized protein	0.184768	0.369537	0	3.64659e-19	6.69798e-18	33.9286
scaffold02902	59941	59942			0.490598	0.025641	0.955556	3.72924e-19	6.84388e-18	-92.655
scaffold01151	315371	315372	Dapma7bEVm006206t1_exon 2	POU domain, class 6, transcription factor	0.327273	0.654545	0	3.7387e-19	6.85533e-18	65.625
scaffold01581	1657096	1657097	Dapma7bEVm009091t1_intron 1/Dapma7bEVm014653t1_intron 1/Dapma7bEVm018893t1_intron 3		0.483846	0.030303	0.93739	3.78386e-19	6.93216e-18	-90.0476
scaffold03376	508097	508098	Dapma7bEVm001610t1_exon 1	Coiled-coil domain-containing protein	0.418318	0	0.836636	3.87462e-19	7.09234e-18	-84.0426
contig34226	213	214			0.460901	0.0740741	0.847727	3.92286e-19	7.17447e-18	-79.6296
scaffold01361	91143	91144	Dapma7bEVm002392t1_down.1kb	Actin-related protein	0.438725	0.877451	0	3.9319e-19	7.18483e-18	86.8421
scaffold00084	399716	399717	Dapma7bEVm006733t1_exon 1	Nitric oxide-associated protein	0.344697	0.689394	0	4.02949e-19	7.35685e-18	60.7143
scaffold01581	2280844	2280845	Dapma7bEVm023454t1_exon 3	Ring finger protein 8	0.47619	0.952381	0	4.03617e-19	7.36273e-18	93.75
scaffold00341	330085	330086	Dapma7bEVm003529t1_exon 6	ATP-dependent RNA helicase DDX46	0.32963	0.659259	0	4.2223e-19	7.68908e-18	66.6667
scaffold02098	62235	62236			0.5	1	0	4.22138e-19	7.68908e-18	100
scaffold00687	1006944	1006945	Dapma7bEVm001692t1_exon 10	Hyaluronan mediated motility receptor/sw	0.473082	0.0333333	0.91283	4.32395e-19	7.86747e-18	-87.3333
scaffold01871	36675	36676	Dapma7bEVm030577t1_exon 1	Uncharacterized protein	0.444444	0.888889	0	4.35193e-19	7.91162e-18	92.3077
scaffold01363	47239	47240	Dapma7bEVm023400t1_intron 2	Nucleoporin NUP188	0.406659	0	0.813318	4.37788e-19	7.952e-18	-82.7586
scaffold00341	329746	329747	Dapma7bEVm003529t1_exon 4	ATP-dependent RNA helicase DDX46	0.479798	0.944444	0.0151515	4.40215e-19	7.98927e-18	89.953
scaffold02190	1430639	1430640	Dapma7bEVm027185t1_up.1kb	Uncharacterized protein	0.488213	0	0.976427	4.46614e-19	8.0985e-18	-97.4359
scaffold00221	3409	3410	Dapma7bEVm024615t1_exon 1/Dapma7bEVm029482t1_exon 1		0.466667	0.933333	0	4.54976e-19	8.2431e-18	88.8889
scaffold02867	31288	31289			0.182349	0.360254	0.00444444	4.56841e-19	8.26986e-18	37.8205
scaffold02639	3209	3210	Dapma7bEVm001257t1_exon 3	Uncharacterized protein	0.465242	0.0666667	0.863817	4.59137e-19	8.30435e-18	-81.8952
contig58449	50	51			0.318112	0.625806	0.0104167	4.64487e-19	8.39398e-18	62.7296
scaffold03165	16881	16882	Dapma7bEVm012229t1_exon 4/Dapma7bEVm027989t1_exon 6		0.521465	1	0.0429293	4.75962e-19	8.58677e-18	95.2381
scaffold00243	8049	8050			0.481481	0.962963	0	4.75962e-19	8.58677e-18	95.2381
scaffold00512	868853	868854	Dapma7bEVm010047t1_exon 2	Uncharacterized protein	0.469444	0	0.938889	4.78728e-19	8.62937e-18	-94.8718
scaffold00152	18434	18435	Dapma7bEVm001980t1_exon 2	Uncharacterized protein	0.454594	0	0.909188	4.8435e-19	8.72331e-18	-92
contig39399	169	170			0.5	1	0	5.03411e-19	9.05895e-18	100
contig16824	1341	1342			0.238759	0.477517	0	5.32866e-19	9.58089e-18	44.8276
scaffold03147	16310	16311	Dapma7bEVm001540t1_exon 2	Beta-1,4-mannosyltransferase egh	0.291958	0.583916	0	5.34859e-19	9.6008e-18	59.1837
contig45752	166	167			0.44213	0.884259	0	5.34875e-19	9.6008e-18	86.3636
scaffold02121	238903	238904	Dapma7bEVm018700t1_exon 2	Sepiapterin reductase	0.436092	0	0.872183	5.6097e-19	1.00607e-17	-86.6142
scaffold02545	47442	47443	Dapma7bEVm004850t1_exon 1	Transferase CAF17 , mitochondrial	0.196296	0.392593	0	5.6614e-19	1.01449e-17	40
scaffold02850	610537	610538	Dapma7bEVm000881t1_exon 6	LIM domain and actin-binding protein	0.347222	0.694444	0	6.06597e-19	1.08516e-17	67.7419
scaffold02581	1313409	1313410	Dapma7bEVm000426t1_exon 2/Dapma7bEVm027462t1_exon 1		0.541547	1	0.0830935	6.06597e-19	1.08516e-17	91.5254
contig00229	1624	1625	Dapma7bEVm027264t1_exon 2	Uncharacterized protein	0.441667	0.883333	0	6.21634e-19	1.11112e-17	88.8889
scaffold03124	1958659	1958660	Dapma7bEVm002791t1_exon 4	Bestrophin	0.331767	0.654762	0.00877193	6.26695e-19	1.11923e-17	64.1071
scaffold01361	2468133	2468134	Dapma7bEVm002957t1_exon 4	Inositol 1,4,5-trisphosphate receptor type	0.226587	0.453175	0	6.27665e-19	1.12002e-17	45.1613
scaffold01005	879712	879713	Dapma7bEVm004116t1_exon 2	Uncharacterized protein LOC663986	0.394231	0.779915	0.00854701	6.369e-19	1.13555e-17	84.1667
scaffold00568	1658895	1658896	Dapma7bEVm016874t1_intron 5	Calcium/calmodulin-dependent protein kinase kinase	0.281136	0.562271	0	6.42677e-19	1.14489e-17	56.4103
scaffold02867	31274	31275			0.153265	0.30653	0	6.55267e-19	1.16635e-17	33.9286
scaffold02060	161074	161075	Dapma7bEVm023665t1_exon 4	TE: Reverse transcriptase	0.257475	0.514949	0	6.65182e-19	1.183e-17	53.75
scaffold00131	3654	3655	Dapma7bEVm022793t1_exon 4	Forkhead box protein K2	0.462845	0.102564	0.823126	6.80831e-19	1.20982e-17	-74.1547
scaffold00024	444753	444754	Dapma7bEVm018454t1_intron 9	Serine/threonine-protein kinase/endoribonuclease IRE1	0.410979	0.0166667	0.805291	6.85502e-19	1.21711e-17	-77.4879
scaffold03165	16893	16894	Dapma7bEVm012229t1_exon 4/Dapma7bEVm027989t1_exon 6		0.469697	0.939394	0	6.88819e-19	1.22198e-17	93.1034
scaffold02190	1743825	1743826	Dapma7bEVm007119t1_exon 3	Thiopurine S-methyltransferase	0.458333	0.916667	0	6.91515e-19	1.22574e-17	95.4545
scaffold02868	1711	1712			0.416396	0.832792	0	7.36855e-19	1.30502e-17	81.8182
scaffold02867	31175	31176			0.254168	0.503949	0.00438596	7.6885e-19	1.36055e-17	49.1954
scaffold02060	161508	161509	Dapma7bEVm023665t1_exon 3	TE: Reverse transcriptase	0.208435	0.41687	0	7.95083e-19	1.40581e-17	42.8571
scaffold01943	79231	79232			0.467361	0	0.934722	7.9685e-19	1.40776e-17	-93.75
scaffold00568	1442289	1442290	Dapma7bEVm010822t1_down.1kb	Sodium-dependent phosphate transport protein 2B	0.422969	0.845938	0	7.99437e-19	1.41116e-17	81.4815
scaffold00243	119354	119355	Dapma7bEVm009630t1_exon 15	Microsomal triglyceride transfer protein large subunit	0.394148	0.0222222	0.766073	8.14745e-19	1.43699e-17	-73.4848
scaffold00687	811482	811483	Dapma7bEVm011366t1_down.1kb	Coiled-coil domain-containing protein	0.466387	0	0.932773	8.21788e-19	1.44822e-17	-92.5
scaffold02226	11785	11786			0.441667	0	0.883333	8.24175e-19	1.45122e-17	-88.7097
scaffold02867	31299	31300			0.166085	0.33217	0	8.26059e-19	1.45333e-17	34.9206
scaffold01361	2468170	2468171	Dapma7bEVm002957t1_exon 4	Inositol 1,4,5-trisphosphate receptor type	0.356136	0.690058	0.0222125	8.52504e-19	1.49862e-17	64.4444
scaffold01019	106040	106041	Dapma7bEVm010205t1_down.1kb	Signal-induced proliferation-associated 1 protein 1	0.474359	0	0.948718	8.5787e-19	1.50681e-17	-94.7368
scaffold00221	3271	3272	Dapma7bEVm024615t1_exon 1/Dapma7bEVm029482t1_exon 1		0.444444	0.888889	0	8.61774e-19	1.51242e-17	93.3333
scaffold02994	217023	217024	Dapma7bEVm006261t1_exon 2	NADH dehydrogenase [ubiquinone] complex I, assembly factor	0.314815	0.62963	0	8.67621e-19	1.52143e-17	62.963
scaffold01253	498274	498275			0.636167	0.358312	0.914021	8.93416e-19	1.56537e-17	-57.1617
scaffold01736	1587	1588	Dapma7bEVm010093t1_exon 5	Uncharacterized protein	0.262164	0.524327	0	9.04913e-19	1.58421e-17	52.2388
scaffold00190	259036	259037			0.421886	0	0.843773	9.09202e-19	1.59041e-17	-84.2975
scaffold01569	192603	192604	Dapma7bEVm004055t1_exon 7	Serine/threonine-protein kinase PLK4	0.251732	0.498413	0.00505051	9.11316e-19	1.5928e-17	50.5586
scaffold00725	358059	358060	Dapma7bEVm008410t1_exon 6/Dapma7bEVm028203t1_exon 9		0.506173	1	0.0123457	9.48509e-19	1.65645e-17	98.7179
contig24559	242	243			0.32428	0.644444	0.00411523	9.59856e-19	1.67489e-17	57.5883
scaffold00512	3278082	3278083	Dapma7bEVm018629t1_exon 3	UPF0536 protein C12orf66	0.425	0.85	0	1.00442e-18	1.75122e-17	88.8889
scaffold00763	109669	109670	Dapma7bEVm018485t1_exon 2	DNA topoisomerase 2-binding protein 1-A	0.372744	0	0.745489	1.00854e-18	1.75696e-17	-74.3119
scaffold01361	1077292	1077293	Dapma7bEVm011554t1_intron 4	Carbonic anhydrase	0.466368	0	0.932735	1.03569e-18	1.80278e-17	-93.3333
scaffold01361	2158723	2158724	Dapma7bEVm016058t1_exon 1	conserved protein	0.450886	0.037037	0.864734	1.04421e-18	1.81613e-17	-79.8309
scaffold00944	733004	733005	Dapma7bEVm004567t1_exon 5/Dapma7bEVm005625t1_exon 5/Dapma7bEVm027910t1_exon 13		0.375	0.75	0	1.05541e-18	1.83412e-17	84.2105
scaffold00547	215892	215893	Dapma7bEVm004647t1_exon 1	E3 ubiquitin-protein ligase CBL	0.5	1	0	1.13982e-18	1.97918e-17	100
scaffold01348	1163329	1163330	Dapma7bEVm010080t1_exon 3	Uncharacterized protein	0.324499	0.648998	0	1.15259e-18	1.99973e-17	63.6364
scaffold01313	1814	1815			0.444678	0	0.889356	1.16382e-18	2.01756e-17	-88.2353
scaffold00742	3285	3286	Dapma7bEVm006632t1_down.1kb/Dapma7bEVm007474t1_up.1kb		0.419008	0	0.838017	1.18206e-18	2.04752e-17	-82.2581
scaffold00568	1658920	1658921	Dapma7bEVm016874t1_intron 5	Calcium/calmodulin-dependent protein kinase kinase	0.302707	0.605413	0	1.20376e-18	2.08341e-17	58.3333
scaffold03376	325385	325386	Dapma7bEVm005315t1_exon 2	Solute carrier family 25 member	0.307875	0.60404	0.0117103	1.2081e-18	2.08922e-17	59.2763
scaffold01315	114546	114547			0.225398	0.450796	0	1.25358e-18	2.16611e-17	44.0678
scaffold00007	289294	289295	Dapma7bEVm004648t1_exon 4	Ran GTPase-activating protein	0.480392	0	0.960784	1.29e-18	2.22556e-17	-95.8333
scaffold00626	1121618	1121619	Dapma7bEVm024808t1_exon 3	Uncharacterized protein	0.458179	0	0.916358	1.29008e-18	2.22556e-17	-91.8699
scaffold00512	1456658	1456659	Dapma7bEVm003374t1_exon 2	Pyridoxal phosphate phosphatase PHOSPHO2	0.467102	0	0.934205	1.29559e-18	2.23327e-17	-93.6364
contig07737	539	540			0.179433	0.358866	0	1.31641e-18	2.26733e-17	34.4262
scaffold00944	1913129	1913130			0.451433	0	0.902866	1.31894e-18	2.26801e-17	-90.3226
scaffold00930	191991	191992	Dapma7bEVm006675t1_up.1kb/Dapma7bEVm007495t1_down.1kb		0.453526	0.907051	0	1.31829e-18	2.26801e-17	89.6552
scaffold00568	130314	130315			0.471278	0	0.942556	1.32629e-18	2.2788e-17	-94.2149
scaffold03147	16313	16314	Dapma7bEVm001540t1_exon 2	Beta-1,4-mannosyltransferase egh	0.279487	0.558974	0	1.34005e-18	2.30059e-17	57.1429
scaffold02994	217159	217160	Dapma7bEVm006261t1_exon 2	NADH dehydrogenase [ubiquinone] complex I, assembly factor	0.273545	0.54709	0	1.34358e-18	2.30478e-17	57.5758
scaffold00944	528183	528184	Dapma7bEVm010155t1_exon 2/Dapma7bEVm018034t1_exon 1		0.296928	0.593855	0	1.34509e-18	2.30553e-17	54.5455
scaffold02581	708677	708678	Dapma7bEVm009619t1_up.1kb	Acetyl-coenzyme A transporter	0.467361	0	0.934722	1.38047e-18	2.36427e-17	-92.1053
scaffold01009	2277	2278	Dapma7bEVm007665t1_exon 4	conserved protein	0.4437	0	0.887401	1.39057e-18	2.37964e-17	-88
scaffold01569	274608	274609	Dapma7bEVm004108t1_exon 5	SH3 domain-containing kinase-binding protein	0.307082	0.614164	0	1.39696e-18	2.38866e-17	63.0435
scaffold00809	1553	1554	Dapma7bEVm011102t1_exon 3	Uncharacterized protein	0.475298	0	0.950595	1.42096e-18	2.42775e-17	-95.098
scaffold00944	151910	151911	Dapma7bEVm009466t1_intron 8/Dapma7bEVm028305t1_intron 10		0.426537	0	0.853073	1.44669e-18	2.46973e-17	-85.1852
scaffold00084	399707	399708	Dapma7bEVm006733t1_exon 1	Nitric oxide-associated protein	0.337157	0.669553	0.0047619	1.45421e-18	2.48057e-17	70.2198
scaffold02011	31380	31381	Dapma7bEVm004906t1_exon 2	OSCP1	0.433704	0	0.867407	1.50777e-18	2.56987e-17	-86.5672
scaffold02830	136225	136226			0.423611	0.847222	0	1.53108e-18	2.60751e-17	84.6154
scaffold00944	2078551	2078552	Dapma7bEVm029579t1_exon 2	WAP, kazal, immunoglobulin, kunitz and NTR domain-containing protein 2/sw	0.39306	0	0.786119	1.53781e-18	2.61689e-17	-77.2277
scaffold00944	1115667	1115668			0.249971	0.499943	0	1.57858e-18	2.68413e-17	48.8889
scaffold03258	4606	4607			0.0741529	0.148306	0	1.60368e-18	2.72462e-17	85
scaffold00996	273347	273348	Dapma7bEVm004947t1_exon 1	niemannck type c-2	0.420367	0.025641	0.815093	1.61782e-18	2.74645e-17	-77.705
scaffold00944	435802	435803	Dapma7bEVm010922t1_down.1kb/Dapma7bEVm013593t1_up.1kb		0.47351	0.919048	0.027972	1.62363e-18	2.75412e-17	88.8043
contig28328	39	40			0.449603	0.899206	0	1.6564e-18	2.80748e-17	88.4615
scaffold00512	1396918	1396919	Dapma7bEVm001217t1_down.1kb/Dapma7bEVm013170t1_down.1kb		0.438529	0	0.877059	1.6593e-18	2.81016e-17	-87.0968
scaffold01361	1077264	1077265	Dapma7bEVm011554t1_exon 5	Carbonic anhydrase	0.473927	0	0.947854	1.67641e-18	2.83326e-17	-95.0495
scaffold02560	66538	66539	Dapma7bEVm000821t1_exon 3	Oxysterol-binding-related protein 5 protein	0.443813	0	0.887626	1.67694e-18	2.83326e-17	-89.2857
scaffold02141	526	527			0.450293	0	0.900587	1.67451e-18	2.83326e-17	-89.0244
scaffold00687	51732	51733	Dapma7bEVm003562t1_intron 8	Sodium bicarbonate transporter protein 11	0.358265	0	0.71653	1.68733e-18	2.84856e-17	-70.7547
scaffold00930	1434354	1434355	Dapma7bEVm018643t1_down.1kb	Uncharacterized protein	0.36645	0.7329	0	1.69249e-18	2.85501e-17	75
contig13458	283	284	Dapma7bEVm028989t1_exon 1	Uncharacterized protein daphplx:hxNCBI_GNO_266824	0.320114	0	0.640227	1.69546e-18	2.85775e-17	-64.1026
scaffold02581	1353317	1353318	Dapma7bEVm011434t1_intron 2	Chromaffin granule amine transporter	0.512851	0.104762	0.92094	1.72702e-18	2.90863e-17	-81.7959
contig45752	25	26			0.453704	0.907407	0	1.75455e-18	2.95267e-17	81.4815
scaffold02385	1036815	1036816	Dapma7bEVm003618t1_exon 2/Dapma7bEVm023797t1_exon 8		0.246032	0.492063	0	1.76671e-18	2.97079e-17	47.541
scaffold00389	44425	44426	Dapma7bEVm003536t1_intron 15/Dapma7bEVm006538t1_intron 1		0.430885	0	0.86177	1.78835e-18	3.0048e-17	-84.6154
scaffold01361	1034654	1034655	Dapma7bEVm000658t1_exon 2	Calcium homeostasis endoplasmic reticulum protein	0.384046	0.768091	0	1.83033e-18	3.07291e-17	74.0741
scaffold03326	368819	368820	Dapma7bEVm012426t1_intron 2	Plasma membrane calcium-transporting ATPase	0.466667	0	0.933333	1.83469e-18	3.07781e-17	-93.5897
contig32945	153	154			0.236519	0.466628	0.00641026	1.86282e-18	3.12254e-17	37.5695
scaffold00868	649107	649108	Dapma7bEVm011303t1_exon 1	MIS12	0.407407	0.814815	0	1.92769e-18	3.22873e-17	83.3333
scaffold02713	12908	12909			0.236925	0.463098	0.0107527	1.95397e-18	3.27017e-17	46.9714
contig59684	128	129			0.196696	0.393393	0	1.96796e-18	3.29101e-17	45.0704
scaffold01361	740850	740851	Dapma7bEVm002540t1_intron 3/Dapma7bEVm016776t1_intron 1		0.439815	0	0.87963	2.08303e-18	3.48069e-17	-90.9091
scaffold01636	29482	29483	Dapma7bEVm010593t1_exon 2	Myelin expression factor	0.530747	1	0.0614943	2.11536e-18	3.53194e-17	93.4579
scaffold02830	126577	126578	Dapma7bEVm001702t1_intron 3	Rho GTPase-activating protein SYDE2	0.393573	0	0.787146	2.1794e-18	3.63601e-17	-80
scaffold03242	4248	4249	Dapma7bEVm002131t1_intron 3	Ubiquitin modifier-activating enzyme 1	0.477273	0	0.954545	2.18469e-18	3.64199e-17	-93.1818
scaffold01348	1071026	1071027	Dapma7bEVm006892t1_exon 1	Ribulose-phosphate 3-epimerase	0.424123	0	0.848246	2.19343e-18	3.6537e-17	-85.1852
scaffold02409	54747	54748	Dapma7bEVm028022t1_exon 4	TE: Transposase domain-containing protein	0.225856	0	0.451712	2.22131e-18	3.69724e-17	-45.283
scaffold02581	1167398	1167399	Dapma7bEVm000740t1_exon 1	60S ribosomal protein L22	0.49375	0.131944	0.855556	2.24053e-18	3.72632e-17	-78.022
scaffold00115	411374	411375	Dapma7bEVm022785t1_exon 5	Heterogeneous nuclear ribonucleoprotein A3	0.5	1	0	2.28387e-18	3.79544e-17	100
scaffold00705	145341	145342			0.144019	0.288037	0	2.33271e-18	3.87358e-17	32.9787
scaffold00944	435824	435825	Dapma7bEVm010922t1_down.1kb/Dapma7bEVm013593t1_up.1kb		0.392857	0.785714	0	2.34339e-18	3.88829e-17	80
scaffold02803	2368	2369			0.33066	0.661319	0	2.38128e-18	3.94808e-17	63.1579
scaffold02190	57388	57389	Dapma7bEVm018617t1_intron 2	Heterogeneous nuclear ribonucleoprotein U protein 1	0.327273	0.654545	0	2.41646e-18	4.00329e-17	64.5161
scaffold01036	247566	247567			0.305769	0.611538	0	2.46597e-18	4.08213e-17	65.7895
contig45752	169	170			0.431548	0.863095	0	2.49794e-18	4.13184e-17	85.7143
scaffold00243	606755	606756	Dapma7bEVm010726t1_exon 6/Dapma7bEVm028544t1_exon 5		0.308297	0.607334	0.00925926	2.51986e-18	4.16486e-17	59.357
scaffold03376	635101	635102	Dapma7bEVm003702t1_exon 8	Cytochrome P450 306a1	0.309943	0.612795	0.0070922	2.56389e-18	4.23434e-17	58.6816
scaffold00687	711934	711935	Dapma7bEVm010529t1_up.1kb/Dapma7bEVm027486t1_down.1kb		0.483333	0	0.966667	2.70285e-18	4.46039e-17	-95.4545
scaffold01009	79270	79271			0.556827	1	0.113654	2.70856e-18	4.46635e-17	88.1356
contig19414	572	573	Dapma7bEVm008284t1_exon 3/Dapma7bEVm028239t1_exon 4		0.5	1	0	2.75654e-18	4.54195e-17	100
scaffold03376	224724	224725	Dapma7bEVm010920t1_exon 5	DNA replication licensing factor mcm5	0.442759	0.0277778	0.85774	2.80166e-18	4.61272e-17	-82.5157
scaffold01805	76	77			0.47619	0.952381	0	2.80732e-18	4.61847e-17	92.8571
scaffold00568	1658888	1658889	Dapma7bEVm016874t1_intron 5	Calcium/calmodulin-dependent protein kinase kinase	0.285256	0.570513	0	2.86606e-18	4.71146e-17	56.7568
scaffold00626	1169222	1169223	Dapma7bEVm006739t1_exon 4	A-kinase anchor protein 17A	0.420565	0	0.84113	2.9101e-18	4.78017e-17	-82.8125
scaffold01253	511302	511303	Dapma7bEVm023325t1_exon 2	Uncharacterized protein	0.488839	0.0555556	0.922122	2.93872e-18	4.82345e-17	-84.4293
scaffold00944	1817404	1817405	Dapma7bEVm002379t1_exon 5	Popeye domain containing protein	0.257937	0.515873	0	2.949e-18	4.8366e-17	53.3333
scaffold01574	109097	109098	Dapma7bEVm005748t1_down.1kb/Dapma7bEVm007610t1_down.1kb/Dapma7bEVm011940t1_down.1kb		0.434722	0.869444	0	2.95479e-18	4.84236e-17	87.5
scaffold03116	88238	88239	Dapma7bEVm007379t1_exon 2	Uncharacterized protein	0.479167	0.958333	0	2.97203e-18	4.86688e-17	94.7368
scaffold02060	34948	34949	Dapma7bEVm027544t1_down.1kb	Trafficking protein particle complex subunit	0.375186	0.0434783	0.706894	2.98149e-18	4.8786e-17	-64.9279
contig01611	637	638			0.232143	0	0.464286	3.04083e-18	4.97189e-17	-46.6667
contig59684	212	213			0.217548	0.435096	0	3.06368e-18	5.00541e-17	42.6829
scaffold00868	295304	295305	Dapma7bEVm003592t1_exon 2	PHD finger protein	0.411111	0.822222	0	3.07155e-18	5.01441e-17	85.7143
contig07085	303	304	Dapma7bEVm010934t1_down.1kb	Notchless protein	0.683377	0.984127	0.382626	3.13184e-18	5.10501e-17	59.5441
scaffold01348	1163318	1163319	Dapma7bEVm010080t1_exon 3	Uncharacterized protein	0.322222	0.644444	0	3.12945e-18	5.10501e-17	63.4146
scaffold00512	545282	545283	Dapma7bEVm004448t1_intron 3	Glutathione s-transferase kappa	0.457044	0	0.914087	3.22977e-18	5.26061e-17	-91.5663
scaffold03124	1720992	1720993	Dapma7bEVm025885t1_down.1kb	Uncharacterized protein	0.439394	0	0.878788	3.28695e-18	5.34965e-17	-87.8788
scaffold00725	212617	212618	Dapma7bEVm000125t1_intron 10	Serine/threonine-protein phosphatase 2A regulatory subunit B`` subunit alpha	0.434837	0	0.869674	3.30382e-18	5.37301e-17	-86.0465
scaffold00944	200971	200972	Dapma7bEVm002268t1_exon 2	conserved protein	0.428866	0.025641	0.832092	3.43105e-18	5.57566e-17	-79.8881
scaffold01361	2015617	2015618	Dapma7bEVm007947t1_exon 1	Uncharacterized protein	0.414021	0	0.828042	3.45077e-18	5.60343e-17	-82.5397
scaffold02190	1723471	1723472	Dapma7bEVm001090t1_down.1kb	DNA replication licensing factor MCM3	0.348509	0.688889	0.00813008	3.4573e-18	5.60975e-17	72.2639
scaffold00745	86796	86797	Dapma7bEVm006853t1_exon 4	Uncharacterized protein	0.190909	0.381818	0	3.48239e-18	5.64615e-17	51.4286
scaffold00446	314465	314466			0.467593	0	0.935185	3.48866e-18	5.65202e-17	-93.8776
scaffold01005	833028	833029	Dapma7bEVm004203t1_exon 4	Uncharacterized protein C17orf85	0.222994	0.439815	0.00617284	3.59802e-18	5.82476e-17	44.4118
scaffold00868	1816408	1816409	Dapma7bEVm011070t1_exon 3	Ribonuclease H2 subunit A	0.28022	0.56044	0	3.61482e-18	5.84751e-17	56.0976
scaffold02830	126731	126732	Dapma7bEVm001702t1_intron 3	Rho GTPase-activating protein SYDE2	0.429894	0	0.859788	3.73091e-18	6.02614e-17	-86.6667
scaffold01348	816221	816222	Dapma7bEVm014495t1_exon 3	Uncharacterized protein	0.642778	0.305556	0.98	3.72937e-18	6.02614e-17	-66.6952
scaffold00868	1265736	1265737	Dapma7bEVm002399t1_exon 4	Dihydroorotate dehydrogenase	0.532325	0.111111	0.953539	3.7925e-18	6.12098e-17	-90.4128
scaffold01361	1077200	1077201	Dapma7bEVm011554t1_exon 5	Carbonic anhydrase	0.38258	0	0.76516	3.80445e-18	6.13561e-17	-76.8421
scaffold01005	241213	241214	Dapma7bEVm004641t1_up.1kb	Vegetative incompatibility protein HET-E-1	0.305556	0.611111	0	3.83902e-18	6.18668e-17	63.8889
scaffold00626	1202122	1202123	Dapma7bEVm003756t1_exon 1	Hairless	0.303745	0	0.60749	3.84944e-18	6.19878e-17	-60.4396
contig25926	5	6			0.276195	0.552391	0	3.86192e-18	6.21417e-17	69.863
scaffold01461	2259	2260	Dapma7bEVm029679t1_down.1kb	Uncharacterized protein	0.276738	0.553476	0	3.93159e-18	6.3215e-17	56.8182
scaffold00221	3497	3498	Dapma7bEVm024615t1_exon 1/Dapma7bEVm029482t1_exon 1		0.420394	0.830688	0.010101	3.96715e-18	6.37387e-17	80.8748
scaffold00626	962143	962144	Dapma7bEVm003082t1_down.1kb	Cullin-3	0.316667	0.633333	0	3.99135e-18	6.4079e-17	64.2857
scaffold00745	93123	93124	Dapma7bEVm001969t1_exon 6	Cystinosin	0.470026	0	0.940053	4.00009e-18	6.4171e-17	-93.3333
scaffold03124	1343874	1343875	Dapma7bEVm002435t1_exon 6	Pancreatic lipase-related protein	0.230704	0.461408	0	4.063e-18	6.51311e-17	47.9167
scaffold03376	682246	682247	Dapma7bEVm010874t1_exon 3	Torsin-1A-interacting protein	0.286607	0	0.573213	4.0771e-18	6.5308e-17	-57.3034
scaffold00781	184701	184702			0.457558	0	0.915116	4.14659e-18	6.63712e-17	-91.5254
scaffold00055	113913	113914	Dapma7bEVm006823t1_exon 1	Uncharacterized protein	0.491667	0	0.983333	4.27974e-18	6.8451e-17	-97.8261
scaffold02433	3412	3413	Dapma7bEVm000762t1_exon 1	Uncharacterized protein	0.226651	0.453301	0	4.37852e-18	6.99783e-17	42.8571
scaffold00512	2561482	2561483	Dapma7bEVm003429t1_exon 1	Uncharacterized protein LOC100577836	0.484127	0	0.968254	4.56938e-18	7.29739e-17	-95.5556
scaffold01005	833112	833113	Dapma7bEVm004203t1_exon 4	Uncharacterized protein C17orf85	0.231313	0.462626	0	4.60547e-18	7.3495e-17	43.4783
scaffold03376	320900	320901	Dapma7bEVm004427t1_exon 5/Dapma7bEVm007818t1_exon 6		0.398148	0.796296	0	4.62014e-18	7.3674e-17	79.3103
scaffold00311	807455	807456	Dapma7bEVm006672t1_intron 2	Adenylate kinase isoenzyme	0.460552	0	0.921104	4.90593e-18	7.81143e-17	-92.1569
scaffold00930	844932	844933	Dapma7bEVm014086t1_exon 5	Uncharacterized protein	0.30101	0.60202	0	4.90398e-18	7.81143e-17	61.3861
scaffold01361	1291099	1291100	Dapma7bEVm004691t1_exon 2/Dapma7bEVm028595t1_exon 20		0.3375	0.675	0	5.10445e-18	8.12144e-17	67.8571
scaffold01663	331462	331463	Dapma7bEVm005209t1_exon 4	Alpha-1,3/1,6-mannosyltransferase ALG2	0.507246	1	0.0144928	5.14066e-18	8.17295e-17	98.8889
scaffold03276	135180	135181	Dapma7bEVm002092t1_exon 2	g-protein coupled receptor	0.531322	1	0.0626433	5.18909e-18	8.24378e-17	93.617
scaffold00745	133538	133539	Dapma7bEVm006157t1_exon 33	E3 ubiquitin-protein ligase MYCBP2	0.402357	0.804714	0	5.25756e-18	8.34632e-17	75
scaffold00389	16348	16349			0.445623	0.872727	0.0185185	5.47304e-18	8.67546e-17	87.194
scaffold01361	218239	218240	Dapma7bEVm029513t1_exon 5	Uncharacterized protein	0.5	1	0	5.47242e-18	8.67546e-17	100
scaffold00084	399762	399763	Dapma7bEVm006733t1_exon 1	Nitric oxide-associated protein	0.304831	0.6	0.00966184	5.54525e-18	8.78339e-17	60.2208
scaffold00944	1639580	1639581	Dapma7bEVm028745t1_exon 2/Dapma7bEVm029501t1_exon 3		0.422408	0.037037	0.807778	5.61001e-18	8.87935e-17	-77.9221
scaffold01361	1927972	1927973	Dapma7bEVm010001t1_intron 2	60S ribosomal protein L26	0.456169	0	0.912338	5.64159e-18	8.9227e-17	-90.9091
scaffold02994	217164	217165	Dapma7bEVm006261t1_exon 2	NADH dehydrogenase [ubiquinone] complex I, assembly factor	0.244048	0.488095	0	5.71963e-18	9.03942e-17	56.25
scaffold00626	962128	962129	Dapma7bEVm003082t1_down.1kb	Cullin-3	0.316667	0.633333	0	5.80087e-18	9.16101e-17	64.2857
scaffold02581	1313387	1313388	Dapma7bEVm000426t1_exon 2/Dapma7bEVm027462t1_exon 1		0.574654	1	0.149308	5.83366e-18	9.20595e-17	84.4037
scaffold03130	256147	256148	Dapma7bEVm030328t1_exon 4	Uncharacterized protein	0.279798	0.559596	0	5.9012e-18	9.30565e-17	56.6667
scaffold02060	161517	161518	Dapma7bEVm023665t1_exon 3	TE: Reverse transcriptase	0.206434	0.412868	0	6.37021e-18	1.00378e-16	41.1111
scaffold02861	563202	563203	Dapma7bEVm007319t1_exon 3	Uncharacterized protein	0.408303	0	0.816607	6.51566e-18	1.02594e-16	-81.8182
scaffold02140	67529	67530	Dapma7bEVm001259t1_exon 3	conserved protein	0.295175	0.590351	0	6.55674e-18	1.03165e-16	58
scaffold03124	2026921	2026922	Dapma7bEVm004685t1_exon 3	conserved protein	0.466667	0.933333	0	6.57501e-18	1.03375e-16	93.75
scaffold01315	114610	114611			0.208773	0.417547	0	6.87715e-18	1.08046e-16	41.8803
scaffold02977	714	715	Dapma7bEVm013378t1_exon 3	hemocyte protein-glutamine gamma-glutamyltransferase	0.302892	0	0.605783	6.90493e-18	1.08403e-16	-60
scaffold02994	428477	428478	Dapma7bEVm001495t1_intron 2	26S proteasome non-ATPase regulatory subunit	0.446839	0.0555556	0.838123	7.009e-18	1.09955e-16	-78.6875
contig38778	438	439			0.419213	0.838426	0	7.18933e-18	1.12701e-16	85
scaffold01830	51347	51348	Dapma7bEVm000241t1_exon 4	Activin receptor type-1	0.424139	0	0.848279	7.49322e-18	1.17379e-16	-84.7458
scaffold01005	827757	827758	Dapma7bEVm015219t1_exon 3/Dapma7bEVm019164t1_exon 2		0.265182	0.530364	0	7.89645e-18	1.23604e-16	52.9412
scaffold00944	622221	622222	Dapma7bEVm002695t1_down.1kb	RNA polymerase I-specific transcription initiation factor RRN3	0.408474	0	0.816949	7.92544e-18	1.23967e-16	-81.4815
scaffold02438	2374	2375	Dapma7bEVm000510t1_exon 16	Sodium/calcium exchanger	0.481481	0	0.962963	7.99564e-18	1.24973e-16	-96.6667
scaffold01361	610788	610789	Dapma7bEVm004710t1_exon 3	Periodic tryptophan protein	0.5	1	0	8.60616e-18	1.34417e-16	100
scaffold00568	282865	282866	Dapma7bEVm004035t1_intron 4	conserved protein	0.450397	0	0.900794	8.66522e-18	1.3524e-16	-89.8305
scaffold02938	80836	80837	Dapma7bEVm012238t1_exon 2	Uncharacterized protein	0.475589	0	0.951178	8.7006e-18	1.35693e-16	-94.5455
scaffold01005	241243	241244	Dapma7bEVm004641t1_up.1kb	Vegetative incompatibility protein HET-E-1	0.295207	0.590414	0	8.77117e-18	1.36693e-16	68.75
scaffold00944	2074334	2074335	Dapma7bEVm017173t1_down.1kb	Uncharacterized protein	0.466667	0.933333	0	9.03993e-18	1.40779e-16	94.7368
scaffold00389	16385	16386			0.425	0.85	0	9.23192e-18	1.43663e-16	84.6154
scaffold01361	2334690	2334691	Dapma7bEVm026993t1_exon 2	Uncharacterized protein	0.281766	0.563533	0	9.34838e-18	1.45369e-16	62.963
contig01362	318	319	Dapma7bEVm012722t1_up.1kb	Uncharacterized protein	0.18944	0.37888	0	9.48128e-18	1.47328e-16	39.5833
scaffold00781	184708	184709			0.458845	0	0.91769	9.54862e-18	1.48267e-16	-92.0635
scaffold01764	109528	109529	Dapma7bEVm003858t1_exon 3	2-oxoglutarate and iron-dependent oxygenase domain-containing protein	0.254287	0.501629	0.00694444	9.58051e-18	1.48653e-16	50.2135
scaffold00687	23272	23273	Dapma7bEVm005939t1_exon 5	Beta-1,4-galactosyltransferase 4	0.428812	0	0.857623	9.70324e-18	1.50448e-16	-85.8156
scaffold01361	434307	434308	Dapma7bEVm009940t1_exon 4/Dapma7bEVm028418t1_exon 2/Dapma7bEVm028420t1_exon 1		0.202778	0.405556	0	9.93245e-18	1.5389e-16	44.4444
scaffold01969	109009	109010	Dapma7bEVm029009t1_exon 3	conserved protein	0.464884	0.883838	0.0459304	1.00558e-17	1.55688e-16	80.7319
scaffold02081	93555	93556			0.472619	0.933333	0.0119048	1.03627e-17	1.60323e-16	93.1287
scaffold02639	3231	3232	Dapma7bEVm001257t1_exon 3	Uncharacterized protein	0.54198	0.134921	0.949039	1.06193e-17	1.64173e-16	-83.7045
scaffold01361	2334649	2334650	Dapma7bEVm026993t1_intron 1	Uncharacterized protein	0.257937	0.515873	0	1.07407e-17	1.65929e-16	55
scaffold00024	3189809	3189810	Dapma7bEVm011146t1_intron 2	DNA-directed RNA polymerase III subunit RPC5	0.526432	1	0.0528632	1.11581e-17	1.72252e-16	95.1613
scaffold00106	67437	67438	Dapma7bEVm022780t1_exon 2	TE: Retrovirus-related Pol Polyprotein from type-1 retrotransposable element R1	0.262834	0	0.525669	1.13498e-17	1.75085e-16	-52.1978
scaffold00944	1817640	1817641	Dapma7bEVm002379t1_exon 5	Popeye domain containing protein	0.289744	0.579487	0	1.13917e-17	1.75604e-16	55.2632
scaffold00930	213242	213243	Dapma7bEVm002283t1_exon 2	Transcription elongation factor B polypeptide	0.506753	0.962963	0.0505435	1.14575e-17	1.7649e-16	90.3913
scaffold02464	3088	3089	Dapma7bEVm015183t1_exon 1	Uncharacterized protein	0.383598	0.757937	0.00925926	1.15712e-17	1.78114e-16	71.5778
scaffold03213	165293	165294	Dapma7bEVm029128t1_intron 5	Uncharacterized protein	0.137401	0.274802	0	1.15982e-17	1.78399e-16	40
scaffold02385	850861	850862	Dapma7bEVm005888t1_exon 2	Ankyrin repeat and LEM domain-containing protein	0.367216	0	0.734432	1.16767e-17	1.79478e-16	-73.3333
scaffold02452	833392	833393	Dapma7bEVm011065t1_exon 3/Dapma7bEVm023822t1_exon 5		0.570513	1	0.141026	1.16974e-17	1.79666e-16	86.1111
scaffold00055	115506	115507	Dapma7bEVm013861t1_exon 1	Uncharacterized protein	0.443981	0	0.887962	1.19436e-17	1.83315e-16	-88.6076
scaffold01274	347691	347692	Dapma7bEVm002679t1_exon 3	Nuclear pore complex protein Nup54	0.560394	1	0.120789	1.19635e-17	1.83488e-16	87.7049
scaffold03124	163564	163565	Dapma7bEVm002451t1_exon 4	Golgi phosphoprotein 3 rotini	0.457333	0.0185185	0.896147	1.19977e-17	1.83881e-16	-86.8547
scaffold01005	1341155	1341156	Dapma7bEVm011454t1_intron 1	Mitochondrial translocator assembly and maintenance protein	0.325974	0.651948	0	1.21294e-17	1.85766e-16	62.8571
scaffold02569	173034	173035	Dapma7bEVm004312t1_exon 3/Dapma7bEVm030488t1_exon 4		0.5	1	0	1.21511e-17	1.85964e-16	100
scaffold01274	357038	357039	Dapma7bEVm005121t1_up.1kb	Leucine-rich repeat-containing g-protein coupled receptor	0.5	1	0	1.22666e-17	1.87597e-16	100
scaffold03149	820	821			0.177132	0.354263	0	1.23224e-17	1.88314e-16	37.5
scaffold00446	314482	314483			0.471065	0	0.94213	1.2436e-17	1.89914e-16	-95.5556
contig11473	1032	1033			0.241162	0.482323	0	1.27232e-17	1.94161e-16	53.8462
scaffold00007	94160	94161	Dapma7bEVm005205t1_exon 4	General transcription factor IIE subunit	0.275429	0	0.550858	1.27644e-17	1.9465e-16	-53.5088
scaffold02861	333339	333340	Dapma7bEVm028259t1_exon 1	Uncharacterized protein	0.246507	0.493014	0	1.31261e-17	2.00023e-16	54.5455
scaffold02372	189331	189332	Dapma7bEVm000061t1_exon 33	Calcium-dependent secretion activator	0.335648	0.671296	0	1.33534e-17	2.0334e-16	65.5172
scaffold02190	57409	57410	Dapma7bEVm018617t1_intron 2	Heterogeneous nuclear ribonucleoprotein U protein 1	0.315873	0.631746	0	1.38078e-17	2.1011e-16	60
scaffold00248	529291	529292	Dapma7bEVm014940t1_intron 6	Vascular cell adhesion protein 1	0.462216	0	0.924432	1.38296e-17	2.10291e-16	-92.6829
scaffold00024	1191341	1191342	Dapma7bEVm005909t1_exon 2	Rho GTPase-activating protein 68F	0.424359	0.848718	0	1.39148e-17	2.11437e-16	80.7692
scaffold00944	1156596	1156597	Dapma7bEVm029167t1_exon 4	Uncharacterized protein	0.401515	0	0.80303	1.45349e-17	2.207e-16	-80.303
scaffold01361	517621	517622	Dapma7bEVm015110t1_exon 13/Dapma7bEVm028875t1_exon 13		0.32598	0.651961	0	1.46015e-17	2.21554e-16	71.4286
scaffold02794	39900	39901	Dapma7bEVm006420t1_intron 1/Dapma7bEVm023996t1_intron 4		0.473371	0	0.946742	1.48424e-17	2.2505e-16	-95.082
scaffold00930	252882	252883			0.48082	0.952381	0.00925926	1.51995e-17	2.303e-16	92.6862
scaffold00944	528200	528201	Dapma7bEVm010155t1_exon 2/Dapma7bEVm018034t1_exon 1		0.283476	0.566952	0	1.52445e-17	2.30816e-16	51.1111
contig10115	478	479			0.485648	0.0416667	0.92963	1.54281e-17	2.3343e-16	-89.8983
scaffold00084	591358	591359	Dapma7bEVm002592t1_exon 2	Lysine-specific demethylase 2A	0.404762	0.809524	0	1.54922e-17	2.34234e-16	85.1852
scaffold00944	1817437	1817438	Dapma7bEVm002379t1_exon 5	Popeye domain containing protein	0.284188	0.568376	0	1.56087e-17	2.35828e-16	58.9744
scaffold00672	2935	2936	Dapma7bEVm010826t1_exon 3	Sulfite oxidase, mitochondrial	0.297024	0.594048	0	1.56581e-17	2.36407e-16	57.5758
scaffold01569	274636	274637	Dapma7bEVm004108t1_exon 5	SH3 domain-containing kinase-binding protein	0.297756	0.595513	0	1.65152e-17	2.49171e-16	59.5745
contig07085	319	320	Dapma7bEVm010934t1_down.1kb	Notchless protein	0.7027	1	0.405399	1.67274e-17	2.52194e-16	58.6207
scaffold02452	252831	252832	Dapma7bEVm001645t1_exon 4	40S ribosomal protein S4	0.225733	0.451465	0	1.70061e-17	2.56214e-16	53.0612
scaffold03124	1350673	1350674	Dapma7bEVm028029t1_exon 7/Dapma7bEVm029706t1_exon 3		0.470701	0	0.941403	1.71515e-17	2.58221e-16	-93.5484
scaffold02581	596376	596377			0.329034	0.658069	0	1.7549e-17	2.6402e-16	66.6667
scaffold00640	106812	106813	Dapma7bEVm008242t1_exon 5	Uncharacterized protein	0.462755	0	0.92551	1.8594e-17	2.79346e-16	-93.2432
scaffold00944	200927	200928	Dapma7bEVm002268t1_exon 2	conserved protein	0.40292	0	0.805839	1.85831e-17	2.79346e-16	-80.137
contig19464	1049	1050	Dapma7bEVm013772t1_up.1kb	Uncharacterized protein	0.452381	0.904762	0	1.88034e-17	2.82293e-16	90.4762
scaffold00007	232793	232794	Dapma7bEVm005856t1_intron 5	O-linked-mannose beta-1,2-N-acetylglucosaminyltransferase	0.453704	0	0.907407	1.91428e-17	2.87186e-16	-93.75
scaffold01361	2334728	2334729	Dapma7bEVm026993t1_exon 2	Uncharacterized protein	0.293803	0.587607	0	1.94802e-17	2.92042e-16	69.5652
scaffold02235	335	336			0.422884	0	0.845767	1.95443e-17	2.92797e-16	-84.7222
scaffold00024	3294888	3294889	Dapma7bEVm006666t1_down.1kb/Dapma7bEVm026813t1_up.1kb		0.445569	0	0.891137	1.97484e-17	2.95646e-16	-88.3495
scaffold02190	1347802	1347803	Dapma7bEVm006437t1_exon 1	type ii collagen	0.530476	1	0.0609524	1.98251e-17	2.96586e-16	95
scaffold01348	476715	476716	Dapma7bEVm010834t1_intron 7	Cardioacceleratory peptide receptor	0.424947	0	0.849894	2.04879e-17	3.06287e-16	-85.2941
scaffold00115	542142	542143	Dapma7bEVm004095t1_up.1kb/Dapma7bEVm010054t1_down.1kb		0.451426	0	0.902853	2.09534e-17	3.13025e-16	-90.1235
scaffold02802	115304	115305	Dapma7bEVm010467t1_exon 1/Dapma7bEVm028502t1_exon 1		0.292424	0.584848	0	2.14603e-17	3.20373e-16	57.8947
scaffold01005	1341101	1341102	Dapma7bEVm011454t1_intron 1	Mitochondrial translocator assembly and maintenance protein	0.361279	0.707407	0.0151515	2.18737e-17	3.26316e-16	69.6405
scaffold02076	207093	207094			0.426462	0	0.852924	2.20307e-17	3.28428e-16	-85.1852
scaffold03376	546079	546080	Dapma7bEVm007173t1_intron 1	Cytidine deaminase	0.3	0.6	0	2.21451e-17	3.29903e-16	60.4651
scaffold03326	33328	33329	Dapma7bEVm001689t1_exon 3	Transcription elongation factor SPT6	0.202266	0.398581	0.00595238	2.32596e-17	3.46263e-16	44.0511
scaffold00944	587398	587399	Dapma7bEVm010650t1_exon 2	lactosylceramide	0.450704	0	0.901407	2.36667e-17	3.52078e-16	-90.3226
scaffold02011	31652	31653	Dapma7bEVm004906t1_exon 2	OSCP1	0.534548	0.134259	0.934837	2.37349e-17	3.52846e-16	-72.753
scaffold00908	16459	16460	Dapma7bEVm011170t1_exon 4	Retinol dehydrogenase 10-A	0.337121	0.662338	0.0119048	2.39786e-17	3.56219e-16	64.6916
scaffold00190	167992	167993	Dapma7bEVm003591t1_exon 1	Anaphase-promoting complex subunit	0.541667	0.0833333	1	2.41354e-17	3.58298e-16	-93.3333
scaffold00944	435817	435818	Dapma7bEVm010922t1_down.1kb/Dapma7bEVm013593t1_up.1kb		0.365385	0.730769	0	2.41935e-17	3.58911e-16	74.0741
scaffold02066	550497	550498	Dapma7bEVm002770t1_exon 6	Dolichyl-diphosphooligosaccharide--protein glycosyltransferase 48 kDa subunit	0.296491	0.592982	0	2.46064e-17	3.64782e-16	59.1837
scaffold02994	625457	625458	Dapma7bEVm015008t1_exon 3	Uncharacterized protein	0.459068	0	0.918135	2.46982e-17	3.65634e-16	-91.2281
contig53096	576	577			0.32963	0.659259	0	2.46982e-17	3.65634e-16	65.5172
scaffold01581	1182184	1182185	Dapma7bEVm003342t1_intron 4/Dapma7bEVm010631t1_intron 8/Dapma7bEVm027805t1_intron 3		0.449733	0.0464744	0.852991	2.50691e-17	3.70867e-16	-80.4233
scaffold01574	280825	280826	Dapma7bEVm005480t1_exon 3	Uncharacterized protein	0.450427	0	0.900855	2.56033e-17	3.78506e-16	-90.4762
scaffold02649	203148	203149	Dapma7bEVm001965t1_exon 2/Dapma7bEVm023922t1_exon 5		0.278245	0.556489	0	2.56918e-17	3.79551e-16	66.6667
scaffold01559	2106	2107	Dapma7bEVm011403t1_exon 1	Uncharacterized protein	0.245569	0.485185	0.00595238	2.57128e-17	3.79599e-16	49.4253
scaffold00996	161512	161513	Dapma7bEVm007205t1_exon 1	Drosha, LD20030p, Ribonuclease	0.403587	0	0.807175	2.58923e-17	3.81983e-16	-80.7947
scaffold02244	346488	346489	Dapma7bEVm030204t1_exon 9	Uncharacterized protein	0.137571	0.275142	0	2.60647e-17	3.8426e-16	31.3253
scaffold01992	1940	1941	Dapma7bEVm015460t1_exon 4/Dapma7bEVm016322t1_exon 4		0.441711	0	0.883422	2.60973e-17	3.84475e-16	-88.3721
scaffold00944	1817677	1817678	Dapma7bEVm002379t1_exon 5	Popeye domain containing protein	0.258523	0.517045	0	2.67905e-17	3.94414e-16	51.4286
scaffold01581	547216	547217	Dapma7bEVm001368t1_exon 9	Ubiquitin carboxyl-terminal hydrolase	0.349327	0.698653	0	2.68991e-17	3.9574e-16	69.2308
scaffold01574	245762	245763	Dapma7bEVm000570t1_intron 4	Uncharacterized protein	0.480131	0	0.960262	2.69716e-17	3.96531e-16	-96.0526
scaffold01581	2143873	2143874	Dapma7bEVm010732t1_exon 7	Clip-domain serine protease	0.314021	0	0.628042	2.70921e-17	3.98029e-16	-62.6016
scaffold02385	561198	561199			0.473576	0.93266	0.0144928	2.72227e-17	3.99671e-16	89.8485
scaffold00055	114876	114877	Dapma7bEVm006823t1_down.1kb/Dapma7bEVm013861t1_down.1kb		0.445101	0.0175439	0.872658	2.74893e-17	4.03308e-16	-84.3316
scaffold02190	1029508	1029509	Dapma7bEVm005165t1_intron 2	Coiled-coil domain-containing protein	0.442063	0	0.884127	2.91667e-17	4.27329e-16	-88.7324
scaffold00190	301439	301440	Dapma7bEVm007480t1_exon 4	Autophagy-related protein	0.45619	0	0.912381	2.91667e-17	4.27329e-16	-88.7324
scaffold00916	576	577			0.5	1	0	2.91929e-17	4.27418e-16	100
scaffold02190	1226091	1226092	Dapma7bEVm001021t1_intron 1	Unconventional myosin-IXb	0.235588	0.471176	0	2.9521e-17	4.31925e-16	46.4789
scaffold00243	403432	403433	Dapma7bEVm007064t1_exon 4	L-isoaspartate(D-aspartate) O-methyltransferase	0.359428	0.718855	0	2.95713e-17	4.32363e-16	71.875
scaffold01361	610776	610777	Dapma7bEVm004710t1_exon 3	Periodic tryptophan protein	0.5	1	0	2.97034e-17	4.33998e-16	100
scaffold03111	104159	104160	Dapma7bEVm009064t1_down.1kb/Dapma7bEVm021358t1_up.1kb		0.506667	1	0.0133333	2.99509e-17	4.37313e-16	98.5507
scaffold03258	103528	103529			0.375947	0	0.751894	3.00227e-17	4.3806e-16	-75.2577
scaffold00221	7602	7603	Dapma7bEVm001861t1_intron 1	H/ACA ribonucleoprotein complex subunit	0.39011	0.78022	0	3.00691e-17	4.38437e-16	76
scaffold03124	1009598	1009599			0.471225	0.870833	0.0716159	3.04042e-17	4.4302e-16	78.0423
scaffold00005	441902	441903	Dapma7bEVm015122t1_up.1kb	Bifunctional glutamate/proline--tRNA ligase	0.491667	0	0.983333	3.08198e-17	4.48769e-16	-97.8723
scaffold03147	16287	16288	Dapma7bEVm001540t1_exon 2	Beta-1,4-mannosyltransferase egh	0.287619	0.575238	0	3.11829e-17	4.53745e-16	54.5455
scaffold01581	1556625	1556626	Dapma7bEVm012793t1_exon 2	Uncharacterized protein	0.432331	0	0.864662	3.13345e-17	4.5564e-16	-85.4545
scaffold00024	1536724	1536725	Dapma7bEVm003623t1_down.1kb	Glutaminyl-peptide cyclotransferase protein	0.445358	0	0.890715	3.1911e-17	4.63706e-16	-88.8889
scaffold02850	806634	806635	Dapma7bEVm006982t1_exon 1	TraB domain-containing protein	0.315162	0.623077	0.00724638	3.26405e-17	4.73983e-16	62.803
scaffold02081	117141	117142	Dapma7bEVm000272t1_exon 5	GPI-anchored adhesin protein PGA55	0.641186	0.353205	0.929167	3.33817e-17	4.84415e-16	-57.4849
scaffold02794	205221	205222	Dapma7bEVm000541t1_exon 1	Beta-2-syntrophin	0.423009	0	0.846017	3.37045e-17	4.88767e-16	-84.8214
scaffold01036	661934	661935			0.437179	0	0.874359	3.50918e-17	5.08539e-16	-88.2353
contig22648	103	104			0.191535	0.376268	0.00680272	3.55122e-17	5.1428e-16	39.4565
contig28404	470	471			0.509259	1	0.0185185	3.60885e-17	5.22272e-16	98.1818
scaffold00024	1509432	1509433	Dapma7bEVm001690t1_intron 1	cGMP-inhibited 3`,5`-cyclic phosphodiesterase B	0.326976	0	0.653951	3.64033e-17	5.26469e-16	-67.9012
scaffold01581	1770112	1770113			0.371343	0	0.742687	3.71452e-17	5.36834e-16	-74.3243
scaffold03165	16869	16870	Dapma7bEVm012229t1_exon 4/Dapma7bEVm027989t1_exon 6		0.463889	0.9	0.0277778	3.77257e-17	5.44854e-16	87.8261
scaffold01800	26391	26392	Dapma7bEVm000117t1_exon 4	Autophagy-related protein 2 B	0.469907	0.925926	0.0138889	3.79679e-17	5.47979e-16	89.8148
scaffold00640	31567	31568	Dapma7bEVm008201t1_exon 2	Copper chaperone for superoxide dismutase	0.27585	0.541599	0.010101	3.80372e-17	5.48608e-16	51.8577
scaffold00996	185223	185224	Dapma7bEVm001841t1_exon 5	Cell division cycle protein	0.465875	0.916667	0.015083	3.96132e-17	5.70951e-16	91.6804
scaffold00725	274249	274250	Dapma7bEVm007808t1_exon 2	Popeye domain-containing protein	0.472222	0.944444	0	3.9757e-17	5.72636e-16	93.3333
scaffold00725	314059	314060			0.341667	0.683333	0	3.98751e-17	5.7395e-16	68.75
scaffold00024	2073816	2073817	Dapma7bEVm003043t1_intron 5	Hemicentin-2	0.461969	0	0.923938	4.09254e-17	5.88668e-16	-91.9355
scaffold00872	378789	378790	Dapma7bEVm000565t1_down.1kb	Sorting and assembly machinery component 50 A	0.469808	0.0333333	0.906284	4.09864e-17	5.89148e-16	-86.4762
contig56987	549	550	Dapma7bEVm022656t1_exon 2	Uncharacterized protein	0.206659	0.369772	0.0435458	4.16655e-17	5.98506e-16	32.6264
contig28546	335	336			0.5	1	0	4.19831e-17	6.02662e-16	100
contig23638	280	281			0.324074	0.648148	0	4.20131e-17	6.02685e-16	55.5556
scaffold00705	145337	145338			0.135823	0.271645	0	4.2459e-17	6.08263e-16	31.1111
scaffold01463	23235	23236	Dapma7bEVm004061t1_exon 5	CUB and sushi domain-containing protein 1/sw	0.356462	0.67959	0.0333333	4.24457e-17	6.08263e-16	68.0556
scaffold00068	265	266	Dapma7bEVm005988t1_exon 1	Bithorax complex	0.469697	0	0.939394	4.41089e-17	6.30626e-16	-93.75
scaffold00007	44265	44266	Dapma7bEVm010750t1_exon 1	Alpha1,3fucosyltransferase	0.415458	0	0.830915	4.40885e-17	6.30626e-16	-83.3333
scaffold00024	1181541	1181542	Dapma7bEVm005370t1_intron 1	60S ribosomal protein L9	0.273278	0.538095	0.00846105	4.40692e-17	6.30626e-16	49.1031
scaffold01774	1137	1138	Dapma7bEVm003127t1_exon 2/Dapma7bEVm021347t1_exon 2		0.419668	0	0.839336	4.46105e-17	6.37369e-16	-83.871
scaffold01764	133795	133796	Dapma7bEVm009508t1_intron 1/Dapma7bEVm011774t1_intron 3		0.5	0	1	4.546e-17	6.4907e-16	-100
scaffold00642	547798	547799	Dapma7bEVm003865t1_intron 1	conserved protein	0.309722	0.619444	0	4.59929e-17	6.56239e-16	64
scaffold00341	337397	337398	Dapma7bEVm010184t1_exon 4	Ran-specific GTPase-activating protein	0.453287	0.0277778	0.878796	4.66584e-17	6.65289e-16	-83.5046
scaffold02101	106372	106373	Dapma7bEVm008825t1_exon 1/Dapma7bEVm019500t1_exon 20		0.494475	0.0541126	0.934837	4.69504e-17	6.69005e-16	-87.5
scaffold00115	381039	381040			0.484488	0	0.968975	4.72647e-17	6.73032e-16	-96.875
contig14892	1273	1274	Dapma7bEVm007632t1_exon 6	pug	0.305021	0.601709	0.00833333	4.73765e-17	6.74173e-16	59.4847
scaffold02101	138628	138629	Dapma7bEVm006368t1_intron 5	Tetraspanin-33	0.511905	1	0.0238095	4.81656e-17	6.84945e-16	97.5
contig01989	234	235			0.212794	0.425588	0	4.91204e-17	6.97877e-16	40.2174
scaffold01764	109520	109521	Dapma7bEVm003858t1_exon 3	2-oxoglutarate and iron-dependent oxygenase domain-containing protein	0.235254	0.462378	0.00813008	4.91406e-17	6.97877e-16	50.3546
scaffold02994	295755	295756	Dapma7bEVm009883t1_exon 8	RalA-binding protein	0.238426	0.476852	0	4.98403e-17	7.07342e-16	48.8372
scaffold03048	29193	29194	Dapma7bEVm024199t1_exon 3	Uncharacterized protein	0.180725	0.361449	0	5.07419e-17	7.19658e-16	34.8485
scaffold01348	789649	789650	Dapma7bEVm001435t1_exon 4	Transmembrane protein 214-A	0.301587	0.603175	0	5.21308e-17	7.38864e-16	60.9756
scaffold00944	693944	693945	Dapma7bEVm007838t1_exon 5	Syntaxin-12	0.371212	0.742424	0	5.24192e-17	7.42458e-16	75
contig50425	666	667			0.402778	0.805556	0	5.27521e-17	7.46676e-16	80
scaffold03124	385176	385177	Dapma7bEVm001679t1_intron 8	ATP-binding cassette sub-family A member	0.5	0	1	5.28704e-17	7.47852e-16	-100
scaffold02861	393919	393920	Dapma7bEVm001933t1_down.1kb/Dapma7bEVm030755t1_up.1kb		0.484217	0.958333	0.010101	5.33663e-17	7.53866e-16	92.8019
scaffold00868	1157962	1157963	Dapma7bEVm011844t1_exon 4	39S ribosomal protein L43, mitochondrial	0.478175	0.944444	0.0119048	5.33663e-17	7.53866e-16	92.8019
scaffold00055	114287	114288	Dapma7bEVm013861t1_down.1kb	Uncharacterized protein	0.469697	0	0.939394	5.37012e-17	7.58093e-16	-94.3396
scaffold01361	1932221	1932222	Dapma7bEVm021752t1_down.1kb	Uncharacterized protein	0.327564	0.655128	0	5.37823e-17	7.58735e-16	62.963
scaffold00512	351082	351083			0.411946	0	0.823891	5.47706e-17	7.72166e-16	-82.4561
scaffold02244	347931	347932	Dapma7bEVm030204t1_exon 8	Uncharacterized protein	0.180664	0.361328	0	5.52179e-17	7.77957e-16	30.7692
contig14892	1288	1289	Dapma7bEVm007632t1_exon 6	pug	0.279266	0.558532	0	5.86815e-17	8.26207e-16	54.7619
scaffold03213	165277	165278	Dapma7bEVm029128t1_intron 5	Uncharacterized protein	0.146759	0.286111	0.00740741	6.16917e-17	8.68016e-16	43.2366
scaffold01005	1605183	1605184	Dapma7bEVm010020t1_exon 3	Tyrosine-protein phosphatase 69D	0.460339	0	0.920677	6.1994e-17	8.71694e-16	-91.5789
scaffold02372	189347	189348	Dapma7bEVm000061t1_exon 33	Calcium-dependent secretion activator	0.345238	0.690476	0	6.45859e-17	9.07539e-16	65.5172
scaffold00944	1817696	1817697	Dapma7bEVm002379t1_exon 5	Popeye domain containing protein	0.257259	0.509615	0.00490196	6.74477e-17	9.47126e-16	52.4006
contig12061	194	195			0.412979	0	0.825958	6.75805e-17	9.48366e-16	-82.5397
scaffold01253	371029	371030	Dapma7bEVm007978t1_exon 3	Microprocessor complex subunit DGCR8	0.58885	0.241071	0.936628	6.78609e-17	9.51673e-16	-67.1478
contig02956	344	345			0.269481	0.538961	0	6.81072e-17	9.54499e-16	55.1724
scaffold03170	1446	1447	Dapma7bEVm024296t1_down.1kb	TE: Reverse transcriptase	0.220425	0.44085	0	6.8982e-17	9.66123e-16	48.7179
scaffold02066	150242	150243	Dapma7bEVm001291t1_exon 6	tRNA pseudouridine synthase	0.402885	0	0.805769	6.90574e-17	9.66543e-16	-82.0755
scaffold00337	234831	234832	Dapma7bEVm001410t1_exon 5	AFG3 protein 1	0.463654	0	0.927309	6.92745e-17	9.68944e-16	-92
contig27382	192	193			0.370042	0.740083	0	7.07849e-17	9.8942e-16	80.3279
scaffold00687	4842	4843	Dapma7bEVm002538t1_exon 12	Afadin af-6 protein	0.483333	0	0.966667	7.12791e-17	9.95674e-16	-95
scaffold00944	1817241	1817242	Dapma7bEVm002379t1_exon 5	Popeye domain containing protein	0.254744	0.496667	0.0128205	7.23714e-17	1.01027e-15	55.5834
contig22648	133	134			0.136657	0.273313	0	7.27954e-17	1.01552e-15	30.137
scaffold03033	76474	76475	Dapma7bEVm003543t1_exon 6	FCH and double SH3 domains protein	0.266835	0	0.53367	7.29922e-17	1.0176e-15	-52.8736
scaffold00944	2128134	2128135	Dapma7bEVm008095t1_intron 1	Uncharacterized protein	0.283333	0	0.566666	7.37925e-17	1.02808e-15	-56.5934
scaffold00568	1697611	1697612	Dapma7bEVm004010t1_exon 1	Pseudouridylate synthase	0.5	1	0	7.45846e-17	1.03844e-15	100
scaffold02850	301230	301231	Dapma7bEVm010739t1_intron 1	Williams-Beuren syndrome chromosomal region 16 protein	0.5	1	0	7.5074e-17	1.04457e-15	100
scaffold01830	173918	173919	Dapma7bEVm001713t1_intron 17	Iron-responsive element binding protein 2 variant	0.414263	0	0.828526	7.54823e-17	1.04957e-15	-86.9565
scaffold03376	325358	325359	Dapma7bEVm005315t1_exon 2	Solute carrier family 25 member	0.245779	0.491558	0	7.57885e-17	1.05314e-15	47.619
scaffold00781	311676	311677	Dapma7bEVm002532t1_exon 3	Histone-lysine N-methyltransferase MLL	0.405556	0.811111	0	7.6525e-17	1.06268e-15	81.25
scaffold00027	36861	36862			0.468661	0	0.937322	7.71517e-17	1.07068e-15	-93.5484
scaffold01036	243133	243134	Dapma7bEVm010253t1_exon 2	Autophagy-related protein 16-1	0.416005	0.832011	0	7.74631e-17	1.0743e-15	85
contig28910	248	249			0.274466	0.548932	0	7.80111e-17	1.0812e-15	54.386
scaffold00024	2379176	2379177	Dapma7bEVm010048t1_exon 13	Snake venom 5`-nucleotidase	0.296296	0.592593	0	7.87661e-17	1.09095e-15	60
scaffold03048	29226	29227	Dapma7bEVm024199t1_exon 3	Uncharacterized protein	0.168576	0.337153	0	8.1904e-17	1.13368e-15	32.3077
scaffold00868	892360	892361	Dapma7bEVm002172t1_exon 3	Bromodomain-containing protein	0.217787	0.435574	0	8.22648e-17	1.13793e-15	42.5532
scaffold01005	833091	833092	Dapma7bEVm004203t1_exon 4	Uncharacterized protein C17orf85	0.238304	0.471316	0.00529101	8.44388e-17	1.16724e-15	43.2372
scaffold00084	380976	380977			0.291368	0.576068	0.00666667	8.49101e-17	1.173e-15	55.6512
scaffold02850	563456	563457	Dapma7bEVm010154t1_intron 1	60S ribosomal protein L3	0.24375	0.4875	0	8.70254e-17	1.20144e-15	51.2195
scaffold01969	57994	57995	Dapma7bEVm001638t1_down.1kb	A-kinase anchor protein	0.466989	0	0.933977	8.85043e-17	1.22106e-15	-94.4444
scaffold01361	450354	450355	Dapma7bEVm004392t1_exon 6	Cytosolic Fe-S cluster assembly factor nubp2	0.471839	0	0.943677	9.00798e-17	1.242e-15	-94.5455
contig10115	259	260			0.47488	0	0.949761	9.12609e-17	1.25747e-15	-93.1507
scaffold01763	76054	76055	Dapma7bEVm005690t1_exon 2	Ketosamine-3-kinase	0.296825	0.593651	0	9.23473e-17	1.27161e-15	61.9048
scaffold02977	678	679	Dapma7bEVm013378t1_exon 3	hemocyte protein-glutamine gamma-glutamyltransferase	0.276744	0	0.553487	9.31418e-17	1.28172e-15	-55.6522
scaffold01017	2287	2288	Dapma7bEVm013431t1_intron 1	Uncharacterized protein	0.416886	0.825	0.00877193	9.41243e-17	1.29441e-15	82.4324
scaffold01877	95009	95010	Dapma7bEVm000302t1_exon 2	Uncharacterized protein	0.215018	0.430037	0	9.50851e-17	1.30678e-15	42.8571
scaffold03376	524755	524756	Dapma7bEVm001056t1_exon 4	L-fucose kinase	0.491285	0.962963	0.0196078	9.59843e-17	1.31828e-15	93.1818
scaffold00248	129282	129283	Dapma7bEVm000552t1_exon 3	Uncharacterized protein	0.461961	0	0.923922	9.71201e-17	1.33216e-15	-92.0792
scaffold02994	404090	404091	Dapma7bEVm024166t1_exon 1/Dapma7bEVm027430t1_exon 1		0.361597	0.702991	0.020202	9.70923e-17	1.33216e-15	70.5051
scaffold00682	3235	3236	Dapma7bEVm005022t1_intron 2	116 kDa U5 small nuclear ribonucleoprotein component protein	0.360753	0.690476	0.0310292	9.80617e-17	1.34421e-15	68.4286
scaffold02452	304226	304227	Dapma7bEVm001365t1_exon 1	RNA polymerase II-associated protein	0.629421	0.288049	0.970794	9.89377e-17	1.35535e-15	-66.3736
scaffold02938	80584	80585	Dapma7bEVm012238t1_exon 3	Uncharacterized protein	0.440661	0	0.881322	9.95043e-17	1.36223e-15	-88.2353
scaffold00146	38067	38068	Dapma7bEVm002033t1_exon 3	G patch domain-containing protein	0.225289	0.450577	0	9.96674e-17	1.36359e-15	45.9459
scaffold03025	466057	466058	Dapma7bEVm006790t1_exon 3	Solute carrier family 25 member	0.5	1	0	1.03609e-16	1.4166e-15	100
scaffold00512	3143049	3143050	Dapma7bEVm006577t1_exon 4	protein farnesyltransferase/geranylgeranyltransferase type i alpha subunit	0.421717	0.833333	0.010101	1.03953e-16	1.42039e-15	79.9107
scaffold00687	1861798	1861799	Dapma7bEVm004535t1_exon 3	Carbohydrate-responsive element-binding	0.270711	0.541422	0	1.04915e-16	1.43191e-15	55.814
scaffold01763	76022	76023	Dapma7bEVm005690t1_exon 2	Ketosamine-3-kinase	0.416537	0.787619	0.0454545	1.04931e-16	1.43191e-15	70.8948
scaffold02227	244237	244238	Dapma7bEVm005697t1_exon 4	Transcription elongation factor A protein	0.366667	0.733333	0	1.08836e-16	1.48426e-15	70.3704
scaffold00715	64535	64536	Dapma7bEVm014850t1_up.1kb	Uncharacterized protein	0.260417	0.520833	0	1.09758e-16	1.49588e-15	52.6316
scaffold00512	547320	547321	Dapma7bEVm003931t1_exon 1	Glutathione S-transferase kappa	0.5	1	0	1.15559e-16	1.57293e-15	100
scaffold00642	99964	99965	Dapma7bEVm011631t1_intron 2	Splicing factor U2AF 65 kDa subunit	0.5	1	0	1.15559e-16	1.57293e-15	100
scaffold01542	2600	2601	Dapma7bEVm005176t1_exon 4	Rho guanine nucleotide exchange factor	0.44198	0.031746	0.852214	1.18921e-16	1.61765e-15	-80.6548
scaffold00018	246459	246460	Dapma7bEVm015601t1_exon 2	Zinc finger protein KIAA0543	0.519408	0.147619	0.891198	1.19401e-16	1.62314e-15	-76.8939
contig32978	508	509			0.344422	0.688844	0	1.21093e-16	1.6451e-15	44
scaffold00626	178593	178594	Dapma7bEVm028666t1_exon 10	Uncharacterized protein	0.239077	0.478155	0	1.21673e-16	1.65192e-15	47.9167
scaffold02850	77977	77978	Dapma7bEVm005567t1_up.1kb	Armadillo repeat-containing protein	0.390414	0	0.780828	1.27846e-16	1.73462e-15	-78.0488
scaffold00115	573391	573392	Dapma7bEVm014945t1_intron 3	Down syndrome cell adhesion molecule protein	0.453596	0.0277778	0.879413	1.28791e-16	1.74633e-15	-83.7641
scaffold00235	25286	25287			0.202083	0.404165	0	1.32116e-16	1.79027e-15	41.4634
scaffold01348	533719	533720	Dapma7bEVm004635t1_down.1kb	Glycosylphosphatidylinositol anchor attachment 1 protein	0.434354	0	0.868708	1.33797e-16	1.8119e-15	-87.8788
scaffold01581	651645	651646	Dapma7bEVm016705t1_intron 1	Uncharacterized protein	0.359594	0	0.719188	1.35789e-16	1.8377e-15	-71.4286
contig12825	166	167	Dapma7bEVm028267t1_up.1kb	core 1 udp-galactose:n-acetylgalactosamine-alpha-r beta galactosyltransferase	0.366793	0.733586	0	1.38672e-16	1.87554e-15	72.2222
scaffold02190	31744	31745	Dapma7bEVm004523t1_exon 3	Codanin-1	0.401706	0.780423	0.0229885	1.41031e-16	1.90623e-15	75.4223
contig58449	119	120			0.138221	0.276441	0	1.41816e-16	1.91562e-15	27.9661
scaffold02994	217030	217031	Dapma7bEVm006261t1_exon 2	NADH dehydrogenase [ubiquinone] complex I, assembly factor	0.290272	0.575253	0.00529101	1.44083e-16	1.945e-15	60.0733
scaffold00560	73131	73132	Dapma7bEVm008255t1_exon 2	Uncharacterized protein	0.344907	0.689815	0	1.45821e-16	1.96722e-15	70
contig27799	203	204			0.333333	0.666667	0	1.4607e-16	1.96933e-15	81.25
scaffold02244	347920	347921	Dapma7bEVm030204t1_exon 8	Uncharacterized protein	0.170199	0.340399	0	1.46518e-16	1.97413e-15	29.9065
scaffold00626	564926	564927	Dapma7bEVm003134t1_exon 2	Nucleolar GTP-binding protein	0.253027	0.492982	0.0130719	1.4884e-16	2.00414e-15	47.7233
scaffold00930	192638	192639	Dapma7bEVm006675t1_exon 2	Zona pellucida sperm-binding protein	0.488817	0.958333	0.0192997	1.50357e-16	2.02329e-15	91.6447
scaffold01253	202496	202497	Dapma7bEVm009014t1_down.1kb	Uncharacterized protein	0.294914	0.583025	0.00680272	1.50921e-16	2.0296e-15	57.6192
scaffold02581	1482372	1482373	Dapma7bEVm000578t1_exon 3	Dehydrogenase/reductase SDR family member	0.329138	0.658275	0	1.55891e-16	2.0951e-15	62.069
scaffold02452	641304	641305	Dapma7bEVm007236t1_down.1kb/Dapma7bEVm012026t1_up.1kb		0.5	1	0	1.59394e-16	2.14083e-15	100
contig10115	122	123			0.422454	0	0.844907	1.61735e-16	2.17091e-15	-85.2459
scaffold00568	1442004	1442005			0.467743	0	0.935486	1.6574e-16	2.22326e-15	-93.4783
scaffold02060	161421	161422	Dapma7bEVm023665t1_exon 3	TE: Reverse transcriptase	0.197089	0.38574	0.00843882	1.66493e-16	2.23196e-15	38.8439
scaffold00106	59118	59119	Dapma7bEVm008393t1_down.1kb/Dapma7bEVm010346t1_down.1kb/Dapma7bEVm014861t1_down.1kb/Dapma7bEVm020640t1_down.1kb		0.47007	0.0555556	0.884585	1.69961e-16	2.27702e-15	-84.244
scaffold01581	2062296	2062297	Dapma7bEVm008950t1_up.1kb/Dapma7bEVm026881t1_up.1kb		0.228571	0	0.457143	1.73656e-16	2.32506e-15	-43.75
scaffold01036	563632	563633	Dapma7bEVm008039t1_exon 4	THAP domain-containing protein 4/sw	0.297802	0.595604	0	1.73771e-16	2.32514e-15	59.4595
scaffold02190	1226088	1226089	Dapma7bEVm001021t1_intron 1	Unconventional myosin-IXb	0.221262	0.442524	0	1.74387e-16	2.33191e-15	43.4211
scaffold00687	4839	4840	Dapma7bEVm002538t1_exon 12	Afadin af-6 protein	0.472222	0	0.944444	1.76535e-16	2.35914e-15	-91.8033
contig06339	189	190			0.273308	0	0.546616	1.7841e-16	2.38271e-15	-54.4444
scaffold02081	25609	25610	Dapma7bEVm028974t1_exon 7	Uncharacterized protein	0.542461	0.184722	0.900199	1.79238e-16	2.39226e-15	-71.1681
scaffold00190	280180	280181	Dapma7bEVm003969t1_down.1kb	Microsomal triglyceride transfer protein large subunit	0.420757	0	0.841515	1.80171e-16	2.40322e-15	-83.3333
scaffold00084	381173	381174			0.292033	0.564458	0.0196078	1.85251e-16	2.46942e-15	53.7377
scaffold02581	126231	126232	Dapma7bEVm002682t1_exon 4	F-box only protein 21	0.314719	0.629437	0	1.85429e-16	2.47025e-15	62.8571
scaffold03124	1633174	1633175	Dapma7bEVm002195t1_exon 12	TBC1 domain family member	0.378755	0.757509	0	1.92934e-16	2.56862e-15	72
scaffold02986	600	601			0.206566	0.413131	0	1.9447e-16	2.58746e-15	40.7407
scaffold00763	109630	109631	Dapma7bEVm018485t1_exon 2	DNA topoisomerase 2-binding protein 1-A	0.34566	0	0.691321	1.99788e-16	2.65654e-15	-68.5393
scaffold02938	27622	27623	Dapma7bEVm015795t1_exon 1/Dapma7bEVm029063t1_exon 1		0.478472	0	0.956944	2.03557e-16	2.70497e-15	-95.082
scaffold03124	258783	258784	Dapma7bEVm010482t1_exon 7	G-protein coupled receptor Mth	0.451389	0.902778	0	2.03737e-16	2.70568e-15	90.9091
scaffold01361	91069	91070	Dapma7bEVm002392t1_exon 7	Actin-related protein	0.434259	0.868519	0	2.08213e-16	2.7634e-15	87.0968
contig30141	189	190			0.283414	0.566828	0	2.22945e-16	2.95708e-15	57.5
scaffold00868	722659	722660	Dapma7bEVm010206t1_exon 1	Regulator of G-protein signaling	0.735236	1	0.470472	2.2562e-16	2.9907e-15	53.1792
scaffold01581	2280846	2280847	Dapma7bEVm023454t1_exon 3	Ring finger protein 8	0.444444	0.888889	0	2.29017e-16	3.03384e-15	92.3077
scaffold00715	64531	64532	Dapma7bEVm014850t1_up.1kb	Uncharacterized protein	0.26299	0.52598	0	2.30642e-16	3.05346e-15	50
scaffold03069	3377	3378			0.360161	0	0.720323	2.31225e-16	3.05927e-15	-72.1519
scaffold01794	44379	44380			0.5	1	0	2.3245e-16	3.07358e-15	100
scaffold00512	2869857	2869858			0.447888	0	0.895777	2.35122e-16	3.10555e-15	-88.8889
contig10115	131	132			0.422407	0	0.844814	2.3516e-16	3.10555e-15	-85
contig64110	220	221			0.5	1	0	2.40249e-16	3.17079e-15	100
scaffold00725	196740	196741	Dapma7bEVm004182t1_exon 4	Aminopeptidase NPEPL1	0.325758	0.651515	0	2.45289e-16	3.2353e-15	61.5385
scaffold00725	578450	578451	Dapma7bEVm010406t1_exon 7	DNA repair protein RAD51	0.268418	0.536836	0	2.49416e-16	3.2877e-15	54.3478
scaffold01361	450306	450307	Dapma7bEVm004392t1_exon 6	Cytosolic Fe-S cluster assembly factor nubp2	0.40563	0	0.81126	2.55749e-16	3.36909e-15	-80.4878
scaffold01581	2280942	2280943	Dapma7bEVm023453t1_intron 5/Dapma7bEVm023454t1_intron 3		0.365385	0.722222	0.00854701	2.56657e-16	3.37896e-15	72.0243
scaffold01361	91064	91065	Dapma7bEVm002392t1_exon 7	Actin-related protein	0.392256	0.784512	0	2.59742e-16	3.41747e-15	79.3103
scaffold00084	399811	399812	Dapma7bEVm006733t1_exon 1	Nitric oxide-associated protein	0.196759	0.388889	0.00462963	2.61878e-16	3.44132e-15	53.1148
scaffold00930	1396837	1396838	Dapma7bEVm023231t1_exon 6	Double oxidase: two peroxidase domains.	0.357359	0.699567	0.0151515	2.61744e-16	3.44132e-15	71.3759
scaffold01019	78810	78811	Dapma7bEVm009462t1_exon 48	Spectrin beta chain, non-erythrocytic	0.462626	0	0.925253	2.67809e-16	3.51708e-15	-91.1765
scaffold01348	1065748	1065749			0.423687	0	0.847375	2.69721e-16	3.54001e-15	-84.8485
scaffold00115	203889	203890	Dapma7bEVm026795t1_exon 2	Uncharacterized protein	0.234882	0.469764	0	2.71533e-16	3.5616e-15	46.6667
scaffold01274	263711	263712	Dapma7bEVm007793t1_exon 1/Dapma7bEVm028195t1_exon 9		0.442708	0	0.885417	2.73979e-16	3.59e-15	-88.3721
scaffold02830	181783	181784	Dapma7bEVm007432t1_exon 1	conserved protein	0.455845	0.872727	0.0389635	2.74205e-16	3.59e-15	79.3729
scaffold03258	4597	4598			0.0820317	0.164063	0	2.74044e-16	3.59e-15	94.4444
scaffold03243	2856	2857	Dapma7bEVm004612t1_exon 4	Oxysterol-binding protein	0.303241	0.606481	0	2.75138e-16	3.59779e-15	61.5385
contig11473	967	968			0.352183	0.704365	0	2.74991e-16	3.59779e-15	72.2222
contig01989	165	166			0.203239	0.406479	0	2.75805e-16	3.6043e-15	40.9639
scaffold00626	962111	962112	Dapma7bEVm003082t1_down.1kb	Cullin-3	0.244108	0.488215	0	2.79658e-16	3.65241e-15	50
contig58449	113	114			0.273077	0.533462	0.0126916	2.80952e-16	3.66705e-15	35.6643
scaffold00944	1817320	1817321	Dapma7bEVm002379t1_exon 5	Popeye domain containing protein	0.274136	0.537161	0.0111111	2.83418e-16	3.69698e-15	61.8863
scaffold00243	8090	8091			0.466667	0.933333	0	2.858e-16	3.72577e-15	92
scaffold03124	1958607	1958608	Dapma7bEVm002791t1_exon 4	Bestrophin	0.287038	0.566829	0.00724638	2.90043e-16	3.77876e-15	55.2429
scaffold01581	1582960	1582961	Dapma7bEVm017361t1_down.1kb	Uncharacterized protein	0.433523	0	0.867045	2.93808e-16	3.82548e-15	-86.2069
scaffold00359	4896	4897	Dapma7bEVm009960t1_exon 2	Heat shock 70 kDa protein cognate	0.291209	0.582418	0	3.01464e-16	3.92037e-15	60
scaffold00687	1211478	1211479	Dapma7bEVm028995t1_intron 2	Uncharacterized protein	0.442857	0.885714	0	3.01415e-16	3.92037e-15	85
contig56811	163	164			0.409788	0.037037	0.78254	3.02656e-16	3.93347e-15	-73.2753
scaffold02581	1313426	1313427	Dapma7bEVm000426t1_exon 2/Dapma7bEVm027462t1_exon 1		0.546166	1	0.0923315	3.04554e-16	3.95572e-15	90.5405
scaffold00687	671700	671701	Dapma7bEVm008897t1_exon 3/Dapma7bEVm026996t1_exon 2		0.4378	0	0.875599	3.06163e-16	3.97419e-15	-88
scaffold01005	1452030	1452031	Dapma7bEVm006105t1_exon 2	Ankyrin repeat and Zinc finger domain-containing protein	0.226167	0.446779	0.00555556	3.09502e-16	4.01509e-15	43.6885
scaffold00944	1946723	1946724	Dapma7bEVm003758t1_intron 1	Alpha1,3fucosyltransferase	0.401082	0	0.802165	3.14701e-16	4.08005e-15	-81.6901
contig05044	624	625			0.403583	0.807166	0	3.29297e-16	4.26668e-15	80
scaffold01574	425370	425371	Dapma7bEVm001448t1_exon 2	Signal recognition particle 72 kDa protein	0.469958	0	0.939916	3.30355e-16	4.27779e-15	-94.1176
scaffold00243	610352	610353	Dapma7bEVm002668t1_exon 2	Cationic amino acid transporter	0.286032	0.572065	0	3.34437e-16	4.32801e-15	57.1429
scaffold01009	2107	2108	Dapma7bEVm007665t1_exon 3	conserved protein	0.47452	0	0.949039	3.46652e-16	4.48336e-15	-94.9153
scaffold02977	723	724	Dapma7bEVm013378t1_exon 3	hemocyte protein-glutamine gamma-glutamyltransferase	0.30193	0	0.60386	3.47244e-16	4.4883e-15	-59.2233
scaffold02409	54680	54681	Dapma7bEVm028022t1_exon 4	TE: Transposase domain-containing protein	0.22394	0.0107527	0.437128	3.48659e-16	4.50384e-15	-41.3534
scaffold00745	64442	64443	Dapma7bEVm004006t1_exon 4	Glycine dehydrogenase [decarboxylating], mitochondrial	0.418056	0.836111	0	3.55176e-16	4.58525e-15	84.2105
scaffold00966	227206	227207	Dapma7bEVm004090t1_exon 1	Trafficking protein particle complex subunit	0.257937	0.515873	0	3.5872e-16	4.62819e-15	58.6207
scaffold01036	563618	563619	Dapma7bEVm008039t1_exon 4	THAP domain-containing protein 4/sw	0.295603	0.591206	0	3.63896e-16	4.69213e-15	56.7568
scaffold01581	1556635	1556636	Dapma7bEVm012793t1_exon 2	Uncharacterized protein	0.399716	0	0.799431	3.65877e-16	4.71482e-15	-79.7101
scaffold00848	126462	126463	Dapma7bEVm000307t1_intron 3	Ribosomal RNA processing protein 1 B	0.763158	0.990476	0.53584	3.74398e-16	4.82171e-15	45.0131
scaffold02069	206	207	Dapma7bEVm022013t1_up.1kb	Uncharacterized protein	0.295596	0.591192	0	3.75368e-16	4.83127e-15	57.4074
scaffold02861	585424	585425	Dapma7bEVm006556t1_down.1kb	Carbohydrate sulfotransferase	0.468254	0	0.936508	3.76074e-16	4.83452e-15	-94.4444
scaffold00106	67446	67447	Dapma7bEVm022780t1_exon 2	TE: Retrovirus-related Pol Polyprotein from type-1 retrotransposable element R1	0.24211	0	0.48422	3.7585e-16	4.83452e-15	-47.9532
scaffold00966	227277	227278	Dapma7bEVm004090t1_exon 1	Trafficking protein particle complex subunit	0.264985	0.529971	0	3.90081e-16	5.01155e-15	55.5556
scaffold01733	619	620	Dapma7bEVm030476t1_intron 3	Uncharacterized protein	0.362037	0	0.724074	3.9727e-16	5.10083e-15	-75
scaffold01315	172155	172156	Dapma7bEVm010632t1_exon 1	Synaptic vesicular amine transporter	0.352778	0.705556	0	4.20117e-16	5.38981e-15	70
scaffold02285	33030	33031	Dapma7bEVm014879t1_up.1kb/Dapma7bEVm027101t1_down.1kb		0.440972	0.861111	0.0208333	4.20283e-16	5.38981e-15	82.8495
scaffold02452	434217	434218	Dapma7bEVm012150t1_exon 3/Dapma7bEVm020239t1_exon 6		0.283333	0.566667	0	4.24332e-16	5.43846e-15	66.6667
scaffold00763	109659	109660	Dapma7bEVm018485t1_exon 2	DNA topoisomerase 2-binding protein 1-A	0.336404	0	0.672809	4.32793e-16	5.54357e-15	-67.2727
scaffold01396	37442	37443	Dapma7bEVm012251t1_intron 5	Uncharacterized protein	0.271008	0.542017	0	4.33552e-16	5.54995e-15	50
scaffold02601	69035	69036	Dapma7bEVm000134t1_exon 14	Xaa-Pro aminopeptidase	0.416908	0	0.833815	4.35489e-16	5.5714e-15	-81.3559
scaffold02507	57058	57059	Dapma7bEVm018359t1_intron 1	Uncharacterized protein	0.506944	1	0.0138889	4.38883e-16	5.61144e-15	98.0392
scaffold00568	130308	130309			0.455906	0	0.911811	4.48011e-16	5.72128e-15	-91.0569
scaffold01005	827802	827803	Dapma7bEVm015219t1_exon 3/Dapma7bEVm019164t1_exon 2		0.265888	0.523443	0.00833333	4.47981e-16	5.72128e-15	51.6234
scaffold03147	16298	16299	Dapma7bEVm001540t1_exon 2	Beta-1,4-mannosyltransferase egh	0.30695	0.605128	0.00877193	4.48876e-16	5.72889e-15	55.5316
scaffold01005	827781	827782	Dapma7bEVm015219t1_exon 3/Dapma7bEVm019164t1_exon 2		0.244747	0.489494	0	4.5355e-16	5.78508e-15	48.9362
scaffold02452	609264	609265	Dapma7bEVm015171t1_intron 4	Mitogen-activated protein kinase kinase kinase kinase	0.463508	0.907407	0.0196078	4.59962e-16	5.86334e-15	89.3043
scaffold00996	149248	149249	Dapma7bEVm009942t1_exon 1	Uncharacterized protein	0.29246	0.584921	0	4.62248e-16	5.88896e-15	58.3333
scaffold00512	233402	233403	Dapma7bEVm004018t1_down.1kb	Protease m1 zinc metalloprotease	0.291667	0.583333	0	4.68713e-16	5.96775e-15	65
scaffold01969	70434	70435	Dapma7bEVm024646t1_exon 3/Dapma7bEVm027099t1_exon 3		0.402941	0	0.805882	4.83283e-16	6.14959e-15	-81.5789
scaffold00908	16432	16433	Dapma7bEVm011170t1_exon 4	Retinol dehydrogenase 10-A	0.325043	0.626651	0.0234343	4.97739e-16	6.32974e-15	59.2129
scaffold00512	351176	351177			0.453181	0	0.906362	4.98473e-16	6.33529e-15	-91.7647
scaffold00190	467930	467931			0.323677	0.627696	0.0196581	5.03515e-16	6.39556e-15	61.2531
scaffold01663	331438	331439	Dapma7bEVm005209t1_exon 4	Alpha-1,3/1,6-mannosyltransferase ALG2	0.438889	0.877778	0	5.05672e-16	6.41912e-15	86.6667
scaffold00704	105825	105826	Dapma7bEVm000787t1_intron 3	Neurexin-2-beta	0.47619	0.952381	0	5.1495e-16	6.53301e-15	93.75
scaffold01361	2334717	2334718	Dapma7bEVm026993t1_exon 2	Uncharacterized protein	0.312698	0.609524	0.015873	5.16213e-16	6.54514e-15	67.6435
scaffold00944	1817453	1817454	Dapma7bEVm002379t1_exon 5	Popeye domain containing protein	0.279897	0.559794	0	5.3128e-16	6.73215e-15	55.8824
scaffold00512	1834120	1834121	Dapma7bEVm004082t1_exon 1	DNA mismatch repair protein Mlh1	0.256073	0.512146	0	5.33861e-16	6.76084e-15	50
scaffold00084	163501	163502	Dapma7bEVm004371t1_exon 2	Transmembrane and ubiquitin domain-containing protein 1	0.429685	0	0.85937	5.36241e-16	6.78694e-15	-85.8696
scaffold02452	253122	253123	Dapma7bEVm001645t1_exon 3	40S ribosomal protein S4	0.216575	0.43315	0	5.37635e-16	6.80055e-15	45.7143
scaffold00626	962147	962148	Dapma7bEVm003082t1_down.1kb	Cullin-3	0.334091	0.651515	0.0166667	5.40124e-16	6.82796e-15	66.2043
scaffold00389	16218	16219			0.335648	0.671296	0	5.40758e-16	6.83192e-15	68
scaffold01581	784629	784630	Dapma7bEVm003574t1_exon 3/Dapma7bEVm027999t1_exon 22		0.5	1	0	5.43797e-16	6.86625e-15	100
contig27381	144	145			0.4625	0.925	0	5.44976e-16	6.87705e-15	92.3077
scaffold01361	1561562	1561563	Dapma7bEVm005602t1_exon 3	Zinc finger protein and btb domain-containing protein	0.525611	0.133929	0.917293	5.45537e-16	6.88006e-15	-77.1526
scaffold01361	1374038	1374039	Dapma7bEVm006161t1_exon 1	Nucleosome-remodeling factor subunit NURF301	0.633783	0.301282	0.966284	5.59107e-16	7.04701e-15	-66.9736
scaffold00944	2020700	2020701	Dapma7bEVm011791t1_exon 1	Integrin-linked protein kinase	0.400842	0.801684	0	5.74e-16	7.23045e-15	80
contig19464	1342	1343	Dapma7bEVm013772t1_up.1kb	Uncharacterized protein	0.351515	0.70303	0	5.89346e-16	7.41936e-15	70.9677
scaffold00683	997	998	Dapma7bEVm006090t1_exon 2	Uncharacterized protein	0.37451	0.74902	0	5.97482e-16	7.51734e-15	71.875
scaffold00055	113886	113887	Dapma7bEVm006823t1_exon 1	Uncharacterized protein	0.487179	0	0.974359	6.039e-16	7.58464e-15	-97.4359
contig14470	359	360			0.315278	0.630556	0	6.03521e-16	7.58464e-15	63.3333
scaffold00725	577827	577828	Dapma7bEVm010406t1_exon 4	DNA repair protein RAD51	0.47619	0.952381	0	6.039e-16	7.58464e-15	95
scaffold00763	68189	68190	Dapma7bEVm002389t1_exon 3	Translocating chain-associated membrane protein 1 1	0.255923	0.498512	0.0133333	6.08525e-16	7.63822e-15	43.8007
scaffold03164	379590	379591	Dapma7bEVm024292t1_exon 5/Dapma7bEVm028870t1_exon 5		0.452381	0.904762	0	6.10209e-16	7.65485e-15	87.5
scaffold00024	489920	489921			0.432828	0	0.865657	6.11165e-16	7.66099e-15	-84.0909
scaffold00568	1412539	1412540			0.213244	0.426487	0	6.11418e-16	7.66099e-15	42.029
scaffold00005	441829	441830	Dapma7bEVm015122t1_up.1kb	Bifunctional glutamate/proline--tRNA ligase	0.466711	0	0.933422	6.2558e-16	7.83383e-15	-93.2203
scaffold02861	381938	381939	Dapma7bEVm000473t1_intron 1	Von Willebrand factor A domain-containing protein 5A	0.449042	0	0.898084	6.40068e-16	8.01054e-15	-89.8876
scaffold00245	84023	84024	Dapma7bEVm019154t1_exon 1	ATP-binding cassette sub-family F member	0.675404	0.392045	0.958763	6.48809e-16	8.11517e-15	-56.4651
scaffold01725	106810	106811	Dapma7bEVm009772t1_down.1kb	Ezrin-moesin-radixin	0.383124	0	0.766249	6.61607e-16	8.27038e-15	-76
scaffold01574	468285	468286	Dapma7bEVm004172t1_intron 5	SHC SH2 domain-binding protein	0.5	1	0	6.62188e-16	8.27278e-15	100
scaffold01361	1291101	1291102	Dapma7bEVm004691t1_exon 2/Dapma7bEVm028595t1_exon 20		0.294156	0.588312	0	6.67487e-16	8.3341e-15	60.7143
scaffold02581	1482395	1482396	Dapma7bEVm000578t1_exon 3	Dehydrogenase/reductase SDR family member	0.2875	0.575	0	6.71808e-16	8.38313e-15	56.6667
scaffold03124	348431	348432	Dapma7bEVm002523t1_down.1kb	HL02152p, Lethal	0.251864	0.503728	0	6.86723e-16	8.56423e-15	48.8889
scaffold02595	824	825	Dapma7bEVm018561t1_down.1kb	Uncharacterized protein	0.422093	0	0.844187	6.90815e-16	8.61021e-15	-84.4037
scaffold02850	806626	806627	Dapma7bEVm006982t1_exon 1	TraB domain-containing protein	0.314123	0.621154	0.0070922	6.9757e-16	8.68932e-15	60.457
scaffold03135	103563	103564	Dapma7bEVm001763t1_exon 1	Uncharacterized protein	0.376636	0.736111	0.0171604	6.99172e-16	8.70419e-15	66.6193
scaffold01725	107593	107594	Dapma7bEVm019840t1_down.1kb	Uncharacterized protein	0.400837	0	0.801675	7.03542e-16	8.75346e-15	-80.3279
scaffold00568	968609	968610	Dapma7bEVm000027t1_intron 7	ATP-binding cassette sub-family B member	0.484371	0.0735043	0.895238	7.05587e-16	8.77378e-15	-81.3889
scaffold02861	381910	381911	Dapma7bEVm000473t1_intron 1	Von Willebrand factor A domain-containing protein 5A	0.452366	0	0.904732	7.21652e-16	8.96831e-15	-90.625
scaffold02385	152020	152021	Dapma7bEVm010147t1_exon 2	Brain chitinase and chia	0.306548	0.613095	0	7.26223e-16	9.01985e-15	60.8696
scaffold00944	2120203	2120204	Dapma7bEVm004992t1_exon 27	WD repeat and FYVE domain-containing protein	0.417094	0	0.834188	7.27106e-16	9.02029e-15	-84.4444
scaffold03124	1718664	1718665	Dapma7bEVm011162t1_intron 1/Dapma7bEVm020210t1_intron 1		0.403922	0	0.807843	7.27106e-16	9.02029e-15	-81.0811
scaffold02081	76048	76049	Dapma7bEVm016696t1_intron 3	Uncharacterized protein	0.5	1	0	7.29358e-16	9.04296e-15	100
scaffold00024	3497713	3497714	Dapma7bEVm000339t1_exon 17	Snf2-related CBP activator	0.437573	0	0.875146	7.49693e-16	9.28967e-15	-87.037
scaffold00687	23220	23221	Dapma7bEVm005939t1_exon 5	Beta-1,4-galactosyltransferase 4	0.424008	0	0.848016	7.57555e-16	9.37617e-15	-84.0708
scaffold00687	1861800	1861801	Dapma7bEVm004535t1_exon 3	Carbohydrate-responsive element-binding	0.259064	0.518129	0	7.57555e-16	9.37617e-15	55
scaffold02098	62192	62193			0.421086	0.842172	0	7.72031e-16	9.54979e-15	84
scaffold00568	1534173	1534174	Dapma7bEVm016874t1_intron 5	Calcium/calmodulin-dependent protein kinase kinase	0.613272	0.261111	0.965432	7.83194e-16	9.68225e-15	-71.5116
scaffold01799	1942	1943	Dapma7bEVm026858t1_up.1kb	Uncharacterized protein	0.475926	0.933333	0.0185185	8.00301e-16	9.88799e-15	92.6901
scaffold01581	1098199	1098200	Dapma7bEVm004279t1_exon 2/Dapma7bEVm023443t1_exon 25		0.493827	0	0.987654	8.10438e-16	1.00074e-14	-98.5714
scaffold00446	43005	43006	Dapma7bEVm003942t1_exon 4	26S proteasome non-ATPase regulatory subunit	0.706988	1	0.413975	8.19809e-16	1.01173e-14	59.0909
scaffold01794	25793	25794	Dapma7bEVm002958t1_exon 3	CCR4-NOT transcription complex subunit	0.193791	0.387582	0	8.3509e-16	1.02999e-14	40
scaffold03170	1433	1434	Dapma7bEVm024296t1_down.1kb	TE: Reverse transcriptase	0.225848	0.451696	0	8.40098e-16	1.03557e-14	48.4848
scaffold00767	10485	10486			0.40625	0.8125	0	8.49866e-16	1.047e-14	71.4286
scaffold02762	2184	2185	Dapma7bEVm003277t1_intron 6	E3 ubiquitin-protein ligase LRSAM1	0.277581	0.546154	0.00900901	8.57307e-16	1.05556e-14	51.9173
scaffold01361	1856400	1856401	Dapma7bEVm001775t1_exon 4	conserved protein	0.274064	0.0107527	0.537376	8.67163e-16	1.06707e-14	-52.5475
scaffold01133	2405	2406	Dapma7bEVm023307t1_intron 1	Uncharacterized protein	0.391643	0	0.783287	8.69149e-16	1.0689e-14	-78.3333
scaffold02850	147560	147561			0.315476	0.630952	0	8.7862e-16	1.07992e-14	62.5
scaffold00944	2023106	2023107	Dapma7bEVm027601t1_intron 2	Chromosome 7 scaf14703	0.485317	0.0277778	0.942857	8.81576e-16	1.08293e-14	-90.5181
scaffold01574	352388	352389	Dapma7bEVm025045t1_intron 2	Uncharacterized protein	0.236505	0.473009	0	8.93222e-16	1.0966e-14	48.4375
scaffold00341	330092	330093	Dapma7bEVm003529t1_exon 6	ATP-dependent RNA helicase DDX46	0.315635	0.615765	0.0155039	8.94307e-16	1.0973e-14	60.3273
contig22648	150	151			0.166419	0.318398	0.0144407	9.03442e-16	1.10787e-14	36.2987
scaffold00568	130337	130338			0.460523	0	0.921045	9.09632e-16	1.11482e-14	-91.8699
scaffold02452	253127	253128	Dapma7bEVm001645t1_exon 3	40S ribosomal protein S4	0.198392	0.396784	0	9.26066e-16	1.13431e-14	42.8571
scaffold01458	1463	1464			0.460317	0.920635	0	9.31422e-16	1.14022e-14	92.3077
scaffold01581	1285479	1285480	Dapma7bEVm004769t1_intron 2	Cysteine and glycine-rich protein	0.44883	0.888889	0.00877193	9.36266e-16	1.14549e-14	91.3986
scaffold00966	227201	227202	Dapma7bEVm004090t1_exon 1	Trafficking protein particle complex subunit	0.244444	0.488889	0	9.52588e-16	1.16479e-14	54.8387
scaffold02011	135174	135175	Dapma7bEVm013963t1_down.1kb	Uncharacterized protein	0.306061	0.612121	0	9.67974e-16	1.18292e-14	61.2903
scaffold00725	767114	767115	Dapma7bEVm000002t1_exon 7/Dapma7bEVm027372t1_exon 3		0.214352	0.428704	0	9.85251e-16	1.20334e-14	42.8571
scaffold00278	4398	4399	Dapma7bEVm028331t1_exon 1	Uncharacterized protein	0.437281	0	0.874561	1.00405e-15	1.22561e-14	-87.3563
scaffold00005	82371	82372	Dapma7bEVm001191t1_intron 2	Low-density lipoprotein receptor-related protein	0.389534	0	0.779069	1.00598e-15	1.22725e-14	-77.5862
scaffold02385	1229647	1229648	Dapma7bEVm004758t1_exon 3	Glucose-fructose oxidoreductase domain-containing protein	0.225397	0.450794	0	1.00682e-15	1.22757e-14	47.5
scaffold03025	116367	116368	Dapma7bEVm011841t1_exon 7/Dapma7bEVm025665t1_exon 1		0.475589	0	0.951178	1.05651e-15	1.28742e-14	-94.5455
contig01507	166	167			0.121942	0.243884	0	1.074e-15	1.30799e-14	23.2558
scaffold00944	1109042	1109043	Dapma7bEVm009605t1_exon 7	Phosphoenolpyruvate synthase	0.184524	0.363997	0.00505051	1.08366e-15	1.31899e-14	35.9925
scaffold00626	878167	878168	Dapma7bEVm030510t1_exon 2	Uncharacterized protein	0.451998	0.0333333	0.870663	1.09455e-15	1.33149e-14	-82.1937
scaffold00745	155402	155403	Dapma7bEVm003857t1_exon 4	Snurportin-1	0.467617	0	0.935235	1.10982e-15	1.34929e-14	-94.5946
scaffold03025	727599	727600			0.446394	0	0.892788	1.11712e-15	1.3574e-14	-88.8889
scaffold00512	1456665	1456666	Dapma7bEVm003374t1_exon 2	Pyridoxal phosphate phosphatase PHOSPHO2	0.469143	0	0.938285	1.11861e-15	1.35843e-14	-93.6364
scaffold02081	70713	70714	Dapma7bEVm026989t1_exon 2	Uncharacterized protein	0.337813	0	0.675626	1.12243e-15	1.36229e-14	-67.6923
scaffold01005	632470	632471	Dapma7bEVm007367t1_exon 2	39S ribosomal protein L48, mitochondrial	0.481227	0	0.962454	1.15738e-15	1.40391e-14	-95.8904
scaffold03376	513971	513972	Dapma7bEVm007129t1_down.1kb	Acetyltransf_1, Acetyltransferase	0.5	0	1	1.15874e-15	1.40476e-14	-100
scaffold01005	46524	46525	Dapma7bEVm003009t1_intron 6	Synaptojanin-1	0.411905	0	0.823811	1.17596e-15	1.42482e-14	-82.6087
scaffold02902	73304	73305	Dapma7bEVm009637t1_exon 8	PERQ amino acid-rich with GYF domain-containing protein	0.193423	0.374603	0.012242	1.17833e-15	1.42688e-14	35.8773
scaffold01574	437041	437042	Dapma7bEVm008223t1_exon 1	Cysteine-rich hydrophobic domain 1 protein	0.261574	0.523148	0	1.18014e-15	1.42826e-14	55.2632
scaffold02001	94457	94458	Dapma7bEVm018708t1_intron 3	Uncharacterized protein	0.266504	0.533009	0	1.1974e-15	1.44833e-14	53.8462
scaffold02545	51145	51146	Dapma7bEVm004071t1_exon 5	Translation initiation factor IF-2, mitochondrial	0.33631	0.672619	0	1.20637e-15	1.45835e-14	66.6667
scaffold00642	547452	547453	Dapma7bEVm003865t1_exon 3	conserved protein	0.29951	0.59902	0	1.2311e-15	1.48739e-14	63.3333
scaffold02673	7234	7235	Dapma7bEVm000795t1_exon 17	Unc-13 D	0.234091	0.468182	0	1.24543e-15	1.50386e-14	46.5517
scaffold02902	51292	51293	Dapma7bEVm004999t1_exon 15	Transmembrane channel protein 2	0.432692	0	0.865385	1.26206e-15	1.52307e-14	-86.6667
scaffold02452	912697	912698	Dapma7bEVm002029t1_intron 3/Dapma7bEVm027672t1_intron 2/Dapma7bEVm030444t1_intron 3		0.416667	0	0.833333	1.27566e-15	1.53862e-14	-83.8235
scaffold02581	1482392	1482393	Dapma7bEVm000578t1_exon 3	Dehydrogenase/reductase SDR family member	0.342725	0.67619	0.00925926	1.28811e-15	1.55276e-14	64.5513
scaffold01348	789693	789694	Dapma7bEVm001435t1_exon 4	Transmembrane protein 214-A	0.324811	0.649621	0	1.3032e-15	1.57005e-14	62.8571
scaffold03217	136362	136363	Dapma7bEVm010782t1_exon 2	Proteasome subunit beta type-2	0.428571	0.857143	0	1.31936e-15	1.58863e-14	85
scaffold01969	738	739	Dapma7bEVm013894t1_exon 2	Uncharacterized protein	0.451178	0.902357	0	1.32645e-15	1.59626e-14	86.9565
scaffold02140	98597	98598	Dapma7bEVm023701t1_exon 2	conserved protein	0.413739	0.0196078	0.80787	1.32732e-15	1.5964e-14	-78.5944
scaffold02385	197409	197410	Dapma7bEVm008573t1_exon 6/Dapma7bEVm009092t1_exon 1/Dapma7bEVm023793t1_exon 3/Dapma7bEVm028262t1_exon 3		0.347222	0.694444	0	1.36697e-15	1.64316e-14	62.963
scaffold00725	391873	391874	Dapma7bEVm026332t1_up.1kb	Uncharacterized protein	0.337963	0.675926	0	1.37311e-15	1.64961e-14	67.7419
scaffold02452	253071	253072	Dapma7bEVm001645t1_exon 3	40S ribosomal protein S4	0.210256	0.420513	0	1.39121e-15	1.67041e-14	43.5897
scaffold02944	572	573	Dapma7bEVm025619t1_exon 1	Uncharacterized protein	0.462429	0	0.924858	1.40806e-15	1.68969e-14	-91.0891
scaffold03154	11114	11115	Dapma7bEVm024284t1_intron 2	TE: Gag-pol polyprotein precursor	0.262478	0.524955	0	1.42222e-15	1.70572e-14	55.5556
contig12061	266	267			0.345347	0	0.690694	1.4494e-15	1.73735e-14	-69.6721
scaffold01581	2280940	2280941	Dapma7bEVm023453t1_intron 5/Dapma7bEVm023454t1_intron 3		0.348846	0.697691	0	1.45682e-15	1.74525e-14	66.6667
scaffold01253	202458	202459	Dapma7bEVm009014t1_down.1kb	Uncharacterized protein	0.28022	0.549328	0.0111111	1.46143e-15	1.74979e-14	53.861
scaffold00809	1244	1245	Dapma7bEVm011102t1_exon 4	Uncharacterized protein	0.454772	0	0.909544	1.47001e-15	1.75907e-14	-90.2174
scaffold00005	451220	451221			0.321479	0.631054	0.0119048	1.54417e-15	1.84678e-14	60.7746
scaffold02452	434171	434172	Dapma7bEVm012150t1_intron 3/Dapma7bEVm020239t1_intron 5		0.252165	0.504329	0	1.55059e-15	1.85342e-14	57.5
scaffold03154	11124	11125	Dapma7bEVm024284t1_intron 2	TE: Gag-pol polyprotein precursor	0.260172	0.520344	0	1.56348e-15	1.86672e-14	54.7945
scaffold01009	79125	79126			0.5	1	0	1.56266e-15	1.86672e-14	100
scaffold01613	726	727	Dapma7bEVm007779t1_exon 10	Leucine-rich repeat-containing g-protein coupled receptor	0.43076	0	0.86152	1.56951e-15	1.87288e-14	-86
scaffold00248	605082	605083	Dapma7bEVm009298t1_intron 4	Uncharacterized protein	0.481567	0.952381	0.0107527	1.58982e-15	1.89604e-14	92.451
scaffold00944	693960	693961	Dapma7bEVm007838t1_exon 5	Syntaxin-12	0.359524	0.719048	0	1.63563e-15	1.94959e-14	72.2222
scaffold00242	589	590			0.420677	0	0.841355	1.65482e-15	1.97136e-14	-85.4167
scaffold00248	198477	198478	Dapma7bEVm018444t1_down.1kb	Cathepsin o	0.417434	0	0.834868	1.66001e-15	1.97643e-14	-83.6364
contig37105	161	162			0.175926	0.351852	0	1.66255e-15	1.97835e-14	50
scaffold01581	2513770	2513771	Dapma7bEVm009555t1_intron 6/Dapma7bEVm023453t1_intron 5/Dapma7bEVm029231t1_intron 2		0.389592	0.779184	0	1.66718e-15	1.98276e-14	80
scaffold02545	51233	51234	Dapma7bEVm004071t1_exon 5	Translation initiation factor IF-2, mitochondrial	0.239698	0.479396	0	1.70148e-15	2.02242e-14	48.8372
contig46162	222	223			0.368687	0.737374	0	1.73622e-15	2.06256e-14	64.7059
scaffold00626	220561	220562	Dapma7bEVm001434t1_down.1kb/Dapma7bEVm018625t1_down.1kb		0.253472	0.506944	0	1.74616e-15	2.07321e-14	51.4286
scaffold00966	227247	227248	Dapma7bEVm004090t1_exon 1	Trafficking protein particle complex subunit	0.244657	0.489314	0	1.74769e-15	2.07387e-14	52.5
scaffold00626	962071	962072	Dapma7bEVm003082t1_down.1kb	Cullin-3	0.24537	0.490741	0	1.75015e-15	2.07564e-14	48.7179
scaffold01574	245773	245774	Dapma7bEVm000570t1_exon 5	Uncharacterized protein	0.476902	0	0.953803	1.76245e-15	2.08906e-14	-95
scaffold00243	518091	518092	Dapma7bEVm001760t1_down.1kb/Dapma7bEVm001776t1_up.1kb		0.450835	0	0.90167	1.78503e-15	2.11464e-14	-88.4298
scaffold02285	33042	33043	Dapma7bEVm027101t1_exon 3	Uncharacterized protein	0.417661	0.813492	0.0218295	1.79062e-15	2.12009e-14	78.8247
scaffold02285	33068	33069	Dapma7bEVm027101t1_exon 3	Uncharacterized protein	0.316178	0.62381	0.00854701	1.82856e-15	2.16381e-14	60.0802
scaffold01574	425373	425374	Dapma7bEVm001448t1_exon 2	Signal recognition particle 72 kDa protein	0.499038	0.037037	0.961039	1.83758e-15	2.17327e-14	-91.2963
scaffold00024	2331020	2331021	Dapma7bEVm004191t1_intron 4	ERGIC-53	0.387255	0	0.77451	1.84017e-15	2.17512e-14	-83.3333
scaffold00763	104824	104825	Dapma7bEVm001513t1_exon 6	Neurexin IV	0.420194	0	0.840388	1.85467e-15	2.19104e-14	-83.3333
scaffold00868	312496	312497	Dapma7bEVm004729t1_exon 5	Prenylcysteine oxidase	0.33553	0.65405	0.0170112	1.85945e-15	2.19547e-14	63.8366
contig28328	26	27			0.313725	0.627451	0	1.87651e-15	2.21439e-14	84.8485
contig25653	1232	1233			0.261111	0.522222	0	1.92888e-15	2.27493e-14	52.1739
scaffold01315	114639	114640			0.173327	0.346654	0	1.93091e-15	2.27606e-14	34.6535
scaffold00930	900421	900422	Dapma7bEVm004046t1_exon 6	Vacuolar protein sorting-associated protein	0.252381	0.504762	0	1.9363e-15	2.28115e-14	47.0588
scaffold02560	66532	66533	Dapma7bEVm000821t1_exon 3	Oxysterol-binding-related protein 5 protein	0.409848	0	0.819697	1.98167e-15	2.33331e-14	-82.7586
scaffold01348	808930	808931	Dapma7bEVm005679t1_exon 5	Nucleoporin protein	0.333333	0.666667	0	2.02585e-15	2.38401e-14	72.2222
scaffold02994	217132	217133	Dapma7bEVm006261t1_exon 2	NADH dehydrogenase [ubiquinone] complex I, assembly factor	0.25873	0.505556	0.0119048	2.02734e-15	2.38445e-14	50.0398
scaffold02066	644802	644803	Dapma7bEVm005699t1_down.1kb/Dapma7bEVm010408t1_down.1kb		0.43759	0	0.87518	2.07015e-15	2.43346e-14	-84.3137
scaffold02452	253106	253107	Dapma7bEVm001645t1_exon 3	40S ribosomal protein S4	0.206378	0.412755	0	2.07737e-15	2.44059e-14	43.2432
scaffold01569	225202	225203	Dapma7bEVm015170t1_down.1kb	Neuronal cell adhesion molecule	0.476763	0	0.953526	2.09059e-15	2.45477e-14	-95
scaffold00512	869076	869077	Dapma7bEVm010047t1_exon 3	Uncharacterized protein	0.481643	0	0.963285	2.1762e-15	2.55108e-14	-97.0588
scaffold03025	171702	171703	Dapma7bEVm001563t1_down.1kb	Pinin	0.447619	0	0.895238	2.17583e-15	2.55108e-14	-89.4737
scaffold00005	554914	554915	Dapma7bEVm008208t1_exon 5	tRNA-splicing endonuclease subunit Sen2	0.359179	0.711111	0.00724638	2.17415e-15	2.55108e-14	74.3827
scaffold01736	1574	1575	Dapma7bEVm010093t1_exon 5	Uncharacterized protein	0.221126	0.442251	0	2.18428e-15	2.55914e-14	44.6154
scaffold01581	784104	784105	Dapma7bEVm003574t1_intron 1/Dapma7bEVm023440t1_intron 1/Dapma7bEVm030639t1_intron 2		0.491898	0.136905	0.846891	2.19402e-15	2.56914e-14	-74.7371
scaffold00389	89888	89889	Dapma7bEVm007464t1_exon 1	m7GpppX diphosphatase	0.409008	0	0.818016	2.20014e-15	2.57489e-14	-82.8571
scaffold01005	541480	541481	Dapma7bEVm003040t1_exon 3	Dyslexia-associated protein KIAA0319	0.225165	0	0.45033	2.21262e-15	2.58807e-14	-45.3782
scaffold02081	65252	65253	Dapma7bEVm011823t1_down.1kb	Failed axon connections	0.261461	0.522922	0	2.22011e-15	2.5954e-14	51.5152
scaffold00389	716333	716334	Dapma7bEVm027818t1_intron 6	Long-chain-fatty-acid--CoA ligase	0.473684	0	0.947368	2.22366e-15	2.59812e-14	-94.7368
scaffold03147	225170	225171	Dapma7bEVm001757t1_down.1kb	Chorion peroxidase precursor	0.377154	0	0.754308	2.25867e-15	2.63469e-14	-76.4706
scaffold01361	1291861	1291862	Dapma7bEVm004691t1_up.1kb/Dapma7bEVm028595t1_down.1kb		0.388889	0	0.777778	2.25867e-15	2.63469e-14	-76.4706
scaffold02452	253083	253084	Dapma7bEVm001645t1_exon 3	40S ribosomal protein S4	0.208115	0.41623	0	2.25685e-15	2.63469e-14	42.5
scaffold00930	907666	907667	Dapma7bEVm010533t1_exon 3	proteasome subunit alpha type	0.49618	0.0833333	0.909026	2.27395e-15	2.65107e-14	-77.7778
scaffold03023	2130	2131			0.261149	0	0.522299	2.29076e-15	2.6692e-14	-52.459
contig18242	227	228			0.472222	0.944444	0	2.33954e-15	2.72455e-14	92.3077
scaffold00640	31594	31595	Dapma7bEVm008201t1_exon 2	Copper chaperone for superoxide dismutase	0.244024	0.488047	0	2.35298e-15	2.7372e-14	46.9388
scaffold00245	3482	3483	Dapma7bEVm028841t1_up.1kb/Dapma7bEVm030535t1_up.1kb		0.507937	1	0.015873	2.35254e-15	2.7372e-14	98
scaffold01036	247558	247559			0.311966	0.623932	0	2.39996e-15	2.79033e-14	63.6364
scaffold01005	827730	827731	Dapma7bEVm015219t1_exon 3/Dapma7bEVm019164t1_exon 2		0.285821	0.563095	0.00854701	2.40538e-15	2.7951e-14	51.9311
scaffold01221	1038	1039	Dapma7bEVm001300t1_exon 4	Inositol polyphosphate multikinase	0.484568	0.925926	0.0432099	2.42391e-15	2.81356e-14	86.1905
contig33573	262	263			0.5	1	0	2.42316e-15	2.81356e-14	100
scaffold01253	371049	371050	Dapma7bEVm007978t1_exon 3	Microprocessor complex subunit DGCR8	0.617321	0.285918	0.948724	2.4611e-15	2.85518e-14	-62.9187
contig26249	1871	1872			0.33545	0.670899	0	2.59642e-15	3.01052e-14	66.6667
scaffold02867	31098	31099			0.413859	0.821429	0.00628931	2.59816e-15	3.01091e-14	80.3953
scaffold02861	105337	105338	Dapma7bEVm018648t1_intron 6	E3 ubiquitin-protein ligase makorin-1	0.222222	0.444444	0	2.63992e-15	3.05763e-14	43.2432
scaffold02714	708	709			0.199216	0.393142	0.00529101	2.67125e-15	3.09224e-14	38.3948
scaffold01396	25010	25011			0.470395	0	0.940789	2.71221e-15	3.13794e-14	-95.2381
scaffold01005	394301	394302	Dapma7bEVm008143t1_down.1kb	Uncharacterized protein	0.300397	0.588889	0.0119048	2.71456e-15	3.13896e-14	59.6627
scaffold00084	544421	544422	Dapma7bEVm016629t1_intron 5	gmp synthase	0.496032	0.944444	0.047619	2.71993e-15	3.14346e-14	87.9752
scaffold00745	21172	21173	Dapma7bEVm018449t1_exon 18	Collagen alpha-1(XVIII) chain	0.462451	0	0.924901	2.76133e-15	3.18958e-14	-93.3333
scaffold00915	327521	327522			0.357143	0.714286	0	2.76699e-15	3.19438e-14	61.2903
scaffold02545	4918	4919	Dapma7bEVm007915t1_down.1kb	Uncharacterized protein	0.323413	0.646825	0	2.81123e-15	3.24369e-14	72.2222
scaffold00568	489914	489915			0.35	0.7	0	2.81469e-15	3.24593e-14	63.6364
scaffold02581	781017	781018	Dapma7bEVm018389t1_exon 3	Neurexin IV	0.425271	0	0.850543	2.86385e-15	3.30083e-14	-84.7222
scaffold01833	793	794			0.258418	0.516835	0	2.91366e-15	3.35642e-14	50
scaffold00015	2715	2716	Dapma7bEVm010297t1_exon 2	Rhomboid-related protein	0.638347	0.331309	0.945386	2.9694e-15	3.41878e-14	-59.9498
contig27819	375	376			0.230586	0	0.461173	3.00722e-15	3.46046e-14	-46.2963
scaffold02076	48184	48185	Dapma7bEVm003331t1_intron 2	Uncharacterized protein	0.373933	0.688492	0.0593739	3.04195e-15	3.49853e-14	76.6176
contig10137	728	729			0.274603	0.549206	0	3.07029e-15	3.52922e-14	57.1429
scaffold02994	217106	217107	Dapma7bEVm006261t1_exon 2	NADH dehydrogenase [ubiquinone] complex I, assembly factor	0.238936	0.472222	0.00564972	3.07672e-15	3.5347e-14	48.0644
scaffold00512	2211100	2211101			0.411111	0	0.822222	3.08012e-15	3.53479e-14	-82.5
scaffold01581	491252	491253	Dapma7bEVm010237t1_exon 1	Ubiquinone biosynthesis protein COQ9, mitochondrial	0.637877	0.935185	0.340568	3.07924e-15	3.53479e-14	60.224
scaffold01463	84035	84036	Dapma7bEVm006287t1_exon 2	Uncharacterized protein	0.359524	0.719048	0	3.14143e-15	3.60321e-14	72.2222
contig28546	364	365			0.425	0.85	0	3.1729e-15	3.63735e-14	85.7143
contig18242	215	216			0.472222	0.944444	0	3.17468e-15	3.63742e-14	92.3077
scaffold00190	168750	168751	Dapma7bEVm003591t1_exon 4	Anaphase-promoting complex subunit	0.444577	0	0.889155	3.18091e-15	3.6426e-14	-90.3846
contig45752	159	160			0.445569	0.851852	0.0392857	3.19822e-15	3.66046e-14	79.942
scaffold03326	527803	527804	Dapma7bEVm002996t1_exon 1	Pre-mRNA-splicing factor ATP-dependent RNA helicase PRP16	0.669554	0.382414	0.956694	3.26735e-15	3.73757e-14	-53.2378
scaffold01736	1623	1624	Dapma7bEVm010093t1_exon 5	Uncharacterized protein	0.199905	0.39981	0	3.28073e-15	3.75086e-14	41.0256
scaffold00243	287743	287744	Dapma7bEVm002065t1_exon 3/Dapma7bEVm003438t1_exon 4/Dapma7bEVm027916t1_exon 1		0.552287	0.241363	0.86321	3.28712e-15	3.75615e-14	-63.3214
scaffold01361	1148335	1148336	Dapma7bEVm006298t1_intron 1	Geranylgeranyl transferase type-1 subunit beta	0.471501	0.030303	0.912698	3.32174e-15	3.793e-14	-87.3188
scaffold00915	1012911	1012912	Dapma7bEVm011526t1_exon 5	Uncharacterized protein	0.324074	0.648148	0	3.32294e-15	3.793e-14	58.8235
scaffold00055	114980	114981	Dapma7bEVm006823t1_down.1kb/Dapma7bEVm013861t1_down.1kb		0.460399	0	0.920798	3.35706e-15	3.82989e-14	-91.5254
scaffold00944	1745638	1745639	Dapma7bEVm004374t1_exon 3	Cral/trio domain-containing protein	0.263889	0.527778	0	3.39957e-15	3.87632e-14	52.5
contig44861	1842	1843			0.458333	0.916667	0	3.46364e-15	3.94726e-14	94.1176
scaffold02581	596241	596242			0.226103	0.452206	0	3.484e-15	3.96834e-14	44.6809
scaffold00687	86685	86686	Dapma7bEVm000107t1_down.1kb/Dapma7bEVm019776t1_up.1kb		0.463658	0	0.927315	3.55968e-15	4.05237e-14	-92.7536
scaffold02385	474902	474903	Dapma7bEVm001261t1_exon 3	Uroporphyrinogen decarboxylase	0.590906	0.271212	0.910599	3.60124e-15	4.0975e-14	-62.7093
scaffold00944	1905487	1905488	Dapma7bEVm000711t1_down.1kb/Dapma7bEVm016053t1_up.1kb		0.3125	0.625	0	3.61267e-15	4.10831e-14	64.2857
scaffold00725	196748	196749	Dapma7bEVm004182t1_exon 4	Aminopeptidase NPEPL1	0.307576	0.615152	0	3.63631e-15	4.13297e-14	57.6923
scaffold03343	28810	28811	Dapma7bEVm015480t1_exon 4	Uncharacterized protein	0.506389	0.944444	0.0683333	3.64527e-15	4.14095e-14	83.8503
contig22648	123	124			0.140138	0.275301	0.00497512	3.686e-15	4.18498e-14	29.1852
scaffold02244	347941	347942	Dapma7bEVm030204t1_exon 8	Uncharacterized protein	0.16581	0.331619	0	3.6918e-15	4.18934e-14	30.3922
scaffold00868	28149	28150			0.315536	0.631073	0	3.72811e-15	4.22829e-14	66.6667
contig13802	451	452			0.456944	0	0.913889	3.76091e-15	4.26322e-14	-90.4762
scaffold01005	833130	833131	Dapma7bEVm004203t1_exon 4	Uncharacterized protein C17orf85	0.219845	0.435185	0.0045045	3.79648e-15	4.30124e-14	41.3529
scaffold00915	741783	741784			0.273569	0.547138	0	3.81697e-15	4.32216e-14	53.125
scaffold01574	572464	572465	Dapma7bEVm023434t1_down.1kb/Dapma7bEVm023435t1_down.1kb		0.448718	0.897436	0	3.83035e-15	4.33501e-14	80
scaffold02081	108613	108614	Dapma7bEVm009036t1_intron 3	Uncharacterized protein	0.435087	0.037037	0.833137	4.02651e-15	4.55458e-14	-79.2
scaffold02713	12937	12938			0.184203	0.368406	0	4.04372e-15	4.57163e-14	39.4737
scaffold02476	853	854			0.255556	0.511111	0	4.07067e-15	4.59965e-14	53.5714
scaffold01274	366275	366276	Dapma7bEVm008443t1_up.1kb	Uncharacterized protein LOC660380	0.284091	0.568182	0	4.12926e-15	4.66338e-14	52.6316
scaffold03165	120091	120092	Dapma7bEVm001543t1_exon 2	Uncharacterized protein	0.319444	0.638889	0	4.21953e-15	4.7628e-14	60.7143
scaffold00278	4525	4526	Dapma7bEVm028331t1_up.1kb	Uncharacterized protein	0.474938	0.0138889	0.935987	4.23759e-15	4.78065e-14	-93.5829
scaffold02190	977856	977857	Dapma7bEVm007263t1_exon 10	Bestrophin	0.414951	0	0.829902	4.35622e-15	4.91034e-14	-82.1429
scaffold00672	2932	2933	Dapma7bEVm010826t1_exon 3	Sulfite oxidase, mitochondrial	0.297329	0.586111	0.00854701	4.35716e-15	4.91034e-14	55.4808
scaffold00531	170854	170855	Dapma7bEVm004074t1_exon 6	Dynamin-1 protein	0.352778	0.705556	0	4.38249e-15	4.93628e-14	70
scaffold02581	1482440	1482441	Dapma7bEVm000578t1_exon 3	Dehydrogenase/reductase SDR family member	0.260227	0.520455	0	4.46286e-15	5.02414e-14	51.7241
scaffold00243	610394	610395	Dapma7bEVm002668t1_exon 2	Cationic amino acid transporter	0.250794	0.501587	0	4.50294e-15	5.06658e-14	51.0204
contig28910	250	251			0.273077	0.546154	0	4.59338e-15	5.16561e-14	54.5455
scaffold01361	2408015	2408016			0.312957	0.625914	0	4.65972e-15	5.23745e-14	43.4783
scaffold00944	1817749	1817750	Dapma7bEVm002379t1_exon 5	Popeye domain containing protein	0.250631	0.501263	0	4.66756e-15	5.2435e-14	54.5455
scaffold00626	600735	600736	Dapma7bEVm002768t1_intron 3	conserved protein	0.458333	0.916667	0	4.71664e-15	5.29584e-14	88.2353
scaffold00872	139148	139149	Dapma7bEVm008936t1_exon 2	neurexin IV	0.280934	0.561869	0	4.74683e-15	5.32693e-14	54.8387
scaffold02994	428677	428678	Dapma7bEVm001495t1_exon 3	26S proteasome non-ATPase regulatory subunit	0.490196	0	0.980392	4.76107e-15	5.34008e-14	-97.6744
scaffold00261	13935	13936	Dapma7bEVm003900t1_exon 4	Succinate dehydrogenase [ubiquinone] iron-sulfur subunit, mitochondrial	0.224206	0.448413	0	4.76387e-15	5.34041e-14	45.7143
contig36882	192	193			0.204993	0.405012	0.00497512	4.84343e-15	5.42675e-14	35.0957
contig06010	537	538			0.192438	0.384877	0	4.90242e-15	5.48996e-14	38.1579
scaffold00687	1861848	1861849	Dapma7bEVm004535t1_exon 3	Carbohydrate-responsive element-binding	0.311616	0.623232	0	4.91834e-15	5.50488e-14	56.25
scaffold01253	306539	306540	Dapma7bEVm015200t1_exon 3	Mediator of RNA polymerase II transcription subunit	0.271528	0.543056	0	4.94061e-15	5.5269e-14	55.2632
scaffold02861	113330	113331	Dapma7bEVm011485t1_exon 4	Ubiquitin-conjugating enzyme E2 H	0.426587	0.785714	0.0674603	4.95901e-15	5.54457e-14	80.0258
scaffold00687	1789	1790	Dapma7bEVm003369t1_exon 2	SH3 domain-binding glutamic acid-rich protein 2	0.349293	0	0.698586	5.07676e-15	5.67324e-14	-71.4286
contig48807	797	798			0.222442	0.438824	0.00606061	5.09776e-15	5.69373e-14	44.6545
scaffold01877	108915	108916			0.265645	0.525641	0.00564972	5.16156e-15	5.76196e-14	52.4583
scaffold00212	44305	44306	Dapma7bEVm002145t1_exon 4	E3 ubiquitin-protein ligase mib1	0.246814	0.493627	0	5.26343e-15	5.8726e-14	56.6667
scaffold01361	1682495	1682496	Dapma7bEVm008237t1_exon 3	glucosyl/glucuronosyl transferases	0.234142	0.461874	0.00641026	5.27002e-15	5.87688e-14	45.8405
scaffold01361	2481058	2481059	Dapma7bEVm026391t1_down.1kb	Uncharacterized protein	0.228788	0.457576	0	5.2844e-15	5.88982e-14	47.2222
contig25925	65	66			0.486111	0.972222	0	5.34834e-15	5.95797e-14	97.8723
scaffold00763	273262	273263	Dapma7bEVm030499t1_up.1kb	Uncharacterized protein	0.182427	0.0107527	0.354101	5.398e-15	6.01015e-14	-34.6247
contig30141	341	342			0.157951	0.311573	0.004329	5.4849e-15	6.10371e-14	30.5754
contig27836	161	162			0.424603	0	0.849206	5.49675e-15	6.1137e-14	-85.7143
scaffold00966	227290	227291	Dapma7bEVm004090t1_exon 1	Trafficking protein particle complex subunit	0.252576	0.505152	0	5.50597e-15	6.12076e-14	51.4286
scaffold03048	29163	29164	Dapma7bEVm024199t1_exon 3	Uncharacterized protein	0.20875	0.405303	0.0121964	5.61654e-15	6.24042e-14	37.2971
scaffold01569	274632	274633	Dapma7bEVm004108t1_exon 5	SH3 domain-containing kinase-binding protein	0.251603	0.503205	0	5.64675e-15	6.26744e-14	53.1915
scaffold00725	578464	578465	Dapma7bEVm010406t1_exon 7	DNA repair protein RAD51	0.263889	0.527778	0	5.64675e-15	6.26744e-14	53.1915
scaffold01348	936463	936464	Dapma7bEVm023356t1_exon 3	Uncharacterized protein	0.164931	0.329861	0	5.68627e-15	6.30801e-14	36.3636
scaffold00005	451218	451219			0.336636	0.664724	0.00854701	5.72428e-15	6.34687e-14	62.3333
scaffold01361	470176	470177	Dapma7bEVm015016t1_intron 3	Cytochrome p450	0.334175	0.66835	0	5.79155e-15	6.41811e-14	69.2308
scaffold02452	361283	361284	Dapma7bEVm013700t1_exon 2	Uncharacterized protein	0.414591	0	0.829183	5.82523e-15	6.45208e-14	-82.9787
scaffold00944	1817281	1817282	Dapma7bEVm002379t1_exon 5	Popeye domain containing protein	0.301299	0.602597	0	5.8298e-15	6.45378e-14	60.9756
scaffold00626	305084	305085	Dapma7bEVm015256t1_exon 3	Aspartate aminotransferase, mitochondrial	0.361111	0.722222	0	5.87186e-15	6.49697e-14	70.5882
scaffold00031	43592	43593	Dapma7bEVm017464t1_down.1kb	Uncharacterized protein	0.452381	0.904762	0	5.8785e-15	6.50094e-14	86.6667
scaffold00868	840716	840717	Dapma7bEVm006619t1_exon 3	conserved protein	0.274676	0	0.549352	5.88174e-15	6.50114e-14	-54.8387
contig30141	177	178			0.285911	0.571823	0	5.93811e-15	6.56005e-14	59.4203
scaffold00745	117970	117971	Dapma7bEVm003494t1_exon 1	Sister chromatid cohesion protein PDS5 B	0.3943	0.7886	0	5.97016e-15	6.59202e-14	79.1667
scaffold00944	622211	622212	Dapma7bEVm002695t1_down.1kb	RNA polymerase I-specific transcription initiation factor RRN3	0.434659	0	0.869318	5.98259e-15	6.60233e-14	-84.6847
scaffold00512	2837574	2837575	Dapma7bEVm006396t1_exon 2	Schlafen protein	0.507576	1	0.0151515	5.98849e-15	6.60541e-14	98.5507
scaffold00547	406429	406430	Dapma7bEVm004019t1_exon 1	Transcription initiation factor TFIID subunit	0.433129	0	0.866258	6.04114e-15	6.66003e-14	-86.5385
scaffold02452	371282	371283	Dapma7bEVm004785t1_down.1kb/Dapma7bEVm009798t1_down.1kb		0.486111	0.0277778	0.944444	6.05023e-15	6.6666e-14	-90.1075
scaffold02830	126783	126784	Dapma7bEVm001702t1_intron 3	Rho GTPase-activating protein SYDE2	0.438973	0	0.877946	6.06132e-15	6.67422e-14	-87.5
scaffold00642	100121	100122	Dapma7bEVm011631t1_exon 2	Splicing factor U2AF 65 kDa subunit	0.5	1	0	6.06341e-15	6.67422e-14	100
scaffold01109	1289	1290	Dapma7bEVm014298t1_exon 1	Uncharacterized protein	0.40162	0	0.803241	6.11786e-15	6.73067e-14	-80
contig59684	234	235			0.183739	0.367477	0	6.13821e-15	6.74957e-14	35.6164
scaffold02190	1588880	1588881	Dapma7bEVm002502t1_exon 4	Eukaryotic translation initiation factor 5A-1	0.269583	0	0.539167	6.18558e-15	6.79815e-14	-55.9322
scaffold02581	126092	126093			0.399242	0.783333	0.0151515	6.30717e-15	6.92821e-14	76.7879
scaffold03124	1370644	1370645	Dapma7bEVm001897t1_exon 5	Zinc-dependent alcohol dehydrogenase	0.396474	0	0.792947	6.52495e-15	7.16373e-14	-79.1209
contig28983	386	387			0.288844	0.0166667	0.561021	6.79137e-15	7.45239e-14	-54.2362
scaffold03242	2994	2995	Dapma7bEVm002131t1_exon 2	Ubiquitin modifier-activating enzyme 1	0.450774	0.859259	0.0422886	6.88257e-15	7.54857e-14	79.1417
scaffold00930	1289084	1289085	Dapma7bEVm010481t1_down.1kb/Dapma7bEVm015092t1_down.1kb		0.522917	0.0666667	0.979167	6.97517e-15	7.6462e-14	-92.7518
scaffold02011	31752	31753	Dapma7bEVm004906t1_exon 3	OSCP1	0.241096	0	0.482191	7.00652e-15	7.67661e-14	-48.2927
scaffold00930	900366	900367	Dapma7bEVm004046t1_exon 6	Vacuolar protein sorting-associated protein	0.241538	0.483076	0	7.08839e-15	7.76232e-14	46.1538
scaffold02372	87226	87227	Dapma7bEVm012562t1_exon 1	conserved protein	0.218831	0.437662	0	7.09592e-15	7.76657e-14	46.4286
contig28552	97	98	Dapma7bEVm029119t1_down.1kb	motile sperm domain-containing protein	0.458333	0.916667	0	7.16846e-15	7.84193e-14	88.8889
scaffold01361	2334671	2334672	Dapma7bEVm026993t1_exon 2	Uncharacterized protein	0.274038	0.542125	0.00595238	7.27949e-15	7.9593e-14	54.1244
scaffold02977	727	728	Dapma7bEVm013378t1_exon 3	hemocyte protein-glutamine gamma-glutamyltransferase	0.289227	0	0.578454	7.28891e-15	7.96551e-14	-57.1429
scaffold03170	1501	1502	Dapma7bEVm024296t1_down.1kb	TE: Reverse transcriptase	0.211004	0.422009	0	7.29603e-15	7.9692e-14	42.5532
scaffold00115	378304	378305	Dapma7bEVm007219t1_exon 2	Glucose dehydrogenase precursor	0.254762	0.509524	0	7.35947e-15	8.03437e-14	50
scaffold01005	832906	832907	Dapma7bEVm004203t1_exon 4	Uncharacterized protein C17orf85	0.262255	0.52451	0	7.50145e-15	8.18518e-14	63.6364
scaffold00084	380836	380837			0.268519	0.537037	0	7.69501e-15	8.39207e-14	60
scaffold01315	114632	114633			0.194859	0.380708	0.00900901	7.71132e-15	8.40556e-14	36.9529
scaffold00115	390244	390245	Dapma7bEVm007257t1_exon 3	1-acyl-sn-glycerol-3-phosphate acyltransferase delta	0.481293	0	0.962586	7.72759e-15	8.41899e-14	-96.3415
scaffold00715	64553	64554	Dapma7bEVm014850t1_up.1kb	Uncharacterized protein	0.280556	0.561111	0	7.77565e-15	8.46701e-14	53.3333
scaffold00781	129487	129488	Dapma7bEVm001488t1_exon 2	Serum response factor	0.713647	0.984848	0.442446	7.8174e-15	8.50812e-14	53.8903
contig22632	940	941	Dapma7bEVm019349t1_down.1kb	Uncharacterized protein	0.481481	0.962963	0	7.83642e-15	8.52446e-14	92.8571
scaffold02452	350726	350727	Dapma7bEVm013400t1_intron 1	Uncharacterized protein	0.409028	0	0.818056	7.85157e-15	8.53658e-14	-81.6667
scaffold02625	12812	12813	Dapma7bEVm023912t1_intron 3	Cytoplasmic FMR1 interacting 1	0.5	1	0	7.88271e-15	8.56606e-14	100
scaffold02062	2495	2496	Dapma7bEVm014049t1_exon 1	Uncharacterized protein	0.321493	0	0.642986	7.99235e-15	8.68077e-14	-63.7931
scaffold00082	23825	23826	Dapma7bEVm010630t1_down.1kb	Selenide, water dikinase	0.383628	0	0.767256	8.04623e-15	8.73057e-14	-77.4194
scaffold03135	103589	103590	Dapma7bEVm001763t1_exon 1	Uncharacterized protein	0.222727	0.445455	0	8.0464e-15	8.73057e-14	45.1613
scaffold01361	2220681	2220682	Dapma7bEVm005250t1_exon 9/Dapma7bEVm027977t1_exon 4		0.205844	0.411688	0	8.11166e-15	8.79689e-14	41.3043
scaffold00626	676304	676305	Dapma7bEVm001587t1_exon 6	DUF3456, TLR4 regulator and MIR-interacting MSAP	0.248773	0.497547	0	8.16484e-15	8.85006e-14	50
scaffold02011	31366	31367	Dapma7bEVm004906t1_exon 2	OSCP1	0.393314	0	0.786628	8.23024e-15	8.91641e-14	-78.9474
scaffold00642	547429	547430	Dapma7bEVm003865t1_exon 3	conserved protein	0.23312	0.466239	0	8.26211e-15	8.94638e-14	54.7619
scaffold01005	394271	394272	Dapma7bEVm008143t1_down.1kb	Uncharacterized protein	0.277778	0.555556	0	8.36637e-15	9.05312e-14	58.0645
scaffold03276	135140	135141	Dapma7bEVm002092t1_exon 2	g-protein coupled receptor	0.665856	1	0.331712	8.36919e-15	9.05312e-14	66.6667
scaffold00944	1934535	1934536	Dapma7bEVm000020t1_intron 17	1-phosphatidylinositol 4,5-bisphosphate phosphodiesterase gamma-1	0.340331	0	0.680662	8.52473e-15	9.21669e-14	-68.6441
scaffold03025	577965	577966	Dapma7bEVm003983t1_exon 4	DEP domain-containing protein	0.269345	0.53869	0	8.54129e-15	9.22522e-14	54.2857
scaffold01809	552	553	Dapma7bEVm023531t1_intron 2	Uncharacterized protein	0.277778	0.555556	0	8.54027e-15	9.22522e-14	55.8824
contig28546	279	280			0.5	1	0	8.60627e-15	9.2907e-14	100
scaffold02957	52270	52271	Dapma7bEVm002375t1_exon 3	DnaJ subfamily A member	0.749895	0.988095	0.511694	8.69815e-15	9.38512e-14	47.121
scaffold00745	21209	21210	Dapma7bEVm018449t1_exon 18	Collagen alpha-1(XVIII) chain	0.455556	0	0.911111	8.74801e-15	9.43414e-14	-92.8571
scaffold00024	3472509	3472510	Dapma7bEVm007639t1_exon 1	Methyltransferase protein 22	0.435185	0.87037	0	8.79017e-15	9.47481e-14	83.3333
scaffold00389	95220	95221	Dapma7bEVm003738t1_down.1kb	CTD small phosphatase protein 2-A	0.326299	0.652597	0	8.79571e-15	9.47598e-14	65.3846
scaffold03376	325334	325335	Dapma7bEVm005315t1_exon 2	Solute carrier family 25 member	0.215046	0.430093	0	8.83633e-15	9.51011e-14	42.5
scaffold00642	520017	520018	Dapma7bEVm003266t1_down.1kb/Dapma7bEVm006789t1_up.1kb		0.368056	0.736111	0	8.83566e-15	9.51011e-14	85
scaffold02581	1482444	1482445	Dapma7bEVm000578t1_exon 3	Dehydrogenase/reductase SDR family member	0.269312	0.538624	0	8.8479e-15	9.51776e-14	53.8462
scaffold00115	378459	378460	Dapma7bEVm007219t1_exon 1	Glucose dehydrogenase precursor	0.319444	0.638889	0	8.98424e-15	9.65953e-14	64
scaffold03258	4557	4558			0.111556	0.223112	0	9.07881e-15	9.74764e-14	23.3333
scaffold02385	375811	375812	Dapma7bEVm003582t1_exon 4/Dapma7bEVm030509t1_exon 4		0.255441	0.510881	0	9.07893e-15	9.74764e-14	50
scaffold02372	189361	189362	Dapma7bEVm000061t1_exon 33	Calcium-dependent secretion activator	0.35	0.7	0	9.07992e-15	9.74764e-14	64.2857
scaffold02190	1347794	1347795	Dapma7bEVm006437t1_exon 1	type ii collagen	0.498737	0.969697	0.0277778	9.1027e-15	9.76717e-14	92.2309
scaffold00341	330109	330110	Dapma7bEVm003529t1_exon 6	ATP-dependent RNA helicase DDX46	0.281145	0.56229	0	9.1862e-15	9.8518e-14	54.8387
contig26249	1891	1892			0.331481	0.662963	0	9.20843e-15	9.87067e-14	65
contig26492	476	477	Dapma7bEVm019680t1_intron 2	MIS12	0.377778	0.755556	0	9.2378e-15	9.89716e-14	77.7778
scaffold00024	532516	532517	Dapma7bEVm002254t1_exon 3/Dapma7bEVm027689t1_exon 3		0.218046	0.0265782	0.409513	9.3046e-15	9.96372e-14	-38.5665
scaffold00672	2925	2926	Dapma7bEVm010826t1_exon 3	Sulfite oxidase, mitochondrial	0.263492	0.526984	0	9.42649e-15	1.00892e-13	51.6129
contig26249	1899	1900			0.366667	0.733333	0	9.47594e-15	1.0137e-13	73.3333
scaffold00389	16185	16186			0.2625	0.525	0	9.52106e-15	1.0175e-13	50
[truncated: 18,665 more rows]

## Sheet: D.pulex
# S9 Table. Differentially methylated CpGs between Daphnia magna strains Xinb3 and Bham2 and Daphnia pulex genotypes EB31 and EB45.
# Daphnia pulex genotypes EB31 and EB45 (mixed aged control samples)
# In cases where the CpG overlaps with multiple genes we report the gene(s) where the CpG is located within exon, as opposed the gene(s) were the CpG is located within intron, 1kb upstream or downstream of the coding region
# mean.meth.both = the methylation average of all EB samples
# mean.meth.EB31 = the methylation average of EB31 samples
# mean.meth.EB45 = the methylation average of EB45 samples
# meth.diff = methylation level of EB31 – methylation level of EB45. CpG sites with high methylation difference (>90) highlighted in color.
chr	start	end	geneID_feature	mean.meth.both	mean.meth.EB31	mean.meth.EB45	p value	qvalue	meth.diff
scaffold_53	390476	390477	gene6926_exon 2	0.458333	0	0.916667	2.45356e-22	8.75638e-19	-91.6667
scaffold_237	64211	64212	gene15122_exon 4	0.413105	0	0.826211	1.47084e-22	8.75638e-19	-81.0811
scaffold_117	279407	279408	gene11022_exon 2	0.437897	0.861905	0.0138889	5.86483e-20	1.39538e-16	85.6262
scaffold_190	7727	7728	gene13850_exon 3	0.5	0	1	2.54685e-19	4.54465e-16	-100
scaffold_84	279790	279791	gene9310_exon 4	0.425926	0.851852	0	8.83719e-19	1.26154e-15	86.2069
scaffold_72	324361	324362	gene8444_exon 4	0.466667	0	0.933333	1.11971e-17	1.33203e-14	-95.6522
scaffold_205	99117	99118	gene14278_exon 7	0.466667	0	0.933333	5.51927e-17	5.62783e-14	-94.7368
scaffold_72	356788	356789	gene8430_exon 13	0.462963	0	0.925926	6.99258e-17	6.23885e-14	-90.9091
scaffold_87	170336	170337	gene9435_exon 2	0.331502	0	0.663004	1.5424e-15	1.22324e-12	-70.3704
scaffold_56	202342	202343	gene7220_exon 11	0.47619	0	0.952381	1.93329e-15	1.25447e-12	-94.4444
scaffold_117	279425	279426	gene11022_exon 2	0.515183	1	0.0303658	1.87871e-15	1.25447e-12	96.7213
scaffold_142	211335	211336	gene12256_exon 6	0.406746	0	0.813492	2.30649e-15	1.37191e-12	-80.9524
scaffold_163	19947	19948	gene12917_exon 5	0.388889	0	0.777778	6.69815e-15	3.67764e-12	-81.8182
scaffold_15	938069	938070	gene2930_exon 4	0.306553	0.613105	0	1.40551e-14	7.16576e-12	59.4595
scaffold_110	354560	354561	gene10735_exon 5	0.494302	0.025641	0.962963	1.35426e-13	6.4442e-11	-91.9444
scaffold_4	583429	583430	gene831_exon 2	0.520833	0.0416667	1	2.23259e-13	9.9597e-11	-96.6667
scaffold_74	363624	363625	gene8551_exon 3	0.431741	0.830065	0.0334169	4.85131e-13	2.03689e-10	79.4118
scaffold_235	122949	122950	gene15090_intron 8	0.4525	0.0133333	0.891667	1.06247e-12	4.21309e-10	-85.6481
scaffold_185	231427	231428	gene13733_exon 6	0.527381	0.944444	0.110317	1.51846e-12	5.70437e-10	85.9358
scaffold_224	122435	122436	gene14862_intron 2	0.486126	0.844048	0.128205	1.94231e-12	6.93181e-10	73.0994
scaffold_49	435690	435691	gene6546_exon 3	0.562302	0.185714	0.938889	3.76272e-12	1.22078e-09	-74.7984
scaffold_17	64342	64343	gene3038_exon 11/gene3051_exon 2	0.675595	0.393519	0.957672	3.75942e-12	1.22078e-09	-68.913
scaffold_22	663290	663291	gene3739_exon 7	0.275812	0.0166667	0.534957	1.8141e-11	5.46943e-09	-50.5952
scaffold_5	1075440	1075441	gene1072_exon 3	0.351852	0.703704	0	1.83906e-11	5.46943e-09	73.3333
scaffold_122	391197	391198	gene11363_exon 18	0.266667	0.533333	0	2.49774e-11	7.13125e-09	50
scaffold_4	780408	780409	gene837_exon 3	0.444444	0	0.888889	2.74151e-11	7.52618e-09	-85.7143
scaffold_5	722477	722478	gene1000_exon 1	0.392857	0.785714	0	3.07818e-11	8.13743e-09	80
scaffold_200	58555	58556	gene14120_exon 4	0.548803	0.87037	0.227235	3.66885e-11	9.35254e-09	66.8186
scaffold_1	1502858	1502859	gene249_exon 3	0.523148	0.0833333	0.962963	4.49266e-11	1.10004e-08	-84.9379
scaffold_14	1048256	1048257	gene2736_intron 6	0.363971	0.708333	0.0196078	4.62353e-11	1.10004e-08	68.8333
scaffold_130	111260	111261	gene11722_exon 3	0.580051	0.267045	0.893056	6.47454e-11	1.45656e-08	-61.5839
scaffold_130	219706	219707	gene11735_exon 3	0.67274	1	0.345479	6.5301e-11	1.45656e-08	67.2414
scaffold_190	35920	35921	gene13837_exon 3	0.5	0	1	8.3882e-11	1.81431e-08	-100
scaffold_5	800570	800571	gene1041_exon 3	0.273617	0	0.547233	8.95538e-11	1.88002e-08	-54.7619
scaffold_40	331067	331068	gene5606_down.1kb/gene5609_up.1kb	0.494409	0.161793	0.827025	1.17044e-10	2.38692e-08	-64.8309
scaffold_205	73471	73472	gene14259_exon 4	0.574594	0.186224	0.962963	1.23264e-10	2.44394e-08	-77.6768
scaffold_130	62273	62274	gene11697_intron 1	0.340385	0.680769	0	1.36921e-10	2.64135e-08	69.2308
scaffold_79	282478	282479	gene8938_exon 4	0.690415	0.434078	0.946753	1.42953e-10	2.68514e-08	-47.8396
scaffold_45	486998	486999	gene6087_exon 1	0.364021	0.0185185	0.709524	2.34155e-10	4.28545e-08	-71.2963
scaffold_194	155075	155076	gene14014_intron 2	0.590654	0.218344	0.962963	2.61556e-10	4.55343e-08	-74.0488
scaffold_59	275192	275193	gene7437_exon 8	0.201961	0	0.403922	2.61433e-10	4.55343e-08	-34.0426
scaffold_56	423060	423061	gene7235_exon 14/gene7249_exon 3	0.566667	0.133333	1	4.40965e-10	7.46785e-08	-84
scaffold_34	145921	145922	gene5037_exon 5	0.348413	0	0.696825	4.4989e-10	7.46785e-08	-72.2222
scaffold_35	15871	15872	gene5127_exon 2	0.315278	0	0.630556	5.6246e-10	9.12424e-08	-61.9048
scaffold_26	63018	63019	gene4155_exon 1	0.38254	0.742857	0.0222222	6.36725e-10	1.00994e-07	71.462
scaffold_354	45331	45332	gene16894_exon 3	0.528186	0.139706	0.916667	6.77418e-10	1.05113e-07	-80.1176
scaffold_122	391174	391175	gene11363_exon 18	0.24259	0.471292	0.0138889	8.66809e-10	1.31638e-07	43.254
scaffold_6	742349	742350	gene1274_down.1kb/gene1282_up.1kb	0.343483	0.686966	0	8.98454e-10	1.33602e-07	70.8333
scaffold_164	289694	289695	gene13006_exon 3	0.388889	0	0.777778	1.12174e-09	1.63401e-07	-81.8182
scaffold_38	812829	812830	gene5390_exon 4	0.305556	0.611111	0	1.28191e-09	1.82997e-07	60
scaffold_12	250263	250264	gene2425_exon 3	0.425926	0	0.851852	1.52498e-09	2.13428e-07	-83.3333
scaffold_685	691	692		0.335979	0	0.671958	1.75009e-09	2.40223e-07	-61.9048
scaffold_54	694872	694873	gene7054_exon 2	0.25493	0	0.509861	2.39253e-09	3.2221e-07	-51.8519
scaffold_11	500715	500716	gene2310_exon 3	0.575998	0.151996	1	2.98943e-09	3.95141e-07	-85.1852
scaffold_59	275157	275158	gene7437_exon 8	0.155193	0	0.310386	3.15964e-09	4.10045e-07	-31.9149
scaffold_82	33862	33863	gene9108_exon 1	0.379605	0.0175439	0.741667	3.38308e-09	4.31203e-07	-69.8966
scaffold_203	83745	83746		0.208333	0.416667	0	3.51845e-09	4.40589e-07	41.3043
scaffold_146	161617	161618	gene12402_exon 1	0.391667	0.783333	0	3.635e-09	4.47336e-07	75
scaffold_64	92337	92338	gene7799_exon 3	0.420441	0.0353261	0.805556	3.84407e-09	4.65047e-07	-74.8677
scaffold_116	277341	277342	gene10969_exon 2	0.260943	0	0.521886	4.03661e-09	4.802e-07	-50
scaffold_2	274771	274772	gene312_exon 3	0.480595	0.146374	0.814815	4.24009e-09	4.9166e-07	-72.3224
scaffold_58	626241	626242	gene7417_exon 4	0.210623	0.421245	0	4.2707e-09	4.9166e-07	54.1667
scaffold_64	413234	413235	gene7850_intron 1	0.333333	0	0.666667	4.736e-09	5.34765e-07	-61.1111
scaffold_142	359581	359582	gene12243_exon 6	0.214146	0.428291	0	4.92235e-09	5.34765e-07	44.186
scaffold_217	80766	80767	gene14667_exon 2	0.516667	0.861111	0.172222	4.94481e-09	5.34765e-07	72
scaffold_40	430300	430301	gene5634_exon 3	0.552778	0.966667	0.138889	4.93807e-09	5.34765e-07	83.6538
scaffold_132	80843	80844	gene11844_exon 3	0.197861	0	0.395722	5.22875e-09	5.57033e-07	-40
scaffold_251	70051	70052	gene15465_intron 3/gene15473_intron 3	0.275794	0	0.551587	5.62577e-09	5.81957e-07	-52.9412
scaffold_360	75398	75399	gene16969_exon 6	0.240741	0	0.481481	5.60799e-09	5.81957e-07	-48.1481
scaffold_185	205740	205741	gene13719_exon 2	0.536041	0.183193	0.888889	6.10736e-09	6.22749e-07	-75.2246
scaffold_98	92883	92884	gene9995_exon 3	0.5	0.111111	0.888889	6.25312e-09	6.28631e-07	-81.4815
scaffold_7	623818	623819	gene1488_exon 3	0.445513	0.1	0.791026	6.84439e-09	6.78516e-07	-70.0529
scaffold_104	423910	423911	gene10449_exon 2	0.521759	0.122222	0.921296	7.27677e-09	7.11498e-07	-78.8043
scaffold_39	747924	747925	gene5557_exon 3	0.269231	0.538462	0	9.44797e-09	9.11306e-07	59.0909
scaffold_17	62213	62214	gene3038_exon 3	0.564881	0.196429	0.933333	1.01141e-08	9.62548e-07	-74.7649
scaffold_50	191602	191603	gene6640_exon 3	0.708333	0.416667	1	1.0905e-08	1.02416e-06	-58.8235
scaffold_72	242622	242623	gene8422_down.1kb	0.160169	0	0.320338	1.2037e-08	1.1158e-06	-31.1475
scaffold_22	273468	273469		0.417873	0.768519	0.0672269	1.22336e-08	1.11949e-06	69.5804
scaffold_64	92320	92321	gene7799_exon 3	0.272222	0	0.544444	1.30435e-08	1.17848e-06	-56.25
scaffold_224	205910	205911	gene14861_intron 3	0.514759	0.124756	0.904762	1.3213e-08	1.17888e-06	-74.4737
scaffold_57	341976	341977	gene7286_exon 3	0.664583	0.35	0.979167	1.64689e-08	1.45123e-06	-62.963
scaffold_17	412608	412609		0.279029	0.533333	0.0247253	1.68794e-08	1.46927e-06	46.9231
scaffold_104	357759	357760	gene10435_intron 1	0.349206	0	0.698413	1.89893e-08	1.63301e-06	-70.5882
scaffold_32	466951	466952	gene4769_exon 2	0.494786	0.851852	0.137719	1.97363e-08	1.67705e-06	69.3878
scaffold_141	328749	328750	gene12172_exon 5	0.632143	0.297619	0.966667	2.35946e-08	1.95826e-06	-64.2937
scaffold_130	116728	116729	gene11711_exon 2	0.53828	0.85303	0.223529	2.34592e-08	1.95826e-06	65.551
scaffold_142	208937	208938	gene12261_exon 4	0.669823	0.339646	1	2.40249e-08	1.97106e-06	-69.0476
scaffold_48	551186	551187	gene6395_exon 5	0.130291	0	0.260582	2.43797e-08	1.97744e-06	-30.6122
scaffold_3	752982	752983	gene659_up.1kb/gene667_up.1kb	0.355556	0	0.711111	2.48116e-08	1.98986e-06	-72.7273
scaffold_42	661883	661884	gene5893_exon 3	0.492665	0.0964406	0.888889	2.63989e-08	2.09363e-06	-82.3643
scaffold_171	52751	52752	gene13198_exon 4	0.477026	0.0651629	0.888889	2.90425e-08	2.27207e-06	-85.1948
scaffold_119	294348	294349	gene11136_exon 1	0.56031	0.187286	0.933333	2.92854e-08	2.27207e-06	-73.75
scaffold_42	568751	568752	gene5873_exon 2	0.575606	0.19883	0.952381	3.30714e-08	2.53821e-06	-70.915
scaffold_5	545246	545247	gene969_exon 2	0.545597	0.227946	0.863248	3.35461e-08	2.54725e-06	-62.5
scaffold_35	15907	15908	gene5127_exon 2	0.299242	0.0416667	0.556818	4.38964e-08	3.26374e-06	-52.1645
scaffold_160	223456	223457	gene12865_exon 1	0.216667	0	0.433333	4.35449e-08	3.26374e-06	-52
scaffold_10	812676	812677	gene2176_exon 4	0.680861	0.361722	1	4.67327e-08	3.4388e-06	-62.8571
scaffold_107	304274	304275	gene10568_exon 3	0.447718	0.0763889	0.819048	4.93017e-08	3.57126e-06	-75.6863
scaffold_5	800418	800419	gene1041_exon 3	0.25	0	0.5	4.98198e-08	3.57126e-06	-46.4286
scaffold_23	586376	586377	gene3890_exon 3	0.161314	0.311518	0.0111111	5.00339e-08	3.57126e-06	28.9024
scaffold_33	61196	61197	gene4869_exon 6	0.215278	0	0.430556	5.18047e-08	3.66105e-06	-42.1053
scaffold_171	260086	260087	gene13224_exon 5	0.161404	0.322807	0	5.3608e-08	3.75135e-06	35.1351
scaffold_64	317855	317856	gene7838_down.1kb	0.295519	0.037037	0.554002	5.90978e-08	4.09536e-06	-60.0218
scaffold_24	890207	890208	gene4056_up.1kb	0.247766	0.495532	0	6.19796e-08	4.25376e-06	50
scaffold_231	86249	86250	gene15005_up.1kb/gene15006_down.1kb	0.54183	0.877778	0.205882	6.48487e-08	4.40828e-06	73.8487
scaffold_3	1411500	1411501	gene770_exon 3	0.22619	0.452381	0	6.8427e-08	4.60764e-06	45.8333
scaffold_109	169554	169555	gene10700_exon 3	0.582161	0.261544	0.902778	7.05501e-08	4.70621e-06	-61.8056
scaffold_2	15702	15703	gene285_exon 1	0.143074	0	0.286147	7.62466e-08	5.03911e-06	-28.8889
scaffold_136	227104	227105	gene12006_exon 3	0.539398	0.857143	0.221652	7.73407e-08	5.06453e-06	68.0376
scaffold_227	203681	203682	gene14920_exon 4	0.489537	0.199402	0.779672	8.41184e-08	5.40911e-06	-54.7009
scaffold_22	370040	370041	gene3720_exon 2	0.610931	1	0.221861	8.35034e-08	5.40911e-06	76.9231
scaffold_237	65961	65962	gene15117_exon 4	0.503042	0.137037	0.869048	8.6641e-08	5.47271e-06	-74.2424
scaffold_193	44319	44320	gene13935_exon 15/gene13947_exon 2	0.190446	0.380892	0	8.65601e-08	5.47271e-06	38.8889
scaffold_8	711010	711011	gene1718_exon 2	0.618056	1	0.236111	9.42371e-08	5.90031e-06	78.2609
scaffold_237	73806	73807	gene15120_exon 3	0.519872	0.25	0.789744	1.02042e-07	6.2788e-06	-55.418
scaffold_15	142729	142730	gene2776_intron 7	0.256044	0	0.512088	1.01619e-07	6.2788e-06	-43.75
scaffold_436	8915	8916	gene17495_exon 3	0.219907	0	0.439815	1.13065e-07	6.88531e-06	-42.8571
scaffold_15	176329	176330	gene2790_exon 2	0.175	0	0.35	1.13828e-07	6.88531e-06	-35.7143
scaffold_139	253219	253220	gene12082_exon 1	0.168245	0	0.33649	1.25301e-07	7.5156e-06	-33.8983
scaffold_64	251908	251909	gene7819_exon 1	0.515152	0.030303	1	1.29739e-07	7.52874e-06	-94.4444
scaffold_2	337308	337309		0.189815	0.37963	0	1.28401e-07	7.52874e-06	34.2105
scaffold_95	53838	53839	gene9787_exon 4	0.232143	0.447619	0.0166667	1.27644e-07	7.52874e-06	46.3624
scaffold_314	67143	67144	gene16456_exon 6	0.663034	0.972222	0.353846	1.29716e-07	7.52874e-06	60.9447
scaffold_26	524196	524197	gene4181_intron 1	0.533333	0.108333	0.958333	1.31237e-07	7.55429e-06	-79.8319
scaffold_51	454618	454619	gene6795_exon 3	0.25	0	0.5	1.37585e-07	7.85629e-06	-52.1739
scaffold_226	189615	189616	gene14890_exon 3	0.281818	0.030303	0.533333	1.40494e-07	7.95876e-06	-52.039
scaffold_181	190261	190262	gene13567_exon 4	0.117725	0.23545	0	1.49761e-07	8.35117e-06	27.0833
scaffold_293	21845	21846	gene16228_exon 4	0.610472	0.888889	0.332055	1.48648e-07	8.35117e-06	56.3218
scaffold_87	176316	176317	gene9431_exon 5	0.409373	0.0941799	0.724567	1.53875e-07	8.51406e-06	-63.986
scaffold_153	64784	64785	gene12583_down.1kb	0.224206	0	0.448413	1.69207e-07	9.29038e-06	-42.8571
scaffold_323	46510	46511	gene16567_intron 1	0.335775	0.047619	0.623932	1.7668e-07	9.62664e-06	-56.0504
scaffold_113	92360	92361	gene10869_exon 2	0.399332	0.0764411	0.722222	1.88111e-07	1.00953e-05	-64.7953
scaffold_29	156801	156802	gene4465_exon 3	0.239434	0.459259	0.0196078	1.87127e-07	1.00953e-05	53.7374
scaffold_144	82127	82128	gene12332_exon 2	0.208333	0	0.416667	1.9321e-07	1.02916e-05	-45.4545
scaffold_1	220157	220158	gene30_exon 4	0.270833	0	0.541667	1.9831e-07	1.04527e-05	-54.1667
scaffold_244	96497	96498	gene15282_exon 3	0.25	0	0.5	1.99614e-07	1.04527e-05	-50
scaffold_685	687	688		0.300595	0	0.60119	2.00629e-07	1.04527e-05	-50
scaffold_108	32481	32482	gene10584_intron 1	0.275	0	0.55	2.02884e-07	1.04937e-05	-58.8235
scaffold_72	80937	80938	gene8377_exon 6	0.118056	0.236111	0	2.0634e-07	1.05956e-05	23.4375
scaffold_8	890755	890756	gene1768_exon 4	0.569227	0.258824	0.87963	2.20963e-07	1.12654e-05	-60.0164
scaffold_105	447299	447300	gene10511_exon 3	0.579365	0.15873	1	2.34851e-07	1.18886e-05	-83.3333
scaffold_12	614370	614371	gene2498_exon 3	0.593162	0.364744	0.821581	2.59332e-07	1.30354e-05	-53.5983
scaffold_83	563268	563269	gene9248_exon 4	0.530074	0.224036	0.836111	2.72613e-07	1.36072e-05	-62.0567
scaffold_376	39476	39477	gene17197_up.1kb/gene17198_down.1kb	0.526275	0.155724	0.896825	3.00305e-07	1.48526e-05	-69.6306
scaffold_181	171984	171985	gene13551_exon 3	0.525661	0.180952	0.87037	3.01727e-07	1.48526e-05	-64.4144
scaffold_17	630515	630516	gene3122_intron 1	0.164103	0	0.328205	3.0852e-07	1.49785e-05	-35.8974
scaffold_224	161972	161973		0.190686	0	0.381373	3.0852e-07	1.49785e-05	-35.8974
scaffold_3	1435643	1435644	gene771_exon 1	0.25	0.5	0	3.1058e-07	1.49785e-05	55.5556
scaffold_19	537075	537076	gene3338_exon 1	0.400958	0.708333	0.0935829	3.15524e-07	1.51148e-05	60.566
scaffold_29	631116	631117	gene4534_exon 2	0.126984	0	0.253968	3.19099e-07	1.51842e-05	-26.7857
scaffold_71	103480	103481	gene8324_up.1kb/gene8333_up.1kb	0.366667	0	0.733333	3.26266e-07	1.54224e-05	-69.2308
scaffold_40	257768	257769		0.407493	0.1	0.714986	3.54584e-07	1.66507e-05	-64.2857
scaffold_17	991700	991701	gene3155_exon 1	0.556286	0.809357	0.303215	3.7437e-07	1.73515e-05	51.0168
scaffold_97	295022	295023	gene9967_exon 4	0.487374	0.888889	0.0858586	3.74293e-07	1.73515e-05	83.2168
scaffold_54	235023	235024	gene6987_exon 2	0.549834	0.314482	0.785185	3.8187e-07	1.74722e-05	-47.4206
scaffold_72	350780	350781	gene8441_exon 2	0.263889	0.527778	0	3.80068e-07	1.74722e-05	54.5455
scaffold_275	69879	69880	gene15925_exon 3	0.473412	0.739394	0.20743	4.04577e-07	1.83933e-05	59.2453
scaffold_58	626258	626259	gene7417_exon 4	0.183333	0.366667	0	4.13981e-07	1.87017e-05	45
scaffold_87	510666	510667	gene9450_exon 5	0.159615	0	0.319231	4.43607e-07	1.9914e-05	-31.4286
scaffold_9	13958	13959		0.205556	0.411111	0	4.74658e-07	2.11747e-05	47.619
scaffold_2	1316238	1316239	gene469_intron 6	0.188384	0	0.376768	4.91715e-07	2.17994e-05	-36.1111
scaffold_12	484443	484444	gene2468_exon 2	0.672354	0.411376	0.933333	5.11633e-07	2.25424e-05	-53.8095
scaffold_185	231422	231423	gene13733_exon 6	0.513294	0.833333	0.193254	5.15129e-07	2.25572e-05	62.9505
scaffold_65	440401	440402	gene7895_exon 3/gene7898_exon 5	0.752991	1	0.505983	5.31247e-07	2.31212e-05	51.3514
scaffold_54	92175	92176	gene6960_intron 4	0.15049	0	0.30098	5.42625e-07	2.34733e-05	-30.7692
scaffold_155	224125	224126	gene12672_exon 3	0.219156	0	0.438312	5.77004e-07	2.48101e-05	-50
scaffold_40	487103	487104	gene5648_intron 1	0.146149	0.292298	0	5.90376e-07	2.50829e-05	29.4118
scaffold_40	430655	430656	gene5634_exon 3	0.146128	0.292256	0	5.87372e-07	2.50829e-05	30
scaffold_90	121607	121608	gene9580_exon 5	0.23322	0.0144928	0.451948	5.9589e-07	2.51673e-05	-49.9517
scaffold_178	76444	76445	gene13411_exon 10	0.366402	0.0714286	0.661376	6.15273e-07	2.55327e-05	-57.9003
scaffold_290	31660	31661	gene16170_intron 3	0.659091	0.359848	0.958333	6.14371e-07	2.55327e-05	-57.0806
scaffold_29	58687	58688	gene4442_exon 4	0.601898	0.855556	0.34824	6.10132e-07	2.55327e-05	65.0292
scaffold_100	222671	222672	gene10159_intron 3	0.288889	0.577778	0	6.21119e-07	2.56263e-05	57.1429
scaffold_235	10375	10376	gene15076_exon 5	0.674603	0.952381	0.396825	6.45741e-07	2.64891e-05	57.0028
scaffold_451	32383	32384	gene17544_exon 3	0.387668	0.698413	0.0769231	6.54674e-07	2.67021e-05	62.1053
scaffold_180	147771	147772	gene13520_exon 4	0.272727	0.545455	0	6.95896e-07	2.82221e-05	52.6316
scaffold_23	586396	586397	gene3890_exon 3	0.101708	0.203416	0	7.31886e-07	2.9514e-05	21.5385
scaffold_318	78794	78795	gene16525_intron 7	0.214387	0.428775	0	7.43054e-07	2.9796e-05	40
scaffold_114	155705	155706		0.341667	0	0.683333	7.66666e-07	3.05711e-05	-69.2308
scaffold_2	617288	617289	gene382_exon 3	0.453772	0.152914	0.75463	7.81613e-07	3.09939e-05	-63.555
scaffold_154	260163	260164	gene12646_exon 3	0.568373	0.184365	0.952381	7.87146e-07	3.10409e-05	-75.1648
scaffold_21	807665	807666	gene3663_exon 4	0.647884	0.295767	1	9.00362e-07	3.51175e-05	-69.2308
scaffold_24	890211	890212	gene4056_up.1kb	0.196429	0.392857	0	8.9922e-07	3.51175e-05	40
scaffold_160	223439	223440	gene12865_intron 1	0.185185	0	0.37037	9.43671e-07	3.64088e-05	-41.3793
scaffold_98	268477	268478	gene10016_exon 3	0.210684	0	0.421368	9.43671e-07	3.64088e-05	-41.3793
scaffold_9	40521	40522	gene1832_exon 2	0.662462	0.928571	0.396353	1.01224e-06	3.88445e-05	51.0369
scaffold_185	245555	245556	gene13714_down.1kb	0.0900585	0.180117	0	1.03558e-06	3.95274e-05	18.8679
scaffold_28	797331	797332	gene4421_exon 5	0.305556	0	0.611111	1.05954e-06	4.02271e-05	-62.5
scaffold_15	553605	553606	gene2863_exon 2	0.21174	0.0138889	0.40959	1.14845e-06	4.33719e-05	-39.9776
scaffold_3	344275	344276	gene577_exon 9	0.196759	0.393519	0	1.2787e-06	4.80368e-05	40
scaffold_40	637968	637969	gene5650_intron 1	0.0994152	0.19883	0	1.3575e-06	5.06177e-05	20.9302
scaffold_11	193898	193899	gene2237_intron 2	0.344444	0.688889	0	1.36159e-06	5.06177e-05	60
scaffold_916	1709	1710	gene18169_exon 3	0.561998	0.329125	0.794872	1.40272e-06	5.18765e-05	-51.2878
scaffold_97	295034	295035	gene9967_exon 4	0.510582	0.888889	0.132275	1.43952e-06	5.29631e-05	78.6713
scaffold_165	287922	287923	gene13042_exon 10	0.136785	0	0.273569	1.468e-06	5.37341e-05	-26.8293
scaffold_3	1279879	1279880	gene745_exon 4	0.539179	0.816919	0.261438	1.5545e-06	5.66097e-05	59.9555
scaffold_29	631134	631135	gene4534_exon 2	0.137792	0	0.275585	1.5737e-06	5.70181e-05	-26.7606
scaffold_5	545224	545225	gene969_exon 2	0.502879	0.235388	0.77037	1.58311e-06	5.70693e-05	-54.0151
scaffold_185	245606	245607	gene13714_down.1kb	0.400745	0.625	0.17649	1.60135e-06	5.74368e-05	56.0556
scaffold_2	570878	570879	gene368_exon 9	0.260251	0	0.520503	1.69752e-06	6.05817e-05	-50
scaffold_205	149142	149143	gene14295_exon 6	0.122182	0.244364	0	1.74251e-06	6.1878e-05	25
scaffold_52	548433	548434	gene6872_exon 3	0.11401	0	0.228019	1.90335e-06	6.72551e-05	-22.3881
scaffold_181	174113	174114	gene13553_exon 5	0.184343	0.368687	0	1.942e-06	6.82826e-05	34.4828
scaffold_110	356449	356450	gene10740_exon 6	0.179461	0.358923	0	1.97244e-06	6.89203e-05	36
scaffold_28	740089	740090	gene4413_exon 3	0.543585	0.875	0.212169	1.97945e-06	6.89203e-05	63.3784
scaffold_50	182514	182515	gene6627_up.1kb	0.167277	0	0.334554	2.01304e-06	6.93098e-05	-34.375
scaffold_11	299122	299123	gene2268_exon 3	0.15873	0	0.31746	2.00501e-06	6.93098e-05	-32.2581
scaffold_48	307714	307715	gene6351_exon 5	0.14798	0.29596	0	2.01976e-06	6.93098e-05	27.2727
scaffold_27	751043	751044	gene4320_exon 1	0.114087	0	0.228175	2.04557e-06	6.98595e-05	-22.6415
scaffold_15	176781	176782	gene2790_intron 1	0.433333	0	0.866667	2.0974e-06	7.12886e-05	-76.4706
scaffold_30	326771	326772	gene4612_exon 2	0.216499	0.0196078	0.41339	2.17679e-06	7.36205e-05	-36.0952
scaffold_15	793111	793112	gene2909_intron 5	0.147578	0.295157	0	2.18664e-06	7.36205e-05	29.4118
scaffold_22	273513	273514		0.231812	0.463624	0	2.23474e-06	7.48868e-05	45.8333
scaffold_76	387352	387353	gene8718_exon 3	0.313889	0	0.627778	2.27004e-06	7.57141e-05	-66.6667
scaffold_1	1100270	1100271	gene178_up.1kb	0.540741	0.17037	0.911111	2.31646e-06	7.6547e-05	-68.2609
scaffold_125	248154	248155	gene11476_exon 4	0.158832	0	0.317664	2.30701e-06	7.6547e-05	-31.25
scaffold_168	71790	71791	gene13119_exon 3	0.226302	0.0196078	0.432997	2.35074e-06	7.7322e-05	-41.2057
scaffold_93	290833	290834	gene9727_exon 9	0.174163	0.348325	0	2.36185e-06	7.73311e-05	32.5
scaffold_3	520386	520387	gene621_exon 3	0.27037	0	0.540741	2.44782e-06	7.97799e-05	-43.4783
scaffold_12	484419	484420	gene2468_exon 2	0.671958	0.343915	1	2.48846e-06	8.07356e-05	-64
scaffold_3	124253	124254	gene541_exon 2	0.508565	0.212963	0.804167	2.57165e-06	8.26831e-05	-49.2606
scaffold_266	116692	116693	gene15738_exon 1	0.286111	0	0.572222	2.56987e-06	8.26831e-05	-47.0588
scaffold_168	131975	131976	gene13132_exon 3	0.11875	0	0.2375	2.65881e-06	8.51019e-05	-22.9167
scaffold_194	153061	153062	gene14007_exon 2	0.595536	0.28631	0.904762	2.69878e-06	8.56137e-05	-67.5
scaffold_130	220114	220115	gene11735_exon 4	0.131818	0.263636	0	2.69497e-06	8.56137e-05	27.2727
scaffold_22	273226	273227		0.589893	0.318422	0.861364	2.76285e-06	8.72582e-05	-57.8704
scaffold_140	209883	209884	gene12131_intron 4	0.191506	0	0.383013	2.82572e-06	8.88506e-05	-37.2093
scaffold_1406	744	745	gene18361_exon 2	0.168939	0	0.337879	2.90761e-06	9.10247e-05	-33.3333
scaffold_1	1276233	1276234	gene193_exon 5	0.630211	0.341374	0.919048	3.00447e-06	9.32391e-05	-58.3333
scaffold_82	50119	50120	gene9111_exon 4	0.545518	0.29798	0.793056	2.99593e-06	9.32391e-05	-53.75
scaffold_232	50281	50282	gene15031_exon 1	0.212302	0	0.424603	3.11653e-06	9.62979e-05	-42.3077
scaffold_138	296721	296722	gene12039_exon 3	0.640152	0.280303	1	3.23695e-06	9.95877e-05	-74.0741
scaffold_257	123495	123496	gene15579_exon 5	0.687908	0.375817	1	3.29217e-06	0.000100642	-62.5
scaffold_28	358742	358743		0.153869	0.307738	0	3.29941e-06	0.000100642	34.2857
scaffold_178	161391	161392	gene13440_exon 4	0.158333	0	0.316667	3.44427e-06	0.000104613	-32.3529
scaffold_64	390258	390259	gene7842_exon 2	0.636508	0.273016	1	3.47428e-06	0.000104634	-71.4286
scaffold_8	280164	280165	gene1633_intron 2	0.297619	0.595238	0	3.46091e-06	0.000104634	52.381
scaffold_275	118033	118034	gene15928_exon 4	0.49864	0.762121	0.235159	3.65147e-06	0.000109508	52.9454
scaffold_185	70829	70830	gene13703_exon 4	0.531746	0.177778	0.885714	3.78644e-06	0.000112292	-68.4848
scaffold_8	508894	508895	gene1689_exon 1	0.381313	0	0.762626	3.76622e-06	0.000112292	-66.6667
scaffold_58	652020	652021	gene7416_exon 16	0.47949	0.228821	0.730159	3.81934e-06	0.000112292	-51.5957
scaffold_10	397911	397912	gene2157_up.1kb	0.671373	0.44246	0.900285	3.85442e-06	0.000112292	-43.5383
scaffold_11	299119	299120	gene2268_exon 3	0.153175	0	0.306349	3.84722e-06	0.000112292	-30.303
scaffold_58	27756	27757	gene7343_exon 7	0.151876	0	0.303752	3.80912e-06	0.000112292	-29.4118
scaffold_22	433826	433827	gene3733_exon 13	0.222222	0.444444	0	3.84445e-06	0.000112292	47.8261
scaffold_92	39064	39065	gene9691_exon 2	0.626936	0.933333	0.320539	3.88412e-06	0.000112698	65.1786
scaffold_436	34064	34065	gene17500_exon 2	0.761616	0.523232	1	4.15917e-06	0.00012019	-50
scaffold_109	267854	267855	gene10703_exon 5	0.159074	0.318148	0	4.224e-06	0.000121571	32
scaffold_87	427305	427306	gene9461_up.1kb	0.115221	0	0.230442	4.3287e-06	0.000124084	-22.807
scaffold_51	454615	454616	gene6795_exon 3	0.193783	0	0.387566	4.42354e-06	0.000126295	-40.7407
scaffold_50	59492	59493	gene6605_exon 3	0.305556	0	0.611111	4.48186e-06	0.000126443	-63.6364
scaffold_205	104228	104229	gene14298_exon 5	0.156548	0	0.313095	4.44937e-06	0.000126443	-31.25
scaffold_5	1075577	1075578	gene1072_exon 3	0.719754	1	0.439508	4.4661e-06	0.000126443	54.0541
scaffold_95	9775	9776	gene9792_intron 1	0.190972	0	0.381944	4.56179e-06	0.000128192	-37.1429
scaffold_271	50134	50135	gene15851_exon 4	0.592482	0.232582	0.952381	4.93243e-06	0.000138063	-68.6147
scaffold_66	465606	465607	gene7977_exon 3	0.645363	0.338346	0.952381	5.05914e-06	0.000141057	-65.1282
scaffold_5	788302	788303	gene1026_exon 2	0.212121	0	0.424242	5.09596e-06	0.000141531	-38.7097
scaffold_35	740731	740732	gene5229_exon 4	0.558028	0.219231	0.896825	5.16429e-06	0.000142872	-65.6546
scaffold_119	294296	294297	gene11136_exon 1	0.408069	0.0753968	0.740741	5.21531e-06	0.000143177	-61.2782
scaffold_62	261818	261819	gene7632_exon 1	0.120861	0	0.241721	5.21543e-06	0.000143177	-23.6364
scaffold_155	224145	224146	gene12672_exon 3	0.169231	0	0.338462	5.30715e-06	0.000144595	-41.6667
scaffold_228	43879	43880	gene14932_exon 2	0.123631	0.247263	0	5.30758e-06	0.000144595	23.8095
scaffold_81	53484	53485	gene9016_exon 2	0.165981	0.0166667	0.315296	5.36248e-06	0.000145222	-29.3632
scaffold_28	822808	822809	gene4433_exon 1	0.153663	0.307326	0	5.37129e-06	0.000145222	28.125
scaffold_42	568806	568807	gene5873_exon 2	0.713258	0.468182	0.958333	5.54504e-06	0.000149354	-56
scaffold_4	969832	969833	gene849_exon 2	0.271709	0.52381	0.0196078	5.68355e-06	0.000152509	48
scaffold_33	598205	598206	gene4988_exon 2	0.25986	0.0695767	0.450142	5.78385e-06	0.000154619	-40.2792
scaffold_187	206817	206818	gene13795_exon 6	0.208333	0	0.416667	5.86198e-06	0.000156123	-43.75
scaffold_130	18980	18981	gene11694_up.1kb	0.113622	0	0.227244	6.12235e-06	0.00016185	-24.1935
scaffold_107	205423	205424	gene10565_intron 1	0.498148	0.792593	0.203704	6.10859e-06	0.00016185	66.6667
scaffold_22	651042	651043		0.198232	0	0.396465	6.41752e-06	0.000169027	-34.4828
scaffold_119	302660	302661	gene11154_exon 3	0.664286	0.328571	1	6.45846e-06	0.00016948	-66.6667
scaffold_161	149382	149383	gene12886_exon 5	0.161356	0.322712	0	6.4991e-06	0.000169921	23.0769
scaffold_1	397059	397060		0.198397	0	0.396795	6.64927e-06	0.000172889	-46.1538
scaffold_59	20023	20024	gene7427_intron 5	0.12757	0	0.255141	6.66106e-06	0.000172889	-24.3902
scaffold_7	1177207	1177208	gene1566_exon 2	0.32381	0.0698413	0.577778	6.75697e-06	0.000174743	-48.3333
scaffold_122	391259	391260	gene11363_exon 18	0.413956	0.614103	0.21381	7.19445e-06	0.000185385	37.6501
scaffold_70	557184	557185	gene8298_exon 4	0.164502	0.329004	0	7.49146e-06	0.000192344	30.303
scaffold_19	665089	665090	gene3357_exon 5	0.186508	0.373016	0	7.60996e-06	0.000194686	34.7826
scaffold_301	32521	32522	gene16322_intron 3	0.30287	0.541667	0.0640732	7.65171e-06	0.000195055	47.4026
scaffold_19	905692	905693	gene3433_exon 2	0.663235	0.944444	0.382026	7.90589e-06	0.000200818	49.1143
scaffold_3	407480	407481	gene590_intron 2	0.451603	0.194872	0.708333	8.11127e-06	0.000205304	-56.3348
scaffold_48	703992	703993	gene6417_exon 18/gene6420_exon 1	0.600265	0.267196	0.933333	8.19839e-06	0.000206776	-63.0832
scaffold_140	355254	355255	gene12117_exon 4	0.190476	0	0.380952	8.30086e-06	0.000208623	-35.4839
scaffold_193	19729	19730	gene13941_exon 4	0.143098	0	0.286195	8.3646e-06	0.000209367	-29.0323
scaffold_150	80147	80148	gene12496_intron 7	0.152625	0.30525	0	8.38911e-06	0.000209367	28.125
scaffold_406	38225	38226		0.135522	0.271044	0	9.21666e-06	0.000229218	26.8293
scaffold_54	303606	303607	gene6997_exon 5	0.149832	0	0.299663	9.50708e-06	0.000234805	-39.1304
scaffold_387	21029	21030	gene17290_exon 5	0.170833	0	0.341667	9.49706e-06	0.000234805	-36
scaffold_7	1167652	1167653	gene1562_exon 3	0.159114	0.0238095	0.294419	9.55177e-06	0.000235095	-29.387
scaffold_27	379516	379517		0.275	0	0.55	9.88041e-06	0.000242164	-50
scaffold_360	36974	36975	gene16979_exon 6	0.138889	0	0.277778	9.90685e-06	0.000242164	-30.303
scaffold_210	23710	23711	gene14433_exon 2	0.47457	0.195569	0.753571	1.02741e-05	0.000250285	-54.9206
scaffold_10	561619	561620	gene2161_exon 4	0.495943	0.288182	0.703704	1.04365e-05	0.000253375	-44.0476
scaffold_5	443027	443028	gene964_exon 9	0.1375	0	0.275	1.07754e-05	0.000260716	-31.0345
scaffold_13	339350	339351	gene2572_exon 3	0.410066	0.200034	0.620098	1.11437e-05	0.000268717	-41.6296
scaffold_55	143116	143117	gene7088_intron 2	0.375469	0.0747475	0.67619	1.1337e-05	0.000272458	-57.8431
scaffold_15	911007	911008	gene2933_exon 5	0.0841486	0.168297	0	1.14394e-05	0.000273997	18.3673
scaffold_119	34140	34141	gene11095_intron 1	0.270582	0.0434783	0.497685	1.16996e-05	0.00027929	-39.6057
scaffold_24	890266	890267	gene4056_up.1kb	0.307374	0.56713	0.047619	1.18056e-05	0.000280881	36.5405
scaffold_225	121317	121318	gene14877_exon 1	0.685889	0.925926	0.445852	1.18969e-05	0.000282113	48.1481
scaffold_128	273264	273265	gene11623_exon 4	0.246032	0.492063	0	1.21157e-05	0.000286351	52.9412
scaffold_42	343170	343171	gene5828_exon 3	0.296825	0.593651	0	1.23505e-05	0.000290576	60
scaffold_17	720512	720513	gene3131_exon 2	0.60119	0.933333	0.269048	1.23759e-05	0.000290576	64.1204
scaffold_98	488264	488265		0.112121	0	0.224242	1.26057e-05	0.00029448	-23.4043
scaffold_31	96263	96264	gene4657_exon 3	0.585094	0.849817	0.32037	1.26247e-05	0.00029448	50.8692
scaffold_232	50302	50303	gene15031_exon 1	0.140278	0	0.280556	1.27148e-05	0.000295616	-38.4615
scaffold_48	29967	29968	gene6307_exon 5	0.142593	0	0.285185	1.28557e-05	0.000296959	-34.7826
scaffold_95	9756	9757	gene9792_intron 1	0.163889	0	0.327778	1.28142e-05	0.000296959	-32.2581
scaffold_273	23106	23107	gene15910_exon 3	0.146585	0.29317	0	1.30425e-05	0.000300301	26.4706
scaffold_79	282267	282268	gene8938_exon 3	0.653822	0.355263	0.952381	1.31802e-05	0.000302495	-58.9825
scaffold_69	350656	350657	gene8211_down.1kb	0.309826	0.535714	0.0839372	1.3436e-05	0.000307377	38.8336
scaffold_11	190630	190631	gene2235_exon 2	0.585498	0.289683	0.881313	1.37498e-05	0.000312554	-55.5831
scaffold_168	131962	131963	gene13132_exon 3	0.112943	0	0.225885	1.37423e-05	0.000312554	-22.449
scaffold_6	291082	291083	gene1198_exon 2	0.710959	0.421919	1	1.38791e-05	0.000314491	-65
scaffold_128	192162	192163		0.25	0.5	0	1.41275e-05	0.000319106	53.3333
scaffold_12	85920	85921	gene2419_exon 28	0.380423	0.116402	0.644444	1.42603e-05	0.000321091	-52.5714
scaffold_41	430627	430628	gene5715_intron 4	0.27381	0.52381	0.0238095	1.43424e-05	0.000321922	49.6904
scaffold_176	35903	35904	gene13351_exon 7	0.163781	0	0.327561	1.46557e-05	0.0003269	-33.3333
scaffold_117	154022	154023	gene11019_exon 3	0.598918	0.952381	0.245455	1.46224e-05	0.0003269	67.3077
scaffold_9	891228	891229	gene2027_exon 3	0.494634	0.183712	0.805556	1.48685e-05	0.000330613	-66.1943
scaffold_11	500529	500530	gene2310_exon 4	0.587963	0.25	0.925926	1.50471e-05	0.000333545	-64.1604
scaffold_35	446816	446817	gene5166_exon 2/gene5175_exon 11	0.422182	0.139601	0.704762	1.56933e-05	0.000341466	-57.1023
scaffold_6	1038531	1038532		0.571573	0.298701	0.844444	1.56044e-05	0.000341466	-50.2005
scaffold_167	173034	173035	gene13090_up.1kb	0.215278	0	0.430556	1.55777e-05	0.000341466	-38.8889
scaffold_281	24941	24942	gene16051_exon 8	0.193504	0	0.387007	1.57135e-05	0.000341466	-37.8378
scaffold_7	1167621	1167622	gene1562_exon 3	0.0788914	0	0.157783	1.56176e-05	0.000341466	-16
scaffold_78	228747	228748	gene8871_down.1kb/gene8872_up.1kb	0.166667	0.333333	0	1.55777e-05	0.000341466	38.8889
scaffold_1	85113	85114		0.390278	0.711111	0.0694444	1.57393e-05	0.000341466	67.5926
scaffold_84	507070	507071	gene9332_exon 1	0.443242	0.713324	0.17316	1.58276e-05	0.000342341	53.0835
scaffold_14	833016	833017	gene2685_exon 4	0.236111	0.472222	0	1.64097e-05	0.000353858	43.75
scaffold_4	954710	954711	gene842_exon 6	0.103028	0	0.206056	1.75715e-05	0.000376637	-18.6441
scaffold_175	36003	36004	gene13335_exon 4	0.184524	0.369048	0	1.75466e-05	0.000376637	34.6154
scaffold_9	687922	687923	gene1986_exon 2	0.494404	0.285104	0.703704	1.7985e-05	0.000384345	-49.9199
scaffold_83	563242	563243	gene9248_exon 4	0.475839	0.189773	0.761905	1.80943e-05	0.000385526	-55.9524
scaffold_61	100270	100271	gene7557_exon 3	0.187169	0	0.374339	1.87924e-05	0.000399209	-37.5
scaffold_190	7793	7794	gene13850_exon 3	0.171429	0	0.342857	1.89639e-05	0.000400468	-34.375
scaffold_40	430533	430534	gene5634_exon 3	0.231481	0.462963	0	1.89425e-05	0.000400468	50
scaffold_83	451011	451012	gene9246_exon 4	0.723196	0.907692	0.5387	1.90272e-05	0.00040062	40.1053
scaffold_48	307552	307553	gene6351_exon 4	0.19246	0.384921	0	1.95513e-05	0.000410444	39.1304
scaffold_3	751244	751245		0.25	0	0.5	1.97343e-05	0.000412344	-50
scaffold_130	163519	163520	gene11730_intron 4	0.130449	0.260897	0	1.97573e-05	0.000412344	25.8065
scaffold_82	47419	47420	gene9115_exon 3	0.462034	0.227183	0.696886	2.00624e-05	0.000415071	-51.9841
scaffold_35	402490	402491	gene5178_exon 1	0.138258	0.276515	0	2.00433e-05	0.000415071	25.7143
scaffold_205	241040	241041		0.139815	0.27963	0	1.99753e-05	0.000415071	29.0323
scaffold_18	85031	85032		0.213713	0.0208333	0.406593	2.01547e-05	0.000415775	-42.3295
scaffold_142	348113	348114	gene12253_exon 3	0.611111	0.888889	0.333333	2.05222e-05	0.000422135	72.619
scaffold_3	1269380	1269381	gene742_intron 5	0.453989	0.233333	0.674644	2.08193e-05	0.000427016	-51.5741
scaffold_8	153398	153399	gene1603_intron 1	0.406349	0.704365	0.108333	2.09096e-05	0.000427639	59.4286
scaffold_60	26027	26028	gene7458_exon 5	0.130952	0.261905	0	2.11472e-05	0.000431263	28.5714
scaffold_185	245542	245543	gene13714_down.1kb	0.121795	0.232479	0.0111111	2.13073e-05	0.000433289	23.1786
scaffold_23	586406	586407	gene3890_exon 3	0.0839563	0.167913	0	2.16136e-05	0.000438271	17.5439
scaffold_142	269923	269924	gene12254_up.1kb	0.568357	0.29697	0.839744	2.19547e-05	0.000443926	-54.9677
scaffold_175	36014	36015	gene13335_exon 4	0.154167	0.308333	0	2.21959e-05	0.000447533	36.3636
scaffold_50	574711	574712	gene6680_exon 3	0.385191	0.609524	0.160859	2.23165e-05	0.000447533	46.1905
scaffold_70	485406	485407	gene8280_intron 2	0.525694	0.822222	0.229167	2.23212e-05	0.000447533	58.801
scaffold_7	1206446	1206447	gene1553_exon 3	0.724074	0.485185	0.962963	2.26318e-05	0.000452489	-48.4286
scaffold_34	502284	502285	gene5089_up.1kb	0.0950682	0	0.190136	2.29938e-05	0.000458442	-19.3548
scaffold_202	80278	80279	gene14187_intron 15	0.153704	0.0166667	0.290741	2.34838e-05	0.000466318	-27.1222
scaffold_22	273499	273500		0.148629	0.297258	0	2.35194e-05	0.000466318	29.6296
scaffold_34	182802	182803		0.357839	0.597884	0.117794	2.42105e-05	0.000478689	48.3721
scaffold_14	509507	509508	gene2641_exon 5	0.107999	0	0.215998	2.47262e-05	0.000487535	-21.2766
scaffold_168	137384	137385	gene13156_exon 3	0.436652	0.127273	0.746032	2.56751e-05	0.000503464	-58.467
scaffold_181	174100	174101	gene13553_exon 5	0.185606	0.371212	0	2.56696e-05	0.000503464	36.8421
scaffold_200	104105	104106	gene14140_exon 10	0.115255	0	0.23051	2.60513e-05	0.000509441	-22.6415
scaffold_22	10588	10589	gene3671_intron 32	0.130051	0.260101	0	2.68816e-05	0.000524241	25
scaffold_134	235268	235269	gene11910_exon 1	0.169907	0	0.339815	2.71362e-05	0.000527054	-33.3333
scaffold_42	201800	201801	gene5804_exon 5	0.116246	0	0.232493	2.72473e-05	0.000527054	-27.2727
scaffold_15	911000	911001	gene2933_exon 5	0.0787037	0.157407	0	2.71993e-05	0.000527054	19.0476
scaffold_48	704000	704001	gene6417_exon 18/gene6420_exon 1	0.583333	0.25	0.916667	2.84848e-05	0.000549502	-64.2857
scaffold_45	172384	172385	gene6060_exon 3	0.134571	0.246894	0.0222469	2.91669e-05	0.000561144	23.6842
scaffold_35	402798	402799	gene5178_exon 1	0.479176	0.242735	0.715618	2.94759e-05	0.000565564	-47.0383
scaffold_23	102250	102251	gene3821_exon 2	0.529365	0.236508	0.822222	3.08332e-05	0.000588443	-61.0811
scaffold_45	343703	343704	gene6077_exon 2	0.75	0.5	1	3.07866e-05	0.000588443	-56.25
scaffold_44	293658	293659		0.473353	0.269231	0.677475	3.11678e-05	0.000593243	-39.7607
scaffold_1	1322978	1322979		0.108631	0.217262	0	3.20502e-05	0.000608416	23.2558
scaffold_47	383893	383894	gene6257_exon 5	0.10689	0.21378	0	3.25912e-05	0.000617045	23.5294
scaffold_159	182264	182265	gene12791_exon 3	0.13531	0	0.270619	3.37849e-05	0.000637953	-26.1905
scaffold_63	303261	303262		0.0772721	0	0.154544	3.45125e-05	0.000649972	-15.3846
scaffold_164	90552	90553	gene12967_exon 2	0.309933	0.0976431	0.522222	3.46998e-05	0.000651779	-46.4744
scaffold_57	200719	200720	gene7269_exon 7	0.145604	0	0.291209	3.4977e-05	0.000655262	-29.4118
scaffold_116	214485	214486	gene10976_exon 4	0.531746	0.888889	0.174603	3.65275e-05	0.000682518	70
scaffold_35	171950	171951	gene5130_exon 5	0.143939	0	0.287879	3.70969e-05	0.000687755	-28.125
scaffold_4	1363498	1363499	gene877_exon 2	0.135373	0.235352	0.0353943	3.6954e-05	0.000687755	20.7033
scaffold_47	492810	492811	gene6272_down.1kb	0.144841	0.289683	0	3.70969e-05	0.000687755	28.125
scaffold_19	356576	356577	gene3307_exon 2	0.686601	0.373203	1	3.76247e-05	0.000695734	-64.1026
scaffold_273	23086	23087	gene15910_exon 3	0.106061	0.212121	0	3.78149e-05	0.000697445	24.1379
scaffold_112	185309	185310		0.0875	0	0.175	3.87823e-05	0.000713443	-17.0732
scaffold_45	691147	691148	gene6109_exon 1	0.12938	0	0.258761	3.88885e-05	0.000713558	-27.7778
scaffold_66	268931	268932	gene7957_exon 3	0.734343	0.535354	0.933333	3.91895e-05	0.000715403	-48.4702
scaffold_244	96483	96484	gene15282_exon 3	0.180264	0	0.360528	3.91048e-05	0.000715403	-36.6667
scaffold_15	754700	754701	gene2897_exon 2	0.594273	0.357738	0.830808	3.98989e-05	0.000726494	-53.2143
scaffold_38	812782	812783	gene5390_exon 4	0.517536	0.747054	0.288017	4.05795e-05	0.000737007	48.3333
scaffold_289	121831	121832	gene16125_down.1kb	0.116667	0.233333	0	4.07152e-05	0.000737595	25
scaffold_225	126878	126879	gene14878_intron 9	0.341667	0	0.683333	4.10929e-05	0.000742552	-66.6667
scaffold_41	167080	167081	gene5677_intron 17	0.121429	0	0.242857	4.22013e-05	0.000760656	-22.7273
scaffold_52	548407	548408	gene6872_exon 3	0.100962	0	0.201923	4.27439e-05	0.000768495	-20
scaffold_350	34013	34014	gene16874_exon 3	0.136508	0	0.273016	4.29875e-05	0.000770932	-26.4706
scaffold_12	159108	159109	gene2411_exon 3	0.491667	0.15	0.833333	4.31736e-05	0.000772329	-63.8587
scaffold_78	502705	502706	gene8899_exon 22	0.465663	0.691919	0.239406	4.44214e-05	0.000792665	50.5088
scaffold_69	350736	350737	gene8211_down.1kb	0.257246	0.477778	0.036715	4.55285e-05	0.000810395	40.873
scaffold_64	118062	118063	gene7806_exon 6	0.166667	0	0.333333	4.63274e-05	0.000822564	-33.3333
scaffold_178	275348	275349	gene13421_exon 1	0.592949	0.888889	0.297009	4.78581e-05	0.000847633	60.5042
scaffold_59	342887	342888	gene7439_exon 8	0.158333	0.316667	0	4.81846e-05	0.000851304	34.7826
scaffold_38	323837	323838	gene5379_exon 4	0.626984	0.357143	0.896825	4.89041e-05	0.000861882	-53.0172
scaffold_22	273253	273254		0.495022	0.228571	0.761472	4.9026e-05	0.000861901	-56.0902
scaffold_7	1163921	1163922	gene1562_exon 10	0.134656	0.269312	0	5.04153e-05	0.000884148	26.9231
scaffold_303	15607	15608	gene16340_exon 19	0.251984	0.0238095	0.480159	5.19e-05	0.000907955	-49.6078
scaffold_52	548443	548444	gene6872_exon 3	0.198115	0.047619	0.348611	5.20858e-05	0.000908978	-30.9622
scaffold_110	356451	356452	gene10740_exon 6	0.148148	0.296296	0	5.26609e-05	0.000914542	28.5714
scaffold_153	146450	146451	gene12586_exon 2	0.406427	0.652597	0.160256	5.26407e-05	0.000914542	49.1684
scaffold_366	81755	81756	gene17040_intron 2	0.346154	0.025641	0.666667	5.29708e-05	0.000917691	-54.6569
scaffold_33	279895	279896	gene4935_exon 9	0.140278	0.280556	0	5.39245e-05	0.000931952	30.303
scaffold_35	402771	402772	gene5178_exon 1	0.0822208	0	0.164442	5.41065e-05	0.000932839	-16.4384
scaffold_78	465296	465297	gene8902_exon 1	0.140212	0	0.280423	5.46616e-05	0.000940138	-28
scaffold_90	91614	91615	gene9587_exon 4	0.626587	0.364286	0.888889	5.48232e-05	0.000940651	-52.8883
scaffold_62	171958	171959	gene7605_exon 2	0.644969	0.872727	0.417211	5.5309e-05	0.00094519	44.8401
scaffold_16	230922	230923	gene2993_exon 4/gene2997_exon 3	0.484127	0.805556	0.162698	5.53526e-05	0.00094519	61.1336
scaffold_8	820445	820446	gene1749_exon 2	0.154461	0.030303	0.27862	5.61469e-05	0.000956465	-24.8065
scaffold_101	159092	159093	gene10221_intron 5	0.145238	0.290476	0	5.66053e-05	0.000961979	26.3158
scaffold_66	348960	348961	gene7963_intron 4	0.22619	0	0.452381	5.75623e-05	0.00097253	-43.4783
scaffold_35	403064	403065	gene5178_exon 1	0.361655	0.601852	0.121457	5.76349e-05	0.00097253	53.0364
scaffold_25	380305	380306	gene4116_exon 13	0.639458	0.866522	0.412393	5.74562e-05	0.00097253	57.5
scaffold_110	259146	259147	gene10734_exon 3	0.434524	0.15	0.719048	5.81114e-05	0.000975956	-61.9565
scaffold_120	267104	267105	gene11206_exon 1	0.446429	0.75	0.142857	5.81114e-05	0.000975956	61.9565
scaffold_25	204861	204862	gene4108_exon 22	0.287698	0.527778	0.047619	5.82786e-05	0.000976466	52.5463
scaffold_27	153547	153548	gene4249_exon 1	0.154762	0	0.309524	5.85476e-05	0.000978675	-30.4348
scaffold_54	235017	235018	gene6987_exon 2	0.565759	0.364706	0.766813	5.95794e-05	0.000990521	-40.4255
scaffold_652	7195	7196	gene17916_down.1kb/gene17918_down.1kb	0.101768	0	0.203535	5.97385e-05	0.000990521	-20.4545
scaffold_121	370617	370618	gene11290_exon 6	0.139927	0.279853	0	5.97001e-05	0.000990521	24
scaffold_11	735068	735069	gene2334_exon 2	0.628493	0.86532	0.391667	5.98114e-05	0.000990521	47.318
scaffold_93	290845	290846	gene9727_exon 9	0.162963	0.325926	0	6.10541e-05	0.00100876	27.5862
scaffold_109	132216	132217	gene10690_intron 2	0.163462	0.326923	0	6.14797e-05	0.00101345	31.0345
scaffold_275	72073	72074	gene15921_intron 3	0.227778	0	0.455556	6.35206e-05	0.00104468	-41.6667
scaffold_1	891711	891712		0.0791785	0	0.158357	6.48618e-05	0.00106428	-14.4928
scaffold_155	226972	226973	gene12672_exon 13	0.411598	0.668651	0.154545	6.54018e-05	0.00107068	52.381
scaffold_23	439281	439282	gene3875_exon 4	0.384921	0.722222	0.047619	6.65655e-05	0.00108724	65.9091
scaffold_375	17696	17697		0.137121	0	0.274242	6.9209e-05	0.00112527	-27.5862
scaffold_7	1167631	1167632	gene1562_exon 3	0.0864943	0	0.172989	6.90838e-05	0.00112527	-16.8831
scaffold_258	75456	75457	gene15613_exon 3	0.585185	0.3	0.87037	6.99131e-05	0.00113245	-57.7922
scaffold_5	1265092	1265093	gene1113_exon 1	0.125	0	0.25	6.99684e-05	0.00113245	-25
scaffold_15	1080773	1080774	gene2953_exon 3	0.583333	0.904762	0.261905	7.05159e-05	0.00113873	64.7059
scaffold_138	296896	296897	gene12039_exon 2	0.158333	0	0.316667	7.12461e-05	0.00114534	-32
scaffold_136	289358	289359		0.13254	0.265079	0	7.11597e-05	0.00114534	27.7778
scaffold_1	1110412	1110413	gene177_exon 3	0.156642	0.313283	0	7.35441e-05	0.00117963	24.4444
scaffold_2	509841	509842	gene362_exon 3	0.115114	0.0144928	0.215735	7.44789e-05	0.00119194	-20.5846
scaffold_200	52569	52570	gene14123_exon 1	0.106073	0	0.212146	7.48371e-05	0.001195	-22.7273
scaffold_8	11085	11086	gene1586_down.1kb	0.133333	0	0.266667	7.53806e-05	0.00119831	-26.6667
scaffold_8	280186	280187	gene1633_intron 2	0.281746	0.563492	0	7.53263e-05	0.00119831	43.4783
scaffold_57	382925	382926	gene7280_exon 5	0.167208	0.334416	0	7.70614e-05	0.00122231	30
scaffold_208	64495	64496	gene14383_exon 1	0.083064	0.166128	0	7.81167e-05	0.0012363	17.6471
scaffold_89	44881	44882	gene9504_exon 1	0.156746	0.313492	0	7.84316e-05	0.00123854	29.4118
scaffold_62	104824	104825	gene7608_exon 1	0.155093	0.310185	0	7.88678e-05	0.00124268	30
scaffold_273	23066	23067	gene15910_exon 3	0.10989	0.21978	0	7.92743e-05	0.00124633	23.0769
scaffold_15	963780	963781	gene2935_up.1kb	0.31746	0.0611111	0.57381	8.04404e-05	0.00125889	-50.3676
scaffold_227	203698	203699	gene14920_exon 4	0.440884	0.216586	0.665182	8.05728e-05	0.00125889	-40.2857
scaffold_18	197043	197044	gene3201_exon 4	0.108974	0	0.217949	8.06019e-05	0.00125889	-21.6216
scaffold_54	169934	169935	gene6965_exon 10	0.227183	0	0.454365	8.23382e-05	0.0012832	-38.8889
scaffold_15	110725	110726	gene2786_exon 1	0.252568	0.420521	0.0846154	8.28001e-05	0.00128758	35.7143
scaffold_393	26370	26371	gene17313_exon 7	0.665368	0.425974	0.904762	8.32981e-05	0.00129251	-51.6234
scaffold_54	295606	295607	gene7011_intron 6	0.157407	0	0.314815	8.40622e-05	0.00129872	-33.3333
scaffold_71	106651	106652	gene8326_exon 5	0.103168	0.195224	0.0111111	8.40234e-05	0.00129872	18.1218
scaffold_46	60260	60261	gene6150_exon 10	0.111111	0.222222	0	8.43309e-05	0.00130006	24.2424
scaffold_19	353996	353997	gene3310_intron 4	0.163889	0	0.327778	8.50253e-05	0.00130794	-32.2581
scaffold_5	1174861	1174862	gene1088_intron 4	0.104701	0	0.209402	8.64372e-05	0.0013268	-21.875
scaffold_49	646888	646889		0.0916534	0	0.183307	8.7415e-05	0.00133606	-19.6429
scaffold_94	366992	366993	gene9762_exon 7	0.0901207	0	0.180241	8.7415e-05	0.00133606	-19.6429
scaffold_216	76964	76965	gene14626_intron 6	0.0919118	0	0.183824	8.81328e-05	0.00134415	-18.0328
scaffold_46	58382	58383	gene6151_exon 3	0.098108	0	0.196216	8.8822e-05	0.00135178	-19.6078
scaffold_283	132079	132080	gene16085_exon 5	0.185606	0	0.371212	8.9286e-05	0.00135307	-33.3333
scaffold_646	13895	13896	gene17901_up.1kb	0.0827973	0.165595	0	8.9111e-05	0.00135307	15.7143
scaffold_303	9400	9401	gene16339_up.1kb/gene16342_up.1kb	0.213179	0.0592593	0.3671	9.03153e-05	0.00136577	-31.8797
scaffold_89	471930	471931	gene9533_exon 1	0.565467	0.822222	0.308712	9.0767e-05	0.0013697	50.7198
scaffold_3	458310	458311	gene587_exon 4	0.151786	0	0.303571	9.11805e-05	0.00137303	-31.5789
scaffold_87	286948	286949	gene9439_exon 3/gene9442_exon 4	0.126082	0	0.252165	9.38615e-05	0.00141043	-24.3902
scaffold_98	250914	250915	gene10023_exon 18/gene10033_exon 3	0.775132	0.550265	1	9.41104e-05	0.0014112	-52.381
scaffold_35	171974	171975	gene5130_exon 5	0.121795	0	0.24359	9.43509e-05	0.00141184	-24.2424
scaffold_45	343746	343747	gene6077_exon 2	0.488782	0.213675	0.763889	9.45781e-05	0.00141228	-53.6842
scaffold_98	68865	68866	gene9990_exon 3	0.144841	0.289683	0	9.54194e-05	0.00142021	29.0323
scaffold_32	466947	466948	gene4769_exon 2	0.40989	0.687302	0.132479	9.55072e-05	0.00142021	45.7143
scaffold_52	548411	548412	gene6872_exon 3	0.0925245	0	0.185049	9.57566e-05	0.00142096	-18.3673
scaffold_267	95998	95999	gene15753_exon 4	0.188889	0.377778	0	9.75666e-05	0.00144481	36.8421
scaffold_272	82046	82047	gene15871_exon 1	0.13474	0	0.269481	9.87709e-05	0.00145962	-26.8293
scaffold_2	923176	923177	gene416_exon 4	0.352266	0.104532	0.6	9.9341e-05	0.00146199	-43.4066
scaffold_25	58245	58246	gene4067_exon 4	0.211111	0	0.422222	9.92798e-05	0.00146199	-40
scaffold_3	1389016	1389017	gene776_exon 5	0.0751634	0.150327	0	0.000100793	0.00148031	15.7895
scaffold_142	244253	244254		0.246528	0.0833333	0.409722	0.000102315	0.00149958	-39.1641
scaffold_120	6992	6993		0.196564	0.347944	0.0451852	0.000102944	0.0015057	29.1463
scaffold_141	203213	203214	gene12191_exon 3	0.110615	0	0.22123	0.000105786	0.00154411	-19.5652
scaffold_58	227279	227280	gene7375_exon 5	0.208333	0.416667	0	0.000108487	0.00157844	37.5
scaffold_103	464600	464601	gene10343_exon 3	0.581349	0.888889	0.27381	0.00010858	0.00157844	55.9211
scaffold_64	239996	239997	gene7811_exon 2	0.268519	0	0.537037	0.000112184	0.00162751	-50
scaffold_183	109621	109622	gene13622_up.1kb	0.128847	0.015873	0.241821	0.000113274	0.001639	-30.4762
scaffold_61	41373	41374		0.197413	0.340659	0.0541667	0.000113435	0.001639	30.0699
scaffold_113	223139	223140	gene10887_intron 2	0.466667	0.236111	0.697222	0.000114107	0.00164538	-52.3148
scaffold_195	19551	19552	gene14017_exon 57	0.0833333	0.166667	0	0.000114661	0.00165003	17.5
scaffold_190	58731	58732	gene13851_exon 4	0.231481	0	0.462963	0.000116475	0.00167276	-44.4444
scaffold_278	116135	116136	gene15972_exon 16/gene15978_exon 2	0.211111	0	0.422222	0.000116817	0.0016743	-38.8889
scaffold_248	89675	89676	gene15420_exon 4	0.260088	0.103509	0.416667	0.000117058	0.0016744	-41.9435
scaffold_8	1159607	1159608	gene1818_exon 1	0.0654122	0	0.130824	0.000120159	0.00171531	-16.9492
scaffold_136	40545	40546	gene11981_exon 2	0.0976431	0	0.195286	0.000121278	0.00172784	-22.2222
scaffold_28	100948	100949	gene4364_up.1kb	0.0971188	0.0138889	0.180349	0.000124175	0.00176558	-17.044
scaffold_192	90389	90390	gene13920_exon 3	0.427778	0.1	0.755556	0.000125176	0.00176924	-64.0316
scaffold_159	302624	302625	gene12812_exon 2	0.676747	0.899327	0.454167	0.000124752	0.00176924	42.7778
scaffold_366	78902	78903	gene17033_exon 3	0.580449	0.877778	0.28312	0.000125027	0.00176924	57.8704
scaffold_150	226772	226773	gene12516_exon 5	0.145438	0	0.290876	0.00012572	0.00177342	-23.8095
scaffold_224	155261	155262	gene14856_up.1kb	0.109169	0	0.218337	0.000126325	0.00177843	-22.2222
scaffold_150	80157	80158	gene12496_intron 7	0.142308	0.284615	0	0.000130182	0.00182914	25
scaffold_51	194124	194125	gene6772_exon 4	0.183333	0	0.366667	0.000131569	0.00184499	-27.2727
scaffold_104	357745	357746	gene10435_intron 1	0.227778	0	0.455556	0.000132096	0.0018465	-41.6667
scaffold_19	495743	495744	gene3340_exon 1	0.0809524	0	0.161905	0.000132712	0.0018465	-20
scaffold_119	34123	34124	gene11095_intron 1	0.0691193	0	0.138239	0.000132218	0.0018465	-13.8889
scaffold_27	225982	225983	gene4268_exon 7	0.0811688	0.162338	0	0.000132638	0.0018465	15.2174
scaffold_154	251364	251365	gene12650_exon 1	0.193452	0	0.386905	0.000133112	0.00184751	-38.0952
scaffold_697	10145	10146	gene17975_exon 3	0.119318	0	0.238636	0.000133302	0.00184751	-22.8571
scaffold_1	1082382	1082383	gene174_up.1kb	0.2	0	0.4	0.000133653	0.00184879	-32
scaffold_32	418219	418220	gene4787_exon 6	0.0798611	0.159722	0	0.000137047	0.00189207	15.3846
scaffold_87	510676	510677	gene9450_exon 5	0.0868056	0	0.173611	0.00013882	0.00191284	-20.6897
scaffold_17	633358	633359	gene3121_exon 3	0.0861111	0	0.172222	0.000139116	0.00191322	-16.9811
scaffold_39	755529	755530	gene5559_intron 4	0.103175	0	0.206349	0.000139965	0.00192121	-20
scaffold_171	255142	255143	gene13206_exon 4	0.78491	0.600122	0.969697	0.000141395	0.00193711	-42.9545
scaffold_23	836685	836686	gene3973_exon 7	0.0867521	0	0.173504	0.00014207	0.00194262	-17.5
scaffold_279	104681	104682	gene15983_exon 2	0.177778	0	0.355556	0.000143672	0.00196078	-27.7778
scaffold_280	52750	52751	gene15999_exon 16	0.152244	0	0.304487	0.000144235	0.00196471	-37.037
scaffold_42	73807	73808	gene5782_up.1kb	0.0972222	0	0.194444	0.000144997	0.00196757	-18.6047
scaffold_451	44278	44279	gene17543_intron 5	0.084058	0.168116	0	0.000144876	0.00196757	16.6667
scaffold_5	866782	866783	gene1039_exon 3	0.752116	0.952381	0.551852	0.000145503	0.00197069	40.873
scaffold_9	281609	281610	gene1886_exon 1	0.204067	0.0208333	0.387302	0.000150378	0.00203286	-35
scaffold_5	146095	146096	gene908_exon 2	0.611111	0.288889	0.933333	0.000150727	0.00203373	-63.4454
scaffold_122	104512	104513	gene11327_exon 2	0.582341	0.328571	0.836111	0.00015116	0.00203572	-52.9605
scaffold_178	225713	225714		0.323667	0.136752	0.510582	0.000151894	0.00204176	-45.5711
scaffold_246	10360	10361	gene15356_exon 13	0.140741	0	0.281481	0.000153459	0.00205891	-27.5862
scaffold_281	77524	77525	gene16038_exon 2	0.145869	0	0.291738	0.000155411	0.00207729	-29.6296
scaffold_146	323986	323987	gene12412_intron 19	0.0880682	0.176136	0	0.000155275	0.00207729	17.9487
scaffold_171	189936	189937	gene13226_exon 5	0.109007	0.218013	0	0.000156661	0.00209009	22.2222
scaffold_13	910854	910855	gene2603_exon 7	0.0996377	0	0.199275	0.000160119	0.00212945	-27.7778
scaffold_14	509480	509481	gene2641_exon 5	0.103788	0	0.207576	0.000160208	0.00212945	-19.5122
scaffold_67	514189	514190	gene8072_exon 4	0.448932	0.158974	0.738889	0.000161676	0.00214497	-59.8485
scaffold_199	14662	14663	gene14095_exon 7	0.111111	0.222222	0	0.000164331	0.00217614	20
scaffold_235	65669	65670	gene15077_intron 4	0.404167	0.144444	0.663889	0.000164938	0.00218014	-52.381
scaffold_62	290878	290879	gene7643_exon 2	0.103472	0	0.206944	0.000165922	0.0021891	-20.9302
scaffold_122	175838	175839	gene11338_exon 3	0.101634	0.203268	0	0.000171951	0.00226445	20
scaffold_8	508786	508787	gene1689_exon 1	0.366667	0.0666667	0.666667	0.000172464	0.00226703	-64.7368
scaffold_11	633100	633101		0.106061	0	0.212121	0.000174945	0.00229119	-21.2121
scaffold_42	20631	20632	gene5773_intron 1	0.107906	0.215812	0	0.000174945	0.00229119	21.2121
scaffold_153	52270	52271	gene12578_exon 6	0.587401	0.8375	0.337302	0.000175844	0.00229875	49.4885
scaffold_77	167508	167509	gene8799_exon 5	0.194989	0.37037	0.0196078	0.000177926	0.00232172	35.6562
scaffold_3	517050	517051	gene615_exon 5	0.0841073	0	0.168215	0.000180365	0.00234925	-19.1489
scaffold_116	421519	421520	gene11005_exon 2	0.112121	0.224242	0	0.000182383	0.0023712	20
scaffold_113	223613	223614	gene10887_exon 2	0.654167	0.375	0.933333	0.000183872	0.00238441	-60
scaffold_175	38403	38404	gene13330_exon 3	0.316402	0.551852	0.0809524	0.000184066	0.00238441	46.1765
scaffold_125	245167	245168	gene11478_exon 1	0.442857	0.197619	0.688095	0.000185413	0.00238618	-51.25
scaffold_358	15920	15921	gene16956_exon 3	0.112714	0	0.225427	0.00018554	0.00238618	-25
scaffold_33	79924	79925	gene4861_exon 1	0.0818713	0.163743	0	0.000184872	0.00238618	16.6667
scaffold_316	99510	99511		0.512948	0.731481	0.294415	0.000185394	0.00238618	43.4473
scaffold_19	664781	664782	gene3357_exon 4	0.46412	0.717593	0.210648	0.000185891	0.00238639	47.2516
scaffold_140	231833	231834	gene12126_down.1kb/gene12135_up.1kb	0.263889	0.527778	0	0.000188913	0.00242083	54.5455
scaffold_103	292352	292353	gene10359_exon 4	0.107937	0	0.215873	0.000192021	0.00245625	-21.2121
scaffold_1	1110406	1110407	gene177_exon 3	0.118056	0.236111	0	0.000192569	0.00245885	22.2222
scaffold_8	508737	508738	gene1689_intron 1	0.337056	0.149773	0.524339	0.000193605	0.00246766	-40.3846
scaffold_133	117405	117406	gene11862_exon 5	0.368717	0.652778	0.0846561	0.000194822	0.00247875	46.4744
scaffold_207	86616	86617	gene14341_exon 5	0.427249	0.0952381	0.759259	0.000196379	0.00249412	-58.2353
scaffold_33	359632	359633	gene4933_exon 2	0.133333	0.266667	0	0.000197831	0.00250809	31.8182
scaffold_3	1210694	1210695		0.0997685	0	0.199537	0.000199095	0.00251964	-20
scaffold_937	4790	4791	gene18183_down.1kb	0.441667	0.133333	0.75	0.000202393	0.00255684	-62.5
scaffold_62	531263	531264	gene7682_intron 2	0.833333	0.666667	1	0.0002044	0.00257764	-38.8889
scaffold_105	363935	363936	gene10517_exon 19	0.158333	0.316667	0	0.000207794	0.00261582	33.3333
scaffold_140	231046	231047	gene12135_exon 1	0.113147	0	0.226293	0.000211832	0.00265884	-22.9508
scaffold_55	1190	1191	gene7068_exon 3	0.215278	0.430556	0	0.000211956	0.00265884	37.5
scaffold_45	173084	173085	gene6060_exon 2	0.647436	0.378205	0.916667	0.000212821	0.00266033	-53.75
scaffold_29	444078	444079	gene4490_exon 2	0.236757	0.407814	0.0657005	0.00021249	0.00266033	33.5034
scaffold_366	81775	81776	gene17040_intron 2	0.363757	0.037037	0.690476	0.000213768	0.002663	-58.4559
scaffold_34	502323	502324	gene5089_up.1kb	0.0793651	0	0.15873	0.000213781	0.002663	-16.129
scaffold_159	251975	251976	gene12828_intron 4	0.0704365	0	0.140873	0.00021555	0.00268036	-12.5
scaffold_19	653052	653053	gene3366_exon 3	0.122222	0	0.244444	0.000215969	0.00268091	-23.8095
scaffold_32	418250	418251	gene4787_exon 6	0.0896686	0.179337	0	0.000216557	0.00268354	17.0213
scaffold_489	29386	29387	gene17679_down.1kb	0.137512	0.251215	0.0238095	0.000217908	0.00269559	24.7492
scaffold_42	339216	339217	gene5817_up.1kb/gene5829_down.1kb/gene5831_up.1kb	0.101867	0.189242	0.0144928	0.000220666	0.00272499	20.0302
scaffold_308	95015	95016	gene16388_exon 2	0.154762	0.309524	0	0.000221797	0.00273423	32
scaffold_2	1216671	1216672	gene440_exon 12	0.194444	0	0.388889	0.000223622	0.00274759	-33.3333
scaffold_109	77118	77119		0.0774782	0.154956	0	0.000223651	0.00274759	15.6863
scaffold_59	70637	70638	gene7421_intron 3	0.137037	0.274074	0	0.000225219	0.0027621	27.2727
scaffold_105	447661	447662	gene10511_exon 2	0.580556	0.311111	0.85	0.000225609	0.00276213	-55.4167
scaffold_46	770539	770540	gene6187_exon 6	0.105128	0	0.210256	0.000227039	0.00276542	-25
scaffold_106	149170	149171		0.118687	0.237374	0	0.000226703	0.00276542	23.5294
scaffold_66	18499	18500	gene7921_up.1kb	0.10114	0.202279	0	0.000227039	0.00276542	25
scaffold_75	519981	519982	gene8646_intron 3	0.132143	0.264286	0	0.000228609	0.00277979	28
scaffold_290	4893	4894		0.569841	0.291005	0.848677	0.000231454	0.00280027	-48.8722
scaffold_15	798844	798845	gene2903_exon 3	0.391071	0.141667	0.640476	0.000231469	0.00280027	-48.8506
scaffold_11	841919	841920	gene2352_exon 3	0.171131	0	0.342262	0.000231176	0.00280027	-33.3333
scaffold_62	100202	100203	gene7613_exon 2	0.161111	0	0.322222	0.000233815	0.00281908	-32.3529
scaffold_63	289104	289105	gene7714_exon 1	0.408578	0.62037	0.196785	0.000233683	0.00281908	44
scaffold_140	315726	315727	gene12118_down.1kb/gene12127_down.1kb	0.136643	0.0175439	0.255742	0.000241811	0.00291058	-24.8293
scaffold_104	63699	63700	gene10370_intron 1	0.205096	0.047619	0.362573	0.000249076	0.00299297	-36.4286
scaffold_109	267858	267859	gene10703_exon 5	0.174934	0.308201	0.0416667	0.000251313	0.00301478	28.5473
scaffold_235	11078	11079	gene15076_exon 2	0.739673	1	0.479346	0.000252269	0.00302117	52.0548
scaffold_103	190331	190332		0.120743	0.241486	0	0.000253773	0.0030341	22.7273
scaffold_55	398004	398005	gene7152_intron 6	0.17735	0.330891	0.0238095	0.000262219	0.00312983	28.6166
scaffold_33	796295	796296	gene5015_up.1kb	0.111823	0.223647	0	0.000263964	0.0031454	15.7895
scaffold_202	83301	83302	gene14187_exon 4	0.385131	0.20274	0.567521	0.000268059	0.00318887	-43.956
scaffold_3	1388374	1388375	gene776_exon 3	0.190359	0.0196078	0.361111	0.000277167	0.00328626	-32.8261
scaffold_130	18779	18780	gene11694_up.1kb	0.155737	0.0516356	0.259838	0.000276928	0.00328626	-21.721
scaffold_270	151930	151931	gene15841_up.1kb	0.159091	0.318182	0	0.000278811	0.00329976	30.7692
scaffold_15	910571	910572	gene2933_exon 3	0.691417	0.811111	0.571723	0.00027923	0.00329976	40.9688
scaffold_143	173852	173853	gene12295_intron 1	0.120707	0	0.241414	0.000280104	0.00330462	-24.2424
scaffold_138	283101	283102	gene12032_intron 4	0.0839831	0	0.167966	0.000281327	0.00331358	-15.625
scaffold_1	1375907	1375908	gene208_exon 2	0.0664488	0.132898	0	0.00028609	0.00336412	13.7255
scaffold_35	688261	688262	gene5208_exon 2	0.278419	0.0790598	0.477778	0.000287126	0.00337074	-41.4286
scaffold_105	452889	452890	gene10500_intron 1	0.346491	0.581871	0.111111	0.000295045	0.00345803	52.8571
scaffold_130	18769	18770	gene11694_up.1kb	0.17028	0.0631909	0.277369	0.000299273	0.00349894	-21.948
scaffold_42	428672	428673	gene5846_intron 2	0.144771	0.289542	0	0.000299516	0.00349894	28.2051
scaffold_291	96265	96266	gene16190_exon 5	0.0962963	0	0.192593	0.000300902	0.00350939	-19.4444
scaffold_41	674698	674699	gene5746_exon 2	0.347827	0.528571	0.167083	0.000302194	0.00351871	38.3681
scaffold_165	163209	163210	gene13022_exon 5	0.681944	0.419444	0.944444	0.000304431	0.00353774	-50.4167
scaffold_153	293421	293422	gene12602_exon 5	0.127172	0	0.254343	0.00030482	0.00353774	-25.8065
scaffold_83	36109	36110		0.0888719	0.177744	0	0.000307353	0.00356135	16.6667
scaffold_48	556096	556097	gene6398_down.1kb	0.111472	0	0.222944	0.000310079	0.00358711	-22.2222
scaffold_8	869141	869142	gene1742_exon 2	0.190476	0	0.380952	0.000315411	0.00363701	-35.2941
scaffold_96	148498	148499		0.308466	0.492593	0.124339	0.000315132	0.00363701	31.6365
scaffold_17	878314	878315	gene3152_intron 2	0.0787546	0.157509	0	0.000316709	0.00364608	16.3934
scaffold_196	160731	160732		0.136601	0.273203	0	0.000317475	0.00364901	27.6596
scaffold_173	138011	138012	gene13295_up.1kb	0.128472	0	0.256944	0.000319174	0.00366264	-24.2424
scaffold_100	55159	55160	gene10132_intron 2	0.0812066	0	0.162413	0.000319751	0.00366338	-16.1765
scaffold_178	78739	78740	gene13411_intron 1	0.45293	0.25873	0.647131	0.000321314	0.00367538	-43.9655
scaffold_130	224633	224634	gene11734_exon 3	0.223077	0.0700855	0.376068	0.000328205	0.00374221	-31.3161
scaffold_12	489932	489933	gene2459_down.1kb/gene2477_up.1kb	0.0793651	0.15873	0	0.000327744	0.00374221	19.0476
scaffold_72	167994	167995	gene8392_exon 5	0.0918803	0.183761	0	0.000330544	0.00376269	18.4211
scaffold_45	567706	567707	gene6099_intron 2	0.216667	0.433333	0	0.000331055	0.00376269	40.9091
scaffold_108	36532	36533	gene10592_exon 2	0.313503	0.0866013	0.540404	0.000333826	0.00378214	-41.1892
scaffold_185	245539	245540	gene13714_down.1kb	0.0700084	0.140017	0	0.000333596	0.00378214	14.5833
scaffold_140	48654	48655	gene12091_exon 2	0.65846	0.458333	0.858586	0.000350312	0.00396263	-41.6667
scaffold_27	379664	379665		0.30719	0.103268	0.511111	0.000364245	0.00411371	-38.7924
scaffold_486	33915	33916	gene17664_exon 2	0.201587	0.0222222	0.380952	0.000370912	0.00418239	-35.3175
scaffold_141	244415	244416	gene12202_exon 11	0.126984	0.253968	0	0.000373968	0.0042102	24
scaffold_139	258579	258580	gene12067_intron 3	0.306217	0.112434	0.5	0.000377364	0.00423507	-40.7143
scaffold_98	104008	104009	gene9994_exon 2	0.313696	0.104377	0.523016	0.00037682	0.00423507	-34.8162
scaffold_207	81172	81173	gene14349_exon 4	0.0888889	0	0.177778	0.000382015	0.00428054	-14.5833
scaffold_167	270386	270387	gene13086_exon 1	0.315152	0.1	0.530303	0.000388188	0.00434289	-42.8571
scaffold_14	597317	597318	gene2657_exon 1	0.558193	0.783333	0.333053	0.000389763	0.00435368	48.9164
scaffold_66	124114	124115		0.133333	0	0.266667	0.000396081	0.00441734	-28
scaffold_100	55152	55153	gene10132_intron 2	0.0547619	0	0.109524	0.000398581	0.00443829	-15.3846
scaffold_40	307118	307119	gene5610_intron 6	0.110714	0.221429	0	0.000401554	0.00446443	22.2222
scaffold_2	848267	848268	gene409_exon 1	0.0732323	0	0.146465	0.000405561	0.00450198	-13.3333
scaffold_5	1237516	1237517	gene1119_intron 16	0.118498	0	0.236996	0.00040652	0.0045056	-25
scaffold_58	114937	114938		0.219444	0.0277778	0.411111	0.000410605	0.00454382	-32.4536
scaffold_104	423905	423906	gene10449_exon 2	0.487037	0.207407	0.766667	0.000418574	0.00461057	-58.9474
scaffold_111	20008	20009	gene10750_exon 2	0.514418	0.207407	0.821429	0.000418574	0.00461057	-58.9474
scaffold_15	418198	418199	gene2826_intron 5	0.173352	0.0166667	0.330037	0.000417922	0.00461057	-30.6306
scaffold_113	394304	394305	gene10904_exon 6	0.846753	1	0.693506	0.000422508	0.00464673	28.5714
scaffold_181	151022	151023	gene13564_exon 1	0.731767	0.874459	0.589076	0.000424176	0.0046579	35.0789
scaffold_130	113315	113316	gene11708_exon 2	0.595238	0.301587	0.888889	0.000426936	0.00468101	-62.2549
scaffold_54	303522	303523	gene6997_exon 5	0.0708333	0	0.141667	0.000431608	0.00472497	-17.3913
scaffold_4	1410175	1410176	gene881_intron 1	0.177778	0	0.355556	0.000435045	0.0047553	-35.2941
scaffold_169	56614	56615	gene13173_exon 4	0.10119	0.202381	0	0.00043808	0.00477386	19.5122
scaffold_136	289313	289314		0.168245	0.33649	0	0.00043771	0.00477386	33.3333
scaffold_61	100267	100268	gene7557_exon 3	0.138889	0	0.277778	0.000440028	0.00478778	-27.2727
scaffold_165	280208	280209	gene13057_exon 2	0.694643	0.505952	0.883333	0.000444666	0.00483088	-43.0556
scaffold_4	969727	969728	gene849_intron 2	0.0592949	0.11859	0	0.000446963	0.00484845	15.1515
scaffold_180	162216	162217	gene13500_intron 7	0.1875	0.375	0	0.00044881	0.0048611	37.5
scaffold_144	197071	197072		0.192593	0	0.385185	0.000450722	0.00487441	-35
scaffold_190	168270	168271	gene13875_exon 2	0.428877	0.186508	0.671245	0.000452227	0.00488329	-49.2754
scaffold_104	439904	439905	gene10462_exon 2	0.240115	0.38963	0.0906013	0.000454553	0.00490099	25.4834
scaffold_2	333088	333089		0.153613	0.030303	0.276923	0.000455592	0.00490478	-26.3248
scaffold_224	67722	67723	gene14830_exon 1	0.10203	0.20406	0	0.000458415	0.00492775	18.5185
scaffold_6	284397	284398	gene1161_exon 7	0.09913	0.19826	0	0.000459618	0.00493325	20
scaffold_901	5536	5537	gene18149_up.1kb	0.375661	0.0846561	0.666667	0.000465837	0.00499249	-52.9762
scaffold_176	34893	34894	gene13351_exon 9	0.0994817	0	0.198963	0.000467714	0.00500509	-17.7778
scaffold_98	250934	250935	gene10023_exon 18/gene10033_exon 3	0.662458	0.39899	0.925926	0.00047077	0.0050204	-51.3784
scaffold_291	117958	117959		0.17619	0	0.352381	0.000471255	0.0050204	-34.4828
scaffold_39	27214	27215	gene5406_intron 4	0.0902583	0	0.180517	0.000470482	0.0050204	-18.1818
scaffold_101	256852	256853		0.370983	0.166209	0.575758	0.000474828	0.00505092	-45.2381
scaffold_32	31654	31655	gene4710_exon 3	0.177778	0	0.355556	0.00047932	0.00509112	-36.3636
scaffold_29	187030	187031	gene4452_exon 7	0.09375	0	0.1875	0.000480354	0.00509453	-20
scaffold_32	61839	61840	gene4715_exon 3	0.178151	0.0666667	0.289635	0.000482102	0.00510548	-22.5379
scaffold_90	91583	91584	gene9587_exon 4	0.316532	0.168382	0.464683	0.000485284	0.00513157	-36.2745
scaffold_23	844343	844344		0.0811966	0.162393	0	0.000489006	0.00515564	18.5185
scaffold_112	287297	287298	gene10826_exon 2	0.259405	0.404431	0.114379	0.000488394	0.00515564	32.7202
scaffold_138	296751	296752	gene12039_exon 3	0.663636	0.393939	0.933333	0.000491383	0.00517306	-57.0513
scaffold_7	1176958	1176959	gene1566_exon 3	0.752206	0.933333	0.571078	0.00049211	0.00517308	39.1405
scaffold_14	666405	666406	gene2654_exon 3	0.105556	0.211111	0	0.000499112	0.00523898	23.0769
scaffold_190	58361	58362	gene13851_exon 6	0.104793	0	0.209586	0.000503156	0.00527367	-16.129
scaffold_19	607913	607914	gene3353_down.1kb	0.333333	0.0888889	0.577778	0.000507021	0.00530219	-53.2051
scaffold_1	152135	152136	gene23_exon 2	0.114496	0.228992	0	0.000507363	0.00530219	25
scaffold_50	348270	348271	gene6654_exon 2	0.0726827	0.145365	0	0.000511262	0.00532734	15.2542
scaffold_180	231786	231787	gene13524_exon 1	0.142424	0.284848	0	0.000511252	0.00532734	25.9259
scaffold_109	267898	267899	gene10703_exon 5	0.0892857	0.178571	0	0.000512065	0.00532793	19.6078
scaffold_142	338918	338919	gene12259_exon 1	0.830556	0.661111	1	0.000514856	0.0053414	-33.3333
scaffold_203	176052	176053	gene14235_up.1kb/gene14246_down.1kb	0.0846561	0.169312	0	0.000514479	0.0053414	21.6216
scaffold_116	68272	68273	gene10951_exon 4	0.673208	0.90303	0.443386	0.000518036	0.00536659	44.1667
scaffold_99	328803	328804	gene10119_intron 3	0.0898268	0.179654	0	0.000519479	0.00537374	18.75
scaffold_57	381005	381006	gene7293_exon 2	0.0540936	0	0.108187	0.000526293	0.00543635	-13.0435
scaffold_49	381204	381205		0.226976	0.391453	0.0625	0.000527445	0.00544037	33.4842
scaffold_1	1347522	1347523		0.0998106	0	0.199621	0.000530118	0.00546005	-18.9655
scaffold_283	132068	132069	gene16085_exon 5	0.139971	0	0.279942	0.000531664	0.00546022	-25.8065
scaffold_6	576696	576697	gene1223_exon 3	0.103704	0.207407	0	0.000531359	0.00546022	19.3548
scaffold_8	462338	462339	gene1666_exon 2	0.0787037	0	0.157407	0.000534405	0.00547262	-20
scaffold_76	455249	455250	gene8756_exon 2	0.0897436	0.179487	0	0.000533996	0.00547262	17.9487
scaffold_2	872985	872986	gene402_up.1kb	0.407143	0.186508	0.627778	0.000536269	0.00548384	-46.8944
scaffold_39	483989	483990		0.424934	0.19246	0.657407	0.000539275	0.00550669	-43.9271
scaffold_214	89126	89127	gene14581_exon 1	0.464881	0.219444	0.710317	0.000543423	0.00553999	-52.6786
scaffold_22	352517	352518	gene3718_exon 8	0.107955	0.215909	0	0.000544089	0.00553999	26.087
scaffold_25	82078	82079	gene4066_intron 4	0.103535	0	0.207071	0.00054564	0.00554788	-20.5882
scaffold_83	457841	457842	gene9261_exon 3	0.119614	0.0222222	0.217006	0.000548643	0.00557048	-20.015
scaffold_130	219838	219839	gene11735_exon 3	0.557639	0.833333	0.281944	0.000549693	0.00557321	54.0598
scaffold_5	1163711	1163712	gene1085_exon 5	0.188889	0	0.377778	0.000553959	0.00560055	-31.5789
scaffold_1	670688	670689	gene100_up.1kb/gene95_down.1kb	0.130556	0	0.261111	0.000553288	0.00560055	-25
scaffold_15	954425	954426	gene2928_down.1kb	0.114773	0	0.229545	0.000561853	0.00567232	-24.1379
scaffold_9	269120	269121	gene1896_exon 1	0.357023	0.60582	0.108225	0.000564879	0.00569482	45.2978
scaffold_364	64995	64996	gene17018_up.1kb	0.133333	0	0.266667	0.000570404	0.00573431	-24
scaffold_222	83143	83144	gene14785_exon 4	0.180403	0.360806	0	0.000570327	0.00573431	30.7692
scaffold_79	282640	282641	gene8938_exon 5	0.650758	0.368182	0.933333	0.000575329	0.00577569	-55.1948
scaffold_134	235249	235250	gene11910_exon 1	0.0774929	0	0.154986	0.000583648	0.00584277	-16.2162
scaffold_235	17229	17230	gene15086_intron 4	0.278167	0.457143	0.0991903	0.000583057	0.00584277	35.1604
scaffold_33	114318	114319	gene4900_intron 5	0.0967366	0.193473	0	0.000586027	0.00585837	23.3333
scaffold_59	275483	275484	gene7437_intron 6	0.159722	0	0.319444	0.000591955	0.00590936	-28.5714
scaffold_108	36372	36373	gene10592_exon 2	0.499074	0.238889	0.759259	0.00059824	0.00596376	-48.6928
scaffold_14	838519	838520	gene2689_down.1kb	0.544643	0.255952	0.833333	0.000603935	0.00600376	-56.6154
scaffold_17	844032	844033	gene3153_exon 2	0.601389	0.916667	0.286111	0.000603325	0.00600376	63.6842
scaffold_40	358278	358279	gene5607_intron 22	0.114583	0.229167	0	0.000606638	0.00602224	20.5882
scaffold_19	353967	353968	gene3310_intron 4	0.119213	0	0.238426	0.00061143	0.00606138	-31.5789
scaffold_83	422826	422827	gene9272_exon 4	0.343803	0.17906	0.508547	0.000620578	0.00614354	-41.5179
scaffold_12	1063209	1063210	gene2555_exon 4	0.147863	0	0.295726	0.000621746	0.00614658	-23.8095
scaffold_224	67709	67710	gene14830_exon 1	0.0906746	0.181349	0	0.000624785	0.00616808	16.6667
scaffold_22	779623	779624	gene3768_intron 1	0.0717391	0	0.143478	0.000626759	0.00617902	-16.2162
scaffold_142	143882	143883	gene12222_exon 1/gene12232_exon 1	0.316735	0.0977564	0.535714	0.000628733	0.00618993	-38.5714
scaffold_37	489818	489819		0.154762	0	0.309524	0.000635057	0.00624357	-29.0323
scaffold_8	821419	821420	gene1731_exon 3	0.278817	0.125	0.432634	0.000645	0.00633261	-35.2941
scaffold_21	311724	311725	gene3569_exon 2	0.785714	1	0.571429	0.000649112	0.00636422	37.5
scaffold_185	245506	245507	gene13714_down.1kb	0.0634755	0.126951	0	0.000655592	0.00640138	12.3288
scaffold_8	754671	754672	gene1714_exon 2	0.15974	0.319481	0	0.000655103	0.00640138	30.4348
scaffold_19	1003048	1003049	gene3432_up.1kb	0.28104	0.419872	0.142208	0.000654232	0.00640138	30.8216
scaffold_95	54060	54061	gene9787_exon 3	0.603538	0.438889	0.768188	0.000656663	0.00640308	-35.7008
scaffold_81	454396	454397	gene9074_exon 5	0.0972222	0	0.194444	0.000663487	0.0064608	-25
scaffold_246	52398	52399		0.0587121	0	0.117424	0.000668607	0.00650178	-13.7255
scaffold_11	510980	510981	gene2297_down.1kb/gene2301_up.1kb	0.250458	0.438095	0.0628205	0.000671124	0.00650334	30.2574
scaffold_366	59863	59864	gene17053_exon 4	0.173611	0.347222	0	0.0006715	0.00650334	33.3333
scaffold_60	264674	264675	gene7493_exon 2	0.477471	0.685185	0.269756	0.000669768	0.00650334	40.7149
scaffold_354	30792	30793	gene16895_intron 4	0.565215	0.285985	0.844444	0.00067242	0.00650342	-43.0526
scaffold_247	68866	68867	gene15387_exon 14	0.108485	0.21697	0	0.000675701	0.00652631	17.0732
scaffold_21	182710	182711	gene3536_intron 4	0.111111	0	0.222222	0.000681103	0.00656959	-23.8095
scaffold_180	273467	273468	gene13494_up.1kb	0.130952	0	0.261905	0.000688468	0.00659606	-31.25
scaffold_104	38162	38163	gene10369_exon 3	0.614687	0.45679	0.772583	0.000687434	0.00659606	-29.8039
scaffold_324	11532	11533	gene16573_intron 2	0.0940126	0	0.188025	0.000685118	0.00659606	-15.3846
scaffold_167	244245	244246		0.155423	0.310847	0	0.000687862	0.00659606	29.1667
scaffold_11	338821	338822	gene2266_down.1kb	0.628321	0.833333	0.423309	0.000686538	0.00659606	40.1961
scaffold_648	8720	8721	gene17904_exon 3	0.131944	0	0.263889	0.000694174	0.00664182	-26.087
scaffold_9	885260	885261	gene1994_up.1kb/gene2002_down.1kb	0.152778	0	0.305556	0.000697276	0.00666256	-29.6296
scaffold_40	331409	331410	gene5606_down.1kb/gene5609_up.1kb	0.169974	0.0297619	0.310185	0.000699218	0.0066722	-27.209
scaffold_3	1388365	1388366	gene776_exon 3	0.0962963	0	0.192593	0.000702267	0.00669234	-18.1818
scaffold_3	388609	388610	gene573_exon 2	0.703956	0.496296	0.911616	0.000706662	0.00672524	-40.3226
scaffold_1	914988	914989	gene136_exon 5	0.130051	0	0.260101	0.000711271	0.0067601	-27.5862
scaffold_181	190985	190986	gene13567_exon 2	0.738787	0.556277	0.921296	0.000715345	0.00678977	-38.9744
scaffold_130	18738	18739	gene11694_up.1kb	0.337146	0.159259	0.515033	0.000719607	0.0068121	-36.5152
scaffold_104	167445	167446	gene10386_intron 5	0.493056	0.777778	0.208333	0.000719235	0.0068121	58.7413
scaffold_85	323795	323796	gene9371_exon 3	0.365025	0.102273	0.627778	0.000727423	0.0068626	-53.3333
scaffold_103	293762	293763	gene10359_exon 1	0.451306	0.272982	0.62963	0.000726291	0.0068626	-41.8095
scaffold_2	1140450	1140451	gene428_exon 3	0.144444	0.288889	0	0.000727825	0.0068626	26.3158
scaffold_130	229066	229067	gene11738_exon 1	0.777778	0.555556	1	0.000730295	0.00686774	-38.8889
scaffold_181	174061	174062	gene13553_exon 5	0.144841	0.289683	0	0.000729984	0.00686774	27.2727
scaffold_9	214486	214487	gene1906_exon 2	0.722222	0.5	0.944444	0.000739597	0.00694607	-45
scaffold_205	33445	33446	gene14254_down.1kb	0.357937	0.634921	0.0809524	0.000746519	0.00700187	46.25
scaffold_90	358813	358814	gene9613_exon 1	0.0746948	0.14939	0	0.000752155	0.00702719	13.6364
scaffold_199	14657	14658	gene14095_exon 7	0.105628	0.211255	0	0.000752173	0.00702719	16.6667
scaffold_90	399138	399139	gene9650_exon 2	0.775253	0.939394	0.611111	0.000750653	0.00702719	32.1848
scaffold_11	70565	70566	gene2205_exon 1	0.122222	0	0.244444	0.00075361	0.00703142	-31.5789
scaffold_74	522675	522676	gene8565_exon 4	0.475198	0.736111	0.214286	0.000762336	0.00710354	55.8442
scaffold_593	9100	9101	gene17835_exon 2	0.30953	0.528571	0.0904882	0.0007695	0.00716095	41.1111
scaffold_211	174225	174226		0.166667	0.333333	0	0.000771015	0.00716571	33.3333
scaffold_205	179994	179995	gene14273_down.1kb/gene14274_up.1kb	0.130769	0.025641	0.235897	0.000773619	0.00718056	-23.8065
scaffold_14	665096	665097	gene2659_exon 4	0.596825	0.288889	0.904762	0.000778313	0.00721474	-60.9626
scaffold_12	262798	262799	gene2441_exon 1	0.173611	0	0.347222	0.000782733	0.00723692	-31.25
scaffold_72	324327	324328	gene8444_exon 4	0.0887821	0	0.177564	0.000782151	0.00723692	-16.3265
scaffold_97	452904	452905	gene9968_down.1kb	0.186508	0	0.373016	0.000787061	0.0072625	-26.087
scaffold_184	189956	189957	gene13689_exon 3	0.18254	0.365079	0	0.000787535	0.0072625	37.5
scaffold_56	423045	423046	gene7235_exon 14/gene7249_exon 3	0.616162	0.343434	0.888889	0.000793946	0.00731218	-58.3333
scaffold_338	51325	51326	gene16777_exon 5	0.117063	0.234127	0	0.000798741	0.00734686	21.875
scaffold_42	136994	136995	gene5799_intron 4	0.208333	0	0.416667	0.000804135	0.00738695	-25
scaffold_271	53931	53932	gene15852_intron 1	0.107955	0.215909	0	0.000809032	0.00742239	22.2222
scaffold_288	51805	51806	gene16121_exon 12/gene16122_exon 7	0.149603	0.283333	0.015873	0.000815188	0.00746927	26.2987
scaffold_83	361746	361747	gene9241_exon 4	0.684028	0.5	0.868056	0.000817594	0.00747212	-50.641
scaffold_53	410127	410128	gene6927_exon 3	0.0508461	0.101692	0	0.000816922	0.00747212	10.1266
scaffold_97	216692	216693	gene9946_exon 26	0.0847021	0	0.169404	0.000821283	0.00749624	-17.6471
scaffold_71	118299	118300	gene8328_up.1kb	0.166667	0	0.333333	0.000830599	0.00756538	-33.3333
scaffold_97	216671	216672	gene9946_exon 26	0.136301	0	0.272601	0.000830977	0.00756538	-26.1905
scaffold_340	90053	90054	gene16788_intron 2	0.127778	0	0.255556	0.000836392	0.00760497	-27.7778
scaffold_61	185113	185114	gene7561_exon 12	0.140476	0.280952	0	0.000841623	0.00763566	28
scaffold_19	905714	905715	gene3433_exon 2	0.706696	0.866667	0.546724	0.000841907	0.00763566	36.4973
scaffold_21	570614	570615	gene3601_intron 7	0.0680205	0	0.136041	0.000846931	0.00767148	-14.5833
scaffold_109	121985	121986	gene10680_down.1kb	0.0883191	0	0.176638	0.000850236	0.00768192	-23.0769
scaffold_8	271004	271005	gene1636_exon 6	0.130952	0.261905	0	0.000850236	0.00768192	23.0769
scaffold_33	540883	540884		0.0806752	0.16135	0	0.000851891	0.00768715	13.2075
scaffold_51	67195	67196	gene6753_exon 4	0.514352	0.237037	0.791667	0.000855697	0.00769231	-52.6316
scaffold_2	1276831	1276832	gene443_exon 1	0.286895	0.0626781	0.511111	0.000854507	0.00769231	-45.9259
scaffold_193	198524	198525		0.289221	0.432609	0.145833	0.000855497	0.00769231	29.2208
scaffold_72	242650	242651	gene8422_down.1kb	0.0787037	0	0.157407	0.000861796	0.00773739	-14.8148
scaffold_8	880724	880725	gene1747_exon 5	0.353319	0.116162	0.590476	0.00087676	0.00786186	-47.2851
scaffold_2	259320	259321	gene311_exon 5	0.0746753	0	0.149351	0.000907594	0.00812814	-15.3846
scaffold_9	926671	926672	gene2018_exon 2	0.0624098	0	0.12482	0.000928331	0.00830343	-12.5
scaffold_1	1082425	1082426	gene174_exon 1	0.362963	0.133333	0.592593	0.000931675	0.00832291	-47.1429
scaffold_235	78314	78315	gene15074_exon 5	0.0909091	0.181818	0	0.000939207	0.00837971	14.2857
scaffold_344	78555	78556		0.0957602	0.19152	0	0.000959134	0.00854681	18.6047
scaffold_80	109194	109195	gene8980_exon 9	0.183333	0	0.366667	0.000961607	0.00855817	-37.5
scaffold_1	947462	947463	gene139_exon 2	0.1331	0.030303	0.235897	0.000971829	0.00863837	-24.588
scaffold_22	588017	588018		0.0547594	0.109519	0	0.000974577	0.00864128	10.9375
scaffold_396	60841	60842	gene17333_intron 3	0.417929	0.65	0.185859	0.000973414	0.00864128	48.1481
scaffold_11	519099	519100	gene2309_intron 2	0.142857	0	0.285714	0.000980873	0.00868631	-22.8571
scaffold_256	27189	27190	gene15558_down.1kb/gene15565_down.1kb	0.0828283	0	0.165657	0.000987326	0.00872181	-18.1818
scaffold_37	704395	704396	gene5332_up.1kb	0.1858	0.34596	0.025641	0.000986334	0.00872181	34.7619
scaffold_25	241341	241342		0.162271	0.324542	0	0.000988661	0.00872281	28
scaffold_131	389660	389661	gene11810_exon 3	0.657955	0.933333	0.382576	0.000994305	0.00876178	50.641
scaffold_100	10735	10736	gene10127_intron 6	0.130303	0	0.260606	0.000997934	0.00878291	-23.8095
scaffold_11	277540	277541	gene2241_down.1kb	0.0776772	0	0.155354	0.00100113	0.00880021	-16.2791
scaffold_130	18776	18777	gene11694_up.1kb	0.103678	0.0268384	0.180517	0.00100575	0.0088299	-15.6502
scaffold_7	653826	653827	gene1481_exon 5	0.116667	0.233333	0	0.00101644	0.00891278	26.9231
scaffold_75	502111	502112	gene8638_exon 3	0.497222	0.281481	0.712963	0.00102272	0.00895686	-36.7532
scaffold_106	341978	341979	gene10541_intron 1	0.0608466	0	0.121693	0.00102486	0.00896465	-12.2807
scaffold_132	80552	80553	gene11844_exon 4	0.0807387	0	0.161477	0.00103313	0.00902592	-15.3846
scaffold_164	290279	290280	gene13006_exon 3	0.719018	0.541739	0.896296	0.00103522	0.00903311	-34.9379
scaffold_35	668103	668104	gene5205_exon 13	0.155556	0	0.311111	0.00104229	0.00908372	-31.5789
scaffold_258	40299	40300	gene15606_exon 5	0.0801282	0	0.160256	0.00104479	0.00909306	-20
scaffold_33	338417	338418	gene4937_exon 3	0.0729167	0.145833	0	0.00104591	0.00909306	17.2414
scaffold_178	224095	224096	gene13449_intron 16	0.119192	0.238384	0	0.00105448	0.00915635	25.641
scaffold_30	206405	206406	gene4599_exon 1	0.105769	0	0.211538	0.00105714	0.00915723	-20.5882
scaffold_19	906073	906074	gene3433_exon 4	0.640278	0.888889	0.391667	0.00105594	0.00915723	53.2051
scaffold_2	287029	287030	gene309_exon 4	0.0646724	0	0.129345	0.00105913	0.0091633	-13.0435
scaffold_384	41777	41778	gene17268_intron 2	0.0955357	0.191071	0	0.00107843	0.00931899	18.1818
scaffold_200	104193	104194	gene14140_exon 10	0.154762	0	0.309524	0.00107979	0.00931951	-31.8182
scaffold_75	52261	52262	gene8578_intron 4	0.113095	0	0.22619	0.00108448	0.00934868	-21.7391
scaffold_108	256055	256056	gene10629_exon 2	0.490951	0.75463	0.227273	0.00108654	0.00935513	46.5608
scaffold_55	520652	520653	gene7157_exon 16	0.0764411	0	0.152882	0.00109244	0.00939456	-20
scaffold_165	228801	228802		0.272096	0.0858586	0.458333	0.00109401	0.00939679	-38.3838
scaffold_49	573546	573547	gene6564_exon 2	0.276457	0.0862471	0.466667	0.00111251	0.00954415	-35.6011
scaffold_25	296735	296736	gene4122_intron 5	0.378373	0.192857	0.563889	0.00112657	0.00964165	-36.8056
scaffold_278	116114	116115	gene15972_exon 16/gene15978_exon 2	0.138889	0	0.277778	0.00112624	0.00964165	-26.3158
scaffold_214	57425	57426	gene14564_up.1kb	0.0593739	0.118748	0	0.00113384	0.00969225	11.7647
scaffold_5	1217006	1217007	gene1116_exon 1	0.224573	0.0666667	0.382479	0.00113896	0.00971711	-33.2712
scaffold_105	319450	319451	gene10484_exon 2	0.0679116	0.135823	0	0.00113948	0.00971711	12.963
scaffold_352	51584	51585	gene16887_exon 2	0.0649038	0.129808	0	0.00116953	0.00996154	13.3333
scaffold_108	381256	381257	gene10669_exon 1	0.448405	0.265857	0.630952	0.00118054	0.0100343	-36.1616
scaffold_3	751942	751943	gene667_exon 3	0.359144	0.554545	0.163743	0.00118089	0.0100343	38.3721
scaffold_70	308810	308811	gene8274_intron 4	0.138889	0	0.277778	0.00118776	0.0100807	-26.6667
scaffold_210	79235	79236	gene14441_exon 3	0.390199	0.212865	0.567532	0.00119198	0.0101045	-35.8647
scaffold_83	464060	464061		0.163889	0	0.327778	0.00119553	0.0101225	-33.3333
scaffold_22	370028	370029	gene3720_exon 2	0.532341	0.794444	0.270238	0.00119886	0.0101387	45.913
scaffold_126	366752	366753		0.0884615	0.176923	0	0.00120089	0.0101439	16.6667
scaffold_222	67538	67539	gene14783_exon 2	0.138889	0.0277778	0.25	0.00120602	0.0101751	-23.8851
scaffold_2	588979	588980	gene383_exon 3	0.109596	0	0.219192	0.00121778	0.0102623	-17.8571
scaffold_111	187979	187980	gene10770_exon 7	0.104497	0	0.208995	0.00122353	0.0102986	-20.4545
scaffold_70	110837	110838	gene8260_exon 3	0.791667	0.583333	1	0.00125044	0.0105127	-38.4615
scaffold_9	926650	926651	gene2018_exon 2	0.0850598	0.0144928	0.155627	0.00125798	0.0105636	-14.6839
scaffold_4	787556	787557	gene835_exon 2	0.550253	0.305051	0.795455	0.00126131	0.0105791	-49.8747
scaffold_1	80411	80412	gene2_exon 5	0.0874269	0	0.174854	0.00127641	0.0106932	-17.5
scaffold_121	125635	125636	gene11251_exon 1	0.163131	0.0333333	0.292929	0.00128066	0.0107037	-24.1977
scaffold_362	80520	80521	gene16999_exon 2	0.327778	0.525	0.130556	0.0012798	0.0107037	39.6739
scaffold_109	77122	77123		0.0510796	0.102159	0	0.00128452	0.0107234	9.61538
scaffold_193	45897	45898	gene13949_exon 2	0.488728	0.282218	0.695238	0.00130397	0.010873	-37.7193
scaffold_42	572328	572329	gene5860_exon 6	0.135185	0	0.27037	0.00131049	0.0109147	-21.4286
scaffold_88	230851	230852		0.0888889	0.177778	0	0.00131296	0.0109225	17.8571
scaffold_168	71692	71693	gene13119_exon 2	0.359921	0.588889	0.130952	0.0013192	0.0109362	40.8967
scaffold_451	32395	32396	gene17544_exon 3	0.354708	0.565476	0.143939	0.0013192	0.0109362	40.8967
scaffold_190	169707	169708	gene13855_exon 1	0.660606	0.888889	0.432323	0.00131771	0.0109362	45.3947
scaffold_76	376489	376490	gene8719_down.1kb	0.105922	0.0333333	0.17851	0.00133353	0.0110352	-16.3872
scaffold_50	172656	172657	gene6623_exon 3	0.0902778	0	0.180556	0.00133424	0.0110352	-15.625
scaffold_30	298608	298609	gene4614_exon 2	0.517857	0.257937	0.777778	0.00136138	0.0112466	-47.7273
scaffold_345	79162	79163	gene16825_exon 7	0.0613182	0	0.122636	0.00137168	0.0113186	-11.5385
scaffold_377	41303	41304	gene17213_exon 4	0.869048	1	0.738095	0.00138026	0.0113763	28
scaffold_32	800486	800487	gene4834_exon 4	0.575132	0.341931	0.808333	0.00138797	0.0114267	-49.0196
scaffold_50	60798	60799	gene6604_exon 3	0.182906	0	0.365812	0.00139425	0.0114652	-28.5714
scaffold_1	1502810	1502811	gene249_exon 3	0.594841	0.339683	0.85	0.00140589	0.0115343	-50
scaffold_13	346197	346198	gene2571_exon 6	0.0858586	0.171717	0	0.00140523	0.0115343	20.8333
scaffold_33	804298	804299		0.643519	0.37037	0.916667	0.00140978	0.0115529	-53.5714
scaffold_12	553307	553308	gene2473_exon 3	0.242593	0.0444444	0.440741	0.00141668	0.0115828	-34.4444
scaffold_12	191404	191405	gene2426_exon 16	0.231289	0.395238	0.0673401	0.00141668	0.0115828	34.4444
scaffold_12	85928	85929	gene2419_exon 28	0.542508	0.305556	0.779461	0.00142132	0.0116075	-45.1049
scaffold_130	142114	142115	gene11712_exon 1	0.204487	0.025641	0.383333	0.00142559	0.011629	-33.7963
scaffold_50	73417	73418	gene6595_exon 11	0.0748188	0	0.149638	0.00143073	0.0116577	-14.9254
scaffold_20	717901	717902	gene3497_exon 3	0.105128	0	0.210256	0.00143537	0.0116821	-21.7391
scaffold_35	539174	539175	gene5192_exon 1	0.399074	0.214815	0.583333	0.00144442	0.0117424	-38.7879
scaffold_122	402162	402163	gene11363_intron 4	0.138889	0.277778	0	0.00144822	0.0117599	27.027
scaffold_130	19573	19574		0.3	0.0904762	0.509524	0.00145018	0.0117624	-39.2857
scaffold_14	468838	468839		0.0699248	0	0.13985	0.00145573	0.011794	-13.9535
scaffold_42	418845	418846	gene5848_up.1kb	0.129487	0.258974	0	0.0014648	0.0118541	21.4286
scaffold_4	986720	986721	gene847_exon 4	0.127525	0.255051	0	0.00146943	0.0118781	22.7273
scaffold_76	368429	368430	gene8716_exon 2	0.0476718	0	0.0953435	0.00149128	0.0120411	-9.09091
scaffold_206	46093	46094	gene14308_intron 2	0.089899	0	0.179798	0.0014983	0.012084	-21.2121
scaffold_45	574422	574423	gene6100_intron 7	0.0779221	0	0.155844	0.0015025	0.0121042	-14.8148
scaffold_59	27086	27087	gene7426_exon 5	0.118881	0	0.237762	0.00151917	0.0122248	-22.8571
scaffold_109	267956	267957	gene10703_exon 5	0.0767507	0.153501	0	0.00152441	0.0122531	15.6863
scaffold_81	226123	226124	gene9044_exon 8/gene9045_exon 19	0.0928571	0.185714	0	0.00154557	0.0124092	18.4211
scaffold_184	190570	190571	gene13689_exon 2	0.825397	1	0.650794	0.0015485	0.0124188	36.8421
scaffold_45	685789	685790	gene6120_exon 2	0.628638	0.373016	0.884259	0.00155229	0.0124213	-45.8696
scaffold_2	848244	848245	gene409_exon 1	0.0824592	0.0166667	0.148252	0.00155159	0.0124213	-14.6591
scaffold_111	187975	187976	gene10770_exon 7	0.0871212	0	0.174242	0.00155959	0.0124657	-18.3673
scaffold_66	542274	542275	gene7997_up.1kb	0.258654	0.391667	0.125641	0.00156418	0.0124884	28.133
scaffold_97	229534	229535	gene9946_intron 4	0.106481	0.212963	0	0.00156909	0.0125136	20
scaffold_436	44716	44717	gene17499_up.1kb	0.125	0.25	0	0.00157959	0.0125833	24.2424
scaffold_134	36009	36010	gene11894_intron 3	0.813699	0.977778	0.649621	0.00158338	0.0125994	26.2545
scaffold_111	5697	5698	gene10754_exon 2	0.0919118	0	0.183824	0.0016002	0.012719	-17.6471
scaffold_235	10523	10524	gene15076_exon 4	0.269598	0.430556	0.108641	0.00160828	0.012769	33.5714
scaffold_239	93284	93285	gene15161_exon 2	0.73141	0.504487	0.958333	0.00161532	0.0128107	-43.75
scaffold_3	348027	348028	gene583_down.1kb	0.905724	0.811448	1	0.00161832	0.0128203	-19.3548
scaffold_33	184021	184022	gene4880_intron 8	0.0731872	0.146374	0	0.00162773	0.0128751	13.4615
scaffold_185	117362	117363	gene13740_exon 1	0.358333	0.566667	0.15	0.00162885	0.0128751	41.9643
scaffold_2	1380567	1380568	gene454_intron 4	0.157287	0	0.314574	0.00163164	0.0128829	-28.5714
scaffold_36	729226	729227		0.122828	0.215352	0.030303	0.00164143	0.0129459	17.0588
scaffold_74	533887	533888	gene8567_exon 4	0.0948864	0	0.189773	0.00166573	0.013123	-18.75
scaffold_114	286400	286401		0.136111	0	0.272222	0.00166907	0.0131349	-24
scaffold_121	359681	359682	gene11284_exon 2	0.130952	0	0.261905	0.0016859	0.0132527	-28.5714
scaffold_3	156882	156883	gene537_exon 10	0.111111	0	0.222222	0.00169552	0.0133137	-21.875
scaffold_89	470928	470929	gene9541_exon 3	0.392598	0.588624	0.196571	0.00170538	0.0133764	36.5079
scaffold_13	763843	763844	gene2586_exon 4	0.13976	0.037037	0.242484	0.00174276	0.0136321	-22.4359
scaffold_12	856839	856840	gene2511_down.1kb	0.0767094	0	0.153419	0.00174192	0.0136321	-15.9091
scaffold_32	418450	418451	gene4787_exon 5	0.0701058	0	0.140212	0.00174746	0.0136321	-14.2857
scaffold_30	762806	762807		0.0553221	0.110644	0	0.00174662	0.0136321	11.3636
scaffold_3	563401	563402	gene629_exon 4	0.0694444	0.138889	0	0.00174753	0.0136321	17.2414
scaffold_110	439260	439261	gene10744_exon 4	0.127598	0.235589	0.0196078	0.00175508	0.0136611	20.0483
scaffold_155	71420	71421	gene12666_exon 5	0.114043	0.215741	0.0123457	0.00175457	0.0136611	20.5273
scaffold_216	46640	46641		0.110154	0	0.220309	0.00176985	0.013761	-20.8333
scaffold_83	82642	82643		0.0628205	0.125641	0	0.00177911	0.013818	12.5
scaffold_205	149119	149120	gene14295_exon 6	0.192308	0.384615	0	0.00179431	0.0139209	33.3333
scaffold_15	686555	686556	gene2898_intron 4	0.042328	0.0846561	0	0.00179939	0.0139452	10.4167
scaffold_19	905916	905917	gene3433_exon 3	0.832422	0.97619	0.688653	0.00180643	0.0139845	27.2054
scaffold_213	140479	140480	gene14550_exon 3	0.0653236	0	0.130647	0.00181381	0.0140265	-12.8205
scaffold_165	199921	199922		0.0941799	0	0.18836	0.00182134	0.0140694	-20
scaffold_229	136486	136487	gene14973_intron 3	0.897222	0.794444	1	0.00183982	0.0141697	-30
scaffold_10	282378	282379	gene2120_intron 4	0.1375	0	0.275	0.00184227	0.0141697	-25
scaffold_34	502501	502502	gene5089_up.1kb	0.135714	0	0.271429	0.00184179	0.0141697	-21.4286
scaffold_37	242713	242714	gene5285_exon 5	0.0573142	0.114628	0	0.00183761	0.0141697	11.4286
scaffold_24	778706	778707	gene4047_exon 1	0.438448	0.657143	0.219754	0.00184643	0.0141865	35.8934
scaffold_85	31362	31363		0.0715967	0.143193	0	0.00186723	0.0143308	13.3333
scaffold_58	303287	303288		0.0958333	0	0.191667	0.00187904	0.014406	-23.8095
scaffold_129	145083	145084	gene11659_intron 3	0.792444	0.949123	0.635766	0.00188974	0.0144617	28.3282
scaffold_153	146694	146695	gene12586_exon 3	0.408425	0.65873	0.15812	0.00189036	0.0144617	45
scaffold_29	156831	156832	gene4465_exon 3	0.665437	0.87037	0.460504	0.0018989	0.0145115	39.3478
scaffold_100	217039	217040	gene10163_exon 3	0.0728956	0.145791	0	0.00190669	0.0145555	14.2857
scaffold_224	161893	161894		0.328023	0.142157	0.513889	0.00190876	0.0145557	-31.6099
scaffold_38	15770	15771		0.0578704	0.115741	0	0.00192917	0.0146953	11.3636
scaffold_76	467933	467934	gene8774_exon 8	0.106481	0.212963	0	0.00193118	0.0146953	21.7391
scaffold_208	121876	121877	gene14405_exon 2	0.0787037	0.157407	0	0.00193785	0.0147303	14.8148
scaffold_58	466946	466947	gene7393_down.1kb	0.164352	0.291667	0.037037	0.00193995	0.0147306	27.8281
scaffold_48	224876	224877	gene6344_exon 6	0.13355	0	0.2671	0.00194979	0.0147896	-25
scaffold_11	218698	218699	gene2252_down.1kb	0.375084	0.127946	0.622222	0.00197753	0.014972	-43.0799
scaffold_106	431357	431358	gene10548_exon 2	0.33631	0.541667	0.130952	0.00197804	0.014972	41.2069
scaffold_238	121130	121131	gene15135_intron 11	0.0849206	0.169841	0	0.00198119	0.01498	16.6667
scaffold_235	133211	133212		0.0719697	0	0.143939	0.00198481	0.0149915	-14.2857
scaffold_87	427347	427348	gene9461_up.1kb	0.050641	0	0.101282	0.00198859	0.0150042	-11.1111
scaffold_55	237813	237814		0.17402	0.348039	0	0.00199167	0.0150115	32
scaffold_141	54557	54558	gene12141_exon 4	0.695076	0.542929	0.847222	0.00199506	0.0150212	-34.8165
scaffold_45	652046	652047	gene6125_exon 2	0.0537084	0.107417	0	0.00200633	0.0150902	10.1695
scaffold_32	816491	816492	gene4829_exon 3	0.295885	0.493284	0.0984848	0.00201683	0.0151532	33.7222
scaffold_45	202951	202952	gene6065_exon 17	0.178283	0.312121	0.0444444	0.00204281	0.0153322	26.372
scaffold_33	793052	793053	gene4998_exon 3	0.306944	0.1	0.513889	0.00205081	0.0153439	-41.9048
scaffold_33	456297	456298	gene4951_exon 1	0.329666	0.14418	0.515152	0.00204853	0.0153439	-36.2648
scaffold_65	485036	485037	gene7903_intron 4	0.13285	0.0434783	0.222222	0.00204902	0.0153439	-21.5811
scaffold_157	204948	204949	gene12741_exon 5	0.13254	0	0.265079	0.00205754	0.0153459	-26.087
scaffold_15	164612	164613	gene2789_exon 4	0.0711153	0	0.142231	0.00205362	0.0153459	-12.1951
scaffold_32	63191	63192	gene4715_exon 5/gene4722_exon 8	0.116667	0.233333	0	0.00205754	0.0153459	26.087
scaffold_178	153071	153072	gene13439_exon 2	0.432955	0.157576	0.708333	0.00210683	0.0156808	-46.6667
scaffold_251	70011	70012	gene15473_exon 4	0.111111	0	0.222222	0.00210509	0.0156808	-23.8095
scaffold_5	146123	146124	gene908_exon 2	0.732323	0.555556	0.909091	0.00211443	0.0157121	-37.4813
scaffold_28	288565	288566	gene4383_up.1kb/gene4387_up.1kb	0.544553	0.711111	0.377996	0.00211544	0.0157121	44.1176
scaffold_26	222869	222870	gene4174_exon 1	0.536111	0.222222	0.85	0.00211792	0.0157142	-58.7302
scaffold_214	68020	68021	gene14569_exon 1	0.0995726	0.199145	0	0.00212229	0.0157302	20.6897
scaffold_50	688527	688528	gene6745_down.1kb	0.305766	0.102273	0.509259	0.00212678	0.0157472	-40.1739
scaffold_273	23077	23078	gene15910_exon 3	0.105159	0.194444	0.015873	0.00214528	0.0158677	19.0503
scaffold_136	143708	143709	gene11990_exon 14	0.103175	0	0.206349	0.00216962	0.0160311	-20
scaffold_20	823360	823361		0.0690476	0.138095	0	0.00217834	0.0160789	13.0435
scaffold_62	549405	549406	gene7664_exon 5	0.322601	0.499158	0.146044	0.0021933	0.0161726	34.4948
scaffold_75	40888	40889	gene8571_exon 3	0.109668	0	0.219336	0.00219574	0.0161739	-20.5882
scaffold_15	571457	571458	gene2856_exon 1	0.10101	0	0.20202	0.00221502	0.0162823	-19.3548
scaffold_27	279932	279933	gene4267_intron 4	0.0867521	0	0.173504	0.0022148	0.0162823	-17.2414
scaffold_58	137396	137397		0.180556	0.277778	0.0833333	0.00224298	0.0164709	30
scaffold_8	508917	508918	gene1689_exon 1	0.49755	0.318543	0.676557	0.00225059	0.0165098	-35.1351
scaffold_360	18341	18342	gene16967_exon 2	0.338748	0.166507	0.510989	0.00225977	0.0165308	-32.3529
scaffold_320	82375	82376	gene16548_down.1kb	0.067018	0	0.134036	0.00226041	0.0165308	-12.2449
scaffold_236	82741	82742	gene15107_exon 14	0.0582751	0.11655	0	0.00225777	0.0165308	10.8696
scaffold_49	175901	175902		0.0673401	0	0.13468	0.00227543	0.0166237	-14.8148
scaffold_153	309031	309032	gene12610_intron 4	0.144444	0	0.288889	0.00228777	0.0166797	-22.2222
scaffold_28	288616	288617	gene4383_up.1kb/gene4387_up.1kb	0.367827	0.555556	0.180098	0.00228595	0.0166797	37.3737
scaffold_11	29853	29854	gene2198_up.1kb	0.217532	0	0.435065	0.00229448	0.0167094	-36.3636
scaffold_33	670616	670617		0.1	0.2	0	0.00230059	0.0167094	22.2222
scaffold_57	58916	58917	gene7264_down.1kb	0.125	0.25	0	0.00230059	0.0167094	22.2222
scaffold_98	353628	353629	gene10072_exon 2	0.785714	1	0.571429	0.00230122	0.0167094	37.5
scaffold_69	507226	507227	gene8234_exon 1	0.157143	0	0.314286	0.00233051	0.0169049	-27.2727
scaffold_46	763927	763928	gene6200_exon 7	0.123843	0	0.247685	0.00233696	0.0169345	-21.4286
scaffold_74	534456	534457	gene8567_intron 1	0.118056	0.236111	0	0.00235153	0.0170228	28
scaffold_21	186080	186081	gene3542_exon 4	0.113636	0	0.227273	0.00237752	0.0171761	-21.7391
scaffold_34	727567	727568		0.0949074	0.189815	0	0.00237525	0.0171761	17.1429
scaffold_128	231994	231995	gene11617_exon 2	0.0690476	0.138095	0	0.00240291	0.017342	17.2414
scaffold_83	123352	123353	gene9217_intron 4	0.101426	0	0.202852	0.00241353	0.017401	-18.4211
scaffold_40	430485	430486	gene5634_exon 3	0.620166	0.814744	0.425589	0.00241693	0.017408	40.7692
scaffold_177	257608	257609	gene13385_up.1kb/gene13398_up.1kb	0.0798611	0	0.159722	0.00242379	0.0174397	-12.9032
scaffold_92	455370	455371		0.101852	0.203704	0	0.00242895	0.0174593	20.8333
scaffold_99	258525	258526	gene10109_exon 4	0.0809524	0	0.161905	0.00244485	0.0175559	-16.2162
scaffold_303	15613	15614	gene16340_exon 19	0.210813	0.0763889	0.345238	0.00246543	0.0176859	-30.2857
scaffold_48	45606	45607	gene6296_intron 12	0.0703704	0.140741	0	0.00248115	0.0177808	16.6667
scaffold_11	302734	302735	gene2255_exon 4	0.454167	0.208333	0.7	0.00252273	0.0180607	-49.6894
scaffold_244	131268	131269	gene15294_up.1kb	0.207011	0.0925926	0.321429	0.00254575	0.0182072	-26.2439
scaffold_44	312157	312158	gene5995_down.1kb	0.0648148	0.12963	0	0.00255902	0.0182837	14.2857
scaffold_1	1279335	1279336	gene196_exon 2	0.400298	0.571429	0.229167	0.00259713	0.0185375	37.4194
scaffold_6	1087603	1087604		0.222222	0	0.444444	0.00263089	0.0187597	-46.1538
scaffold_149	63021	63022	gene12479_exon 3	0.521759	0.351852	0.691667	0.00264621	0.0187974	-35.2041
scaffold_27	743314	743315	gene4317_intron 7	0.122222	0	0.244444	0.00264671	0.0187974	-21.7391
scaffold_37	170998	170999		0.0833333	0	0.166667	0.00264671	0.0187974	-21.7391
scaffold_74	182060	182061	gene8530_intron 13	0.0862471	0	0.172494	0.00264207	0.0187974	-21.4286
scaffold_104	118617	118618		0.114764	0.0393519	0.190175	0.00267059	0.0189481	-15.0463
scaffold_78	358743	358744	gene8884_exon 4	0.0613757	0.00793651	0.114815	0.00267377	0.0189519	-10.0907
scaffold_16	230925	230926	gene2993_exon 4/gene2997_exon 3	0.46746	0.761905	0.173016	0.00268496	0.0190123	44.4653
scaffold_170	250230	250231	gene13185_intron 3	0.130952	0	0.261905	0.00270637	0.0191449	-29.4118
scaffold_185	244012	244013	gene13714_exon 1	0.443651	0.698413	0.188889	0.00271262	0.0191701	49.2857
scaffold_117	185662	185663	gene11027_exon 5	0.123016	0	0.246032	0.00272084	0.019192	-20
scaffold_199	17826	17827	gene14089_exon 3	0.883876	0.982456	0.785297	0.00272296	0.019192	18.8725
scaffold_205	148628	148629	gene14295_exon 6	0.471925	0.634921	0.308929	0.00272647	0.019192	36.8889
scaffold_149	25167	25168	gene12473_exon 2	0.591204	0.791667	0.390741	0.00272403	0.019192	43.6433
scaffold_9	926709	926710	gene2018_exon 2	0.063141	0	0.126282	0.0027358	0.0192387	-12.8205
scaffold_22	696340	696341	gene3762_exon 2	0.113772	0.212392	0.0151515	0.00278451	0.019562	21.2038
scaffold_252	163440	163441	gene15478_down.1kb	0.625265	0.427778	0.822751	0.00279629	0.019608	-38.5749
scaffold_72	521599	521600	gene8473_exon 5	0.0759259	0	0.151852	0.00279656	0.019608	-15.5556
scaffold_22	233684	233685	gene3698_intron 3	0.148913	0.0311594	0.266667	0.00279953	0.0196096	-20.0359
scaffold_51	219068	219069	gene6774_intron 10/gene6779_intron 5	0.0532213	0	0.106443	0.00281116	0.0196717	-12.5
scaffold_39	54075	54076	gene5414_intron 2	0.227793	0.119048	0.336538	0.00282897	0.019777	-31.9106
scaffold_185	117357	117358	gene13740_exon 1	0.338824	0.531746	0.145902	0.00284136	0.0198442	37.076
scaffold_259	60577	60578	gene15622_exon 2	0.699339	0.483333	0.915344	0.00284524	0.0198519	-46.7949
scaffold_217	222338	222339		0.252525	0.444444	0.0606061	0.00285441	0.0198964	34.5946
scaffold_279	81528	81529	gene15988_exon 3	0.27381	0.5	0.047619	0.00287405	0.0200137	44.1176
scaffold_71	553419	553420	gene8373_intron 1	0.0787456	0	0.157491	0.0028912	0.0201135	-16.6667
scaffold_139	253116	253117	gene12082_exon 1	0.05598	0	0.11196	0.00290689	0.0201945	-10.3896
scaffold_1	1222256	1222257	gene194_intron 1	0.107143	0.214286	0	0.0029085	0.0201945	20
scaffold_5	1227103	1227104		0.0506039	0	0.101208	0.00292162	0.0202659	-10.3448
scaffold_268	150527	150528	gene15775_exon 5	0.693452	0.910714	0.47619	0.00294849	0.0204324	41.6476
scaffold_48	307555	307556	gene6351_exon 4	0.175926	0.351852	0	0.0029577	0.0204566	31.25
scaffold_27	398373	398374	gene4282_intron 3	0.21713	0.392593	0.0416667	0.00295635	0.0204566	36.1472
scaffold_22	696376	696377	gene3762_exon 2	0.0549689	0.109938	0	0.00297232	0.0205378	10.6383
scaffold_26	64714	64715	gene4154_down.1kb/gene4158_down.1kb	0.122222	0	0.244444	0.00297599	0.0205432	-28.5714
scaffold_178	78784	78785	gene13411_exon 1	0.0661172	0.132234	0	0.00298562	0.0205501	12.5
scaffold_63	500733	500734	gene7770_down.1kb/gene7775_up.1kb	0.0663377	0.132675	0	0.00298462	0.0205501	12.5
scaffold_109	366512	366513		0.249687	0.416667	0.0827068	0.00298239	0.0205501	35.1648
scaffold_375	37989	37990	gene17154_exon 4	0.122222	0.244444	0	0.00299569	0.0205995	23.5294
scaffold_15	1024141	1024142	gene2955_exon 3	0.113636	0.227273	0	0.00299993	0.0206088	22.2222
scaffold_144	574	575	gene12326_exon 2	0.111111	0	0.222222	0.00300344	0.0206131	-21.0526
scaffold_295	92847	92848	gene16262_exon 7	0.0648148	0	0.12963	0.00301702	0.0206864	-15.3846
scaffold_2	289261	289262	gene307_exon 6	0.138636	0.0166667	0.260606	0.00302594	0.0206879	-23.0392
scaffold_100	338878	338879		0.0730994	0.146199	0	0.0030223	0.0206879	11.3208
scaffold_356	65178	65179	gene16905_exon 1	0.0710784	0.142157	0	0.00302564	0.0206879	14.6341
scaffold_184	90679	90680		0.120565	0.0238095	0.21732	0.00303562	0.0207145	-21.1842
scaffold_11	162476	162477	gene2226_intron 3	0.0362745	0	0.072549	0.0030346	0.0207145	-8.13953
scaffold_237	4123	4124		0.145089	0.250963	0.0392157	0.00304327	0.0207468	18.9346
scaffold_42	216461	216462	gene5812_intron 2	0.0988733	0.197747	0	0.00305686	0.0207997	20
scaffold_62	420275	420276		0.0777778	0.155556	0	0.00305686	0.0207997	20
scaffold_26	63054	63055	gene4155_exon 1	0.1057	0.2114	0	0.00308926	0.0210002	20.8333
scaffold_356	67274	67275	gene16905_exon 8	0.103427	0.187247	0.0196078	0.00309506	0.0210196	16.3961
scaffold_82	336047	336048	gene9171_intron 1	0.0944444	0.188889	0	0.00311125	0.0211094	18.75
scaffold_2	966880	966881		0.24127	0.460317	0.0222222	0.00312133	0.0211577	29.7619
scaffold_17	865385	865386	gene3139_intron 6	0.301145	0.181655	0.420635	0.00313883	0.0212562	-24.8639
scaffold_19	300928	300929	gene3311_exon 3	0.737791	0.572805	0.902778	0.00316381	0.0213936	-32.4786
scaffold_213	140491	140492	gene14550_exon 3	0.0555556	0	0.111111	0.00316512	0.0213936	-11.7647
scaffold_193	53446	53447	gene13940_exon 9	0.125	0	0.25	0.003181	0.0214806	-25
scaffold_59	134990	134991	gene7430_exon 8/gene7433_exon 3	0.0849206	0	0.169841	0.00320193	0.0216015	-16.6667
scaffold_47	734174	734175	gene6292_intron 2	0.055393	0.110786	0	0.00320779	0.0216206	11.5385
scaffold_125	20515	20516	gene11450_intron 5	0.0568783	0	0.113757	0.00322077	0.0216468	-11.3208
scaffold_76	368612	368613	gene8716_intron 2	0.489566	0.623529	0.355603	0.00322017	0.0216468	28.7199
scaffold_203	28088	28089	gene14205_exon 3	0.313492	0.526984	0.1	0.00322006	0.0216468	42.5121
scaffold_648	8694	8695	gene17904_exon 3	0.135119	0	0.270238	0.00324719	0.0217968	-25
scaffold_377	11025	11026	gene17208_exon 2	0.0822913	0.146649	0.017934	0.00324921	0.0217968	12.1581
scaffold_112	185318	185319		0.128432	0.0114943	0.24537	0.00325374	0.0218067	-15.4859
scaffold_77	481653	481654	gene8838_exon 3	0.0384058	0.0768116	0	0.00325684	0.021807	8.77193
scaffold_196	44338	44339	gene14041_exon 8	0.099469	0.198938	0	0.00327592	0.0219143	20.5128
scaffold_27	623801	623802	gene4304_exon 10	0.0717105	0	0.143421	0.00330559	0.022092	-14.2857
scaffold_23	764517	764518	gene3949_exon 2	0.103175	0.206349	0	0.00332433	0.0221965	25
scaffold_69	200883	200884	gene8186_exon 6	0.0962963	0.192593	0	0.0033391	0.0222743	17.7419
scaffold_40	396622	396623	gene5632_exon 1	0.571429	0.333333	0.809524	0.00336846	0.0224282	-48.366
scaffold_188	178860	178861		0.138889	0.277778	0	0.00336805	0.0224282	28.5714
scaffold_39	197169	197170	gene5450_exon 4	0.650289	0.487879	0.812698	0.0033984	0.0226064	-35.7228
scaffold_15	417674	417675	gene2826_intron 4	0.125916	0	0.251832	0.00340306	0.0226164	-21.875
scaffold_96	451582	451583	gene9904_intron 2	0.731746	0.566667	0.896825	0.00342083	0.0227133	-34.5238
scaffold_234	104753	104754		0.112698	0	0.225397	0.00344237	0.0228351	-20
scaffold_593	8982	8983	gene17835_intron 2	0.316667	0.0833333	0.55	0.00344672	0.0228427	-44.7552
scaffold_49	592145	592146	gene6589_exon 10	0.36713	0.578704	0.155556	0.00349023	0.0231096	38.871
scaffold_25	374555	374556	gene4118_exon 3	0.510746	0.665936	0.355556	0.0035016	0.0231634	34.5618
scaffold_117	430994	430995	gene11060_exon 3	0.849206	0.698413	1	0.00351223	0.0232122	-31.25
scaffold_58	303324	303325		0.111111	0	0.222222	0.00356031	0.0235078	-22.7273
scaffold_37	119021	119022	gene5268_intron 2	0.083168	0	0.166336	0.00356354	0.0235078	-15.3846
scaffold_2	848280	848281	gene409_exon 1	0.0758844	0.0123457	0.139423	0.0035727	0.0235465	-12.7487
scaffold_64	89088	89089	gene7805_exon 6	0.0740741	0	0.148148	0.0035915	0.023605	-14.2857
scaffold_239	107932	107933	gene15168_intron 2	0.0520422	0	0.104084	0.0035884	0.023605	-12.963
scaffold_203	177274	177275	gene14246_up.1kb	0.0710784	0.142157	0	0.00358763	0.023605	14.7059
scaffold_183	73937	73938	gene13624_exon 2	0.375992	0.541667	0.210317	0.00361036	0.0237071	38.0488
scaffold_82	91759	91760	gene9134_intron 4	0.0436508	0	0.0873016	0.00361522	0.0237172	-9.09091
scaffold_215	80937	80938	gene14601_exon 3	0.406746	0.626984	0.186508	0.00363535	0.0238274	45.6583
scaffold_128	346488	346489	gene11629_exon 4	0.526455	0.342593	0.710317	0.00364876	0.0238933	-36.4372
scaffold_12	80923	80924	gene2404_up.1kb	0.0707071	0.141414	0	0.00365996	0.0239227	11.5385
scaffold_138	373801	373802		0.100198	0.200397	0	0.00365963	0.0239227	20
scaffold_8	508708	508709	gene1689_intron 1	0.373171	0.240079	0.506264	0.0036877	0.024038	-28
scaffold_187	230314	230315		0.0757576	0	0.151515	0.00368227	0.024038	-15.625
scaffold_51	439913	439914	gene6801_intron 8	0.348762	0.468263	0.229261	0.00368701	0.024038	21.481
scaffold_227	45692	45693	gene14908_intron 3	0.104437	0.208874	0	0.00369604	0.0240704	19.2308
scaffold_31	426677	426678	gene4668_up.1kb/gene4669_down.1kb	0.653873	0.817927	0.489819	0.00371711	0.0241856	30.1673
scaffold_28	600322	600323	gene4406_exon 2	0.228647	0.329004	0.128289	0.00372088	0.024188	21.8579
scaffold_103	190319	190320		0.0799756	0.159951	0	0.00372445	0.0241892	17.5
scaffold_157	124564	124565	gene12729_exon 3	0.0606838	0	0.121368	0.00374021	0.0242695	-11.9048
scaffold_358	15789	15790	gene16956_exon 3	0.153262	0.0773583	0.229167	0.00375191	0.0243233	-27.3752
scaffold_108	112544	112545	gene10600_exon 3	0.0951417	0	0.190283	0.00376438	0.024382	-22.5
scaffold_11	1092419	1092420	gene2389_exon 11	0.388889	0.111111	0.666667	0.00376819	0.0243845	-58.3333
scaffold_298	109767	109768		0.0912698	0	0.18254	0.00380266	0.0245853	-17.9487
scaffold_224	90859	90860	gene14848_intron 5	0.263056	0.123333	0.402778	0.00381518	0.0246216	-30.751
scaffold_1	229869	229870	gene34_intron 3	0.116667	0	0.233333	0.00381504	0.0246216	-18.5185
scaffold_35	264990	264991		0.075	0.15	0	0.00384429	0.0247802	15.9091
scaffold_325	31580	31581	gene16594_intron 6	0.0972222	0.178571	0.015873	0.0038467	0.0247802	20.1814
scaffold_122	277442	277443	gene11350_intron 2/gene11355_intron 19	0.125	0	0.25	0.00385305	0.0247988	-26.087
scaffold_427	38442	38443	gene17472_intron 1	0.0883191	0	0.176638	0.00386568	0.024813	-24
scaffold_168	63940	63941	gene13117_exon 2	0.0888889	0.177778	0	0.00386516	0.024813	20
scaffold_116	193585	193586	gene10973_exon 5	0.171474	0.342949	0	0.00386568	0.024813	24
scaffold_1	922164	922165	gene144_exon 2	0.134649	0	0.269298	0.00387926	0.0248554	-21.4286
scaffold_145	191342	191343		0.0809524	0	0.161905	0.00387868	0.0248554	-15.3846
scaffold_58	310103	310104	gene7382_down.1kb	0.751894	0.545455	0.958333	0.00389658	0.0249216	-37.1053
scaffold_274	86653	86654		0.0941919	0.188384	0	0.00389351	0.0249216	18.1818
scaffold_64	462454	462455		0.0863095	0.172619	0	0.00390069	0.0249256	16.2162
scaffold_23	668616	668617	gene3910_exon 2	0.0746212	0.149242	0	0.00391271	0.0249577	12
scaffold_79	448165	448166	gene8974_intron 1	0.112745	0.22549	0	0.00391151	0.0249577	12.5
scaffold_68	648	649	gene8080_down.1kb	0.0662393	0.132479	0	0.00395667	0.0252156	14.2857
scaffold_320	82361	82362	gene16548_down.1kb	0.0760007	0	0.152001	0.00397346	0.0253	-11.9048
scaffold_373	46870	46871		0.0666667	0	0.133333	0.0040201	0.0255742	-17.3913
scaffold_19	481583	481584		0.0502451	0	0.10049	0.00404343	0.0256997	-11.6279
scaffold_15	925426	925427	gene2934_exon 4	0.37037	0.0740741	0.666667	0.00405449	0.0257115	-45.3947
scaffold_323	42441	42442	gene16565_down.1kb/gene16568_down.1kb	0.203175	0.0333333	0.373016	0.00406141	0.0257115	-32.4885
scaffold_11	145747	145748		0.0612141	0.0133333	0.109095	0.00405552	0.0257115	-10.9943
scaffold_23	736576	736577	gene3938_down.1kb	0.0526852	0	0.10537	0.00405638	0.0257115	-10.4478
scaffold_184	194705	194706	gene13696_down.1kb	0.113636	0.227273	0	0.00406329	0.0257115	22.5806
scaffold_455	9298	9299		0.126074	0.0325397	0.219608	0.00407593	0.0257686	-17.1759
scaffold_2	1296005	1296006	gene460_down.1kb	0.0694444	0	0.138889	0.00409069	0.025839	-17.0732
scaffold_181	209368	209369	gene13547_exon 4/gene13577_exon 1	0.844907	1	0.689815	0.00410661	0.0259166	32
scaffold_8	153277	153278	gene1603_intron 1	0.672261	0.872727	0.471795	0.00411441	0.0259429	35.5152
scaffold_123	110278	110279	gene11388_exon 4	0.15	0	0.3	0.00414334	0.0260356	-25
scaffold_180	26223	26224	gene13476_exon 5	0.0923077	0	0.184615	0.0041437	0.0260356	-19.0476
scaffold_73	252207	252208	gene8514_exon 9	0.0508772	0.101754	0	0.00413364	0.0260356	11.1111
scaffold_6	523717	523718	gene1239_exon 2	0.0871212	0.174242	0	0.00414096	0.0260356	16.6667
scaffold_87	427335	427336	gene9461_up.1kb	0.0541126	0	0.108225	0.00417741	0.0262243	-11.1111
scaffold_289	50455	50456	gene16136_exon 2	0.129715	0.205894	0.0535354	0.0041867	0.0262365	14.6989
scaffold_78	552807	552808	gene8900_exon 4	0.173611	0.305556	0.0416667	0.00418514	0.0262365	27.209
scaffold_87	70927	70928	gene9419_up.1kb/gene9420_down.1kb	0.0699652	0.0151515	0.124779	0.00420835	0.026349	-11.5087
scaffold_167	70362	70363		0.210317	0.0333333	0.387302	0.0042156	0.0263592	-34.5411
scaffold_496	629	630		0.0984816	0.0347594	0.162204	0.00421736	0.0263592	-15.0312
scaffold_25	434541	434542	gene4138_intron 1	0.0961538	0	0.192308	0.00424024	0.026479	-16.129
scaffold_31	98059	98060	gene4659_exon 9	0.103175	0	0.206349	0.00426233	0.0265937	-25
scaffold_139	60824	60825	gene12048_exon 2	0.368981	0.555556	0.182407	0.00429305	0.026762	39.5105
scaffold_7	655982	655983	gene1481_exon 13	0.103704	0	0.207407	0.00430234	0.0267965	-21.0526
scaffold_37	306981	306982	gene5292_exon 5	0.040873	0.081746	0	0.00432663	0.0269222	8.47458
scaffold_221	100354	100355	gene14769_exon 2	0.401623	0.653247	0.15	0.00433008	0.0269222	47.619
scaffold_35	130385	130386	gene5139_intron 5	0.183333	0	0.366667	0.00434558	0.0269951	-38.4615
scaffold_78	547250	547251	gene8904_exon 13	0.514939	0.733333	0.296545	0.00435862	0.0270526	42.5641
scaffold_119	34366	34367	gene11095_intron 1	0.346767	0.208333	0.485201	0.00439543	0.0272574	-29.5259
scaffold_364	64348	64349		0.47619	0.261905	0.690476	0.00443305	0.0274667	-42.5926
scaffold_130	18745	18746	gene11694_up.1kb	0.331124	0.138636	0.523611	0.00445	0.0275402	-34.355
scaffold_194	118951	118952	gene14011_exon 3	0.669003	0.509722	0.828283	0.00445261	0.0275402	-31.6475
scaffold_50	348260	348261	gene6654_exon 2	0.0564484	0.112897	0	0.00448582	0.0277215	11.5385
scaffold_28	822806	822807	gene4433_exon 1	0.119149	0.21978	0.0185185	0.00449159	0.0277332	17.5367
scaffold_128	362174	362175	gene11642_exon 2	0.707209	0.531481	0.882937	0.0045201	0.0278851	-31.746
scaffold_66	97856	97857		0.0557383	0	0.111477	0.00454811	0.0280337	-10.6383
scaffold_17	835303	835304	gene3138_exon 6	0.158333	0	0.316667	0.00458535	0.0281697	-27.7778
scaffold_44	646289	646290	gene6007_exon 4	0.0790598	0	0.15812	0.00458596	0.0281697	-14
scaffold_47	432848	432849		0.0560606	0	0.112121	0.00457765	0.0281697	-12.8205
scaffold_4	212161	212162		0.069224	0.138448	0	0.00458118	0.0281697	11.8644
scaffold_130	219813	219814	gene11735_exon 3	0.660714	0.821429	0.5	0.00459607	0.0282075	32.6087
scaffold_39	163830	163831	gene5430_exon 5	0.352525	0.116162	0.588889	0.00460219	0.0282208	-43.8235
scaffold_210	109798	109799	gene14457_exon 9	0.242063	0.0952381	0.388889	0.00464438	0.0284471	-33.6667
scaffold_34	89347	89348	gene5028_exon 1	0.144444	0.288889	0	0.00464706	0.0284471	25
scaffold_95	414255	414256		0.0962302	0	0.19246	0.00465409	0.0284657	-18.5185
scaffold_14	640333	640334		0.0529543	0	0.105909	0.00468482	0.0286291	-10.6667
scaffold_79	282433	282434	gene8938_exon 4	0.677045	0.465201	0.888889	0.00471373	0.0287811	-40.9524
scaffold_89	147406	147407		0.0687646	0.137529	0	0.00475511	0.0289842	13.5135
scaffold_255	19791	19792		0.0985577	0.197115	0	0.00475326	0.0289842	16.2162
scaffold_81	519147	519148	gene9097_exon 3	0.458466	0.7	0.216931	0.00478525	0.029143	45.5882
scaffold_21	133357	133358	gene3538_exon 1	0.890741	0.803704	0.977778	0.00481314	0.0292629	-19.2407
scaffold_9	926620	926621	gene2018_exon 2	0.0459236	0	0.0918473	0.0048091	0.0292629	-10.6383
scaffold_380	50344	50345		0.0577268	0.115454	0	0.00481974	0.0292781	8.82353
scaffold_35	553769	553770	gene5183_intron 1	0.055303	0	0.110606	0.00482939	0.0293118	-13.1579
scaffold_45	640866	640867	gene6129_exon 5	0.103571	0	0.207143	0.00490972	0.029774	-18.75
scaffold_70	485112	485113	gene8280_exon 3	0.0360624	0.0721248	0	0.00501768	0.0304029	7.04225
scaffold_62	155411	155412	gene7604_intron 6	0.0438095	0.087619	0	0.00502305	0.0304096	8.4507
scaffold_5	853723	853724		0.0995671	0	0.199134	0.0050355	0.0304334	-20.6897
scaffold_92	434157	434158		0.0740741	0.148148	0	0.00503356	0.0304334	13.9535
scaffold_26	651346	651347		0.198611	0.397222	0	0.00504632	0.030473	31.25
scaffold_278	102602	102603	gene15982_exon 1	0.166667	0.333333	0	0.00505527	0.0305012	23.8095
scaffold_489	29873	29874	gene17679_down.1kb	0.0753968	0.150794	0	0.00506913	0.030559	15.3846
scaffold_45	494189	494190	gene6095_exon 15/gene6102_exon 3	0.1	0	0.2	0.00508487	0.0305828	-21.4286
scaffold_289	115032	115033	gene16130_exon 2	0.0351852	0.0703704	0	0.00508594	0.0305828	8
scaffold_185	165925	165926	gene13715_intron 1	0.417033	0.642857	0.191209	0.00507802	0.0305828	37.8947
scaffold_76	387521	387522	gene8718_exon 4	0.365013	0.18836	0.541667	0.00509548	0.0306145	-33.9785
scaffold_42	532761	532762	gene5865_exon 4	0.270899	0.425926	0.115873	0.00510012	0.0306165	33.2941
scaffold_82	380450	380451	gene9162_exon 4	0.367196	0.190741	0.543651	0.00510531	0.0306219	-38.6243
scaffold_244	165078	165079	gene15303_exon 3	0.569192	0.777778	0.360606	0.00511948	0.0306811	46.7532
scaffold_307	31392	31393	gene16384_exon 11	0.0818713	0	0.163743	0.00513225	0.0307318	-15.625
scaffold_288	90814	90815	gene16119_up.1kb	0.0846561	0	0.169312	0.00521454	0.0311016	-21.0526
scaffold_89	354776	354777		0.138889	0	0.277778	0.00521454	0.0311016	-21.0526
scaffold_148	145113	145114	gene12456_intron 1	0.0841862	0	0.168372	0.00520711	0.0311016	-17.7419
scaffold_154	291258	291259		0.162981	0.0208333	0.305128	0.00521579	0.0311016	-17.4036
scaffold_127	147819	147820		0.0747475	0.149495	0	0.00521418	0.0311016	15.1515
scaffold_97	308082	308083	gene9959_exon 2	0.333532	0.577778	0.0892857	0.00524414	0.0312446	47.2222
scaffold_95	414273	414274		0.0907407	0	0.181481	0.00525441	0.0312797	-17.8571
scaffold_154	247960	247961	gene12655_exon 2	0.625992	0.347222	0.904762	0.00525926	0.0312824	-50
scaffold_117	172509	172510	gene11016_intron 2	0.305159	0.0666667	0.543651	0.00527197	0.031332	-49.7326
scaffold_179	239397	239398	gene13472_exon 9	0.336019	0.465241	0.206798	0.00531496	0.0315612	26.6667
scaffold_17	519040	519041	gene3109_exon 5	0.217075	0.0944444	0.339706	0.00534433	0.0316996	-27.8226
scaffold_2	1135279	1135280	gene432_exon 7	0.087963	0.175926	0	0.00534715	0.0316996	17.2414
scaffold_244	83509	83510	gene15260_exon 11	0.103704	0.207407	0	0.00536127	0.0317569	19.0476
scaffold_159	274143	274144	gene12823_exon 4	0.0519568	0.103914	0	0.00538709	0.0318834	10.6383
scaffold_301	110121	110122	gene16320_exon 5	0.123016	0.246032	0	0.00541586	0.0320271	26.087
scaffold_36	614809	614810	gene5255_exon 2	0.313591	0.511111	0.116071	0.00548068	0.0323836	35.303
scaffold_280	108399	108400	gene16003_exon 4	0.589773	0.387879	0.791667	0.0054892	0.0324071	-41.9048
scaffold_39	376094	376095	gene5462_exon 2	0.0606237	0.121247	0	0.00549931	0.03244	11.3208
scaffold_15	541826	541827	gene2854_exon 3	0.813889	0.627778	1	0.00555223	0.0327251	-33.3333
scaffold_9	1221998	1221999	gene2068_exon 5	0.164286	0	0.328571	0.00560755	0.0329502	-28.5714
scaffold_258	40255	40256	gene15606_exon 5	0.0967949	0	0.19359	0.00560323	0.0329502	-19.3548
scaffold_30	23689	23690	gene4583_exon 10	0.0611111	0	0.122222	0.00559629	0.0329502	-15.625
scaffold_66	165311	165312	gene7940_down.1kb	0.0793651	0.15873	0	0.00560889	0.0329502	13.3333
scaffold_78	479872	479873	gene8899_intron 2	0.42197	0.210606	0.633333	0.0056451	0.0331084	-42.5
scaffold_6	211712	211713	gene1156_exon 2	0.590972	0.727778	0.454166	0.00564489	0.0331084	26.9317
scaffold_141	190826	190827	gene12173_down.1kb	0.25873	0.428571	0.0888889	0.00565372	0.0331317	31.6667
scaffold_93	82778	82779	gene9702_exon 1	0.807071	0.644444	0.969697	0.00566017	0.0331423	-31.448
scaffold_373	32766	32767	gene17119_exon 1	0.944947	1	0.889894	0.00569308	0.0333077	12.5
scaffold_5	1321828	1321829	gene1098_exon 2	0.551258	0.703526	0.39899	0.00570095	0.0333265	30.7692
scaffold_17	1006072	1006073	gene3170_exon 2	0.847222	0.694444	1	0.00572299	0.0333851	-30
scaffold_23	220024	220025	gene3841_exon 4	0.166939	0.0296443	0.304233	0.00572501	0.0333851	-18.4852
scaffold_451	44498	44499		0.10203	0.20406	0	0.00572455	0.0333851	18.5185
scaffold_93	281377	281378	gene9721_exon 3	0.354625	0.494963	0.214286	0.00573382	0.0334091	30
scaffold_42	705859	705860	gene5918_exon 1	0.132423	0.223016	0.0418301	0.00573852	0.0334093	18.6613
scaffold_66	37939	37940	gene7930_exon 6	0.0465368	0.0930736	0	0.00575851	0.0334983	9.09091
scaffold_140	355485	355486	gene12117_exon 5	0.045992	0	0.0919839	0.00579754	0.0336979	-9.375
scaffold_10	119797	119798	gene2113_exon 3	0.0740741	0.148148	0	0.00580909	0.033714	14.2857
scaffold_58	162718	162719	gene7356_exon 3	0.140873	0.25	0.031746	0.00580976	0.033714	21.4586
scaffold_40	772249	772250	gene5662_exon 4	0.024086	0.048172	0	0.00581722	0.0337299	6.15385
scaffold_27	683089	683090		0.0357599	0.0715198	0	0.00582437	0.0337439	8.33333
scaffold_6	1087622	1087623		0.158333	0	0.316667	0.00585528	0.0338955	-31.5789
scaffold_42	417802	417803	gene5848_exon 1	0.0921823	0.184365	0	0.00586679	0.0339266	19.0476
scaffold_12	200707	200708	gene2437_intron 4	0.345238	0.579365	0.111111	0.00587016	0.0339266	44.5614
scaffold_75	56205	56206		0.0648148	0.12963	0	0.00594595	0.0343209	13.7255
scaffold_436	16847	16848	gene17505_exon 1	0.0719697	0.143939	0	0.005948	0.0343209	17.3913
scaffold_22	403608	403609	gene3729_exon 6	0.0499109	0	0.0998217	0.00596349	0.0343825	-10
scaffold_537	22603	22604	gene17769_exon 2	0.168873	0.308761	0.0289855	0.00597257	0.0344071	24.5887
scaffold_77	82560	82561	gene8786_intron 1	0.112374	0.015873	0.208874	0.00598359	0.0344427	-17.4764
scaffold_34	409494	409495	gene5086_exon 4	0.0515873	0	0.103175	0.00599286	0.0344683	-13.1579
scaffold_457	7229	7230	gene17567_exon 3	0.882011	0.764021	1	0.00605815	0.0348158	-23.0769
scaffold_19	905869	905870	gene3433_exon 3	0.679584	0.888889	0.47028	0.00607215	0.0348681	39.4444
scaffold_29	823421	823422	gene4569_exon 8	0.0694444	0.138889	0	0.00607707	0.0348684	14.8148
scaffold_80	456533	456534		0.265873	0.448413	0.0833333	0.00612707	0.035127	37.8571
scaffold_1148	264	265	gene18271_down.1kb	0.115741	0.231481	0	0.00613619	0.0351511	19.4444
scaffold_290	10654	10655	gene16174_exon 1	0.283151	0.105263	0.461039	0.00614476	0.0351719	-29.8276
scaffold_125	245145	245146	gene11478_exon 1	0.537169	0.342857	0.731481	0.00617992	0.0353055	-40.3509
scaffold_246	113175	113176	gene15377_exon 1	0.0630252	0	0.12605	0.00618293	0.0353055	-12.5
scaffold_62	477631	477632		0.0775253	0.155051	0	0.00617641	0.0353055	15.1515
scaffold_35	170455	170456	gene5130_up.1kb	0.0529412	0	0.105882	0.00620202	0.0353861	-11.9048
scaffold_122	71880	71881	gene11317_intron 2	0.203373	0.037037	0.369709	0.00627765	0.0357891	-32.5
scaffold_165	57685	57686	gene13015_intron 3	0.375926	0.212963	0.538889	0.00628402	0.0357964	-38.2609
scaffold_37	718626	718627	gene5339_exon 3	0.0578704	0.115741	0	0.00629398	0.0357964	11.3636
scaffold_398	31280	31281	gene17340_intron 5	0.895833	1	0.791667	0.00629312	0.0357964	19.2308
scaffold_201	137613	137614	gene14157_exon 12	0.0515873	0.103175	0	0.00630041	0.0358044	10.2564
scaffold_185	214859	214860	gene13727_exon 2	0.108333	0.216667	0	0.00632105	0.0358931	23.5294
scaffold_229	11748	11749	gene14961_exon 2	0.822222	0.644444	1	0.0063999	0.0361969	-37.5
scaffold_290	96807	96808	gene16158_up.1kb	0.138889	0	0.277778	0.00638672	0.0361969	-27.7778
scaffold_11	56309	56310	gene2207_exon 3	0.342334	0.1875	0.497168	0.00639775	0.0361969	-26.4706
scaffold_333	41618	41619		0.0892857	0	0.178571	0.00638062	0.0361969	-21.0526
scaffold_60	11722	11723	gene7455_down.1kb	0.0687783	0	0.137557	0.00639414	0.0361969	-13.3333
scaffold_14	607235	607236	gene2655_exon 20	0.383652	0.199242	0.568062	0.00641508	0.036254	-34.8659
scaffold_93	82995	82996	gene9702_exon 1	0.531268	0.366667	0.695869	0.00643226	0.036265	-37.2549
scaffold_112	144959	144960		0.0925926	0	0.185185	0.00642665	0.036265	-19.0476
scaffold_241	78496	78497	gene15197_exon 2	0.145905	0.244589	0.0472222	0.00642966	0.036265	19.9765
scaffold_366	81725	81726	gene17040_exon 2	0.256639	0.0952381	0.41804	0.00643737	0.0362651	-29.6083
scaffold_75	10005	10006	gene8580_exon 3	0.78318	0.856255	0.710106	0.00645283	0.0363236	16.1229
scaffold_19	725624	725625	gene3402_exon 1	0.843661	0.712963	0.974359	0.00646275	0.0363399	-26.8634
scaffold_61	414581	414582	gene7580_exon 3	0.153399	0.0208333	0.285965	0.00646591	0.0363399	-20.7018
scaffold_88	230805	230806		0.130128	0.24359	0.0166667	0.00649157	0.0364554	19.8966
scaffold_218	102222	102223	gene14715_exon 2	0.142628	0	0.285256	0.00650277	0.0364609	-26.6667
scaffold_205	208864	208865	gene14288_exon 2	0.673611	0.916667	0.430556	0.0065002	0.0364609	43.3333
scaffold_267	145634	145635	gene15761_intron 2	0.289998	0.12029	0.459707	0.00651872	0.0365216	-28.4459
scaffold_292	118234	118235	gene16202_exon 3	0.394392	0.586111	0.202674	0.00652484	0.0365272	31.3972
scaffold_73	320611	320612	gene8518_exon 2	0.907639	0.815278	1	0.00656944	0.0367481	-17.0732
scaffold_1228	497	498		0.0925926	0	0.185185	0.00658021	0.0367773	-16.6667
scaffold_15	313502	313503	gene2817_exon 7	0.0571429	0	0.114286	0.00659012	0.0367773	-12.1951
scaffold_395	20097	20098		0.0647661	0.129532	0	0.00659012	0.0367773	12.1951
scaffold_72	442193	442194		0.125926	0.251852	0	0.00660446	0.0368286	25
scaffold_93	82793	82794	gene9702_exon 1	0.833333	0.7	0.966667	0.00661188	0.0368411	-31.2941
scaffold_582	5038	5039	gene17820_intron 1	0.200337	0.363636	0.037037	0.00663133	0.0369207	22.7444
scaffold_248	97393	97394	gene15413_exon 4	0.434524	0.654762	0.214286	0.00664703	0.0369793	44.4444
scaffold_916	2681	2682	gene18167_exon 2	0.583684	0.413095	0.754274	0.00665711	0.0370065	-36.9231
scaffold_281	120922	120923	gene16035_intron 5	0.651852	0.444444	0.859259	0.00666235	0.0370068	-40
scaffold_8	280593	280594	gene1633_intron 2	0.869444	0.738889	1	0.0066938	0.0371424	-25
scaffold_26	330378	330379		0.121032	0.242063	0	0.00669717	0.0371424	23.8095
scaffold_85	332813	332814		0.0787037	0	0.157407	0.0067279	0.037255	-20
scaffold_107	342167	342168	gene10577_exon 12	0.0453216	0.0906433	0	0.00672599	0.037255	8.95522
scaffold_19	33179	33180	gene3246_intron 1	0.0595326	0	0.119065	0.00673424	0.0372612	-11.1111
scaffold_29	542245	542246	gene4519_exon 2	0.654545	0.5	0.809091	0.00675082	0.0372662	-34.8118
scaffold_29	104584	104585	gene4475_exon 4	0.100469	0.200938	0	0.00674473	0.0372662	14.6341
scaffold_5	67480	67481	gene891_up.1kb	0.0673077	0.134615	0	0.00675073	0.0372662	15.3846
scaffold_387	34730	34731	gene17289_exon 1	0.061553	0.123106	0	0.00683256	0.0376883	14.2857
scaffold_3	1204855	1204856		0.144841	0.289683	0	0.00684543	0.0377302	28.5714
scaffold_111	247890	247891	gene10792_exon 2	0.707738	0.891667	0.52381	0.00686171	0.0377907	35.83
scaffold_153	199343	199344	gene12605_intron 2	0.363769	0.13468	0.592857	0.00686779	0.037795	-40.25
scaffold_287	76587	76588	gene16110_intron 2	0.0435774	0	0.0871549	0.0068747	0.0378039	-9.1954
scaffold_90	306830	306831		0.472619	0.261905	0.683333	0.00690028	0.0378862	-39.1304
scaffold_133	117420	117421	gene11862_exon 5	0.508165	0.734848	0.281481	0.00690028	0.0378862	39.1304
scaffold_459	31524	31525	gene17570_up.1kb	0.110119	0	0.220238	0.00691192	0.0379209	-22.2222
scaffold_13	789198	789199		0.0798701	0.15974	0	0.0069225	0.0379498	15.2174
scaffold_41	601972	601973	gene5736_intron 2	0.481838	0.213675	0.75	0.0069492	0.038043	-48.9177
scaffold_9	968330	968331	gene2029_exon 2	0.0608466	0.121693	0	0.00695017	0.038043	11.4286
scaffold_293	108793	108794	gene16236_exon 4	0.902778	1	0.805556	0.00699131	0.0382389	20
scaffold_57	363312	363313		0.0639731	0.127946	0	0.00703092	0.0384261	12.5
scaffold_16	88753	88754	gene2986_exon 2	0.852083	0.704167	1	0.00704256	0.0384377	-28.2051
scaffold_164	195322	195323	gene13007_exon 2	0.905556	0.811111	1	0.00705022	0.0384377	-19.2308
scaffold_22	411747	411748	gene3727_exon 1	0.112697	0.031746	0.193647	0.00705458	0.0384377	-17.5824
scaffold_185	179058	179059	gene13726_exon 1	0.901786	1	0.803571	0.00705022	0.0384377	19.2308
scaffold_56	188161	188162	gene7219_exon 5	0.510913	0.289683	0.732143	0.00708307	0.0385182	-41.4286
scaffold_271	110608	110609	gene15863_exon 2	0.897222	0.794444	1	0.00708554	0.0385182	-21.0526
scaffold_47	265847	265848	gene6237_up.1kb	0.113636	0	0.227273	0.00708554	0.0385182	-21.0526
scaffold_53	410875	410876	gene6927_exon 2	0.180556	0.361111	0	0.00712857	0.0387226	38.4615
scaffold_103	52900	52901	gene10290_intron 3	0.393398	0.26431	0.522487	0.00720855	0.0390955	-39.1667
scaffold_39	710601	710602	gene5554_exon 4	0.40772	0.239683	0.575758	0.00720499	0.0390955	-31.0207
scaffold_78	179031	179032	gene8843_exon 2	0.0555556	0.111111	0	0.00721364	0.0390955	10.8696
scaffold_35	357598	357599	gene5160_exon 36	0.0396078	0	0.0792157	0.00723968	0.0391771	-10.6383
scaffold_101	225003	225004		0.0688503	0.122549	0.0151515	0.00723636	0.0391771	14.4609
scaffold_92	223286	223287		0.0578704	0.115741	0	0.00725299	0.0392194	9.7561
scaffold_356	65211	65212	gene16905_exon 1	0.183333	0.366667	0	0.0072599	0.039227	35.7143
scaffold_158	287879	287880	gene12769_exon 1	0.041347	0.0826939	0	0.00731171	0.0394555	10
scaffold_103	334672	334673	gene10329_exon 3	0.748413	0.952381	0.544444	0.00731324	0.0394555	40.4167
scaffold_100	450184	450185	gene10190_intron 4	0.147896	0.245791	0.05	0.0073528	0.039639	24.3123
scaffold_140	23230	23231	gene12087_intron 2	0.115205	0.230409	0	0.00741708	0.0399553	20
scaffold_159	242857	242858	gene12837_exon 1	0.788861	0.678283	0.89944	0.00745479	0.0400979	-25.387
scaffold_19	905310	905311	gene3433_up.1kb/gene3434_down.1kb	0.0698724	0	0.139745	0.00744952	0.0400979	-14.8936
scaffold_146	208932	208933		0.175595	0.309524	0.0416667	0.00748081	0.0402076	23.8562
scaffold_14	516035	516036	gene2634_down.1kb/gene2642_down.1kb	0.0906085	0	0.181217	0.0075016	0.040289	-17.1429
scaffold_216	5113	5114	gene14617_exon 4	0.560582	0.373016	0.748148	0.007515	0.0403003	-41.9786
scaffold_50	719364	719365	gene6739_exon 1	0.438889	0.233333	0.644444	0.007515	0.0403003	-41.9786
scaffold_63	472229	472230	gene7751_intron 1	0.0639731	0	0.127946	0.00753022	0.0403516	-11.7647
scaffold_82	99329	99330	gene9138_intron 2	0.0519568	0	0.103914	0.0075588	0.0404744	-12.5
scaffold_337	15768	15769	gene16757_exon 3	0.0663515	0.113095	0.0196078	0.00758331	0.0405747	10.2096
scaffold_136	99155	99156	gene11992_intron 3	0.283925	0.410539	0.15731	0.00758891	0.0405747	25.3659
scaffold_63	215146	215147	gene7710_exon 20	0.185185	0.37037	0	0.00760309	0.0406201	27.7778
scaffold_128	34997	34998	gene11582_exon 2	0.224868	0.0740741	0.375661	0.00766378	0.0408832	-37.3684
scaffold_103	313568	313569	gene10345_intron 2	0.130556	0.261111	0	0.00766089	0.0408832	26.3158
scaffold_168	131448	131449	gene13132_exon 2	0.720492	0.567308	0.873677	0.00770688	0.0410766	-31.6176
scaffold_238	95988	95989	gene15145_intron 3	0.113636	0.227273	0	0.00771156	0.0410766	25
scaffold_59	275501	275502	gene7437_intron 6	0.130952	0	0.261905	0.00775104	0.0412561	-28.5714
scaffold_22	233544	233545	gene3698_exon 3	0.174138	0.0636364	0.284641	0.0077985	0.0414779	-24.3056
scaffold_51	89839	89840	gene6764_exon 54	0.122222	0.244444	0	0.00789021	0.0419343	21.0526
scaffold_13	1038105	1038106	gene2609_up.1kb	0.0393693	0.0787385	0	0.00790545	0.0419841	7.8125
scaffold_215	111302	111303	gene14607_exon 8	0.115152	0.230303	0	0.00791945	0.041996	19.2308
scaffold_30	290249	290250	gene4616_exon 10	0.227778	0.388889	0.0666667	0.00791911	0.041996	32.2368
scaffold_39	405788	405789	gene5483_intron 2	0.518669	0.340909	0.696429	0.00797084	0.0421613	-38.6667
scaffold_54	295633	295634	gene7011_intron 6	0.0753968	0	0.150794	0.00795693	0.0421613	-16.6667
scaffold_41	669357	669358	gene5742_intron 1	0.0944444	0.173016	0.015873	0.00797426	0.0421613	15.1124
scaffold_92	39140	39141	gene9691_exon 2	0.284722	0.472222	0.0972222	0.00797418	0.0421613	33.8889
scaffold_42	74222	74223	gene5782_up.1kb	0.100198	0.200397	0	0.00798605	0.0421924	17.2414
scaffold_165	6932	6933	gene13017_up.1kb	0.0508431	0.00877193	0.0929143	0.00800975	0.0422863	-7.83562
scaffold_1	1350238	1350239		0.0546933	0	0.109387	0.00801817	0.0422995	-9.7561
scaffold_107	209564	209565	gene10565_intron 13	0.0787879	0	0.157576	0.00803828	0.0423433	-16.2162
scaffold_98	439821	439822	gene10056_exon 9	0.068287	0	0.136574	0.00803834	0.0423433	-15.625
scaffold_120	306735	306736	gene11209_exon 3	0.635732	0.465909	0.805556	0.00804923	0.0423599	-41.7143
scaffold_8	550093	550094		0.0747475	0	0.149495	0.00805336	0.0423599	-15.1515
scaffold_49	351923	351924		0.247619	0.0666667	0.428571	0.00807035	0.0423868	-36.2229
scaffold_43	536503	536504		0.0694444	0.138889	0	0.00806737	0.0423868	14.7059
scaffold_259	60210	60211	gene15622_exon 2	0.74596	0.588889	0.90303	0.00810574	0.0425414	-33.7719
scaffold_398	1044	1045	gene17342_intron 3	0.0504762	0.100952	0	0.00811717	0.04257	10.7143
scaffold_103	293109	293110	gene10359_exon 3	0.0599673	0	0.119935	0.00813668	0.042641	-11.7647
scaffold_1	1096726	1096727	gene178_exon 7	0.13118	0.26236	0	0.00817223	0.0427942	19.4444
scaffold_54	259542	259543	gene6982_exon 5	0.286034	0.396977	0.175092	0.00817791	0.0427942	22.3958
scaffold_26	636508	636509		0.0478632	0.0957265	0	0.00820777	0.042919	11.4286
scaffold_76	37678	37679	gene8660_exon 3	0.323413	0.111111	0.535714	0.00823639	0.0430372	-42.3077
scaffold_45	624395	624396	gene6139_exon 1	0.49242	0.306268	0.678571	0.00827899	0.0431522	-39.7436
scaffold_45	463296	463297		0.503511	0.310053	0.69697	0.00827398	0.0431522	-36.3636
scaffold_6	530984	530985	gene1228_exon 11/gene1241_exon 3	0.470676	0.291209	0.650142	0.00828671	0.0431522	-33.5512
scaffold_58	652681	652682	gene7416_exon 15	0.609028	0.433333	0.784722	0.00826745	0.0431522	-32.9004
scaffold_21	483159	483160	gene3577_intron 5	0.0525253	0.105051	0	0.00828864	0.0431522	10.5263
scaffold_276	61701	61702		0.0381264	0.0762527	0	0.00835762	0.0434796	9.7561
scaffold_144	330157	330158		0.0797781	0.159556	0	0.00836509	0.0434868	15.9091
scaffold_32	131259	131260		0.238889	0.0333333	0.444444	0.008373	0.0434963	-36.9048
scaffold_46	295937	295938	gene6161_exon 5	0.569017	0.644444	0.49359	0.0083982	0.0435954	35.8571
scaffold_11	91751	91752	gene2211_exon 21	0.227976	0.075	0.380952	0.0084195	0.0436425	-27.6018
scaffold_104	121602	121603	gene10396_up.1kb	0.0350476	0.0700953	0	0.00841831	0.0436425	6.97674
scaffold_23	439032	439033	gene3875_exon 3	0.641667	0.45	0.833333	0.00850085	0.0440322	-42.1569
scaffold_100	265035	265036	gene10161_intron 1	0.0464744	0	0.0929487	0.00851072	0.0440514	-9.52381
scaffold_45	656027	656028	gene6122_exon 1	0.273611	0.0416667	0.505556	0.00852501	0.0440664	-43.3333
scaffold_256	63731	63732	gene15555_exon 3	0.177778	0	0.355556	0.00853215	0.0440664	-30.7692
scaffold_39	442442	442443	gene5478_exon 7	0.145238	0	0.290476	0.00852965	0.0440664	-29.1667
scaffold_62	12183	12184	gene7588_exon 1	0.0888889	0.177778	0	0.00857161	0.0442383	19.0476
scaffold_62	261792	261793	gene7632_exon 1	0.0460317	0	0.0920635	0.00861559	0.0444331	-10
scaffold_103	285076	285077	gene10311_exon 3	0.749359	0.565385	0.933333	0.00863134	0.0444501	-35.7143
scaffold_217	216495	216496		0.0324126	0.0648251	0	0.00862515	0.0444501	6.57895
scaffold_73	478979	478980		0.0888189	0.161765	0.015873	0.00863762	0.0444503	15.0732
scaffold_1	1231354	1231355	gene187_exon 1	0.91811	1	0.836219	0.00866461	0.044525	16.6667
scaffold_33	160730	160731	gene4882_down.1kb/gene4887_up.1kb	0.0888889	0.177778	0	0.00866461	0.044525	16.6667
scaffold_2	1140506	1140507	gene428_exon 3	0.049095	0.09819	0	0.00870605	0.0447058	10
scaffold_340	36994	36995		0.0638402	0.12768	0	0.00876487	0.0449755	12.5
scaffold_1	349938	349939	gene47_down.1kb	0.0612745	0	0.122549	0.00877238	0.0449817	-12.8205
scaffold_3	40021	40022	gene516_exon 5	0.103704	0.207407	0	0.00879123	0.045046	20.6897
scaffold_34	340907	340908	gene5075_intron 3	0.0481412	0	0.0962824	0.00882262	0.0451744	-9.375
scaffold_39	671765	671766	gene5521_exon 2	0.24504	0.111111	0.378968	0.00885561	0.0452487	-27.2811
scaffold_4	1356784	1356785	gene876_exon 3	0.0636364	0	0.127273	0.00887517	0.0452487	-17.2414
scaffold_274	32941	32942	gene15918_intron 2	0.0957672	0	0.191534	0.00884948	0.0452487	-16.129
scaffold_90	452730	452731	gene9648_exon 3	0.0851852	0.17037	0	0.00887517	0.0452487	17.2414
scaffold_157	124668	124669	gene12729_exon 3	0.217688	0.306309	0.129067	0.00886975	0.0452487	19.0549
scaffold_280	40786	40787	gene16010_exon 2	0.650107	0.791667	0.508547	0.00886257	0.0452487	33.6486
scaffold_14	332017	332018		0.0719697	0.143939	0	0.0088826	0.0452543	18.1818
scaffold_183	224176	224177	gene13638_exon 2	0.276068	0.154904	0.397232	0.00893466	0.045487	-23.5043
scaffold_11	145743	145744		0.0821963	0.030303	0.13409	0.00898157	0.0456607	-12.1596
scaffold_88	173198	173199		0.0486111	0	0.0972222	0.00898043	0.0456607	-7.84314
scaffold_267	59602	59603		0.133478	0	0.266955	0.00899087	0.0456754	-25
scaffold_12	405389	405390		0.110119	0.220238	0	0.00904944	0.0459403	25
scaffold_235	81009	81010	gene15074_up.1kb	0.61278	0.461538	0.764021	0.00908546	0.0460904	-32.1862
scaffold_39	569622	569623	gene5508_intron 2	0.199621	0.0722222	0.32702	0.00910276	0.0461406	-24.3633
scaffold_130	18943	18944	gene11694_up.1kb	0.0354809	0	0.0709617	0.00910829	0.0461406	-7.27273
scaffold_53	591364	591365	gene6938_exon 2	0.201282	0.0793651	0.323199	0.00911622	0.046148	-20.5167
scaffold_173	207521	207522	gene13268_up.1kb	0.0671403	0	0.134281	0.00914623	0.0462344	-13.253
scaffold_62	549365	549366	gene7664_exon 5	0.15	0.3	0	0.00914293	0.0462344	29.4118
scaffold_1	1469727	1469728	gene220_up.1kb	0.0787037	0	0.157407	0.00915734	0.0462578	-20
scaffold_136	40054	40055	gene11981_exon 3	0.135084	0.214229	0.0559387	0.00924807	0.0466547	16.3982
scaffold_90	386140	386141	gene9625_exon 3	0.213065	0.349206	0.0769231	0.00924898	0.0466547	23.0442
scaffold_9	264456	264457	gene1881_exon 4	0.055291	0	0.110582	0.00929421	0.0468497	-10.6383
scaffold_43	63046	63047		0.0568208	0	0.113642	0.00931382	0.0469154	-10.8696
scaffold_76	334641	334642	gene8731_exon 3	0.0625	0.125	0	0.00935318	0.0470804	8.88889
scaffold_91	332088	332089	gene9675_down.1kb/gene9676_up.1kb	0.105581	0.0151515	0.196011	0.00936439	0.0471037	-15.0324
scaffold_214	58074	58075	gene14564_exon 2	0.316477	0.196115	0.436839	0.00942381	0.0473691	-25.812
scaffold_14	57086	57087	gene2618_exon 1	0.0819444	0.163889	0	0.00949498	0.0476933	17.1429
scaffold_197	216906	216907		0.0460317	0.0920635	0	0.00952835	0.0478273	10
scaffold_69	60041	60042	gene8166_down.1kb	0.461358	0.281481	0.641234	0.0095424	0.0478641	-36.2179
scaffold_185	176209	176210	gene13738_exon 2	0.824339	0.685714	0.962963	0.00956251	0.0478641	-28.5714
scaffold_162	206077	206078	gene12915_exon 7	0.861111	0.722222	1	0.00955605	0.0478641	-26.6667
scaffold_108	94735	94736	gene10610_exon 3	0.147386	0.0392157	0.255556	0.00955307	0.0478641	-19.3939
scaffold_1758	896	897		0.0540457	0	0.108091	0.00965049	0.0482042	-9.72222
scaffold_106	292393	292394		0.0717949	0.14359	0	0.00965071	0.0482042	14.7059
scaffold_113	84149	84150	gene10858_up.1kb	0.181635	0.291841	0.0714286	0.00963876	0.0482042	23.3512
scaffold_136	100337	100338	gene11992_up.1kb	0.0429825	0	0.0859649	0.00970282	0.0484306	-9.25926
scaffold_62	169695	169696	gene7605_exon 9	0.0703704	0.140741	0	0.0097141	0.048453	16
scaffold_11	70551	70552	gene2205_exon 1	0.0784512	0.0185185	0.138384	0.00979456	0.0488202	-12.3333
scaffold_1	1461436	1461437	gene234_exon 4	0.0476799	0.0953597	0	0.00980383	0.0488323	9.45946
scaffold_83	108133	108134	gene9213_intron 1	0.384752	0.225397	0.544108	0.00981222	0.04884	-33.3333
scaffold_49	132355	132356	gene6457_exon 1	0.343361	0.459402	0.22732	0.00982047	0.048847	23.474
scaffold_112	258432	258433	gene10832_exon 1	0.0753968	0	0.150794	0.00988047	0.0491112	-13.7931
scaffold_61	249330	249331	gene7565_exon 4	0.0397661	0	0.0795322	0.00996942	0.0494844	-9.30233
scaffold_54	488141	488142	gene7035_intron 2	0.031339	0.0626781	0	0.00996841	0.0494844	6.66667
scaffold_5	30778	30779	gene895_intron 1	0.12984	0.222643	0.037037	0.0100012	0.0496079	18.9286
scaffold_206	92493	92494	gene14325_exon 2	0.901515	0.80303	1	0.0100087	0.0496102	-18.5185
scaffold_72	426283	426284		0.198611	0.355556	0.0416667	0.0100233	0.0496484	31.8421
scaffold_14	570301	570302	gene2644_exon 3	0.576199	0.425204	0.727193	0.0100697	0.0498435	-29.8762
